# Supplementary material for: scMINER: a mutual information-based framework for clustering and hidden driver inference from single-cell transcriptomics data
Source: Nat Commun. 2025 May 8;16:4305. doi: 10.1038/s41467-025-59620-6 (PMC12062461; doi:10.1038/s41467-025-59620-6)
Supplement: Supplementary file 4 — Source Data [file 41467_2025_59620_MOESM4_ESM.zip]

Archive with 18 entries (17 files):
- SourceData/
- SourceData/Source_Data_Figure_2.xlsx
- SourceData/Source_Data_Figure_3.xlsx
- SourceData/Source_Data_Figure_4.xlsx
- SourceData/Source_Data_Figure_5.xlsx
- SourceData/Source_Data_Figure_6.xlsx
- SourceData/Source_Data_Figure_S10.xlsx
- SourceData/Source_Data_Figure_S11.xlsx
- SourceData/Source_Data_Figure_S12.xlsx
- SourceData/Source_Data_Figure_S13.xlsx
- SourceData/Source_Data_Figure_S2.xlsx
- SourceData/Source_Data_Figure_S3.xlsx
- SourceData/Source_Data_Figure_S4.xlsx
- SourceData/Source_Data_Figure_S5.xlsx
- SourceData/Source_Data_Figure_S6.xlsx
- SourceData/Source_Data_Figure_S7.xlsx
- SourceData/Source_Data_Figure_S8.xlsx
- SourceData/Source_Data_Figure_S9.xlsx
