# Supplementary material for: scMINER: a mutual information-based framework for clustering and hidden driver inference from single-cell transcriptomics data
Source: Nat Commun. 2025 May 8;16:4305. doi: 10.1038/s41467-025-59620-6 (PMC12062461; doi:10.1038/s41467-025-59620-6)
Supplement: Supplementary file 4 — Source Data [file 41467_2025_59620_MOESM4_ESM.zip › SourceData/Source_Data_Figure_2.xlsx]

## Sheet: Figure_2a
Dataset	Method	ARI
Yan	scMINER	0.939
Goolam	scMINER	0.544
Buettner	scMINER	0.934
Pollen	scMINER	0.942
Chung	scMINER	0.655
Usoskin	scMINER	0.847
Kolod	scMINER	1
Klein	scMINER	0.98
Zeisel	scMINER	0.744
PBMC14K	scMINER	0.853
Yan	Seurat	0.665
Goolam	Seurat	0.534
Buettner	Seurat	0.525
Pollen	Seurat	0.806
Chung	Seurat	0.379
Usoskin	Seurat	0.94
Kolod	Seurat	0.992
Klein	Seurat	0.979
Zeisel	Seurat	0.739
PBMC14K	Seurat	0.774
Yan	SC3s	0.851
Goolam	SC3s	0.678
Buettner	SC3s	0.546
Pollen	SC3s	0.927
Chung	SC3s	0.156
Usoskin	SC3s	0.514
Kolod	SC3s	0.98
Klein	SC3s	0.723
Zeisel	SC3s	0.723
PBMC14K	SC3s	0.692
Yan	Scanpy	0.839
Goolam	Scanpy	0.572
Buettner	Scanpy	0.277
Pollen	Scanpy	0.874
Chung	Scanpy	0.17
Usoskin	Scanpy	0.86
Kolod	Scanpy	0.996
Klein	Scanpy	0.82
Zeisel	Scanpy	0.63
PBMC14K	Scanpy	0.754
Yan	scVI	0.835
Goolam	scVI	0.448
Buettner	scVI	0.492
Pollen	scVI	0.877
Chung	scVI	0.267
Usoskin	scVI	0.851
Kolod	scVI	0.985
Klein	scVI	0.812
Zeisel	scVI	0.629
PBMC14K	scVI	0.751
Yan	scDeepCluster	0.529
Goolam	scDeepCluster	0.534
Buettner	scDeepCluster	0.33
Pollen	scDeepCluster	0.943
Chung	scDeepCluster	0.47
Usoskin	scDeepCluster	0.851
Kolod	scDeepCluster	0.896
Klein	scDeepCluster	0.744
Zeisel	scDeepCluster	0.523
PBMC14K	scDeepCluster	0.718

## Sheet: Figure_2b
Method	Mean	Std	Pval
scMINER	0.8438	0.15106	NA
Seurat	0.7333	0.208246	0.0273438
SC3s	0.679	0.236684	0.0195312
Scanpy	0.6792	0.270168	0.0195312
scVI	0.6947	0.227972	0.00390625
scDeepCluster	0.6538	0.205239	0.00976562

## Sheet: Figure_2c
Dataset	Method	Accuracy	Purity
Yan	scMINER	0.952	0.952
Goolam	scMINER	0.669	0.903
Buettner	scMINER	0.978	0.978
Pollen	scMINER	0.936	0.964
Chung	scMINER	0.826	0.896
Usoskin	scMINER	0.916	0.916
Kolod	scMINER	1	1
Klein	scMINER	0.99	0.99
Zeisel	scMINER	0.871	0.871
PBMC14K	scMINER	0.931	0.931
Yan	Seurat	0.806	0.887
Goolam	Seurat	0.653	0.903
Buettner	Seurat	0.808	0.808
Pollen	Seurat	0.855	0.912
Chung	Seurat	0.77	0.726
Usoskin	Seurat	0.965	0.965
Kolod	Seurat	0.997	0.997
Klein	Seurat	0.989	0.989
Zeisel	Seurat	0.878	0.827
PBMC14K	Seurat	0.899	0.862
Yan	SC3s	0.903	0.952
Goolam	SC3s	0.798	0.952
Buettner	SC3s	0.813	0.813
Pollen	SC3s	0.94	0.952
Chung	SC3s	0.483	0.546
Usoskin	SC3s	0.76	0.76
Kolod	SC3s	0.993	0.993
Klein	SC3s	0.878	0.826
Zeisel	SC3s	0.86	0.86
PBMC14K	SC3s	0.879	0.808
Yan	Scanpy	0.855	0.952
Goolam	Scanpy	0.702	0.903
Buettner	Scanpy	0.698	0.643
Pollen	Scanpy	0.924	0.928
Chung	Scanpy	0.719	0.628
Usoskin	Scanpy	0.929	0.929
Kolod	Scanpy	0.999	0.999
Klein	Scanpy	0.977	0.87
Zeisel	Scanpy	0.84	0.783
PBMC14K	Scanpy	0.93	0.826
Yan	scVI	0.871	0.952
Goolam	scVI	0.597	0.863
Buettner	scVI	0.802	0.802
Pollen	scVI	0.912	0.908
Chung	scVI	0.615	0.615
Usoskin	scVI	0.918	0.918
Kolod	scVI	0.994	0.994
Klein	scVI	0.974	0.868
Zeisel	scVI	0.841	0.781
PBMC14K	scVI	0.865	0.865
Yan	scDeepCluster	0.71	0.782
Goolam	scDeepCluster	0.653	0.903
Buettner	scDeepCluster	0.714	0.714
Pollen	scDeepCluster	0.932	0.964
Chung	scDeepCluster	0.691	0.779
Usoskin	scDeepCluster	0.924	0.924
Kolod	scDeepCluster	0.962	0.962
Klein	scDeepCluster	0.846	0.839
Zeisel	scDeepCluster	0.709	0.779
PBMC14K	scDeepCluster	0.866	0.823

## Sheet: Figure_2d
Method	Mean	Std	Pval	Metric
scMINER	0.9401	0.0434446	NA	Purity
Seurat	0.8876	0.0855391	0.0164847	Purity
SC3s	0.8462	0.131589	0.0164847	Purity
Scanpy	0.8461	0.12701	0.014987	Purity
scVI	0.8566	0.106302	0.00642562	Purity
scDeepCluster	0.8469	0.0867826	0.0104313	Purity
scMINER	0.9069	0.0992208	NA	Accuracy
Seurat	0.862	0.107927	0.0322266	Accuracy
SC3s	0.8307	0.139929	0.0244141	Accuracy
Scanpy	0.8573	0.114605	0.0568291	Accuracy
scVI	0.8389	0.13566	0.00195312	Accuracy
scDeepCluster	0.8007	0.116799	0.00292969	Accuracy

## Sheet: Figure_2e
Method	ARI	AMI	NMI	AvgBIO	Accuracy	Purity
scMINER	0.8438	0.8619	0.8655	0.8104	0.827462	0.895769
Seurat	0.7333	0.7842	0.7905	0.7671	0.785231	0.856462
SC3s	0.679	0.7043	0.7092	0.7029	0.742615	0.823077
Scanpy	0.6792	0.7225	0.7282	0.708	0.801	0.836308
scVI	0.6947	0.7219	0.7274	0.7062	0.793615	0.838692
scDeepCluster	0.6538	0.7104	0.7171	0.6953	0.750846	0.822923

## Sheet: Figure_2f
Distance_Metrics	# Dimensions	ARI
MI	1	0.283315
MI	2	0.658311
MI	3	0.792214
MI	4	0.837268
MI	5	0.91482
MI	6	0.91482
MI	7	0.91482
MI	8	0.91482
MI	9	0.91482
MI	10	0.91482
MI	11	0.91482
MI	12	0.91482
MI	13	0.930373
MI	14	0.930373
MI	15	0.930373
MI	16	0.930373
MI	17	0.930373
MI	18	0.946482
MI	19	0.930373
MI	20	0.930373
MI	21	0.930373
MI	22	0.930373
MI	23	0.930373
MI	24	0.930373
MI	25	0.930373
MI	26	0.930373
MI	27	0.930373
MI	28	0.930373
MI	29	0.930373
MI	30	0.930373
MI	31	0.930373
MI	32	0.931682
MI	33	0.930373
MI	34	0.930373
MI	35	0.930373
MI	36	0.931682
MI	37	0.935632
MI	38	0.934831
MI	39	0.939197
MI	40	0.943707
MI	41	0.943707
MI	42	0.943707
MI	43	0.942981
MI	44	0.939912
MI	45	0.938602
MI	46	0.942553
MI	47	0.941899
MI	48	0.938602
MI	49	0.938602
MI	50	0.939535
Pearson	1	0.378789
Pearson	2	0.549865
Pearson	3	0.610609
Pearson	4	0.598544
Pearson	5	0.821785
Pearson	6	0.836641
Pearson	7	0.852332
Pearson	8	0.836641
Pearson	9	0.836641
Pearson	10	0.852332
Pearson	11	0.852332
Pearson	12	0.852332
Pearson	13	0.852332
Pearson	14	0.852332
Pearson	15	0.852332
Pearson	16	0.852332
Pearson	17	0.852332
Pearson	18	0.852332
Pearson	19	0.852332
Pearson	20	0.852332
Pearson	21	0.852332
Pearson	22	0.852332
Pearson	23	0.852332
Pearson	24	0.852332
Pearson	25	0.852332
Pearson	26	0.869
Pearson	27	0.869
Pearson	28	0.869
Pearson	29	0.869
Pearson	30	0.869
Pearson	31	0.869
Pearson	32	0.869
Pearson	33	0.869
Pearson	34	0.869
Pearson	35	0.869
Pearson	36	0.869
Pearson	37	0.869
Pearson	38	0.869
Pearson	39	0.869
Pearson	40	0.869
Pearson	41	0.869
Pearson	42	0.869
Pearson	43	0.869
Pearson	44	0.869
Pearson	45	0.869
Pearson	46	0.869
Pearson	47	0.869
Pearson	48	0.869
Pearson	49	0.869
Pearson	50	0.869
Spearman	1	0.341199
Spearman	2	0.712988
Spearman	3	0.741235
Spearman	4	0.75378
Spearman	5	0.75378
Spearman	6	0.797376
Spearman	7	0.824575
Spearman	8	0.824575
Spearman	9	0.824575
Spearman	10	0.824575
Spearman	11	0.824575
Spearman	12	0.840685
Spearman	13	0.840685
Spearman	14	0.840685
Spearman	15	0.840685
Spearman	16	0.840685
Spearman	17	0.840685
Spearman	18	0.840685
Spearman	19	0.840685
Spearman	20	0.824575
Spearman	21	0.840685
Spearman	22	0.840685
Spearman	23	0.840685
Spearman	24	0.840685
Spearman	25	0.840685
Spearman	26	0.869419
Spearman	27	0.869419
Spearman	28	0.854913
Spearman	29	0.840685
Spearman	30	0.840685
Spearman	31	0.840685
Spearman	32	0.840685
Spearman	33	0.840685
Spearman	34	0.840685
Spearman	35	0.813207
Spearman	36	0.826807
Spearman	37	0.840685
Spearman	38	0.840685
Spearman	39	0.840685
Spearman	40	0.840685
Spearman	41	0.840685
Spearman	42	0.840685
Spearman	43	0.840685
Spearman	44	0.840685
Spearman	45	0.840685
Spearman	46	0.826807
Spearman	47	0.826807
Spearman	48	0.826807
Spearman	49	0.826807
Spearman	50	0.826807
Euclidean	1	0.279479
Euclidean	2	0.373001
Euclidean	3	0.329065
Euclidean	4	0.333109
Euclidean	5	0.31163
Euclidean	6	0.326763
Euclidean	7	0.292311
Euclidean	8	0.298867
Euclidean	9	0.298867
Euclidean	10	0.328786
Euclidean	11	0.320766
Euclidean	12	0.337155
Euclidean	13	0.337155
Euclidean	14	0.337155
Euclidean	15	0.328786
Euclidean	16	0.328786
Euclidean	17	0.328786
Euclidean	18	0.328786
Euclidean	19	0.320766
Euclidean	20	0.320766
Euclidean	21	0.320766
Euclidean	22	0.320766
Euclidean	23	0.313094
Euclidean	24	0.313094
Euclidean	25	0.313094
Euclidean	26	0.313094
Euclidean	27	0.313094
Euclidean	28	0.316058
Euclidean	29	0.316058
Euclidean	30	0.316058
Euclidean	31	0.316058
Euclidean	32	0.326763
Euclidean	33	0.319022
Euclidean	34	0.317712
Euclidean	35	0.313094
Euclidean	36	0.302319
Euclidean	37	0.298867
Euclidean	38	0.304585
Euclidean	39	0.301726
Euclidean	40	0.303276
Euclidean	41	0.304585
Euclidean	42	0.320936
Euclidean	43	0.314303
Euclidean	44	0.315969
Euclidean	45	0.312993
Euclidean	46	0.318215
Euclidean	47	0.329065
Euclidean	48	0.331894
Euclidean	49	0.335167
Euclidean	50	0.338725

## Sheet: Figure_2g
DimensionalityReduction_Methods	# Dimensions	ARI
MDS	1	0.281042
MDS	2	0.659276
MDS	3	1.65732
MDS	4	1.61048
MDS	5	0.917986
MDS	6	0.917986
MDS	7	0.917986
MDS	8	0.917986
MDS	9	0.917925
MDS	10	0.917925
MDS	11	0.917925
MDS	12	0.917925
MDS	13	0.933646
MDS	14	0.933646
MDS	15	0.933646
MDS	16	0.933646
MDS	17	0.933646
MDS	18	0.949895
MDS	19	0.933646
MDS	20	0.933646
MDS	21	0.933646
MDS	22	0.933646
MDS	23	0.933646
MDS	24	0.933646
MDS	25	0.933646
MDS	26	0.933646
MDS	27	0.933646
MDS	28	0.933646
MDS	29	0.933646
MDS	30	0.933646
MDS	31	0.933646
MDS	32	0.934703
MDS	33	0.93391
MDS	34	0.933672
MDS	35	0.933672
MDS	36	0.934967
MDS	37	0.939458
MDS	38	0.938137
MDS	39	0.942365
MDS	40	0.947253
MDS	41	0.947253
MDS	42	0.947253
MDS	43	0.94646
MDS	44	0.943818
MDS	45	0.942497
MDS	46	0.94646
MDS	47	0.9458
MDS	48	0.941968
MDS	49	0.94329
MDS	50	0.94329
PCA	1	0.259748
PCA	2	0.633744
PCA	3	0.732993
PCA	4	0.531383
PCA	5	0.887599
PCA	6	0.813826
PCA	7	0.680134
PCA	8	0.653977
PCA	9	0.663489
PCA	10	0.755963
PCA	11	0.784894
PCA	12	0.766664
PCA	13	0.744866
PCA	14	0.734298
PCA	15	0.735619
PCA	16	0.651732
PCA	17	0.659394
PCA	18	0.647901
PCA	19	0.616459
PCA	20	0.642088
PCA	21	0.644202
PCA	22	0.577092
PCA	23	0.413016
PCA	24	0.38752
PCA	25	0.381046
PCA	26	0.36057
PCA	27	0.32543
PCA	28	0.306539
PCA	29	0.26268
PCA	30	0.176811
PCA	31	0.183548
PCA	32	0.174829
PCA	33	0.171659
PCA	34	0.142859
PCA	35	0.138896
PCA	36	0.136122
PCA	37	0.156731
PCA	38	0.123836
PCA	39	0.0978113
PCA	40	0.107455
PCA	41	0.105473
PCA	42	0.0864502
PCA	43	0.0982076
PCA	44	0.0772027
PCA	45	0.096226
PCA	46	0.0655774
PCA	47	0.0728432
PCA	48	0.0744285
PCA	49	0.0649169
PCA	50	0.0679553
Laplacian	1	0.282256
Laplacian	2	0.703731
Laplacian	3	0.760566
Laplacian	4	0.85672
Laplacian	5	0.887599
Laplacian	6	0.887036
Laplacian	7	0.934042
Laplacian	8	0.922153
Laplacian	9	0.672076
Laplacian	10	0.685683
Laplacian	11	0.682116
Laplacian	12	0.673529
Laplacian	13	0.608929
Laplacian	14	0.591756
Laplacian	15	0.560182
Laplacian	16	0.63033
Laplacian	17	0.671151
Laplacian	18	0.594266
Laplacian	19	0.318692
Laplacian	20	0.276286
Laplacian	21	0.217499
Laplacian	22	0.143388
Laplacian	23	0.129913
Laplacian	24	0.120798
Laplacian	25	0.121194
Laplacian	26	0.145634
Laplacian	27	0.137311
Laplacian	28	0.131234
Laplacian	29	0.159241
Laplacian	30	0.181434
Laplacian	31	0.124232
Laplacian	32	0.116438
Laplacian	33	0.0963581
Laplacian	34	0.0978113
Laplacian	35	0.0892244
Laplacian	36	0.0765422
Laplacian	37	0.0745606
Laplacian	38	0.0775991
Laplacian	39	0.070069
Laplacian	40	0.075089
Laplacian	41	0.0782596
Laplacian	42	0.0947728
Laplacian	43	0.0811659
Laplacian	44	0.10587
Laplacian	45	0.120137
Laplacian	46	0.107059
Laplacian	47	0.111947
Laplacian	48	0.112343
Laplacian	49	0.104945
Laplacian	50	0.102831
Laplacian/PCA	1	0.259748
Laplacian/PCA	2	0.633744
Laplacian/PCA	3	0.732993
Laplacian/PCA	4	0.531399
Laplacian/PCA	5	0.887599
Laplacian/PCA	6	0.813826
Laplacian/PCA	7	0.680134
Laplacian/PCA	8	0.653977
Laplacian/PCA	9	0.664018
Laplacian/PCA	10	0.752529
Laplacian/PCA	11	0.779478
Laplacian/PCA	12	0.774326
Laplacian/PCA	13	0.749622
Laplacian/PCA	14	0.737204
Laplacian/PCA	15	0.716331
Laplacian/PCA	16	0.573789
Laplacian/PCA	17	0.574582
Laplacian/PCA	18	0.557936
Laplacian/PCA	19	0.547236
Laplacian/PCA	20	0.537064
Laplacian/PCA	21	0.529005
Laplacian/PCA	22	0.472596
Laplacian/PCA	23	0.342868
Laplacian/PCA	24	0.275097
Laplacian/PCA	25	0.242599
Laplacian/PCA	26	0.241939
Laplacian/PCA	27	0.233352
Laplacian/PCA	28	0.220934
Laplacian/PCA	29	0.199137
Laplacian/PCA	30	0.138764
Laplacian/PCA	31	0.132687
Laplacian/PCA	32	0.119477
Laplacian/PCA	33	0.114457
Laplacian/PCA	34	0.082487
Laplacian/PCA	35	0.0807696
Laplacian/PCA	36	0.0909418
Laplacian/PCA	37	0.114192
Laplacian/PCA	38	0.0868465
Laplacian/PCA	39	0.0793164
Laplacian/PCA	40	0.0601611
Laplacian/PCA	41	0.0827512
Laplacian/PCA	42	0.0601611
Laplacian/PCA	43	0.0591042
Laplacian/PCA	44	0.0622748
Laplacian/PCA	45	0.0482715
Laplacian/PCA	46	0.0587079
Laplacian/PCA	47	0.0424589
Laplacian/PCA	48	0.0399488
Laplacian/PCA	49	0.0518384
Laplacian/PCA	50	0.0556695
