# Supplementary material for: scMINER: a mutual information-based framework for clustering and hidden driver inference from single-cell transcriptomics data
Source: Nat Commun. 2025 May 8;16:4305. doi: 10.1038/s41467-025-59620-6 (PMC12062461; doi:10.1038/s41467-025-59620-6)
Supplement: Supplementary file 4 — Source Data [file 41467_2025_59620_MOESM4_ESM.zip › SourceData/Source_Data_Figure_3.xlsx]

## Sheet: Figure_3a,b
Cell_Barcode	True_Label	scMINER			Seurat			SC3s			Scanpy			scDeepCluster
		UMAP_1	UMAP_2	Cluster_Label	UMAP_1	UMAP_2	Cluster_Label	UMAP_1	UMAP_2	Cluster_Label	UMAP_1	UMAP_2	Cluster_Label	UMAP_1	UMAP_2	Cluster_Label
AAACATACAAAACG	CD4Treg	0.858493	-0.596776	1	-2.95483	2.70863	2	-0.137959	2.69898	1	-0.137959	2.69898	2	4.09844	3.77484	2
AAACATACAAGCAA	CD8TN	-5.9819	4.68158	3	-9.84133	1.56902	3	2.58865	3.9507	5	2.58865	3.9507	3	8.07929	-8.71255	7
AAACATACACACTG	CD8TN	0.0250799	2.06923	3	-7.539	0.0615087	3	1.36947	2.05482	5	1.36947	2.05482	3	11.0502	-5.62622	7
AAACATACCACTAG	Monocyte	14.0611	11.4531	6	8.41995	-6.24369	6	10.7955	9.43826	7	10.7955	9.43826	6	17.5738	6.10357	1
AAACATACCCAATG	NK	-4.43575	11.151	4	-3.18605	-10.5141	4	0.577042	15.0936	3	0.577042	15.0936	4	10.4318	13.4156	3
AAACATACGACGTT	NK	-7.52423	11.9323	4	-3.8556	-7.97693	4	-0.924114	16.0616	3	-0.924114	16.0616	4	8.00724	19.7055	3
AAACATACGCTTAG	CD4Treg	4.35915	0.119627	7	-1.62933	-2.16601	7	0.0741157	7.08193	6	0.0741157	7.08193	1	2.50127	5.63571	6
AAACATACGTTCAG	Monocyte	14.7474	13.7213	6	7.16954	-9.47082	6	10.4993	10.8601	4	10.4993	10.8601	6	17.9343	4.67444	1
AAACATACTCACCC	NK	-4.68009	13.172	4	-3.52491	-9.04086	4	-0.570393	16.0035	3	-0.570393	16.0035	4	10.0952	15.2523	3
AAACATACTGCACA	CD4TN	-2.44192	-0.200112	1	-1.5211	5.67811	2	-2.00443	2.88036	1	-2.00443	2.88036	2	5.96064	-2.77414	7
AAACATACTGCCCT	CD4TCM	3.68588	4.19295	2	-0.243831	1.45756	1	-3.25055	5.20851	6	-3.25055	5.20851	1	3.3254	13.1684	5
AAACATTGCTTCGC	Monocyte	14.0674	13.9116	6	7.67676	-9.32388	6	10.3752	10.2671	4	10.3752	10.2671	6	15.6479	3.94042	1
AAACATTGGCTTAG	CD4TCM	2.82629	3.62752	2	0.137177	2.37671	1	-3.1251	4.3486	6	-3.1251	4.3486	1	3.24479	10.1402	5
AAACATTGGGCAAG	Monocyte	13.2094	10.0928	6	7.36083	-5.53357	6	9.95711	9.04861	7	9.95711	9.04861	6	17.852	6.50397	1
AAACATTGGTCTTT	CD4TCM	5.82199	4.10793	2	1.42445	-0.325817	1	-1.71099	5.05207	6	-1.71099	5.05207	1	4.17615	12.8477	5
AAACATTGGTGCAT	B	10.4389	-2.51972	5	7.98045	8.75559	5	5.77448	-5.46248	2	5.77448	-5.46248	5	-6.17462	8.28701	4
AAACATTGGTTCGA	NK	-7.17137	13.9714	4	-2.07733	-9.47311	4	-1.26418	15.9645	3	-1.26418	15.9645	4	8.97148	22.9791	3
AAACATTGTCCGAA	CD8TN	4.39771	4.88932	3	-0.475669	-1.54343	7	-2.19316	7.10862	6	-2.19316	7.10862	1	7.27628	8.06604	5
AAACATTGTTCGCC	CD4TCM	1.57224	4.22633	2	-2.45756	2.59032	1	-2.48536	3.59042	1	-2.48536	3.59042	1	7.79381	4.48473	2
AAACCGTGACGGTT	B	12.4197	-3.38789	5	8.73014	9.08743	5	5.14468	-5.13317	2	5.14468	-5.13317	5	-7.66605	8.57599	4
AAACCGTGCACCAA	CD4TN	-0.70035	1.81921	3	-2.43993	4.22434	2	-1.17238	0.698009	1	-1.17238	0.698009	2	7.1848	-0.13047	2
AAACCGTGCGTGTA	CD4Treg	4.38371	2.80921	7	-0.275176	-1.81698	7	-0.71474	5.75589	6	-0.71474	5.75589	1	7.31669	11.4232	5
AAACCGTGCTCAAG	NK	-6.62831	13.0672	4	-4.64452	-9.62132	4	-0.344021	16.88	3	-0.344021	16.88	4	9.2027	22.9352	3
AAACCGTGGCTATG	NK	-4.20334	10.4826	4	-0.63413	-9.66296	4	-1.105	13.5926	3	-1.105	13.5926	4	10.4264	18.4971	3
AAACCGTGGGTTCA	CD4TN	-1.18757	-1.21151	1	-3.6088	3.29307	2	-0.533122	1.67487	1	-0.533122	1.67487	2	5.56638	-1.2388	2
AAACCGTGGTAGGG	CD4TN	1.05684	-2.69133	1	-3.83928	5.60476	2	-0.385547	1.31673	1	-0.385547	1.31673	2	2.32604	1.01343	2
AAACCGTGGTTGTG	CD4TN	-2.60268	0.16981	1	-2.51869	4.44763	2	-2.03235	1.12086	1	-2.03235	1.12086	2	3.58676	-3.5828	2
AAACCGTGTGCATG	B	11.2525	-1.68577	5	7.33686	8.5697	5	6.10831	-5.5937	2	6.10831	-5.5937	5	-3.80536	4.99155	4
AAACCGTGTGGATC	NK	-3.89707	13.392	4	-4.1918	-10.9364	4	0.6741	15.9292	3	0.6741	15.9292	4	9.07167	17.0405	3
AAACGCACCATTTC	CD4TN	-5.19782	3.24962	3	-1.06645	5.31336	2	-0.54295	2.1984	1	-0.54295	2.1984	2	5.48212	-3.48147	7
AAACGCACCTGGTA	NK	-8.34687	11.1231	4	-3.66034	-8.01213	4	-1.07465	16.4494	3	-1.07465	16.4494	4	7.91088	18.5829	3
AAACGCACGTTTCT	CD4Treg	5.89404	3.00018	7	1.44355	0.358779	1	-2.12025	5.39949	6	-2.12025	5.39949	1	2.36672	13.2839	5
AAACGCACTCTCCG	NK	-3.78925	12.3251	4	-4.09648	-11.0626	4	0.889656	14.7525	3	0.889656	14.7525	4	11.5816	12.8269	3
AAACGCTGAGCGTT	CD8TN	-0.261455	4.89978	3	-5.05042	1.29419	3	1.9751	2.75944	5	1.9751	2.75944	3	9.74218	-0.435949	7
AAACGCTGATCTTC	B	12.4046	-0.389473	5	8.67924	6.39043	5	5.47027	-4.5148	2	5.47027	-4.5148	5	-6.29217	7.67172	4
AAACGCTGCCCTCA.1	NK	-2.84763	12.9596	4	-3.3519	-11.1623	4	0.992161	15.1255	3	0.992161	15.1255	4	12.0467	13.2254	3
AAACGCTGGCCTTC.1	CD4Treg	3.69683	2.40556	7	0.813604	0.0164336	1	-2.46673	6.41392	6	-2.46673	6.41392	1	2.393	11.3955	5
AAACGCTGTGGATC	CD8TN	-1.98141	5.82479	3	-7.69098	0.127038	3	1.78286	2.90383	5	1.78286	2.90383	3	11.1327	-2.19157	7
AAACGGCTACGGAG	Monocyte	12.8137	13.4126	6	7.29825	-9.35002	6	10.3939	10.1369	4	10.3939	10.1369	6	15.9526	4.42787	1
AAACGGCTAGTCAC	Monocyte	12.6003	13.2966	6	7.32912	-6.74003	6	10.4416	8.84387	4	10.4416	8.84387	6	16.5546	3.92721	1
AAACGGCTCAGCTA	Monocyte	14.2441	13.4463	6	7.19709	-7.77297	6	10.9876	10.2542	4	10.9876	10.2542	6	15.645	5.69534	1
AAACGGCTCCCTTG	CD4TCM	2.9298	3.71945	2	1.3482	1.8099	1	-2.78498	6.29355	6	-2.78498	6.29355	1	2.13804	6.06278	6
AAACGGCTCGGAGA	CD4TN	0.370963	-0.398287	1	-4.45374	3.84492	2	-2.25383	1.02273	1	-2.25383	1.02273	2	4.68255	-0.738792	2
AAACGGCTCTTGGA	CD8TN	-1.64775	3.87146	3	-5.9021	0.892192	3	1.17382	2.58476	1	1.17382	2.58476	3	9.98712	-0.60353	7
AAACGGCTGCATAC	B	12.725	-2.14457	5	8.59874	7.56444	5	5.50831	-4.63278	2	5.50831	-4.63278	5	-3.21534	4.15026	4
AAACGGCTGTTACG	B	12.5036	-4.20565	5	7.60961	9.13986	5	7.89438	-5.98726	2	7.89438	-5.98726	5	-2.152	2.2411	4
AAACGGCTTGAACC	CD4TN	1.74739	-1.49093	1	-5.10166	4.12165	2	-0.59266	0.921993	1	-0.59266	0.921993	2	5.86482	0.000279378	2
AAACTTGAAAGGGC	NK	-5.93286	13.0616	4	-3.6643	-10.3204	4	0.420773	15.3656	3	0.420773	15.3656	4	11.254	15.4119	3
AAACTTGAACGCAT	CD4TCM	3.96357	2.91276	7	-1.37334	-2.29158	7	-0.78276	6.11869	6	-0.78276	6.11869	1	2.43807	6.0103	6
AAACTTGACACTTT	CD4TN	-1.44158	1.33614	1	-2.74234	4.52231	2	-0.576757	2.18841	1	-0.576757	2.18841	2	1.89541	-2.98884	2
AAACTTGACTGTAG	NK	-7.54563	13.6278	4	-4.0764	-9.94556	4	0.929766	16.6351	3	0.929766	16.6351	4	11.3271	14.93	3
AAACTTGACTTGGA	CD4Treg	1.94032	1.67828	7	-0.195228	3.74695	1	-1.84434	2.56864	1	-1.84434	2.56864	2	8.02401	6.20427	2
AAACTTGAGTCATG	NK	-7.61711	12.2214	4	-5.25836	-8.65154	4	-0.0121095	17.3964	3	-0.0121095	17.3964	4	10.5206	18.5613	3
AAACTTGATAAAGG	CD4Treg	5.44164	0.17713	7	-0.895109	-2.92572	7	-0.395764	7.76667	6	-0.395764	7.76667	1	11.3049	8.02248	6
AAACTTGATAAAGG.1	CD8TN	-1.33337	1.94362	3	-6.95158	0.878698	3	2.94503	2.99113	5	2.94503	2.99113	3	10.5803	-7.83805	7
AAACTTGATCAAGC	CD4TCM	5.87308	5.82515	2	1.10218	-1.2276	1	-2.16806	7.66866	6	-2.16806	7.66866	1	7.12806	9.18596	5
AAACTTGATGTCGA.1	CD8TN	-1.87643	2.86225	3	-8.76903	0.301026	3	3.18318	2.8707	5	3.18318	2.8707	3	6.5229	-9.06139	7
AAACTTGATTAGGC	CD4Treg	0.975346	-1.40069	1	-4.23778	3.5612	2	-0.996226	0.723598	1	-0.996226	0.723598	2	6.01062	3.99934	2
AAAGACGAACACGT	CD8TN	-4.49591	4.48988	3	-8.9426	0.360473	3	3.71857	3.08567	5	3.71857	3.08567	3	6.50147	-8.2583	7
AAAGACGACCCACT	CD4TN	-0.589781	-1.68475	1	-3.85825	4.55735	2	-1.77551	0.933005	1	-1.77551	0.933005	2	5.87267	1.39211	2
AAAGACGACCTTAT	B	12.3151	0.0704376	5	8.42086	5.47014	5	6.88952	-3.84284	2	6.88952	-3.84284	5	-4.97614	7.09479	4
AAAGACGACTCGAA	CD8TN	-2.2476	3.20681	3	-4.87106	1.37792	3	2.05044	2.01901	5	2.05044	2.01901	3	12.0869	-4.07298	7
AAAGACGACTCGCT	Monocyte	15.0172	13.8169	6	7.94915	-8.76858	6	9.34291	9.99343	4	9.34291	9.99343	6	17.4148	4.56476	1
AAAGACGACTGCTC	CD8TN	-2.79433	4.4778	3	-8.03372	0.965553	3	2.10358	3.5897	5	2.10358	3.5897	3	10.1518	-4.62026	7
AAAGACGAGGTAAA	Monocyte	13.6375	11.3941	6	8.01609	-5.34283	6	9.25683	9.16033	4	9.25683	9.16033	6	18.2349	6.13019	1
AAAGACGAGTGCTA	B	12.6916	-3.07186	5	8.37888	9.37036	5	5.80796	-5.16343	2	5.80796	-5.16343	5	-4.72959	6.27428	4
AAAGACGATAGTCG	NK	-7.01988	12.6013	4	-2.68835	-8.94881	4	-0.243075	14.5694	3	-0.243075	14.5694	4	9.62461	13.5517	3
AAAGACGATATTCC	NK	-4.17743	13.0993	4	-3.00941	-10.1773	4	0.17192	14.1873	3	0.17192	14.1873	4	10.8435	11.8015	3
AAAGACGATCAAGC	Monocyte	13.6963	9.50639	6	8.20743	-5.44081	6	10.2228	8.30033	7	10.2228	8.30033	6	17.193	2.35126	1
AAAGACGATGGTAC	CD4Treg	1.54319	-0.778921	7	-1.10038	-0.792276	7	-0.877168	3.43113	6	-0.877168	3.43113	2	5.37654	7.20232	6
AAAGAGACAAAACG	CD8TN	-6.19702	4.52586	3	-9.68365	1.75213	3	1.66134	3.11013	5	1.66134	3.11013	3	9.14956	-8.22854	7
AAAGAGACACCTAG	CD8TN	2.31592	5.16951	2	-7.22068	0.492026	3	2.25111	2.64186	5	2.25111	2.64186	3	11.2409	-1.3637	7
AAAGAGACACGCAT	CD8TN	-2.19439	5.91398	3	-7.1878	0.272623	3	2.39647	2.27582	5	2.39647	2.27582	3	8.7931	-7.63783	7
AAAGAGACCCCACT	NK	-2.69605	12.1209	4	-2.29146	-10.4968	4	0.236778	14.1693	3	0.236778	14.1693	4	10.5481	10.649	3
AAAGAGACCGTTGA	CD4Treg	-3.70522	1.16652	1	-0.328981	3.10018	1	-1.78674	3.37532	1	-1.78674	3.37532	2	8.08595	3.39239	2
AAAGAGACCTAGCA	NK	-8.53558	12.4338	4	-3.82719	-9.03543	4	0.273193	15.709	3	0.273193	15.709	4	10.717	17.3362	3
AAAGAGACGAACTC	B	10.7244	-2.24031	5	7.32156	7.75241	5	7.62497	-4.59669	2	7.62497	-4.59669	5	-2.87943	3.4468	4
AAAGATCTAAGGTA	CD4TCM	3.21545	5.55773	2	0.0156239	0.0835459	1	-2.93156	6.68951	6	-2.93156	6.68951	1	4.76338	7.658	5
AAAGATCTCCTATT	CD4TCM	3.91123	5.83925	2	-0.564667	2.77133	1	-2.93734	3.43017	1	-2.93734	3.43017	1	3.74773	9.68009	5
AAAGATCTCTGAGT	CD8TN	-4.62843	3.64241	3	-8.56897	1.7617	3	2.40102	2.64956	5	2.40102	2.64956	3	11.374	-1.77536	7
AAAGATCTGCCTTC	CD4TN	-0.733618	-0.0808025	1	-3.6507	4.38554	2	-0.85814	1.87747	1	-0.85814	1.87747	2	5.6983	-4.80821	7
AAAGATCTGGATCT	CD4TCM	3.92638	4.06686	2	0.229108	1.18984	1	-3.63826	4.43285	6	-3.63826	4.43285	1	2.78385	13.4207	5
AAAGATCTGTGTTG	CD4TCM	1.19696	4.28927	2	0.49935	2.16413	1	-1.75782	4.5651	6	-1.75782	4.5651	1	3.15386	14.3726	5
AAAGATCTTGATGC	B	12.5965	-4.48893	5	8.63385	7.51711	5	6.3554	-4.2085	2	6.3554	-4.2085	5	-4.96102	6.80404	4
AAAGATCTTGCATG	Monocyte	13.9246	11.3772	6	7.04194	-6.27027	6	9.62485	9.8329	4	9.62485	9.8329	6	16.9654	3.34003	1
AAAGATCTTTTCTG	NK	-9.04181	13.0791	4	-5.48221	-8.91387	4	-0.12044	17.4036	3	-0.12044	17.4036	4	8.90341	18.8021	3
AAAGCAGAAGAACA	CD4TN	-0.0789759	-2.41856	1	-3.71705	5.08058	2	-2.54419	0.822499	1	-2.54419	0.822499	2	4.03589	2.46096	2
AAAGCAGAAGCACT	NK	-5.68964	12.5847	4	-2.65447	-8.83078	4	-0.620464	16.6881	3	-0.620464	16.6881	4	8.68714	22.1483	3
AAAGCAGACATGGT	CD4Treg	4.82193	2.81291	7	1.37798	-0.807465	7	-1.38843	6.23724	6	-1.38843	6.23724	1	4.79543	8.71195	5
AAAGCAGAGTCCTC	CD4Treg	5.00777	0.418433	7	0.0399724	0.740931	1	-1.39925	5.39983	6	-1.39925	5.39983	1	5.64281	8.18584	5
AAAGCCTGAAGTAG	CD4Treg	4.66801	0.394851	7	-0.103975	-0.00191917	1	-1.29213	6.13182	6	-1.29213	6.13182	1	5.67169	14.3931	5
AAAGCCTGAGAGGC	CD4TN	-0.49637	-2.26225	1	-4.49654	4.61303	2	-1.41826	1.38435	1	-1.41826	1.38435	2	6.16555	-3.70799	7
AAAGCCTGCAACCA	Monocyte	13.7428	8.85641	6	8.12916	-4.92665	6	10.3866	8.53332	7	10.3866	8.53332	6	17.8917	2.63397	1
AAAGCCTGCAACCA.1	CD4Treg	1.30939	0.258485	7	-2.56784	2.56565	1	-2.23346	4.01465	6	-2.23346	4.01465	1	8.29871	4.58726	2
AAAGCCTGCGAACT	CD4TCM	3.02589	4.01193	2	1.37191	1.37273	1	-4.11518	4.73949	6	-4.11518	4.73949	1	3.20333	14.6642	5
AAAGCCTGGAACCT.1	CD4TN	-0.00191177	-1.84189	1	-3.72037	5.55905	2	-1.28633	0.780432	1	-1.28633	0.780432	2	1.3952	-1.49666	2
AAAGCCTGGATGAA	NK	-8.62142	12.0646	4	-4.74846	-9.27187	4	0.516301	16.565	3	0.516301	16.565	4	8.07042	20.0291	3
AAAGCCTGGTGTTG	CD4TCM	4.62212	4.14725	2	0.169161	2.79321	1	-2.01253	3.15943	6	-2.01253	3.15943	2	7.356	6.02544	5
AAAGCCTGTACTCT	NK	-3.43268	13.1659	4	-3.85522	-10.5015	4	0.383005	14.6773	3	0.383005	14.6773	4	10.6759	11.7868	3
AAAGCCTGTCCCAC	CD8TN	-5.69967	4.91707	3	-9.61504	1.73585	3	1.11611	3.57342	5	1.11611	3.57342	3	9.86813	-1.09628	7
AAAGGCCTCTGGTA	NK	-9.277	10.034	4	-4.7046	-8.59228	4	0.370879	16.8537	3	0.370879	16.8537	4	8.74892	19.8445	3
AAAGGCCTCTTCCG	NK	-8.83181	10.9854	4	-3.71998	-8.49107	4	0.564161	15.9435	3	0.564161	15.9435	4	9.33308	18.5574	3
AAAGGCCTGCCTTC	NK	-4.21413	11.3688	4	-3.00586	-10.2442	4	0.726409	14.2803	3	0.726409	14.2803	4	11.0623	11.1435	3
AAAGGCCTTTCACT	CD4Treg	1.35476	0.516495	7	-4.3692	3.5173	2	-2.35973	2.19587	1	-2.35973	2.19587	2	7.70522	4.66243	2
AAAGTTTGAAGAAC	CD8TN	-2.55775	4.41697	3	-7.78909	-0.41755	3	2.47511	3.65707	5	2.47511	3.65707	3	11.9795	-3.54068	7
AAAGTTTGAGTACC	CD8TN	-4.35916	4.02467	3	-8.51417	1.43848	3	3.79327	2.56903	5	3.79327	2.56903	3	8.8081	-5.79099	7
AAAGTTTGTCCTAT	B	10.858	-1.63616	5	7.43808	8.47169	5	7.47285	-4.46356	2	7.47285	-4.46356	5	-3.75048	2.9819	4
AAAGTTTGTCCTAT.2	NK	-3.10261	12.3929	4	-2.23459	-10.4984	4	0.0222978	13.7867	3	0.0222978	13.7867	4	10.1422	16.1352	3
AAAGTTTGTGCTGA	CD8TN	-4.29842	3.73805	3	-7.13934	0.600071	3	1.74977	2.18017	5	1.74977	2.18017	3	9.24421	-6.26671	7
AAAGTTTGTGGGAG	NK	-5.05403	12.0295	4	-3.11126	-10.7399	4	0.158296	14.787	3	0.158296	14.787	4	11.266	13.4924	3
AAATACTGACAGTC	Monocyte	14.7566	13.3295	6	8.28752	-8.73295	6	9.74188	10.7695	4	9.74188	10.7695	6	17.619	2.56257	1
AAATACTGAGAGGC	CD4Treg	3.36755	0.761778	7	-1.36544	-1.33349	7	-0.242091	5.90338	6	-0.242091	5.90338	1	3.7093	5.90292	6
AAATACTGAGTCTG	CD4TN	-1.42635	-0.104379	1	-4.71627	4.37517	2	-1.44873	1.15887	1	-1.44873	1.15887	2	3.39008	-2.37708	2
AAATACTGATCGGT	CD4Treg	6.96424	3.25939	2	0.0902601	-2.3576	7	-1.53319	7.91865	6	-1.53319	7.91865	1	11.0156	7.99967	6
AAATACTGCTCTAT	CD4Treg	0.422634	-2.05431	1	-4.92115	4.97282	2	-1.9421	1.36839	1	-1.9421	1.36839	2	1.45767	0.649534	2
AAATACTGGTCATG	CD4Treg	3.48379	1.81999	7	0.288406	-0.151647	1	-2.63524	2.70622	6	-2.63524	2.70622	2	6.98726	7.94672	5
AAATACTGGTTGGT	CD8TN	-0.616505	2.4896	3	-5.01245	1.92944	3	1.50597	1.54358	1	1.50597	1.54358	3	8.90062	-3.7848	7
AAATACTGTAGTCG	CD4Treg	4.17721	2.2494	7	0.482477	-0.0064676	1	-0.858584	5.58457	6	-0.858584	5.58457	1	5.82226	8.96487	5
AAATCAACACACTG	B	11.0323	-2.7043	5	6.72291	9.41506	5	7.57496	-6.13264	2	7.57496	-6.13264	5	-4.08607	3.04656	4
AAATCAACATGTCG	B	11.2994	-1.82526	5	7.12653	8.89394	5	5.66274	-5.64453	2	5.66274	-5.64453	5	-5.80469	6.52857	4
AAATCAACCATTGG	NK	-8.70038	13.5477	4	-5.19787	-9.80319	4	0.199898	17.363	3	0.199898	17.363	4	10.0703	17.6161	3
AAATCAACCCAATG	B	13.6592	-2.97479	5	8.97592	7.26386	5	5.84443	-3.57481	2	5.84443	-3.57481	5	-4.21062	7.33455	4
AAATCAACCGACAT	CD4Treg	-0.580589	-0.0972864	1	-0.262362	-0.508473	1	-2.32931	2.73017	6	-2.32931	2.73017	2	6.32756	5.20302	2
AAATCAACCTGATG	CD8TN	-3.21853	4.98245	3	-8.63329	1.45112	3	1.6847	2.90533	5	1.6847	2.90533	3	10.4902	-6.88058	7
AAATCAACGAGAGC	CD4Treg	1.68104	2.33937	7	-0.373798	2.13569	1	-1.96171	4.11739	6	-1.96171	4.11739	1	2.62379	11.0313	5
AAATCAACGGGACA	CD4Treg	-0.627086	-1.10851	1	-3.3032	3.49317	2	-1.40465	2.93361	1	-1.40465	2.93361	2	5.22086	-1.22289	2
AAATCAACGGTACT	CD8TN	-1.8791	3.58067	3	-7.34456	1.44851	3	2.52298	2.90917	5	2.52298	2.90917	3	11.1669	-5.42396	7
AAATCAACTCCTAT	CD4TN	-2.87978	0.851598	1	-0.664894	5.59254	2	-2.64916	1.87665	1	-2.64916	1.87665	2	6.67329	-1.06627	2
AAATCAACTTGTCT	Monocyte	13.4705	12.6148	6	6.88644	-7.20252	6	9.14974	9.47316	7	9.14974	9.47316	6	16.7344	2.20911	1
AAATCATGCCACCT	CD4TN	0.78821	-2.43735	1	-4.70044	5.29392	2	-1.59028	1.19556	1	-1.59028	1.19556	2	3.3178	1.11911	2
AAATCATGCCGCTT	B	10.8279	-3.50234	5	8.13091	10.6316	5	6.18819	-6.51663	2	6.18819	-6.51663	5	-6.78571	6.23169	4
AAATCATGCGTTGA	B	11.5829	-4.11706	5	8.6219	8.79997	5	5.33042	-5.09322	2	5.33042	-5.09322	5	-6.65222	8.43079	4
AAATCATGCTTTAC	CD4TCM	0.124796	2.93736	2	-1.23849	2.68888	1	-2.6298	3.34108	1	-2.6298	3.34108	1	8.05745	7.24122	5
AAATCATGTAGCGT	Monocyte	12.5368	12.3872	6	6.76807	-8.48231	6	10.9554	10.5891	4	10.9554	10.5891	6	15.5135	6.27445	1
AAATCATGTCTCTA	CD4TCM	2.95377	5.07985	2	-1.22767	-2.04919	7	-1.2368	7.4694	6	-1.2368	7.4694	1	1.52509	6.32765	6
AAATCATGTGTTTC	CD4Treg	4.8526	1.66521	7	-0.548189	-2.12154	7	-0.892927	7.18898	6	-0.892927	7.18898	1	-0.526364	7.56746	6
AAATCATGTTTGCT	CD4TCM	2.95183	5.34385	2	-0.782479	2.89845	1	-2.79391	4.42631	6	-2.79391	4.42631	1	8.46675	4.21381	2
AAATCCCTAATCGC	CD4Treg	3.46249	1.25454	2	-1.49628	-2.13198	7	-0.79824	7.85989	6	-0.79824	7.85989	1	0.0281408	6.87243	6
AAATCCCTCATACG	CD4Treg	4.68283	3.04972	7	1.05426	-0.099615	1	-1.51854	4.3456	6	-1.51854	4.3456	1	4.99165	13.0284	5
AAATCCCTCTAGCA	CD4TN	-3.55465	2.3739	1	-0.843862	4.36571	2	-2.0677	2.47883	1	-2.0677	2.47883	2	5.00588	-1.55703	2
AAATCCCTCTGCTC	CD4Treg	1.09461	-1.2874	1	-3.01451	3.89845	2	0.140018	1.23696	1	0.140018	1.23696	2	7.22397	1.86169	2
AAATCCCTGACACT	CD4TCM	3.34316	4.44686	2	1.23229	0.316829	1	-2.96776	6.67857	6	-2.96776	6.67857	1	2.2578	9.19232	5
AAATCCCTGCTGTA	Monocyte	14.9735	11.3462	6	7.57382	-6.99554	6	9.98715	9.69524	4	9.98715	9.69524	6	16.9716	1.86781	1
AAATCCCTGGATTC	CD4Treg	3.20186	0.340113	7	0.0232115	1.68627	1	-3.14841	5.14675	6	-3.14841	5.14675	1	2.6539	9.39117	5
AAATCCCTGTGCAT	CD4TN	-0.0436768	-0.269311	1	-4.34145	4.7102	2	-0.828719	2.90449	1	-0.828719	2.90449	2	4.62867	-1.81973	2
AAATCCCTGTTCGA	CD4TN	-0.108515	2.03288	3	-4.43732	3.07824	2	-0.443544	1.39321	1	-0.443544	1.39321	2	4.77187	0.739917	2
AAATCTGAAACCAC	Monocyte	14.7659	11.9497	6	6.93225	-8.05553	6	10.9167	9.83231	4	10.9167	9.83231	6	16.6849	1.86535	1
AAATCTGAACGACT	NK	-3.81036	12.2312	4	-3.7214	-10.94	4	0.642713	15.3941	3	0.642713	15.3941	4	10.2532	12.5052	3
AAATCTGAAGAGTA	CD4Treg	5.65198	1.37917	7	-0.748989	-2.83686	7	-0.160713	7.53457	6	-0.160713	7.53457	1	1.45883	5.88362	6
AAATCTGAAGGGTG	CD4TCM	2.07296	3.50839	2	-0.853745	2.18923	1	-3.17177	4.41873	6	-3.17177	4.41873	1	5.47287	9.56086	5
AAATCTGACATGAC	CD4TN	3.35649	0.188359	1	-2.74579	5.89769	2	-2.18818	1.90306	6	-2.18818	1.90306	2	4.30339	1.55592	2
AAATCTGACGCAAT	CD4TCM	3.02833	5.0408	2	0.29068	1.21818	1	-2.73749	6.03762	6	-2.73749	6.03762	1	2.86538	11.7193	5
AAATCTGACTCATT	Monocyte	14.3757	11.6469	6	7.4714	-5.88018	6	9.137	9.58288	7	9.137	9.58288	6	16.7382	4.52437	1
AAATCTGACTGACA	CD8TN	-2.18175	3.82727	3	-8.8062	0.895055	3	1.96361	3.42432	5	1.96361	3.42432	3	11.7742	-2.5524	7
AAATCTGAGAAAGT	CD4Treg	0.169826	-0.537429	1	-3.10086	4.67877	2	-1.79348	1.41907	1	-1.79348	1.41907	2	3.34345	0.953905	2
AAATCTGAGCTACA	Monocyte	13.9834	14.2604	6	7.0282	-8.76837	6	11.0434	9.55588	4	11.0434	9.55588	6	17.3092	5.8995	1
AAATCTGAGTAAAG	CD4TN	-3.45564	1.12807	1	-0.844556	5.06187	2	-1.35674	3.23833	1	-1.35674	3.23833	2	7.20737	2.29128	2
AAATCTGATACTCT	NK	-8.29295	12.7019	4	-3.8341	-9.03987	4	-0.50605	17.2188	3	-0.50605	17.2188	4	9.90067	17.1468	3
AAATCTGATAGCGT	CD4TN	-2.61128	1.01556	1	-2.62564	4.8987	2	-0.552814	0.561707	1	-0.552814	0.561707	2	5.24543	-3.91635	7
AAATCTGATCACGA	Monocyte	14.0833	11.6144	6	8.1282	-7.20126	6	10.1022	9.40028	7	10.1022	9.40028	6	18.5962	3.40926	1
AAATGGGAACGGTT	NK	-8.79807	10.1907	4	-3.80067	-7.7922	4	-0.493728	17.3098	3	-0.493728	17.3098	4	9.07886	19.0079	3
AAATGGGAAGCCTA	CD8TN	-3.22982	4.31004	3	-7.49548	2.11672	3	0.570232	1.63945	1	0.570232	1.63945	3	10.5083	-8.5623	7
AAATGGGAATGACC	CD8TN	-0.631584	2.90491	3	-7.82794	-0.0728619	3	1.64747	3.54315	5	1.64747	3.54315	3	11.988	-5.90632	7
AAATGGGACAATCG	CD4TCM	6.92954	5.1501	2	0.574471	-2.08883	7	-2.40171	7.31911	6	-2.40171	7.31911	1	1.9725	6.07637	6
AAATGGGACGAATC	Monocyte	0.173887	0.594538	1	-6.5094	0.315257	3	1.86061	3.13271	5	1.86061	3.13271	3	10.2671	-0.558685	7
AAATGGGAGATAAG	B	13.1144	-0.794996	5	8.82564	7.48128	5	6.20867	-5.05981	2	6.20867	-5.05981	5	-5.99942	7.55893	4
AAATGGGATAGTCG	Monocyte	13.6484	12.1292	6	6.99874	-7.84951	6	10.3	10.073	7	10.3	10.073	6	18.3125	4.10535	1
AAATGTTGAGAACA	Monocyte	15.1308	12.7234	6	8.0214	-7.55125	6	10.5642	9.44456	7	10.5642	9.44456	6	18.6583	6.57381	1
AAATGTTGAGCGTT	CD4TCM	1.9897	2.97702	2	-0.0263155	2.82423	1	-2.78005	3.56296	1	-2.78005	3.56296	1	5.85915	8.40118	5
AAATGTTGATTCTC	B	10.8695	-2.45074	5	7.39323	9.41487	5	6.37703	-6.37535	2	6.37703	-6.37535	5	-4.16175	7.89568	4
AAATGTTGCCCAAA	CD4TN	-2.73522	2.4807	3	-1.09895	4.99221	2	-2.17642	2.46888	1	-2.17642	2.46888	2	5.56762	2.0396	2
AAATGTTGCGACTA.1	CD4TCM	5.62625	4.61856	2	1.93089	1.04006	1	-2.89144	5.73934	6	-2.89144	5.73934	1	4.938	15.678	5
AAATGTTGTGGGAG	CD4TN	-0.748351	-0.340939	1	-5.05494	3.76646	2	-0.648284	0.608694	1	-0.648284	0.608694	2	4.50084	-0.00148346	2
AAATGTTGTGGTTG	CD4TN	0.11906	-1.87359	1	-3.38883	6.04817	2	-2.74165	2.08194	1	-2.74165	2.08194	2	6.21584	3.80334	2
AAATTCGAATTCCT	B	10.8346	-0.748104	5	7.24009	10.2291	5	6.3594	-6.66598	2	6.3594	-6.66598	5	-5.21713	4.60414	4
AAATTCGAGGGTGA	NK	-4.90564	9.30164	4	-0.152928	-9.25732	4	-1.38537	12.9515	3	-1.38537	12.9515	4	9.96248	13.7516	3
AAATTCGAGGTGGA	CD4TCM	5.28377	4.13903	2	2.09097	0.636547	1	-3.54865	4.37722	6	-3.54865	4.37722	1	3.02368	8.45502	5
AAATTCGAGTCTGA	NK	-7.00361	12.8056	4	-5.12259	-9.33251	4	0.342161	16.7529	3	0.342161	16.7529	4	9.3768	15.147	3
AAATTCGAGTGTAC	CD4TN	-1.56367	0.800982	1	-2.64144	3.55739	2	-0.133607	2.53042	1	-0.133607	2.53042	2	6.73125	1.84269	2
AAATTCGATTCTGT	CD4Treg	2.88456	0.623997	7	-0.616743	4.99374	2	-0.892729	3.16841	1	-0.892729	3.16841	2	7.5518	4.38524	2
AAATTGACAAGGTA	B	10.5559	-1.82715	5	6.47609	8.7323	5	6.6693	-6.59448	2	6.6693	-6.59448	5	-5.43296	6.48615	4
AAATTGACACGACT	CD4Treg	-4.03613	0.70723	1	-0.732125	-0.669898	1	-0.277038	5.78522	6	-0.277038	5.78522	1	7.84469	6.67954	2
AAATTGACAGTGTC	CD4TN	0.418938	-0.133508	1	-2.97199	6.03474	2	-1.94379	2.09884	1	-1.94379	2.09884	2	2.78223	1.45372	2
AAATTGACCCAGTA	CD4TCM	1.58351	6.12113	2	-0.849785	1.99089	1	-3.89941	4.90846	6	-3.89941	4.90846	1	2.88802	8.98437	5
AAATTGACCCATGA	CD4TN	-4.84584	0.98803	1	-0.587969	5.62047	2	-2.57399	1.91557	1	-2.57399	1.91557	2	2.67998	-1.77008	2
AAATTGACCTACTT	CD4TCM	3.88863	3.91006	2	1.16531	2.15927	1	-3.5499	5.13293	6	-3.5499	5.13293	1	4.33221	8.08985	5
AAATTGACGACGGA	CD4TCM	3.2327	3.75459	2	1.08157	1.58648	1	-3.53187	5.39261	6	-3.53187	5.39261	1	3.94906	9.38388	5
AAATTGACGCGATT	CD4TCM	2.87293	4.42397	2	-0.282472	1.65145	1	-3.51352	5.32913	6	-3.51352	5.32913	1	5.72822	8.9481	5
AAATTGACGTTCTT	NK	2.02817	3.79807	2	-0.280458	-9.33942	4	-0.764362	12.9475	3	-0.764362	12.9475	4	10.6235	15.5429	3
AAATTGACTAGTCG	CD4TCM	3.42595	4.73029	2	1.4222	1.35589	1	-2.78098	4.71944	6	-2.78098	4.71944	1	3.9907	12.3475	5
AAATTGACTCTCTA	CD4TN	-3.28045	1.77123	1	-2.05228	4.48859	2	-1.44462	2.34294	1	-1.44462	2.34294	2	4.29089	-1.44027	2
AAATTGACTGTCCC	Monocyte	12.8228	11.1145	6	7.67188	-7.68834	6	10.6499	9.5511	4	10.6499	9.5511	6	16.633	4.91543	1
AAATTGACTTGGCA	NK	-9.08378	12.8086	4	-5.01802	-9.06376	4	0.111405	16.4422	3	0.111405	16.4422	4	8.7929	17.8723	3
AACAAACTATCTTC	CD4Treg	2.99224	-0.304653	7	-3.01064	2.59786	2	-1.00461	3.38604	1	-1.00461	3.38604	2	8.13614	6.68928	5
AACAAACTCAATCG	Monocyte	13.9279	12.9872	6	7.8125	-8.57166	6	9.5062	9.74425	4	9.5062	9.74425	6	16.602	1.35573	1
AACAAACTCTGAGT	CD8TN	-4.81521	5.25136	3	-4.82377	2.14082	3	0.611657	2.06091	1	0.611657	2.06091	2	9.21328	-2.25093	7
AACAAACTCTTGTT	Monocyte	13.0852	9.37659	6	7.47983	-5.31634	6	10.3015	9.21125	7	10.3015	9.21125	6	17.6674	7.13388	1
AACAAACTGGTCTA	CD4Treg	0.119247	-0.34532	1	-1.67375	5.06647	2	-1.72998	2.67717	1	-1.72998	2.67717	2	3.54391	3.37997	2
AACAAACTTCCTAT	CD8TN	-1.364	5.5694	3	-5.34542	1.65741	3	1.63857	2.84459	5	1.63857	2.84459	3	9.20775	-1.26768	7
AACAAACTTTCCAT	CD4TCM	2.39461	4.85646	2	-1.80179	2.81909	1	-2.16799	4.86094	6	-2.16799	4.86094	1	5.79182	2.63831	2
AACAATACAAGAGT	CD4Treg	1.19792	0.721835	7	-1.83851	3.01857	1	-2.54591	4.21487	6	-2.54591	4.21487	1	5.48891	12.2166	5
AACAATACATCAGC	CD4TCM	2.48759	2.99848	3	-0.137406	3.48493	1	-2.2895	4.50907	6	-2.2895	4.50907	1	7.73139	5.53036	5
AACAATACCTACGA	B	12.0427	-2.82252	5	8.94286	8.45162	5	6.38792	-5.01306	2	6.38792	-5.01306	5	-6.07195	8.01481	4
AACAATACCTGACA	CD4Treg	4.4985	2.35065	7	1.83608	0.510007	1	-1.8237	6.19407	6	-1.8237	6.19407	1	5.72447	12.9437	5
AACAATACGACGGA	NK	-6.21235	12.0495	4	-3.05961	-10.086	4	0.890383	15.8172	3	0.890383	15.8172	4	10.4772	14.0425	3
AACAATACGCAAGG	CD4Treg	6.00299	1.58072	7	-1.22556	-2.48903	7	-0.381938	7.37703	6	-0.381938	7.37703	1	2.85209	6.16832	6
AACAATACGCCATA	CD4TCM	2.35816	5.40741	2	-1.52311	2.09602	1	1.6081	2.38892	1	1.6081	2.38892	3	3.75808	9.4231	5
AACAATACTGTGGT	CD4TN	-1.68794	-2.00468	1	-3.01349	6.02787	2	-2.05553	1.36682	1	-2.05553	1.36682	2	2.3872	-0.430328	2
AACACGTGAACCTG	NK	-4.52207	12.2094	4	-3.09341	-10.8705	4	0.606622	15.0275	3	0.606622	15.0275	4	10.572	17.7758	3
AACACGTGAAGAAC	Monocyte	12.7875	7.67072	6	8.37814	-3.97395	6	10.5186	7.83919	7	10.5186	7.83919	6	17.0153	4.28542	1
AACACGTGACGTTG	CD4Treg	-0.313288	0.846179	1	-3.04472	3.53129	2	-1.49404	2.91056	1	-1.49404	2.91056	2	3.54384	-2.26763	2
AACACGTGGACAGG	CD4Treg	4.2374	1.82292	7	-0.193306	0.14956	1	-0.923856	4.97881	6	-0.923856	4.97881	1	4.26238	13.9313	5
AACACGTGGTACAC	NK	-9.06253	9.99486	4	-3.56708	-7.78073	4	-1.37043	17.1405	3	-1.37043	17.1405	4	8.84602	18.9527	3
AACACGTGGTACGT	CD4TCM	-0.360069	2.64935	3	-2.30878	3.95444	2	0.766164	3.3467	5	0.766164	3.3467	3	5.07038	-1.7781	2
AACACTCTAAAGCA	NK	-4.43836	10.6754	4	-2.01068	-9.1117	4	-0.163731	14.4642	3	-0.163731	14.4642	4	10.8031	12.7953	3
AACACTCTACTAGC	NK	-2.87724	4.4276	2	-4.00051	-7.85044	4	-0.267143	14.6749	3	-0.267143	14.6749	4	9.40262	15.8216	3
AACACTCTCTAGTG	NK	-5.30136	12.0811	4	-2.87021	-9.76764	4	0.654182	14.9747	3	0.654182	14.9747	4	11.3695	15.1156	3
AACACTCTCTCGCT.1	NK	-6.18646	9.46883	4	-1.32116	-8.52794	4	-1.27048	14.5559	3	-1.27048	14.5559	4	7.8771	18.4354	3
AACACTCTCTGAAC	B	11.3939	0.315715	5	6.6638	7.85057	5	7.6133	-6.13341	2	7.6133	-6.13341	5	-3.47622	5.17704	4
AACACTCTGCGTAT	Monocyte	13.9424	14.3553	6	7.57025	-9.69546	6	10.2397	10.1179	7	10.2397	10.1179	6	16.7409	6.71473	1
AACACTCTGTAAAG	CD4TN	-0.105167	-0.831348	1	-2.62517	5.30379	2	-2.24035	2.8469	1	-2.24035	2.8469	2	4.14239	3.13267	2
AACACTCTTCAGGT	CD4Treg	5.43067	0.5514	7	0.475886	0.188559	1	-2.26635	6.40878	6	-2.26635	6.40878	1	3.32226	14.6514	5
AACACTCTTGACTG	B	11.3858	-3.98472	5	8.38262	10.5537	5	6.35507	-6.1594	2	6.35507	-6.1594	5	-3.51685	2.9953	4
AACAGAGAACGCTA	B	12.471	-3.69637	5	8.59671	8.17848	5	6.25495	-4.40855	2	6.25495	-4.40855	5	-5.56111	8.45186	4
AACAGAGAATTCTC	CD8TN	-1.29727	5.53538	3	-6.13762	0.906869	3	1.67524	2.88135	5	1.67524	2.88135	3	10.938	-5.25478	7
AACAGAGACGCTAA	Monocyte	14.0974	13.9476	6	8.02923	-9.17103	6	9.71915	10.6032	4	9.71915	10.6032	6	17.0405	2.78685	1
AACAGAGACGGGAA	CD8TN	-1.89907	5.47459	3	-6.23199	1.19842	3	1.31651	1.70992	1	1.31651	1.70992	3	10.7601	-5.79984	7
AACAGAGACTCAGA	NK	-8.65731	13.1871	4	-4.85356	-10.0411	4	0.116795	17.0915	3	0.116795	17.0915	4	8.68167	20.5169	3
AACAGAGACTTTAC	CD4TN	-0.149765	0.823829	1	-4.04464	3.51274	2	0.332935	1.83789	1	0.332935	1.83789	2	7.97488	-3.69616	7
AACAGAGAGCTTAG	CD8TN	-2.10033	4.47167	3	-8.15862	1.5969	3	2.84304	3.35274	5	2.84304	3.35274	3	10.5274	-8.87073	7
AACAGAGAGGACAG	CD4Treg	-0.437675	-0.783122	1	-3.09416	3.11026	2	-0.263703	1.58608	1	-0.263703	1.58608	2	4.48808	-0.0916772	2
AACAGAGATACGCA	CD4Treg	0.283486	0.905317	1	-3.53605	3.41792	2	1.25852	3.60141	1	1.25852	3.60141	3	7.27065	4.18831	2
AACAGAGATCATTC	Monocyte	13.4562	10.5195	6	7.31209	-6.08024	6	10.3268	9.41941	7	10.3268	9.41941	6	17.0557	8.70183	1
AACAGAGATGGTCA.1	CD4TN	-2.86716	0.657089	1	-4.41858	5.20636	2	-0.631999	0.83672	1	-0.631999	0.83672	2	2.05892	-2.15243	2
AACAGAGATGTCCC.1	CD8TN	-2.04949	5.28353	3	-6.67409	1.74785	3	1.87781	2.75567	5	1.87781	2.75567	3	9.15273	-0.876312	7
AACAGCACAAGCAA	Monocyte	14.2197	12.3745	6	8.52631	-6.58057	6	10.6121	9.05747	4	10.6121	9.05747	6	17.005	6.2112	1
AACAGCACAATCGC	CD4TN	-0.0857513	-2.27404	1	-4.86597	4.88487	2	-0.3673	2.11696	1	-0.3673	2.11696	2	5.06179	1.1044	2
AACAGCACAGTCGT	CD4TCM	4.6472	4.40966	2	0.319521	0.0091097	1	-2.33668	5.71797	6	-2.33668	5.71797	1	4.23302	6.25206	6
AACAGCACGAATGA	B	12.3463	-3.55529	5	7.60574	6.61441	5	7.36342	-4.82657	2	7.36342	-4.82657	5	-4.51351	7.67936	4
AACAGCACGGACGA	CD4TCM	1.68108	3.4377	2	0.318596	2.04202	1	-2.21406	5.62701	6	-2.21406	5.62701	1	5.4125	8.30845	5
AACAGCACGTATCG	Monocyte	14.7086	11.4283	6	7.40366	-6.89406	6	9.38224	8.68894	7	9.38224	8.68894	6	16.9417	4.84618	1
AACAGCACTCCAAG.1	CD4TCM	2.7253	6.38676	2	-0.599224	2.29508	1	-3.2412	3.88955	6	-3.2412	3.88955	1	6.90901	3.69149	2
AACAGCACTCTGGA	CD4TCM	1.36797	4.59313	2	-0.761191	1.65881	1	-3.08693	5.59517	6	-3.08693	5.59517	1	3.18828	8.37669	5
AACAGCACTGCAGT	B	11.1846	-2.82889	5	8.12738	9.69843	5	7.4931	-5.3992	2	7.4931	-5.3992	5	-4.10006	6.42501	4
AACAGCACTTCCGC	CD8TN	-3.90052	3.79435	3	-7.49767	1.29627	3	2.23363	2.22166	5	2.23363	2.22166	3	10.4261	-6.35491	7
AACAGCACTTCGTT	NK	-9.25576	12.9457	4	-5.15282	-9.09536	4	0.570781	16.7853	3	0.570781	16.7853	4	10.1887	17.2801	3
AACAGCACTTCTAC	NK	-5.61382	11.7655	4	-1.5881	-10.0276	4	-0.0870146	14.2263	3	-0.0870146	14.2263	4	8.51046	18.8178	3
AACAGCACTTTGCT	B	12.4554	-4.16698	5	7.69902	10.1298	5	6.43697	-5.98653	2	6.43697	-5.98653	5	-5.5752	7.20272	4
AACATATGACACAC	CD4TN	-0.977346	1.09724	1	-3.66132	3.71308	2	0.179539	1.81858	1	0.179539	1.81858	2	3.83883	-4.96122	7
AACATATGACAGTC	Monocyte	14.7992	13.318	6	7.78437	-7.05891	6	9.6532	9.45687	4	9.6532	9.45687	6	16.956	6.00993	1
AACATATGACCACA	CD4Treg	2.7462	-1.12575	7	-1.89058	-0.215064	1	-0.2497	5.54609	6	-0.2497	5.54609	1	7.77394	10.116	5
AACATATGAGATCC	NK	-8.30075	13.5808	4	-5.789	-9.30833	4	0.938017	16.4326	3	0.938017	16.4326	4	10.9792	12.4043	3
AACATATGATGCTG	B	11.5717	-3.64838	5	8.65023	9.86131	5	7.37526	-5.40941	2	7.37526	-5.40941	5	-5.91461	5.03511	4
AACATATGCCTAAG	CD4TN	-1.1611	-1.05547	1	-3.19209	4.36203	2	-1.10127	2.09721	1	-1.10127	2.09721	2	7.28003	-0.149779	2
AACATATGGCAGAG	Monocyte	13.7079	11.3809	6	8.05768	-5.27323	6	10.114	8.54444	7	10.114	8.54444	6	18.0446	3.97728	1
AACATATGGCTAAC	CD8TN	-1.09467	3.24228	3	-7.59649	-0.0353704	3	2.50221	3.27391	5	2.50221	3.27391	3	7.1646	-7.13645	7
AACATATGGTATCG	Monocyte	12.8652	7.43385	6	8.45256	-3.51258	6	10.3831	7.27577	7	10.3831	7.27577	6	17.5146	4.54323	1
AACATATGTCAGTG	CD4TCM	0.947098	4.88406	2	0.964851	1.56199	1	-4.0168	4.73429	6	-4.0168	4.73429	1	1.86475	9.70801	5
AACATATGTGACAC	CD4Treg	0.820167	-1.07966	1	-2.64049	4.07186	2	-1.01628	1.28263	1	-1.01628	1.28263	2	7.52673	2.35493	2
AACATATGTTCTCA	CD4TN	-0.806757	-1.83719	1	-3.41038	5.80797	2	-2.17664	0.778224	1	-2.17664	0.778224	2	7.02234	-3.5983	7
AACATATGTTTCTG	CD4Treg	1.98861	-2.29298	1	-2.00063	3.1757	1	-1.87392	4.03571	1	-1.87392	4.03571	1	4.17122	3.47056	2
AACATTGACATTCT	NK	-5.8515	13.3658	4	-5.08914	-9.93547	4	0.891963	15.7112	3	0.891963	15.7112	4	9.22325	15.5506	3
AACATTGACCAATG	NK	-9.01293	9.89717	4	-3.87094	-8.83804	4	0.0427271	16.5511	3	0.0427271	16.5511	4	9.88525	20.292	3
AACATTGATGAGCT	CD4TCM	1.5787	3.76768	2	-0.730789	2.56723	1	-3.23151	4.71318	6	-3.23151	4.71318	1	8.81245	5.21684	2
AACATTGATGCCAA	CD4TN	-0.613332	0.0528021	1	-3.46482	3.64599	2	-0.75427	2.25616	1	-0.75427	2.25616	2	2.67808	-1.30452	2
AACATTGATGCTTT	B	12.9335	2.2478	5	7.92581	4.42301	5	8.46768	-2.53205	2	8.46768	-2.53205	5	-5.03663	6.31452	4
AACATTGATTCTCA	B	12.8762	-0.739922	5	8.438	8.14278	5	6.27443	-5.01722	2	6.27443	-5.01722	5	-5.22818	4.26604	4
AACCACGAAATGCC	Monocyte	15.1693	11.9573	6	8.42212	-7.09775	6	9.18065	9.30279	7	9.18065	9.30279	6	16.6469	3.33908	1
AACCACGAACTGTG	CD8TN	-0.581237	4.18957	3	-5.68842	0.643558	3	2.01636	2.50635	5	2.01636	2.50635	3	6.46772	-8.33099	7
AACCACGAAGCGGA	CD4TN	0.88707	-1.88107	1	-4.68896	2.43448	2	0.604379	1.31349	1	0.604379	1.31349	2	5.13039	-5.3714	7
AACCACGAATCAGC	CD4TCM	3.32536	6.70868	2	0.77905	2.19502	1	-2.98542	4.74922	6	-2.98542	4.74922	1	4.7078	14.6672	5
AACCACGACAACTG	NK	-8.74804	12.531	4	-5.58796	-9.6335	4	0.485414	16.8648	3	0.485414	16.8648	4	9.22352	20.8074	3
AACCACGACAGAAA	CD8TN	-1.39374	5.79125	3	-5.4941	1.59548	3	1.52728	1.75078	5	1.52728	1.75078	3	9.951	-3.75605	7
AACCACGACGTGAT	CD4Treg	2.19138	-1.96743	1	-4.22376	4.16944	2	-0.62404	1.95726	1	-0.62404	1.95726	2	5.26686	3.06597	2
AACCACGAGAGATA	CD4Treg	3.56938	2.17215	7	-0.42819	-1.38658	7	-0.321881	6.89443	6	-0.321881	6.89443	1	5.31728	7.14541	6
AACCACGAGGCGAA	NK	-3.70991	13.0345	4	-4.21097	-10.869	4	0.86038	14.9228	3	0.86038	14.9228	4	10.8021	11.0499	3
AACCACGATTTACC	B	11.2389	-2.7491	5	7.14017	8.58477	5	6.78933	-6.19591	2	6.78933	-6.19591	5	-3.32313	3.67852	4
AACCAGTGAAACAG	B	11.4071	-3.26002	5	8.32647	7.26683	5	6.3688	-4.96112	2	6.3688	-4.96112	5	-5.60605	6.03265	4
AACCAGTGCCTAAG.2	CD4TN	-1.19466	-2.55647	1	-4.89615	5.11896	2	-1.45199	1.45328	1	-1.45199	1.45328	2	4.0599	-1.48474	2
AACCAGTGGACACT	Monocyte	13.9396	14.1208	6	7.29308	-9.72345	6	9.7503	10.6065	4	9.7503	10.6065	6	16.6056	1.64354	1
AACCAGTGGGACAG	CD4TCM	0.733391	4.86363	2	-2.74939	1.8636	1	1.02412	2.67446	1	1.02412	2.67446	3	8.59976	5.3232	5
AACCAGTGTCATTC	NK	-5.86112	12.5397	4	-4.91611	-9.76295	4	1.05031	16.3451	3	1.05031	16.3451	4	12.0126	13.24	3
AACCAGTGTCCAGA	Monocyte	14.6855	13.4341	6	7.19498	-9.27033	6	9.25477	10.0199	4	9.25477	10.0199	6	16.2901	4.72274	1
AACCAGTGTCTATC.1	NK	-6.01359	11.3533	4	-1.78636	-9.65391	4	-1.20553	15.0982	3	-1.20553	15.0982	4	8.8788	22.1643	3
AACCCAGACCCGTT	NK	-4.151	10.9018	4	-0.42574	-9.22592	4	-1.24151	13.36	3	-1.24151	13.36	4	11.7191	12.6668	3
AACCCAGACCTTAT	NK	-8.38617	12.0711	4	-4.98091	-9.13659	4	-0.651603	16.3255	3	-0.651603	16.3255	4	8.67355	19.3428	3
AACCCAGAGCTAAC	NK	-4.52497	13.3164	4	-3.28477	-10.0588	4	-0.256675	16.5026	3	-0.256675	16.5026	4	9.4751	14.636	3
AACCCAGAGTCGAT	NK	-9.21493	13.3346	4	-5.79483	-9.41533	4	0.45282	17.5849	3	0.45282	17.5849	4	9.23422	21.8742	3
AACCCAGATTTCGT	B	12.006	-0.483501	5	7.04782	8.66222	5	6.09633	-4.1709	2	6.09633	-4.1709	5	-6.05575	6.54398	4
AACCGATGAACGGG	CD8TN	-3.41768	4.51263	3	-6.98159	1.32773	3	0.743728	2.81438	1	0.743728	2.81438	3	8.13868	-2.57592	7
AACCGATGACCTAG	Monocyte	14.2212	11.5681	6	8.4129	-6.23984	6	9.2964	9.57571	4	9.2964	9.57571	6	17.7662	6.62197	1
AACCGATGACCTTT.1	NK	-4.94639	13.0022	4	-3.50082	-10.4304	4	0.934325	15.7071	3	0.934325	15.7071	4	9.46465	19.4276	3
AACCGATGAGGAGC	CD8TN	-2.95354	4.08891	3	-7.77305	0.8888	3	1.45003	3.07088	5	1.45003	3.07088	3	8.45559	-10.5547	7
AACCGATGATCAGC	B	11.8284	-3.68399	5	7.77624	10.4518	5	7.11755	-6.55025	2	7.11755	-6.55025	5	-4.14493	4.13478	4
AACCGATGCCCTTG	CD8TN	-3.63621	4.18643	3	-7.84196	-0.268088	3	3.20716	2.14309	5	3.20716	2.14309	3	6.35942	-10.6813	7
AACCGATGCGACTA	CD4TCM	4.45868	6.51496	2	1.1405	1.90595	1	-3.72956	5.5981	6	-3.72956	5.5981	1	2.32227	8.94137	5
AACCGATGGACGAG.1	NK	-5.9587	12.9851	4	-3.03978	-9.85095	4	-0.936295	16.0376	3	-0.936295	16.0376	4	8.70162	19.8916	3
AACCGATGGCGAGA	CD4Treg	0.3169	0.187431	1	-0.881804	-0.168195	1	-1.73167	2.87148	6	-1.73167	2.87148	2	8.05845	6.36352	5
AACCGATGGCGTAT	CD4TCM	4.36445	4.08807	2	0.712531	1.99347	1	-3.46749	3.85137	6	-3.46749	3.85137	1	4.27115	12.3503	5
AACCGATGGGGATG	Monocyte	13.2452	11.8628	6	7.9207	-5.83809	6	10.1198	8.33441	7	10.1198	8.33441	6	17.781	2.36402	1
AACCGATGGGTCAT	B	10.7907	-3.35412	5	8.78011	10.0267	5	5.25553	-5.61005	2	5.25553	-5.61005	5	-7.31363	9.45117	4
AACCGATGGTGTTG	B	11.429	-3.35003	5	7.98639	9.36604	5	6.63667	-6.48819	2	6.63667	-6.48819	5	-3.90124	3.51345	4
AACCGATGTGCTTT	NK	-7.43525	10.8158	4	-3.80542	-9.2515	4	0.472531	15.777	3	0.472531	15.777	4	11.1037	14.2496	3
AACCGATGTGGATC	CD8TN	-3.81576	3.93819	3	-7.93009	-0.434329	3	3.78947	3.42893	5	3.78947	3.42893	3	6.72339	-7.55811	7
AACCGATGTGGGAG	CD8TN	-1.10014	3.63184	3	-6.18579	0.887328	3	2.99546	2.46745	5	2.99546	2.46745	3	10.3881	-4.35967	7
AACCGCCTAATGCC	CD4TCM	2.13354	4.05611	2	0.406919	2.39913	1	-3.23838	5.18244	6	-3.23838	5.18244	1	4.09326	11.0426	5
AACCGCCTAGAGAT	CD4TN	-0.478468	-0.387152	1	-2.73108	6.42585	2	-2.12665	1.43143	1	-2.12665	1.43143	2	6.00168	1.16409	2
AACCGCCTAGCATC	CD4TCM	3.36122	2.65968	7	-0.608146	1.06152	1	-2.83691	4.46794	6	-2.83691	4.46794	1	4.65601	14.0163	5
AACCGCCTGTACGT	B	12.2549	-0.84384	5	7.82439	7.5762	5	6.04639	-5.24782	2	6.04639	-5.24782	5	-5.34935	7.09818	4
AACCGCCTGTTCGA	CD4TN	-0.317342	0.717143	1	-2.89833	5.04019	2	-1.17944	1.65252	1	-1.17944	1.65252	2	6.71871	-1.61268	2
AACCGCCTTCGTGA	Monocyte	12.5799	13.5319	6	7.23669	-9.46767	6	10.4686	10.9526	4	10.4686	10.9526	6	15.0579	3.79633	1
AACCGCCTTTCACT	Monocyte	14.262	11.3444	6	7.06131	-6.56109	6	9.71513	9.18182	7	9.71513	9.18182	6	17.9681	3.24959	1
AACCGCCTTTTGTC	CD8TN	-0.3096	2.46944	3	-6.79239	1.53225	3	1.96721	2.05006	5	1.96721	2.05006	3	8.50665	-7.80292	7
AACCTACTACCTCC	CD4Treg	3.58184	1.52987	7	-0.181771	0.5322	1	-1.50911	5.53403	6	-1.50911	5.53403	1	2.56353	13.0986	5
AACCTACTCCAAGT	CD4Treg	5.02418	2.42465	7	0.587133	-1.2145	1	-1.59442	6.61091	6	-1.59442	6.61091	1	3.77415	12.9656	5
AACCTACTCCAAGT.1	CD4TCM	2.61062	5.26872	2	1.53248	0.922585	1	-2.95977	6.84565	6	-2.95977	6.84565	1	2.07228	10.687	5
AACCTACTCCTCGT	CD8TN	-0.884595	3.12471	3	-6.83025	0.170499	3	1.5797	1.57316	5	1.5797	1.57316	3	7.74562	-7.9783	7
AACCTACTGAAAGT	B	11.3485	-1.08807	5	7.04108	8.13605	5	7.28017	-4.51413	2	7.28017	-4.51413	5	-5.0902	5.58503	4
AACCTACTGCCATA	B	12.6758	-2.63328	5	8.08878	8.65939	5	7.27985	-5.26946	2	7.27985	-5.26946	5	-3.26637	6.11755	4
AACCTACTTCGTTT	NK	-7.25895	11.0516	4	-3.54243	-9.42779	4	0.242698	14.3321	3	0.242698	14.3321	4	9.80411	13.7712	3
AACCTTACATGACC	CD4TN	-1.91676	-1.42517	1	-3.08836	4.67853	2	-2.5029	1.4346	1	-2.5029	1.4346	2	3.12145	2.99121	2
AACCTTACATGTGC	B	12.3429	0.967371	5	8.26788	5.49216	5	7.51711	-2.98384	2	7.51711	-2.98384	5	-5.85414	7.62127	4
AACCTTACATTCTC	CD4TCM	3.23362	6.56562	2	-1.03808	2.04691	1	-2.99098	5.00465	6	-2.99098	5.00465	1	6.06414	8.91337	5
AACCTTACCGATAC	CD8TN	-0.921224	2.9037	3	-6.49242	0.554551	3	3.45671	2.86618	5	3.45671	2.86618	3	10.3541	-1.59324	7
AACCTTACCTACTT	CD8TN	-0.596727	4.89888	3	-5.64284	0.841179	3	2.43347	1.71779	5	2.43347	1.71779	3	8.66549	-9.06532	7
AACCTTACGACAGG	Monocyte	13.5235	10.58	6	7.29984	-6.53211	6	10.4613	8.87855	7	10.4613	8.87855	6	16.7281	3.87755	1
AACCTTACGCAGAG	CD4TCM	-1.76201	2.54327	3	-3.35312	2.22467	1	0.457777	3.37865	6	0.457777	3.37865	3	8.79591	2.9678	2
AACCTTACGCCCTT	Monocyte	13.6206	8.82525	6	8.23122	-4.99335	6	10.1498	8.25855	7	10.1498	8.25855	6	17.0774	3.18178	1
AACCTTTGCACCAA	NK	-8.95776	12.6975	4	-3.49328	-8.5014	4	-1.06594	16.6707	3	-1.06594	16.6707	4	8.78508	21.501	3
AACCTTTGGAGATA	CD4TCM	2.24605	3.12399	2	0.510377	2.08754	1	-3.29422	5.75163	6	-3.29422	5.75163	1	6.34084	8.6294	5
AACCTTTGGCGTTA	CD4Treg	-0.083709	-2.16798	1	-3.99164	5.53505	2	-1.57875	1.40417	1	-1.57875	1.40417	2	3.44203	2.87535	2
AACCTTTGTCAGAC	B	11.2473	-2.13597	5	7.91035	7.804	5	6.13812	-5.1766	2	6.13812	-5.1766	5	-6.15752	7.67605	4
AACCTTTGTCCCGT	CD4TCM	1.38956	3.40008	2	-0.765279	3.15826	1	0.563113	3.80205	6	0.563113	3.80205	3	7.68711	5.84595	2
AACCTTTGTTGTGG	Monocyte	13.1009	12.3297	6	8.179	-6.41151	6	9.97452	9.51852	7	9.97452	9.51852	6	17.2402	6.19985	1
AACGCAACAACCTG	CD4Treg	-1.49143	1.26197	1	-2.85407	4.33982	2	-1.81754	2.00885	1	-1.81754	2.00885	2	5.0432	-0.175176	2
AACGCAACACGTGT	CD4TN	-0.0886943	-2.27159	1	-3.40451	3.14117	2	-0.197507	2.31886	5	-0.197507	2.31886	2	7.42421	-0.106943	2
AACGCAACAGAACA	NK	-4.99448	11.2896	4	-2.67144	-10.0122	4	-0.196084	14.8491	3	-0.196084	14.8491	4	8.5291	16.9954	3
AACGCAACAGCGTT	CD4TN	-2.44296	0.13664	1	-2.6179	5.27294	2	-0.739934	1.22779	1	-0.739934	1.22779	2	5.33761	-3.87335	7
AACGCAACATAAGG	NK	-7.39321	10.0249	4	-2.65824	-7.96106	4	-0.619651	14.9821	3	-0.619651	14.9821	4	11.2655	14.2029	3
AACGCAACATGCCA	B	13.0319	0.532472	5	8.47318	5.99952	5	6.10186	-3.55221	2	6.10186	-3.55221	5	-7.46219	10.0737	4
AACGCAACATGGTC	CD4TN	-1.03087	-1.86858	1	-4.60081	4.31272	2	-0.909762	1.13672	1	-0.909762	1.13672	2	7.13712	-0.153756	2
AACGCAACCACTTT	B	11.2511	-3.30957	5	7.68311	9.07665	5	6.75124	-5.16004	2	6.75124	-5.16004	5	-3.38613	5.00309	4
AACGCAACGGTACT	CD4Treg	5.19972	0.217093	7	-1.37971	-2.72234	7	-0.864097	8.00652	6	-0.864097	8.00652	1	-0.155518	7.22595	6
AACGCAACGTTCAG	B	12.7725	-1.3479	5	8.27665	7.85772	5	6.19254	-4.00933	2	6.19254	-4.00933	5	-7.60337	8.78917	4
AACGCAACTAACGC	B	11.9917	-2.46412	5	8.72936	8.67041	5	6.70595	-5.34939	2	6.70595	-5.34939	5	-3.91675	4.69002	4
AACGCAACTCCTGC	CD4TN	1.83677	-1.05986	1	-4.22539	3.15786	2	-1.23394	1.25003	1	-1.23394	1.25003	2	5.15643	-3.89525	7
AACGCAACTCGCAA	CD8TN	-4.09786	5.34092	3	-8.30864	-0.0625517	3	3.43095	3.18764	5	3.43095	3.18764	3	6.4872	-8.48139	7
AACGCAACTGCTCC	B	12.7318	1.84519	5	7.85608	4.87305	5	7.78466	-2.8772	2	7.78466	-2.8772	5	-7.18168	9.28224	4
AACGCATGCCCGTT	CD8TN	-1.34108	2.54848	3	-7.40401	1.96803	3	2.29927	2.51247	5	2.29927	2.51247	3	9.79267	-5.25867	7
AACGCATGCTGAAC	Monocyte	13.7976	12.4718	6	8.27924	-7.55303	6	9.68475	9.35304	4	9.68475	9.35304	6	17.2556	2.86341	1
AACGCATGTATCGG	NK	-6.77198	13.3602	4	-4.33175	-9.81013	4	1.29657	15.9689	3	1.29657	15.9689	4	10.5151	14.8298	3
AACGCATGTTGACG	CD4Treg	-0.374972	-1.4792	1	-0.0463836	2.44648	1	-1.67229	5.1842	6	-1.67229	5.1842	1	4.88397	9.31114	5
AACGCCCTAAACAG	CD4TN	1.08088	-1.75016	1	-3.94805	5.75932	2	-1.58258	1.0054	1	-1.58258	1.0054	2	2.22098	0.441265	2
AACGCCCTACGGTT	CD8TN	-1.79322	3.95485	3	-7.9913	-0.151368	3	3.74187	2.55851	5	3.74187	2.55851	3	9.35361	-7.20964	7
AACGCCCTCCCAAA	Monocyte	12.9976	11.8782	6	7.75822	-5.92871	6	10.099	9.64539	4	10.099	9.64539	6	17.6822	4.00807	1
AACGCCCTCTTCCG	B	12.1118	-4.79934	5	9.35969	9.30234	5	6.33767	-4.51477	2	6.33767	-4.51477	5	-6.35858	7.78432	4
AACGCCCTGGATTC	CD4TN	-2.82004	1.40207	1	-2.3628	5.25342	2	-2.72847	1.27033	1	-2.72847	1.27033	2	5.31636	-5.07983	7
AACGCCCTGGTTCA	CD4Treg	0.611828	-1.37966	1	-2.19862	3.58321	2	-1.33448	2.42248	6	-1.33448	2.42248	2	6.57287	4.6382	2
AACGCCCTGTTCTT	CD4Treg	5.7962	2.20689	7	1.7495	0.64909	1	-2.76269	5.94986	6	-2.76269	5.94986	1	2.85417	14.7087	5
AACGCCCTTACGAC	B	11.5196	-3.74542	5	7.48164	9.89232	5	6.10363	-5.45107	2	6.10363	-5.45107	5	-7.20713	8.2856	4
AACGCCCTTGAAGA.2	CD8TN	-0.347544	4.43218	3	-5.72553	1.31192	3	1.89807	3.10408	5	1.89807	3.10408	3	11.1913	-8.38079	7
AACGCCCTTGTGAC	CD4TCM	1.81223	3.30393	2	0.10005	0.0187945	1	-2.8565	4.10236	1	-2.8565	4.10236	1	5.97686	7.1456	5
AACGGTACAACCTG	NK	-8.88775	12.5591	4	-5.11416	-8.67461	4	0.291481	17.2896	3	0.291481	17.2896	4	9.91045	16.181	3
AACGGTACAAGGCG	Monocyte	13.3762	8.22117	6	8.22943	-4.46447	6	10.5295	8.06321	7	10.5295	8.06321	6	17.1632	1.51908	1
AACGGTACACTGGT	NK	-6.49664	12.3099	4	-3.94319	-8.74799	4	-0.93867	16.3518	3	-0.93867	16.3518	4	8.85117	15.4413	3
AACGGTACAGAAGT	CD4TN	-1.31974	1.02377	1	-1.67607	5.1934	2	-0.258348	2.37741	1	-0.258348	2.37741	2	3.30808	-3.29365	2
AACGGTACCCTGAA	CD4TN	-0.31851	0.084477	1	-3.66044	3.87967	2	-0.731081	0.673661	1	-0.731081	0.673661	2	8.46234	-1.94884	7
AACGGTACCTCATT	CD4TN	2.13327	0.586884	7	-3.68632	2.87921	2	-1.69702	2.88375	1	-1.69702	2.88375	2	7.27185	2.94886	2
AACGGTACGAAACA	CD4TN	0.448057	-2.40381	1	-4.69305	4.63119	2	-1.13478	0.842478	1	-1.13478	0.842478	2	1.2556	-0.486644	2
AACGGTACGAGCAG	CD4TCM	3.24015	4.44051	2	0.668769	2.53352	1	-3.44662	4.06253	1	-3.44662	4.06253	1	3.93315	9.4121	5
AACGGTACGCTGAT	B	11.8532	-2.41462	5	7.94846	8.61918	5	6.29464	-5.55361	2	6.29464	-5.55361	5	-3.8174	3.89311	4
AACGGTACTACGCA	NK	-8.92501	13.2836	4	-5.27099	-8.65584	4	-0.01929	17.2965	3	-0.01929	17.2965	4	9.80245	20.7831	3
AACGGTACTATGCG	Monocyte	12.6609	12.3109	6	7.69528	-6.83159	6	11.0097	9.83791	4	11.0097	9.83791	6	16.5374	8.46238	1
AACGGTACTTCTGT	B	12.3269	-2.30932	5	8.57919	9.28278	5	6.1362	-4.3826	2	6.1362	-4.3826	5	-6.66762	8.42444	4
AACGGTTGATGCTG	NK	-5.3365	11.5319	4	-2.55651	-10.6332	4	0.142233	14.3491	3	0.142233	14.3491	4	8.25042	19.1481	3
AACGGTTGCAGTTG.1	CD4TCM	4.95073	4.80764	2	0.440373	-0.210906	1	-2.90727	6.27217	6	-2.90727	6.27217	1	4.31412	9.43746	5
AACGGTTGCTGTGA	B	12.8295	-0.610765	5	8.39456	5.3539	5	6.3701	-3.13773	2	6.3701	-3.13773	5	-7.89001	9.5188	4
AACGGTTGCTTATC	NK	-6.49869	11.9872	4	-4.51062	-8.55312	4	-0.540826	16.0058	3	-0.540826	16.0058	4	10.3152	13.4918	3
AACGGTTGGAGAGC	B	13.1797	-0.584381	5	8.93614	6.78325	5	6.03465	-3.56809	2	6.03465	-3.56809	5	-5.79941	6.9913	4
AACGGTTGGCCATA	Monocyte	13.4722	9.64919	6	8.16651	-4.21839	6	10.3989	7.84489	7	10.3989	7.84489	6	17.3587	1.85147	1
AACGGTTGGCGAAG	CD4TN	-0.593583	0.328928	1	-3.88995	3.4864	2	-0.693418	2.01027	1	-0.693418	2.01027	2	3.6887	-0.455011	2
AACGGTTGGGACAG	CD4TN	-3.52301	1.18797	1	-2.28526	5.17856	2	-0.813436	2.0813	1	-0.813436	2.0813	2	3.16342	-5.45779	7
AACGGTTGGGTTTG	B	13.2017	-4.17738	5	8.77158	9.14668	5	6.22163	-5.73247	2	6.22163	-5.73247	5	-6.09422	6.78467	4
AACGGTTGGTTCAG	NK	-6.45796	11.5179	4	-4.13007	-9.50078	4	0.504361	15.732	3	0.504361	15.732	4	9.63235	16.321	3
AACGGTTGTCTACT	Monocyte	13.0736	10.3814	6	7.58614	-5.56988	6	10.8295	8.76293	4	10.8295	8.76293	6	17.16	3.42979	1
AACGGTTGTGGTAC	CD8TN	-2.59203	2.48011	3	-7.07351	1.07635	3	0.994448	3.09091	5	0.994448	3.09091	3	11.1044	-3.12958	7
AACGGTTGTGTAGC	CD4TCM	2.07358	4.06146	2	-1.37022	4.02189	2	-1.72418	2.71725	1	-1.72418	2.71725	2	4.24423	2.45215	2
AACGTCGAAAGTAG	Monocyte	12.6522	11.9558	6	7.98958	-7.5367	6	10.8783	9.19482	4	10.8783	9.19482	6	17.5883	1.27585	1
AACGTCGAAGATCC	CD8TN	-3.53505	4.38324	3	-7.19338	1.28721	3	3.58675	3.32894	5	3.58675	3.32894	3	7.66503	-10.5888	7
AACGTCGACTTGAG	CD4Treg	1.83242	0.639775	7	-0.638676	2.38916	1	-2.05073	4.73062	6	-2.05073	4.73062	1	4.37244	9.60202	5
AACGTCGAGACACT	CD4TCM	0.441882	3.74283	2	-1.291	2.46247	1	-3.48156	5.41235	6	-3.48156	5.41235	1	5.95257	10.764	5
AACGTCGAGAGGCA	CD4Treg	4.7164	-0.0892907	7	-1.17836	-1.36642	7	-0.917426	6.15332	6	-0.917426	6.15332	1	4.68833	6.15344	6
AACGTCGAGTCAAC	CD4TN	-0.327943	1.88261	3	-3.30764	3.58698	2	-0.452865	2.0045	1	-0.452865	2.0045	2	6.9037	-3.7809	7
AACGTCGAGTGCTA.1	NK	-7.79222	12.4408	4	-4.16759	-8.02049	4	-0.213626	15.7165	3	-0.213626	15.7165	4	8.91175	18.5585	3
AACGTCGATGCTCC	CD4TN	0.0378399	-0.944443	1	-4.79404	2.50707	2	0.497395	1.48113	1	0.497395	1.48113	2	8.48976	-5.81044	7
AACGTGTGAGCGGA	CD4TCM	3.89337	4.21314	2	-0.418113	3.42163	1	-2.40289	4.89661	6	-2.40289	4.89661	1	6.68648	4.12089	2
AACGTGTGAGGAGC	B	10.8714	-3.43299	5	7.97632	9.46606	5	7.24384	-5.90231	2	7.24384	-5.90231	5	-3.26407	5.25889	4
AACGTGTGAGTGCT	CD4TCM	3.5815	4.06383	2	1.81466	0.596604	1	-3.31202	4.77217	6	-3.31202	4.77217	1	6.27494	6.57997	5
AACGTGTGCATGAC	CD4TCM	1.1988	4.77074	2	-1.66029	2.04675	1	-2.32749	3.75631	1	-2.32749	3.75631	1	4.62435	9.62723	5
AACGTGTGCCAACA	Monocyte	13.7204	13.422	6	7.56957	-8.65126	6	9.46616	9.35575	7	9.46616	9.35575	6	18.8596	5.9571	1
AACGTGTGCTCGAA	CD4TCM	3.80746	4.27366	2	1.77474	0.724253	1	-2.96183	6.19444	6	-2.96183	6.19444	1	4.45626	7.52996	5
AACGTGTGTAACCG	NK	-3.72493	12.6082	4	-3.53868	-10.718	4	0.554819	15.3575	3	0.554819	15.3575	4	11.1374	11.3104	3
AACGTTCTCACTTT	Monocyte	13.2422	9.72994	6	7.77264	-5.85626	6	9.47675	8.77972	7	9.47675	8.77972	6	17.5477	6.27054	1
AACGTTCTCCCTCA	NK	-7.34945	11.0212	4	-4.52949	-10.6035	4	1.19912	15.5587	3	1.19912	15.5587	4	11.3687	15.1732	3
AACGTTCTCTAGTG	B	11.4949	-2.55918	5	7.17951	9.56907	5	6.85925	-5.61176	2	6.85925	-5.61176	5	-4.17853	3.40161	4
AACGTTCTCTGGAT	B	12.6816	-3.62315	5	8.80754	6.85486	5	6.40535	-3.93021	2	6.40535	-3.93021	5	-6.36928	7.6322	4
AACGTTCTGCGGAA	Monocyte	13.2046	9.63487	6	7.70662	-5.83951	6	9.91143	8.31179	7	9.91143	8.31179	6	17.8037	4.88968	1
AACGTTCTGGCAAG	Monocyte	14.8857	13.324	6	7.58519	-9.0045	6	9.97286	10.6466	4	9.97286	10.6466	6	16.2144	4.54057	1
AACGTTCTTTGGCA	CD4TN	-3.22987	3.68806	3	-2.45072	3.80258	2	-1.18691	2.1776	1	-1.18691	2.1776	2	7.66711	-4.88922	7
AACTACCTACCTAG	CD8TN	-1.59685	5.55757	3	-6.98736	0.390713	3	2.64615	2.02292	5	2.64615	2.02292	3	7.62173	-10.2885	7
AACTACCTATAAGG	CD4TN	-3.47347	-0.0171425	1	-2.81413	6.24044	2	-1.3686	0.983719	1	-1.3686	0.983719	2	4.36116	-0.0546322	2
AACTACCTCACACA	CD4TCM	5.04112	4.2309	2	1.74434	1.69972	1	-2.89283	5.01188	6	-2.89283	5.01188	1	3.25655	11.4335	5
AACTACCTGAGAGC	CD4Treg	2.95041	2.28498	7	-0.776062	-0.909873	1	-1.0712	5.38284	6	-1.0712	5.38284	1	7.20475	6.27653	5
AACTACCTGATAAG	B	10.8665	0.0854416	5	7.63688	6.89112	5	7.32905	-5.04699	2	7.32905	-5.04699	5	-4.04395	6.31584	4
AACTACCTGCAGTT	NK	-4.07954	12.913	4	-3.8318	-11.083	4	0.716264	13.9428	3	0.716264	13.9428	4	10.6045	11.7458	3
AACTACCTGTCATG	Monocyte	15.3894	12.9781	6	7.48292	-8.46011	6	10.4003	10.1805	4	10.4003	10.1805	6	17.9126	6.81442	1
AACTACCTTAGAGA	CD4TN	0.100801	0.674915	1	-3.26303	3.7773	2	-1.18942	1.53561	1	-1.18942	1.53561	2	6.61745	-2.36547	7
AACTACCTTTCGCC	CD4Treg	3.07042	0.464164	7	-0.145518	0.931885	1	-2.03501	5.50642	6	-2.03501	5.50642	1	4.59696	13.2478	5
AACTCACTACACCA	CD4TN	1.28229	-0.2706	1	-3.57667	4.16336	2	-0.389982	1.47213	1	-0.389982	1.47213	2	6.48526	0.178538	2
AACTCACTCCAGTA	CD4Treg	-1.86076	1.78215	1	-0.0416087	2.74691	1	-1.40919	2.28994	1	-1.40919	2.28994	2	7.69755	5.3153	2
AACTCACTCGTTGA	Monocyte	13.8888	13.0039	6	7.49706	-7.40742	6	9.52555	9.23052	4	9.52555	9.23052	6	17.0382	2.84445	1
AACTCACTCTTGGA	Monocyte	12.5514	13.2204	6	7.17813	-9.54189	6	10.621	10.9605	4	10.621	10.9605	6	15.7636	3.13889	1
AACTCACTGGTACT.1	CD8TN	-3.00066	3.37391	3	-8.5482	1.8155	3	1.44222	3.54851	5	1.44222	3.54851	3	9.38994	-5.12207	7
AACTCACTTCGTTT	CD4Treg	4.14058	0.0498864	7	-0.961909	-1.20507	7	-1.13652	5.95741	6	-1.13652	5.95741	1	6.75162	9.66789	5
AACTCACTTTTCAC	B	11.2938	-1.94148	5	6.93482	9.85033	5	7.6134	-6.3893	2	7.6134	-6.3893	5	-2.87278	2.33489	4
AACTCGGAAGAGGC	CD4TCM	1.46613	4.11212	2	0.795497	1.78907	1	-3.73726	5.7733	6	-3.73726	5.7733	1	3.15739	15.0473	5
AACTCGGAATACCG	Monocyte	14.7705	13.3449	6	8.49364	-8.49142	6	9.5734	10.2902	4	9.5734	10.2902	6	17.5667	6.7988	1
AACTCGGAATGCCA	NK	-4.29934	13.307	4	-4.47395	-9.81557	4	-1.2161	16.7766	3	-1.2161	16.7766	4	11.3259	14.9644	3
AACTCGGACATTCT	NK	-7.81419	11.5594	4	-4.69237	-10.3142	4	1.01218	16.2555	3	1.01218	16.2555	4	10.6936	13.0034	3
AACTCGGAGCGGAA	CD4Treg	4.03263	0.0140609	7	-1.74021	-1.92153	7	0.0169198	7.15019	6	0.0169198	7.15019	1	-0.122748	6.94655	6
AACTCGGATACTGG	CD8TN	-3.97638	3.61703	3	-9.09885	0.960023	3	0.283534	2.94299	1	0.283534	2.94299	3	11.8164	-3.44708	7
AACTCGGATGCTAG	B	11.8766	-2.07102	5	8.43714	6.05251	5	7.38489	-4.08233	2	7.38489	-4.08233	5	-5.35264	6.8907	4
AACTCTTGACAGCT	CD8TN	-2.94614	4.34357	3	-7.43401	1.00636	3	2.31919	2.82411	5	2.31919	2.82411	3	11.4264	-4.2866	7
AACTCTTGATTGGC	CD4TN	-3.11942	0.522149	1	-1.70887	4.92211	2	-1.08392	1.43432	1	-1.08392	1.43432	2	6.32066	-2.80605	7
AACTCTTGCGCAAT	CD4TCM	1.40218	3.13596	2	0.183781	2.06784	1	-0.262109	3.77049	6	-0.262109	3.77049	1	6.33992	8.11269	5
AACTCTTGGATGAA	Monocyte	13.7688	10.8155	6	7.97258	-7.12319	6	10.6416	8.89435	4	10.6416	8.89435	6	16.8043	5.955	1
AACTCTTGTCAAGC	B	12.9366	-3.14315	5	9.12468	10.0577	5	5.03745	-4.82729	2	5.03745	-4.82729	5	-8.11324	9.6129	4
AACTCTTGTGGCAT	CD8TN	-2.61173	3.10789	3	-8.67908	0.994372	3	2.32412	3.21099	5	2.32412	3.21099	3	11.6595	-4.65124	7
AACTGTCTAAAAGC	CD4Treg	3.39678	2.06421	7	-1.61472	3.37787	2	-1.29706	4.91556	6	-1.29706	4.91556	1	6.54042	6.35633	5
AACTGTCTAGAGAT	CD4Treg	1.30589	-1.78469	1	-4.48951	4.80707	2	-0.645551	2.30492	1	-0.645551	2.30492	2	5.3432	3.1551	2
AACTGTCTAGTGCT	Monocyte	14.2162	12.657	6	8.30505	-7.54569	6	9.38285	10.3209	4	9.38285	10.3209	6	16.6725	7.5155	1
AACTGTCTCCCTAC	CD4TCM	2.96182	6.62398	2	-1.44472	2.137	1	-3.801	4.93632	6	-3.801	4.93632	1	5.78683	6.86809	5
AACTGTCTCCTTAT	CD4TN	-2.37746	0.941963	1	-2.85717	5.01341	2	-1.25032	2.85168	1	-1.25032	2.85168	2	1.65363	-1.22837	2
AACTGTCTCCTTTA	Monocyte	13.4262	12.8109	6	7.16322	-6.73328	6	10.4169	9.40948	7	10.4169	9.40948	6	16.0326	7.79908	1
AACTGTCTCGTGTA	CD4TN	-1.13921	-0.357052	1	-1.66877	4.78055	2	-1.02148	1.52225	1	-1.02148	1.52225	2	2.4398	-2.38187	2
AACTGTCTCTAGCA	B	13.2516	0.373012	5	8.31354	7.1258	5	5.85683	-3.94039	2	5.85683	-3.94039	5	-6.45795	8.37932	4
AACTGTCTGGTCTA	B	10.9065	-3.73687	5	7.74448	9.58962	5	6.25902	-6.43554	2	6.25902	-6.43554	5	-3.83471	5.764	4
AACTGTCTGTTGCA.1	NK	-6.22892	13.0512	4	-2.89306	-9.55812	4	0.154956	15.9605	3	0.154956	15.9605	4	9.12528	19.435	3
AACTGTCTTAACCG	CD4Treg	4.40386	1.63543	7	-1.42554	-2.20778	7	-0.132552	7.73973	6	-0.132552	7.73973	1	1.852	5.21044	6
AACTGTCTTAGTCG	CD4TCM	3.11066	4.46931	2	1.1287	1.50468	1	-3.00745	5.63983	6	-3.00745	5.63983	1	3.3063	9.80586	5
AACTGTCTTCCTAT	CD4Treg	4.79693	2.87393	7	1.44668	0.739973	1	-1.8958	5.52997	6	-1.8958	5.52997	1	1.69306	11.4762	5
AACTGTCTTGAGGG	CD4TCM	2.67408	6.07693	2	-0.835149	1.79405	1	-3.70012	5.03775	6	-3.70012	5.03775	1	2.27913	10.0306	5
AACTGTCTTGTCCC	CD4TN	-1.60542	-0.844352	1	-1.68823	5.39583	2	-2.01289	0.654803	1	-2.01289	0.654803	2	2.22815	-1.64774	2
AACTTGCTCAAGCT	CD4TN	-2.37891	0.205768	1	-3.00522	4.87444	2	-0.482119	2.21294	1	-0.482119	2.21294	2	1.81395	0.921912	2
AACTTGCTCCCTCA	CD4TN	-2.2454	0.530326	1	-2.65525	6.07419	2	-1.31315	1.01825	1	-1.31315	1.01825	2	3.72256	-4.21995	2
AACTTGCTCCTTAT	Monocyte	14.265	14.6956	6	7.90823	-9.40978	6	9.67316	10.039	4	9.67316	10.039	6	17.0379	3.18767	1
AACTTGCTCTCTCG	CD4TCM	5.26778	5.81465	2	1.25943	0.697809	1	-3.00159	5.76494	6	-3.00159	5.76494	1	1.79063	12.2434	5
AACTTGCTCTGTGA	B	11.217	-4.05764	5	8.35548	7.82319	5	7.27763	-4.42647	2	7.27763	-4.42647	5	-5.0621	4.42944	4
AACTTGCTGGAAAT	Monocyte	13.2232	11.3704	6	6.86496	-7.3627	6	9.96197	8.85276	4	9.96197	8.85276	6	17.3861	8.86988	1
AACTTGCTTGGTTG	CD4Treg	3.12168	1.46168	7	-0.398052	-0.556625	1	-1.10133	5.53999	6	-1.10133	5.53999	1	6.12253	9.14778	5
AAGAACGACTACGA	CD4Treg	3.3778	2.45947	7	0.966393	0.385978	1	-1.04383	4.82544	6	-1.04383	4.82544	1	5.3243	10.9608	5
AAGAACGAGGGACA	CD8TN	-2.35826	2.77049	3	-6.90619	1.89218	3	1.29605	2.71004	5	1.29605	2.71004	3	9.68437	-0.853577	7
AAGAACGAGTAGCT	CD4Treg	3.77532	3.03588	7	1.72469	0.534285	1	-1.58279	5.20697	6	-1.58279	5.20697	1	4.90311	8.99075	5
AAGAACGATAGAAG	CD4TN	-1.13521	0.411876	1	-3.73505	3.59641	2	-0.952538	0.962872	1	-0.952538	0.962872	2	7.35541	-5.20182	7
AAGAAGACACGCAT	CD4TCM	6.64413	4.80084	2	2.04993	0.193774	1	-2.59767	5.73538	6	-2.59767	5.73538	1	4.64623	12.9504	5
AAGAAGACCGGAGA	CD4Treg	6.19524	2.06032	7	-0.41068	-2.54432	7	-0.461798	7.53689	6	-0.461798	7.53689	1	-0.650072	8.04065	6
AAGAAGACGTTTGG	CD4TN	-1.14733	-1.70673	1	-4.52437	3.37496	2	-2.22575	0.969351	1	-2.22575	0.969351	2	6.60342	-3.54227	7
AAGAAGACTATCTC	CD4TCM	3.2018	3.13001	2	-0.880177	2.9004	1	-2.75921	4.47869	6	-2.75921	4.47869	1	8.74079	7.10034	5
AAGAAGACTCCCAC	NK	-9.40105	13.1611	4	-4.02279	-8.1688	4	-0.17009	16.7739	3	-0.17009	16.7739	4	9.80866	18.7301	3
AAGAATCTACCTTT	CD4TN	-0.695146	1.62745	3	-3.55509	4.29812	2	1.24769	2.46311	1	1.24769	2.46311	3	4.04221	-3.62611	2
AAGAATCTATCAGC	CD4TN	-3.31322	-0.874545	1	-1.95463	6.13246	2	-2.25708	1.71011	1	-2.25708	1.71011	2	1.62261	-1.37126	2
AAGAATCTCCATGA	B	11.571	-1.72954	5	7.90646	6.7681	5	7.57341	-4.08999	2	7.57341	-4.08999	5	-6.11981	7.13629	4
AAGAATCTCGGTAT	B	10.8204	-3.23402	5	8.93388	9.67394	5	5.8702	-4.63491	2	5.8702	-4.63491	5	-7.01158	8.73238	4
AAGAATCTCTTAGG	CD4TN	-1.72158	-1.85914	1	-2.78678	5.85488	2	-1.01447	1.5864	1	-1.01447	1.5864	2	3.29167	-4.25609	2
AAGAATCTCTTCGC	CD4TN	-1.08983	-1.31498	1	-3.53807	5.22552	2	-0.733022	1.52207	1	-0.733022	1.52207	2	5.79505	-0.179952	2
AAGAATCTGATACC	CD4TCM	1.57934	4.64317	2	0.385765	1.91611	1	-3.74243	4.83868	6	-3.74243	4.83868	1	3.67141	9.13486	5
AAGAATCTGCTTCC	B	13.1893	-3.50748	5	8.58334	9.11382	5	6.1504	-6.43469	2	6.1504	-6.43469	5	-3.82825	4.75015	4
AAGAATCTGTAAAG	CD4TN	-1.07286	0.135876	1	-2.24276	5.45289	2	-2.4854	0.657288	1	-2.4854	0.657288	2	1.52094	-3.26051	2
AAGAATCTGTAGGG	CD8TN	-2.51975	4.14838	3	-6.34295	1.75661	3	2.30039	3.8243	5	2.30039	3.8243	3	8.65886	-4.10969	7
AAGAATCTTACGAC	B	10.9622	-2.93404	5	7.56833	9.50948	5	6.50303	-5.57142	2	6.50303	-5.57142	5	-6.55949	5.58277	4
AAGAATCTTACGAC.1	NK	-6.18141	12.716	4	-3.68254	-9.88806	4	-0.0848037	16.2718	3	-0.0848037	16.2718	4	9.28149	19.559	3
AAGAATCTTCTGGA	Monocyte	13.3781	12.5576	6	7.44857	-7.67717	6	9.29232	9.9167	7	9.29232	9.9167	6	18.7683	3.20251	1
AAGAATCTTGACTG	CD4TCM	2.28867	5.24132	2	0.401092	1.07532	1	-3.15618	6.69361	6	-3.15618	6.69361	1	2.43292	10.5703	5
AAGAATCTTTTGGG	CD8TN	-2.8552	4.34159	3	-6.80279	2.17659	3	2.12179	3.46501	5	2.12179	3.46501	3	8.89033	0.023023	7
AAGACAGAAACCTG	CD4TCM	1.67597	3.11733	2	-1.08813	4.59658	2	-0.166447	3.2283	1	-0.166447	3.2283	2	8.58724	-1.19274	7
AAGACAGAACCATG.1	NK	-8.07216	12.3239	4	-5.34382	-8.39639	4	0.251415	17.1453	3	0.251415	17.1453	4	9.47394	15.0463	3
AAGACAGAAGCGTT	CD8TN	-1.85646	3.75482	3	-6.0893	2.40485	3	-0.7544	2.17272	1	-0.7544	2.17272	2	10.9696	-3.78894	7
AAGACAGAATCGAC	CD4Treg	2.11076	0.957547	7	-0.879708	0.181408	1	-1.72425	4.87247	6	-1.72425	4.87247	1	6.58687	12.4985	5
AAGACAGACCACCT	CD4TN	-2.43295	0.685812	1	-2.00607	3.98444	2	-1.78113	2.53778	1	-1.78113	2.53778	2	3.84039	3.00527	2
AAGACAGACCTTGC.1	CD4TCM	3.90307	3.55196	2	0.679894	2.44509	1	-3.82968	4.53964	6	-3.82968	4.53964	1	5.32157	10.3723	5
AAGACAGACGGAGA	CD8TN	-3.28451	4.04373	3	-8.61169	1.70576	3	1.36867	3.32277	5	1.36867	3.32277	3	11.0884	-1.97425	7
AAGACAGACTCTAT	CD4TCM	7.10511	5.02721	2	1.86871	0.750381	1	-3.18013	4.57521	6	-3.18013	4.57521	1	4.01857	11.5454	5
AAGACAGAGACACT	CD8TN	-1.94607	3.14858	3	-7.68644	1.07612	3	2.06014	3.18044	5	2.06014	3.18044	3	8.98694	-5.43141	7
AAGACAGAGATGAA	CD4Treg	-1.88148	1.50846	1	-2.19599	4.52493	2	-0.73244	1.54954	1	-0.73244	1.54954	2	8.62801	-4.34884	7
AAGACAGAGTTTCT	NK	-4.10098	13.2492	4	-2.95769	-10.9026	4	0.194988	14.216	3	0.194988	14.216	4	10.842	14.2354	3
AAGACAGATATTCC	CD4TN	2.25151	-2.04647	1	-4.9919	3.83736	2	-0.0698173	1.66785	1	-0.0698173	1.66785	2	3.0238	-2.9341	2
AAGACAGATTCTAC	CD4TN	-0.424431	-1.10537	1	-4.18451	4.44273	2	-0.5091	0.739666	1	-0.5091	0.739666	2	3.61184	-2.65442	2
AAGAGATGCCCGTT	CD4TCM	5.48364	4.13117	2	1.07124	1.63768	1	-2.97226	5.32263	6	-2.97226	5.32263	1	3.27459	9.07398	5
AAGAGATGCGCAAT	CD4Treg	6.56602	2.45317	7	-0.225737	-2.60385	7	-1.28357	7.59433	6	-1.28357	7.59433	1	-0.717627	7.88168	6
AAGAGATGCTACGA	CD4Treg	-0.603279	-2.47054	1	-3.52985	5.56213	2	-1.0698	0.541411	1	-1.0698	0.541411	2	3.21661	-0.0280377	2
AAGAGATGCTGTGA	B	13.4538	-3.24232	5	9.35648	9.54727	5	5.4094	-4.23916	2	5.4094	-4.23916	5	-7.75367	8.8097	4
AAGAGATGGAAAGT	Monocyte	13.9601	14.2191	6	7.58991	-9.66666	6	10.2195	10.8264	4	10.2195	10.8264	6	16.3352	8.75516	1
AAGAGATGGGATCT	CD4Treg	2.13165	0.275281	7	-1.96565	1.6411	1	-0.806765	4.62544	6	-0.806765	4.62544	1	4.32301	13.3201	5
AAGATGGAACGCTA	CD8TN	-2.24722	2.64523	3	-5.99335	1.62355	3	1.59979	2.98787	5	1.59979	2.98787	3	9.72309	-2.92116	7
AAGATGGACCATAG	B	11.5488	-3.32808	5	9.3535	9.63815	5	5.65956	-4.37312	2	5.65956	-4.37312	5	-6.38684	7.30462	4
AAGATGGACGTAAC	CD4TCM	3.76828	3.94478	2	1.58797	1.62369	1	-3.30211	4.56355	6	-3.30211	4.56355	1	2.83308	11.0242	5
AAGATGGAGACAGG	CD4TN	-1.45245	-2.02015	1	-3.28575	6.23206	2	-2.02553	0.792551	1	-2.02553	0.792551	2	3.20944	-2.58183	2
AAGATGGAGAGGTG	CD4TCM	1.9796	5.23279	2	0.215253	1.3951	1	-2.67298	5.41305	6	-2.67298	5.41305	1	2.11448	10.2618	5
AAGATGGAGTCATG	CD4TN	-1.54472	-0.0560566	1	-3.76427	4.2797	2	-0.36452	2.6137	1	-0.36452	2.6137	2	7.00876	3.29462	2
AAGATGGATAGTCG	CD8TN	-0.911216	4.81412	3	-5.93438	0.177116	3	3.84936	2.39284	5	3.84936	2.39284	3	8.10575	-7.77709	7
AAGATGGATCAGGT	Monocyte	13.6764	9.2428	6	8.32614	-4.78298	6	10.2767	7.62037	7	10.2767	7.62037	6	17.3585	2.29539	1
AAGATGGATCTCTA	CD4Treg	0.48506	-0.445588	1	-2.71989	2.45294	1	-0.699319	4.12611	6	-0.699319	4.12611	1	6.12053	3.31397	2
AAGATGGATGTTTC.1	CD8TN	-4.62615	5.18343	3	-8.42993	0.728697	3	3.08289	3.26401	5	3.08289	3.26401	3	6.98085	-7.12664	7
AAGATGGATTCCGC	B	11.1898	-2.28286	5	7.0164	9.35482	5	6.99087	-5.80662	2	6.99087	-5.80662	5	-3.08567	4.89506	4
AAGATGGATTGGCA	CD8TN	-0.287038	3.05898	3	-7.75943	0.924539	3	2.58514	2.41793	5	2.58514	2.41793	3	9.44521	-6.84837	7
AAGATTACACCAAC	CD4TCM	2.38966	6.54467	2	-1.29147	1.92398	1	-3.27348	4.12919	6	-3.27348	4.12919	1	4.08002	11.0215	5
AAGATTACACCCTC	CD4TN	-3.35592	0.730046	1	-1.22141	5.46386	2	-1.93115	1.76622	1	-1.93115	1.76622	2	4.25325	-4.12678	2
AAGATTACAGATGA	B	11.5671	-2.29732	5	7.84952	8.01856	5	6.29458	-4.73689	2	6.29458	-4.73689	5	-4.22872	4.42444	4
AAGATTACAGTACC	CD4TCM	4.52015	5.02739	2	1.32166	0.482407	1	-2.53491	5.36349	6	-2.53491	5.36349	1	7.87409	10.0151	5
AAGATTACCACTCC	B	11.5852	-2.95434	5	8.05848	8.24163	5	7.29624	-4.62056	2	7.29624	-4.62056	5	-2.57385	3.23702	4
AAGATTACCACTGA	CD4Treg	-0.261683	1.5028	1	-3.41881	2.99722	2	-0.356158	2.52411	1	-0.356158	2.52411	2	7.26514	-1.65671	7
AAGATTACCGAGAG	Monocyte	14.1674	12.6878	6	7.96321	-7.19246	6	10.1568	9.27332	7	10.1568	9.27332	6	18.367	7.11683	1
AAGATTACCGCAAT	B	11.4135	-3.70983	5	8.64653	10.46	5	5.5278	-6.3535	2	5.5278	-6.3535	5	-6.49151	5.85274	4
AAGATTACGGGCAA	CD4TCM	4.25119	3.68292	2	-0.0183512	1.4238	1	-3.0906	5.28761	6	-3.0906	5.28761	1	2.69664	9.46176	5
AAGATTACTAAGGA	B	13.3536	-3.91531	5	8.95204	9.91155	5	5.67302	-6.16714	2	5.67302	-6.16714	5	-7.40028	7.51883	4
AAGATTACTAGTCG	CD4TCM	5.08915	5.91711	2	1.07552	0.528982	1	-2.87445	5.34455	6	-2.87445	5.34455	1	2.51182	12.539	5
AAGATTACTCTAGG	Monocyte	13.8545	13.6127	6	7.42968	-8.02126	6	10.4831	9.95864	7	10.4831	9.95864	6	17.6321	2.29732	1
AAGATTACTCTTCA	CD8TN	-3.42224	4.57181	3	-7.85266	1.55501	3	1.46051	3.15975	5	1.46051	3.15975	3	11.579	-5.22491	7
AAGATTACTGCCAA	B	11.4842	-4.03184	5	8.17747	10.1905	5	6.15634	-5.48837	2	6.15634	-5.48837	5	-6.33756	6.81052	4
AAGATTACTTCGCC	NK	-6.09732	12.9719	4	-4.33862	-8.59608	4	-0.170765	17.0119	3	-0.170765	17.0119	4	8.18216	17.9893	3
AAGCAAGACGCAAT	B	11.9329	-2.11137	5	7.74264	8.54507	5	5.92696	-4.70042	2	5.92696	-4.70042	5	-7.52271	9.64229	4
AAGCAAGACGCCTT	CD4TCM	5.8804	5.67218	2	1.19965	-0.937639	1	-3.3997	4.69183	6	-3.3997	4.69183	1	3.22878	11.0363	5
AAGCAAGAGAAAGT	CD8TN	-0.261198	4.85323	3	-5.82421	1.55114	3	0.920592	2.88672	5	0.920592	2.88672	3	10.8573	-3.50659	7
AAGCAAGAGAACCT	CD4Treg	0.844254	0.0814382	1	-2.67956	2.26246	1	-0.283573	2.33793	1	-0.283573	2.33793	2	8.2088	4.03319	2
AAGCAAGAGGATTC	CD4TCM	5.76977	5.02633	2	0.945397	1.93632	1	-3.61544	4.81546	6	-3.61544	4.81546	1	3.48036	15.2264	5
AAGCAAGATCCAGA	B	12.8766	-2.85982	5	7.95536	10.2158	5	6.57738	-6.59929	2	6.57738	-6.59929	5	-3.20904	2.28993	4
AAGCAAGATGCTGA	CD8TN	-3.3216	3.25624	3	-8.59731	1.11375	3	2.45706	3.85757	5	2.45706	3.85757	3	11.0077	-1.83843	7
AAGCAAGATGGTTG	CD8TN	-0.168157	4.00861	3	-5.6479	1.31319	3	0.986779	2.15606	1	0.986779	2.15606	3	11.0749	-1.75957	7
AAGCAAGATTATCC	CD4Treg	2.4446	0.696759	7	-1.63123	-1.12547	7	-0.0871135	6.22102	6	-0.0871135	6.22102	1	1.77408	5.09483	6
AAGCAAGATTCTAC	Monocyte	14.0318	12.6125	6	7.7919	-8.00349	6	11.09	9.9837	4	11.09	9.9837	6	16.4283	8.74993	1
AAGCACTGAACCAC.1	CD4Treg	3.69961	1.99178	7	-0.629422	-0.858791	7	-2.29631	2.83029	6	-2.29631	2.83029	2	7.29119	9.91331	5
AAGCACTGACCAAC	NK	-6.59365	13.4611	4	-2.40554	-9.02112	4	-1.03577	15.2233	3	-1.03577	15.2233	4	9.29551	21.734	3
AAGCACTGCACACA	B	11.3791	-4.25199	5	8.26069	9.34926	5	7.2991	-5.82783	2	7.2991	-5.82783	5	-3.03023	2.43732	4
AAGCACTGGAGCTT	CD4TCM	-0.0175331	2.57136	3	-3.32079	3.52375	2	-0.57496	3.57478	1	-0.57496	3.57478	1	7.48564	1.92032	2
AAGCACTGGCTAAC	Monocyte	13.6866	12.381	6	7.92053	-8.2915	6	9.85894	9.25451	4	9.85894	9.25451	6	16.4	6.5331	1
AAGCACTGGTGAGG	CD4TN	-2.137	-0.0474546	1	-2.34434	4.9957	2	-0.669805	0.676529	1	-0.669805	0.676529	2	4.1706	-5.795	7
AAGCACTGGTGCAT	CD8TN	-3.1056	4.5229	3	-6.34981	1.06883	3	1.63067	1.69547	5	1.63067	1.69547	3	9.62011	-1.51878	7
AAGCACTGTGCAGT	NK	-7.63196	13.1931	4	-4.43882	-9.55869	4	-0.238431	16.6833	3	-0.238431	16.6833	4	9.85303	16.7368	3
AAGCACTGTGCCCT	NK	-6.27998	12.1163	4	-3.35698	-8.52126	4	-0.0151779	15.6791	3	-0.0151779	15.6791	4	11.6521	12.9221	3
AAGCACTGTGGTGT	CD4TN	-0.50583	0.597868	1	-3.84411	3.84156	2	0.275828	2.01329	1	0.275828	2.01329	2	3.17136	-1.34237	2
AAGCCAACCACTGA	B	12.1068	1.30222	5	7.38633	5.95544	5	7.90654	-3.91953	2	7.90654	-3.91953	5	-7.55534	8.78064	4
AAGCCAACCCAAGT	CD8TN	-4.31877	4.18266	3	-8.64092	1.51641	3	1.82612	3.81799	5	1.82612	3.81799	3	8.57986	0.177664	2
AAGCCAACCTTGTT	CD4TCM	5.23905	4.9221	2	1.02546	2.12981	1	-2.5394	4.24994	6	-2.5394	4.24994	1	8.07197	6.59885	5
AAGCCAACGAATCC	B	11.2793	0.621002	5	6.86354	7.88077	5	7.32789	-5.24657	2	7.32789	-5.24657	5	-4.41314	6.46336	4
AAGCCAACGCTGAT	CD4Treg	4.83194	1.22946	7	1.27666	1.51279	1	-1.5853	5.15174	6	-1.5853	5.15174	1	2.31235	12.6074	5
AAGCCAACGGCGAA	NK	-6.44734	11.6292	4	-2.70676	-10.4477	4	0.661225	15.8902	3	0.661225	15.8902	4	9.88219	18.17	3
AAGCCATGAAGATG	CD8TN	-2.49579	4.99827	3	-7.64217	0.371965	3	3.64084	2.75787	5	3.64084	2.75787	3	8.07948	-6.1987	7
AAGCCATGAGAGGC	B	11.2587	-0.366685	5	7.30165	7.12882	5	6.33812	-4.73559	2	6.33812	-4.73559	5	-5.31809	7.41345	4
AAGCCATGCTATTC	CD4Treg	3.92924	0.791031	7	-0.862875	-2.15063	7	-0.687763	6.05893	6	-0.687763	6.05893	1	2.9517	5.14869	6
AAGCCATGGAGAGC	CD4TCM	4.15962	4.80872	2	1.02644	-0.806841	1	-2.47378	6.13134	6	-2.47378	6.13134	1	7.56781	9.74158	5
AAGCCATGGTTCGA.1	CD8TN	-1.98891	3.4108	3	-7.21075	1.00714	3	2.80709	2.90935	5	2.80709	2.90935	3	6.55036	-7.9408	7
AAGCCATGGTTGTG	CD8TN	-2.6977	4.94518	3	-8.36749	0.114503	3	3.62302	3.14227	5	3.62302	3.14227	3	7.46401	-9.49001	7
AAGCCATGTACTTC	CD4TN	-0.689265	0.207098	1	-4.11446	3.9522	2	-0.10371	1.8137	1	-0.10371	1.8137	2	6.81805	-4.35564	7
AAGCCATGTCGTTT	Monocyte	13.6032	9.8026	6	8.15034	-4.40761	6	10.4969	8.15309	7	10.4969	8.15309	6	16.1753	2.32423	1
AAGCCTGAACGGTT	B	12.5348	-3.48876	5	7.6549	10.0307	5	5.79715	-5.94889	2	5.79715	-5.94889	5	-3.11945	4.59695	4
AAGCCTGAAGCCTA	CD8TN	-3.18262	4.10388	3	-6.50545	0.70853	3	2.69444	2.40635	5	2.69444	2.40635	3	9.06075	-7.25403	7
AAGCCTGACACTTT	CD4TN	-2.26292	0.866044	1	-2.46643	5.21997	2	-1.8268	1.80881	1	-1.8268	1.80881	2	6.68612	-1.08293	2
AAGCCTGACTCAGA	CD4TN	-0.260909	0.53402	1	-4.24185	2.70585	2	-1.46018	2.29767	1	-1.46018	2.29767	2	4.65908	-0.34732	2
AAGCCTGACTTCTA.1	NK	-6.05133	13.097	4	-3.22893	-10.2776	4	0.705671	16.4446	3	0.705671	16.4446	4	8.90597	17.2408	3
AAGCCTGAGGGACA	CD8TN	-0.0173542	2.74106	3	-8.66391	1.5961	3	2.81763	3.79949	5	2.81763	3.79949	3	8.51493	-2.35566	7
AAGCCTGAGTTGGT	CD4TCM	4.54634	5.55209	2	0.516021	-1.52882	1	-1.62661	8.12638	6	-1.62661	8.12638	1	2.31275	5.80743	6
AAGCCTGATACTCT	B	12.6096	2.03962	5	7.76455	5.39576	5	7.87966	-3.65311	2	7.87966	-3.65311	5	-3.15835	2.98254	4
AAGCCTGATGTCAG	CD8TN	-2.36575	2.77124	3	-8.44882	0.046793	3	3.58967	3.79476	5	3.58967	3.79476	3	10.0683	-4.52212	7
AAGCCTGATTTGCT	CD4TCM	1.25057	5.19657	2	-1.60337	2.20515	1	-2.17638	4.78905	6	-2.17638	4.78905	1	5.42525	11.1715	5
AAGCGACTACTAGC	B	11.1402	0.103539	5	7.21598	6.91698	5	7.97992	-4.74313	2	7.97992	-4.74313	5	-3.19017	3.94108	4
AAGCGACTCATACG	CD8TN	-2.20272	5.53641	3	-8.17968	1.76833	3	2.59982	3.68503	5	2.59982	3.68503	3	8.46041	-2.4258	7
AAGCGACTCCTTAT	NK	-5.90465	12.6067	4	-4.06043	-9.98632	4	0.345134	16.2622	3	0.345134	16.2622	4	9.44157	15.0696	3
AAGCGACTCGCTAA	B	11.397	-3.48003	5	8.22034	10.6498	5	6.15479	-6.37303	2	6.15479	-6.37303	5	-3.67767	6.32659	4
AAGCGACTCGGTAT	CD8TN	-1.41162	3.61086	3	-7.38921	2.0266	3	2.36106	1.98343	5	2.36106	1.98343	3	9.84408	-3.02639	7
AAGCGACTCGTCTC	CD8TN	-0.410113	2.84995	3	-4.42766	1.48093	3	1.81307	2.37341	5	1.81307	2.37341	3	8.15117	0.830879	2
AAGCGACTCTGAAC	CD8TN	-0.252595	4.52579	3	-6.93279	-0.00609618	3	3.41503	2.66564	5	3.41503	2.66564	3	11.3084	-1.69812	7
AAGCGACTGAAGGC	CD4TN	0.79738	-2.00947	1	-4.69285	4.84073	2	-1.99015	1.14118	1	-1.99015	1.14118	2	1.8313	-1.72045	2
AAGCGACTGCAAGG	CD4TCM	6.99876	4.8456	2	0.296688	-1.91427	7	-1.83224	7.59686	6	-1.83224	7.59686	1	7.56313	10.281	5
AAGCGACTGCAGAG	CD4TN	-0.450083	0.325085	1	-3.36677	4.88194	2	-1.65959	0.235437	1	-1.65959	0.235437	2	5.89568	-3.45086	7
AAGCGACTGGTGTT	B	11.5247	0.522292	5	6.40261	8.70512	5	6.99325	-6.12698	2	6.99325	-6.12698	5	-6.51862	7.15559	4
AAGCGACTGTCTGA	CD4TCM	3.04496	6.63332	2	0.646045	1.7145	1	-3.52251	5.80163	6	-3.52251	5.80163	1	4.00016	13.9188	5
AAGCGACTTCTTCA.1	CD4TCM	3.66022	6.41213	2	-0.860752	-1.88251	7	-1.33353	7.17515	6	-1.33353	7.17515	1	3.5078	5.5327	6
AAGCGACTTGTGAC	B	11.8026	-4.6344	5	7.92991	10.4584	5	6.19519	-5.96434	2	6.19519	-5.96434	5	-4.00231	4.46147	4
AAGCGTACAACCAC	Monocyte	14.0762	14.4294	6	8.48673	-7.84835	6	10.3883	10.0445	4	10.3883	10.0445	6	16.7975	8.26613	1
AAGCGTACAGCCTA	CD4TN	-4.80356	1.73557	1	-0.825799	5.25294	2	-1.44851	1.64861	1	-1.44851	1.64861	2	3.95437	1.45492	2
AAGCGTACCACAAC	CD4TCM	2.03011	3.91844	2	0.904915	1.20821	1	-3.67336	5.32766	6	-3.67336	5.32766	1	2.68203	14.4601	5
AAGCGTACCATACG	CD4Treg	0.738112	2.89069	2	-2.77723	3.03814	2	-0.949199	2.72331	1	-0.949199	2.72331	2	7.54273	1.96254	2
AAGCGTACGAGATA	CD8TN	-1.32103	3.553	3	-6.13115	0.844606	3	2.42632	3.05947	5	2.42632	3.05947	3	11.0801	-8.48151	7
AAGCGTACGCCCTT	CD4Treg	2.47137	-0.462367	7	-0.973957	0.785904	1	-1.37997	5.06348	6	-1.37997	5.06348	1	3.7394	11.7711	5
AAGCGTACGGAGCA	Monocyte	13.8642	12.3173	6	8.09686	-8.42125	6	10.4199	9.3507	4	10.4199	9.3507	6	17.9415	5.98705	1
AAGCGTACTCATTC	CD4TCM	-0.59459	3.22708	3	-4.58478	1.49792	3	-0.25043	3.4987	1	-0.25043	3.4987	1	8.28231	4.31386	5
AAGCGTACTCCAAG	Monocyte	13.2418	14.067	6	7.77485	-9.10332	6	11.0038	10.3026	4	11.0038	10.3026	6	17.1542	5.18147	1
AAGGCTACAACCTG	CD4TCM	2.63289	4.46058	2	0.200406	1.6241	1	-3.74149	4.94307	6	-3.74149	4.94307	1	2.1048	11.1513	5
AAGGCTACAGAATG	CD4TCM	4.60097	4.62466	2	1.57793	0.75253	1	-3.43629	6.51912	6	-3.43629	6.51912	1	4.12077	10.2866	5
AAGGCTACCACTCC	Monocyte	14.0215	9.79673	6	8.3087	-5.23966	6	9.41492	8.60042	7	9.41492	8.60042	6	17.1886	4.9151	1
AAGGCTACCCGAAT	NK	-7.17182	13.4478	4	-4.57287	-9.06049	4	0.620871	17.0469	3	0.620871	17.0469	4	9.24622	18.2069	3
AAGGCTACGGATTC	CD4Treg	6.86655	4.26204	2	0.478029	-2.17199	7	-1.44373	7.4097	6	-1.44373	7.4097	1	-0.131929	6.15311	6
AAGGCTACGGTGGA	CD4TCM	4.257	4.36172	2	1.69516	0.248093	1	-2.86479	7.08216	6	-2.86479	7.08216	1	3.64111	14.0457	5
AAGGCTACTCTATC	CD8TN	0.213581	4.06926	3	-1.38699	1.52978	1	-4.46771	4.96073	6	-4.46771	4.96073	1	4.50765	8.1239	5
AAGGCTACTTGACG	CD4TN	-2.73187	0.389635	1	-2.37432	4.93173	2	-1.47251	2.60195	1	-1.47251	2.60195	2	6.26552	-2.39967	2
AAGGCTTGAACCGT	CD4TN	-2.11448	-0.971543	1	-2.77912	5.81197	2	-1.84874	1.90714	1	-1.84874	1.90714	2	4.17704	-2.37395	2
AAGGCTTGACGGGA	CD4TN	-1.3379	0.717999	1	-4.35796	4.54489	2	-0.849264	1.8627	1	-0.849264	1.8627	2	4.98979	-5.91907	7
AAGGCTTGCTGATG	Monocyte	13.8609	11.2869	6	7.31283	-7.26275	6	9.32723	9.15566	7	9.32723	9.15566	6	18.615	3.09869	1
AAGGCTTGCTGATG.1	CD4Treg	3.85311	1.322	7	0.733237	-0.0821246	1	-2.41931	5.49018	6	-2.41931	5.49018	1	5.62306	9.49047	5
AAGGCTTGGAACTC	NK	-8.84112	13.4128	4	-4.23508	-8.65414	4	0.20855	16.1341	3	0.20855	16.1341	4	11.526	14.6956	3
AAGGCTTGGCTGAT	CD4TN	0.578983	-2.86099	1	-3.78777	3.19208	2	-0.832513	2.47479	1	-0.832513	2.47479	2	5.09297	3.69412	2
AAGGCTTGGTAAGA	CD8TN	-2.87149	2.85605	3	-8.33331	0.113944	3	2.97327	2.27438	5	2.97327	2.27438	3	7.31436	-8.73041	7
AAGGCTTGGTTGTG	CD8TN	-3.40463	3.03492	3	-8.18047	1.13831	3	3.49245	2.13325	5	3.49245	2.13325	3	11.8163	-3.85109	7
AAGGCTTGTCGATG	Monocyte	4.72297	1.84617	7	0.892997	-0.625188	1	-1.49616	5.52429	6	-1.49616	5.52429	1	3.25193	9.97921	5
AAGGTCACACCGAT	CD4Treg	3.64743	2.94626	7	-0.981434	-0.19307	1	-1.7861	5.38461	6	-1.7861	5.38461	1	7.98176	7.45048	5
AAGGTCACAGGGTG	B	11.1489	-3.99528	5	7.42581	8.01515	5	6.50064	-6.05208	2	6.50064	-6.05208	5	-5.38402	6.84084	4
AAGGTCACATTCCT	CD4TN	-0.895068	-0.425514	1	-4.25712	4.23406	2	-1.61666	0.395934	1	-1.61666	0.395934	2	5.09417	-3.8242	7
AAGGTCACCAGAAA	CD4TN	-2.88458	0.301165	1	-1.35305	5.26694	2	-0.802205	1.4842	1	-0.802205	1.4842	2	1.86242	-0.402083	2
AAGGTCACCTTCGC	CD4TCM	2.00919	5.76937	2	-1.40356	1.32793	1	-2.89579	3.92812	6	-2.89579	3.92812	1	3.72094	12.045	5
AAGGTCACGGTGAG	CD4TN	-2.33668	1.53261	1	-2.33376	5.53534	2	-0.993432	0.890363	1	-0.993432	0.890363	2	4.2127	-4.09305	2
AAGGTCACTCAGGT.1	CD8TN	-2.1726	2.65425	3	-8.50514	1.75418	3	1.18657	3.45216	5	1.18657	3.45216	3	11.4102	-6.0468	7
AAGGTCACTCATTC	B	11.4749	-0.911012	5	7.23736	8.22721	5	7.06121	-5.99347	2	7.06121	-5.99347	5	-3.38406	5.74684	4
AAGGTCTGAACCTG	NK	-8.33809	12.9905	4	-4.562	-9.46477	4	0.457463	16.6547	3	0.457463	16.6547	4	11.2128	11.6622	3
AAGGTCTGAGCGGA	CD4Treg	2.85538	1.08398	7	0.0217947	-1.66308	7	-0.302941	7.34684	6	-0.302941	7.34684	1	6.31729	10.347	5
AAGGTCTGATCAGC	B	11.1768	-1.88123	5	7.17194	7.60619	5	7.18318	-4.42687	2	7.18318	-4.42687	5	-3.47111	2.88012	4
AAGGTCTGCCTATT	Monocyte	13.8284	9.95526	6	8.35749	-4.22046	6	10.4439	7.92921	7	10.4439	7.92921	6	17.5676	2.47216	1
AAGGTCTGCGTAAC	CD8TN	-5.15593	4.70231	3	-9.10867	1.16509	3	3.55977	3.32481	5	3.55977	3.32481	3	10.5616	-5.68961	7
AAGGTCTGCTAGAC	NK	-6.16483	13.312	4	-4.38006	-9.07783	4	0.722745	16.1939	3	0.722745	16.1939	4	8.11718	19.4374	3
AAGGTCTGCTCCAC	Monocyte	13.9126	11.4438	6	8.5868	-8.35195	6	9.27715	9.84451	4	9.27715	9.84451	6	15.8627	5.94291	1
AAGGTCTGCTGTCC	CD8TN	-0.436187	4.21328	3	-5.22131	2.72583	3	3.25509	3.14248	5	3.25509	3.14248	3	8.01923	-3.24652	7
AAGGTCTGGAGATA	CD4TN	-1.70532	-0.449171	1	-2.77209	5.38381	2	-2.4242	1.60504	1	-2.4242	1.60504	2	5.82791	0.463638	2
AAGGTCTGGGACAG	B	12.6915	-3.7349	5	8.84594	8.85227	5	5.79775	-4.62734	2	5.79775	-4.62734	5	-7.79798	9.88692	4
AAGGTCTGGTCAAC	NK	-6.49766	14.0843	4	-5.32715	-10.2988	4	0.618755	17.1431	3	0.618755	17.1431	4	9.42965	14.864	3
AAGGTCTGTCCTCG	NK	-9.3252	10.0744	4	-4.44488	-8.02051	4	-0.0598461	17.253	3	-0.0598461	17.253	4	8.24898	18.688	3
AAGGTGCTACACCA	CD4Treg	0.78742	1.18049	1	-0.453332	-0.583884	1	-2.34069	7.27984	6	-2.34069	7.27984	1	7.51898	10.2414	5
AAGGTGCTAGTTCG	CD4TCM	2.50912	4.81867	2	-0.927879	-9.69527	1	-1.12958	12.5805	3	-1.12958	12.5805	4	8.50439	10.0909	5
AAGGTGCTCCTCGT	CD8TN	-2.92035	4.24293	3	-6.10411	1.24694	3	3.14924	3.06957	5	3.14924	3.06957	3	10.9003	-3.74181	7
AAGGTGCTCTGCTC	B	11.129	-2.25232	5	8.04674	7.11094	5	7.80342	-4.0516	2	7.80342	-4.0516	5	-4.47905	4.63042	4
AAGGTGCTGTAAAG	CD4TN	-0.802516	-0.200702	1	-1.99803	4.36235	2	-1.23499	2.71445	1	-1.23499	2.71445	2	6.74134	1.96857	2
AAGGTGCTGTCGTA	CD4TN	1.18158	-1.09901	1	-4.01571	4.71199	2	-1.8541	1.28582	1	-1.8541	1.28582	2	4.80805	0.345957	2
AAGGTGCTGTTCGA	CD4TN	-0.362008	0.0805609	1	-3.00111	5.02945	2	-1.84126	1.40268	1	-1.84126	1.40268	2	4.24933	-2.69064	2
AAGGTGCTTAGTCG	Monocyte	13.1366	12.5097	6	8.08935	-7.75165	6	10.3319	10.7975	4	10.3319	10.7975	6	15.5098	5.10456	1
AAGGTGCTTCGTGA	Monocyte	14.0469	9.88036	6	8.24342	-5.14297	6	10.2914	8.94285	7	10.2914	8.94285	6	17.0229	5.05896	1
AAGTAACTAACGGG	Monocyte	13.2721	11.123	6	7.66459	-7.20894	6	9.39871	9.93035	7	9.39871	9.93035	6	17.0361	3.74044	1
AAGTAACTAGCCAT	CD4TCM	5.982	5.77254	2	0.983245	-0.909528	1	-2.98127	6.95969	6	-2.98127	6.95969	1	6.69932	8.51751	5
AAGTAACTATTTCC	CD4Treg	3.43792	0.574153	7	-1.6085	-2.29649	7	0.201073	7.41427	6	0.201073	7.41427	1	-0.415476	8.26254	6
AAGTAACTCATGGT	NK	-6.36596	12.4777	4	-3.59687	-10.5703	4	-0.555414	14.9437	3	-0.555414	14.9437	4	8.98621	21.1165	3
AAGTAACTCTACTT	CD4TCM	0.933138	5.82871	3	-1.07297	1.97976	1	-2.84956	3.70131	6	-2.84956	3.70131	1	2.78996	9.82831	5
AAGTAACTGCGTAT	CD4Treg	3.24336	0.922097	7	-0.597681	-0.744281	1	-1.10134	4.15958	6	-1.10134	4.15958	1	7.4247	9.42766	5
AAGTAACTGGAACG	CD4TCM	-3.5026	2.90485	3	-0.109773	2.99974	1	-2.83541	4.1928	1	-2.83541	4.1928	1	8.1228	3.71256	2
AAGTAACTGGTAGG	CD4Treg	4.70292	1.61602	7	-1.26637	-2.62681	7	-0.702084	8.09813	6	-0.702084	8.09813	1	11.1658	7.98453	6
AAGTAACTTCTCCG	CD8TN	-1.7097	4.90924	3	-6.63178	1.15588	3	2.14495	3.64373	5	2.14495	3.64373	3	11.1867	-4.44715	7
AAGTAACTTTGAGC	CD4TN	-1.32028	-1.33976	1	-3.76653	4.07095	2	-0.963801	2.19684	1	-0.963801	2.19684	2	2.16607	-3.56478	2
AAGTAGGAACGTTG	Monocyte	13.3411	11.1778	6	7.61283	-6.03285	6	10.4174	9.05577	4	10.4174	9.05577	6	16.53	3.41949	1
AAGTAGGAACTACG	B	11.5609	-1.62695	5	8.69013	7.59455	5	6.21922	-4.59892	2	6.21922	-4.59892	5	-5.07183	8.47939	4
AAGTAGGAAGTACC	B	13.3111	-0.852007	5	8.19026	9.06145	5	5.82534	-4.60318	2	5.82534	-4.60318	5	-6.17882	7.41068	4
AAGTAGGAAGTTCG	Monocyte	15.1244	12.5176	6	8.7441	-7.30922	6	10.6543	10.2695	4	10.6543	10.2695	6	18.541	5.7085	1
AAGTAGGACCATAG	CD8TN	-4.72936	4.81063	3	-7.79082	1.98834	3	2.50939	2.57393	5	2.50939	2.57393	3	10.0053	-9.68923	7
AAGTAGGACGGAGA	CD4TN	-2.08134	0.745492	1	-1.26044	5.18034	2	-1.63558	1.47948	1	-1.63558	1.47948	2	4.70181	-2.00751	2
AAGTAGGAGAAACA.1	CD8TN	-0.802804	3.11175	3	-7.09224	0.879059	3	1.76895	3.42237	5	1.76895	3.42237	3	11.1724	-3.71478	7
AAGTAGGAGAACTC	B	11.0917	0.230348	5	6.50814	7.99857	5	7.59201	-5.14099	2	7.59201	-5.14099	5	-3.28921	4.20811	4
AAGTAGGAGCATCA	CD8TN	-2.27306	2.72081	3	-7.10884	0.401481	3	0.651061	3.4162	1	0.651061	3.4162	3	11.9251	-3.14607	7
AAGTAGGATACTTC.1	CD8TN	-3.65446	3.03746	3	-9.46354	1.43659	3	2.90862	3.90621	5	2.90862	3.90621	3	8.72977	-5.97966	7
AAGTAGGATCCGAA	CD4TN	-0.930098	0.699543	1	-2.97565	4.17004	2	-0.226277	2.28854	1	-0.226277	2.28854	2	4.17851	-4.83562	7
AAGTAGGATTTCAC	B	12.8357	-2.33808	5	8.75017	9.8386	5	5.46471	-5.45416	2	5.46471	-5.45416	5	-4.97083	6.70024	4
AAGTATACACCTTT	Monocyte	14.2292	13.8768	6	7.94597	-8.72794	6	10.672	10.6595	4	10.672	10.6595	6	16.6764	2.98986	1
AAGTATACAGGGTG	CD4TN	2.01297	0.531025	7	-4.49656	-11.0176	4	0.593006	13.7831	6	0.593006	13.7831	4	10.147	10.2326	3
AAGTATACAGTCTG.1	CD4Treg	3.12417	0.751677	7	-1.83572	-0.83249	7	-0.328641	5.03831	6	-0.328641	5.03831	1	4.71537	6.28845	6
AAGTATACCTGATG	CD8TN	-3.55152	4.05425	3	-7.96433	1.15278	3	3.78969	3.57878	5	3.78969	3.57878	3	8.55342	-8.94837	7
AAGTATACGTTCGA	CD4TN	-0.808563	0.466084	1	-2.57402	4.02013	2	-1.75897	1.53422	1	-1.75897	1.53422	2	7.55556	1.65181	2
AAGTATACTGCCAA	CD4TN	-2.38267	0.188233	1	-2.05228	4.17495	2	-1.60389	1.10237	1	-1.60389	1.10237	2	5.57087	-1.65637	2
AAGTCCGAACCTAG	CD4Treg	4.60601	-0.394918	7	0.167181	-0.39843	1	-1.29497	6.88588	6	-1.29497	6.88588	1	6.99641	12.0057	5
AAGTCCGACACCAA	Monocyte	15.1904	13.4144	6	6.87892	-8.9146	6	10.734	10.4028	4	10.734	10.4028	6	15.1188	4.11625	1
AAGTCCGACTATGG	CD4TCM	3.67222	5.04286	2	-0.736443	-2.30317	7	-0.635889	6.36874	6	-0.635889	6.36874	1	0.834161	6.08589	6
AAGTCCGAGAGCTT	CD8TN	0.794634	1.74671	1	-4.72111	2.67367	2	1.64319	1.91201	5	1.64319	1.91201	3	7.33566	-2.43418	7
AAGTCCGAGGTTCA	CD8TN	-6.09403	4.95817	3	-9.72016	1.76349	3	0.559172	3.51703	1	0.559172	3.51703	3	10.1883	-0.981268	7
AAGTCCGATGGGAG	CD4Treg	0.864454	-1.27632	1	-2.96132	5.97589	2	-2.18335	2.25245	1	-2.18335	2.25245	2	4.95022	4.11641	2
AAGTCCGATGTGCA	NK	-6.62149	11.9661	4	-2.79741	-9.10645	4	0.0539294	15.4495	3	0.0539294	15.4495	4	10.6466	14.7794	3
AAGTCCGATTGAGC	NK	-4.69695	13.4289	4	-4.08166	-10.5503	4	1.04228	16.3606	3	1.04228	16.3606	4	9.38231	19.3489	3
AAGTCTCTAGCTCA	CD4TN	-3.00527	1.03529	1	-0.615917	5.3929	2	-2.45298	1.79619	1	-2.45298	1.79619	2	2.2068	1.87468	2
AAGTCTCTATGCTG	NK	-6.22748	11.1429	4	-3.80742	-9.85223	4	0.591163	14.4555	3	0.591163	14.4555	4	11.042	11.84	3
AAGTCTCTATGTCG	CD4Treg	1.84784	0.665716	7	-2.2416	3.07885	2	-1.40461	2.71799	1	-1.40461	2.71799	2	7.53823	5.4363	2
AAGTCTCTGTACGT	CD4TCM	3.3597	5.93049	2	-0.726654	-0.0567897	1	-2.85481	6.43028	6	-2.85481	6.43028	1	6.00634	7.85141	6
AAGTCTCTTCGTTT	Monocyte	14.6857	10.78	6	7.48421	-6.15945	6	9.37705	8.98258	7	9.37705	8.98258	6	17.036	6.47396	1
AAGTCTCTTCTAGG	B	11.7778	-2.87671	5	7.98744	10.1222	5	5.94019	-5.90206	2	5.94019	-5.90206	5	-5.59477	8.43463	4
AAGTGCACAAACGA	CD4Treg	2.64153	2.07979	7	-1.1539	-2.63934	7	0.101461	7.33601	6	0.101461	7.33601	1	0.097626	6.21933	6
AAGTGCACAGATGA	Monocyte	13.9148	14.5999	6	7.54325	-8.33232	6	10.379	10.2124	4	10.379	10.2124	6	16.3683	5.29027	1
AAGTGCACCTCTAT	CD4Treg	2.69088	0.0391274	7	-0.442012	0.775765	1	-1.78919	5.71456	6	-1.78919	5.71456	1	5.05185	8.25993	5
AAGTGCACCTGATG	NK	-5.10447	11.7416	4	-4.01141	-10.4136	4	0.180654	14.5632	3	0.180654	14.5632	4	10.8222	13.8486	3
AAGTGCACGTCAAC	CD4TN	-5.48161	2.64202	1	-0.759885	4.94902	2	-2.24754	2.15311	1	-2.24754	2.15311	2	6.08012	-1.06429	2
AAGTGCACTCACGA	CD8TN	-1.81901	5.57242	3	-6.22187	0.293786	3	1.51324	3.01545	5	1.51324	3.01545	3	11.3996	-3.35202	7
AAGTGCACTGCAAC	Monocyte	14.3535	12.435	6	8.69772	-6.94529	6	9.53038	9.53355	4	9.53038	9.53355	6	17.0203	8.40283	1
AAGTGGCTACGTTG	Monocyte	13.7625	14.2169	6	7.78891	-9.58774	6	9.86436	10.6684	4	9.86436	10.6684	6	16.4647	9.40984	1
AAGTGGCTATCGAC	B	10.6219	-2.48641	5	7.08104	9.39466	5	7.45614	-5.95212	2	7.45614	-5.95212	5	-5.03584	6.24443	4
AAGTGGCTCCGTAA	CD4TN	-0.477566	0.29561	1	-4.7453	3.62951	2	-0.146585	1.06079	1	-0.146585	1.06079	2	4.40904	-2.63337	2
AAGTGGCTCTTGTT	CD4Treg	2.55724	-0.18094	7	-1.40607	0.436043	1	-1.85204	6.2311	6	-1.85204	6.2311	1	4.86827	13.4697	5
AAGTGGCTGAATGA.1	CD4TN	3.15729	2.39837	7	-0.0764147	-0.69917	1	-0.779111	4.79659	6	-0.779111	4.79659	1	4.34406	8.08822	5
AAGTGGCTGCAAGG	CD4TCM	2.00973	4.80713	2	0.949563	1.44716	1	-2.96708	5.71529	6	-2.96708	5.71529	1	1.87515	11.0172	5
AAGTGGCTGTTAGC.1	CD4TCM	2.38895	4.52498	2	-1.36767	-1.19009	7	-1.88787	7.74315	6	-1.88787	7.74315	1	-0.46211	6.39472	6
AAGTGGCTGTTAGC.2	NK	-8.38595	12.0921	4	-3.67155	-8.14589	4	-0.186709	16.0736	3	-0.186709	16.0736	4	10.0403	15.9734	3
AAGTTATGCGAATC	Monocyte	15.1608	12.0504	6	8.76871	-6.58192	6	10.6018	9.29356	7	10.6018	9.29356	6	18.8609	6.17606	1
AAGTTATGGAGGAC	CD4TCM	4.86884	5.77754	2	-0.443975	2.07428	1	-2.39837	4.82755	6	-2.39837	4.82755	1	3.53724	9.373	5
AAGTTATGTGTCAG	B	11.488	-1.60484	5	6.97724	8.79268	5	7.23032	-5.60392	2	7.23032	-5.60392	5	-5.75789	9.37208	4
AAGTTATGTTGTGG	CD4TN	2.12306	-2.23215	1	-4.80966	3.17342	2	0.156907	1.01192	1	0.156907	1.01192	2	4.97917	-2.95246	2
AAGTTATGTTTCGT	CD4TN	0.0965598	-0.769644	1	-3.27237	6.22816	2	-2.28494	0.14902	1	-2.28494	0.14902	2	1.9752	-3.60365	2
AAGTTCCTAGCACT	CD8TN	-3.72692	5.6881	3	-8.46768	1.80468	3	1.18136	2.20293	5	1.18136	2.20293	3	11.6287	-5.06479	7
AAGTTCCTCAACTG	CD4TN	-3.13726	0.596238	1	-0.953071	5.61365	2	-1.45652	2.02599	1	-1.45652	2.02599	2	1.61331	0.0740809	2
AAGTTCCTCATTCT	CD4TN	-0.261923	-1.01274	1	-4.16873	4.80084	2	-1.05081	1.15579	1	-1.05081	1.15579	2	3.76609	0.747743	2
AAGTTCCTCCAAGT	B	11.289	-3.957	5	8.60106	7.70812	5	6.85903	-3.99709	2	6.85903	-3.99709	5	-6.11935	6.20835	4
AAGTTCCTCGAGAG	CD8TN	-0.186952	4.7256	3	-5.94502	0.616619	3	3.28264	2.03591	5	3.28264	2.03591	3	9.6119	-7.42416	7
AAGTTCCTCGCTAA	CD4Treg	3.96817	0.705485	7	-0.597549	4.24577	1	-1.98437	4.33514	6	-1.98437	4.33514	1	7.93585	4.76507	2
AAGTTCCTGTACCA	CD4TCM	-0.505736	3.26044	3	-0.620319	1.52922	1	-2.04457	4.41925	6	-2.04457	4.41925	1	4.78173	10.3238	5
AAGTTCCTGTCACA	CD4TCM	1.51055	3.98882	2	-0.649605	2.60221	1	-2.4918	4.49768	6	-2.4918	4.49768	1	5.38011	9.93548	5
AAGTTCCTTACTCT	Monocyte	13.4015	11.922	6	7.15963	-7.16233	6	10.302	9.93868	7	10.302	9.93868	6	17.144	5.84383	1
AAGTTCCTTACTGG	NK	-5.74546	13.0551	4	-3.61429	-9.69766	4	0.540344	15.5943	3	0.540344	15.5943	4	9.98955	17.7723	3
AAGTTCCTTAGCCA	Monocyte	14.1338	11.4055	6	8.76949	-6.80716	6	9.37698	8.9937	7	9.37698	8.9937	6	18.2295	3.478	1
AAGTTCCTTGAGCT	CD4TN	0.0220739	-0.148043	1	-3.33361	3.52381	2	0.361129	2.05785	1	0.361129	2.05785	3	4.39495	-4.02082	2
AATAACACATAAGG	B	11.565	-4.00571	5	7.91414	10.713	5	5.43059	-6.56613	2	5.43059	-6.56613	5	-7.47763	9.28716	4
AATAACACCAACTG	CD8TN	-4.80584	4.11684	3	-8.00086	1.65129	3	1.49111	2.83318	5	1.49111	2.83318	3	9.45004	-3.9226	7
AATAACACCGAACT	CD4TCM	1.83736	3.87149	2	0.350396	1.66775	1	-3.48445	4.56517	6	-3.48445	4.56517	1	4.70792	14.1866	5
AATAACACCTCTCG	CD4TN	-1.89144	-1.23349	1	-2.49861	5.68607	2	-1.72498	0.364184	1	-1.72498	0.364184	2	1.69443	-1.12634	2
AATAACACGGTCAT	CD4TN	-1.64208	-1.48366	1	-4.34629	5.40264	2	-1.23477	0.817498	1	-1.23477	0.817498	2	2.58288	-2.794	2
AATAACACGTTCTT	CD4Treg	5.44035	3.10834	7	-0.375409	0.227253	1	-1.09615	4.30105	6	-1.09615	4.30105	1	5.29657	12.8402	5
AATAACACTCCCAC	CD4TN	-1.5913	1.19455	1	-4.59062	4.59954	2	-0.286042	0.857941	1	-0.286042	0.857941	2	5.30394	-4.71514	7
AATAACACTCTCGC	NK	-6.4299	12.6389	4	-4.81009	-9.09892	4	0.776936	16.3305	3	0.776936	16.3305	4	8.57736	18.7569	3
AATAACACTTCCCG	Monocyte	13.557	13.1601	6	7.53397	-7.39492	6	10.568	9.26256	4	10.568	9.26256	6	17.2071	1.46775	1
AATAACACTTCGCC	CD8TN	-0.602771	4.81029	3	-6.44879	1.56593	3	2.67782	2.05634	5	2.67782	2.05634	3	10.6866	-4.74673	7
AATAAGCTCAGTCA	CD4Treg	1.21024	-0.138733	1	-3.82636	3.43381	2	-1.38567	2.74019	6	-1.38567	2.74019	2	4.81959	3.75245	2
AATAAGCTCGTAGT	NK	-7.43609	12.8259	4	-5.60634	-9.36586	4	0.844483	16.7997	3	0.844483	16.7997	4	10.3722	14.537	3
AATAAGCTGGACAG	CD4TN	-0.0981709	-2.59502	1	-3.84324	4.97168	2	-0.474651	0.701591	1	-0.474651	0.701591	2	4.83167	-6.05608	7
AATAAGCTTTGACG	Monocyte	15.2906	12.4945	6	7.76093	-8.01326	6	10.0568	9.45882	4	10.0568	9.45882	6	17.3834	8.26453	1
AATACCCTAAGCAA	NK	-8.45689	11.868	4	-3.89273	-8.32854	4	0.93389	15.6812	3	0.93389	15.6812	4	8.91795	17.659	3
AATACCCTACGACT	B	13.0702	0.348274	5	7.70223	6.42952	5	5.97105	-4.4237	2	5.97105	-4.4237	5	-7.15719	9.72951	4
AATACCCTCACTGA	CD4TN	-1.1146	0.595014	1	-4.51667	3.49019	2	-0.596196	1.3639	1	-0.596196	1.3639	2	7.27713	-1.43513	2
AATACCCTCTTCTA	B	11.0199	0.336432	5	6.63161	7.9976	5	7.92947	-5.49162	2	7.92947	-5.49162	5	-2.47505	3.23452	4
AATACCCTGAGATA	CD8TN	-1.86459	3.35132	3	-7.32182	0.706872	3	1.54908	2.84855	5	1.54908	2.84855	3	10.5863	-8.98647	7
AATACCCTGAGCTT	CD4Treg	6.28277	3.86792	7	1.18768	-0.752229	1	-2.30773	6.74519	6	-2.30773	6.74519	1	6.31303	11.9119	5
AATACCCTTAGCCA	CD4TCM	5.05271	4.63996	2	1.39443	0.666988	1	-2.45344	5.60961	6	-2.45344	5.60961	1	4.29168	14.2353	5
AATACCCTTCACGA	CD4Treg	4.26267	3.04198	7	0.906249	-0.181237	1	-1.42115	5.35721	6	-1.42115	5.35721	1	3.33202	11.7487	5
AATACTGAAAACAG	CD8TN	-0.703696	2.73872	3	-5.17846	1.52409	3	2.18742	2.40106	5	2.18742	2.40106	3	9.3587	-4.76072	7
AATACTGAAAGAGT	CD8TN	-2.38924	4.75296	3	-8.58428	1.10875	3	2.02433	3.03106	5	2.02433	3.03106	3	7.53373	-9.82694	7
AATACTGAACCGAT	B	13.3842	-2.94533	5	8.26159	9.4985	5	6.27461	-6.4742	2	6.27461	-6.4742	5	-4.50542	5.45666	4
AATACTGACGGTAT	CD4TCM	5.71141	4.49068	2	-0.190748	2.72437	1	-2.52127	4.16646	6	-2.52127	4.16646	1	2.7226	11.3253	5
AATACTGACTCCAC	Monocyte	14.1393	13.825	6	7.79975	-8.04777	6	9.34929	9.8785	4	9.34929	9.8785	6	16.1108	8.45273	1
AATACTGACTCTTA	CD4TCM	6.82835	4.63054	2	1.39577	-0.669177	1	-2.2101	3.91284	1	-2.2101	3.91284	1	7.71926	5.66653	5
AATACTGACTGTAG	B	13.1017	-3.01392	5	8.17296	8.59655	5	7.29527	-5.20984	2	7.29527	-5.20984	5	-2.53766	1.92441	4
AATACTGAGGACAG	Monocyte	13.7152	11.4627	6	8.55442	-5.4514	6	9.66789	8.54974	7	9.66789	8.54974	6	18.5375	5.46931	1
AATACTGATGTGAC	B	10.8023	-3.1003	5	7.80392	9.36701	5	6.72642	-5.21045	2	6.72642	-5.21045	5	-5.8699	5.36667	4
AATAGGGAATTGGC	CD4Treg	4.76395	1.32929	7	-1.1218	-1.78989	7	-0.329228	6.93593	6	-0.329228	6.93593	1	0.247441	5.87066	6
AATAGGGACCATGA	CD8TN	-3.56535	4.12877	3	-8.16263	1.6939	3	1.87381	2.40055	5	1.87381	2.40055	3	11.7019	-4.22305	7
AATAGGGACCTGAA	NK	-5.51096	10.1854	4	-0.680938	-9.42467	4	-1.6807	13.9075	3	-1.6807	13.9075	4	9.68719	21.6192	3
AATAGGGACTTGCC	NK	-6.35484	13.1534	4	-4.68955	-9.32883	4	0.166022	15.1668	3	0.166022	15.1668	4	11.4017	13.2057	3
AATAGGGAGAAGGC	NK	-5.84737	12.0846	4	-3.39204	-9.17912	4	0.0704265	16.2217	3	0.0704265	16.2217	4	9.59526	17.1418	3
AATAGGGAGGTTAC	Monocyte	13.1263	9.75443	6	8.32368	-5.63015	6	9.47421	8.87708	7	9.47421	8.87708	6	17.9509	3.2136	1
AATAGGGATAGTCG	CD4TCM	2.39127	3.84114	2	0.275138	2.74032	1	-2.69284	5.47078	6	-2.69284	5.47078	1	7.07641	5.90653	5
AATAGGGATCTCGC	CD4Treg	3.88217	0.951879	7	-0.663238	0.373475	1	-0.923548	5.52088	6	-0.923548	5.52088	1	4.55741	9.61128	5
AATAGGGATTCCAT	CD4TCM	5.3172	4.72721	2	0.921899	0.230266	1	-2.43517	5.27431	6	-2.43517	5.27431	1	4.15125	14.5714	5
AATATCGAAAAGTG	CD4Treg	5.61951	2.07873	7	0.392631	0.427486	1	-1.71515	5.25966	6	-1.71515	5.25966	1	3.11575	11.1967	5
AATATCGAATCGGT	B	10.9115	-2.18723	5	7.1876	9.49062	5	6.5057	-5.94279	2	6.5057	-5.94279	5	-4.52052	6.5812	4
AATATCGACCAATG	CD4Treg	4.79947	0.475106	7	-1.53952	-2.15146	7	-0.594415	7.24261	6	-0.594415	7.24261	1	2.94041	5.44853	6
AATATCGACCTACC	NK	-4.05715	11.4861	4	-2.49355	-10.7621	4	0.6881	14.2178	3	0.6881	14.2178	4	11.4797	11.8598	3
AATATCGACTCCCA	CD4TCM	2.44981	4.5592	2	0.502323	-0.293595	1	-2.2539	6.70163	6	-2.2539	6.70163	1	0.496538	6.61721	6
AATATCGACTGTGA	CD4TCM	0.524274	5.17932	2	-2.12442	1.75899	1	-3.27464	3.92595	6	-3.27464	3.92595	1	3.35765	8.53076	5
AATATCGACTTGAG	B	13.3486	-3.02658	5	9.48534	9.64966	5	5.49322	-4.52715	2	5.49322	-4.52715	5	-7.48278	9.45379	4
AATATCGAGAGATA	CD4Treg	3.32691	-0.34448	7	-1.72444	2.78271	1	-0.797518	4.38912	6	-0.797518	4.38912	1	8.45463	7.9063	5
AATATCGAGTATCG	CD4Treg	6.58137	2.45264	7	-0.449728	-2.82137	7	-0.916267	7.66539	6	-0.916267	7.66539	1	-0.776961	7.36402	6
AATATCGAGTGTAC	CD4TN	1.36922	-0.631669	1	-3.7019	3.43289	2	0.289905	1.71618	1	0.289905	1.71618	2	4.82068	1.95638	2
AATATCGATATTCC	CD4TN	0.31645	-0.83836	1	-3.59889	4.356	2	0.0405236	1.48836	1	0.0405236	1.48836	2	6.67734	-4.18373	7
AATCAAACAGATCC	NK	-9.38745	9.86367	4	-4.91165	-8.67076	4	0.104579	16.6257	3	0.104579	16.6257	4	8.70851	18.4118	3
AATCAAACATCAGC	CD4TCM	2.11316	4.99698	2	-0.10424	0.370646	1	-2.53624	6.01398	6	-2.53624	6.01398	1	4.22007	9.18935	5
AATCAAACCCCTTG	CD4TCM	5.88696	5.22781	2	0.936217	1.72175	1	-1.98815	4.88498	6	-1.98815	4.88498	1	3.93398	12.5047	5
AATCAAACTACTCT	CD4Treg	0.879364	-0.619055	1	-0.807057	0.857346	1	-2.14746	5.44683	6	-2.14746	5.44683	1	4.45092	12.2796	5
AATCAAACTATGGC	NK	-6.51102	12.6238	4	-4.46442	-8.50789	4	1.08816	16.4037	3	1.08816	16.4037	4	8.98897	20.2596	3
AATCAAACTTGAGC	B	12.2059	-2.83855	5	8.04516	10.4815	5	6.45889	-6.74368	2	6.45889	-6.74368	5	-4.67852	4.55235	4
AATCCGGAACCAAC	B	11.7948	-4.02629	5	8.53255	9.19725	5	5.86445	-4.43497	2	5.86445	-4.43497	5	-5.89509	9.00623	4
AATCCGGACCGAAT	CD4Treg	2.09382	1.17083	7	0.433587	2.16137	1	-2.49911	3.98936	6	-2.49911	3.98936	1	4.24979	11.6467	5
AATCCGGACTAGCA	CD4TN	-4.02067	1.08146	1	-0.471735	5.48075	2	-2.58505	1.99824	1	-2.58505	1.99824	2	4.64784	2.03685	2
AATCCGGACTGACA	CD4TN	-3.22165	-1.16219	1	-2.94679	4.21677	2	-1.17131	2.94286	1	-1.17131	2.94286	2	3.89608	2.5038	2
AATCCGGAGAACCT	CD4TCM	2.77833	3.85696	2	1.36816	0.730657	1	-3.83378	5.09672	6	-3.83378	5.09672	1	4.65418	10.6047	5
AATCCGGAGGAGTG	CD8TN	-3.52686	3.51231	3	-7.50953	0.588877	3	2.31085	3.40934	5	2.31085	3.40934	3	11.294	-1.88724	7
AATCCGGAGTGCAT	CD4TN	-1.81633	-0.829293	1	-1.98646	5.62639	2	-2.55091	1.35672	1	-2.55091	1.35672	2	3.53687	-3.82228	2
AATCCGGAGTTCTT	CD4TCM	2.16545	6.37933	2	-1.42233	1.83332	1	-2.93696	4.21615	6	-2.93696	4.21615	1	7.46595	6.48363	5
AATCCGGATACGAC	B	11.581	-1.33086	5	8.57853	6.06154	5	7.78154	-4.06044	2	7.78154	-4.06044	5	-6.25818	6.49849	4
AATCCGGATCGTGA	Monocyte	13.8377	14.508	6	7.13256	-9.45571	6	10.463	10.9004	4	10.463	10.9004	6	15.2677	3.66022	1
AATCCGGATGAGGG	Monocyte	13.049	13.0052	6	7.51019	-7.75029	6	10.7338	9.65276	7	10.7338	9.65276	6	16.2423	5.66939	1
AATCCGGATGCAAC.1	CD8TN	-2.80085	3.0488	3	-7.79746	0.0723921	3	3.77325	2.74982	5	3.77325	2.74982	3	8.34315	-5.85963	7
AATCCTACCCTCCA	CD4TCM	1.83202	5.10269	2	-0.501087	1.22838	1	-3.35886	5.82711	6	-3.35886	5.82711	1	2.46193	11.0709	5
AATCCTACGGAAGC	CD4Treg	5.3316	2.36691	7	-2.03564	3.32588	1	-0.953353	3.9303	6	-0.953353	3.9303	2	7.92239	3.94388	2
AATCCTTGCACTAG	CD4TN	-2.2383	1.1711	1	-2.41267	4.90353	2	-1.4526	1.42661	1	-1.4526	1.42661	2	2.61022	-1.62246	2
AATCCTTGCCTACC	B	12.6767	-0.51032	5	8.74731	6.78597	5	5.711	-3.51726	2	5.711	-3.51726	5	-6.94665	8.64867	4
AATCCTTGCTAAGC	NK	-8.56589	11.1629	4	-4.65142	-8.16022	4	-0.537251	16.9349	3	-0.537251	16.9349	4	8.89313	22.0236	3
AATCCTTGGACGGA	CD4TN	0.414794	-2.30958	1	-4.49761	5.50266	2	-1.44778	1.55112	1	-1.44778	1.55112	2	3.86271	2.0177	2
AATCCTTGGGTTAC	CD4TCM	3.1114	5.36551	2	-1.19036	-2.59138	7	-0.24884	7.65378	6	-0.24884	7.65378	1	1.126	6.30044	6
AATCCTTGTCTTTG	CD4Treg	1.45541	-1.24735	1	-2.91531	2.53521	2	-1.11454	2.34364	1	-1.11454	2.34364	2	2.75061	2.55863	2
AATCGGTGCAGAGG	CD4TN	-0.766548	-1.39178	1	-4.03443	4.22699	2	-0.863187	1.12533	1	-0.863187	1.12533	2	4.77725	-0.374704	2
AATCGGTGCCAGTA	CD4TN	0.790462	-0.9614	1	-4.62942	4.01603	2	-0.720458	1.32111	1	-0.720458	1.32111	2	3.66163	-3.86797	2
AATCGGTGGCGATT.1	CD8TN	-5.9061	4.98356	3	-9.14546	1.20363	3	2.72664	3.4783	5	2.72664	3.4783	3	8.00238	-7.84564	7
AATCGGTGTATGGC	CD4Treg	0.0347042	-1.88206	1	-4.78677	5.24757	2	-1.33328	0.89948	1	-1.33328	0.89948	2	4.39116	2.70719	2
AATCGGTGTGGATC	CD4TN	1.10257	-1.49375	1	-4.83939	2.84839	2	0.344198	1.47291	1	0.344198	1.47291	2	7.24059	-3.2295	7
AATCGGTGTGTCTT	CD8TN	-1.69927	3.09399	3	-7.12188	0.637931	3	3.59514	2.79129	5	3.59514	2.79129	3	8.86533	-8.97644	7
AATCTAGACCTTCG	Monocyte	14.3893	11.0724	6	7.9197	-6.17479	6	9.38614	9.06193	7	9.38614	9.06193	6	16.3287	4.15625	1
AATCTAGACGTGTA	B	13.1756	-0.670307	5	6.83425	8.21635	5	7.6285	-6.13551	2	7.6285	-6.13551	5	-3.50277	4.00646	4
AATCTAGACTACCC.1	CD4TCM	5.18412	6.02377	2	1.286	0.00396732	1	-2.35834	6.20502	6	-2.35834	6.20502	1	1.84651	12.5247	5
AATCTAGACTGATG	CD4Treg	2.18288	-0.71248	7	-2.69318	3.31502	2	-0.369637	1.44891	1	-0.369637	1.44891	2	7.85813	3.21455	2
AATCTAGACTTAGG	CD4TCM	3.09518	3.63506	2	1.3889	0.641664	1	-2.84175	5.83719	6	-2.84175	5.83719	1	3.16544	8.32488	5
AATCTAGAGGGTGA	Monocyte	14.764	12.1878	6	8.51533	-7.27274	6	9.7083	9.75479	7	9.7083	9.75479	6	16.9364	5.78167	1
AATCTAGAGGTTAC	CD4TCM	4.7609	6.0883	2	1.34884	2.12437	1	-3.03188	4.77264	6	-3.03188	4.77264	1	4.92761	15.5668	5
AATCTAGAGTCATG	CD4Treg	2.50079	-0.330567	7	-2.05172	1.55483	1	-0.794632	4.37774	6	-0.794632	4.37774	1	8.29927	5.21829	2
AATCTAGAGTCTGA	CD8TN	-2.53922	5.5425	3	-6.44674	1.13883	3	2.26163	2.6955	5	2.26163	2.6955	3	11.771	-6.08511	7
AATCTAGATACTCT	B	13.6037	-3.88745	5	9.43087	9.48033	5	5.39126	-4.68656	2	5.39126	-4.68656	5	-6.96828	8.3402	4
AATCTAGATTGTCT	CD4TCM	2.47367	3.41978	2	-0.892682	3.16759	1	-0.440113	3.19082	1	-0.440113	3.19082	3	8.87525	5.54429	5
AATCTCACCGTGAT	Monocyte	13.4889	13.4385	6	7.81843	-8.57597	6	10.2403	10.6554	4	10.2403	10.6554	6	16.2533	3.56787	1
AATCTCACCTCAAG	B	11.7355	-2.90839	5	8.01449	7.95057	5	6.72535	-4.83138	2	6.72535	-4.83138	5	-5.48864	6.39391	4
AATCTCACGAGCAG	CD4TCM	4.76143	5.76795	2	1.64072	1.26726	1	-3.60703	5.62849	6	-3.60703	5.62849	1	1.88259	11.4761	5
AATCTCACGGAGCA	CD4TN	-2.88547	-0.563402	1	-3.30343	4.48528	2	-0.923936	0.970016	1	-0.923936	0.970016	2	3.78517	-0.283435	2
AATCTCACTCTGGA	CD4TN	0.252979	-2.4122	1	-4.87619	4.21522	2	-0.0344372	1.33551	1	-0.0344372	1.33551	2	8.57289	-1.33116	7
AATCTCACTTACCT	B	12.3173	-1.65551	5	7.24833	8.51063	5	6.01122	-5.28837	2	6.01122	-5.28837	5	-4.07325	6.19624	4
AATCTCTGAGCACT	CD8TN	-4.47031	4.08677	3	-8.98924	1.34233	3	1.87619	2.12571	5	1.87619	2.12571	3	8.80375	-10.1337	7
AATCTCTGCGCATA	CD8TN	-3.03522	2.77182	3	-8.5049	0.045849	3	1.88888	2.3624	5	1.88888	2.3624	3	10.0437	-4.24203	7
AATCTCTGCGGGAA	CD8TN	-0.258764	4.04849	3	-6.28183	1.24654	3	1.41834	3.27372	5	1.41834	3.27372	3	10.7549	-6.38705	7
AATCTCTGCTCTCG	CD4TCM	6.07581	4.83795	2	1.6098	0.366334	1	-2.66433	6.54361	6	-2.66433	6.54361	1	2.79492	12.7963	5
AATCTCTGGAGCTT	NK	-6.63262	11.5244	4	-2.83968	-9.19182	4	-0.90755	15.1702	3	-0.90755	15.1702	4	10.6968	17.1784	3
AATCTCTGGCTATG	CD8TN	-1.67347	2.68876	3	-7.55325	0.69495	3	2.17919	3.23704	5	2.17919	3.23704	3	9.74837	-5.25214	7
AATCTCTGGTGCTA	Monocyte	13.8834	13.4799	6	6.98066	-7.52478	6	10.9458	10.3352	4	10.9458	10.3352	6	17.8447	3.23595	1
AATCTCTGTTGGTG	CD4TCM	1.62705	4.15491	2	0.933741	2.04684	1	-2.69822	3.9587	1	-2.69822	3.9587	1	4.16679	7.98595	5
AATGAGGAACCCTC	CD4TCM	2.06414	5.89026	2	-1.68471	3.57217	2	-2.43288	4.56813	6	-2.43288	4.56813	1	6.25405	2.45245	2
AATGAGGAACTGGT	CD4Treg	0.916744	-1.41401	1	-4.0952	3.19043	2	-0.797218	2.37782	1	-0.797218	2.37782	2	4.34818	3.84314	2
AATGAGGAATCAGC.1	CD4TN	1.62409	-1.26744	7	-4.47055	4.57632	2	-1.59395	1.89991	1	-1.59395	1.89991	2	6.71796	1.74999	2
AATGAGGACTAGTG	CD4TN	-2.89259	1.28074	1	-2.80395	3.57705	2	0.150402	1.78232	1	0.150402	1.78232	2	7.76666	-1.01932	7
AATGAGGAGACAAA	CD8TN	-1.5888	2.69855	3	-7.24152	1.9252	3	1.80964	2.13269	5	1.80964	2.13269	3	9.97049	-3.64112	7
AATGAGGAGGATCT	CD8TN	-0.804133	2.51157	3	-6.21908	1.03214	3	3.02266	2.34692	5	3.02266	2.34692	3	11.3185	-2.7726	7
AATGAGGAGTAGCT	B	13.3465	-2.74332	5	8.81547	8.79159	5	6.17717	-3.96148	2	6.17717	-3.96148	5	-4.33726	5.44955	4
AATGAGGATCTATC	Monocyte	12.7773	9.99113	6	7.57083	-5.21958	6	10.9116	8.65214	7	10.9116	8.65214	6	17.6052	3.4375	1
AATGAGGATGCTAG	CD8TN	-1.21796	2.69557	3	-8.23045	0.989107	3	2.71198	3.35339	5	2.71198	3.35339	3	9.3362	-9.19279	7
AATGAGGATTCTCA	CD8TN	-0.857104	4.00418	3	-6.46653	0.402455	3	1.39543	2.93945	5	1.39543	2.93945	3	11.2469	-3.19885	7
AATGATACAAGCCT	CD4TN	-2.09492	0.898118	1	-2.42343	5.27615	2	-2.07943	0.914608	1	-2.07943	0.914608	2	5.90588	-0.20034	2
AATGATACAGAAGT	CD4Treg	3.60165	0.598728	7	-1.04056	-0.0103506	1	-0.177723	6.52092	6	-0.177723	6.52092	1	6.28133	13.0941	5
AATGATACAGAGAT	CD4TN	-2.22924	0.27555	1	-1.9639	4.85388	2	-0.647998	1.6554	1	-0.647998	1.6554	2	3.33304	-4.75155	2
AATGATACCTGGAT	Monocyte	14.1295	11.3426	6	8.33105	-5.8073	6	9.5374	8.63843	7	9.5374	8.63843	6	17.1882	8.36477	1
AATGATACGTAGCT	CD4TCM	-0.611988	3.1258	2	-0.845395	2.80373	1	1.37833	2.5636	1	1.37833	2.5636	3	8.8109	5.15902	5
AATGATACGTGTCA	NK	-3.89386	12.032	4	-3.02536	-10.9023	4	0.567498	14.895	3	0.567498	14.895	4	9.94183	16.9755	3
AATGATACTAGAGA	CD4TCM	1.25506	5.85533	2	-2.01479	2.32279	1	0.7219	2.83586	1	0.7219	2.83586	3	6.34904	6.47059	5
AATGATACTGAGGG.1	CD4TCM	1.96338	3.24264	2	-0.672547	1.67681	1	-2.99265	4.96245	6	-2.99265	4.96245	1	2.76665	11.3661	5
AATGATACTTGGTG	CD4Treg	5.09107	1.62689	7	-1.40919	-2.4	7	0.266014	7.73754	6	0.266014	7.73754	1	-0.677871	7.79789	6
AATGCGTGATTCTC	NK	-2.9711	12.7181	4	-4.10561	-10.3494	4	0.445227	14.0101	3	0.445227	14.0101	4	11.5806	12.9132	3
AATGCGTGCATTCT	B	13.1209	-3.83155	5	8.48925	8.16007	5	6.00108	-4.16576	2	6.00108	-4.16576	5	-5.56469	6.91266	4
AATGCGTGCCTTTA	CD4TN	-1.6273	-1.44066	1	-4.69238	4.4934	2	-0.05378	1.67374	1	-0.05378	1.67374	2	4.16381	-5.46373	7
AATGCGTGCTTCTA	CD4TN	-1.20867	1.2114	1	-3.63591	3.68376	2	-0.332213	2.39952	1	-0.332213	2.39952	2	7.2491	1.01652	2
AATGCGTGGATACC	B	11.345	-1.67666	5	7.87456	7.77557	5	7.37777	-4.08109	2	7.37777	-4.08109	5	-4.1629	5.05671	4
AATGCGTGTCGATG	CD4Treg	2.7472	1.27738	7	1.3211	1.1709	1	-0.967596	4.51807	6	-0.967596	4.51807	1	5.3364	14.2079	5
AATGCGTGTCGTAG	CD4TN	-1.93379	-1.08213	1	-2.39893	5.03378	2	-0.902604	1.00175	1	-0.902604	1.00175	2	5.86647	-1.74984	2
AATGCGTGTTACCT	CD4Treg	4.68537	-0.399729	7	-1.04281	-0.360548	1	-0.416709	6.19669	6	-0.416709	6.19669	1	7.04873	11.8424	5
AATGCGTGTTCCAT	CD4TCM	3.02783	6.22409	2	-0.52445	1.68861	1	-3.80325	4.36314	6	-3.80325	4.36314	1	4.52193	7.60584	5
AATGCGTGTTTCTG	CD4TN	-1.8109	0.202056	1	-2.17742	4.45297	2	-1.28037	3.01266	1	-1.28037	3.01266	2	6.01421	1.90743	2
AATGGAGAAAGAGT	CD4TN	-1.44325	-0.932957	1	-1.93395	6.19865	2	-2.15657	2.34845	1	-2.15657	2.34845	2	1.93283	-3.19622	2
AATGGAGAAAGATG	Monocyte	12.5648	10.6631	6	7.62689	-5.4167	6	10.9351	8.30105	7	10.9351	8.30105	6	18.3264	2.59301	1
AATGGAGAACGTAC	CD4TCM	5.57465	5.24412	2	-0.181511	2.23682	1	-3.18386	3.80287	6	-3.18386	3.80287	1	2.25137	10.3142	5
AATGGAGACAAAGA	CD4TN	-0.259115	-2.16751	1	-3.40093	4.71598	2	0.15945	1.53805	1	0.15945	1.53805	2	3.39013	-3.75557	2
AATGGAGACCGCTT	CD8TN	-1.70106	5.88273	3	-6.42672	2.05403	3	0.602299	2.48449	5	0.602299	2.48449	2	9.9151	-4.656	7
AATGGAGAGCAAGG	Monocyte	12.718	8.54475	6	7.32719	-5.26049	6	10.7615	8.23502	7	10.7615	8.23502	6	15.7826	2.85554	1
AATGGAGAGGAACG	CD8TN	-0.769036	2.99908	3	-6.38945	2.14565	3	2.78042	2.90984	5	2.78042	2.90984	3	8.70911	-5.71035	7
AATGGAGAGGACTT	NK	-5.74038	11.4846	4	-3.78639	-10.9495	4	0.720221	15.0852	3	0.720221	15.0852	4	10.8836	14.2835	3
AATGGAGAGGATTC	Monocyte	13.7579	13.3085	6	8.28221	-6.33985	6	10.4648	8.86975	7	10.4648	8.86975	6	16.8063	9.18508	1
AATGGAGAGGGACA	CD4TCM	2.07396	3.28425	2	1.29736	1.96709	1	-2.61634	5.09398	6	-2.61634	5.09398	1	2.14859	11.179	5
AATGGAGATAAGGA	CD4TCM	3.15273	4.52016	2	1.78361	0.637461	1	-3.60152	5.16697	6	-3.60152	5.16697	1	6.52192	11.5486	5
AATGGAGATCGATG	CD8TN	-0.873884	4.94634	3	-6.19361	1.75271	3	1.78297	1.87157	5	1.78297	1.87157	3	9.06602	-3.81797	7
AATGGAGATCTGGA	Monocyte	14.6604	11.8258	6	7.77759	-7.7776	6	9.39112	9.26092	4	9.39112	9.26092	6	16.2258	5.47865	1
AATGGAGATGCCTC	CD8TN	-2.82433	4.31623	3	-6.14546	1.81249	3	1.82722	2.94051	5	1.82722	2.94051	3	9.14463	-0.727772	7
AATGGAGATGGTGT	CD4TCM	2.75433	4.85736	2	-0.841223	2.56473	1	-2.57469	3.97544	1	-2.57469	3.97544	1	4.93368	8.70824	5
AATGGAGATGGTGT.1	NK	-6.87069	11.8717	4	-1.81767	-8.77971	4	-0.779847	14.4034	3	-0.779847	14.4034	4	8.35638	18.4006	3
AATGGCTGACACTG	CD8TN	-3.08934	3.43636	3	-7.70566	1.97488	3	0.118932	2.92149	1	0.118932	2.92149	3	8.54245	-2.46841	7
AATGGCTGAGCAAA	NK	-8.53468	11.497	4	-5.07546	-8.76477	4	0.274465	17.6869	3	0.274465	17.6869	4	9.99106	18.2948	3
AATGGCTGGGTTTG	CD4TN	-1.05882	-2.17698	1	-3.91912	5.90804	2	-1.35405	0.412069	1	-1.35405	0.412069	2	2.25634	-1.12933	2
AATGTAACCCATAG	CD4TN	0.668602	-1.72647	1	-2.57523	4.67945	2	-1.51257	2.13546	1	-1.51257	2.13546	2	1.81156	0.719447	2
AATGTAACCCCTTG.1	CD4TN	-0.998587	1.19122	1	-5.23057	1.62971	3	-0.489653	2.13987	1	-0.489653	2.13987	2	8.2674	0.192944	2
AATGTAACCCTCCA	CD4TN	-4.21594	-0.204649	1	-0.771695	5.48402	2	-2.25241	2.27634	1	-2.25241	2.27634	2	3.65463	2.11739	2
AATGTAACCGTTAG	CD4TCM	4.2297	6.25518	2	1.29222	1.4889	1	-3.69998	4.8134	6	-3.69998	4.8134	1	2.59759	10.7377	5
AATGTAACGAAGGC	NK	-5.02422	11.9509	4	-5.21724	-9.05348	4	-1.01236	16.9014	3	-1.01236	16.9014	4	9.46591	13.7541	3
AATGTAACGAATGA	CD4Treg	5.83811	1.16627	7	-1.69234	-2.52424	7	-0.371684	6.89313	6	-0.371684	6.89313	1	-0.282355	7.16076	6
AATGTAACTGTGAC	CD4TN	0.684637	-1.12232	1	-4.03743	3.93709	2	0.282596	1.36829	1	0.282596	1.36829	2	5.45076	-5.52913	7
AATGTAACTGTTCT	B	10.8433	-1.14455	5	6.71077	7.72078	5	7.64957	-4.29158	2	7.64957	-4.29158	5	-4.73342	8.03389	4
AATGTCCTAAGTAG	B	13.1202	-3.21652	5	8.35762	9.57524	5	5.60685	-5.26093	2	5.60685	-5.26093	5	-4.92289	3.6606	4
AATGTCCTCATTGG.1	CD8TN	-4.19371	2.96405	3	-7.62408	0.105188	3	2.06042	2.94625	5	2.06042	2.94625	3	9.19977	-4.91118	7
AATGTCCTCTATTC	NK	-5.46332	10.8085	4	-0.817845	-9.03108	4	-1.54302	13.802	3	-1.54302	13.802	4	8.54579	18.5907	3
AATGTCCTCTCAAG	CD4Treg	1.51347	-2.03336	1	-3.84586	3.0959	2	-0.678765	2.17078	1	-0.678765	2.17078	2	8.76963	5.67994	5
AATGTCCTCTTGAG	CD8TN	0.473668	2.71324	3	-6.48417	-0.0405434	3	0.607106	3.05921	1	0.607106	3.05921	3	11.9363	-3.37495	7
AATGTCCTGACGTT	CD4Treg	4.48711	-0.370303	7	-1.38747	0.757902	1	-1.35611	5.99407	6	-1.35611	5.99407	1	5.91769	8.61309	5
AATGTCCTGGAGGT	CD4TCM	7.031	5.40376	2	1.02309	-1.2306	1	-2.96285	6.58437	6	-2.96285	6.58437	1	3.90332	11.655	5
AATGTCCTGGTTCA	CD4TCM	6.42898	5.64563	2	0.374285	0.256032	1	-2.85639	6.38738	6	-2.85639	6.38738	1	2.88797	11.6197	5
AATGTCCTTCGTGA	CD8TN	-2.60608	2.82538	3	-7.0515	1.0585	3	1.59592	3.11857	5	1.59592	3.11857	3	11.3052	-6.41801	7
AATGTCCTTTCGTT	CD4TN	2.21615	-1.4007	7	-3.94144	3.2126	2	-0.902229	3.3939	1	-0.902229	3.3939	2	7.88708	4.4059	2
AATGTCCTTTTACC	CD8TN	-0.533756	3.30576	3	-6.73464	0.47279	3	2.11635	2.8278	5	2.11635	2.8278	3	10.2886	-8.18297	7
AATGTTGAAACGTC	NK	-8.00782	11.6979	4	-4.19104	-9.82651	4	0.369862	15.3998	3	0.369862	15.3998	4	11.3841	15.6344	3
AATGTTGAAGCGGA	CD4TN	-1.38242	0.446157	1	-4.78158	3.04134	2	-0.55527	1.41928	1	-0.55527	1.41928	2	8.60285	2.83867	2
AATGTTGACAGAAA	CD4TCM	0.960111	4.05772	2	-1.06781	1.34976	1	-2.90783	5.00504	6	-2.90783	5.00504	1	5.23105	7.23132	5
AATGTTGACTCTTA	CD4TN	0.688382	-1.84423	1	-3.94658	6.19978	2	-1.43311	1.78177	1	-1.43311	1.78177	2	4.83448	-1.92799	2
AATGTTGAGCGAGA	CD8TN	-2.09751	2.2738	3	-7.09769	2.07363	3	0.025977	2.75495	1	0.025977	2.75495	2	7.0068	-4.53924	7
AATGTTGAGCTTAG	CD4Treg	1.87518	-1.73498	1	-3.10048	1.69779	2	-2.05404	1.39738	1	-2.05404	1.39738	2	6.52239	4.2387	2
AATGTTGATCCGAA	B	11.741	-3.34607	5	7.90696	10.4774	5	6.14296	-6.17399	2	6.14296	-6.17399	5	-3.28145	2.42018	4
AATTACGAACCTTT	B	12.1806	-1.79088	5	6.87792	8.80451	5	6.10461	-5.33624	2	6.10461	-5.33624	5	-7.11838	8.60186	4
AATTACGAATCGGT	B	13.6883	-3.03825	5	8.62802	10.4897	5	5.14779	-6.00986	2	5.14779	-6.00986	5	-5.006	7.57268	4
AATTACGACCAGTA	CD8TN	-5.19397	5.32346	3	-9.2294	0.620098	3	1.9321	2.91049	5	1.9321	2.91049	3	10.3427	-3.96418	7
AATTACGACCTGTC	CD4TCM	4.24585	4.26341	2	0.784284	0.757404	1	-2.86825	5.93199	6	-2.86825	5.93199	1	3.95926	13.2631	5
AATTACGACTCCAC.1	CD4Treg	3.03581	-0.461003	7	-0.799021	3.00079	1	-1.1649	1.47169	1	-1.1649	1.47169	2	8.0574	5.7643	5
AATTACGACTTAGG	Monocyte	13.7578	13.3754	6	7.72733	-8.43983	6	10.5211	9.83993	7	10.5211	9.83993	6	17.838	8.20593	1
AATTACGACTTAGG.1	CD4Treg	1.26436	1.52824	7	-0.985388	0.217637	1	-0.966458	4.36145	6	-0.966458	4.36145	1	5.61503	11.0922	5
AATTACGAGACGAG	CD4Treg	3.73963	2.22522	7	-0.0465765	-1.43205	7	-1.88495	6.42854	6	-1.88495	6.42854	1	7.13779	9.63737	5
AATTACGAGGACAG	NK	-6.38518	13.1738	4	-2.30443	-9.05843	4	-0.550044	14.8614	3	-0.550044	14.8614	4	11.272	11.464	3
AATTACGAGTAAAG	NK	-4.92572	11.8799	4	-3.38443	-9.15151	4	1.05729	15.7613	3	1.05729	15.7613	4	10.1051	17.1436	3
AATTACGATAACGC	Monocyte	13.4817	13.1239	6	8.31392	-8.7997	6	9.68288	10.6932	4	9.68288	10.6932	6	15.8043	8.18543	1
AATTACGATACGCA	Monocyte	15.151	13.3563	6	7.4466	-8.9501	6	11.0707	10.0988	4	11.0707	10.0988	6	16.7152	4.28444	1
AATTACGATCTTAC	NK	-5.87839	10.1226	4	-1.69652	-9.40267	4	-0.959155	14.4772	3	-0.959155	14.4772	4	7.97468	19.2712	3
AATTACGATGAGGG	CD4TCM	3.21551	5.541	2	-1.0349	1.78314	1	-3.39887	4.72194	6	-3.39887	4.72194	1	2.813	8.72146	5
AATTACGATGCCCT	CD8TN	-0.793089	2.78846	3	-6.45862	0.205497	3	1.28434	2.51238	5	1.28434	2.51238	3	7.35241	-9.57746	7
AATTACGATGTCCC	NK	-6.50656	12.3061	4	-4.21851	-9.78266	4	0.615425	14.7718	3	0.615425	14.7718	4	9.32805	14.2711	3
AATTCCTGCATACG.1	NK	-5.43183	11.1298	4	-1.02441	-9.46898	4	-1.27741	13.765	3	-1.27741	13.765	4	10.6845	14.0196	3
AATTCCTGCTATTC	CD4Treg	4.04313	1.10488	7	-1.20996	0.251893	1	-1.01962	4.99403	6	-1.01962	4.99403	1	5.9346	10.8749	5
AATTCCTGCTGTTT	B	13.1657	-2.11976	5	7.60347	8.51964	5	7.2186	-4.53257	2	7.2186	-4.53257	5	-5.98817	5.43759	4
AATTCCTGGCTTCC	CD8TN	-1.88485	5.7023	3	-8.3845	1.14489	3	2.22664	1.96771	5	2.22664	1.96771	3	11.8172	-6.15361	7
AATTCCTGGGTTTG	CD4TCM	3.09162	6.34653	2	0.530579	1.40066	1	-2.38115	5.60217	6	-2.38115	5.60217	1	1.69766	11.3225	5
AATTCCTGGTACAC	CD8TN	-0.516865	5.14661	3	-4.7159	1.72354	3	1.5162	1.44689	1	1.5162	1.44689	3	7.08499	-1.55	2
AATTCCTGGTCACA	NK	-9.26349	10.3204	4	-4.09132	-7.98992	4	-0.70067	16.9021	3	-0.70067	16.9021	4	9.25991	22.4406	3
AATTCCTGTCCAAG	CD4TCM	2.82739	4.45466	2	0.0877969	0.818063	1	-2.9511	5.70196	6	-2.9511	5.70196	1	4.69434	7.86856	5
AATTCCTGTCGCAA	CD4TCM	3.56574	5.6659	2	0.844447	1.60994	1	-3.9865	5.13348	6	-3.9865	5.13348	1	3.16442	9.6561	5
AATTCCTGTGCCTC	NK	-8.25237	10.6916	4	-2.96488	-9.06093	4	-1.21117	15.7639	3	-1.21117	15.7639	4	7.70321	19.7323	3
AATTCCTGTGTCCC	CD4Treg	2.36718	1.8637	7	-1.80342	2.5269	1	-1.94607	3.70197	6	-1.94607	3.70197	2	7.69505	5.12679	5
AATTCCTGTGTGCA	Monocyte	13.5717	12.5797	6	8.86782	-6.77281	6	9.19458	9.97255	4	9.19458	9.97255	6	17.0453	6.59471	1
AATTGATGACCCTC.1	NK	-6.17396	12.9155	4	-4.4656	-9.43421	4	-0.0717384	16.3471	3	-0.0717384	16.3471	4	7.88556	20.3124	3
AATTGATGACCTAG	B	13.2645	-2.62966	5	8.77334	10.4669	5	5.60446	-6.31338	2	5.60446	-6.31338	5	-4.45885	7.25075	4
AATTGATGAGATGA	CD4TN	-1.46858	0.0661204	1	-1.80813	5.6617	2	-2.45606	1.38967	1	-2.45606	1.38967	2	4.29949	-2.19924	2
AATTGATGATCAGC	CD4Treg	3.96829	1.4239	7	0.247837	0.138352	1	-2.59219	6.358	6	-2.59219	6.358	1	1.78722	10.9413	5
AATTGATGCACCAA	B	12.7455	-1.09086	5	8.37848	9.80109	5	5.24184	-5.28783	2	5.24184	-5.28783	5	-7.56923	9.37222	4
AATTGATGGCCCTT	NK	-8.50577	11.0768	4	-3.76242	-7.87069	4	-1.27592	16.8036	3	-1.27592	16.8036	4	8.4306	20.8983	3
AATTGATGGGGAGT	CD4TN	-3.28362	0.73004	1	-1.65739	5.24778	2	-1.69695	2.00456	1	-1.69695	2.00456	2	3.61986	-2.05141	2
AATTGATGTGGTCA	CD4TCM	2.54601	4.71291	2	0.515951	2.15019	1	-3.63732	4.87795	6	-3.63732	4.87795	1	2.48274	11.3688	5
AATTGATGTGGTTG	CD8TN	-2.74096	3.67378	3	-6.47392	2.47548	3	2.09939	2.14783	5	2.09939	2.14783	3	8.03666	-3.20463	7
AATTGTGAAAGGGC	B	12.5993	-3.36639	5	8.33685	8.69625	5	6.37943	-5.15884	2	6.37943	-5.15884	5	-5.86364	8.81264	4
AATTGTGAACCACA	NK	-5.30842	10.135	4	-1.01385	-9.50499	4	-0.687722	14.0749	3	-0.687722	14.0749	4	10.4549	17.6679	3
AATTGTGAACCTAG	NK	-6.83242	12.8699	4	-2.72503	-9.39559	4	-0.409563	15.3596	3	-0.409563	15.3596	4	8.16176	21.7	3
AATTGTGACGGTAT	CD8TN	2.54892	5.56609	2	-7.6168	0.23317	3	3.78775	3.45648	5	3.78775	3.45648	3	10.7634	-1.09832	7
AATTGTGACTGCAA	B	12.7592	-4.0338	5	8.66031	7.98187	5	5.90709	-3.72232	2	5.90709	-3.72232	5	-6.78662	9.18475	4
AATTGTGATTATCC	NK	-6.34037	13.0506	4	-5.07556	-9.87126	4	1.02053	15.3832	3	1.02053	15.3832	4	11.512	12.208	3
AATTGTGATTTCTG	CD4TCM	3.93783	4.67711	2	0.959678	2.38056	1	-3.0258	4.25721	6	-3.0258	4.25721	1	1.91999	11.165	5
ACAAAGGAAACCGT	Monocyte	15.117	13.3104	6	7.27952	-8.56394	6	9.70448	10.2484	4	9.70448	10.2484	6	17.9784	2.9192	1
ACAAAGGAAACGAA	CD4TCM	2.65084	6.04286	2	1.06997	1.84715	1	-2.29447	5.97608	6	-2.29447	5.97608	1	4.26552	15.1826	5
ACAAAGGAATCACG	CD8TN	0.294059	2.87245	3	-4.82819	1.4089	3	2.02446	1.7074	5	2.02446	1.7074	3	7.10161	-3.82237	7
ACAAAGGAGAAGGC	B	12.3261	-0.825048	5	8.74031	6.51239	5	5.90984	-3.97394	2	5.90984	-3.97394	5	-7.72914	9.53831	4
ACAAAGGAGCTATG	B	11.7822	-4.1412	5	8.38511	8.60233	5	6.00395	-6.09602	2	6.00395	-6.09602	5	-4.84356	8.22934	4
ACAAAGGAGGATCT	CD8TN	-3.55626	4.29515	3	-7.04724	1.00389	3	2.56115	2.45455	5	2.56115	2.45455	3	11.245	-4.86068	7
ACAAAGGAGTCACA	B	13.0039	-1.16719	5	7.08765	9.66313	5	5.98877	-5.14177	2	5.98877	-5.14177	5	-4.63692	6.89363	4
ACAAAGGAGTTACG	NK	-6.35881	13.7486	4	-4.50785	-9.66426	4	0.295887	15.6196	3	0.295887	15.6196	4	9.05765	16.8419	3
ACAAAGGATTCTGT	CD8TN	1.14928	3.934	2	-4.40546	2.52198	2	0.192713	1.90539	1	0.192713	1.90539	2	9.47331	-0.30631	7
ACAAATTGAAACGA	CD4TCM	1.15445	4.58662	2	-0.312396	-9.60262	1	-0.939107	12.401	1	-0.939107	12.401	4	9.08023	10.3202	5
ACAAATTGAACCAC	Monocyte	13.5039	9.5952	6	8.12115	-5.71504	6	10.7279	9.07886	7	10.7279	9.07886	6	18.7986	3.80014	1
ACAAATTGATTCCT	CD8TN	-1.83522	4.79931	3	-8.73945	1.81596	3	1.02856	2.5271	5	1.02856	2.5271	3	10.3123	-7.87618	7
ACAAATTGCAAAGA	CD4TCM	5.25614	4.08849	2	0.813256	2.14353	1	-3.56902	5.67735	6	-3.56902	5.67735	1	4.44941	9.89783	5
ACAAATTGCTATTC	Monocyte	14.7606	11.4622	6	7.98847	-6.60944	6	10.0092	9.52903	7	10.0092	9.52903	6	17.8826	4.48032	1
ACAAATTGCTGACA	CD4Treg	0.77544	-1.65209	1	-2.63534	1.18729	1	-1.58385	1.0239	1	-1.58385	1.0239	2	3.66987	3.43442	2
ACAAATTGGATAAG	CD4TCM	6.66101	4.39306	2	2.025	0.336514	1	-3.63312	5.32044	6	-3.63312	5.32044	1	5.19196	7.3082	5
ACAAATTGGTCTGA	CD4TN	-0.415935	-1.27789	1	-3.05665	6.01514	2	-2.19138	0.441788	1	-2.19138	0.441788	2	1.73165	-3.44371	2
ACAAATTGGTTTGG	CD4TCM	2.19488	5.7214	2	-0.834805	2.03297	1	-2.96709	4.70874	6	-2.96709	4.70874	1	3.26349	11.7364	5
ACAAATTGTCTAGG	CD8TN	-1.08279	2.57128	3	-5.79634	1.23111	3	2.28437	2.65407	5	2.28437	2.65407	3	9.53817	-4.86561	7
ACAAATTGTGCCCT	CD4TCM	4.16823	3.56756	2	1.95267	0.498592	1	-3.87314	5.37935	6	-3.87314	5.37935	1	4.40655	12.0307	5
ACAACCGAACGGGA	NK	-6.18708	13.254	4	-4.48874	-10.2693	4	0.441776	14.8466	3	0.441776	14.8466	4	9.4034	14.9948	3
ACAACCGACAACCA	CD4TCM	3.25145	4.69512	2	-0.496216	3.04738	1	-3.02445	4.29186	6	-3.02445	4.29186	1	7.21937	7.12501	5
ACAACCGACATGGT	NK	-9.15227	12.154	4	-4.79186	-8.54308	4	-0.473774	17.2653	3	-0.473774	17.2653	4	7.68853	19.928	3
ACAACCGACTCATT	CD8TN	-2.67791	2.89673	3	-6.58235	0.0916018	3	2.44764	3.67822	5	2.44764	3.67822	3	11.9426	-4.36361	7
ACAACCGACTGAAC	Monocyte	13.899	9.67248	6	7.87748	-4.96305	6	10.3417	8.61196	7	10.3417	8.61196	6	18.6314	4.31375	1
ACAACCGAGATGAA	CD4TCM	3.14964	3.43955	2	-0.628493	4.93917	2	-2.85916	3.85795	1	-2.85916	3.85795	1	7.64973	5.19965	2
ACAACCGAGGACGA	B	13.6844	-2.67338	5	9.11417	9.00669	5	5.25088	-4.98147	2	5.25088	-4.98147	5	-3.48201	4.41371	4
ACAACCGAGTAGCT	B	10.9103	-0.225294	5	7.94299	6.54084	5	6.30921	-4.68432	2	6.30921	-4.68432	5	-5.76538	6.11094	4
ACAACCGAGTTGGT	CD4TN	-2.40736	0.338063	1	-2.86272	3.69374	2	0.0410019	1.42491	1	0.0410019	1.42491	2	5.80898	1.68489	2
ACAACCGATACGCA	CD4TN	1.43636	-1.30018	1	-3.40617	3.70723	2	0.238709	1.99856	1	0.238709	1.99856	2	5.55884	-1.42145	2
ACAACCGATCCGAA	CD4Treg	6.72362	2.66495	2	-0.643503	-2.94491	7	-0.22789	8.28035	6	-0.22789	8.28035	1	11.5776	8.06595	6
ACAACCGATTCCGC	CD4TN	-3.84964	-0.432294	1	-1.64309	5.4464	2	-1.64552	1.35266	1	-1.64552	1.35266	2	4.61975	-3.80166	2
ACAAGAGAACTACG	Monocyte	13.1764	14.3334	6	8.61375	-8.25103	6	9.34945	9.55567	4	9.34945	9.55567	6	16.7546	9.10631	1
ACAAGAGAAGAAGT	Monocyte	12.5197	12.805	6	7.04626	-8.514	6	10.4347	10.5606	4	10.4347	10.5606	6	15.4229	6.18102	1
ACAAGAGAATGTGC	NK	-7.87473	11.8819	4	-2.32441	-9.83035	4	-1.21246	16.2257	3	-1.21246	16.2257	4	8.377	20.9131	3
ACAAGAGACGTTAG	CD4TN	-1.61928	-1.54684	1	-3.02376	4.82229	2	-1.41507	3.22754	1	-1.41507	3.22754	2	6.06354	3.60502	2
ACAAGAGAGAGCAG	CD4TN	-3.74663	0.946916	1	-1.16177	5.57563	2	-2.39106	1.75457	1	-2.39106	1.75457	2	3.7094	3.54499	2
ACAAGAGAGCTGAT	CD8TN	-0.914443	5.14479	3	-5.72036	0.549346	3	2.05377	2.7197	5	2.05377	2.7197	3	9.73796	-6.81155	7
ACAAGAGAGGAAGC	B	11.9946	-1.71651	5	8.77922	6.15523	5	5.63452	-4.02623	2	5.63452	-4.02623	5	-5.52868	8.89356	4
ACAAGAGATAGAAG	CD4TN	0.0435754	0.48422	1	-4.0276	5.84809	2	-1.96457	1.17065	1	-1.96457	1.17065	2	6.52189	-3.28471	7
ACAAGAGATCCGAA	CD4Treg	3.81975	2.26892	7	0.593692	-0.53459	1	-0.891535	5.63459	6	-0.891535	5.63459	1	3.82994	12.9584	5
ACAAGAGATCTGGA	Monocyte	14.0871	14.4299	6	8.685	-7.81472	6	9.98062	9.64035	4	9.98062	9.64035	6	17.8461	5.29344	1
ACAAGAGATCTGGA.1	NK	-7.48163	13.3929	4	-4.06002	-9.38387	4	-0.160126	17.1305	3	-0.160126	17.1305	4	8.66674	17.9691	3
ACAAGAGATGCTGA	NK	-7.62457	12.2687	4	-2.86258	-9.06375	4	-0.208705	16.5231	3	-0.208705	16.5231	4	7.80123	19.5846	3
ACAAGAGATTACCT	B	10.8043	-3.57756	5	8.13105	9.81599	5	6.94653	-5.23759	2	6.94653	-5.23759	5	-6.50715	6.73691	4
ACAAGCACAACGTC	CD8TN	-0.820033	2.17304	3	-6.01173	0.878182	3	1.57223	3.56904	5	1.57223	3.56904	3	11.1053	-6.85459	7
ACAAGCACACACTG	CD4TCM	2.852	5.2028	2	-1.01688	-2.75805	7	-0.661506	8.09631	6	-0.661506	8.09631	1	-0.270194	7.15134	6
ACAAGCACCATTGG	CD4Treg	5.28667	1.04086	7	-1.04784	-2.82847	7	-0.197957	7.74647	6	-0.197957	7.74647	1	-0.738795	8.00806	6
ACAAGCACCCAAGT	Monocyte	13.7073	14.1091	6	7.45189	-9.2788	6	10.238	10.0871	4	10.238	10.0871	6	16.8056	6.18956	1
ACAAGCACCTCCAC	B	11.5735	-2.40712	5	8.59274	8.67052	5	5.98955	-5.07357	2	5.98955	-5.07357	5	-5.21145	7.2662	4
ACAAGCACGATAAG	Monocyte	14.6821	10.905	6	7.40183	-6.52545	6	9.15668	9.26785	7	9.15668	9.26785	6	16.7893	8.16711	1
ACAAGCACGCAAGG	B	11.7255	-3.13739	5	9.20447	9.89652	5	5.55237	-5.9776	2	5.55237	-5.9776	5	-6.59803	6.76951	4
ACAAGCACGTTGTG	CD8TN	-2.44672	3.75525	3	-6.9731	0.656405	3	2.97306	3.05877	5	2.97306	3.05877	3	11.7662	-5.64792	7
ACAAGCACTTGCTT	CD4TN	0.166808	-0.195086	1	-4.7873	3.75227	2	-0.0486688	1.41301	1	-0.0486688	1.41301	2	6.67279	-2.46846	7
ACAATAACAAAAGC	CD4TN	-2.34529	1.67629	1	-1.98199	3.92001	2	-1.85459	1.37093	1	-1.85459	1.37093	2	6.39602	-2.21245	2
ACAATAACCTGAAC	CD4TCM	0.42895	2.57071	3	-2.43199	2.52646	1	-2.79859	3.40446	6	-2.79859	3.40446	1	3.76363	-0.464406	2
ACAATAACCTTAGG	CD4Treg	2.84457	1.40693	7	-0.955836	-1.57679	7	-0.27778	6.8409	6	-0.27778	6.8409	1	5.81069	7.55908	6
ACAATAACGCTTAG	CD4TCM	-4.40832	4.8782	3	-1.52272	2.5837	1	-3.24317	4.14121	6	-3.24317	4.14121	1	6.63411	0.606535	2
ACAATAACGCTTCC	CD4TN	2.34173	-2.01984	1	-4.82828	3.34105	2	-0.739754	1.63719	1	-0.739754	1.63719	2	3.00331	-0.171319	2
ACAATAACGGAACG	CD4TCM	1.19021	1.97447	2	-0.702438	1.00132	1	-2.65123	5.2251	6	-2.65123	5.2251	1	5.40472	14.503	5
ACAATAACTAAGGA	CD4TN	-3.29011	1.23802	1	-2.69226	4.76262	2	-0.916221	1.11829	1	-0.916221	1.11829	2	7.22519	-1.14675	2
ACAATAACTAGAGA	NK	-7.67456	11.7929	4	-4.43548	-10.2469	4	1.26477	16.412	3	1.26477	16.412	4	9.75984	18.4245	3
ACAATAACTCCTTA	NK	-7.77018	12.8165	4	-4.93716	-9.66831	4	0.597153	16.194	3	0.597153	16.194	4	9.97874	15.5468	3
ACAATAACTGCAAC	CD8TN	-3.53737	2.84757	3	-7.73699	0.47411	3	3.53809	3.25927	5	3.53809	3.25927	3	7.86693	-8.76218	7
ACAATAACTGGGAG.1	CD4TCM	1.6501	3.49135	2	-0.21806	2.4222	1	-3.35613	4.52875	6	-3.35613	4.52875	1	6.52986	8.24044	5
ACAATAACTTCTCA	Monocyte	13.5831	9.34998	6	7.70427	-5.48263	6	10.1387	8.67862	7	10.1387	8.67862	6	18.0649	4.42695	1
ACAATCCTATTTCC.1	CD8TN	-2.64417	4.86908	3	-7.63835	2.18693	3	2.06002	2.60284	5	2.06002	2.60284	3	10.1674	-9.39533	7
ACAATCCTCAATCG	B	13.2444	-2.45409	5	8.4062	8.43375	5	6.94702	-4.43181	2	6.94702	-4.43181	5	-3.9586	5.96465	4
ACAATCCTCCTCAC	CD8TN	-2.57522	3.83289	3	-8.00149	-0.400581	3	3.30724	3.04623	5	3.30724	3.04623	3	6.81314	-7.34992	7
ACAATCCTCGAACT	Monocyte	13.5406	13.4831	6	7.33934	-8.10189	6	9.48758	10.4793	4	9.48758	10.4793	6	15.464	6.06029	1
ACAATCCTGACGAG	CD4Treg	2.80395	1.77952	7	-0.44766	1.96595	1	-3.51439	4.59654	6	-3.51439	4.59654	1	6.15563	6.66311	5
ACAATCCTGGGATG	CD4TN	0.370632	-0.013769	1	-3.96434	3.12154	2	-1.20224	1.62392	1	-1.20224	1.62392	2	7.8792	-2.34662	7
ACAATCCTGTTGGT	CD4TN	1.72846	-1.72222	1	-4.91966	4.75408	2	-2.51901	1.47693	1	-2.51901	1.47693	2	5.10469	1.50383	2
ACAATCCTTAAGGA	NK	-5.43673	12.315	4	-3.03071	-10.552	4	0.644873	14.7926	3	0.644873	14.7926	4	11.6283	11.9736	3
ACAATCCTTCGTTT	CD4TCM	6.64644	4.48238	2	1.65476	-0.248155	1	-2.26655	5.91656	6	-2.26655	5.91656	1	7.81057	6.65025	5
ACAATCCTTGCAAC	CD4TN	-2.29796	0.0564255	1	-3.11721	3.85431	2	-0.707063	2.49468	1	-0.707063	2.49468	2	5.83768	-3.74953	7
ACAATCCTTGCAGT	Monocyte	2.51725	-0.812446	7	-1.09868	0.842926	1	-1.97209	5.50638	6	-1.97209	5.50638	1	9.96871	10.6464	3
ACAATTGAAAAAGC	CD4TCM	6.57098	5.19925	2	1.53212	0.740828	1	-3.44055	5.22094	6	-3.44055	5.22094	1	2.41216	12.6308	5
ACAATTGAACAGCT	CD4TCM	4.24882	3.79654	2	0.910749	-1.00843	1	-1.55586	5.83447	6	-1.55586	5.83447	1	7.22079	10.3178	5
ACAATTGACCCTCA	B	13.4096	-2.46097	5	8.3623	9.60499	5	5.08855	-5.85662	2	5.08855	-5.85662	5	-5.15171	3.86416	4
ACAATTGACCGCTT	NK	-9.42649	12.7959	4	-4.29333	-8.17568	4	-1.13527	16.9829	3	-1.13527	16.9829	4	8.86111	19.7238	3
ACAATTGACGCATA	B	11.6381	-3.63712	5	8.10716	9.66348	5	6.19022	-6.35717	2	6.19022	-6.35717	5	-6.74613	7.80147	4
ACAATTGACTCCCA	CD8TN	-4.16169	4.24819	3	-8.84387	1.65351	3	3.26342	3.65423	5	3.26342	3.65423	3	9.94743	-6.8346	7
ACAATTGAGCCAAT.1	CD8TN	-3.61027	4.19595	3	-7.30976	0.619838	3	2.91458	2.4568	5	2.91458	2.4568	3	7.77273	-6.38148	7
ACAATTGATGCGTA	CD4Treg	-4.15309	0.672084	1	-0.337911	5.5252	2	-2.45885	1.8326	1	-2.45885	1.8326	2	7.78409	3.2915	2
ACAATTGATGGAAA.1	CD4Treg	1.97451	0.109627	7	-2.27265	1.99082	1	-0.189501	2.77279	1	-0.189501	2.77279	2	1.92036	10.5738	5
ACAATTGATGGCAT	CD8TN	-3.2691	5.6543	3	-7.39069	0.20153	3	3.63735	1.86395	5	3.63735	1.86395	3	8.04563	-9.49122	7
ACACAGACACACCA	CD4TN	-1.85411	-1.56308	1	-3.8056	5.75675	2	-2.42789	0.9488	1	-2.42789	0.9488	2	1.4386	-1.19864	2
ACACAGACACCGAT	CD4TN	1.07087	-0.881184	1	-3.18513	5.28197	2	-1.01343	1.01125	1	-1.01343	1.01125	2	1.66858	-1.10809	2
ACACAGACAGCGGA	CD4TN	-1.98512	0.111804	1	-3.82601	5.14966	2	-1.12362	1.6535	1	-1.12362	1.6535	2	1.97314	-0.864934	2
ACACAGACCGAGTT	CD8TN	-4.6973	3.45093	3	-9.48306	1.44749	3	2.82181	2.33466	5	2.82181	2.33466	3	11.3975	-5.23583	7
ACACAGACCGTCTC	Monocyte	13.1445	12.7001	6	7.62638	-7.95513	6	9.51198	10.2734	4	9.51198	10.2734	6	15.5727	5.11591	1
ACACAGACGACGTT	CD4Treg	4.16103	1.27158	7	0.343907	0.219749	1	-0.859714	5.69989	6	-0.859714	5.69989	1	5.75105	11.1836	5
ACACAGACGAGGGT	CD8TN	-2.31121	5.1222	3	-8.14241	1.73252	3	1.64086	3.2036	5	1.64086	3.2036	3	10.0041	-2.92704	7
ACACAGACGATAGA	CD8TN	-3.2105	3.02015	3	-7.288	0.872679	3	2.45141	2.02954	5	2.45141	2.02954	3	10.318	-8.79045	7
ACACAGACGGGTGA	CD4Treg	5.25819	0.242941	7	-1.3235	-2.10965	7	-0.044016	7.25992	6	-0.044016	7.25992	1	3.26319	6.34312	6
ACACAGACTAACCG	NK	-7.63035	13.8112	4	-5.05644	-9.30275	4	-1.51787e-05	16.9555	3	-1.51787e-05	16.9555	4	8.74596	17.2538	3
ACACAGACTCAGGT	CD4Treg	5.00163	2.49464	7	0.136044	-0.529926	1	-1.17377	5.95804	6	-1.17377	5.95804	1	5.20696	11.5123	5
ACACAGACTTACTC	Monocyte	14.8582	13.4042	6	7.80097	-8.88082	6	9.51724	10.2787	4	9.51724	10.2787	6	16.4654	6.56859	1
ACACAGACTTGGTG	CD4TN	-1.26235	2.1866	3	-3.46073	4.17971	2	-0.378346	1.08714	1	-0.378346	1.08714	2	8.28472	-1.5577	7
ACACATCTAAAACG	NK	-9.28761	12.5846	4	-4.41179	-8.36981	4	-0.436596	17.1664	3	-0.436596	17.1664	4	9.50205	22.206	3
ACACATCTACCTAG	CD8TN	-1.03063	4.99357	3	-6.72255	1.51378	3	2.38488	3.07546	5	2.38488	3.07546	3	7.4012	-7.46728	7
ACACATCTCCCTAC	CD4TN	-0.344205	0.0173069	1	-3.20875	3.95755	2	-1.93152	1.87232	1	-1.93152	1.87232	2	5.57693	2.23063	2
ACACATCTCCTTAT	CD4TN	-4.28557	2.71824	3	-1.25186	5.04925	2	-2.30747	1.60109	1	-2.30747	1.60109	2	7.00758	-0.114975	2
ACACATCTGGCAAG	Monocyte	15.3309	13.3985	6	8.23433	-8.89428	6	9.54881	9.99334	4	9.54881	9.99334	6	17.3819	5.83929	1
ACACATCTGGGAGT	CD4TCM	6.14128	4.94433	2	1.41592	0.207176	1	-2.16449	6.57475	6	-2.16449	6.57475	1	7.33117	11.5141	5
ACACATCTGTTTCT	CD4Treg	-1.12438	-1.0456	1	-2.4103	4.09943	2	-0.999788	2.80924	1	-0.999788	2.80924	2	6.41376	4.05181	2
ACACATCTTCAGGT	CD4TCM	1.86195	4.04124	2	1.68609	1.98553	1	-2.72677	5.75332	6	-2.72677	5.75332	1	3.8117	10.8865	5
ACACATCTTCCTTA	NK	-5.53469	12.6275	4	-2.88999	-9.43023	4	-0.192468	14.5186	3	-0.192468	14.5186	4	10.9556	12.9304	3
ACACATCTTGAGGG	CD4TN	-0.251656	-2.14847	1	-4.75807	5.34654	2	-1.95247	0.26261	1	-1.95247	0.26261	2	2.1326	-0.546181	2
ACACATCTTGGTTG	NK	-5.89321	12.7379	4	-4.61484	-8.7348	4	0.99198	16.1126	3	0.99198	16.1126	4	11.5233	12.8032	3
ACACATCTTTCCCG	B	11.6049	-4.01799	5	7.86741	9.25385	5	6.68339	-5.67929	2	6.68339	-5.67929	5	-4.08382	7.02762	4
ACACATCTTTTACC	CD4Treg	4.97973	0.887797	7	-0.474054	1.85993	1	-2.06691	4.92274	6	-2.06691	4.92274	1	3.41358	9.95112	5
ACACCAGAAAGAAC	NK	-6.1365	12.4986	4	-4.0175	-10.1819	4	0.420774	16.0232	3	0.420774	16.0232	4	10.0842	13.7013	3
ACACCAGAACCACA	CD8TN	-4.48819	5.25308	3	-8.70288	0.404138	3	3.26402	3.2728	5	3.26402	3.2728	3	7.83197	-8.73397	7
ACACCAGAAGCCTA	Monocyte	12.5228	10.0063	6	8.29813	-4.9447	6	9.50066	8.67284	7	9.50066	8.67284	6	16.9147	4.5524	1
ACACCAGACACACA	CD4Treg	0.78678	0.85872	1	-1.82984	2.93116	1	-1.94766	2.61444	1	-1.94766	2.61444	2	7.32205	3.68683	2
ACACCAGACGAACT	CD4TCM	4.93934	6.2805	2	0.961913	2.5133	1	-2.63932	4.98836	6	-2.63932	4.98836	1	3.53107	11.91	5
ACACCAGACGACAT	NK	-4.66292	11.3656	4	-3.68601	-10.0307	4	1.09814	15.4888	3	1.09814	15.4888	4	9.10878	17.7198	3
ACACCAGACTAAGC	CD8TN	-3.16858	3.76872	3	-8.80397	0.410796	3	3.632	3.75454	5	3.632	3.75454	3	8.0432	-6.52018	7
ACACCAGAGAGCTT	B	10.619	-1.96468	5	6.39238	8.66267	5	7.60837	-5.92224	2	7.60837	-5.92224	5	-3.10525	3.5789	4
ACACCAGATAAGCC	CD8TN	-0.548253	3.13832	3	-5.91427	2.05167	3	0.750356	2.99831	5	0.750356	2.99831	3	9.72557	-3.85515	7
ACACCAGATTCGGA	Monocyte	13.5062	11.7922	6	7.94725	-6.07898	6	10.2037	8.60357	7	10.2037	8.60357	6	16.5894	4.10453	1
ACACCCTGACAGTC	CD8TN	-0.484754	3.83527	3	-5.65654	0.564606	3	2.93688	2.24031	5	2.93688	2.24031	3	8.62253	-9.87388	7
ACACCCTGCCGTTC	Monocyte	14.7707	13.112	6	8.2207	-8.69336	6	10.0682	10.2675	4	10.0682	10.2675	6	16.8471	6.40733	1
ACACCCTGCTCAGA	B	10.9208	-0.579124	5	6.97796	8.92977	5	7.53588	-5.99059	2	7.53588	-5.99059	5	-3.62095	2.88706	4
ACACCCTGGCAGAG	NK	-9.30506	12.3411	4	-5.60755	-8.64311	4	0.488146	17.4483	3	0.488146	17.4483	4	8.95326	15.6574	3
ACACCCTGGCTGTA	B	13.0903	-3.03932	5	9.13463	9.25678	5	5.59234	-4.85656	2	5.59234	-4.85656	5	-5.11603	8.49226	4
ACACCCTGGGACAG	Monocyte	12.97	14.0811	6	7.39723	-8.78059	6	10.1379	10.8312	4	10.1379	10.8312	6	15.1116	5.12655	1
ACACCCTGGGTAAA	CD4Treg	6.47353	2.77476	7	0.172696	-1.5063	7	-1.07803	6.56129	6	-1.07803	6.56129	1	3.4469	5.32421	6
ACACCCTGGTCAAC	B	11.0206	-2.22616	5	7.4681	8.56808	5	6.4383	-5.53066	2	6.4383	-5.53066	5	-4.76622	5.58417	4
ACACCCTGTATGGC	CD4TCM	0.899263	3.38712	2	-1.66535	-0.0371215	7	-0.322281	6.18083	6	-0.322281	6.18083	1	7.48967	9.85817	5
ACACCCTGTGTGAC	B	11.4119	-2.23036	5	7.49101	8.24023	5	6.79507	-4.93852	2	6.79507	-4.93852	5	-2.60297	2.99073	4
ACACCCTGTTGTCT	CD4TCM	2.15924	6.466	2	-1.29953	1.77804	1	-3.3928	4.88227	6	-3.3928	4.88227	1	4.45719	7.8721	5
ACACGAACAGGAGC	CD4TN	-0.504706	-1.17178	1	-4.33701	4.54918	2	-0.342664	1.2191	1	-0.342664	1.2191	2	2.3638	-2.81335	2
ACACGAACCCTTCG	B	13.1784	0.249717	5	8.58089	5.83327	5	7.1724	-3.56053	2	7.1724	-3.56053	5	-5.92921	5.95119	4
ACACGAACCTCGAA.1	CD4TCM	3.05921	6.66965	2	-0.710508	3.16552	1	-2.23972	3.44037	1	-2.23972	3.44037	1	6.23203	7.4753	5
ACACGAACGCAGTT	CD4TN	-2.19008	-1.45625	1	-2.85943	6.05213	2	-1.40282	0.554869	1	-1.40282	0.554869	2	3.41366	-4.05772	2
ACACGAACGCTACA	CD4TN	-1.5633	-1.26401	1	-3.78715	5.38836	2	-1.69646	0.314978	1	-1.69646	0.314978	2	3.52949	-4.06295	2
ACACGAACGTGTAC	NK	-6.99099	12.5129	4	-2.7484	-9.3768	4	0.272846	14.9048	3	0.272846	14.9048	4	10.7331	15.558	3
ACACGAACTAGCGT	CD4Treg	3.90767	1.17104	7	0.339954	0.996827	1	-0.911322	4.9885	6	-0.911322	4.9885	1	4.58678	15.3446	5
ACACGAACTTACTC	CD4TN	0.0506386	0.392223	1	-1.8148	4.63037	2	-2.05329	1.81999	1	-2.05329	1.81999	2	2.68762	0.53161	2
ACACGATGCACACA.1	CD8TN	-2.72898	4.56593	3	-6.32957	1.835	3	1.15369	3.40215	5	1.15369	3.40215	3	10.2237	-5.26392	7
ACACGATGCACTAG.1	CD4TN	0.393006	-1.82864	1	-4.26687	5.69371	2	-1.47699	2.05071	1	-1.47699	2.05071	2	1.4504	-0.163977	2
ACACGATGCTATGG	CD4TCM	2.43946	3.64126	2	-0.805586	-1.69014	7	-2.32821	7.41289	6	-2.32821	7.41289	1	0.716815	6.81348	6
ACACGATGGCCTTC	CD4Treg	4.15526	1.39068	7	-1.58146	-2.33566	7	-0.0721222	7.00063	6	-0.0721222	7.00063	1	-0.271839	6.14334	6
ACACGATGGGCAAG	CD4Treg	0.305955	0.451991	1	-2.77435	3.87997	2	-1.69393	2.66925	1	-1.69393	2.66925	2	8.40188	4.86862	5
ACACGATGTGACTG.1	CD8TN	-3.31661	5.15236	3	-8.15595	0.31043	3	3.4549	2.71527	5	3.4549	2.71527	3	7.84129	-10.0161	7
ACACGTGAAACGGG	CD4Treg	-0.283339	-1.51796	1	-4.34467	5.4182	2	-1.54406	1.75903	1	-1.54406	1.75903	2	6.49378	-0.751523	2
ACACGTGAACGACT	CD4Treg	2.72133	-0.239853	7	-1.99764	-1.01726	7	-0.512921	6.7622	6	-0.512921	6.7622	1	4.38637	6.83193	6
ACACGTGACAACCA	CD4Treg	4.43079	2.62969	7	0.422677	-0.122173	1	-1.46054	4.99611	6	-1.46054	4.99611	1	3.89872	10.8818	5
ACACGTGACCCTCA	Monocyte	13.4684	13.0054	6	7.14627	-9.49351	6	10.4476	10.6692	4	10.4476	10.6692	6	18.3083	5.06348	1
ACACGTGACCGTTC	CD4TCM	2.1804	3.43554	2	-0.414996	2.96283	1	-1.86105	4.09321	6	-1.86105	4.09321	1	8.04909	4.40025	2
ACACGTGACGTACA.1	CD4TN	-0.11243	1.2376	1	-3.49248	3.29518	2	-0.263918	2.2982	1	-0.263918	2.2982	2	7.36473	-3.91011	7
ACACGTGAGTCGTA	CD8TN	-1.1291	3.08237	3	-6.3408	0.638632	3	3.32056	3.27935	5	3.32056	3.27935	3	9.6103	0.0316452	7
ACACGTGAGTCTTT	CD4TCM	2.65334	6.14568	2	-0.914669	2.81377	1	-2.3458	4.56787	6	-2.3458	4.56787	1	7.56754	6.8468	5
ACACGTGAGTTACG	CD4TCM	2.67985	6.14765	2	-0.664915	0.523383	1	-1.27882	5.51367	6	-1.27882	5.51367	1	3.95671	13.1538	5
ACACGTGATACAGC	CD4TCM	2.03362	3.76427	2	-1.86948	1.73398	1	-2.4028	4.26765	1	-2.4028	4.26765	1	4.87673	11.2235	5
ACACGTGATTGGCA	CD4Treg	2.82191	1.69325	7	-1.34232	1.67111	1	-2.03341	2.9578	6	-2.03341	2.9578	2	6.34917	8.37641	5
ACAGACACACACTG	CD8TN	-3.24488	2.80006	3	-8.09053	0.512939	3	3.92298	2.25558	5	3.92298	2.25558	3	7.88496	-6.64718	7
ACAGACACACAGTC	NK	-9.35957	10.0242	4	-2.99167	-8.26695	4	-1.08568	16.6007	3	-1.08568	16.6007	4	9.83922	19.2061	3
ACAGACACAGGGTG	CD8TN	-1.97788	2.74932	3	-8.75111	0.535623	3	2.28743	3.10797	5	2.28743	3.10797	3	10.5022	-6.83558	7
ACAGACACCTATGG	CD4TCM	1.12338	5.39836	2	-4.38257	1.88116	2	-2.48363	3.57393	6	-2.48363	3.57393	1	8.32307	4.60431	5
ACAGACACGCTGTA	CD4TN	-4.53764	1.16046	1	-1.15243	5.47975	2	-2.72291	1.76551	1	-2.72291	1.76551	2	2.73833	-1.36233	2
ACAGACACGTAAAG	CD8TN	-2.44492	3.27132	3	-7.87044	1.88638	3	1.77161	3.1904	5	1.77161	3.1904	3	10.0731	-2.71343	7
ACAGACACGTGTTG	CD4TCM	1.49367	3.54637	2	-2.30038	3.1899	2	-0.917298	2.88693	1	-0.917298	2.88693	2	5.641	2.92245	2
ACAGACACTAAGGA	CD4TN	1.79447	-1.65973	1	-5.02253	4.04278	2	-1.5298	0.867051	1	-1.5298	0.867051	2	4.9909	-5.49326	7
ACAGACACTAGAGA	CD8TN	-2.83294	3.52418	3	-8.61564	1.69063	3	2.41902	3.91758	5	2.41902	3.91758	3	8.6211	-7.71983	7
ACAGACACTGAACC	B	11.1052	-4.16035	5	8.42834	10.341	5	5.6815	-6.13398	2	5.6815	-6.13398	5	-6.87663	7.03879	4
ACAGACACTGACTG	CD4Treg	0.784587	-1.41731	1	-2.55966	1.08756	1	-2.32562	3.11275	6	-2.32562	3.11275	2	8.03778	5.65259	2
ACAGACACTGCATG	B	11.2499	-0.684403	5	6.94809	9.49505	5	6.61811	-5.89881	2	6.61811	-5.89881	5	-5.91641	6.69134	4
ACAGACACTGTTTC	Monocyte	14.4137	14.3999	6	7.67158	-8.95469	6	10.0011	10.6196	4	10.0011	10.6196	6	15.1948	4.57484	1
ACAGCAACCATTCT	NK	-8.97449	11.8539	4	-4.81721	-9.54656	4	-0.629394	16.8639	3	-0.629394	16.8639	4	9.10665	21.6319	3
ACAGCAACCTCGAA	CD4TCM	2.13796	4.90587	2	-1.09048	-1.25417	7	-4.02125	5.29784	6	-4.02125	5.29784	1	1.81867	6.53091	6
ACAGCAACCTCTTA	CD4TCM	3.71921	4.91308	2	-0.63677	-1.94533	7	-2.47315	7.18369	6	-2.47315	7.18369	1	3.31588	5.94083	6
ACAGCAACCTGTCC	CD8TN	-4.18391	3.8028	3	-8.87342	0.471909	3	2.65686	3.98878	5	2.65686	3.98878	3	8.86893	-7.07791	7
ACAGCAACGCCATA	CD4TN	-1.00965	-1.23357	1	-2.16982	3.50877	2	-1.61306	2.65771	1	-1.61306	2.65771	2	5.60263	1.68548	2
ACAGCAACTCACGA	CD4TN	-2.08289	0.858171	1	-4.56093	3.23182	2	0.210481	1.97485	1	0.210481	1.97485	2	7.49276	-1.15747	7
ACAGCAACTCGTAG	B	10.9989	0.333412	5	6.98204	6.85757	5	7.96789	-5.21123	2	7.96789	-5.21123	5	-2.59767	3.5257	4
ACAGGTACACCCTC.1	CD4TCM	4.60002	5.56748	2	-0.0948004	0.861506	1	-4.003	5.42821	6	-4.003	5.42821	1	4.47192	14.796	5
ACAGGTACACGTTG	CD8TN	-1.55288	4.42195	3	-6.69574	1.64192	3	2.5807	3.05073	5	2.5807	3.05073	3	9.02458	-4.3564	7
ACAGGTACCCGCTT	CD4TN	-3.76607	0.358959	1	-1.17632	5.75095	2	-0.414281	2.32517	1	-0.414281	2.32517	2	3.12048	-0.1175	2
ACAGGTACCTCGCT	Monocyte	13.2707	12.7722	6	8.55095	-7.89493	6	10.3639	9.89154	4	10.3639	9.89154	6	16.9505	8.91191	1
ACAGGTACCTTGCC	CD4TCM	1.61788	6.00833	2	-2.42768	3.31029	2	-1.58623	3.60012	1	-1.58623	3.60012	1	8.35585	5.11725	2
ACAGGTACGAGGCA	CD4TN	-3.3046	1.49439	1	-1.97842	5.5231	2	-0.160164	2.2249	1	-0.160164	2.2249	2	4.95929	-0.512746	2
ACAGGTACGAGGGT	CD4TN	-0.635141	-1.40606	1	-4.71204	5.16866	2	-0.833273	1.9346	1	-0.833273	1.9346	2	6.56034	-4.16058	7
ACAGGTACGTTCTT	NK	-8.12214	13.7273	4	-5.42571	-9.9697	4	1.14881	16.8943	3	1.14881	16.8943	4	11.4504	15.1552	3
ACAGGTACTTGCAG	NK	-7.63134	9.75562	4	-1.47569	-8.81312	4	-1.40649	14.2654	3	-1.40649	14.2654	4	10.2965	16.004	3
ACAGTCGAACACTG	CD4TN	-2.71653	-0.227105	1	-2.84931	5.15232	2	-1.56066	0.926632	1	-1.56066	0.926632	2	2.91603	-1.15812	2
ACAGTCGAATACCG	CD4Treg	1.1705	2.23964	7	0.320083	2.4659	1	-3.07214	3.87564	6	-3.07214	3.87564	1	4.44085	9.25269	5
ACAGTCGAATGTCG	Monocyte	13.7716	13.9087	6	7.15213	-8.71956	6	9.76409	10.3813	4	9.76409	10.3813	6	15.8133	2.73376	1
ACAGTCGAATTCCT	CD4TN	-1.13447	-2.40373	1	-3.91766	5.4221	2	-1.05309	1.61095	1	-1.05309	1.61095	2	4.83889	-4.54957	7
ACAGTCGACTCATT	CD4TN	-0.802799	0.791173	1	-3.55474	4.18655	2	-1.07076	0.79353	1	-1.07076	0.79353	2	4.62084	-4.97394	7
ACAGTCGACTTGGA	CD4TCM	4.92279	5.8945	2	0.654771	1.50198	1	-3.09296	5.17428	6	-3.09296	5.17428	1	1.98319	11.1448	5
ACAGTCGAGGTAGG.1	CD4Treg	3.74103	1.03588	7	-1.20434	0.277119	1	-0.796648	5.96143	6	-0.796648	5.96143	1	7.8347	5.76814	5
ACAGTCGAGGTGAG	B	13.5171	-4.25955	5	8.84859	10.3804	5	5.48082	-5.62509	2	5.48082	-5.62509	5	-6.0871	8.14898	4
ACAGTCGATGAGAA	CD4TN	-2.69782	-0.6709	1	-4.14182	5.51744	2	-2.60233	1.61522	1	-2.60233	1.61522	2	3.67322	0.793277	2
ACAGTCGATTGCGA	CD8TN	-3.6927	5.14255	3	-6.91124	0.947938	3	2.49198	3.13791	5	2.49198	3.13791	3	10.3887	-4.80091	7
ACAGTGACAATCGC	NK	-7.94914	12.6085	4	-3.75262	-8.77685	4	0.010054	16.778	3	0.010054	16.778	4	10.3547	18.248	3
ACAGTGACACAGCT	CD4TN	-2.05102	-0.358158	1	-1.61701	4.22497	2	-2.18088	1.04527	1	-2.18088	1.04527	2	4.44556	1.71672	2
ACAGTGACAGATCC	Monocyte	13.2409	13.7069	6	7.94487	-9.42004	6	10.0591	10.7581	4	10.0591	10.7581	6	15.1047	5.54366	1
ACAGTGACATCACG	B	10.9173	-3.76273	5	7.42043	10.1483	5	6.21055	-6.36055	2	6.21055	-6.36055	5	-5.51215	8.6409	4
ACAGTGACCAATCG	CD4Treg	5.01439	0.0272474	7	-1.41151	-1.74118	7	-0.129039	6.72132	6	-0.129039	6.72132	1	-0.313178	7.26218	6
ACAGTGACGAGATA	B	11.53	-2.34107	5	7.47939	8.99854	5	7.80201	-5.24875	2	7.80201	-5.24875	5	-6.26767	5.23094	4
ACAGTGACGAGGTG	CD4TCM	2.67084	3.58961	2	-0.346237	2.7718	1	-3.19178	4.81569	6	-3.19178	4.81569	1	6.18156	8.81264	5
ACAGTGACGTAAGA	CD4Treg	-0.721266	-1.29107	1	-1.56701	-0.308192	1	-1.07092	3.95538	6	-1.07092	3.95538	1	7.13589	10.0962	5
ACAGTGACGTTGTG	Monocyte	13.2529	10.7125	6	8.23316	-5.69429	6	10.0531	8.49585	7	10.0531	8.49585	6	18.7175	6.08718	1
ACAGTGACTGCCCT	CD4TCM	5.20521	6.0728	2	0.823455	1.60259	1	-3.69921	5.10625	6	-3.69921	5.10625	1	2.45019	12.9009	5
ACAGTGTGCAGAGG	B	11.739	-2.06425	5	8.21993	6.66196	5	6.68445	-4.50518	2	6.68445	-4.50518	5	-3.05176	4.19879	4
ACAGTGTGCCTGTC	NK	-8.77757	12.0812	4	-4.43313	-8.1156	4	-0.719231	16.2962	3	-0.719231	16.2962	4	11.4421	12.1183	3
ACAGTGTGGAGGAC	NK	-7.05253	11.5568	4	-4.86784	-9.29272	4	0.248117	15.8313	3	0.248117	15.8313	4	8.89069	21.2373	3
ACAGTGTGTATGCG	Monocyte	12.6384	13.0003	6	7.44218	-8.43161	6	10.8452	10.2246	4	10.8452	10.2246	6	16.8494	5.5121	1
ACAGTGTGTATTCC	CD4TN	-1.29357	-0.00777834	1	-3.59452	4.05227	2	-0.466501	1.57654	1	-0.466501	1.57654	2	4.50089	-3.8088	2
ACAGTGTGTCCGAA	Monocyte	14.2742	12.4725	6	8.46556	-7.27492	6	9.01566	9.4842	7	9.01566	9.4842	6	18.0112	4.62904	1
ACAGTTCTATTCTC	B	13.2575	-1.81952	5	7.84953	10.3129	5	6.78966	-6.17927	2	6.78966	-6.17927	5	-6.18832	8.17407	4
ACAGTTCTCAAGCT	Monocyte	13.2808	13.9622	6	7.78547	-9.37807	6	9.62151	10.1332	4	9.62151	10.1332	6	16.3312	7.66321	1
ACAGTTCTCATGCA	CD4TN	-3.42957	-0.219666	1	-0.294107	-1.45879	7	-2.29005	3.54662	6	-2.29005	3.54662	1	7.59041	9.13673	5
ACAGTTCTCCCTCA	CD4Treg	4.73347	-0.494482	7	-1.59847	-2.24614	7	-0.794092	7.54122	6	-0.794092	7.54122	1	0.377466	6.70666	6
ACAGTTCTCGCAAT	Monocyte	13.9713	13.4173	6	8.03105	-8.01667	6	9.55589	10.1106	4	9.55589	10.1106	6	15.8823	7.82569	1
ACAGTTCTCTATTC.1	CD8TN	-4.20021	5.64311	3	-7.89488	1.51563	3	1.6333	3.51662	5	1.6333	3.51662	3	11.5329	-2.03687	7
ACAGTTCTCTTCGC	CD4Treg	4.93201	0.392625	7	-0.56236	-2.98031	7	-0.265161	7.6619	6	-0.265161	7.6619	1	1.52971	6.64499	6
ACAGTTCTGCTGTA	Monocyte	15.1265	12.8627	6	7.05551	-9.21045	6	10.7051	10.3375	4	10.7051	10.3375	6	17.1453	6.92755	1
ACAGTTCTGGGCAA	CD4TCM	4.90848	4.6417	2	1.89087	0.702058	1	-2.99305	6.67063	6	-2.99305	6.67063	1	4.37913	15.0425	5
ACAGTTCTTACGCA	B	12.8807	2.37401	5	7.65747	4.59366	5	8.51027	-2.67676	2	8.51027	-2.67676	5	-5.69432	7.12694	4
ACAGTTCTTCTACT	B	11.9424	-1.73751	5	8.84505	5.67351	5	5.71031	-3.55152	2	5.71031	-3.55152	5	-5.31179	4.86501	4
ACAGTTCTTGGATC	Monocyte	13.4402	13.3597	6	8.11609	-6.53527	6	10.0823	9.26652	4	10.0823	9.26652	6	17.7225	3.45214	1
ACAGTTCTTTCGCC	CD4TN	-0.193511	-0.720881	1	-4.571	2.7721	2	0.815321	1.78243	1	0.815321	1.78243	3	4.41447	-1.09471	2
ACAGTTCTTTTACC	NK	-6.78927	11.9191	4	-2.79306	-8.9976	4	0.100373	15.9604	3	0.100373	15.9604	4	9.50126	20.1048	3
ACATACCTAAAAGC	NK	-6.64411	13.5938	4	-5.01877	-10.1747	4	1.0362	15.0205	3	1.0362	15.0205	4	10.6023	13.2285	3
ACATACCTAAAGCA	CD4Treg	-1.52474	-0.332191	1	-3.16359	5.83219	2	-2.2811	1.68733	1	-2.2811	1.68733	2	2.17532	0.790544	2
ACATACCTATCGTG	CD4TN	-0.382916	0.309449	1	-3.10951	5.48182	2	-1.92182	0.437043	1	-1.92182	0.437043	2	4.06577	-3.02919	2
ACATACCTCCGATA	B	10.7165	-3.22875	5	7.48597	9.0893	5	6.15776	-6.23512	2	6.15776	-6.23512	5	-4.6458	3.63007	4
ACATACCTCTGGTA	B	10.9089	-0.0409284	5	7.08888	7.09897	5	6.08301	-5.4851	2	6.08301	-5.4851	5	-3.14669	3.99614	4
ACATACCTGAAACA	CD4TCM	2.83072	4.99702	2	-0.194088	-1.06603	1	-2.09876	6.27088	6	-2.09876	6.27088	1	4.74889	6.83445	6
ACATACCTGTATGC	CD8TN	-2.48172	2.92415	3	-5.541	2.29269	3	0.627641	1.52067	1	0.627641	1.52067	3	8.17867	-1.60067	7
ACATACCTGTCGTA	B	12.6394	-1.17053	5	8.32884	8.09564	5	6.24108	-5.56911	2	6.24108	-5.56911	5	-3.97772	6.80846	4
ACATACCTTTGCGA	CD4TCM	4.17035	4.62405	2	-0.286202	-0.00361256	1	-2.71424	6.15185	6	-2.71424	6.15185	1	6.70292	9.28966	5
ACATACCTTTGCTT	CD8TN	-1.50483	2.86484	3	-5.31222	2.23062	3	1.51039	1.76443	5	1.51039	1.76443	3	6.3433	-2.20834	7
ACATCACTATTCGG	CD8TN	-0.870648	2.65237	3	-7.07428	1.50356	3	2.53177	2.93286	5	2.53177	2.93286	3	10.1645	-9.03019	7
ACATCACTCGCTAA	NK	-5.91494	13.1144	4	-3.9766	-9.99698	4	0.946762	15.2867	3	0.946762	15.2867	4	10.1169	17.5992	3
ACATCACTCTCAAG	Monocyte	13.252	13.9063	6	7.31053	-9.03627	6	9.40171	8.94606	7	9.40171	8.94606	6	17.4303	8.67899	1
ACATCACTCTGAAC	NK	4.91227	4.09831	2	1.85206	-0.0911132	1	-3.96115	5.12121	6	-3.96115	5.12121	1	2.16013	11.5064	5
ACATCACTGACGAG	CD4TN	-0.271263	1.30251	1	-5.43741	1.65808	3	0.565991	1.89602	1	0.565991	1.89602	2	7.43869	-1.08703	2
ACATCACTGGCAAG	NK	-6.63926	13.0807	4	-3.65681	-10.1828	4	-0.734734	15.715	3	-0.734734	15.715	4	10.3161	13.2069	3
ACATCACTTCCTGC	CD8TN	0.715551	2.09117	3	-6.02266	0.65037	3	2.57413	1.94983	5	2.57413	1.94983	3	10.0358	-7.91516	7
ACATCACTTGCTGA	CD4TCM	0.697703	3.55702	2	-0.336142	2.23423	1	-1.7648	5.01574	6	-1.7648	5.01574	1	8.62079	6.73616	5
ACATCACTTGGCAT	B	11.3816	-2.50476	5	6.89062	9.01656	5	5.5794	-6.04199	2	5.5794	-6.04199	5	-5.93499	8.32936	4
ACATGGTGAAGCAA	CD4TN	-1.30249	2.35884	3	-3.15443	3.77331	2	-0.431196	1.14827	1	-0.431196	1.14827	2	6.6951	-4.50204	7
ACATGGTGACGGTT	B	11.8574	-1.71931	5	7.55258	10.2255	5	5.99883	-6.32879	2	5.99883	-6.32879	5	-7.00427	9.47809	4
ACATGGTGGCTTAG	B	10.7437	-1.70818	5	8.47463	7.56446	5	5.84248	-4.35193	2	5.84248	-4.35193	5	-5.14077	8.15786	4
ACATGGTGGGGTGA	CD4TN	-0.611476	-0.346602	1	-2.8749	5.99176	2	-2.68429	1.98813	1	-2.68429	1.98813	2	2.60192	-1.24471	2
ACATGGTGTCAAGC	CD8TN	-1.01727	3.95155	3	-7.20486	0.776085	3	1.45245	2.61535	5	1.45245	2.61535	3	9.07941	-8.81151	7
ACATGGTGTTTCAC	CD4TN	-4.30566	1.02489	1	-1.40426	4.98622	2	-1.92972	1.51633	1	-1.92972	1.51633	2	4.39784	-1.86828	2
ACATTCTGAGCCTA	B	12.6242	0.952391	5	7.42213	6.38927	5	7.34705	-4.01467	2	7.34705	-4.01467	5	-4.80708	3.59894	4
ACATTCTGCTATGG	CD4TN	-1.9602	-0.199073	1	-2.17435	4.65699	2	-2.11812	2.16845	1	-2.11812	2.16845	2	7.02701	-1.38082	2
ACATTCTGGGAAGC	B	11.634	-4.11741	5	7.65276	10.1287	5	6.53642	-6.22712	2	6.53642	-6.22712	5	-3.99958	3.8201	4
ACATTCTGGGACTT	CD8TN	1.76002	-0.730509	1	-5.18428	0.901949	3	2.5334	1.57898	5	2.5334	1.57898	3	11.0139	-6.90205	7
ACCAACGAAACCAC	CD4TCM	4.85639	3.97629	2	1.42852	-0.263829	1	-3.0822	4.45605	6	-3.0822	4.45605	1	5.09323	8.90781	5
ACCAACGAAGATCC	CD4TN	-2.07443	0.103556	1	-2.08346	5.28088	2	-1.03085	1.82162	1	-1.03085	1.82162	2	1.61981	-3.54317	2
ACCAACGACCGAAT	CD8TN	-3.68474	3.68835	3	-7.44789	-0.311408	3	2.94914	2.06508	5	2.94914	2.06508	3	9.17307	-4.97726	7
ACCAACGACTAGTG	CD4TCM	5.73379	5.00333	2	-0.20445	3.7385	1	-1.62427	3.93714	6	-1.62427	3.93714	1	6.39999	7.17347	5
ACCAACGACTCCCA	NK	-7.29592	13.2481	4	-4.06881	-9.72823	4	-0.549642	16.9566	3	-0.549642	16.9566	4	9.27119	23.1129	3
ACCAACGAGGAAGC	B	10.7173	-2.15367	5	6.95185	8.39601	5	7.56278	-5.64644	2	7.56278	-5.64644	5	-4.79965	5.66578	4
ACCAACGAGGAGTG	Monocyte	13.216	13.2851	6	7.64245	-6.83329	6	10.0746	8.52199	4	10.0746	8.52199	6	17.6307	5.08277	1
ACCAACGATAAGCC	Monocyte	15.0728	13.1235	6	7.84056	-8.43854	6	9.6238	10.5184	4	9.6238	10.5184	6	16.3051	4.64942	1
ACCAACGATCCGTC.1	CD8TN	-4.306	3.25299	3	-8.96558	1.7548	3	2.85848	4.01959	5	2.85848	4.01959	3	8.86715	-10.3614	7
ACCAACGATCCTTA	B	11.542	-2.79223	5	8.7641	9.85299	5	6.00019	-5.17707	2	6.00019	-5.17707	5	-5.79982	8.09778	4
ACCAACGATCGCCT	CD4Treg	-1.71678	-1.41326	1	-3.72135	5.823	2	-1.99813	1.30202	1	-1.99813	1.30202	2	2.04465	1.50751	2
ACCAACGATCGTAG	CD4TN	-0.373322	-0.175135	1	-4.5649	3.71094	2	-0.386181	1.12237	1	-0.386181	1.12237	2	2.55649	1.85061	2
ACCAACGATTAGGC.1	CD4TN	-1.38609	1.50063	1	-4.27168	3.6366	2	-0.595985	0.613119	1	-0.595985	0.613119	2	2.39761	-1.95738	2
ACCACAGAAAGGCG	CD4TCM	6.58983	4.59526	2	0.245669	2.23442	1	-2.35934	4.34229	6	-2.35934	4.34229	1	8.41861	6.89472	5
ACCACAGAATTCCT	CD4Treg	1.1352	1.97887	7	-2.41032	3.24166	2	-0.634024	2.699	1	-0.634024	2.699	3	7.11428	3.12379	2
ACCACAGACGAACT.1	CD4TN	-2.308	1.05886	1	-4.58274	3.18813	2	-0.38357	2.45706	1	-0.38357	2.45706	2	6.52505	-4.58193	7
ACCACAGACGATAC	B	12.3411	-1.64449	5	8.78754	7.11646	5	6.31341	-3.92479	2	6.31341	-3.92479	5	-5.08791	4.58359	4
ACCACAGACGGGAA	CD4TCM	1.23768	5.17792	2	-1.48	-1.39703	7	-0.129544	6.50321	6	-0.129544	6.50321	1	2.30315	6.07621	6
ACCACAGACTGAAC.1	CD4TCM	1.94791	6.28753	2	-1.59752	1.95888	1	-3.42075	4.07344	6	-3.42075	4.07344	1	2.94643	11.3661	5
ACCACAGAGACTAC	CD4Treg	1.49262	-2.37225	1	-4.63054	2.42775	2	0.636339	1.7103	1	0.636339	1.7103	2	6.50622	1.91314	2
ACCACAGATGTGAC	CD4Treg	6.62429	2.62677	7	-0.113809	-2.64599	7	-0.959206	8.28383	6	-0.959206	8.28383	1	11.0596	7.9485	6
ACCACAGATGTGGT	CD4Treg	6.27677	2.22181	7	-0.320253	-2.83759	7	-0.485143	7.58423	6	-0.485143	7.58423	1	1.01024	6.77601	6
ACCACAGATTACTC	CD4TN	-0.654435	-1.65967	1	-4.81144	5.16373	2	-0.600932	1.47531	1	-0.600932	1.47531	2	4.63838	-0.0459431	2
ACCACCTGAGAACA	CD4TCM	-4.62178	3.84587	3	-0.140301	3.46014	1	-2.70452	3.7472	1	-2.70452	3.7472	1	8.43533	3.4457	2
ACCACCTGCATGCA	CD4Treg	1.62202	-1.1302	7	-2.2731	1.58735	1	-1.79622	2.89012	6	-1.79622	2.89012	2	7.67255	10.2633	5
ACCACCTGCCTCAC	CD8TN	-5.42353	4.40906	3	-9.7598	1.62898	3	2.8871	3.37292	5	2.8871	3.37292	3	9.58044	-5.5384	7
ACCACCTGCGCAAT	B	11.7858	-2.2296	5	8.75602	5.74467	5	6.27127	-3.44826	2	6.27127	-3.44826	5	-4.99833	7.08071	4
ACCACCTGTAACGC	CD8TN	-1.86777	2.1031	3	-8.95188	1.01748	3	1.91474	2.79068	5	1.91474	2.79068	3	9.76793	-9.39601	7
ACCACCTGTGCGTA	CD4Treg	0.834632	0.638772	1	-2.25596	1.96225	1	-1.1184	3.66794	6	-1.1184	3.66794	1	5.66374	11.0977	5
ACCACCTGTGTCAG	Monocyte	13.0306	11.2401	6	8.02071	-5.07764	6	10.4304	8.46621	7	10.4304	8.46621	6	18.4922	3.36341	1
ACCACGCTAAAGTG	B	12.9013	-0.74048	5	8.88749	5.87954	5	6.04615	-3.38676	2	6.04615	-3.38676	5	-5.87564	6.24784	4
ACCACGCTAGGCGA	CD4Treg	-1.53926	-2.15156	1	-3.78094	5.06584	2	-1.0095	1.00235	1	-1.0095	1.00235	2	3.724	0.260402	2
ACCACGCTCACTGA	CD4TCM	0.798733	5.84003	2	-0.633341	1.53364	1	-3.33705	5.03715	6	-3.33705	5.03715	1	4.28158	8.02306	5
ACCACGCTCTTGGA	B	13.0949	-2.42979	5	8.70553	8.8424	5	5.66379	-6.2261	2	5.66379	-6.2261	5	-4.40069	7.69461	4
ACCACGCTGCTCCT	CD4Treg	3.11535	1.23234	7	-1.7226	-1.16287	7	-0.122554	6.16863	6	-0.122554	6.16863	1	3.38647	5.98556	6
ACCACGCTTAACCG	CD4TN	0.840655	-1.92207	1	-4.3465	4.53749	2	-1.1016	1.8873	1	-1.1016	1.8873	2	2.68201	-0.0715778	2
ACCACGCTTACTCT	B	12.6914	-3.62354	5	9.07828	10.1126	5	5.47251	-6.24222	2	5.47251	-6.24222	5	-7.24454	9.49467	4
ACCACGCTTCGCAA	NK	-5.66968	13.7247	4	-4.14152	-10.1974	4	0.577528	16.3186	3	0.577528	16.3186	4	9.73244	19.459	3
ACCACGCTTGAACC	CD4TN	-1.72106	0.0633079	1	-2.67515	5.92749	2	-2.32029	0.84915	1	-2.32029	0.84915	2	4.42844	1.05849	2
ACCACGCTTGCTAG	CD4TCM	2.23462	6.62647	2	-1.09248	1.44208	1	-4.15596	4.48954	6	-4.15596	4.48954	1	3.69702	15.2988	5
ACCACGCTTGCTCC	CD8TN	-2.32218	2.71593	3	-5.87232	1.4195	3	1.57348	3.14167	5	1.57348	3.14167	3	7.22889	-0.151702	2
ACCACGCTTTCCCG	CD4TCM	4.85584	5.37257	2	1.45524	0.319861	1	-2.20307	6.44932	6	-2.20307	6.44932	1	4.83936	15.201	5
ACCAGCCTACGTTG	B	10.7366	-0.761599	5	7.0239	9.48352	5	6.76294	-6.50438	2	6.76294	-6.50438	5	-4.4753	5.84148	4
ACCAGCCTCAGGAG	Monocyte	12.9201	8.23803	6	8.05097	-4.18716	6	10.1655	8.01942	7	10.1655	8.01942	6	17.0788	4.43502	1
ACCAGCCTCCTTGC	CD4TN	1.82711	-2.34259	1	-4.88202	3.61574	2	-0.249303	0.984217	1	-0.249303	0.984217	2	3.43775	1.06591	2
ACCAGCCTCTGATG	CD4TCM	5.2685	4.91196	2	1.07183	0.179956	1	-3.34618	6.23649	6	-3.34618	6.23649	1	2.25583	12.7188	5
ACCAGCCTGCCCTT	CD8TN	-0.807199	5.13045	3	-5.50736	0.771495	3	1.85597	1.82091	5	1.85597	1.82091	3	10.0363	-5.16165	7
ACCAGCCTTGAGAA	CD4TCM	0.867914	5.50867	2	-0.943499	1.29633	1	-3.91188	5.34164	6	-3.91188	5.34164	1	2.32872	9.6748	5
ACCAGCCTTTCTCA	CD8TN	-1.68069	4.36806	3	-8.21872	1.68176	3	2.97962	3.20543	5	2.97962	3.20543	3	7.16471	-10.8873	7
ACCAGCCTTTGACG	CD4TN	-4.26787	-0.0984286	1	-1.0605	5.73264	2	-2.22163	2.42512	1	-2.22163	2.42512	2	3.03713	0.205146	2
ACCAGTGAAAGCAA	CD4TN	-2.5637	0.341812	1	-1.0707	3.17696	1	-1.40551	3.66827	1	-1.40551	3.66827	2	7.77879	1.05932	2
ACCAGTGACACACA	CD4Treg	1.9294	0.351438	7	-0.955565	1.00523	1	-1.54951	3.95678	6	-1.54951	3.95678	2	7.68178	7.38723	5
ACCAGTGACAGGAG	Monocyte	13.2937	14.1886	6	7.58082	-7.21685	6	10.006	9.45652	4	10.006	9.45652	6	18.6122	4.24971	1
ACCAGTGACAGTTG	CD4Treg	0.422539	0.142231	1	0.17557	1.88544	1	-2.35293	4.66917	6	-2.35293	4.66917	1	2.56742	10.7401	5
ACCAGTGACCATGA	CD8TN	-4.285	3.59216	3	-7.72574	1.98641	3	0.402112	2.85182	1	0.402112	2.85182	3	9.32346	-2.3884	7
ACCAGTGACGACAT	B	12.073	-0.00566383	5	8.50606	6.2032	5	6.65357	-3.57263	2	6.65357	-3.57263	5	-6.52431	9.61796	4
ACCAGTGACTCGCT	Monocyte	15.0813	13.3842	6	7.0614	-8.95775	6	9.60416	10.772	4	9.60416	10.772	6	15.0489	5.61898	1
ACCAGTGACTCTTA	CD4TN	0.0303314	-0.797937	1	-3.24747	5.01403	2	0.117018	1.42697	1	0.117018	1.42697	2	3.97603	-5.60525	7
ACCAGTGACTTACT	B	11.6082	-1.68669	5	8.12707	6.1821	5	7.4062	-3.71736	2	7.4062	-3.71736	5	-5.02208	4.42668	4
ACCAGTGAGGCGAA	CD4TCM	3.61586	5.08748	2	-1.85817	3.64481	2	-0.326907	2.17544	1	-0.326907	2.17544	2	5.57827	3.84	2
ACCAGTGAGTATGC.1	CD4TN	-2.50522	0.562927	1	-1.89672	5.54223	2	-1.76439	1.53445	1	-1.76439	1.53445	2	3.46134	-3.02974	2
ACCAGTGAGTTCGA	CD8TN	-3.27238	3.85616	3	-7.65359	0.912756	3	3.23538	3.55014	5	3.23538	3.55014	3	6.29213	-9.4694	7
ACCAGTGATCTTAC	CD4TN	-1.7467	0.823516	1	-3.68798	4.31605	2	-0.0863309	1.63105	1	-0.0863309	1.63105	2	4.4865	0.018076	2
ACCAGTGATGTAGC	CD4TCM	1.15119	4.10065	2	0.0777869	1.74445	1	-3.02183	4.09573	6	-3.02183	4.09573	1	6.51039	9.65485	5
ACCAGTGATGTCAG	B	12.7908	-1.36726	5	7.56368	9.53577	5	5.94539	-6.14708	2	5.94539	-6.14708	5	-6.51842	7.6321	4
ACCAGTGATTCACT	CD8TN	-3.63965	5.44356	3	-7.27522	1.27613	3	2.6099	2.7404	5	2.6099	2.7404	3	10.898	-8.62233	7
ACCATTACAAGAAC	CD4TN	-4.35897	2.42149	3	-1.49112	5.54296	2	-1.9158	1.62163	1	-1.9158	1.62163	2	5.34577	-1.63318	2
ACCATTACATGCTG	Monocyte	13.3534	13.598	6	7.70668	-9.03906	6	9.85012	10.5313	4	9.85012	10.5313	6	16.5015	4.99006	1
ACCATTACCCGAAT	CD4TN	-0.88132	-0.329684	1	-2.36448	6.28233	2	-1.15049	2.13445	1	-1.15049	2.13445	2	3.4583	2.19579	2
ACCATTACCGAGAG	CD4TCM	3.68483	6.14677	2	-0.71046	-0.225768	1	-2.94166	6.32171	6	-2.94166	6.32171	1	2.01736	5.92621	6
ACCATTACCGATAC	NK	-5.95962	11.2549	4	-2.66835	-9.69791	4	0.217093	14.4259	3	0.217093	14.4259	4	10.5079	13.0171	3
ACCATTACGCCTTC	Monocyte	13.6517	14.0721	6	8.47667	-7.76583	6	9.79446	9.30562	4	9.79446	9.30562	6	18.8565	6.18034	1
ACCATTACGTGCTA	CD8TN	-1.86837	3.57182	3	-6.15319	1.16782	3	1.40021	2.99074	1	1.40021	2.99074	3	10.3306	-1.224	7
ACCATTACTGCATG	NK	-6.54314	13.3834	4	-5.09483	-9.6449	4	-0.637196	17.2884	3	-0.637196	17.2884	4	9.47727	20.3413	3
ACCATTTGAACGGG	Monocyte	13.6144	13.2169	6	7.67529	-7.58272	6	9.91053	10.129	4	9.91053	10.129	6	16.524	5.28948	1
ACCATTTGCATGCA	B	13.2187	-1.16729	5	8.41072	6.97376	5	5.98756	-4.39665	2	5.98756	-4.39665	5	-4.85568	5.64588	4
ACCATTTGTGAGAA	CD4TN	-0.559864	0.435557	1	-1.4573	5.50993	2	-1.65939	2.17997	1	-1.65939	2.17997	2	2.87843	1.21082	2
ACCCAAGAAAGAGT	NK	-8.84256	13.0587	4	-5.01294	-9.50032	4	0.654651	16.6731	3	0.654651	16.6731	4	11.0635	12.119	3
ACCCAAGAACACGT	CD8TN	-3.25416	4.22425	3	-8.2081	1.36354	3	1.39733	3.29235	5	1.39733	3.29235	3	10.8268	-3.14655	7
ACCCAAGAACAGTC	B	13.4287	-4.52633	5	9.37157	9.94357	5	5.55975	-6.05241	2	5.55975	-6.05241	5	-6.02208	8.41439	4
ACCCAAGAACCACA	NK	-6.49893	11.8876	4	-1.58929	-9.09183	4	-1.06201	14.8192	3	-1.06201	14.8192	4	9.08546	17.5215	3
ACCCAAGAACGGGA	CD4TN	-2.73459	-0.690537	1	-1.86786	5.42511	2	-1.51574	1.89307	1	-1.51574	1.89307	2	6.25873	0.188045	2
ACCCAAGACACTCC	CD4TCM	1.89629	4.49172	2	-0.159636	2.85608	1	-2.17586	3.45222	1	-2.17586	3.45222	1	5.4806	9.57887	5
ACCCAAGACACTGA	B	11.7286	-3.71816	5	8.65134	9.74401	5	6.40107	-5.30007	2	6.40107	-5.30007	5	-4.20665	5.37513	4
ACCCAAGACATTTC	CD4Treg	3.06117	1.09173	7	-0.071267	1.11084	1	-1.33283	4.18058	6	-1.33283	4.18058	1	8.44045	7.77452	5
ACCCAAGAGGGATG	NK	-5.51301	13.3213	4	-3.62058	-10.2905	4	0.388382	15.7659	3	0.388382	15.7659	4	9.48983	15.4494	3
ACCCAAGAGGTGGA	CD4TCM	2.29612	3.18985	2	-0.0162762	2.74188	1	-2.70604	4.99412	6	-2.70604	4.99412	1	4.08356	9.21956	5
ACCCAAGAGTTCTT	CD4TCM	3.7678	4.20443	2	0.843133	1.95498	1	-3.79063	5.58225	6	-3.79063	5.58225	1	2.63129	8.75472	5
ACCCAAGATAACCG	CD4Treg	1.36044	0.717086	7	-1.6418	3.08529	1	-0.917988	1.90759	1	-0.917988	1.90759	2	5.96527	9.24867	5
ACCCAAGATCAGGT	NK	-8.18831	11.4844	4	-3.87698	-8.85033	4	0.513614	15.5281	3	0.513614	15.5281	4	10.948	13.7414	3
ACCCAAGATCCAGA	CD4Treg	2.69379	-0.0589262	7	-1.64973	-0.894685	7	-0.888925	6.51387	6	-0.888925	6.51387	1	6.26752	8.00201	5
ACCCAAGATCGTGA	B	13.0825	-1.78401	5	7.73428	9.64857	5	6.24892	-5.74226	2	6.24892	-5.74226	5	-6.32941	7.54048	4
ACCCAAGATTAGGC	NK	-3.68711	12.075	4	-2.40489	-10.3265	4	-0.159065	13.8168	3	-0.159065	13.8168	4	11.0134	12.2751	3
ACCCACTGAAAACG	CD8TN	-5.7306	5.02161	3	-8.47908	1.20169	3	2.98451	2.18174	5	2.98451	2.18174	3	6.94859	-7.94763	7
ACCCACTGAACAGA	CD8TN	-2.18685	2.85021	3	-7.8805	0.101853	3	1.97915	3.53199	5	1.97915	3.53199	3	9.37397	-0.615794	7
ACCCACTGAAGTGA	CD4TN	-0.455685	-2.76073	1	-3.57149	4.57052	2	-0.292386	2.22513	1	-0.292386	2.22513	2	4.05735	0.299415	2
ACCCACTGACTTTC	B	12.6532	-4.44683	5	8.92697	9.05538	5	6.71439	-5.21917	2	6.71439	-5.21917	5	-4.29479	5.01414	4
ACCCACTGAGCCTA	CD4TCM	2.6973	6.03992	2	-1.08332	1.39628	1	-3.5028	4.77649	6	-3.5028	4.77649	1	3.64975	13.2701	5
ACCCACTGATCTCT	CD8TN	-1.07528	5.55306	3	-6.00163	0.537874	3	3.22483	2.02873	5	3.22483	2.02873	3	9.98289	-7.71542	7
ACCCACTGGAGGGT	B	11.2501	-2.98851	5	7.50101	8.37335	5	7.82918	-6.17579	2	7.82918	-6.17579	5	-3.00666	2.36656	4
ACCCACTGGGAAAT	CD4TCM	1.31266	4.32507	2	-1.3221	1.33154	1	-3.35175	5.90606	6	-3.35175	5.90606	1	4.36522	7.57628	5
ACCCACTGGGTATC	CD8TN	-2.28362	1.81478	1	-6.24055	1.23992	3	0.629747	1.22351	1	0.629747	1.22351	2	11.7896	-6.73867	7
ACCCACTGTGAGCT	CD8TN	-3.54396	4.88403	3	-6.96228	0.79151	3	2.42253	3.40142	5	2.42253	3.40142	3	11.6473	-6.48527	7
ACCCACTGTGCATG	CD4Treg	0.674075	-0.935134	1	-4.84127	4.26435	2	-0.00859159	1.77637	1	-0.00859159	1.77637	2	2.3429	-2.93295	2
ACCCACTGTTAGGC	B	10.5089	-2.50728	5	7.54977	9.92716	5	6.16262	-6.10032	2	6.16262	-6.10032	5	-5.47802	4.18553	4
ACCCACTGTTTACC	CD8TN	-0.84784	3.9612	3	-6.78711	0.114035	3	3.6087	2.64282	5	3.6087	2.64282	3	7.22178	-9.34806	7
ACCCAGCTAGAATG	CD4Treg	5.82316	3.49336	7	0.743274	-1.30045	7	-1.39312	6.01609	6	-1.39312	6.01609	1	5.4301	13.75	5
ACCCAGCTAGAATG.1	CD4TN	-2.87867	0.40628	1	-1.44314	3.68123	2	-1.80327	2.68173	1	-1.80327	2.68173	2	5.29949	-1.73952	2
ACCCAGCTCCAACA.1	NK	-6.96471	12.0841	4	-3.24445	-10.0854	4	0.217343	14.8511	3	0.217343	14.8511	4	10.4855	14.3867	3
ACCCAGCTCGTGAT	CD4TCM	0.65265	4.02465	2	-0.875278	2.9167	1	-3.59262	4.11035	1	-3.59262	4.11035	1	7.93679	1.36621	2
ACCCAGCTCGTTAG	CD8TN	-1.68846	2.87579	3	-5.47321	1.70038	3	0.317398	2.00589	1	0.317398	2.00589	2	9.24538	-1.71309	7
ACCCAGCTCTCCCA	CD4TN	-0.790807	-2.43327	1	-3.95841	4.38678	2	0.550187	1.53913	1	0.550187	1.53913	2	5.63496	-1.27256	2
ACCCAGCTGAAAGT	CD8TN	-4.23577	3.62782	3	-8.03706	1.32725	3	3.28449	2.63169	5	3.28449	2.63169	3	8.72952	-8.15447	7
ACCCAGCTGAGGAC	NK	-6.04483	9.97365	4	-0.702307	-9.39759	4	-1.05708	13.5215	3	-1.05708	13.5215	4	11.2777	14.529	3
ACCCAGCTGCTACA	Monocyte	14.142	12.9633	6	7.97444	-9.63112	6	10.3591	10.5102	4	10.3591	10.5102	6	15.1554	7.15994	1
ACCCAGCTGGGTGA	CD8TN	-5.36083	5.01	3	-8.53075	1.52008	3	0.925885	3.00406	5	0.925885	3.00406	3	10.607	-4.00175	7
ACCCAGCTGTATCG	CD4TCM	4.74684	5.4862	2	0.933446	-0.0639946	1	-3.54883	6.56928	6	-3.54883	6.56928	1	2.51671	13.3434	5
ACCCAGCTGTGCAT	CD4TN	-3.31876	-0.864073	1	-2.00903	5.81804	2	-1.77987	1.44928	1	-1.77987	1.44928	2	3.56456	2.08124	2
ACCCAGCTTCACCC	CD4TCM	6.13304	5.00922	2	1.08123	1.93441	1	-3.32186	5.6917	6	-3.32186	5.6917	1	2.65159	14.5521	5
ACCCAGCTTGTCCC	CD4TN	-0.107801	-2.14397	1	-4.96368	4.73233	2	-0.766362	1.70515	1	-0.766362	1.70515	2	7.09207	1.7516	2
ACCCGTACACACGT	NK	-6.15365	11.0556	4	-2.18196	-9.97047	4	-0.622142	14.5216	3	-0.622142	14.5216	4	8.50682	17.8446	3
ACCCGTACAGGTCT	Monocyte	14.2132	9.94254	6	8.39578	-5.35395	6	10.2557	8.90991	7	10.2557	8.90991	6	16.5038	4.75852	1
ACCCGTACGAGCAG	CD8TN	-5.56291	4.15714	3	-8.5981	1.8441	3	2.83664	3.56598	5	2.83664	3.56598	3	10.9591	-5.04164	7
ACCCGTACGTCGAT	Monocyte	12.7795	11.6216	6	6.95369	-7.87213	6	10.1457	9.26085	4	10.1457	9.26085	6	16.9893	6.57384	1
ACCCGTACGTCTTT	CD4TN	0.873415	-0.718583	1	-3.81573	5.87338	2	-1.90302	1.49083	1	-1.90302	1.49083	2	5.57525	-3.26897	7
ACCCGTACTTCACT	B	11.7287	-4.56158	5	8.35406	10.4595	5	6.67889	-6.8535	2	6.67889	-6.8535	5	-4.67185	4.98797	4
ACCCGTTGAAAACG	CD4TN	-3.39961	-0.51292	1	-1.48543	5.2771	2	-2.1657	1.5727	1	-2.1657	1.5727	2	4.88556	-0.345828	2
ACCCGTTGCCATGA	CD4TCM	1.31431	3.73499	2	-0.701155	1.73916	1	-2.50351	5.65792	6	-2.50351	5.65792	1	4.46174	8.85778	5
ACCCGTTGCGTACA	CD4TCM	2.62644	3.4929	2	-0.425694	-1.50448	7	-2.59761	5.8936	6	-2.59761	5.8936	1	7.45905	9.64574	5
ACCCGTTGCTTAGG	CD8TN	-3.47125	3.69858	3	-7.22825	1.08347	3	2.96269	2.58222	5	2.96269	2.58222	3	11.1349	-7.37607	7
ACCCGTTGGCCTTC	B	10.8351	-3.79363	5	7.45486	10.2879	5	6.38737	-5.86122	2	6.38737	-5.86122	5	-3.4421	4.07181	4
ACCCGTTGTGCTCC	Monocyte	13.7172	13.5578	6	7.5537	-7.7079	6	9.58346	9.62971	4	9.58346	9.62971	6	16.0581	4.54287	1
ACCCGTTGTTGCAG	NK	-4.55461	9.59462	4	-0.612145	-9.10655	4	-1.19475	13.1732	3	-1.19475	13.1732	4	10.0533	16.2137	3
ACCCTCGAACCCTC	CD4TN	-2.91039	0.014714	1	-1.60154	5.1753	2	-1.18795	0.795756	1	-1.18795	0.795756	2	3.5025	-2.75083	2
ACCCTCGACTACCC	NK	-7.22902	9.76292	4	-1.13855	-8.71265	4	-1.10263	14.2688	3	-1.10263	14.2688	4	11.3615	12.7519	3
ACCCTCGAGCCTTC	CD4TN	-2.86065	3.99725	3	-0.704359	-1.38139	7	-0.819543	6.71281	6	-0.819543	6.71281	1	2.45677	6.5314	6
ACCCTCGAGCGTTA	CD8TN	-3.91861	4.22593	3	-7.42621	1.73498	3	1.42056	2.75967	5	1.42056	2.75967	3	8.46907	-4.01757	7
ACCCTCGAGGTACT	CD4Treg	5.77811	3.25367	7	1.241	0.597873	1	-1.99344	5.47512	6	-1.99344	5.47512	1	3.82546	11.5071	5
ACCCTCGAGTGCAT	CD4Treg	2.70581	-0.163729	7	-0.661962	0.911983	1	-1.14287	4.56017	6	-1.14287	4.56017	1	3.69406	10.7417	5
ACCCTCGAGTTCTT	CD4TCM	3.18198	4.2643	2	1.24253	1.94296	1	-3.19686	5.54838	6	-3.19686	5.54838	1	3.03805	9.405	5
ACCCTCGATCTCAT	B	13.0171	-2.15752	5	8.6459	9.85222	5	5.42995	-5.24689	2	5.42995	-5.24689	5	-6.05364	6.50225	4
ACCCTCGATCTGGA	CD4TN	2.18884	-1.94855	1	-4.67866	2.66132	2	0.239384	2.10215	1	0.239384	2.10215	2	4.34761	-0.542482	2
ACCCTCGATCTTCA	CD8TN	-2.33727	5.52595	3	-7.53165	-0.232965	3	4.01003	3.32432	5	4.01003	3.32432	3	7.70755	-6.6897	7
ACCGAAACAAACGA	B	13.328	-2.48304	5	9.02179	9.16261	5	5.82583	-5.31477	2	5.82583	-5.31477	5	-6.20955	6.58457	4
ACCGAAACACCAGT	CD4TN	1.03497	-1.34438	1	-3.82865	4.55764	2	-1.348	1.11564	1	-1.348	1.11564	2	2.05473	0.966683	2
ACCGAAACAGCGGA	CD8TN	0.076018	3.33643	3	-5.68453	1.26323	3	1.4116	2.7443	5	1.4116	2.7443	3	10.923	-8.48504	7
ACCGAAACCCTATT	CD4TCM	6.25791	5.79439	2	1.60662	-0.559592	1	-2.46791	7.1811	6	-2.46791	7.1811	1	5.70541	13.2085	5
ACCGAAACCCTTGC	CD4TCM	2.172	3.81088	2	-1.12926	-0.88902	7	-3.09814	5.72936	6	-3.09814	5.72936	1	5.15035	6.85362	6
ACCGAAACCCTTTA	CD4Treg	-0.382137	-0.862717	1	-2.06612	6.28524	2	-2.15479	0.876651	1	-2.15479	0.876651	2	3.0428	0.71575	2
ACCGAAACCTATTC	B	11.5438	-3.82362	5	7.46773	8.99929	5	6.67185	-6.00349	2	6.67185	-6.00349	5	-5.00251	5.73168	4
ACCGAAACGAAACA	Monocyte	13.1087	7.70874	6	7.95075	-4.32501	6	10.3854	8.38309	7	10.3854	8.38309	6	18.8478	5.31845	1
ACCGAAACGTAAGA	B	11.1359	-1.9265	5	7.33585	9.18222	5	7.64749	-5.86101	2	7.64749	-5.86101	5	-3.75422	5.82863	4
ACCGAAACGTCAAC	CD8TN	-1.26918	3.10659	3	-2.47741	4.39064	2	0.235856	1.26825	1	0.235856	1.26825	2	4.08076	-5.69158	7
ACCGAAACGTCGTA	CD4TCM	3.69809	5.07216	2	1.66529	1.41367	1	-2.57833	6.09445	6	-2.57833	6.09445	1	4.20257	8.05974	5
ACCGAAACTAGTCG	NK	-7.53966	11.4926	4	-3.73642	-10.0149	4	0.00544501	15.8663	3	0.00544501	15.8663	4	10.1154	18.0248	3
ACCGAAACTCACCC	CD4TCM	2.26708	6.23818	2	-0.318514	2.11765	1	-2.63507	4.9381	6	-2.63507	4.9381	1	3.3751	9.08605	5
ACCGCGGAAACAGA	CD4Treg	-1.17587	-1.18039	1	-1.54127	3.84189	1	-1.73212	4.3301	1	-1.73212	4.3301	1	5.76166	4.818	2
ACCGCGGAACCATG	CD4Treg	5.06365	2.64069	7	1.64818	-0.479715	1	-2.28908	5.99397	6	-2.28908	5.99397	1	4.1346	14.0027	5
ACCGCGGAACTTTC	CD4TCM	3.01214	6.73408	2	0.446233	1.66158	1	-3.2947	5.75306	6	-3.2947	5.75306	1	1.62751	11.4006	5
ACCGCGGACCACAA	CD8TN	0.176407	2.25812	3	-5.08042	1.68988	2	1.88032	3.11545	5	1.88032	3.11545	3	9.54903	-0.426651	7
ACCGCGGACCAGTA	Monocyte	13.7903	9.80063	6	8.10303	-4.97977	6	10.2282	8.27438	7	10.2282	8.27438	6	15.9743	7.47175	1
ACCGCGGAGTCAAC	Monocyte	13.4567	11.4483	6	8.33988	-6.48318	6	10.7323	8.5355	7	10.7323	8.5355	6	18.4745	4.51677	1
ACCGCGGATCACCC	NK	-4.62734	12.9445	4	-3.98307	-10.5573	4	0.0505147	15.2106	3	0.0505147	15.2106	4	10.9556	14.8249	3
ACCGCGGATCGTTT	NK	-5.83685	10.0776	4	-0.792498	-8.90065	4	-1.49715	14.2151	3	-1.49715	14.2151	4	9.6805	16.2678	3
ACCGTGCTACCTGA	B	13.3041	0.0908868	5	8.89144	5.69211	5	6.68514	-3.07395	2	6.68514	-3.07395	5	-4.20197	6.67083	4
ACCGTGCTAGAATG	CD8TN	-3.75637	4.1816	3	-6.73872	0.897445	3	3.6014	3.66504	5	3.6014	3.66504	3	10.2105	-5.93957	7
ACCGTGCTAGTTCG	CD4TCM	0.666265	3.20762	2	-3.46547	2.27488	2	-0.00450382	2.32255	1	-0.00450382	2.32255	2	5.99066	9.82741	5
ACCGTGCTCACTTT	CD8TN	-0.336269	4.39028	3	-5.03557	1.02232	3	1.66144	2.25037	5	1.66144	2.25037	3	9.8102	-2.35625	7
ACCGTGCTCCACCT	Monocyte	13.855	10.0317	6	8.414	-5.09792	6	10.3061	8.17728	7	10.3061	8.17728	6	17.6497	3.85185	1
ACCGTGCTCCTTAT	NK	-6.81647	12.7748	4	-3.95127	-8.43364	4	-0.595601	16.0269	3	-0.595601	16.0269	4	8.7277	18.1928	3
ACCGTGCTCTGAGT	CD4TN	1.15469	-2.53641	1	-3.29083	3.91177	2	-0.339662	1.40827	1	-0.339662	1.40827	2	6.46305	-4.40076	7
ACCGTGCTCTTCTA	CD4TCM	1.05279	3.52883	2	-2.76206	2.839	1	-2.08272	2.82638	1	-2.08272	2.82638	2	8.21814	3.60656	2
ACCGTGCTGTGTTG	CD8TN	-3.73965	5.68607	3	-7.50216	0.590593	3	2.83055	3.04268	5	2.83055	3.04268	3	11.025	-7.29156	7
ACCGTGCTTCGCCT	CD8TN	0.264883	3.0002	2	-2.48865	2.55915	1	-0.84195	3.17991	6	-0.84195	3.17991	2	8.63062	4.00095	2
ACCTATTGACGTTG	CD8TN	-2.25172	3.46718	3	-7.27124	1.10971	3	2.10708	2.77165	5	2.10708	2.77165	3	12.0103	-3.48997	7
ACCTATTGAGCAAA	NK	-4.44342	11.7479	4	-2.0239	-10.3874	4	0.204753	14.5287	3	0.204753	14.5287	4	10.7973	11.866	3
ACCTATTGCGGGAA	B	12.7618	-1.27932	5	8.47005	7.87562	5	5.96927	-3.83586	2	5.96927	-3.83586	5	-6.29933	5.19556	4
ACCTATTGCTTAGG	B	11.8634	-4.76078	5	8.47209	10.3672	5	6.1459	-6.13869	2	6.1459	-6.13869	5	-4.82804	5.4326	4
ACCTATTGGATACC	CD4Treg	4.15013	1.47243	7	0.0812834	0.979186	1	-1.35514	3.91643	6	-1.35514	3.91643	1	2.6958	13.6499	5
ACCTATTGGATACC.1	CD4TCM	4.8071	4.4073	2	1.38168	0.576008	1	-2.21796	5.91107	6	-2.21796	5.91107	1	2.17266	10.9388	5
ACCTATTGGTGCAT	B	11.1782	-2.55603	5	7.20706	9.26801	5	6.38406	-5.83068	2	6.38406	-5.83068	5	-5.62396	7.29896	4
ACCTATTGTAAGCC	CD4TN	-2.42205	0.290431	1	-3.20366	3.52452	2	-0.656384	2.45577	1	-0.656384	2.45577	2	4.46977	-2.34375	2
ACCTATTGTACTTC	B	11.7167	-3.2962	5	7.56853	8.50052	5	7.71906	-5.73836	2	7.71906	-5.73836	5	-4.08069	3.80268	4
ACCTATTGTCATTC	CD4TCM	-1.65126	3.15804	3	-3.51231	2.83423	2	-2.33335	3.65731	1	-2.33335	3.65731	1	7.51611	0.606384	2
ACCTATTGTGGAGG	CD4TN	-1.19336	0.165174	1	-2.53471	6.08462	2	-1.29506	0.462169	1	-1.29506	0.462169	2	3.15869	-3.10893	2
ACCTCCGACAACTG	CD4Treg	-0.0484796	-0.107697	1	-1.55531	2.99517	1	-1.08101	3.40152	6	-1.08101	3.40152	2	5.83767	3.94256	2
ACCTCCGACGAGTT	NK	-3.6415	11.8702	4	-1.5793	-10.1734	4	0.0285077	14.4222	3	0.0285077	14.4222	4	9.9578	14.4149	3
ACCTCCGAGAGGCA	B	11.4464	-4.37179	5	8.61369	8.16532	5	7.26434	-6.13305	2	7.26434	-6.13305	5	-3.23675	5.30676	4
ACCTCCGAGGTTTG.1	CD8TN	-0.887256	2.87322	3	-7.19773	0.394271	3	2.65144	2.16412	5	2.65144	2.16412	3	6.61643	-8.97785	7
ACCTCCGATAGCCA	NK	-8.93468	13.108	4	-5.25202	-8.5527	4	-0.82162	16.5325	3	-0.82162	16.5325	4	8.97271	22.3229	3
ACCTCCGATCAGGT	CD4TCM	2.969	6.30941	2	-0.639305	-0.63205	1	-3.36159	6.33989	6	-3.36159	6.33989	1	5.12769	7.09586	6
ACCTCCGATCCAGA	Monocyte	13.1603	13.5869	6	7.6162	-8.37919	6	9.99231	10.7034	4	9.99231	10.7034	6	16.489	6.90636	1
ACCTCCGATCGACA	CD4Treg	4.99142	-0.0366759	7	-1.54832	-2.09242	7	0.23014	7.46526	6	0.23014	7.46526	1	1.092	5.42384	6
ACCTCCGATCGTAG	CD4TCM	3.20098	3.50876	2	0.542567	-0.16601	1	-3.3543	6.0597	6	-3.3543	6.0597	1	5.43997	9.38181	5
ACCTCCGATGCAAC	CD8TN	-2.37866	5.02491	3	-7.03857	0.449249	3	3.72486	2.6516	5	3.72486	2.6516	3	9.055	-10.1595	7
ACCTCCGATTCGCC	CD4Treg	4.88458	2.55791	7	0.643459	0.262097	1	-1.55436	5.3055	6	-1.55436	5.3055	1	4.51794	11.7398	5
ACCTCGTGACACCA	Monocyte	14.6425	13.3662	6	7.39156	-8.34018	6	10.2002	10.0897	4	10.2002	10.0897	6	17.6986	5.31126	1
ACCTCGTGAGGTTC	CD8TN	-1.87036	3.68892	3	-7.46612	2.39167	3	0.721129	1.67361	5	0.721129	1.67361	3	9.58599	-4.44984	7
ACCTCGTGCACACA	CD4TCM	0.898222	5.26797	2	-1.82739	2.60651	1	-1.75703	4.16723	1	-1.75703	4.16723	1	5.57011	9.08362	5
ACCTCGTGCTTGGA	CD4TN	1.77558	-1.16267	1	-4.61237	3.09288	2	0.0648746	1.2693	1	0.0648746	1.2693	2	4.90431	1.02414	2
ACCTCGTGTGCACA	Monocyte	13.8293	9.68139	6	7.87746	-6.01336	6	9.70158	9.0915	4	9.70158	9.0915	6	17.6546	2.58559	1
ACCTCGTGTTCCCG	B	11.5977	-1.77823	5	8.781	7.12092	5	5.64217	-4.19537	2	5.64217	-4.19537	5	-3.27648	5.9783	4
ACCTCGTGTTGCTT	CD4TN	-0.690718	-2.0842	1	-3.49621	6.09364	2	-2.81285	1.4706	1	-2.81285	1.4706	2	2.26055	0.0468067	2
ACCTGAGAAACTGC	CD4TN	-1.47002	2.22295	2	-3.4537	3.2206	2	-1.51015	1.53469	1	-1.51015	1.53469	2	7.94155	0.188076	2
ACCTGAGAACCTGA	NK	-8.7143	12.6372	4	-3.38404	-8.8224	4	-0.0294364	15.7621	3	-0.0294364	15.7621	4	10.8468	13.8572	3
ACCTGAGACAAGCT	CD4TCM	-1.43239	6.00117	3	-1.90786	2.2057	1	-1.07185	3.30803	6	-1.07185	3.30803	2	8.45317	4.847	5
ACCTGAGAGAACCT	CD4Treg	5.67797	3.07614	7	-0.00333302	-2.26706	7	-0.926407	6.60694	6	-0.926407	6.60694	1	2.51799	6.28295	6
ACCTGAGAGTAAGA	CD8TN	0.0846864	0.17609	1	-6.80753	-0.101696	3	3.28394	2.95677	5	3.28394	2.95677	3	8.24467	-6.79887	7
ACCTGAGATAGCCA	CD4Treg	3.07044	1.46748	7	-1.53236	-0.313102	1	-0.253036	6.13935	6	-0.253036	6.13935	1	6.99023	8.65121	5
ACCTGAGATCAGAC	CD4TN	-2.3751	-0.183139	1	-2.43202	4.78311	2	-2.08178	1.53488	1	-2.08178	1.53488	2	5.06956	-4.78595	7
ACCTGAGATCTTTG	CD8TN	-0.822077	2.45084	3	-8.17806	0.0777499	3	3.37284	3.00834	5	3.37284	3.00834	3	10.421	-2.46075	7
ACCTGAGATGACAC	CD4TN	0.434671	0.752569	1	-4.75544	2.48561	3	0.466684	2.37928	1	0.466684	2.37928	3	9.60769	-2.64957	7
ACCTGAGATGGAGG	B	11.0258	-2.77151	5	7.53269	8.16116	5	7.28365	-6.13166	2	7.28365	-6.13166	5	-5.1574	7.82846	4
ACCTGAGATTCTAC	CD4Treg	3.63069	2.34646	7	0.14576	1.49279	1	-2.24295	4.3283	6	-2.24295	4.3283	1	5.13876	15.0808	5
ACCTGGCTAAACGA	CD4TCM	1.42068	3.6193	2	-1.06058	-1.60171	7	-1.92569	3.47075	6	-1.92569	3.47075	1	1.57034	6.66325	6
ACCTGGCTACTCAG	NK	-5.15956	10.9405	4	-0.558554	-9.48184	4	-1.68252	14.0729	3	-1.68252	14.0729	4	9.26614	18.7736	3
ACCTGGCTATAAGG	CD4Treg	4.95972	0.594266	7	-1.26929	-1.49126	7	-0.206318	6.74601	6	-0.206318	6.74601	1	7.48875	10.2155	5
ACCTGGCTATTCCT	NK	-8.6251	12.1635	4	-5.39283	-8.79855	4	0.192675	17.6104	3	0.192675	17.6104	4	8.74102	16.8903	3
ACCTGGCTCAGAGG	CD4Treg	0.575117	1.1307	7	0.381818	2.79081	1	-1.5428	3.54991	6	-1.5428	3.54991	2	8.39919	6.31336	5
ACCTGGCTCGAGAG	CD4TCM	3.5858	4.86719	2	-1.05734	-2.38613	7	-1.1904	6.76738	6	-1.1904	6.76738	1	1.82159	6.08759	6
ACCTGGCTCTGTTT	CD8TN	-5.61168	5.26033	3	-9.21632	1.02446	3	3.30092	3.26438	5	3.30092	3.26438	3	8.22762	-9.20186	7
ACCTGGCTCTTTAC	B	11.305	-3.976	5	7.59547	8.67913	5	6.77333	-6.88623	2	6.77333	-6.88623	5	-3.96382	4.56532	4
ACCTGGCTGCAGTT	CD8TN	-3.19931	3.10688	3	-8.27784	0.75791	3	3.20296	3.0792	5	3.20296	3.0792	3	8.19176	-6.03704	7
ACCTGGCTGGAACG	CD4TN	-2.65873	-0.619456	1	-3.31865	5.4916	2	-1.0483	2.11674	1	-1.0483	2.11674	2	5.47219	-2.69143	2
ACCTGGCTGGTGGA	CD4Treg	3.60121	0.396357	7	-1.18242	-2.10392	7	-0.791356	7.31765	6	-0.791356	7.31765	1	2.8066	5.36188	6
ACCTGGCTGTAAAG	NK	-5.9533	11.357	4	-3.38836	-9.55802	4	0.788039	14.701	3	0.788039	14.701	4	10.8062	14.0019	3
ACCTGGCTTCCTTA	CD8TN	-0.00346488	3.89568	3	-5.62436	0.79957	3	3.24472	2.43488	5	3.24472	2.43488	3	11.6286	-2.76095	7
ACCTTTGACATCAG	CD8TN	-4.01184	3.42624	3	-8.35222	1.18793	3	2.15475	2.74819	5	2.15475	2.74819	3	10.6473	-6.61202	7
ACCTTTGACTATTC	B	11.8793	-3.65385	5	9.09	10.2773	5	5.44912	-5.5323	2	5.44912	-5.5323	5	-6.76754	8.26437	4
ACCTTTGAGATAAG	CD4TN	-3.24197	0.226058	1	-0.971971	5.14599	2	-1.71535	1.97942	1	-1.71535	1.97942	2	6.11672	1.87332	2
ACCTTTGAGATACC	CD4TCM	1.01447	3.96724	2	-0.270215	1.60553	1	-3.72109	4.51816	6	-3.72109	4.51816	1	4.93367	7.77549	5
ACCTTTGAGGATTC	CD4TCM	1.16688	5.57172	2	-0.729362	1.83033	1	-3.03849	4.62339	6	-3.03849	4.62339	1	6.84403	7.29323	5
ACCTTTGATCACGA	CD4TN	-0.792427	0.300887	1	-3.45923	4.31781	2	-1.16694	1.41968	1	-1.16694	1.41968	2	5.46806	-1.35408	2
ACGAACACAGAATG	B	11.0815	-1.32521	5	7.3614	7.61306	5	7.25925	-4.408	2	7.25925	-4.408	5	-4.35624	7.7287	4
ACGAACACAGTCTG	NK	-6.88473	13.4465	4	-5.04623	-10.0473	4	1.01297	16.6372	3	1.01297	16.6372	4	8.47058	21.0891	3
ACGAACACCGCCTT	CD4Treg	-4.11207	0.98478	1	-0.385065	3.5638	1	-1.65358	4.4977	6	-1.65358	4.4977	1	5.29672	2.32475	2
ACGAACTGAGATGA	NK	-5.557	13.0598	4	-2.17256	-9.37057	4	0.133807	14.5919	3	0.133807	14.5919	4	11.57	14.5004	3
ACGAACTGATACCG	CD4TN	-1.95294	0.939992	1	-2.65349	4.56698	2	-1.99104	1.43628	1	-1.99104	1.43628	2	5.08458	-0.32782	2
ACGAACTGGTTCTT	CD4TCM	6.36795	4.92873	2	1.02197	-1.22336	1	-1.99469	7.00918	6	-1.99469	7.00918	1	7.07212	10.2102	5
ACGAACTGTCGTTT	Monocyte	13.6157	12.8665	6	7.80985	-7.95765	6	9.55977	9.39933	4	9.55977	9.39933	6	16.623	3.98041	1
ACGAACTGTCTCGC	CD4TCM	5.36131	4.61333	2	1.73058	0.815999	1	-2.97353	5.40298	6	-2.97353	5.40298	1	5.36747	10.9835	5
ACGAAGCTACCAGT	CD4Treg	2.09425	1.36054	7	1.26762	1.83967	1	-2.79366	5.80096	6	-2.79366	5.80096	1	2.76197	10.9847	5
ACGAAGCTACCCAA	B	10.9664	0.754627	5	6.7591	7.33214	5	6.99688	-5.20109	2	6.99688	-5.20109	5	-4.20354	7.63876	4
ACGAAGCTAGAACA	CD8TN	-2.54009	3.65383	3	-7.47973	1.58835	3	1.36291	3.0773	5	1.36291	3.0773	3	10.392	-5.68879	7
ACGAAGCTAGGGTG	B	12.0605	-2.65869	5	8.0111	8.7488	5	5.62556	-6.12214	2	5.62556	-6.12214	5	-5.11439	7.99314	4
ACGAAGCTATTCCT	CD4TCM	-2.11796	3.80417	3	-2.7709	2.97415	2	-0.0659302	2.47721	1	-0.0659302	2.47721	2	8.54682	2.25849	2
ACGAAGCTCTAGCA	CD4Treg	-1.04499	0.16999	1	-1.21074	4.71094	2	-1.47171	1.39877	1	-1.47171	1.39877	2	6.69241	1.9845	2
ACGAAGCTCTTGAG	CD8TN	-1.50565	3.77874	3	-6.54223	0.0968607	3	3.60243	3.03089	5	3.60243	3.03089	3	9.33056	-7.97767	7
ACGAAGCTGATGAA	NK	-7.54015	10.5129	4	-2.97982	-9.03869	4	-0.251004	15.277	3	-0.251004	15.277	4	9.36359	17.3613	3
ACGAAGCTTCCTCG	CD4TN	-2.54598	1.3978	1	-1.98454	4.07686	2	-0.794279	2.0806	1	-0.794279	2.0806	2	6.23052	3.29373	2
ACGAAGCTTCTCAT	CD8TN	-2.36274	2.89666	3	-8.28886	0.230695	3	3.56369	2.92957	5	3.56369	2.92957	3	6.30361	-9.38646	7
ACGAAGCTTGAACC	CD4Treg	3.59033	1.8048	7	-1.0693	0.168171	1	-1.9002	5.32673	6	-1.9002	5.32673	1	5.10539	10.7169	5
ACGAAGCTTGATGC	CD4TN	2.68631	-0.556272	7	-2.93413	2.5512	2	-1.97144	2.53238	1	-1.97144	2.53238	2	7.88015	5.77387	5
ACGAAGCTTGCATG	Monocyte	12.6722	12.645	6	8.0374	-8.43222	6	9.78956	9.61166	4	9.78956	9.61166	6	16.1506	3.7793	1
ACGACAACACCAGT	CD4TCM	6.97679	5.24615	2	1.33376	-0.739217	1	-2.91713	6.55002	6	-2.91713	6.55002	1	4.60663	15.2696	5
ACGACAACAGATCC	CD8TN	-3.75558	4.27812	3	-6.30586	2.2177	3	2.44094	2.2647	5	2.44094	2.2647	3	10.9694	-8.47054	7
ACGACAACCCCTAC	CD4Treg	2.56961	0.729248	7	0.85451	1.07653	1	-2.19469	5.19808	6	-2.19469	5.19808	1	2.74705	14.4375	5
ACGACAACCGAACT	B	12.8852	2.39178	5	8.02117	4.70897	5	8.40158	-2.58466	2	8.40158	-2.58466	5	-5.09122	7.09061	4
ACGACAACCTAAGC	Monocyte	14.1222	10.8703	6	7.411	-6.19157	6	9.94367	8.75324	7	9.94367	8.75324	6	17.4431	7.1482	1
ACGACAACCTTGGA	CD4TCM	4.3873	6.14045	2	0.890309	1.75855	1	-3.83792	4.5874	6	-3.83792	4.5874	1	3.10686	8.62624	5
ACGACAACTAAAGG	NK	-5.1639	12.6129	4	-3.63387	-9.48323	4	-0.942104	16.1926	3	-0.942104	16.1926	4	8.66929	17.6432	3
ACGACAACTCCAAG	CD4TCM	2.5299	6.6379	2	-1.5817	2.20073	1	-3.6106	4.0618	6	-3.6106	4.0618	1	5.77608	9.06871	5
ACGACAACTTGAGC	Monocyte	14.2986	13.3812	6	7.81509	-8.4853	6	9.49268	10.5312	4	9.49268	10.5312	6	16.029	4.22529	1
ACGACCCTACTGGT	Monocyte	12.5716	12.7076	6	7.46713	-7.98496	6	9.68503	10.6435	4	9.68503	10.6435	6	16.6842	3.41581	1
ACGACCCTAGAATG	CD4TN	-1.5044	0.46523	1	-2.27285	5.08997	2	-1.13868	2.52	1	-1.13868	2.52	2	2.7955	-4.24333	2
ACGACCCTGAACTC	CD4Treg	4.99591	0.442358	7	-0.269805	-0.581549	1	-1.54963	6.26763	6	-1.54963	6.26763	1	5.71666	10.7666	5
ACGACCCTGACAGG	NK	-8.91955	12.1929	4	-4.44107	-8.68319	4	0.617982	16.5861	3	0.617982	16.5861	4	9.31277	16.0147	3
ACGACCCTGCTACA	CD4TN	-1.92149	-1.97044	1	-2.04377	5.89848	2	-2.30322	0.580738	1	-2.30322	0.580738	2	1.92436	-2.11153	2
ACGACCCTGGTAGG	B	11.8497	-2.26035	5	6.67256	8.69771	5	6.73843	-5.76454	2	6.73843	-5.76454	5	-5.59524	7.40052	4
ACGACCCTGTCTAG	CD4TCM	5.20738	4.62274	2	1.60731	-0.205588	1	-3.17833	5.87558	6	-3.17833	5.87558	1	2.02996	9.3028	5
ACGACCCTTACTCT	B	12.0095	-3.26771	5	8.39898	9.22619	5	6.35179	-4.46244	2	6.35179	-4.46244	5	-6.77978	8.2359	4
ACGACCCTTGAGAA	CD4TCM	1.64227	4.1257	2	-0.252951	-9.47142	1	-4.51817	5.64052	6	-4.51817	5.64052	1	9.21634	10.3303	5
ACGAGGGAAACCGT	CD8TN	-1.49632	4.39688	3	-6.38526	1.57704	3	3.56803	3.76446	5	3.56803	3.76446	3	10.0793	-5.74642	7
ACGAGGGAACCCTC	Monocyte	13.6274	12.9168	6	7.75853	-7.46991	6	8.94002	10.0841	4	8.94002	10.0841	6	16.8714	7.25692	1
ACGAGGGAACCTGA	CD4Treg	5.22079	2.05234	7	1.30256	0.817133	1	-3.26836	5.31664	6	-3.26836	5.31664	1	1.71899	10.3122	5
ACGAGGGAACTCTT	B	11.401	-3.55947	5	8.50531	8.75536	5	6.15794	-4.78965	2	6.15794	-4.78965	5	-3.53819	6.42822	4
ACGAGGGAATCTTC	CD4Treg	3.20339	1.38181	7	-0.0393067	-1.39499	1	-1.85138	6.31292	6	-1.85138	6.31292	1	1.77161	5.09064	6
ACGAGGGACACAAC	Monocyte	13.9727	11.3323	6	8.16774	-6.73751	6	9.17844	10.0283	4	9.17844	10.0283	6	15.6178	5.83733	1
ACGAGGGACCTGAA	CD4TN	-2.33843	3.0402	3	-0.961774	4.66985	2	-2.50524	2.63992	1	-2.50524	2.63992	2	6.24615	3.44889	2
ACGAGGGAGGCGAA	Monocyte	14.0806	14.6954	6	7.43483	-7.40652	6	10.9881	9.76067	4	10.9881	9.76067	6	15.7088	5.52801	1
ACGAGGGAGGGTGA	CD4TN	1.12505	-2.2428	1	-4.9996	5.09934	2	-1.46424	0.479934	1	-1.46424	0.479934	2	3.53426	-3.04124	2
ACGAGGGAGTTGTG	NK	-7.67741	12.6639	4	-5.35317	-9.54008	4	0.529458	15.5016	3	0.529458	15.5016	4	12.0257	13.2382	3
ACGAGGGATAAAGG	CD4TN	-4.21054	0.496385	1	-1.36552	5.89658	2	-2.69405	1.90197	1	-2.69405	1.90197	2	4.30952	3.0135	2
ACGAGGGATACTTC	CD4TN	-2.26151	-0.366644	1	-1.09525	4.79638	2	-1.92529	1.69783	1	-1.92529	1.69783	2	3.70363	3.36862	2
ACGAGGGATAGAGA	CD4Treg	-2.64867	-0.192432	1	-1.41438	4.48307	2	-2.40802	1.78336	1	-2.40802	1.78336	2	7.50996	1.94595	2
ACGAGGGATCCTTA	B	10.8838	-1.68211	5	7.82938	7.72046	5	7.6932	-5.69597	2	7.6932	-5.69597	5	-2.80038	2.95135	4
ACGAGGGATCTCCG	CD4Treg	5.42065	1.05618	7	-0.896174	-1.23035	7	-1.04679	7.7341	6	-1.04679	7.7341	1	4.3006	6.63889	6
ACGAGGGATTTCTG	B	11.9845	-3.01087	5	8.46	8.7371	5	6.53104	-4.93563	2	6.53104	-4.93563	5	-3.67369	6.47637	4
ACGAGTACCCCGTT	CD4TCM	3.39073	3.86933	2	1.13896	2.0186	1	-3.16763	4.64083	6	-3.16763	4.64083	1	5.07507	13.3687	5
ACGAGTACCCTCCA	CD8TN	-3.49483	4.13472	3	-7.67521	0.439517	3	2.82696	2.73451	5	2.82696	2.73451	3	10.4979	-3.84548	7
ACGAGTACCTACTT	CD4Treg	-2.18548	1.07056	1	-1.51022	5.60355	2	-1.71959	1.30102	1	-1.71959	1.30102	2	5.82304	3.41057	2
ACGAGTACCTGATG	Monocyte	0.635384	6.0576	2	7.15242	-9.3189	6	9.88831	10.7876	4	9.88831	10.7876	6	15.4232	5.18203	1
ACGAGTACCTTGGA	CD4Treg	1.77757	-1.24244	7	-2.43804	1.94575	1	-2.33167	3.42148	1	-2.33167	3.42148	2	8.5131	6.52478	5
ACGAGTACGACGTT	CD4TCM	4.72058	3.79257	2	1.89939	1.6617	1	-3.87136	4.82996	6	-3.87136	4.82996	1	1.89375	12.5592	5
ACGAGTACGAGGTG	B	12.8229	0.873202	5	7.83397	6.36314	5	7.21242	-4.13205	2	7.21242	-4.13205	5	-5.84445	8.90879	4
ACGAGTACGCTCCT	CD4Treg	5.98865	2.5782	7	-0.516147	0.398892	1	-1.03428	4.74127	6	-1.03428	4.74127	1	7.79065	5.87313	5
ACGAGTACTATCTC	B	10.5475	-2.05133	5	7.4893	9.83721	5	5.58598	-5.82034	2	5.58598	-5.82034	5	-4.97452	5.64364	4
ACGAGTACTCCTTA	B	12.6124	2.06287	5	8.3012	4.98419	5	8.11697	-2.86406	2	8.11697	-2.86406	5	-4.43656	7.03746	4
ACGAGTACTGCTAG	CD8TN	-1.94989	5.29017	3	-7.81215	0.109559	3	2.22877	2.47356	5	2.22877	2.47356	3	7.28378	-8.82668	7
ACGAGTACTGGATC	CD4Treg	3.29627	1.34766	7	0.3132	0.274194	1	-1.48033	5.54747	6	-1.48033	5.54747	1	5.64388	13.8132	5
ACGAGTACTTGTGG	NK	-3.98785	12.6964	4	-4.21602	-10.9826	4	0.824477	14.9981	3	0.824477	14.9981	4	11.5265	12.5084	3
ACGATCGAACCACA	NK	-8.76564	10.2291	4	-3.5574	-8.04619	4	0.0200632	16.338	3	0.0200632	16.338	4	8.72142	20.398	3
ACGATCGACACTAG.1	CD4Treg	3.83648	3.81372	2	1.43406	-0.321053	1	-2.34348	6.27566	6	-2.34348	6.27566	1	5.35278	7.19427	5
ACGATCGACATGCA	NK	-7.18235	10.9822	4	-3.12908	-9.1739	4	-0.814427	15.3434	3	-0.814427	15.3434	4	11.3685	15.1202	3
ACGATCGACCGCTT	CD4TCM	3.24404	5.11986	2	0.71323	0.498303	1	-2.83711	6.60914	6	-2.83711	6.60914	1	6.07058	11.2666	5
ACGATCGACTCGAA	B	11.1977	-4.00028	5	8.21698	10.195	5	5.56456	-5.93045	2	5.56456	-5.93045	5	-4.42446	7.97722	4
ACGATCGACTGCTC	B	11.2826	-2.34098	5	7.99413	8.68875	5	6.73287	-5.2014	2	6.73287	-5.2014	5	-4.62865	3.38484	4
ACGATCGAGTAAGA	CD8TN	-1.08963	2.15891	3	-6.43256	0.0395429	3	3.71125	2.31716	5	3.71125	2.31716	3	8.37327	-10.7747	7
ACGATCGATCCAGA	Monocyte	14.276	12.0824	6	7.29569	-7.62479	6	9.49198	9.64414	4	9.49198	9.64414	6	18.2974	5.55368	1
ACGATCGATCTCCG	CD4TN	-2.22786	-1.53912	1	-3.70197	5.73451	2	-2.2671	2.15798	1	-2.2671	2.15798	2	4.27045	-3.69431	2
ACGATCGATCTTAC	CD4TCM	1.93863	3.09438	2	0.155512	2.08497	1	-3.50505	4.38583	6	-3.50505	4.38583	1	5.15867	8.4311	5
ACGATGACAACGAA	NK	-4.48953	11.7926	4	-3.60581	-10.2803	4	0.977828	15.2249	3	0.977828	15.2249	4	9.37158	17.3265	3
ACGATGACCCCTAC	CD4Treg	4.95526	1.05919	7	-1.69739	-2.48442	7	-0.226556	7.34195	6	-0.226556	7.34195	1	0.413331	6.83601	6
ACGATGACCCTGTC	NK	-6.5747	11.6445	4	-2.99145	-8.87349	4	-0.0655314	14.9809	3	-0.0655314	14.9809	4	9.90554	14.6614	3
ACGATGACCTCTTA	NK	-6.38946	14.0662	4	-2.94817	-9.49446	4	-0.95707	16.1368	3	-0.95707	16.1368	4	9.19482	14.8434	3
ACGATGACGAAACA	Monocyte	12.7113	9.65144	6	7.57878	-4.73027	6	10.1598	8.02522	7	10.1598	8.02522	6	16.7817	3.36251	1
ACGATGACGCTCCT	CD4Treg	4.40243	0.369985	7	-1.09998	-2.19796	7	-0.491642	6.88819	6	-0.491642	6.88819	1	0.254178	5.88443	6
ACGATGACGGACAG	CD4Treg	3.06519	1.43595	7	-1.73286	1.431	1	-1.05195	5.33952	6	-1.05195	5.33952	1	4.40739	11.7697	5
ACGATGACGTACGT	CD8TN	-2.04086	2.78418	3	-7.47959	2.07669	3	1.58462	3.36513	5	1.58462	3.36513	3	11.7643	-6.79073	7
ACGATGACGTGAGG	CD4TCM	3.27631	5.69613	2	-1.02988	3.23133	1	-3.00062	3.35573	1	-3.00062	3.35573	1	5.63716	1.66795	2
ACGATGACTCAGGT	CD4TN	-2.84755	-1.36744	1	-2.91114	6.08598	2	-2.36392	1.34857	1	-2.36392	1.34857	2	6.84468	-4.8981	7
ACGATGACTCTACT	B	13.1806	-2.99114	5	8.78169	9.76199	5	5.65842	-5.13551	2	5.65842	-5.13551	5	-4.92372	5.05494	4
ACGATGACTCTCGC	CD4Treg	4.41208	1.14612	7	1.05564	0.288398	1	-0.904058	5.67228	6	-0.904058	5.67228	1	5.00702	14.5565	5
ACGATGACTTCATC	NK	-6.54962	10.793	4	-2.07649	-8.37073	4	-1.18825	14.5503	3	-1.18825	14.5503	4	9.19121	14.9986	3
ACGATTCTAGAATG	CD4TN	0.314991	-1.67161	1	-2.95054	4.72293	2	-1.80834	2.62523	1	-1.80834	2.62523	2	2.4944	1.9927	2
ACGATTCTATGCTG.1	CD4TCM	3.72013	4.98651	2	0.85446	-1.22167	1	-1.50724	6.94881	6	-1.50724	6.94881	1	7.14976	9.14512	5
ACGATTCTCACTAG	CD4Treg	2.13726	2.51706	2	-0.037013	2.39244	1	-2.7842	4.31104	6	-2.7842	4.31104	1	5.93396	8.70752	5
ACGATTCTGAAACA	Monocyte	12.5081	11.675	6	6.96477	-7.69716	6	11.0498	9.85662	4	11.0498	9.85662	6	16.8656	3.31908	1
ACGCAATGACGACT	B	11.6802	-4.17101	5	8.19992	8.88072	5	6.15968	-6.09139	2	6.15968	-6.09139	5	-3.61448	6.86107	4
ACGCAATGAGCGTT	NK	-7.07545	13.8083	4	-4.7413	-9.41521	4	0.0565698	15.926	3	0.0565698	15.926	4	9.54395	18.6748	3
ACGCAATGATGCTG	CD8TN	-0.501622	3.90554	3	-6.31177	2.26322	3	0.922595	1.95612	5	0.922595	1.95612	3	9.04343	-10.2998	7
ACGCAATGCTGTTT	CD4TCM	5.57378	4.31518	2	0.91768	0.333184	1	-2.4444	5.42033	6	-2.4444	5.42033	1	4.56895	9.48449	5
ACGCAATGTCCGTC	CD4TCM	4.23191	6.12422	2	-0.924232	2.44087	1	-1.1476	3.35489	1	-1.1476	3.35489	1	7.80531	5.59937	5
ACGCAATGTGAGCT	B	12.3429	-1.16192	5	7.70839	8.98546	5	6.69637	-5.02766	2	6.69637	-5.02766	5	-3.62558	6.70506	4
ACGCAATGTGGGAG	CD4Treg	3.38579	-0.143273	7	0.749773	1.27203	1	-2.24737	5.73879	6	-2.24737	5.73879	1	4.29116	13.0424	5
ACGCAATGTTGTGG	CD4Treg	0.61161	0.927592	1	-1.32455	5.29191	2	-0.928181	4.10527	6	-0.928181	4.10527	2	7.40893	2.96208	2
ACGCACCTACCAGT	B	12.8535	2.36268	5	8.03919	4.43203	5	8.32107	-2.52573	2	8.32107	-2.52573	5	-4.65843	6.111	4
ACGCACCTCACCAA	NK	-3.22241	13.1064	4	-2.09634	-10.3641	4	-1.03035	14.383	3	-1.03035	14.383	4	8.63124	16.7312	3
ACGCACCTCGGTAT	CD4Treg	2.54544	0.269815	7	-1.69855	-0.564614	1	-1.04398	3.39746	6	-1.04398	3.39746	2	7.71366	8.50282	5
ACGCACCTCGTTAG	B	11.3705	-2.06163	5	7.81084	8.44765	5	7.54154	-4.90884	2	7.54154	-4.90884	5	-4.88251	3.9703	4
ACGCACCTCTAGTG	CD8TN	-2.07045	3.1884	3	-7.88152	0.604078	3	1.46483	1.77541	5	1.46483	1.77541	3	11.7808	-6.66514	7
ACGCACCTCTGTAG	CD4TCM	4.22959	3.96029	2	1.7553	1.38754	1	-3.37195	5.35899	6	-3.37195	5.35899	1	2.49075	12.4684	5
ACGCACCTGAAAGT	CD4TCM	3.44628	6.09036	2	-1.35786	2.74159	1	-2.67627	3.80206	6	-2.67627	3.80206	1	8.19961	4.40738	2
ACGCACCTGATAAG	CD8TN	-3.3921	3.14327	3	-8.40928	1.6818	3	0.958613	3.22862	1	0.958613	3.22862	3	11.3902	-2.97329	7
ACGCACCTTGTCAG	NK	-5.80734	12.5407	4	-3.86642	-9.48817	4	-0.686098	15.9015	3	-0.686098	15.9015	4	9.24507	15.5552	3
ACGCCACTAGCAAA	NK	-6.17326	11.0319	4	-2.13213	-9.3809	4	-0.281562	14.3393	3	-0.281562	14.3393	4	8.86241	17.4954	3
ACGCCACTCAAAGA	NK	-5.38958	11.9493	4	-2.62649	-8.85543	4	-0.943901	15.6741	3	-0.943901	15.6741	4	8.73624	21.5495	3
ACGCCACTCGCAAT	CD4TCM	3.24052	5.03497	2	1.37442	-0.939892	1	-2.39171	7.4929	6	-2.39171	7.4929	1	5.77196	9.64452	5
ACGCCACTCGCCTT	CD4Treg	1.74134	2.61662	1	-0.885284	2.8548	1	-0.855463	4.38888	6	-0.855463	4.38888	1	7.56924	6.17748	5
ACGCCACTCTAGTG	CD4TCM	1.84194	5.93414	2	-0.0397829	1.62834	1	-3.00081	5.44665	6	-3.00081	5.44665	1	4.74367	12.5793	5
ACGCCACTGATAAG	CD4TN	-0.233476	1.30172	1	-1.67913	4.50086	2	-2.02009	0.433889	1	-2.02009	0.433889	2	3.06618	0.118315	2
ACGCCACTTCGTTT	CD8TN	-1.1775	3.29434	3	-8.2992	0.348665	3	2.08952	1.83725	5	2.08952	1.83725	3	6.52832	-9.627	7
ACGCCACTTTTGCT	Monocyte	13.5915	12.5392	6	7.2774	-6.99399	6	10.2392	9.3666	4	10.2392	9.3666	6	17.9309	5.47404	1
ACGCCACTTTTGTC	NK	-6.72356	12.7357	4	-3.0079	-8.58091	4	-0.313113	16.0087	3	-0.313113	16.0087	4	9.47548	15.3859	3
ACGCCGGAAGAGGC	NK	-9.43101	12.4038	4	-4.27654	-8.2218	4	0.336191	15.9022	3	0.336191	15.9022	4	9.52135	16.1379	3
ACGCCGGAAGCATC	Monocyte	12.7557	14.0911	6	7.4563	-8.90669	6	10.3923	10.4557	4	10.3923	10.4557	6	16.1291	8.91375	1
ACGCCGGAAGCGGA	CD8TN	-0.616298	5.03669	3	-6.71832	0.981063	3	3.44757	2.29274	5	3.44757	2.29274	3	10.8262	-8.42161	7
ACGCCGGAATTTCC	CD4TN	0.0112874	-0.879278	1	-2.84236	6.12027	2	-2.68425	0.983555	1	-2.68425	0.983555	2	2.3152	2.07312	2
ACGCCGGACAAAGA	NK	-8.53549	11.9419	4	-5.32693	-9.20356	4	1.02564	16.0558	3	1.02564	16.0558	4	10.2466	19.0005	3
ACGCCGGACACTAG	CD4TCM	3.62859	5.86468	2	0.778861	-0.00511984	1	-3.081	6.86049	6	-3.081	6.86049	1	3.55109	5.7725	6
ACGCCGGACTAGTG	NK	-5.20879	10.3808	4	-0.803297	-9.05987	4	-0.867911	13.7381	3	-0.867911	13.7381	4	10.3345	17.6722	3
ACGCCGGAGAAACA	B	12.0621	-3.21341	5	9.01096	6.90819	5	5.8838	-3.42218	2	5.8838	-3.42218	5	-6.33773	8.04646	4
ACGCCGGAGATAGA	CD4TCM	2.77829	3.73296	2	1.15201	1.98921	1	-2.89924	5.2146	6	-2.89924	5.2146	1	2.81126	13.1836	5
ACGCCGGAGGAAAT	CD4Treg	3.91759	0.981019	7	-1.20554	-2.05896	7	-0.81053	6.19636	6	-0.81053	6.19636	1	2.03488	6.50863	6
ACGCCGGAGTGTCA	CD8TN	-3.61151	5.66203	3	-6.56271	0.384676	3	1.66534	2.37817	5	1.66534	2.37817	3	10.9505	-7.46694	7
ACGCCGGATGCCAA	B	11.3385	0.231819	5	7.31554	7.00098	5	7.37733	-4.60685	2	7.37733	-4.60685	5	-5.9399	8.25888	4
ACGCCGGATGCTAG	CD4Treg	1.73609	1.45187	7	-1.19396	1.3163	1	-0.298158	5.11355	6	-0.298158	5.11355	1	6.17881	11.5768	5
ACGCCTTGCAAAGA	Monocyte	0.931337	6.56019	2	6.9467	-9.32791	6	10.6129	10.8467	4	10.6129	10.8467	6	15.0181	4.25262	1
ACGCCTTGCAATCG	CD4Treg	3.30975	2.60009	7	0.944049	1.14381	1	-1.93214	4.66435	6	-1.93214	4.66435	1	8.37746	8.34691	5
ACGCCTTGCATGGT	CD4TN	-2.94607	-1.20509	1	-1.42706	5.91617	2	-3.10573	1.51985	1	-3.10573	1.51985	2	1.90202	-1.03022	2
ACGCCTTGGACGAG	Monocyte	12.7824	8.51502	6	7.92765	-4.22792	6	10.557	7.97979	7	10.557	7.97979	6	16.755	2.82116	1
ACGCCTTGGAGATA	CD4TN	0.158436	-0.291445	1	-3.5864	6.09206	2	-2.35389	0.76657	1	-2.35389	0.76657	2	6.08451	2.30024	2
ACGCCTTGGGATCT	CD8TN	-1.76206	3.40807	3	-6.93121	2.13767	3	1.78132	2.9997	5	1.78132	2.9997	3	9.7562	-4.16539	7
ACGCCTTGGGTAGG	CD4TCM	4.01835	5.65002	2	-0.629559	-2.86605	7	-1.22501	7.96458	6	-1.22501	7.96458	1	0.901853	5.92528	6
ACGCCTTGGTCGAT	B	10.9946	0.162625	5	6.35562	8.45361	5	7.8677	-5.86168	2	7.8677	-5.86168	5	-2.79107	2.2332	4
ACGCCTTGTACGAC	CD4Treg	3.74584	1.24363	7	-1.53389	-1.78699	7	-0.192087	6.85835	6	-0.192087	6.85835	1	2.24073	5.11269	6
ACGCCTTGTCAGTG	Monocyte	13.3531	12.9277	6	8.1464	-7.66983	6	9.45243	9.49564	4	9.45243	9.49564	6	16.5315	4.16697	1
ACGCGGTGAGCCAT	Monocyte	14.2933	14.0562	6	7.79716	-6.40857	6	9.7884	10.5202	4	9.7884	10.5202	6	17.3426	7.16099	1
ACGCGGTGAGTAGA	CD4Treg	0.938036	0.17983	7	-1.65272	-0.27532	1	-1.82044	6.1911	6	-1.82044	6.1911	1	3.98508	6.29152	6
ACGCGGTGCCGTAA	CD4TN	-1.05232	1.10312	1	-5.97391	2.70723	2	0.153917	1.87081	1	0.153917	1.87081	2	6.51213	-5.43401	7
ACGCGGTGGAACCT	CD4TCM	2.54993	5.88355	2	0.934372	0.490523	1	-2.75431	5.34235	6	-2.75431	5.34235	1	2.89664	10.0478	5
ACGCGGTGGTCTGA	CD8TN	-3.9715	4.35903	3	-7.94964	0.269148	3	3.65768	2.46924	5	3.65768	2.46924	3	7.19788	-10.5602	7
ACGCTCACACAGTC	NK	-8.81743	12.5589	4	-5.36844	-9.35939	4	-0.0663821	17.5064	3	-0.0663821	17.5064	4	8.74446	19.6975	3
ACGCTCACATCTCT	CD4TN	-1.05939	0.297277	1	-3.69919	3.59623	2	-0.734856	1.29566	1	-0.734856	1.29566	2	6.04466	-1.28038	2
ACGCTCACATGTGC	Monocyte	13.4074	10.0751	6	8.3736	-5.46584	6	9.86097	8.71574	7	9.86097	8.71574	6	17.3166	8.8117	1
ACGCTCACCATGCA	CD4TN	-1.66799	1.33408	1	-4.00472	2.59164	2	0.453481	2.41534	1	0.453481	2.41534	3	7.59652	1.85247	2
ACGCTCACCGCTAA	CD4TCM	3.50827	5.27524	2	0.219679	0.205922	1	-2.36572	5.94878	6	-2.36572	5.94878	1	5.92473	9.73991	5
ACGCTCACCGTAGT	CD4Treg	3.94125	-0.0449638	7	-1.47374	-1.68701	7	-0.516358	6.46744	6	-0.516358	6.46744	1	3.07064	5.45105	6
ACGCTCACGAAACA	Monocyte	12.847	7.47227	6	8.13927	-3.83756	6	10.4931	8.02294	7	10.4931	8.02294	6	16.9004	4.84065	1
ACGCTCACGAACTC	CD4TCM	2.96664	6.52664	2	0.257801	1.03093	1	-3.1438	4.88192	6	-3.1438	4.88192	1	2.86324	14.3799	5
ACGCTCACGAGAGC	NK	-5.07661	11.4418	4	-2.88328	-10.45	4	0.334699	13.8926	3	0.334699	13.8926	4	11.5881	12.0645	3
ACGCTCACGGTAGG	B	12.6644	-2.92741	5	7.84949	8.29384	5	5.91359	-3.63782	2	5.91359	-3.63782	5	-5.00672	8.0992	4
ACGCTCACGTACGT	CD4TN	-0.181642	-2.04809	1	-2.49002	5.80818	2	-2.26053	0.657456	1	-2.26053	0.657456	2	4.33005	-5.9479	7
ACGCTCACTAAAGG	NK	-4.91938	10.7503	4	-0.733724	-9.33598	4	-1.45536	13.3276	3	-1.45536	13.3276	4	10.1263	16.02	3
ACGCTCACTACTGG	CD4TCM	1.65454	4.42632	2	-1.52709	2.55848	1	-2.19626	3.40699	1	-2.19626	3.40699	1	6.24631	6.73689	5
ACGCTCACTTTGCT	CD4Treg	5.72528	1.03325	7	-1.24141	-2.44593	7	-0.0537349	7.62546	6	-0.0537349	7.62546	1	0.183336	5.96678	6
ACGCTGCTACCGAT	B	11.0396	-3.91558	5	6.83939	8.76599	5	7.37081	-5.73344	2	7.37081	-5.73344	5	-4.29846	4.34308	4
ACGCTGCTAGAACA.1	CD4TCM	5.82466	5.15088	2	1.55411	0.301451	1	-2.97404	5.04144	6	-2.97404	5.04144	1	3.48332	12.5035	5
ACGCTGCTCACCAA.1	CD4TCM	6.64454	5.12726	2	0.823109	0.657442	1	-2.97776	5.50684	6	-2.97776	5.50684	1	2.21154	12.3327	5
ACGCTGCTCTGAGT	CD4TCM	3.86897	5.82739	2	-1.51287	2.56676	1	-1.95624	3.85052	1	-1.95624	3.85052	1	7.82879	3.68775	2
ACGCTGCTCTGTGA	CD4TCM	0.363954	3.08578	3	-1.70919	2.10861	1	-3.50085	4.76931	6	-3.50085	4.76931	1	5.39492	10.0634	5
ACGCTGCTGCTATG	Monocyte	12.9909	13.017	6	7.87112	-7.67266	6	11.0478	9.9749	4	11.0478	9.9749	6	16.4534	4.07332	1
ACGCTGCTGGAACG	CD4TN	-0.800496	-0.778347	1	-2.83119	5.46987	2	-1.10647	1.60267	1	-1.10647	1.60267	2	4.70462	1.64779	2
ACGCTGCTGTTACG	NK	-4.15694	11.6283	4	-3.01181	-9.69943	4	0.243474	14.4336	3	0.243474	14.4336	4	10.9755	11.7015	3
ACGCTGCTGTTGGT	CD8TN	-5.64962	4.49298	3	-9.11827	0.787485	3	3.39191	3.79728	5	3.39191	3.79728	3	6.73853	-7.24748	7
ACGCTGCTGTTTCT	Monocyte	12.585	13.5179	6	7.27252	-9.63505	6	10.7874	10.6287	4	10.7874	10.6287	6	15.1801	4.8353	1
ACGCTGCTTACTTC	B	11.1073	-2.37836	5	6.86543	8.87733	5	8.02358	-5.83821	2	8.02358	-5.83821	5	-2.66053	3.82293	4
ACGCTGCTTCTTTG	NK	-4.94685	11.3325	4	-1.74201	-9.13024	4	-0.124282	13.9658	3	-0.124282	13.9658	4	10.929	16.3129	3
ACGGAACTACACCA	CD8TN	-1.65445	5.32582	3	-6.18613	0.396356	3	2.23292	1.80979	5	2.23292	1.80979	3	9.17323	-10.3152	7
ACGGAACTCCTGTC.1	CD4Treg	4.63705	-0.244903	7	-0.941678	-2.64467	7	-0.916948	6.92137	6	-0.916948	6.92137	1	1.72693	5.90422	6
ACGGAACTCTCCAC	CD4Treg	5.57828	1.19191	7	-0.164469	-1.68993	7	-1.11757	7.67764	6	-1.11757	7.67764	1	3.82811	5.38536	6
ACGGAACTGAAAGT	CD4TCM	2.02222	3.92857	2	-3.97485	3.64586	2	-0.358524	2.46891	1	-0.358524	2.46891	2	7.69818	4.41394	2
ACGGAACTGGTATC	NK	-6.15668	13.0606	4	-4.36735	-9.91242	4	0.987081	16.0008	3	0.987081	16.0008	4	10.1993	15.1562	3
ACGGAACTGTTTGG	B	12.1154	-2.48337	5	7.3976	8.46179	5	7.5838	-5.2493	2	7.5838	-5.2493	5	-2.65432	3.73831	4
ACGGAACTTGCTAG	NK	-8.04702	13.0694	4	-5.21004	-8.98005	4	0.731483	17.1406	3	0.731483	17.1406	4	8.29246	17.9613	3
ACGGAACTTGGAAA	B	10.9202	-2.76706	5	8.49493	8.58852	5	6.13707	-5.90144	2	6.13707	-5.90144	5	-7.10846	8.31737	4
ACGGAACTTGGAGG	CD4Treg	3.80805	1.18885	7	0.745317	-0.918346	1	-1.1414	6.28384	6	-1.1414	6.28384	1	3.93424	11.6393	5
ACGGAACTTTCCCG	Monocyte	13.0052	13.7434	6	6.82534	-8.80611	6	10.6436	10.6953	4	10.6436	10.6953	6	14.9627	4.69093	1
ACGGAACTTTCCCG.2	CD8TN	-2.12943	3.54999	3	-7.75671	0.359292	3	2.47743	3.31505	5	2.47743	3.31505	3	6.58129	-9.03515	7
ACGGAGGAAGGTTC	CD4TN	-2.67807	-0.497315	1	-3.0638	5.77486	2	-2.46355	1.20959	1	-2.46355	1.20959	2	4.45332	-0.688627	2
ACGGAGGACCATGA	B	11.7109	-4.09607	5	7.86591	8.99714	5	6.93623	-5.37032	2	6.93623	-5.37032	5	-2.7982	2.23001	4
ACGGAGGACCCACT	CD4TN	-0.756761	-2.58879	1	-3.70985	4.59094	2	0.106169	1.57026	1	0.106169	1.57026	2	3.68427	0.0160919	2
ACGGAGGAGCTGTA	CD4TCM	6.09678	5.92355	2	0.526584	-2.07292	1	-2.48114	7.37649	6	-2.48114	7.37649	1	3.34985	6.31569	6
ACGGAGGAGTCACA	B	12.7033	-0.823256	5	8.55074	6.13488	5	6.05015	-3.24398	2	6.05015	-3.24398	5	-5.84473	8.14996	4
ACGGAGGATAGACC	B	10.8934	-1.0232	5	7.09798	9.14658	5	6.52267	-4.80053	2	6.52267	-4.80053	5	-6.37067	5.47929	4
ACGGAGGATATGGC	CD8TN	-1.29439	2.57192	3	-6.30721	1.48636	3	1.28278	2.86009	5	1.28278	2.86009	3	11.6229	-6.43483	7
ACGGAGGATTCTGT	CD4TN	-2.46326	0.108994	1	-6.66281	1.87997	3	0.226381	1.77919	1	0.226381	1.77919	2	6.39319	-4.39353	7
ACGGATTGACCATG	CD4Treg	-1.57216	-1.23306	1	-3.37325	6.00921	2	-1.84974	2.47986	1	-1.84974	2.47986	2	6.93476	3.74097	2
ACGGATTGCAACTG	CD4TCM	2.63274	3.14723	2	-1.13743	4.00923	2	-2.11081	4.04928	6	-2.11081	4.04928	1	6.13531	2.03125	2
ACGGATTGCCCTCA	CD4Treg	1.85637	-1.07908	1	-4.62497	4.11498	2	-1.177	1.20269	1	-1.177	1.20269	2	6.46598	3.1913	2
ACGGATTGCCTTAT	CD4Treg	4.17014	1.93114	7	-0.11085	-0.2611	1	-0.610911	5.44646	6	-0.610911	5.44646	1	3.79832	11.8436	5
ACGGATTGCTCGCT	CD8TN	-3.03627	4.13196	3	-9.23503	1.763	3	2.28569	3.88009	5	2.28569	3.88009	3	8.65942	-9.58132	7
ACGGATTGGTTAGC	B	11.9385	-3.32791	5	7.38723	10.0463	5	6.47483	-5.41029	2	6.47483	-5.41029	5	-4.06733	6.4637	4
ACGGATTGTATGCG	CD4TN	-1.51422	-0.366638	1	-3.00232	5.10947	2	-0.110087	2.22036	1	-0.110087	2.22036	2	3.92097	-0.963994	2
ACGGATTGTCGATG	CD8TN	-2.63616	4.92588	3	-7.21375	1.34418	3	1.56566	2.09237	1	1.56566	2.09237	3	9.39854	-10.1866	7
ACGGATTGTGCGTA	NK	-5.58355	12.624	4	-2.08884	-9.4339	4	-0.860632	15.0401	3	-0.860632	15.0401	4	10.4802	17.499	3
ACGGATTGTTCACT	CD4TN	-0.703953	-0.906538	1	-3.21056	4.53595	2	-1.01051	1.84691	1	-1.01051	1.84691	2	1.55211	-2.74399	2
ACGGCGTGACTCAG	NK	-4.9801	13.6838	4	-3.0247	-10.575	4	0.538449	14.8879	3	0.538449	14.8879	4	9.21298	14.7793	3
ACGGCGTGAGCATC	CD4TCM	3.86588	5.01838	2	0.956179	-1.21911	7	-2.74117	6.86222	6	-2.74117	6.86222	1	7.40288	10.8268	5
ACGGCGTGAGTGTC	CD4TN	-1.81099	1.74443	1	-3.09152	5.12993	2	-0.453493	1.27346	1	-0.453493	1.27346	2	2.59567	-2.44291	2
ACGGCGTGATAAGG	Monocyte	13.7503	11.6784	6	8.25536	-6.1172	6	9.27313	9.68009	4	9.27313	9.68009	6	18.2879	2.15927	1
ACGGCGTGCGCTAA	Monocyte	13.1662	12.3352	6	8.2428	-7.03058	6	10.0364	10.3212	4	10.0364	10.3212	6	16.8879	2.03621	1
ACGGCGTGCTCCCA	CD4TCM	0.641454	4.20162	2	-1.73437	2.20096	1	-3.84364	4.51976	6	-3.84364	4.51976	1	8.52169	4.04457	2
ACGGCGTGGGAAGC	Monocyte	14.2729	10.1976	6	8.45478	-5.18829	6	10.1936	8.26936	7	10.1936	8.26936	6	17.2259	7.87468	1
ACGGCGTGTTCCGC	CD4TCM	5.72001	4.29891	2	0.920037	-1.16179	1	-3.56377	6.57055	6	-3.56377	6.57055	1	3.80652	11.5925	5
ACGGCGTGTTCTGT	Monocyte	12.7692	10.07	6	7.23504	-7.10798	6	9.16966	9.51847	4	9.16966	9.51847	6	16.0995	7.05055	1
ACGGCTCTACCCAA	NK	-7.55891	11.9846	4	-3.00478	-10.0352	4	0.208151	15.4592	3	0.208151	15.4592	4	7.71169	18.464	3
ACGGCTCTACCCTC	CD4TN	-2.65094	-0.291737	1	-2.52186	4.64301	2	-0.693266	0.450311	1	-0.693266	0.450311	2	7.61924	-3.19671	7
ACGGCTCTAGAATG	NK	-6.67631	11.5846	4	-2.28321	-9.59563	4	-0.839648	15.4561	3	-0.839648	15.4561	4	10.5237	18.762	3
ACGGCTCTAGGGTG	Monocyte	12.8984	13.0748	6	8.18799	-7.85219	6	9.3545	9.94175	4	9.3545	9.94175	6	16.727	2.99952	1
ACGGCTCTCACTTT	Monocyte	13.1262	11.8492	6	7.48936	-5.77138	6	11.0683	9.42414	4	11.0683	9.42414	6	17.1399	4.12572	1
ACGGCTCTTCACCC	CD4TN	-1.37858	0.729465	1	-3.82863	3.48681	2	-1.415	2.88576	1	-1.415	2.88576	2	7.08771	6.30009	2
ACGGCTCTTGACAC	CD4TN	-1.47657	-0.197189	1	-4.82302	4.1806	2	0.375794	1.84222	1	0.375794	1.84222	2	6.86859	2.0668	2
ACGGCTCTTGTGCA	CD8TN	-4.10582	5.46394	3	-8.04803	1.20162	3	3.32913	2.25029	5	3.32913	2.25029	3	7.66278	-10.3337	7
ACGGGAGAAAACAG	CD4TN	1.98137	-1.41722	1	-2.28808	-0.23864	7	-1.32347	0.566623	6	-1.32347	0.566623	2	7.68712	8.48664	5
ACGGGAGAATCGAC	B	12.6083	-0.390934	5	8.52815	6.44195	5	6.12992	-4.00544	2	6.12992	-4.00544	5	-3.64122	4.77419	4
ACGGGAGACAAGCT	CD8TN	-0.432875	2.39408	3	-4.98194	2.19557	3	1.22199	1.7343	1	1.22199	1.7343	3	9.78788	-6.80667	7
ACGGGAGACCGATA	CD8TN	-0.688201	4.93338	3	-6.31464	0.298904	3	1.75279	2.56098	5	1.75279	2.56098	3	11.5992	-3.55139	7
ACGGGAGACGAACT	Monocyte	14.0312	14.4219	6	7.82339	-9.59228	6	9.62923	10.3664	4	9.62923	10.3664	6	16.1268	5.18856	1
ACGGGAGACGTTGA	B	11.7153	-1.37098	5	7.23898	8.48179	5	7.80288	-5.90283	2	7.80288	-5.90283	5	-2.40786	2.66757	4
ACGGGAGAGGTTCA	CD4TN	-0.526946	0.801645	1	-2.05948	4.9894	2	-0.250107	1.77404	1	-0.250107	1.77404	2	5.51619	-3.87278	7
ACGGTAACACTGTG	CD4Treg	6.11471	1.73225	7	-0.543775	-2.80812	7	-0.231315	7.72709	6	-0.231315	7.72709	1	0.676278	6.73941	6
ACGGTAACCACTCC	CD4TN	-4.10571	0.717727	1	-0.672525	4.85349	2	-1.35891	2.38082	1	-1.35891	2.38082	2	3.59478	0.0246142	2
ACGGTAACCGAGTT	CD8TN	-3.30251	3.05032	3	-8.19932	0.709836	3	2.35763	3.21606	5	2.35763	3.21606	3	11.3178	-2.71697	7
ACGGTAACCTAGCA	NK	-3.51806	12.1341	4	-1.315	-10.0565	4	-0.64151	13.6831	3	-0.64151	13.6831	4	12.1523	13.104	3
ACGGTAACGAACTC	CD8TN	-4.80239	5.21998	3	-7.02725	2.13168	3	0.883319	3.10354	5	0.883319	3.10354	3	9.16026	-3.63566	7
ACGGTAACGGAGCA	CD4TN	-3.38664	1.33541	1	-2.4957	4.48699	2	-0.0106181	1.8589	1	-0.0106181	1.8589	2	7.27807	-1.17312	2
ACGGTAACGGTAGG	CD8TN	-0.274885	2.11585	3	-5.79699	1.3031	3	2.29733	2.67243	5	2.29733	2.67243	3	10.2447	-7.7388	7
ACGGTAACTGCACA	CD4TCM	3.21031	3.6234	2	0.185849	3.11473	1	-2.01541	4.20772	6	-2.01541	4.20772	1	6.92698	8.76082	5
ACGGTAACTGGTGT	B	11.2019	-3.95494	5	7.95215	7.91779	5	6.96861	-4.65111	2	6.96861	-4.65111	5	-3.35852	5.95686	4
ACGGTATGAAGCAA	NK	-5.05212	12.6833	4	-1.99139	-10.1263	4	0.698969	14.5156	3	0.698969	14.5156	4	9.91244	15.6239	3
ACGGTATGAATGCC.1	CD8TN	-1.97328	2.26758	3	-8.08228	1.75313	3	3.81081	2.41185	5	3.81081	2.41185	3	10.0664	-9.52791	7
ACGGTATGACCAAC	CD4TCM	1.56903	3.36739	2	0.709571	2.35665	1	-3.4338	3.81781	1	-3.4338	3.81781	1	3.71936	9.64174	5
ACGGTATGAGCCAT	CD8TN	-1.0438	3.328	3	-7.63934	1.24773	3	2.65985	3.70732	5	2.65985	3.70732	3	11.3415	-4.89837	7
ACGGTATGCGCAAT	CD4Treg	4.72167	-0.0841202	7	-1.69386	-2.22886	7	-0.697567	8.02634	6	-0.697567	8.02634	1	-0.584469	6.98389	6
ACGGTATGCGGAGA	Monocyte	13.6338	11.5737	6	7.34033	-5.81527	6	11.0069	8.83051	4	11.0069	8.83051	6	15.9712	2.64784	1
ACGGTATGCGTTGA	NK	-4.86559	13.3983	4	-3.70643	-10.6238	4	-0.0439108	15.1435	3	-0.0439108	15.1435	4	9.34106	21.2973	3
ACGGTATGCTGAGT	CD8TN	-1.24139	3.14507	3	-7.39784	1.09373	3	2.21701	2.85205	5	2.21701	2.85205	3	10.5638	-5.95028	7
ACGGTATGGCCATA	Monocyte	15.2391	12.5765	6	8.50031	-7.86155	6	10.1135	9.36619	4	10.1135	9.36619	6	16.2346	8.9596	1
ACGGTATGGTGTCA	CD4Treg	5.22431	2.12229	7	-0.767809	-2.81176	7	-0.2716	7.89767	6	-0.2716	7.89767	1	0.510372	6.42615	6
ACGGTATGTAGTCG	Monocyte	14.5694	11.0962	6	7.48901	-6.65914	6	9.17893	9.51007	4	9.17893	9.51007	6	18.0965	6.99917	1
ACGGTATGTCTACT	CD8TN	-1.78315	3.42741	3	-6.87198	1.17329	3	2.82929	3.47535	5	2.82929	3.47535	3	11.3845	-2.84806	7
ACGGTATGTTCCGC	CD4Treg	6.89037	3.68999	2	-0.137755	-2.32696	7	-0.623919	7.65758	6	-0.623919	7.65758	1	1.41733	5.19174	6
ACGGTCCTAACCGT	CD4TCM	2.39348	6.29632	2	-1.64194	2.67269	1	-1.07946	3.43947	1	-1.07946	3.43947	1	7.30689	8.50875	5
ACGGTCCTATCTTC	CD4Treg	-1.40507	-2.26378	1	-3.78125	5.82089	2	-1.71638	1.34057	1	-1.71638	1.34057	2	4.42954	3.59104	2
ACGGTCCTCATGCA	CD4TCM	2.90227	4.45322	2	0.465053	-0.338721	1	-3.17149	6.42038	6	-3.17149	6.42038	1	7.04084	11.6268	5
ACGGTCCTCATTGG	CD4TCM	0.394162	4.53777	2	-1.95724	1.71727	1	-3.62916	4.29184	6	-3.62916	4.29184	1	4.49992	10.4195	5
ACGGTCCTCCTGAA	CD8TN	-1.98841	3.0087	3	-6.9135	0.927196	3	3.15994	3.09171	5	3.15994	3.09171	3	7.04069	-7.38889	7
ACGGTCCTGGTCTA	CD8TN	-1.95799	2.51183	3	-7.35321	0.329338	3	2.9975	2.43292	5	2.9975	2.43292	3	7.35189	-7.58258	7
ACGGTCCTTATTCC	NK	-9.31543	13.07	4	-5.24601	-9.30947	4	0.415925	17.5309	3	0.415925	17.5309	4	9.82549	21.0149	3
ACGGTCCTTCCAAG	CD4TN	-1.41104	-1.98303	1	-2.78492	5.6184	2	-3.00043	1.41677	1	-3.00043	1.41677	2	5.00379	-3.12495	2
ACGTAGACCGAGAG	B	11.3989	-1.914	5	6.92888	9.01027	5	6.87078	-5.40974	2	6.87078	-5.40974	5	-6	7.88299	4
ACGTAGACGAACCT.1	CD4TCM	3.90181	5.17913	2	-0.23693	-2.21381	7	-2.40014	7.0934	6	-2.40014	7.0934	1	2.75143	5.80638	6
ACGTAGACGCTACA	CD8TN	-0.296139	2.39939	3	-7.60481	0.920958	3	0.725558	1.58302	5	0.725558	1.58302	3	9.49025	-8.05731	7
ACGTAGACGGACGA	Monocyte	13.233	12.6588	6	8.14683	-7.42437	6	10.2003	10.75	4	10.2003	10.75	6	16.1668	5.48831	1
ACGTAGACTCTGGA	Monocyte	3.12153	1.14898	7	-0.570579	0.311297	1	-0.962548	5.4143	6	-0.962548	5.4143	1	3.72077	9.73343	5
ACGTAGACTGCTAG	CD4TN	-0.0496676	-0.518151	1	-3.67959	4.55483	2	-1.82419	1.85091	1	-1.82419	1.85091	2	1.58918	0.367339	2
ACGTAGACTTCCGC	CD4TCM	5.62672	4.76749	2	0.429574	0.596517	1	-2.8131	5.69617	6	-2.8131	5.69617	1	4.45635	12.7397	5
ACGTAGACTTCGTT	CD4TN	-3.17286	-0.299088	1	-2.6191	6.07123	2	-2.76442	1.62891	1	-2.76442	1.62891	2	6.42885	3.15394	2
ACGTAGACTTGCGA	CD4TN	-1.65695	-1.85587	1	-4.09082	5.53421	2	-1.73079	1.99454	1	-1.73079	1.99454	2	2.47464	-2.25133	2
ACGTCAGAACGTTG	CD4TN	-3.65116	1.24422	1	-2.10198	3.82475	2	-0.983751	2.73762	1	-0.983751	2.73762	2	7.41246	0.80779	2
ACGTCAGAAGAGAT.1	CD8TN	-2.78076	5.49848	3	-8.61899	0.646731	3	3.10424	3.50794	5	3.10424	3.50794	3	8.30623	-7.08494	7
ACGTCAGACGCCTT	B	12.2756	-3.9348	5	8.30694	10.2031	5	5.44223	-6.30531	2	5.44223	-6.30531	5	-7.16092	9.56123	4
ACGTCAGACTCGCT	Monocyte	14.2793	10.1549	6	7.91049	-5.89435	6	9.25695	9.0754	7	9.25695	9.0754	6	17.9435	4.18552	1
ACGTCAGACTCTTA	CD4TCM	5.34505	4.99877	2	1.159	0.707048	1	-2.46428	6.0497	6	-2.46428	6.0497	1	4.0209	13.8119	5
ACGTCAGAGATACC	CD4Treg	3.2967	1.44336	7	-0.473105	-1.98009	7	-0.299263	7.03554	6	-0.299263	7.03554	1	2.83266	5.58119	6
ACGTCAGAGCCATA	CD8TN	-5.668	4.56354	3	-7.99846	1.78156	3	2.01865	2.61001	5	2.01865	2.61001	3	11.0116	-7.71702	7
ACGTCAGAGCGAGA	Monocyte	13.39	14.0189	6	6.91389	-8.97252	6	10.4427	11.1477	4	10.4427	11.1477	6	15.1452	5.62923	1
ACGTCAGAGTATGC	CD4Treg	1.55581	-1.28149	1	-3.01221	2.57636	2	-1.18742	2.57903	1	-1.18742	2.57903	2	8.30657	3.34594	2
ACGTCAGATATTCC	CD4TCM	3.23758	5.10658	2	0.783157	0.24357	1	-2.86873	5.71999	6	-2.86873	5.71999	1	1.24597	5.52278	6
ACGTCAGATCTTTG	CD4TCM	4.6791	4.49221	2	1.75018	1.23193	1	-3.06083	5.08899	6	-3.06083	5.08899	1	3.87924	12.1073	5
ACGTCCTGAAGCCT	B	12.3573	-0.027792	5	8.40765	5.38107	5	6.97324	-3.23965	2	6.97324	-3.23965	5	-3.49427	6.01762	4
ACGTCCTGACGGTT	Monocyte	13.1799	11.3855	6	7.17846	-6.02838	6	11.1216	9.09826	4	11.1216	9.09826	6	16.8958	5.82636	1
ACGTCCTGCAACTG	B	12.8684	1.60979	5	8.58154	5.00115	5	7.05923	-3.17236	2	7.05923	-3.17236	5	-4.25226	4.93462	4
ACGTCCTGCCCTCA	CD4TCM	1.353	3.61439	2	-0.328022	2.79821	1	-2.80123	3.39913	1	-2.80123	3.39913	1	6.58634	6.51215	5
ACGTCCTGCCTGAA	CD4TN	0.199515	0.674523	1	-2.3083	3.90299	2	-1.65339	2.51306	1	-1.65339	2.51306	2	4.07887	2.63653	2
ACGTCCTGCTAGAC	Monocyte	13.386	14.3685	6	8.05547	-9.07229	6	9.9567	11.0427	4	9.9567	11.0427	6	16.3177	1.97674	1
ACGTCCTGGACGTT	CD4Treg	4.92767	2.89209	7	0.509249	0.313242	1	-1.35444	5.95527	6	-1.35444	5.95527	1	4.06552	13.6491	5
ACGTCCTGGCGTAT	CD4TCM	3.92313	5.80075	2	0.454898	2.26433	1	-3.01948	6.36416	6	-3.01948	6.36416	1	3.61034	11.6257	5
ACGTCCTGGTGTTG	CD4TCM	2.01998	4.81002	2	-0.552583	1.83606	1	-3.18381	5.27025	6	-3.18381	5.27025	1	1.71568	11.0405	5
ACGTCCTGTACGAC	CD4Treg	-0.504138	0.80638	1	-4.62119	3.2994	2	-0.327693	1.81298	1	-0.327693	1.81298	2	5.93486	-3.09974	7
ACGTCCTGTAGACC	NK	-8.22847	13.8125	4	-4.1866	-9.71658	4	-0.635504	16.2799	3	-0.635504	16.2799	4	9.13483	22.1333	3
ACGTCCTGTGGTAC	CD8TN	-6.26903	4.92855	3	-9.7697	1.66964	3	1.73106	3.48258	5	1.73106	3.48258	3	10.8052	-8.24539	7
ACGTCCTGTTCATC	B	12.9425	-1.04007	5	7.41131	8.33931	5	6.16406	-5.7561	2	6.16406	-5.7561	5	-3.85846	3.45189	4
ACGTCCTGTTTGTC	CD8TN	-0.472378	4.28446	3	-5.67197	0.796197	3	3.27711	2.19512	5	3.27711	2.19512	3	10.2104	-2.69274	7
ACGTCGCTACCACA	CD4TCM	3.28778	3.644	2	-1.48614	3.75647	2	-1.81096	2.10995	1	-1.81096	2.10995	2	8.39152	0.924827	2
ACGTCGCTACGTAC	CD4Treg	0.639279	-2.05908	1	-2.75625	2.71377	2	-1.93785	4.13629	6	-1.93785	4.13629	1	8.51703	5.92459	5
ACGTCGCTAGAATG	CD8TN	-6.1395	4.73343	3	-8.77937	1.0247	3	3.20503	3.50022	5	3.20503	3.50022	3	7.7311	-9.59208	7
ACGTCGCTCGTAGT	CD4TN	-1.46349	-1.7934	1	-3.03404	5.9445	2	-0.910558	0.500379	1	-0.910558	0.500379	2	2.93415	-5.15502	2
ACGTCGCTGCTTAG	CD4Treg	0.327741	0.173071	1	-1.38833	1.79592	1	-1.12595	4.37674	6	-1.12595	4.37674	1	8.53903	6.22427	5
ACGTCGCTGTTCGA	CD4Treg	3.08954	0.925193	7	-0.338832	1.93069	1	-1.75151	3.60895	6	-1.75151	3.60895	2	5.96431	9.83154	5
ACGTCGCTTCCCGT	B	13.2204	-4.58946	5	9.34082	9.84031	5	5.60738	-6.39851	2	5.60738	-6.39851	5	-6.43228	8.10003	4
ACGTCGCTTGAACC	CD4Treg	4.46221	2.51803	7	-0.507425	-1.95566	7	-0.699885	6.24941	6	-0.699885	6.24941	1	2.6649	6.47329	6
ACGTGATGACAGTC	B	12.3266	0.176961	5	8.51961	5.60968	5	6.14349	-3.33504	2	6.14349	-3.33504	5	-8.37	10.1112	4
ACGTGATGACCAAC	NK	-5.26856	13.1562	4	-1.74347	-9.60353	4	-0.860031	15.0608	3	-0.860031	15.0608	4	8.99435	22.7885	3
ACGTGATGCAGTCA	CD4TCM	-0.315845	2.70638	3	-1.37397	2.79915	1	-0.389781	2.6511	1	-0.389781	2.6511	2	8.79375	6.34274	5
ACGTGATGCCTGTC	Monocyte	13.6386	9.94726	6	8.01481	-4.87728	6	10.2084	8.31958	7	10.2084	8.31958	6	18.653	4.03486	1
ACGTGATGCGAGAG	Monocyte	13.8074	12.7712	6	8.48208	-6.95855	6	9.11533	9.83464	7	9.11533	9.83464	6	18.7122	5.30578	1
ACGTGATGGCTGAT	CD4TCM	2.16068	3.20745	2	-1.68026	3.33536	2	-3.24798	4.2404	6	-3.24798	4.2404	1	8.81144	5.73274	5
ACGTGATGGGTCAT	Monocyte	13.3495	13.7452	6	7.43527	-7.72586	6	10.5444	10.5272	4	10.5444	10.5272	6	15.8291	6.1623	1
ACGTGATGTACGAC	CD8TN	-3.01137	3.23293	3	-6.95787	1.16514	3	2.54806	2.05576	5	2.54806	2.05576	3	9.0866	-9.91095	7
ACGTGATGTGGTTG	CD8TN	-5.59845	4.18158	3	-8.37353	2.01759	3	1.67586	3.32048	5	1.67586	3.32048	3	9.8104	-5.67866	7
ACGTGCCTAATCGC	CD4TCM	2.31408	5.29486	2	-1.01153	1.76734	1	-4.31565	4.68525	6	-4.31565	4.68525	1	3.51467	10.6379	5
ACGTGCCTACCGAT	Monocyte	13.3324	11.6869	6	8.08921	-6.79891	6	10.6386	9.60163	4	10.6386	9.60163	6	16.991	7.0522	1
ACGTGCCTACGTAC	CD4TN	-1.50166	1.1914	1	-1.8832	5.09123	2	-0.997758	2.38593	1	-0.997758	2.38593	2	6.38883	-0.250069	2
ACGTGCCTACGTAC.1	NK	-5.21427	9.38873	4	-0.318706	-9.24119	4	-1.73691	13.3936	3	-1.73691	13.3936	4	9.16845	23.1681	3
ACGTGCCTCAAAGA	CD8TN	-1.46841	5.4801	3	-6.14405	1.7368	3	0.963796	1.5561	1	0.963796	1.5561	2	10.4016	-8.67415	7
ACGTGCCTCCCTTG	B	13.159	-2.14284	5	8.10502	10.6475	5	5.28432	-6.0382	2	5.28432	-6.0382	5	-6.27224	6.82439	4
ACGTGCCTCGAACT	NK	-9.1484	11.2064	4	-4.08816	-8.41335	4	-0.756163	16.9119	3	-0.756163	16.9119	4	8.77111	18.6655	3
ACGTGCCTCGGAGA	CD4TCM	3.46525	3.79383	2	0.0284149	1.39804	1	-4.25198	5.29472	6	-4.25198	5.29472	1	3.72769	15.1007	5
ACGTGCCTCGTCTC	CD4TCM	1.53367	4.76177	2	-0.869486	1.41233	1	-2.82352	4.47234	6	-2.82352	4.47234	1	3.01743	11.8581	5
ACGTGCCTCTGCAA	CD4Treg	0.961063	0.842574	1	-2.90669	3.60393	2	-0.5361	3.44625	1	-0.5361	3.44625	2	5.62042	4.54428	2
ACGTGCCTGCCATA	CD4TN	-3.6993	0.688515	1	-1.03644	5.16756	2	-0.889163	2.13824	1	-0.889163	2.13824	2	5.3466	-0.681431	2
ACGTGCCTGGGAGT	B	12.7493	0.174079	5	8.2922	7.60451	5	6.27839	-3.72879	2	6.27839	-3.72879	5	-7.8687	8.99195	4
ACGTGCCTTAAAGG	CD8TN	-1.39626	5.69156	3	-6.50591	1.27397	3	2.56098	1.58478	5	2.56098	1.58478	3	8.95181	-8.81827	7
ACGTGCCTTCCCGT	CD4Treg	6.47428	4.67918	2	-0.342009	-2.31351	7	-1.40153	7.99757	6	-1.40153	7.99757	1	0.0887884	7.02778	6
ACGTGCCTTGGCAT.1	CD8TN	-2.39676	5.50157	3	-6.71169	1.42897	3	1.61387	2.666	5	1.61387	2.666	3	11.8908	-5.87589	7
ACGTGCCTTGTCGA	B	12.3291	0.130159	5	8.48032	5.85115	5	6.79112	-3.49027	2	6.79112	-3.49027	5	-6.41277	7.10915	4
ACGTGCCTTTGGTG	NK	-8.02238	12.0769	4	-4.18317	-9.03046	4	-0.535772	16.3398	3	-0.535772	16.3398	4	8.51958	21.9508	3
ACGTTACTAGGCGA	CD4TN	-1.28082	0.251161	1	-2.05298	4.88995	2	-2.4343	1.31018	1	-2.4343	1.31018	2	6.01702	1.46619	2
ACGTTACTCACACA	Monocyte	12.8468	11.2478	6	7.78358	-6.27428	6	10.8344	9.53718	4	10.8344	9.53718	6	17.6034	3.33541	1
ACGTTACTCCACAA	B	11.5256	-3.8399	5	7.85036	10.0956	5	5.21622	-5.81456	2	5.21622	-5.81456	5	-6.23792	9.83405	4
ACGTTACTCGAACT	NK	-5.68555	10.731	4	-2.49368	-8.53405	4	-1.08347	14.7576	3	-1.08347	14.7576	4	9.29991	14.3724	3
ACGTTACTCTATGG	B	13.0834	-0.0339259	5	8.85617	6.33683	5	6.17621	-3.74134	2	6.17621	-3.74134	5	-5.63093	8.31193	4
ACGTTACTGAATCC	Monocyte	13.4369	9.36021	6	7.4206	-5.97071	6	9.54509	9.07764	7	9.54509	9.07764	6	17.4249	4.55662	1
ACGTTACTGAATGA	NK	-7.20885	12.1117	4	-3.04114	-9.09684	4	-0.09855	15.4006	3	-0.09855	15.4006	4	8.95519	16.2242	3
ACGTTACTGTTGGT	NK	-6.48315	12.2883	4	-3.08374	-9.40705	4	-0.251606	14.9717	3	-0.251606	14.9717	4	11.1837	16.4192	3
ACGTTACTTAACGC	Monocyte	14.2308	13.0401	6	8.58724	-7.48343	6	9.46773	10.2184	4	9.46773	10.2184	6	16.2862	3.43117	1
ACGTTGGAAAGGGC	Monocyte	13.7536	9.66817	6	7.65267	-5.68932	6	10.0737	8.30434	7	10.0737	8.30434	6	17.0936	7.42794	1
ACGTTGGAACTGTG	CD4TN	-1.96671	-1.84071	1	-2.43256	6.09178	2	-2.81551	0.82102	1	-2.81551	0.82102	2	2.2753	-2.75438	2
ACGTTGGAAGATCC	CD4TN	-1.37831	-2.29788	1	-2.37044	6.12417	2	-2.72622	0.905488	1	-2.72622	0.905488	2	1.61946	0.86493	2
ACGTTGGAAGCGGA	CD8TN	-4.33884	4.9303	3	-8.74155	0.143931	3	3.37069	2.01822	5	3.37069	2.01822	3	6.59081	-7.9844	7
ACGTTGGAAGCGTT	CD4Treg	-3.55589	-0.159852	1	-0.299093	-1.06901	7	-2.53194	2.96854	6	-2.53194	2.96854	2	7.23843	6.73146	2
ACGTTGGACTGTAG	Monocyte	15.2146	13.4295	6	7.94219	-6.95445	6	9.87363	9.33934	4	9.87363	9.33934	6	16.8444	2.06501	1
ACGTTGGAGCAGTT	CD4TCM	2.6799	5.34903	2	0.381296	0.539008	1	-3.35487	6.04621	6	-3.35487	6.04621	1	3.43918	13.9066	5
ACGTTGGAGCGGAA	Monocyte	12.9841	12.8899	6	7.57152	-8.02566	6	10.1035	10.3182	4	10.1035	10.3182	6	16.5011	4.27622	1
ACGTTGGAGCTGAT	Monocyte	14.219	11.9897	6	7.69001	-8.21467	6	9.63435	9.61113	4	9.63435	9.61113	6	16.3937	6.71078	1
ACGTTGGAGGAAAT	CD4Treg	1.76271	1.3557	7	-2.54411	3.79335	2	-0.828229	2.69285	1	-0.828229	2.69285	2	5.06875	3.95981	2
ACGTTGGAGGACGA	CD4Treg	0.850838	-0.694146	1	-3.40546	3.35236	2	-1.86512	2.68019	1	-1.86512	2.68019	2	6.04606	2.16419	2
ACGTTGGAGTTAGC	CD4TCM	3.56589	6.78802	2	0.512936	2.59277	1	-3.56338	4.4966	6	-3.56338	4.4966	1	2.08625	12.7639	5
ACGTTGGATCGCTC	B	13.1527	-1.11565	5	8.72636	8.33079	5	5.66325	-4.40835	2	5.66325	-4.40835	5	-7.16932	7.86489	4
ACGTTGGATTCATC	CD4Treg	4.45585	2.81981	7	1.46618	-0.695395	1	-2.22289	6.75928	6	-2.22289	6.75928	1	3.4418	11.9003	5
ACGTTGGATTCTGT	CD4TN	-0.561703	-0.82352	1	-3.1126	3.64627	2	-1.24046	2.4529	1	-1.24046	2.4529	2	2.87853	0.827576	2
ACGTTGGATTGTGG	CD4TCM	2.71081	4.56058	2	1.06171	-0.576421	1	-1.72287	6.42867	6	-1.72287	6.42867	1	8.34211	6.98143	5
ACGTTTACAAGGTA	Monocyte	13.9021	11.0795	6	8.55402	-7.02666	6	10.4692	9.09128	4	10.4692	9.09128	6	16.0033	7.77186	1
ACGTTTACAGACTC	NK	-6.33755	12.4947	4	-5.19366	-9.52243	4	-0.06763	15.5642	3	-0.06763	15.5642	4	9.31216	17.1398	3
ACGTTTACCTTAGG	Monocyte	13.6961	9.01327	6	8.16317	-4.83661	6	10.7254	8.44105	7	10.7254	8.44105	6	18.6476	5.05033	1
ACGTTTACGGAGTG	CD4TN	-1.96885	0.679074	1	-3.71634	4.33996	2	-0.332193	1.89838	1	-0.332193	1.89838	2	4.45148	-1.9628	2
ACGTTTACGGTTAC	CD8TN	-3.30155	2.81751	3	-9.02308	0.522125	3	3.61747	3.40364	5	3.61747	3.40364	3	9.53102	-5.3336	7
ACGTTTACTCTAGG.1	CD4Treg	2.40926	0.0780909	7	-1.79098	-0.235448	1	-0.2821	5.74901	6	-0.2821	5.74901	1	7.7842	9.08022	5
ACGTTTACTGCTTT	Monocyte	12.5631	9.41333	6	7.40068	-5.23687	6	10.2619	8.03609	7	10.2619	8.03609	6	17.9332	1.45671	1
ACGTTTACTGTGGT	CD4TCM	5.11144	4.01825	2	1.75693	0.419412	1	-3.66896	5.69435	6	-3.66896	5.69435	1	2.87174	12.2309	5
ACGTTTACTTGGCA	CD4Treg	-1.5208	-0.185546	1	-1.85084	4.38632	2	-1.95006	2.50961	1	-1.95006	2.50961	2	4.00246	1.74172	2
ACTAAAACAATGCC	CD4TCM	6.52316	4.92562	2	1.47175	-0.462573	1	-1.83225	6.07935	6	-1.83225	6.07935	1	5.21365	14.2576	5
ACTAAAACAGCAAA	B	11.334	-2.92397	5	7.40364	8.75356	5	7.37427	-5.33213	2	7.37427	-5.33213	5	-7.1212	6.64202	4
ACTAAAACCCCTCA	CD4Treg	2.13375	-0.903057	7	-1.51255	0.381081	1	-2.67161	5.37358	6	-2.67161	5.37358	1	7.48332	9.9582	5
ACTAAAACCCTACC	CD8TN	0.554614	4.09457	2	-5.74097	1.70341	3	0.303427	1.26269	1	0.303427	1.26269	2	10.0395	-4.4736	7
ACTAAAACCTGCAA	CD4TCM	2.67809	5.18086	2	-1.14236	-1.98553	7	-1.33671	7.48429	6	-1.33671	7.48429	1	1.27458	5.70972	6
ACTAAAACTAGACC	B	13.1596	-2.74211	5	8.08011	10.5395	5	7.07154	-6.4397	2	7.07154	-6.4397	5	-2.89718	1.98759	4
ACTAAAACTATCTC	CD4TCM	4.04171	5.50177	2	0.692753	1.20996	1	-3.5734	6.38202	6	-3.5734	6.38202	1	2.77076	12.5613	5
ACTAAAACTATGCG	Monocyte	13.6479	9.56557	6	7.44076	-5.29915	6	10.6368	8.31599	7	10.6368	8.31599	6	17.8294	1.38444	1
ACTAAAACTGCCTC	CD4TCM	0.318266	2.2852	2	-2.82308	2.37907	2	0.271088	2.16709	1	0.271088	2.16709	2	5.95316	3.25032	2
ACTAAAACTGGTCA.1	NK	-8.09622	12.6802	4	-3.13659	-9.83014	4	-7.5155e-05	16.7485	3	-7.5155e-05	16.7485	4	11.1134	16.3323	3
ACTAAAACTTGCTT	CD8TN	-6.03382	4.83898	3	-9.83208	1.63274	3	2.47384	3.82675	5	2.47384	3.82675	3	7.66898	-9.60594	7
ACTACGGACCCTAC	CD4Treg	3.45956	0.544509	7	-0.0851844	-0.478635	1	-1.11302	5.414	6	-1.11302	5.414	1	5.76652	9.98123	5
ACTACGGACCGCTT	CD4TCM	4.01311	6.09483	2	-0.300621	1.97988	1	-3.38093	5.72836	6	-3.38093	5.72836	1	4.61482	11.1808	5
ACTACGGACGAGTT	CD4TN	-0.746026	-2.27008	1	-2.49627	6.21797	2	-2.21161	1.19293	1	-2.21161	1.19293	2	2.35784	1.06679	2
ACTACGGAGAACTC	NK	-5.73242	10.7274	4	-2.10235	-8.71559	4	-0.527375	14.3325	3	-0.527375	14.3325	4	9.11508	17.2366	3
ACTACGGAGGTGTT	NK	-8.50435	13.0848	4	-4.51123	-8.78014	4	0.88698	15.8974	3	0.88698	15.8974	4	11.3079	14.1055	3
ACTACGGAGTTTGG	CD4Treg	4.85342	1.46889	7	-1.31248	0.604207	1	-1.00243	4.81288	6	-1.00243	4.81288	1	6.33983	9.24988	5
ACTACGGATAGTCG	CD4Treg	1.78333	-1.74488	1	-4.20639	2.75393	2	-0.258091	2.31739	1	-0.258091	2.31739	2	7.1195	6.52939	5
ACTACTACATACCG	CD8TN	-5.80784	5.40749	3	-9.50357	1.01478	3	3.75663	3.46637	5	3.75663	3.46637	3	6.28475	-9.5438	7
ACTACTACCCGTAA	B	12.5239	-1.12961	5	7.2003	9.09666	5	6.82222	-6.39469	2	6.82222	-6.39469	5	-5.02606	4.93256	4
ACTACTACGAAGGC	CD4Treg	2.87616	-0.544379	7	-1.59423	0.282813	1	-1.39057	6.50791	6	-1.39057	6.50791	1	7.41335	10.0687	5
ACTACTACGACACT	CD4Treg	2.2133	-1.24181	7	-3.93382	3.0895	2	-1.15708	3.64904	6	-1.15708	3.64904	2	7.01795	6.98001	5
ACTACTACGAGATA	CD4TN	-0.8822	-0.591514	1	-3.2569	4.61338	2	-2.20221	1.27965	1	-2.20221	1.27965	2	4.51035	1.33989	2
ACTACTACTTCGCC	CD4TCM	1.02468	3.11764	2	-1.43149	2.07237	1	-2.18887	4.93235	6	-2.18887	4.93235	1	7.51644	9.67017	5
ACTACTACTTGACG	CD4TN	-0.881454	-0.602383	1	-2.29685	5.72216	2	-0.0706835	2.84314	1	-0.0706835	2.84314	2	5.91315	1.39407	2
ACTAGGTGAACGTC	NK	-3.57957	12.6821	4	-2.79817	-10.7557	4	-0.497702	15.0297	3	-0.497702	15.0297	4	8.60435	20.8156	3
ACTAGGTGACACGT	CD4Treg	3.80074	2.31805	7	-0.109493	-1.03715	1	-1.82708	4.03157	6	-1.82708	4.03157	1	7.11282	6.05415	5
ACTAGGTGCATGAC	CD4TN	-0.392382	0.905582	1	-3.00649	4.46119	2	-1.01212	1.59571	1	-1.01212	1.59571	2	7.88737	-5.20083	7
ACTAGGTGCTACTT	Monocyte	13.2226	10.8927	6	7.95752	-5.15066	6	9.88924	9.27806	4	9.88924	9.27806	6	16.032	3.9587	1
ACTAGGTGCTGGAT	CD4Treg	1.54861	0.456298	7	-1.06396	-1.97036	7	-0.517897	7.12872	6	-0.517897	7.12872	1	4.20872	6.78273	6
ACTAGGTGCTTACT	CD8TN	-3.41665	2.66017	3	-7.70308	0.486332	3	0.841846	2.16211	1	0.841846	2.16211	3	11.7107	-7.02927	7
ACTAGGTGGCTGAT	CD8TN	-3.90639	4.92151	3	-8.66502	1.06676	3	2.87343	3.0912	5	2.87343	3.0912	3	8.85121	-8.48927	7
ACTAGGTGTCTATC	Monocyte	13.7511	13.6574	6	7.66618	-8.66287	6	10.3178	10.62	4	10.3178	10.62	6	16.844	6.33863	1
ACTATCACATGTGC	Monocyte	14.6086	14.2131	6	7.50978	-9.48661	6	9.42356	10.7143	4	9.42356	10.7143	6	15.7835	5.06654	1
ACTATCACATTCTC	Monocyte	14.6121	14.1451	6	7.58445	-9.671	6	9.60446	10.4486	4	9.60446	10.4486	6	15.5525	8.29177	1
ACTATCACCCTTTA	CD4Treg	2.26037	1.89349	7	-0.575481	1.00436	1	-1.25383	3.67315	6	-1.25383	3.67315	2	5.00797	11.2379	5
ACTATCACCGCATA	Monocyte	14.2548	13.7976	6	6.95936	-9.07449	6	9.26218	10.7287	4	9.26218	10.7287	6	16.8209	6.23241	1
ACTATCACCTCCAC	Monocyte	13.5578	11.9695	6	8.54571	-5.956	6	10.7545	8.87133	4	10.7545	8.87133	6	17.8002	2.07011	1
ACTATCACCTCTAT	B	11.6115	-3.07538	5	7.88441	10.5247	5	7.02236	-5.71442	2	7.02236	-5.71442	5	-7.15569	8.7457	4
ACTATCACCTGCAA	CD8TN	-5.64465	4.19342	3	0.0471891	3.30824	1	-1.84603	3.38012	1	-1.84603	3.38012	2	8.84591	0.427945	7
ACTATCACGATAGA	CD4TN	-1.08662	-1.74751	1	-3.5991	5.20523	2	-1.72846	1.48535	1	-1.72846	1.48535	2	4.70172	1.33694	2
ACTATCACGTAGCT	CD4Treg	-2.48722	-0.546463	1	-1.21202	-0.365968	1	-1.78679	2.70772	6	-1.78679	2.70772	2	7.32112	5.02331	2
ACTATCACGTCCTC	CD8TN	-2.54524	2.48992	3	-7.6558	0.456518	3	3.62835	2.3017	5	3.62835	2.3017	3	6.63383	-9.94743	7
ACTATCACGTGTAC	CD4TN	-0.352993	-0.0328961	1	-3.55445	3.7847	2	-1.5077	1.1884	1	-1.5077	1.1884	2	2.17532	-2.80095	2
ACTATCACTAAGGA	CD4TCM	2.14712	3.98525	2	-1.06589	-0.819609	1	-2.37284	6.93007	6	-2.37284	6.93007	1	6.5021	8.31818	5
ACTATCACTAGAAG	CD4Treg	1.9997	-1.67163	1	-4.7012	5.50188	2	-1.27478	1.04094	1	-1.27478	1.04094	2	4.35604	3.01825	2
ACTATCACTCTAGG	B	12.1823	-0.844518	5	8.71417	5.14283	5	6.39421	-3.16682	2	6.39421	-3.16682	5	-7.34396	10.0447	4
ACTATCACTGCAAC	B	10.6905	-0.457042	5	6.48581	8.42205	5	7.79426	-5.50623	2	7.79426	-5.50623	5	-3.31157	3.35223	4
ACTATCACTGTTCT	B	11.468	-2.26758	5	8.3315	8.21107	5	5.98672	-4.58947	2	5.98672	-4.58947	5	-5.63099	5.92775	4
ACTATCACTTGTGG	CD4Treg	2.11883	0.199065	7	-2.48247	3.36231	1	-1.30594	3.45897	6	-1.30594	3.45897	2	7.63734	5.68511	5
ACTCAGGAAAGCCT	Monocyte	14.7755	13.362	6	7.0939	-7.9029	6	9.62879	9.96537	4	9.62879	9.96537	6	15.8172	3.43898	1
ACTCAGGACTCCCA	B	10.9108	-2.5701	5	8.44839	7.98697	5	5.86485	-5.57465	2	5.86485	-5.57465	5	-5.56869	8.14087	4
ACTCAGGAGCTGAT	CD8TN	-1.88181	4.25904	3	-8.06478	0.298205	3	2.69061	3.97892	5	2.69061	3.97892	3	7.28372	-10.3654	7
ACTCAGGAGTCTGA	CD4Treg	2.46862	0.988401	7	-1.73333	-1.1401	7	-0.495565	5.37732	6	-0.495565	5.37732	1	7.41838	10.2895	5
ACTCAGGAGTTGGT	CD4TN	-0.892938	-1.43515	1	-2.4561	5.10835	2	-1.19481	1.69841	1	-1.19481	1.69841	2	3.44745	2.42196	2
ACTCAGGATCATTC	NK	-8.46152	13.3575	4	-3.82731	-7.88536	4	0.417115	16.3588	3	0.417115	16.3588	4	11.2078	11.8062	3
ACTCAGGATCCGAA	Monocyte	12.8068	11.5191	6	6.84025	-7.04983	6	10.5685	9.37921	4	10.5685	9.37921	6	16.8025	4.90585	1
ACTCAGGATCCGAA.1	CD4TCM	2.67042	4.22263	2	-1.17047	3.57958	2	-0.51189	3.29477	1	-0.51189	3.29477	1	6.69137	4.89781	2
ACTCAGGATGCTAG	Monocyte	12.6168	8.65343	6	7.98233	-4.54568	6	10.8156	8.29568	7	10.8156	8.29568	6	16.8138	3.84815	1
ACTCCCGACAGTTG	CD4TN	2.38087	-2.26627	1	-4.86987	3.70096	2	-1.80493	1.85626	1	-1.80493	1.85626	2	7.58934	0.188597	2
ACTCCCGACCGAAT	CD8TN	-5.20455	3.79524	3	-9.21348	1.92395	3	0.605043	3.13208	1	0.605043	3.13208	3	8.793	-2.03897	7
ACTCCCGAGAATCC	CD4Treg	4.19665	2.37445	7	0.804204	-0.32952	1	-1.79031	6.43168	6	-1.79031	6.43168	1	5.99141	13.0377	5
ACTCCTCTAACGTC	CD8TN	-2.10457	5.28575	3	-5.49089	1.18189	3	1.59904	2.74169	5	1.59904	2.74169	3	10.2243	-1.8541	7
ACTCCTCTCCGTAA	CD4TCM	4.8327	4.09193	2	1.87531	1.02323	1	-2.54701	4.81643	6	-2.54701	4.81643	1	2.73724	10.6514	5
ACTCCTCTCTCAGA	CD4TN	-1.03473	-1.22395	1	-4.2216	4.57512	2	-0.61785	1.18058	1	-0.61785	1.18058	2	1.81456	-0.59188	2
ACTCCTCTGCGAAG	CD8TN	-1.83671	2.74548	3	-7.81959	1.28243	3	2.23896	2.75812	5	2.23896	2.75812	3	9.63336	-9.2793	7
ACTCCTCTGGCAAG	NK	-6.94713	11.5081	4	-4.58083	-10.5218	4	0.790103	16.4113	3	0.790103	16.4113	4	9.1341	18.0927	3
ACTCCTCTTCGTTT	CD8TN	-5.52096	5.13241	3	-8.94028	0.745561	3	2.86385	3.01572	5	2.86385	3.01572	3	7.4305	-7.62547	7
ACTCCTCTTGTGCA	B	13.0193	-3.64321	5	9.41932	9.57279	5	5.03341	-5.6831	2	5.03341	-5.6831	5	-3.77953	5.81565	4
ACTCCTCTTTCACT	CD4Treg	1.40203	-0.378699	1	-4.58076	2.57644	2	-0.15894	1.6643	1	-0.15894	1.6643	2	7.1896	-0.181854	2
ACTCGAGACATTTC	CD4TN	-3.40828	1.18073	1	-2.0771	5.13198	2	-0.356225	2.83007	1	-0.356225	2.83007	2	8.73276	-6.18411	7
ACTCGAGACGAACT	CD4Treg	0.739274	-0.534817	7	-2.2496	6.03328	2	-1.48655	3.81279	6	-1.48655	3.81279	1	3.58554	1.9494	2
ACTCGAGACGCTAA	Monocyte	13.724	9.7281	6	7.93314	-5.51947	6	9.49288	8.80691	7	9.49288	8.80691	6	18.3861	7.48418	1
ACTCGAGACGTAGT	CD4Treg	3.54634	2.89536	7	1.59818	0.682758	1	-3.08377	5.87839	6	-3.08377	5.87839	1	3.57251	14.3019	5
ACTCGAGACTAAGC	CD4Treg	3.79464	0.750021	7	0.58619	0.79267	1	-1.37995	4.89496	6	-1.37995	4.89496	1	3.51309	12.2308	5
ACTCGAGAGGGCAA	Monocyte	13.5299	11.6691	6	7.71697	-7.25497	6	9.2821	10.49	4	9.2821	10.49	6	17.4181	2.44714	1
ACTCGAGAGGTTCA	B	13.3794	-3.0527	5	9.20358	9.15695	5	4.99992	-4.82277	2	4.99992	-4.82277	5	-6.993	8.06157	4
ACTCGAGATAGAGA	Monocyte	13.5667	13.0037	6	8.22579	-8.32832	6	9.49547	10.4357	4	9.49547	10.4357	6	17.4145	5.37886	1
ACTCGAGATCCTCG	CD8TN	-4.20608	3.39945	3	-8.45318	1.85606	3	1.52676	2.69087	5	1.52676	2.69087	3	11.5961	-7.1391	7
ACTCGAGATCGTTT.1	CD4TCM	1.17993	4.43007	2	-0.409773	1.1617	1	-3.46853	4.85815	6	-3.46853	4.85815	1	3.91798	15.0123	5
ACTCGCACAACCTG	Monocyte	13.3881	13.0006	6	8.10643	-8.43442	6	10.2308	10.9598	4	10.2308	10.9598	6	14.9009	4.69651	1
ACTCGCACACCACA	CD8TN	-2.89833	3.60836	3	-8.35923	1.63479	3	1.15553	2.68192	5	1.15553	2.68192	3	11.2918	-8.18609	7
ACTCGCACAGTTCG	B	10.7716	-3.11307	5	8.04499	9.97637	5	5.9301	-5.17932	2	5.9301	-5.17932	5	-7.15881	7.97882	4
ACTCGCACGACGTT	CD4TCM	2.963	4.07156	2	0.718598	2.61224	1	-3.171	5.66071	6	-3.171	5.66071	1	5.60045	9.78355	5
ACTCGCACGATGAA	CD4Treg	4.35421	1.7821	7	-0.170421	-2.03111	7	-1.17919	6.9162	6	-1.17919	6.9162	1	6.57776	10.9379	5
ACTCGCACGGAGCA	B	11.6952	-1.61314	5	7.67341	7.87288	5	8.24229	-5.65398	2	8.24229	-5.65398	5	-3.02818	2.96464	4
ACTCGCACTTCAGG	NK	-6.20815	11.0201	4	-2.7262	-10.5055	4	0.685916	14.7603	3	0.685916	14.7603	4	10.7927	14.1777	3
ACTCTATGAGTCTG	B	13.6636	-4.4365	5	9.15975	8.99803	5	7.09802	-5.45859	2	7.09802	-5.45859	5	-3.73914	2.64567	4
ACTCTATGAGTTCG	NK	-7.09207	12.8704	4	-1.89477	-9.0935	4	-1.23072	14.7011	3	-1.23072	14.7011	4	9.45905	16.2451	3
ACTCTATGATCAGC	CD4Treg	-0.637015	0.382604	1	-3.71856	5.35054	2	-1.33027	1.56466	1	-1.33027	1.56466	2	2.85121	0.452996	2
ACTCTATGCGTGAT	Monocyte	13.9153	13.3259	6	8.4457	-8.30184	6	10.0294	10.0064	4	10.0294	10.0064	6	17.6554	2.21125	1
ACTCTATGCGTGTA	NK	-7.29775	13.2466	4	-4.27376	-9.29684	4	1.03556	16.2981	3	1.03556	16.2981	4	10.3272	15.0401	3
ACTCTATGGCATAC	CD4TN	-1.30439	0.265773	1	-1.458	5.18984	2	-1.3991	2.69917	1	-1.3991	2.69917	2	3.96457	2.68171	2
ACTCTCCTAAAACG	Monocyte	14.5374	12.944	6	8.46085	-7.89078	6	10.1872	9.78932	4	10.1872	9.78932	6	16.0406	6.2726	1
ACTCTCCTACCGAT	Monocyte	13.8926	13.3329	6	7.79328	-8.97531	6	10.4375	10.4576	4	10.4375	10.4576	6	15.1322	4.40339	1
ACTCTCCTCAAGCT	Monocyte	13.7438	10.1609	6	8.00071	-5.83524	6	9.91706	9.13958	7	9.91706	9.13958	6	18.2523	2.52757	1
ACTCTCCTCAGATC	Monocyte	14.3462	12.9767	6	6.72181	-8.78944	6	10.5338	10.5118	4	10.5338	10.5118	6	15.0172	5.20403	1
ACTCTCCTGGTAAA	Monocyte	13.1226	8.34421	6	8.00297	-4.07146	6	10.2166	7.97308	7	10.2166	7.97308	6	16.9339	2.55891	1
ACTCTCCTGGTCAT	Monocyte	15.0827	12.1494	6	7.73782	-8.0133	6	9.41367	9.40517	4	9.41367	9.40517	6	17.3731	3.60978	1
ACTCTCCTTACTTC	CD4TN	-1.11012	-1.22798	1	-4.50811	4.2405	2	-1.39186	1.18202	1	-1.39186	1.18202	2	4.3912	-5.72485	7
ACTCTCCTTGTCAG	Monocyte	15.0128	12.9956	6	7.75074	-8.1823	6	9.26029	9.82273	4	9.26029	9.82273	6	17.0528	6.29311	1
ACTCTCCTTTCGCC	Monocyte	13.2905	12.0231	6	6.94727	-8.7177	6	10.7616	9.88216	4	10.7616	9.88216	6	16.5911	4.27037	1
ACTCTCCTTTGGCA	CD4TN	-0.612499	1.93854	1	-3.0912	3.79809	2	-1.96165	2.37676	1	-1.96165	2.37676	2	7.85674	0.0296927	2
ACTCTCCTTTTGTC	CD8TN	-0.586521	2.59392	3	-6.84086	1.16918	3	2.70809	2.96819	5	2.70809	2.96819	3	7.45984	-10.6333	7
ACTGAGACAATGCC	Monocyte	14.0143	14.0035	6	7.59106	-9.3786	6	9.73585	9.7871	4	9.73585	9.7871	6	17.4205	2.8725	1
ACTGAGACACGTTG	CD4TCM	1.47467	4.70303	2	-0.428466	2.71435	1	-2.96703	3.75049	6	-2.96703	3.75049	1	6.90377	6.84481	5
ACTGAGACAGCATC	CD4TCM	4.63022	3.9111	2	1.6199	1.81712	1	-2.87397	4.49133	6	-2.87397	4.49133	1	2.53797	13.8265	5
ACTGAGACATCGTG	Monocyte	15.013	13.604	6	8.06031	-7.88693	6	10.8294	10.0759	4	10.8294	10.0759	6	16.2364	4.79819	1
ACTGAGACATGTCG	B	11.6175	-3.87973	5	8.76154	8.73546	5	6.66137	-5.51901	2	6.66137	-5.51901	5	-5.32576	4.54296	4
ACTGAGACCTCTTA	Monocyte	12.8084	13.403	6	8.2861	-8.01781	6	10.6332	10.2083	4	10.6332	10.2083	6	17.1531	2.14508	1
ACTGAGACGAACTC	CD4TCM	2.73366	5.28543	2	-0.974451	-0.903838	7	-2.6477	5.6449	6	-2.6477	5.6449	1	3.79687	5.38306	6
ACTGAGACTATCTC	CD4TN	-2.48385	0.216819	1	-1.57082	5.25986	2	-1.31926	2.36265	1	-1.31926	2.36265	2	5.7307	0.930793	2
ACTGAGACTTCGGA	CD8TN	-3.9137	4.43881	3	-6.63373	1.59378	3	2.50894	2.48211	5	2.50894	2.48211	3	10.5648	-8.93149	7
ACTGAGACTTTCTG	B	12.3216	0.397792	5	7.58409	7.65402	5	5.81007	-5.37706	2	5.81007	-5.37706	5	-5.75582	5.99637	4
ACTGCCACACTCAG	CD4TCM	5.31718	4.18042	2	1.95978	0.117885	1	-2.96658	6.01238	6	-2.96658	6.01238	1	2.88366	8.59786	5
ACTGCCACCCATAG	CD4Treg	-0.498778	-0.981662	1	-3.09774	2.3459	1	-2.54077	3.69961	1	-2.54077	3.69961	1	8.07455	1.19389	2
ACTGCCACCGCTAA	CD4TCM	4.56855	3.8427	2	1.31467	1.6566	1	-3.8017	5.00017	6	-3.8017	5.00017	1	2.585	13.7626	5
ACTGCCACCGTAAC	Monocyte	13.4304	14.0301	6	8.09355	-8.9803	6	10.1458	10.3622	4	10.1458	10.3622	6	16.756	7.6517	1
ACTGCCACGATAAG	CD8TN	-0.309915	2.19006	3	-5.5575	1.06331	3	1.63673	2.4893	5	1.63673	2.4893	3	11.7382	-5.28735	7
ACTGCCACGCGAAG	CD4Treg	1.8389	2.13319	7	-1.12406	1.49935	1	-1.42148	3.67289	6	-1.42148	3.67289	2	3.26483	13.1772	5
ACTGCCACTCTCAT	CD8TN	-6.1164	5.1341	3	-9.61331	1.69622	3	2.47127	3.2988	5	2.47127	3.2988	3	9.87089	-8.12954	7
ACTGCCACTGGAAA	CD8TN	-2.12804	2.52162	3	-7.0149	2.08531	3	2.21536	2.15036	5	2.21536	2.15036	3	10.5527	-5.66787	7
ACTGCCACTTGTCT	CD8TN	-4.46518	3.62451	3	-8.5565	0.923372	3	3.46194	2.99356	5	3.46194	2.99356	3	8.77626	-9.0034	7
ACTGCCACTTTGCT	CD4TCM	3.36757	4.01262	2	0.640067	2.46346	1	-3.76369	5.39842	6	-3.76369	5.39842	1	4.58166	8.04135	5
ACTGCCTGAAGTGA	CD8TN	-4.4097	4.2119	3	-7.6805	0.381052	3	3.54172	2.57304	5	3.54172	2.57304	3	8.56662	-7.57563	7
ACTGCCTGAGCATC	CD4TCM	3.0408	3.40202	2	1.57537	0.0441184	1	-2.80778	5.23716	6	-2.80778	5.23716	1	4.4422	8.638	5
ACTGCCTGCGAACT	CD8TN	-4.80505	4.01653	3	-9.37248	0.929438	3	2.94239	3.7702	5	2.94239	3.7702	3	9.42799	-4.56465	7
ACTGCCTGCGACAT	NK	-7.28305	10.4048	4	-3.20904	-7.938	4	-0.890102	14.7357	3	-0.890102	14.7357	4	11.2823	11.5286	3
ACTGCCTGGATAAG	CD8TN	0.443225	2.53839	1	-5.23137	0.848244	3	2.01663	2.30807	1	2.01663	2.30807	3	9.59061	-3.78657	7
ACTGCCTGTCTATC	CD4TCM	2.59772	5.07035	2	1.49896	0.309588	1	-3.83041	5.79635	6	-3.83041	5.79635	1	4.41423	15.2619	5
ACTGGCCTAAGCCT	NK	-7.61775	13.2597	4	-3.55064	-9.21665	4	0.624778	16.5028	3	0.624778	16.5028	4	8.20116	21.207	3
ACTGGCCTAAGCCT.1	CD8TN	-0.488519	2.68103	3	-6.84033	1.49382	3	-3.37243	4.0751	1	-3.37243	4.0751	1	10.0327	-1.81547	7
ACTGGCCTACGACT	CD4Treg	2.03144	-0.845797	7	-4.10395	3.66409	2	-0.0672312	1.81748	1	-0.0672312	1.81748	2	3.84449	3.63646	2
ACTGGCCTATCGAC	CD4TCM	2.97517	3.39801	2	-0.160122	3.52963	1	-2.95908	3.80518	1	-2.95908	3.80518	1	4.34005	2.70196	2
ACTGGCCTCACCAA	CD4Treg	3.81321	2.24036	7	0.531549	1.14671	1	-2.58084	5.12459	6	-2.58084	5.12459	1	3.77874	7.78901	5
ACTGGCCTCTCATT	B	10.8189	-0.665114	5	6.3945	8.42115	5	6.6972	-5.87555	2	6.6972	-5.87555	5	-7.55074	8.95289	4
ACTGGCCTGAGAGC	NK	-7.309	9.61013	4	-0.703682	-9.01156	4	-1.55343	13.7168	3	-1.55343	13.7168	4	8.81948	17.591	3
ACTGGCCTGAGGGT	Monocyte	12.7917	13.5745	6	8.32033	-6.19677	6	9.14398	9.45521	4	9.14398	9.45521	6	15.3556	3.83295	1
ACTGGCCTGCGTAT	CD8TN	-1.91164	6.0276	3	-6.29357	2.09998	3	1.20913	2.46197	5	1.20913	2.46197	3	8.12064	1.29643	2
ACTGGCCTGGGAGT	NK	-8.38273	10.2172	4	-3.63978	-8.70202	4	0.286087	16.0386	3	0.286087	16.0386	4	9.6275	17.8434	3
ACTGGCCTGGGTGA	Monocyte	13.0199	11.5092	6	8.007	-6.18626	6	9.22831	9.3269	7	9.22831	9.3269	6	17.0761	6.32334	1
ACTGGCCTGTCGAT	B	11.395	-2.10667	5	7.67367	7.82977	5	7.58317	-4.46526	2	7.58317	-4.46526	5	-2.75184	4.14887	4
ACTGGCCTTACGCA	CD4TN	-0.722133	-1.94818	1	-4.59315	4.32295	2	0.655438	2.23806	1	0.655438	2.23806	2	4.61474	1.04317	2
ACTGGCCTTCCGAA	B	11.9696	-2.956	5	7.68196	9.75275	5	6.50613	-5.89221	2	6.50613	-5.89221	5	-4.05291	6.79791	4
ACTGGCCTTGAACC	NK	-7.3143	10.6419	4	-2.39825	-9.2229	4	-0.610047	14.9074	3	-0.610047	14.9074	4	9.98873	14.2544	3
ACTGGCCTTGGTAC	NK	-4.91292	12.1714	4	-2.35574	-9.63401	4	0.530197	14.6443	3	0.530197	14.6443	4	10.507	17.9682	3
ACTGTGGAATGGTC	NK	-7.32408	12.0233	4	-4.14209	-10.2486	4	0.357061	15.77	3	0.357061	15.77	4	9.36502	16.7582	3
ACTGTGGAGGAACG	CD4Treg	3.08293	1.26135	7	-1.46094	-1.93132	7	-1.10098	6.16944	6	-1.10098	6.16944	1	1.90509	6.15399	6
ACTGTGGATACTCT	B	12.0052	-1.47233	5	8.18145	6.16165	5	7.58874	-4.07822	2	7.58874	-4.07822	5	-3.71569	4.18466	4
ACTGTGGATACTCT.1	CD4Treg	4.07055	0.157117	7	-1.6577	-1.61858	7	-0.0150665	7.00845	6	-0.0150665	7.00845	1	2.61431	5.9863	6
ACTGTGGATCAGAC	CD4Treg	3.24792	1.96937	7	1.52916	1.27213	1	-3.27593	5.4388	6	-3.27593	5.4388	1	2.41152	12.8707	5
ACTGTGGATCGCTC	CD4Treg	-0.130452	-0.152038	1	-2.70365	3.54183	2	0.344364	2.21761	1	0.344364	2.21761	2	6.64284	0.583157	2
ACTGTGGATGTGGT	CD4Treg	3.33968	0.931399	7	-0.396437	1.06841	1	-1.62205	5.35234	6	-1.62205	5.35234	1	7.2113	8.0669	5
ACTGTGGATTGAGC	NK	-6.52835	10.9696	4	-2.78302	-10.2695	4	0.0588542	15.1064	3	0.0588542	15.1064	4	10.878	16.9673	3
ACTGTTACAGGAGC	Monocyte	14.2723	11.6366	6	7.89063	-6.39845	6	10.406	8.92963	4	10.406	8.92963	6	17.7236	1.98416	1
ACTGTTACAGTGTC	B	11.263	-1.93194	5	7.52368	10.0327	5	5.48601	-5.33091	2	5.48601	-5.33091	5	-5.07519	5.40751	4
ACTGTTACAGTTCG	CD4Treg	1.95651	-0.341701	7	-1.98406	1.80586	1	-1.17841	3.03397	1	-1.17841	3.03397	2	8.39422	4.80393	2
ACTGTTACCGTTGA	CD4Treg	0.627528	0.718743	1	-2.70049	5.64365	2	-1.53229	2.175	1	-1.53229	2.175	2	7.27452	1.2877	2
ACTGTTACCTGCAA	CD4Treg	2.35716	5.5218	2	-0.527168	1.19993	1	-2.85017	4.57198	6	-2.85017	4.57198	1	3.35603	11.6686	5
ACTGTTACCTTACT	CD4TN	-1.45512	1.09368	1	-2.22543	4.45643	2	0.275316	1.8607	1	0.275316	1.8607	2	6.7683	-2.47797	7
ACTGTTACCTTCGC.1	CD4Treg	3.64347	0.933475	7	1.09554	0.844943	1	-0.975789	5.17112	6	-0.975789	5.17112	1	4.4223	13.5336	5
ACTGTTACGGACGA	CD8TN	-2.43058	5.46995	3	-5.15869	2.15777	3	1.61602	2.30056	5	1.61602	2.30056	3	9.21452	-2.40523	7
ACTGTTACGTCTAG	NK	-7.54086	13.1598	4	-3.47824	-8.08076	4	0.0512826	16.6234	3	0.0512826	16.6234	4	9.51261	13.9212	3
ACTGTTACTGCATG	CD4Treg	6.41511	2.33653	7	-0.629157	-2.54337	7	-0.634377	7.92685	6	-0.634377	7.92685	1	11.5264	8.00761	6
ACTGTTACTTCTGT	CD4Treg	3.38442	2.02775	7	-0.472888	1.43574	1	-1.67216	4.12048	6	-1.67216	4.12048	1	5.88535	8.44676	5
ACTGTTACTTGTGG	CD4TN	-1.87723	-0.223702	1	-2.28	6.23086	2	-2.14795	1.20014	1	-2.14795	1.20014	2	5.20094	0.0466783	2
ACTGTTACTTTGCT	Monocyte	14.1368	11.5939	6	7.98732	-5.46334	6	9.65179	8.98241	7	9.65179	8.98241	6	17.5731	5.33259	1
ACTTAAGAACTGTG	NK	-7.67389	11.5703	4	-3.22553	-8.83215	4	-0.260052	15.6822	3	-0.260052	15.6822	4	8.60434	19.7326	3
ACTTAAGAAGTGTC	CD4Treg	-0.491189	0.283616	1	-3.01541	4.86861	2	-1.11967	0.889788	1	-1.11967	0.889788	2	3.77383	2.64024	2
ACTTAAGAATCTCT	CD4Treg	4.37492	1.09939	7	-0.689022	0.276239	1	-1.55978	6.18253	6	-1.55978	6.18253	1	6.4122	10.1575	5
ACTTAAGAATTGGC	CD4Treg	6.3662	2.28504	7	-0.577901	-2.7619	7	-0.0986444	7.40817	6	-0.0986444	7.40817	1	-0.359665	7.02608	6
ACTTAAGACCAGTA	CD4TCM	1.30969	5.11784	2	-1.04977	-1.04665	1	-4.35236	5.2695	6	-4.35236	5.2695	1	4.94142	6.5704	6
ACTTAAGACCGCTT	CD8TN	-1.13339	5.45967	3	-5.42064	1.41234	3	3.17108	2.75788	5	3.17108	2.75788	3	8.57658	-9.22381	7
ACTTAAGACGCCTT	CD4TN	-2.91429	1.00842	1	-2.25948	5.6727	2	-0.888429	2.34891	1	-0.888429	2.34891	2	4.11197	-1.06048	2
ACTTAAGACTATTC	Monocyte	12.9903	7.83995	6	7.86214	-4.24134	6	10.2726	7.93951	7	10.2726	7.93951	6	17.0406	4.14819	1
ACTTAAGACTGAGT	Monocyte	14.6058	11.7087	6	6.81268	-7.22721	6	10.8695	10.1455	4	10.8695	10.1455	6	15.7102	4.7173	1
ACTTAAGAGCATAC	Monocyte	12.8169	14.1344	6	7.77335	-8.80952	6	10.0521	10.5456	4	10.0521	10.5456	6	16.2295	7.35293	1
ACTTAAGAGCATCA	CD8TN	-3.7842	4.52187	3	-8.61265	1.46736	3	1.98919	2.93447	5	1.98919	2.93447	3	8.91455	-1.1221	7
ACTTAAGAGCGTAT	CD4TCM	4.40218	5.30333	2	1.01426	-0.579943	1	-1.675	7.36295	6	-1.675	7.36295	1	5.85351	12.5246	5
ACTTAAGAGGAGCA	CD4Treg	0.615589	-1.66205	1	-1.92274	1.02537	1	-1.24421	4.66556	6	-1.24421	4.66556	1	6.67339	11.0403	5
ACTTAAGAGTACCA	CD4Treg	1.25148	-1.48344	1	-2.35178	0.884817	1	-0.70562	3.97341	6	-0.70562	3.97341	2	8.08566	7.2369	5
ACTTAAGAGTCTGA	B	11.5678	-2.90364	5	7.90801	8.48218	5	7.44297	-5.5216	2	7.44297	-5.5216	5	-5.41015	6.64234	4
ACTTAAGATTGGTG	CD4Treg	3.56082	1.20487	7	0.0326421	0.673663	1	-1.12426	5.17094	6	-1.12426	5.17094	1	5.24284	11.5052	5
ACTTAGCTATTGGC	CD8TN	-2.41044	3.66887	3	-7.92429	1.46881	3	1.81019	3.30199	5	1.81019	3.30199	3	10.7943	-7.20264	7
ACTTAGCTGAATGA	NK	-7.82367	13.5404	4	-4.3315	-9.6384	4	0.349215	15.976	3	0.349215	15.976	4	9.72324	14.2108	3
ACTTAGCTGAGATA.1	NK	-4.73834	9.70236	4	-0.208328	-9.64483	4	-1.23979	12.9053	3	-1.23979	12.9053	4	11.4996	15.2716	3
ACTTAGCTGCTTCC	CD4Treg	4.40665	1.29005	7	0.142423	1.01881	1	-1.77843	4.12816	6	-1.77843	4.12816	1	3.17723	8.9701	5
ACTTAGCTGGGACA	CD4TCM	5.48369	5.74387	2	0.629119	2.46487	1	-3.10499	3.88754	6	-3.10499	3.88754	1	5.96566	9.05303	5
ACTTAGCTGGTAAA	Monocyte	14.5371	13.8612	6	7.21907	-9.59991	6	10.5857	10.2062	4	10.5857	10.2062	6	15.3208	4.74975	1
ACTTAGCTGTCAAC	CD8TN	-2.19666	3.46054	3	-6.26191	1.66852	3	0.303827	1.81233	1	0.303827	1.81233	2	11.0113	-8.23012	7
ACTTAGCTTCCGTC	CD4TCM	2.83816	5.57306	2	-0.034145	1.61268	1	-3.32473	5.41122	6	-3.32473	5.41122	1	3.87874	11.2206	5
ACTTCAACACGACT	CD4TN	-2.17369	-0.907227	1	-2.21829	6.09663	2	-1.84716	1.17668	1	-1.84716	1.17668	2	2.47798	-2.88865	2
ACTTCAACTCAGTG	B	11.7321	-4.1891	5	7.55564	9.1293	5	5.74331	-6.045	2	5.74331	-6.045	5	-3.1542	5.47512	4
ACTTCAACTGAACC	CD4Treg	0.438522	-2.62309	1	-3.90742	5.51921	2	-1.4306	1.07857	1	-1.4306	1.07857	2	2.67928	-4.12129	2
ACTTCAACTTCAGG	CD8TN	0.207278	2.51528	3	-5.20321	1.18397	3	1.57218	2.52382	5	1.57218	2.52382	3	8.40254	-1.61218	7
ACTTCCCTCGAATC	CD4TN	1.97831	-0.725876	7	-1.13277	2.77395	1	-3.16998	5.00571	6	-3.16998	5.00571	1	7.93069	4.532	2
ACTTCCCTCTACCC	CD8TN	-2.931	5.28898	3	-7.51165	0.558479	3	2.5633	2.52994	5	2.5633	2.52994	3	8.27208	-7.83625	7
ACTTCCCTGCTCCT	Monocyte	13.5657	13.1305	6	7.48233	-7.93975	6	10.4261	10.1942	4	10.4261	10.1942	6	16.5889	2.92557	1
ACTTCCCTTTGACG	CD8TN	-2.22142	4.85383	3	-7.26427	-0.26514	3	2.86015	2.45136	5	2.86015	2.45136	3	7.37286	-6.76193	7
ACTTCTGACCTGAA	NK	-6.88442	12.7419	4	-4.51177	-10.4609	4	0.947952	16.6405	3	0.947952	16.6405	4	10.7961	16.3718	3
ACTTCTGAGAGAGC	CD4TCM	3.70695	4.56589	2	-1.03581	1.25547	1	-2.7975	5.72288	6	-2.7975	5.72288	1	3.55979	8.65337	5
ACTTCTGAGAGCAG	CD4Treg	3.22514	-0.391938	7	-1.31051	0.255946	1	-0.785409	5.017	6	-0.785409	5.017	1	3.23646	11.4959	5
ACTTCTGATCGTAG	CD8TN	-1.74406	5.38369	3	-6.25793	0.978916	3	3.42558	3.38507	5	3.42558	3.38507	3	10.5686	-9.04039	7
ACTTGACTCCCAAA	CD4TN	0.272125	-0.39363	1	-3.92084	3.69956	2	-2.20364	2.16957	1	-2.20364	2.16957	2	5.63133	-3.6302	7
ACTTGACTCCTCAC	B	12.8282	0.743053	5	8.374	5.43485	5	7.44878	-3.19497	2	7.44878	-3.19497	5	-3.58952	3.30115	4
[truncated: 11,607 more rows]

## Sheet: Figure_3c
Method	Cluster_Label	True_Label	Percentage
scMINER	1	B	0
scMINER	1	CD4TN	77
scMINER	1	CD4TCM	0
scMINER	1	CD4Treg	20
scMINER	1	CD8TN	2
scMINER	1	Monocyte	0
scMINER	1	NK	0
scMINER	2	CD4TN	0
scMINER	2	CD4TCM	92
scMINER	2	CD4Treg	4
scMINER	2	CD8TN	2
scMINER	2	Monocyte	1
scMINER	2	NK	1
scMINER	3	B cell	0
scMINER	3	CD4TN	2
scMINER	3	CD4TCM	4
scMINER	3	CD4Treg	0
scMINER	3	CD8TN	93
scMINER	3	NK	0
scMINER	4	CD4TCM	0
scMINER	4	CD8TN	0
scMINER	4	NK	100
scMINER	5	B cell	99
scMINER	5	CD4TN	0
scMINER	5	CD4Treg	0
scMINER	5	CD8TN	0
scMINER	5	Monocyte	0
scMINER	5	NK	0
scMINER	6	Monocyte	100
scMINER	7	CD4TN	2
scMINER	7	CD4TCM	1
scMINER	7	CD4Treg	96
scMINER	7	CD8TN	0
scMINER	7	Monocyte	1
Seurat	1	B cell	0
Seurat	1	CD4TN	1
Seurat	1	CD4TCM	61
Seurat	1	CD4Treg	36
Seurat	1	CD8TN	1
Seurat	1	Monocyte	0
Seurat	1	NK	0
Seurat	2	CD4TN	78
Seurat	2	CD4TCM	3
Seurat	2	CD4Treg	17
Seurat	2	CD8TN	2
Seurat	2	NK	0
Seurat	3	CD4TN	1
Seurat	3	CD4TCM	1
Seurat	3	CD4Treg	0
Seurat	3	CD8TN	98
Seurat	3	Monocyte	0
Seurat	3	NK	0
Seurat	4	CD4TN	0
Seurat	4	CD4TCM	0
Seurat	4	Monocyte	0
Seurat	4	NK	99
Seurat	5	B cell	100
Seurat	5	CD4TN	0
Seurat	5	CD8TN	0
Seurat	5	Monocyte	0
Seurat	6	CD4TN	0
Seurat	6	CD4TCM	0
Seurat	6	CD4Treg	0
Seurat	6	Monocyte	100
Seurat	6	NK	0
Seurat	7	CD4TN	1
Seurat	7	CD4TCM	21
Seurat	7	CD4Treg	78
Seurat	7	CD8TN	0

## Sheet: Figure_3d
Method	Cluster_Label	True_Label	Percentage
scMINER	2	CD4TN	0
scMINER	2	CD4TCM	92
scMINER	2	CD4Treg	4
scMINER	2	CD8TN	2
scMINER	2	Monocyte	1
scMINER	2	NK	1
scMINER	7	CD4TN	2
scMINER	7	CD4TCM	1
scMINER	7	CD4Treg	96
scMINER	7	CD8TN	0
scMINER	7	Monocyte	1
Seurat	1	B cell	0
Seurat	1	CD4TN	1
Seurat	1	CD4TCM	61
Seurat	1	CD4Treg	36
Seurat	1	CD8TN	1
Seurat	1	Monocyte	0
Seurat	1	NK	0
Seurat	7	CD4TN	1
Seurat	7	CD4TCM	21
Seurat	7	CD4Treg	78
Seurat	7	CD8TN	0

## Sheet: Figure_3e
Method	True_Label	Cluster_Label	Percentage
scMINER	B	1	0
scMINER	B	3	0
scMINER	B	5	100
scMINER	CD4TN	1	97
scMINER	CD4TN	2	0
scMINER	CD4TN	3	2
scMINER	CD4TN	5	0
scMINER	CD4TN	7	1
scMINER	CD4TCM	1	0
scMINER	CD4TCM	2	95
scMINER	CD4TCM	3	4
scMINER	CD4TCM	4	0
scMINER	CD4TCM	7	1
scMINER	CD4Treg	1	26
scMINER	CD4Treg	2	4
scMINER	CD4Treg	3	0
scMINER	CD4Treg	5	0
scMINER	CD4Treg	7	70
scMINER	CD8TN	1	3
scMINER	CD8TN	2	2
scMINER	CD8TN	3	95
scMINER	CD8TN	4	0
scMINER	CD8TN	5	0
scMINER	CD8TN	7	0
scMINER	Monocyte	1	0
scMINER	Monocyte	2	2
scMINER	Monocyte	5	0
scMINER	Monocyte	6	97
scMINER	Monocyte	7	1
scMINER	NK	1	0
scMINER	NK	2	1
scMINER	NK	3	0
scMINER	NK	4	99
scMINER	NK	5	0
Seurat	B cell	1	0
Seurat	B cell	5	100
Seurat	CD4TN	1	2
Seurat	CD4TN	2	96
Seurat	CD4TN	3	1
Seurat	CD4TN	4	0
Seurat	CD4TN	5	0
Seurat	CD4TN	6	0
Seurat	CD4TN	7	0
Seurat	CD4TCM	1	88
Seurat	CD4TCM	2	4
Seurat	CD4TCM	3	1
Seurat	CD4TCM	4	0
Seurat	CD4TCM	6	0
Seurat	CD4TCM	7	7
Seurat	CD4Treg	1	52
Seurat	CD4Treg	2	21
Seurat	CD4Treg	3	0
Seurat	CD4Treg	6	0
Seurat	CD4Treg	7	26
Seurat	CD8TN	1	2
Seurat	CD8TN	2	2
Seurat	CD8TN	3	96
Seurat	CD8TN	5	0
Seurat	CD8TN	7	0
Seurat	Monocyte	1	1
Seurat	Monocyte	3	0
Seurat	Monocyte	4	0
Seurat	Monocyte	5	0
Seurat	Monocyte	6	99
Seurat	NK	1	0
Seurat	NK	2	0
Seurat	NK	3	0
Seurat	NK	4	99
Seurat	NK	6	0

## Sheet: Figure_3f
CD4Treg			CD4TCM
scMINER	Seurat	True_Label	scMINER	Seurat	True_Label
AGGTACTGGCGGAA	CGCATAGAAAACAG.1	AGCATGACCGTACA	TAGAATTGCATTGG	CAGGGCACTCTTCA	ATACCTTGGGACGA
ATGATATGGAGGTG	AATTACGAGACGAG	AAACTTGATTAGGC	CCAGCGGATCATTC	AGGTACTGGCGGAA	AAGCCTGAGTTGGT
TATAAGTGTGCAGT	CACACCTGCAACTG	CGCATAGAAAACAG.1	AGTTCTACCCGTAA	ATGATATGGAGGTG	ACGAACTGGTTCTT
ACGTAGACTCTGGA	TAGTTGCTGAATGA	TCTATGTGTGGGAG	CAGGGCACTCTTCA	TATAAGTGTGCAGT	TATACCACTTGCTT.1
CTAGGCCTCCCTCA	CTCAGCTGAAGAGT	CGAAGGGACCAGTA	GAGTGTTGGTGTCA	ACGTAGACTCTGGA	TGAACCGATCGATG
ACAATCCTTGCAGT	ACAGTTCTCCCTCA	AATTACGAGACGAG	TATCTCGAAGGAGC	CTAGGCCTCCCTCA	CGTCAAGATTTCTG
TATAAGTGCAGATC	ACACCCTGGGTAAA	ATACCACTGCATAC.1	ACGAGTACCTGATG	ACAATCCTTGCAGT	CGCTACTGGTAAGA
CGCTACTGGGTGTT	ATAGTTGACTGTGA.1	ACTCCCGAGAATCC	TGCGATGAAAAGTG	GGATGTTGCTCTCG	GGACCTCTTTCCGC
CCAGCACTTAGACC	CGCAAATGCTCTCG	AGGGCGCTGTAGCT	CCACCTGAAGGCGA	TATAAGTGCAGATC	GGCCGAACATGTGC
CGTGTAGACCGTAA	AGAAACGACTTGCC	CACACCTGCAACTG	GGAGTTACCCTGAA	CGCTACTGGGTGTT	CTTACATGGATAGA
TTGGAGACTCGTGA	TTGATCTGGGTGGA	TAGTTGCTGAATGA	ATTCCATGGAGGCA	AAGGCTTGTCGATG	TAGTAAACTCGATG
AAGGCTTGTCGATG	ATGGGTACGAGACG	TAGTCGGATTTGTC.1	CGACAAACCGACAT	GCCAAATGTTGCAG	TCCTATGAGACGTT
TGCGAAACTCGACA	GTTTAAGAGATAAG	ACTCTATGATCAGC	ACGCCTTGCAAAGA	CCACGGGACGCCTT	AGCGGGCTTTTGGG
GCCAAATGTTGCAG	ATAGAACTGCTTAG	AAGTCTCTATGTCG	TGATCGGAGACGGA	GGCATATGCCTGTC	CTTCACCTACCTCC.1
CCACGGGACGCCTT	ACGGAACTCTCCAC	GCTGATGATTTCTG	ATCTTTCTTGTGAC	TCTATGTGTGGGAG	GAAACAGAGTTACG
AGCATGACCGTACA	TCTAGACTAGAAGT	CTCAGCTGAAGAGT	AGGAACCTCCCTCA	CGAAGGGACCAGTA	GTCAACGATGTGGT
CGCATAGAAAACAG.1	TAGCGATGATTGGC	CAGTTGGACCACAA	CCAGAAACTCGTGA	ACTCCCGAGAATCC	GCATCAGATCCTGC
TCTATGTGTGGGAG	GACCTAGATGTGGT	CACCGTTGACACTG	GCAGTTGACGCCTT	AGGGCGCTGTAGCT	TCGCACACAGCATC
CGAAGGGACCAGTA	TCCAGAGAACCTTT	CTTCACCTCAGGAG	GTAGCTGAACCCTC	TAGTCGGATTTGTC.1	GAGGGTGAGCGATT
AATTACGAGACGAG	TTTCCAGATGCCAA	ATCACTTGGGACAG	TAGGTCGAGGAGTG	GCTGATGATTTCTG	GGACGCTGCTCATT.1
ACTCCCGAGAATCC	TATGTCACTGTGAC	ACAGTTCTCCCTCA	TCCAGAGAAGCGTT	CAGTTGGACCACAA	ATACCTACCTTGGA.1
AGGGCGCTGTAGCT	CACCTGACCCGTAA	CGACCTTGAGGTCT	TACACACTGCGGAA	CTTCACCTCAGGAG	ACTTTGTGCGTAGT
CACACCTGCAACTG	ATCAACCTGCGAAG	ACCACCTGTGCGTA	ATGAGAGACACTGA	CGACCTTGAGGTCT	TGGATCGATTTCAC
TAGTTGCTGAATGA	CAGACTGAGGACTT	TCGGACCTCGCAAT	CACTGAGATACTCT	ACCACCTGTGCGTA	GAGTTGTGTGAGCT
TAGTCGGATTTGTC.1	TAAGCGTGGTTTCT.1	CAAGACACGGCAAG	GTAAGCACATTCCT	TCGGACCTCGCAAT	ATCGCGCTCCTTCG
AAGTCTCTATGTCG	TGGAAGCTTTCGGA	TAGGTCGATGGATC.1	ATAGGAGATGGTAC	CAAGACACGGCAAG	AGAGAAACTGACTG
GCTGATGATTTCTG	CGACGTCTTTGCGA	ACACCCTGGGTAAA	CACAGATGGTGTAC	TAGGTCGATGGATC.1	CGGGACTGTATCGG
CTCAGCTGAAGAGT	ATTACCACCTGGAT	ATACCGGAGTTGTG	AGAGATGAGCTCCT	ATACCGGAGTTGTG	TGTAGTCTCGTAAC
CAGTTGGACCACAA	AAACCGTGCGTGTA	CTCGCATGTGGTCA	AAGCGTACCATACG	ACTTAAGAATCTCT	CCTTCACTAAGGGC
CTTCACCTCAGGAG	CCACCATGTGTGAC	GCACCTTGTCACGA	TCTAGACTAGAAGT	TGCACAGATCAAGC	CTGAATCTGGACTT
ACAGTTCTCCCTCA	CCAGAAACAATGCC	TGAAGCACTGATGC	CACAGATGGGATCT	CTTTACGATGTCAG	ACTGAGACGAACTC
CGACCTTGAGGTCT	GATAAGGATGTTCT	ACTTAAGAATCTCT	CCACCATGTGTGAC	CAAGAAGATGCCTC	GCGTATGAAGCTCA
TCGGACCTCGCAAT	AGCGTAACTCCTGC	ATAGTTGACTGTGA.1	GAGATGCTTTCACT	ATGTTAGATTAGGC	CGGACCGAGTACAC
TAGGTCGATGGATC.1	CTATGTACAGCAAA	CGCAAATGCTCTCG	TAGATCCTTATGGC	CGAAGTACAGAACA.1	AAATTGACGCGATT
ACACCCTGGGTAAA	CTGAACGATCGTTT.1	TGCACAGATCAAGC	CGGTACCTCTGGTA	GGTATCGACGTACA	CACAGCCTGGGAGT
ATACCGGAGTTGTG	AGTGACACTCTATC	AGAAACGACTTGCC	CTATGTACTTCTGT	ACTCGAGACGTAGT	GAGCGGCTAAACAG
CTCGCATGTGGTCA	GCAGTCCTAAAAGC	CCCAACACGTTAGC	CGCCATTGCGTAAC	ATACGGACGAGATA	GGCCGATGCCAATG
ACTTAAGAATCTCT	CGAGGAGAGCGTAT	CCAGGTCTCCTACC	CAGACATGAGCACT	GGTGATACAAAACG.1	GCTCACTGAGCCTA
ATAGTTGACTGTGA.1	ACGTTGGAAGCGTT	CTTTACGATGTCAG	CGATCAGAACTGGT.1	AGGGAGTGCCAAGT	GTGACCCTCCTATT
CGCAAATGCTCTCG	GCATGTGAAAAAGC	TTGATCTGGGTGGA	TATACCACAGGCGA	ACTGCCACGCGAAG	GAACCAACTTACCT
TGCACAGATCAAGC	TCTAGTTGAGACTC	CAAGAAGATGCCTC	CCTTTAGAGAGCAG	ATCAGGTGACACAC	CAGGTAACGTATGC
AGAAACGACTTGCC	GACTCCTGGAGCAG	TGTGACGACGTCTC	TTATGAGAGTGTTG	GAGCGCACCTACTT	ACTATCACTAAGGA
CTTTACGATGTCAG	CACGAAACGGAACG	TAGTAATGCACTTT	CCACTGTGATCAGC	AAAGCCTGCAACCA.1	AAATGGGACAATCG
TTGATCTGGGTGGA	ACTCAGGAGTCTGA	ATGTTAGATTAGGC	GCGCATCTCTGTAG	GCGGAGCTCAGAAA	CGAGATTGTAAGCC.1
CAAGAAGATGCCTC	GAGATGCTTTCACT	CGAAGTACAGAACA.1	CGGCCAGAAACGGG.1	CACAGATGGGATCT	CAGAAGCTGTTCTT
CGAAGTACAGAACA.1	GGAGGCCTTGCTGA	GGTATCGACGTACA	ATCGAGTGGGGACA	CTACGGCTGAGGAC	GAGTGGGAGCCATA
GGTATCGACGTACA	TAGATCCTTATGGC	ACTCGAGACGTAGT	GGCTCACTGTGTAC	CAACAGACACCTAG	CTCCTACTCATTCT
ACTCGAGACGTAGT	CTTTCAGAGTTACG	ATACGGACGAGATA	GGCTAAACGACGGA	TAGTTCACATTGGC	TATACGCTGTGAGG
ATACGGACGAGATA	CGGTACCTCTGGTA	GGTGATACAAAACG.1	CATTCCCTGTCGAT	GCGGCAACACGGGA	TTCACCCTGGTATC
GGTGATACAAAACG.1	TAGTCACTCCTCAC	AGCATGACACCTAG	CGTGATGAATGTGC	ATTCCAACGGAGGT	TCATGTACTGTCAG
AGGGAGTGCCAAGT	AACTGTCTTAACCG	AGGGAGTGCCAAGT	TAGGGACTGTCGAT	ATACCTTGCATCAG	AACAAACTTTCCAT
ATGGGTACGAGACG	TATGAATGTCTTCA	AAGCGTACCATACG	CGTGATGATGTCTT	ACGTTTACTCTAGG.1	GACCTCACTCGTGA
ACTGCCACGCGAAG	AACTCACTTCGTTT	ATGGGTACGAGACG	GCTCCATGGAATCC	AGGAATGACGAATC	TAAAGTTGCTGCAA.1
GTTTAAGAGATAAG	GAGGGAACCTCCAC.1	ATCACACTCCGTTC	CGAAGGGAGTTGAC.1	AACGTCGACTTGAG	TCAGTTACTGGTTG
ATCAGGTGACACAC	TGTCAGGACACTCC	ACTGCCACGCGAAG	GGCTACCTCTTGCC	CTCAGCTGGGATTC	AGGTACTGGAGATA
GAGCGCACCTACTT	ATAATCGATCAAGC	GTTTAAGAGATAAG	ATGCAGTGGCTGTA	CTACGCACAGTGCT	ACGATTCTATGCTG.1
ATAGAACTGCTTAG	GGAGCGCTAGTGTC	ATCAGGTGACACAC	CCAAGATGCATGCA	GACTGATGAGGCGA	ATCCTAACCAACTG
AAAGCCTGCAACCA.1	AGCCGTCTATCTCT	GAGCGCACCTACTT	CTACTCCTGAAACA	TGGCACCTAGTGCT	CCTGAGCTATCTCT
GCGGAGCTCAGAAA	ACGGTAACACTGTG	ATAGAACTGCTTAG	CAAGAAGACACAAC	TCCACTCTCTTCTA	TGGTACGATGAACC
ACGGAACTCTCCAC	CTAACTACTCACCC	AAAGCCTGCAACCA.1	CCGAAAACCTCTTA	TCATTGACAACTGC	ACTCAGGATCCGAA.1
TAGCGATGATTGGC	TCGCACACCTTAGG	GCGGAGCTCAGAAA	AGTAGAGATACAGC	TAATCGCTGAGGTG	TCACCCGACATTCT
GACCTAGATGTGGT	TTCATGTGCGTTGA	ACGGAACTCTCCAC	ACGATTCTCACTAG	ATCACGGATTCGCC	CCTAGAGAAAGGTA
TCCAGAGAACCTTT	GGCGACACACGACT	TCTAGACTAGAAGT	ACGATCGACACTAG.1	CGGGACTGGCTATG	CACAGAACCCATAG.1
GAGTGGGATGTAGC	AGTTGTCTTATGGC	CACAGATGGGATCT	GACCCTACGCGGAA	GACTGAACTCGACA	GGATTGTGTACTTC
TTTCCAGATGCCAA	TTGTCATGCTAGAC	TAGCGATGATTGGC	GGCCGATGCTTGCC	ACTGTGGATCAGAC	ACAGTCGACTTGGA
CTACGGCTGAGGAC	ATCAACCTACCCAA	GACCTAGATGTGGT	GCCCAGGATGGATC	AATCTAGAGTCATG	TCAATAGAGTCGAT
CAACAGACACCTAG	CCGATAGAGTACCA	TTACACACTGGTCA	GGCATATGATAAGG	TGTAGTCTTGACCA	GGAGCCACGTGCAT
TAGTTCACATTGGC	AGTACTCTCACAAC	TCCAGAGAACCTTT	TGAATAACTTCGTT	AGGCTAACAAGAGT	GACGGCACTGGTCA
GCGGCAACACGGGA	AGCTGCCTTGGCAT	GAGTGGGATGTAGC	ATCAAATGGCGTAT	TAGAGCACTACTCT.1	TCCTACCTTGCTCC
TATGTCACTGTGAC	TCCTAAACAAGTGA	AGAATACTTAAGCC	TCGCCATGGCGATT	GGTCAAACAAGCAA.1	GACATTCTTTACTC
ATACCTTGCATCAG	GTAATATGCCTTAT	TTTCCAGATGCCAA	TGCAACGAGACGGA	AGAAGATGTAAAGG	GCTTGAGATCGCTC
ACGTTTACTCTAGG.1	CTTACTGAGACGTT	CTACGGCTGAGGAC	TCCGAAGAGGGCAA	GAGGTTACGTACCA	AGAACGCTGAGGTG
CACCTGACCCGTAA	ACCTGGCTATAAGG	CAACAGACACCTAG	AGTACGTGTCGACA.1	GATTCGGAGAACTC	AGCGCCGATTCGTT.1
AGGAATGACGAATC	GAAAGATGAGAATG.1	TAGTTCACATTGGC	ACGTGCCTTCCCGT	GACGATTGCCAGTA	AAGCAAGACGCCTT
CAGACTGAGGACTT	AGAGTCTGGGTGTT	GCGGCAACACGGGA	ACTGTTACCTGCAA	GAAACCTGTTACTC.1	ATCACACTGGGCAA
AACGTCGACTTGAG	GATATCCTAAGTAG	ATTCCAACGGAGGT	ATTGATGAGACGTT	GATACTCTGGACAG	TAGATCCTTCTTAC
TAAGCGTGGTTTCT.1	CATTGTACGAACTC	TATGTCACTGTGAC	GAAAGTGAGATAAG	CTCGCATGCCAACA	CCATTAACACGGGA
TGGAAGCTTTCGGA	GGATGTTGGGACAG	ATACCTTGCATCAG	TTGGTACTGTAAGA	TAAAGACTTCTAGG	ACTCGAGATCGTTT.1
CTCAGCTGGGATTC	TAGCCGCTTACTTC	ACGTTTACTCTAGG.1	GCGAAGGAGGTTCA	AGTCTACTACGACT	AAATGTTGAGCGTT
CTACGCACAGTGCT	GTGGAGGACGACTA	CACCTGACCCGTAA	AAATCCCTAATCGC	GACAACACCTACTT	GATGCATGACGCAT
GACTGATGAGGCGA	ATGCGCCTCTGAGT	TACTGGGAGTCTAG	GCCATCACCCAACA	ATCCGCACTTCTTG	GCACCTTGATCTTC
TCCACTCTCTTCTA	TGTATGCTCTGAGT	AGGAATGACGAATC	AAGGCTACGGATTC	GGCCAGACCTTTAC	AGTCAGACTCTCTA
CGACGTCTTTGCGA	CTATGTTGGCGTAT	ATCAACCTGCGAAG	CGTACCACACTCAG	AATTACGACTCCAC.1	CAGTCAGATCAGTG
ATTACCACCTGGAT	CGATCAGAACTGGT.1	CAGACTGAGGACTT	TAGTACCTAGGAGC	TACGAGACTGTTCT	GCACCTACTTCTGT
TCATTGACAACTGC	ATTTGCACGCGGAA	AACGTCGACTTGAG	CTTTGATGGGATCT	ACGAGTACCTTGGA	GGCCGAACGTCAAC.1
AAACCGTGCGTGTA	ATTCCATGGTTTCT	TAAGCGTGGTTTCT.1	TAACATGAGCGTAT	TTCCAAACGGAACG	ACTTGACTGCGAGA.1
TAATCGCTGAGGTG	GATCTTTGCCTCCA	TGGAAGCTTTCGGA	TCATCCCTCCAATG	AGTTCTACTCCGTC	TTGTAGCTCCAGTA
ATCACGGATTCGCC	AAATACTGAGAGGC	CTCAGCTGGGATTC	GCCGGAACGAAGGC	CGTCCATGTGACAC	GTATGGTGACTACG
CGGGACTGGCTATG	AGGCAACTTCTCTA	CTACGCACAGTGCT	TTATGGCTGTATCG	CTGTAACTCCCTCA	GTGCCACTGGTACT
CCAGAAACAATGCC	GCGGACTGGCTTAG	GACTGATGAGGCGA	ACGGTATGTTCCGC	GAGTGACTATTGGC	GCGCACGAAGCTAC
GATAAGGATGTTCT	AGACACACGGAGGT	TGGCACCTAGTGCT	GAAAGATGGAACTC	ATGGTGACACACTG	CAATGGACCCCTAC
AGCGTAACTCCTGC	GCCCATACTCCCAC	TCCACTCTCTTCTA	TATAGATGACGTTG	AACCTACTCCAAGT	AGTCGCCTCTACTT
ACTGTGGATCAGAC	GATCTTACACTGTG	CGACGTCTTTGCGA	ACAACCGATCCGAA	AAATCCCTCATACG	ACCACCTGAGAACA
CTATGTACAGCAAA	AATGTAACGAATGA	ATTACCACCTGGAT	GTGATTCTTTTCGT	AATCCTACGGAAGC	TTCAACACAAGAGT
AATCTAGAGTCATG	GAGCAGGAGAATGA.1	TCATTGACAACTGC	CCAATGGATATGGC	TCCATAACGCGATT	CATAACCTTAAAGG
CTGAACGATCGTTT.1	GGAGGTGAGTCGTA	AAACCGTGCGTGTA	TGCCAAGACGAATC	AAATCAACCGACAT	TTTGACTGGAGGTG
AGTGACACTCTATC	ACGTCAGAGATACC	GGCGACTGCTGTAG	TTCTGATGAAGCAA	AGTTCTTGAAAAGC	ACGTGCCTCGGAGA
GCAGTCCTAAAAGC	GCAGCGTGAAAGTG	TAATCGCTGAGGTG	AGCATGACTAAAGG	TTAGACCTGGAAAT	GCTCACTGTCTTCA
AGGCTAACAAGAGT	TTATGAGAGTGTTG	CCACCATGTGTGAC	TGAGGACTAAAAGC	CAATCTACGGCATT	GGAAGGTGCTAAGC
TAGAGCACTACTCT.1	TACATCACATTGGC	ATCACGGATTCGCC	AGTGTTCTCCAAGT	ACGAGGGAACCTGA	CCGATAGATTTGCT
GGTCAAACAAGCAA.1	CATACTACTCTCAT	CGGGACTGGCTATG	AAATACTGATCGGT	ATAACCCTATGGTC	CTCAGGCTTCAGTG
AGAAGATGTAAAGG	TACGATCTTCAGAC	GACTGAACTCGACA	CGCATAGAGAAAGT	CGCAGGACACGTAC	GGACCTCTAGTACC
GAGGTTACGTACCA	AGTCCAGATTCCGC	CCAGAAACAATGCC	TTGCATTGGGCGAA	TAGGTGTGCATTTC	CATTTGACGCTAAC
GCATGTGAAAAAGC	GTGTCAGAGGTGTT	TCAATAGAGTGTTG	TATCAAGAGTCAAC	AAACGCACGTTTCT	AGAGATGAACGACT
GATTCGGAGAACTC	AAATCTGAAGAGTA	GATAAGGATGTTCT	TACTACTGTTCTCA	ACTTAAGATTGGTG	TCGATTTGTATTCC
GACGATTGCCAGTA	TGGATGTGGTAAGA	AGCGTAACTCCTGC	AGCTTTACTGCGTA	TAGCTACTGGAGCA	GAGCGAGAGTCCTC
TCTAGTTGAGACTC	ACTTGACTCTCTTA	ACTGTGGATCAGAC	ACCTGAGAAACTGC	ATACCACTGATACC	AAAGCCTGGTGTTG
GAAACCTGTTACTC.1	CTTATCGATACGCA	CTATGTACAGCAAA	ATGCGCCTGGAAAT	CTATGTACTTCTGT	TCCACTCTACCAAC
GATACTCTGGACAG	ATCCTAACATGCCA	AATCTAGAGTCATG	CGCTACACTAACGC	TAAGCGTGTTTACC	CTAACACTAGTACC
CTCGCATGCCAACA	CCACTGTGATCAGC	CTGAACGATCGTTT.1	ATACCTTGGGACGA	ATAGCTCTAGTACC	GGCACTCTCTCGAA
TAAAGACTTCTAGG	AGTGTGACACCATG	AGTGACACTCTATC	AAGCCTGAGTTGGT	TGAGACACATCGAC	GTGACAACACGTAC
AGTCTACTACGACT	GAAGGTCTGACAAA	CCAGATGAACGGGA	ACGAACTGGTTCTT	CGCCATTGCGTAAC	GTAGGTACAATCGC
GACTCCTGGAGCAG	AGAATACTCCACCT	GCAGTCCTAAAAGC	TGAACCGATCGATG	TCCCGAACCTAAGC	CGGACCGACTATGG
CACGAAACGGAACG	CCACTGTGTGGCAT	CATCTTGATCTGGA	CGTCAAGATTTCTG	CCAGGTCTGGGAGT	CAATTCACAACCGT
ACTCAGGAGTCTGA	GGCGGACTACAGCT	TGTAGTCTTGACCA	CGCTACTGGTAAGA	TCTAACTGGCTGAT	CATGGATGTGGGAG
GACAACACCTACTT	AAGAAGACCGGAGA	AGGCTAACAAGAGT	GGACCTCTTTCCGC	CCGTAAGAACGTGT	AGGTGTTGATCAGC
ATCCGCACTTCTTG	ACCACAGATGTGGT	ACGGTCCTATCTTC	GGCCGAACATGTGC	GGAGCGCTGGACTT	AATGATACTGAGGG.1
GGCCAGACCTTTAC	AGAGTCACCAATCG.1	CGAGGAGAGCGTAT	CTTACATGGATAGA	AGCAACACTGTCAG	CATAAATGCTCATT
CATCGGCTGACACT	CCAAGTGAGCCATA	TAGAGCACTACTCT.1	TAGTAAACTCGATG	TAGTCACTTGACCA	AGTTTGCTTTTCAC
AATTACGACTCCAC.1	TCAGCGCTTGTCGA	ACGTTGGAAGCGTT	TCCTATGAGACGTT	CCAGACCTCCTCGT	TTCCTAGAGGTGTT
GGAGGCCTTGCTGA	CGGCCAGAAACGGG.1	GGTCAAACAAGCAA.1	AGCGGGCTTTTGGG	TGAGCTGAGTCTTT	AATCTCTGTTGGTG
CTTTCAGAGTTACG	AGCCAATGAAGCAA	AGAAGATGTAAAGG	CTTCACCTACCTCC.1	TCAACACTGGTCTA	AACGGTTGCAGTTG.1
TAGTCACTCCTCAC	ATATGAACTGTTTC	GAGGTTACGTACCA	GAAACAGAGTTACG	ATCCCGTGGCGTTA	GTAACGTGGTCTAG
AACTGTCTTAACCG	GTAGTCGATCCAAG	GCATGTGAAAAAGC	GCATCAGATCCTGC	CGAGGAGAGGATCT	GCAAACTGTAGAGA
ACGAGTACCTTGGA	AGTTCTTGAAAGTG.1	TCCGAAGATCGTAG	TCGCACACAGCATC	AATAGGGATCTCGC	CATTTGACTCGCAA
TATGAATGTCTTCA	AGATATTGGGGAGT	GATTCGGAGAACTC	GAGGGTGAGCGATT	CGTTTAACGTCTAG.1	AGTTAAACACTACG
AACTCACTTCGTTT	ACACGTGAACGACT	GACGATTGCCAGTA	GGACGCTGCTCATT.1	GGGATGGAACCTTT	CTACGCACCTTCTA
TTCCAAACGGAACG	TGAATAACGGTGTT	TCTAGTTGAGACTC	ATACCTACCTTGGA.1	AAACGCTGGCCTTC.1	ACTACTACTTCGCC
GAGGGAACCTCCAC.1	ATCGAGTGGGGACA	GAAACCTGTTACTC.1	ACTTTGTGCGTAGT	AGCTTACTTTCTGT	TTTCCAGAGTCATG
AGTTCTACTCCGTC	CTGCGACTGAAAGT	GATACTCTGGACAG	TGGATCGATTTCAC	TCACTATGAGCCTA	ATCGAGTGCACTCC.1
GACTTTACCGCATA	GCTCCATGCAACCA	CTCGCATGCCAACA	GAGTTGTGTGAGCT	ATATACGAAGCATC	CCCATGTGTGCTGA.1
CGTCCATGTGACAC	ACACAGACGGGTGA	TAAAGACTTCTAGG	ATCGCGCTCCTTCG	ACACATCTTTTACC	AAGACAGACCTTGC.1
TGTCAGGACACTCC	ATTAGTGAGCGGAA	AGTCTACTACGACT	AGAGAAACTGACTG	CCATAGGAAAGCAA	AGGTGTTGAGCTAC
CTGTAACTCCCTCA	ATTGCTACCCACAA	GACTCCTGGAGCAG	CGGGACTGTATCGG	CCAGACCTGGTAAA	TCTAGACTTAGAGA
ATAATCGATCAAGC	TTAGAATGACGTTG	CACGAAACGGAACG	TGTAGTCTCGTAAC	CAGACATGAGCACT	GCTATACTGAACCT
GGAGCGCTAGTGTC	GGCTAAACGACGGA	ACTCAGGAGTCTGA	CCTTCACTAAGGGC	ATGTCGGATCCGAA	TCCCACGAGAAACA
AGCCGTCTATCTCT	TGGTATCTCTTGGA	GACAACACCTACTT	CTGAATCTGGACTT	ATAGTCCTGAATGA	TGTCAGGAGTCTGA
ACGGTAACACTGTG	GGAGGTGACCGTAA	ATCCGCACTTCTTG	ACTGAGACGAACTC	CCTAAGGATCTATC	ACCCAAGAGGTGGA
CTAACTACTCACCC	TTGTCATGTGCGTA.1	GGCCAGACCTTTAC	GCGTATGAAGCTCA	AAGGCTTGCTGATG.1	GCGTAAACAGTACC
ATGGTGACACACTG	TGAATAACTGATGC	GAGATGCTTTCACT	CGGACCGAGTACAC	AGTCACGAGATACC	ATTCTGACCCCTCA
TCGCACACCTTAGG	TCGCACACTTCACT	CATCGGCTGACACT	AAATTGACGCGATT	AGTAATACCCGATA	TAGGGACTAAGAGT
AACCTACTCCAAGT	CCTCGAACTTCGGA	AATTACGACTCCAC.1	CACAGCCTGGGAGT	TTCGTATGTCTGGA	GATTTAGAGCTTCC
AAATCCCTCATACG	TCGAATCTTGTTCT	GGAGGCCTTGCTGA	GAGCGGCTAAACAG	TGTTACACCCCTAC	CCAGCTACCTTACT
AATCCTACGGAAGC	CCCAACACTCAGTG	CTTAGGGACTGTCC	GGCCGATGCCAATG	CCGCGAGAAGCTAC	CTTGATTGACCTGA
TTCATGTGCGTTGA	GTTACTACAGGAGC	TAGATCCTTATGGC	GCTCACTGAGCCTA	CGCACGGATCTGGA	GAAACAGATCTACT.1
TCCATAACGCGATT	GGATGTACCTCCAC	ACGCAATGTTGTGG	GTGACCCTCCTATT	CCTTTAGAGAGCAG	CCCTGAACGTGTCA
CAATCTACGGCATT	AAACTTGATAAAGG	CTTTCAGAGTTACG	GAACCAACTTACCT	CAAGCATGGTTTGG	ATAAACACGGAGTG
ACGAGGGAACCTGA	GATCCCTGGAAACA	CGGTACCTCTGGTA	CAGGTAACGTATGC	TGGCACCTACGTAC	GCGTAATGCCTTAT
ATAACCCTATGGTC	ACGATGACCCCTAC	TAGTCACTCCTCAC	ACTATCACTAAGGA	ACAGTGACGTAAGA	ACGCTCACGAACTC
GGCGACACACGACT	GGTCTAGAATTGGC	AACTGTCTTAACCG	AAATGGGACAATCG	TAACAATGCATACG	TGCAGATGCCACCT
AAACGCACGTTTCT	CACTATACATCGAC	TACGAGACTGTTCT	CGAGATTGTAAGCC.1	CTTACATGGGTTTG	TGATATGAACACTG
ACTTAAGATTGGTG	CTAACACTTCCTGC	AGATTCCTCCTATT	CAGAAGCTGTTCTT	TCTTGATGTTCTTG	GGGTAACTTTTACC
TAGCTACTGGAGCA	CACAGATGTCCTTA	ACGAGTACCTTGGA	GAGTGGGAGCCATA	TAGAGAGACGGAGA	TAGAATACTTGACG
ATACCACTGATACC	TGGGTATGCGTACA	ATCACACTGTCCTC.1	CTCCTACTCATTCT	CGCGAGACGCGATT	ATTCGGGATCGTAG
TAAGCGTGTTTACC	GGGTAACTAAGAAC	TTAGAATGGGACTT	TATACGCTGTGAGG	CATGAGACTCCCGT	CTCGCATGCCAGTA
AGTTGTCTTATGGC	TCAGCGCTAAGCCT	TATGAATGTCTTCA	TTCACCCTGGTATC	TCCACTCTTCGCCT	TTAGAATGTTGACG
ATAGCTCTAGTACC	AGTGTGACTTACCT	CAAATTGACTTGGA	TCATGTACTGTCAG	GAGTCAACACCATG	ATCTTTCTGCTTCC
TGAGACACATCGAC	GTAGCTGAGTGAGG	AACTCACTTCGTTT	AACAAACTTTCCAT	GATTTAGAGGATCT	CTATAAGACCGTTC
TTGTCATGCTAGAC	ACCACGCTGCTCCT	TTCCAAACGGAACG	GACCTCACTCGTGA	CGTTAGGACGAACT	AGACCTGAATTTCC
ATCAACCTACCCAA	ACAATAACCTTAGG	GAGGGAACCTCCAC.1	TAAAGTTGCTGCAA.1	TCAATCACGTAGCT	ACGTCCTGCCCTCA
TCCCGAACCTAAGC	GAAGTCTGATCGTG	ATTCGGGACTGGTA	TCAGTTACTGGTTG	TTTGACTGCTCTAT	CAGCATGAGGAAGC
CCAGGTCTGGGAGT	GTTGATCTCAAGCT	ACGTCGCTACGTAC	AGGTACTGGAGATA	TGACCGCTTCACCC	TGACACGACGTGTA
TCTAACTGGCTGAT	TTATGAGAGCCTTC	AGTTCTACTCCGTC	ACGATTCTATGCTG.1	GCACGTCTGGTAGG	CAGCTAGAGTGAGG.1
CCGTAAGAACGTGT	GATATTGAGTACCA	GACTTTACCGCATA	ATCCTAACCAACTG	TGAAATTGGTCGTA	AGTGAAGACGTAAC
GGAGCGCTGGACTT	AGGGACGACGTCTC	GCACGGTGATTCGG.1	CCTGAGCTATCTCT	CACTGCTGCTAGAC	CTGAGCCTATGACC
AGCAACACTGTCAG	AAGCAAGATTATCC	CGTCCATGTGACAC	TGGTACGATGAACC	TATCAAGAGTCGTA	GAGGGAACCGTAGT
TAGTCACTTGACCA	TGTATCTGGAATCC	TGTCAGGACACTCC	ACTCAGGATCCGAA.1	TTCGTATGAGCAAA	CGTCGACTCTTAGG
CCAGACCTCCTCGT	CCACTTCTTTCTCA	CTGTAACTCCCTCA	TCACCCGACATTCT	TACGCAGAGAGACG.1	TTGCTATGGTAGCT
TGAGCTGAGTCTTT	ATCTCAACACTAGC	ATAATCGATCAAGC	CCTAGAGAAAGGTA	TCGATACTGGAGGT	GCTAGATGCCGATA
AGTACTCTCACAAC	GCACACCTCATTCT	GGAGCGCTAGTGTC	CACAGAACCCATAG.1	TACGTTACACGCTA	CTATTGTGCAGAAA
AGCTGCCTTGGCAT	ATGTCGGACGAGTT	AGCCGTCTATCTCT	GGATTGTGTACTTC	CTGCCAACAATGCC	TCTAACACGTGTCA
TCAACACTGGTCTA	CGATCAGAGTAAAG	ACGGTAACACTGTG	ACAGTCGACTTGGA	GGCATATGCTTGTT	AGCCGGACGTGCAT
TCCTAAACAAGTGA	CTGTATACAAGATG	GAGTGACTATTGGC	TCAATAGAGTCGAT	CTAAGGACTGGAAA	AATTCCTGTCCAAG
GTAATATGCCTTAT	CTAAGGACCGCAAT.1	CTAACTACTCACCC	GACGGCACTGGTCA	TTTCTACTCAATCG	ATAGCTCTAACAGA
CTTACTGAGACGTT	TAGTACCTCTCATT	ATGGTGACACACTG	TCCTACCTTGCTCC	GTTACTACGTTAGC	GCGAGCACACCATG
ACCTGGCTATAAGG	CTTACAACCTACTT	TCGCACACCTTAGG	GACATTCTTTACTC	ATCTTGACAGCGTT	GTGATGACGAGACG
GAAAGATGAGAATG.1	CGTCAAGAACGTAC	CAACGTGATCTACT	GCTTGAGATCGCTC	CACAACGAGGTTCA	GCCACGGATCTCCG
ATCCCGTGGCGTTA	AGATTCCTGCAAGG	AACCTACTCCAAGT	AGAACGCTGAGGTG	CTTAAGCTGTCACA	ATTGAAACGTACCA
CGAGGAGAGGATCT	TATTTCCTTCCCAC	AAATCCCTCATACG	AGCGCCGATTCGTT.1	CAATAATGTTTCGT	ACGTGATGCAGTCA
AGAGTCTGGGTGTT	CGGTCACTGTGCAT	AATCCTACGGAAGC	AAGCAAGACGCCTT	GAAGCGGACCATAG	GATGCAACGTTAGC
AATAGGGATCTCGC	CTGACAGAAACCAC	TTCATGTGCGTTGA	ATCACACTGGGCAA	CGGCCAGACATGGT	TCGCACACACCGAT
GATATCCTAAGTAG	ATTGCACTGCGTTA	ATTGAATGTTCATC	ACTCGAGATCGTTT.1	CATTACACGCTACA	TATCGTACTAAGGA
CGTTTAACGTCTAG.1	GGAACTACACCACA	TCCATAACGCGATT	AAATGTTGAGCGTT	TTAACCACCTCAGA	CTCAGCACCGGGAA
GGGATGGAACCTTT	ACTCGCACGATGAA	TAAGAGGATGGGAG	GCACCTTGATCTTC	AGATATTGTTTGTC	GTACGAACGGTAAA
AAACGCTGGCCTTC.1	ATTTAGGATCTATC	AAATCAACCGACAT	AGTCAGACTCTCTA	TAGTCGGAAAAGTG	CGATCCACTTAGGC
AGCTTACTTTCTGT	GCTCCATGGAATCC	AGTTCTTGAAAAGC	CAGTCAGATCAGTG	GTTTAAGACTTACT	TAGTATGAGTTGGT
CATTGTACGAACTC	CGAAGGGAGTTGAC.1	TTAGACCTGGAAAT	GCACCTACTTCTGT	AGGCAACTATGTCG	ACGACAACCTTGGA
GGATGTTGGGACAG	ACAGTTCTCTTCGC	CAATCTACGGCATT	GGCCGAACGTCAAC.1	GCAATCGAGTGAGG	GAGTTGTGCTCAAG
TCACTATGAGCCTA	AAGCCATGCTATTC	ACGAGGGAACCTGA	ACTTGACTGCGAGA.1	AAGAACGACTACGA	GACCAAACCTGACA
ATATACGAAGCATC	CGCCATACACTGTG	ATAACCCTATGGTC	TTGTAGCTCCAGTA	ATTGCTTGGGGATG	CTACTCCTATTGGC
ACACATCTTTTACC	TAAACAACCGTAAC	AACATATGTGACAC	GTATGGTGACTACG	TCGGTAGATCGTTT	GAGATCACCATGAC
TAGCCGCTTACTTC	GCCAAAACCGGTAT	GGCGACACACGACT	GTGCCACTGGTACT	ATAATCGAGGAAGC	TTCAAGCTGTCAAC
GTGGAGGACGACTA	AAATCATGTGTTTC	CGCAGGACACGTAC	GCGCACGAAGCTAC	TTCAGTACCCGAAT	GTAGCAACTTTCGT
ATGCGCCTCTGAGT	GTGATTCTGGGAGT	TAGGTGTGCATTTC	CAATGGACCCCTAC	CAACGAACTGCATG	TTCCAAACGAGGCA
CCAGACCTGGTAAA	AGTATCCTGAAGGC	AAACGCACGTTTCT	AGTCGCCTCTACTT	ACAGTCGAGGTAGG.1	CATAAATGCAATCG
TGTATGCTCTGAGT	GGCTACCTCTTGCC	ACTTAAGATTGGTG	TTCAACACAAGAGT	AAGCGTACGCCCTT	TAGACGTGGTTCAG
TCGGACCTCTAGCA	GTAGCAACTTCCCG	TAGCTACTGGAGCA	CATAACCTTAAAGG	AGCGATACCTCTTA	GACGGCACTTTCAC
CTATGTTGGCGTAT	ATAAACACACCATG	ATACCACTGATACC	TTTGACTGGAGGTG	GCGCATCTCTGTAG	TCAAGGACCTGTGA
ATGTCGGATCCGAA	GTAGTGACCCCTTG	ATGTAAACATCGGT	ACGTGCCTCGGAGA	TCAGCGCTTCCAGA	GATCCGCTTCCTTA
ATAGTCCTGAATGA	GCACACCTTGTCAG	AAATCAACGGGACA	GCTCACTGTCTTCA	TCCACGTGCAGAAA	CACAGTGAACGGAG
CCTAAGGATCTATC	GCCAAAACCCCAAA	CTATGTACTTCTGT	GGAAGGTGCTAAGC	TAGAATTGAAGCCT	GCATTGGAACGGGA
ATTTGCACGCGGAA	TACCGAGAAACTGC	TAAGCGTGTTTACC	CTCAGGCTTCAGTG	AACAATACAAGAGT	AGTACGTGCCAATG
ATTCCATGGTTTCT	TACATAGACCACCT	AGTTGTCTTATGGC	GGACCTCTAGTACC	ACCCTCGAGGTACT	TGTTACTGTGATGC
AAGGCTTGCTGATG.1	ACGGAACTCCTGTC.1	ATAGCTCTAGTACC	CATTTGACGCTAAC	GGAGAGACTCTTCA	TACGATCTGTAAAG
AGTCACGAGATACC	CCAAGATGCATGCA	TGAGACACATCGAC	AGAGATGAACGACT	TTACCATGTAAGGA	GACAGTACTCTTAC
AGTAATACCCGATA	CAAGGACTTGTCGA	TTGTCATGCTAGAC	TCGATTTGTATTCC	CGACGTCTTCCGTC	GCCCAGGAGGTTCA
TTCGTATGTCTGGA	CTCCACGAAGAGAT	ATCAACCTACCCAA	GAGCGAGAGTCCTC	GTAGGTACATGCTG	CGAGTATGTACTCT
TGTTACACCCCTAC	CGCACGGACGTACA	CGCCATTGCGTAAC	AAAGCCTGGTGTTG	ATTTCCGAAGTTCG	TTTCACGAACCCTC
CCGCGAGAAGCTAC	TGACTGGAAGATGA	TCCCGAACCTAAGC	TCCACTCTACCAAC	CCTGAGCTCCGTTC	AGCTGAACCTAAGC
GATCTTTGCCTCCA	GTACAGTGCCCAAA.1	CCAGGTCTGGGAGT	CTAACACTAGTACC	GATGCCCTTCTTAC	GAGGCCACAGCCAT
AAATACTGAGAGGC	CAGTCAGACGAGTT	TTGGTACTTGTTTC	GGCACTCTCTCGAA	AATGTCCTGACGTT	GTTCATACAGTAGA
AAATTCGATTCTGT	CCTACCGACATGCA	TCTAACTGGCTGAT	GTGACAACACGTAC	ACCCAAGATAACCG	CAAATATGATTTCC
CGCACGGATCTGGA	AGCGCCGACAGAAA	CCGTAAGAACGTGT	GTAGGTACAATCGC	GCAGGCACACGTGT	TGGGTATGGAGGCA
TGGCACCTACGTAC	CGTTAGGATGGTTG	GGAGCGCTGGACTT	CGGACCGACTATGG	GTAGGTACTATTCC	GCACCACTACCCTC
AGGCAACTTCTCTA	CGAGCCGACCTTGC.1	ATGCAGACGAGCTT	CATGGATGTGGGAG	TTAGTCTGTCCTAT	CCCGATTGTCAGGT
GCGGACTGGCTTAG	ACGCTCACCGTAGT	AGCAACACTGTCAG	AGGTGTTGATCAGC	ACGATGACGGACAG	AGCCGGTGAAAACG
TAACAATGCATACG	GATATTGAGAGGCA	TAGTCACTTGACCA	AATGATACTGAGGG.1	GAGCGGCTGACAAA	CAAAGCTGCCACAA
CTTACATGGGTTTG	GGCTAAACTACGAC	ATCTGTTGCTGGTA	CATAAATGCTCATT	GATTACCTACTCAG	ATTCTTCTCCCAAA
AGACACACGGAGGT	ATAGGAGATGGAAA	CCAGACCTCCTCGT	AGTTTGCTTTTCAC	CGACTGCTACCAGT	ACGATCGACCGCTT
TCTTGATGTTCTTG	TATGTCACACGACT	CCGATAGAGTACCA	TTCCTAGAGGTGTT	ACGAGTACTGGATC	TCGCACACGCATCA
TAGAGAGACGGAGA	CTGCGACTCAGCTA	TGAGCTGAGTCTTT	AATCTCTGTTGGTG	TATCTGACCATCAG	GGCCCAGATTTGTC
GCCCATACTCCCAC	AATGATACTTGGTG	AGTACTCTCACAAC	AACGGTTGCAGTTG.1	AATTCCTGTGTCCC	ACGCAATGTCCGTC
GATCTTACACTGTG	AGTAGAGATACAGC	AGCTGCCTTGGCAT	GTAACGTGGTCTAG	TACGCAGAATCACG	CTAACTACTCGCCT
CATGAGACTCCCGT	TGTAATGACATACG	TCAACACTGGTCTA	GCAAACTGTAGAGA	TAACACCTGAGACG	CTCTAATGATTCGG
AATGTAACGAATGA	GAAACCTGTAAGGA.1	TCCTAAACAAGTGA	CATTTGACTCGCAA	GCTATACTGTATCG	ACTTGACTGCTCCT
GAGCAGGAGAATGA.1	ATTCAAGAGATACC	GTAATATGCCTTAT	AGTTAAACACTACG	TTAGGGTGACCTTT	GCCTACACAACGAA
GGAGGTGAGTCGTA	TAGTTCACTATCTC	CTTACTGAGACGTT	CTACGCACCTTCTA	AGGAATGAAGAATG	CGTCAAGAGGTAAA
TCCACTCTTCGCCT	GACATTCTGGTAAA	ACATACCTAAAGCA	ACTACTACTTCGCC	TTACTCGACTTTAC	GTGCTAGACACTAG
GAGTCAACACCATG	GGGTTATGCTTCGC	ACCTGGCTATAAGG	TTTCCAGAGTCATG	TCGGCACTGTGCAT	TACGAGACCTTAGG
CGTTAGGACGAACT	GCGGCAACGACGAG	ATAGGCTGAAGGTA	CCCATGTGTGCTGA.1	CAGTGTGACGTGTA	GATTGGACTCCCAC
ACGTCAGAGATACC	ACTAGGTGCTGGAT	GAAAGATGAGAATG.1	AAGACAGACCTTGC.1	AACTCACTCCAGTA	GGTAAAGAGTAGGG
TCAATCACGTAGCT	TGACCGCTAACCGT	ATCCCGTGGCGTTA	AGGTGTTGAGCTAC	TGGATCGATCTCCG	ATGGGTACAGATCC
TTTGACTGCTCTAT	GAGGGCCTTTCTTG	GCCTCATGCTCTCG	TCTAGACTTAGAGA	AGTCGAACGTCTGA	CATAAATGAGCGTT.1
TGACCGCTTCACCC	CAACAGACGCTGAT	TACGGCCTCATTCT	GCTATACTGAACCT	AGCTGAACCGTTGA.1	TTGTAGCTGTATCG.1
GCAGCGTGAAAGTG	TGAACCGATATGCG	CGAGGAGAGGATCT	TCCCACGAGAAACA	GGTGATACAGAATG	TACCGCTGTTGACG
GCACGTCTGGTAGG	AACCACGAGAGATA	AGAGTCTGGGTGTT	TGTCAGGAGTCTGA	AGTAATACCGAGAG	AAGCAAGAGGATTC
TGAAATTGGTCGTA	ATTGCTTGTCTAGG	AATAGGGATCTCGC	ACCCAAGAGGTGGA	ATAGAACTCGAATC	ACAATTGAAAAAGC
CACTGCTGCTAGAC	CAGTTACTCCGTTC	GATATCCTAAGTAG	GCGTAAACAGTACC	ACGATGACTCTCGC	TCACATACTGCTAG
TACATCACATTGGC	GACGAGGAAAGAAC	CGTTTAACGTCTAG.1	ATTCTGACCCCTCA	CTAACTACCGTGAT	GCCATCACATTCGG
TATCAAGAGTCGTA	CCCGGAGAGCTTAG	GGGATGGAACCTTT	TAGGGACTAAGAGT	GGACCTCTAAGTAG	TTGCTATGACTGTG
TTCGTATGAGCAAA	ACGGTATGCGCAAT	AAACGCTGGCCTTC.1	GATTTAGAGCTTCC	CTTTACGACGAATC	TAGCCCTGGACAGG
TACGCAGAGAGACG.1	CGAGGCACGTGTTG	AGCTTACTTTCTGT	CCAGCTACCTTACT	AACTTGCTTGGTTG	CAATTCACGCTAAC
TCGATACTGGAGGT	CCCTGATGTTGGCA	CATTGTACGAACTC	GAAACAGATCTACT.1	CCACCATGTGAGCT	CCCGATTGACCATG
CATACTACTCTCAT	GCATGTGAAGTCGT	GGATGTTGGGACAG	CCCTGAACGTGTCA	TTCCCACTTAGAAG.1	TCCAGAGAAGATGA
TACGATCTTCAGAC	TAGCGATGCGGTAT	TCACTATGAGCCTA	ATAAACACGGAGTG	TCTAACTGTTGTGG	CAGATCGAAAGAAC
TACGTTACACGCTA	CATTAGCTCCGAAT	ATATACGAAGCATC	GCGTAATGCCTTAT	CAGACAACCAAGCT	TCGGCACTACCAGT
CTGCCAACAATGCC	TTCCTAGAAGAAGT	ACACATCTTTTACC	ACGCTCACGAACTC	CTAGTTACTTGCGA	GCAATTCTGAATGA
AGTCCAGATTCCGC	AAGCACTGAACCAC.1	AATGTTGAGCTTAG	TGCAGATGCCACCT	TAAATCGAGATACC	TAGATTGATTGTGG
GGCATATGCTTGTT	TAGGGACTGGAGCA	TAGCCGCTTACTTC	TGATATGAACACTG	GGGCCAACAGAGTA	TGGAACTGATTCGG
CTAAGGACTGGAAA	CTGCCAACTCACCC	AATCCTTGTCTTTG	GGGTAACTTTTACC	ATCTGGGAGAGAGC	GTCGCACTTCTGGA
TTTCTACTCAATCG	CAGGCCGATTCACT	GTGGAGGACGACTA	TAGAATACTTGACG	ATAGATACTGCTTT	AATGGAGAACGTAC
GTTACTACGTTAGC	GTTACGGATTGCGA	CCATAGGAAAGCAA	ATTCGGGATCGTAG	CTCATTGATAAAGG	CACTGCACACCGAT
GTGTCAGAGGTGTT	CCGGTACTTCGCTC	TGTAACCTTCACCC	CTCGCATGCCAGTA	TATCGTACGCTTCC	CAAGCCCTATCGTG
AAATCTGAAGAGTA	AATATCGACCAATG	TCGGCACTGTCTAG.1	TTAGAATGTTGACG	GAACCAACGTCGTA.1	TTGACACTGCTTAG
CACAACGAGGTTCA	CAATTCTGTTGCTT	ATGCGCCTCTGAGT	ATCTTTCTGCTTCC	CCCTACGAAGCGTT	CGGAGGCTGGTAGG
CAATAATGTTTCGT	AGAAGATGGCTTAG	CCAGACCTGGTAAA	CTATAAGACCGTTC	GGCTCACTGTGTAC	AAAGATCTGGATCT
CACTTTGACGTGAT	CGTTAGGAACACAC	TGTATGCTCTGAGT	AGACCTGAATTTCC	AGTACTCTACTGTG	TGGCACCTATCGGT
GAAGCGGACCATAG	CCTGAGCTAAAACG	TCGGACCTCTAGCA	ACGTCCTGCCCTCA	CGCATAGACCAGTA	TTCAGACTTGTTTC
CGGCCAGACATGGT	ATCGCCTGGTTGTG	CAGACATGAGCACT	CAGCATGAGGAAGC	AGTTTCACACCACA	ATCGAGTGGCGATT
TGGATGTGGTAAGA	CTTACTGATGTGAC	CTATGTTGGCGTAT	TGACACGACGTGTA	TCATGTACGTTACG	TCGAATCTAGTGCT
TTAACCACCTCAGA	ATGCAGTGTACGCA	CGATCAGAACTGGT.1	CAGCTAGAGTGAGG.1	CAACGTGACTGATG	GATAGCACGTACCA
TAGTCGGAAAAGTG	AGTAATTGTCATTC	GGGACCTGCAATCG	AGTGAAGACGTAAC	CAGGCCGATACTGG	GGAACTTGGATAGA
ACTTGACTCTCTTA	CAGTTTACACGGGA	TGTTACTGGACAGG	CTGAGCCTATGACC	AGCGCTCTAGCCAT	CTTCTAGACACACA
CTTATCGATACGCA	TCTCTAGAATTCTC	ATACCACTCGCTAA	GAGGGAACCGTAGT	CAGACATGGGTGAG	CCCTCAGATTCAGG.1
GTTTAAGACTTACT	GCCCAGGATGGATC	ATGTCGGATCCGAA	CGTCGACTCTTAGG	GTTACGGACCACCT	CCGGTACTTAAAGG
AGGCAACTATGTCG	TGATTCACCCTAAG	ATAGTCCTGAATGA	TTGCTATGGTAGCT	GACGATTGGTACAC	TATAGCCTGGACGA
ATCCTAACATGCCA	GCACTAGAGGTACT	CCTAAGGATCTATC	CTATTGTGCAGAAA	TTGTAGCTAGAGTA	TAACTAGACATGCA
CCTGACTGTGGAGG	CTTGTATGCCTATT	ATTTGCACGCGGAA	TCTAACACGTGTCA	AGTCACGATGGAAA	TGCGAAACACCTAG
AAGAACGACTACGA	GGCATATGATAAGG	ATTCCATGGTTTCT	AGCCGGACGTGCAT	TAACTAGACAAAGA	AGCATGACACCATG
ATTGCTTGGGGATG	CCGCGAGATTCCCG	AAGGCTTGCTGATG.1	AATTCCTGTCCAAG	AGCCGTCTTGGGAG	ACAGTTCTGGGCAA
AGTGTGACACCATG	CGCAGGTGAGCATC	AGTCACGAGATACC	ATAGCTCTAACAGA	TTCCTAGAACAGTC	TAGAGCACGATAGA
GAAGGTCTGACAAA	CACTATACCATGGT	AGTAATACCCGATA	GCGAGCACACCATG	CGTGCACTTGAGGG	CCGGAGACCTTAGG
ATAATCGAGGAAGC	CCCTCAGATATGCG	TTCGTATGTCTGGA	GTGATGACGAGACG	CTGATTTGCACTGA	TGGTTACTCGACAT
CCACTGTGTGGCAT	TGCATGGATCAGAC	TGTTACACCCCTAC	GCCACGGATCTCCG	TTCAGACTTCACGA	CAGGTAACGGATTC
TTCAGTACCCGAAT	GAGGGCCTTATGGC	ACCACAGAGACTAC	ATTGAAACGTACCA	AAGTGGCTCTTGTT	CTCCATCTCCAGTA
CAACGAACTGCATG	TGAATAACTTCGTT	CCGCGAGAAGCTAC	GATGCAACGTTAGC	GTATGGTGGCGATT	TGGTCAGACTTTAC
ACAGTCGAGGTAGG.1	CAGGTAACGTAGCT	TATACCACAGGCGA	TCGCACACACCGAT	CCAGCTACGCAAGG	CTCTAAACTTCGTT
AAGCGTACGCCCTT	ATCAAATGGCGTAT	GATCTTTGCCTCCA	TATCGTACTAAGGA	TGAAATTGGGAAGC	ACCCAGCTGTATCG
GGCGGACTACAGCT	TCACTATGGCATCA	AAATACTGAGAGGC	CTCAGCACCGGGAA	GGGATTACTTCGGA	TACGTACTTGTGAC
AAGAAGACCGGAGA	AAGAGATGCGCAAT	ATGCACGATACTTC	CGATCCACTTAGGC	ATAACATGCCCGTT	GCACTGCTAGTGTC
ACCACAGATGTGGT	TTCTTACTACACGT	AAATTCGATTCTGT	TAGTATGAGTTGGT	AGGGCCACCACACA.1	CACAATCTCTCTCG
AGCGATACCTCTTA	ATCCAGGACTGTCC	CGCACGGATCTGGA	ACGACAACCTTGGA	CATTCCCTGTCGAT	ACACGATGCTATGG
AGAGTCACCAATCG.1	ACTGTGGAGGAACG	CCTTTAGAGAGCAG	GAGTTGTGCTCAAG	CGTGATGAATGTGC	GATCGAACAGTTCG
CCAAGTGAGCCATA	ACCTGAGAGAACCT	CAAGCATGGTTTGG	GACCAAACCTGACA	TCGCCATGACGTGT.1	ACGGTCCTCATTGG
TCAGCGCTTCCAGA	CTGCCAACTCGTAG	TGGCACCTACGTAC	CTACTCCTATTGGC	CACAGATGGGTTTG	AAATCATGTTTGCT
TTCCCACTCTATTC	ACAGTGACCAATCG	AGGCAACTTCTCTA	GAGATCACCATGAC	CTTGAGGAAGAGGC	ATCGGTGAATTCTC
CCAGGTCTCTTCGC	CTCGAGCTAGGAGC	GTACGAACGGTTAC	TTCAAGCTGTCAAC	TAGAAACTTGAGCT	AGATATACCCTATT
TCAGCGCTTGTCGA	ACCTGGCTGGTGGA	GCGGACTGGCTTAG	GTAGCAACTTTCGT	CAAAGCTGACGGAG	AATGCGTGTTCCAT
TAGAATTGAAGCCT	GAACCTGATAGACC	ACAGTGACGTAAGA	TTCCAAACGAGGCA	CCCTACGATTTCTG	CTCGCATGCTGAGT
AACAATACAAGAGT	AACGTCGAGAGGCA	TAACAATGCATACG	CATAAATGCAATCG	CAATAATGGTAAAG	ACGAGTACCCCGTT
ACCCTCGAGGTACT	AAGTATACAGTCTG.1	CTTACATGGGTTTG	TAGACGTGGTTCAG	AGACACACTGCCTC	AAAGATCTAAGGTA
GGAGAGACTCTTCA	TAGCCGCTCCTTCG	AGACACACGGAGGT	GACGGCACTTTCAC	AGCAAAGACCATGA	CTACAACTGCTTAG
TTACCATGTAAGGA	TCCACGTGCCTTTA	TCTTGATGTTCTTG	TCAAGGACCTGTGA	TAGTTCACCTTAGG	GATTACCTAACCAC
CGACGTCTTCCGTC	TGACTGGAGAATAG	TAGAGAGACGGAGA	GATCCGCTTCCTTA	ACGTCGCTGCTTAG	CTAGATCTATGCTG.1
GTAGGTACATGCTG	GGAATGCTATTCTC	GCCCATACTCCCAC	CACAGTGAACGGAG	CCAGTCACGGAAAT	GTTCAACTAGGGTG
AGCCAATGAAGCAA	ATGACGTGTTGAGC	CGCGAGACGCGATT	GCATTGGAACGGGA	ATCGCCTGGCTCCT	CATATAGATCTTCA
CCTGAGCTCCGTTC	CAGCGTCTCATTGG	AATGTCCTCTCAAG	AGTACGTGCCAATG	TCTTACGAGAGATA	GAACGTTGTTATCC
GATGCCCTTCTTAC	CATGAGACGCATCA	GATCTTACACTGTG	TGTTACTGTGATGC	GGAGACGAGTCTGA	AGGACACTCCCGTT
AATGTCCTGACGTT	TAACACCTTGTGCA	CATGAGACTCCCGT	TACGATCTGTAAAG	TTGTACACCCAATG	GTTATCTGGCGAGA
ATATGAACTGTTTC	ATCTTTCTAAAGTG	AATGTAACGAATGA	GACAGTACTCTTAC	GGCAATACTGCTTT	TATGCGGAATCGGT
ACCCAAGATAACCG	TAAGTAACACTAGC	GAGCAGGAGAATGA.1	GCCCAGGAGGTTCA	CTACCTCTATGCCA	TGTGAGTGTCAGTG
GCAGGCACACGTGT	TGCAACGAGACGGA	GGAGGTGAGTCGTA	CGAGTATGTACTCT	GGGCACACCCTGAA.1	GCAGTTGATCTTTG
GTAGGTACTATTCC	GTTTAAGATAGTCG	TCCACTCTTCGCCT	TTTCACGAACCCTC	TAGGGACTGTCGAT	AGCGTAACACCTCC
TTAGTCTGTCCTAT	TACGAGTGGAGAGC	GAGTCAACACCATG	GAGGCCACAGCCAT	TAGTTGCTGCAGAG	ACGTCGCTACCACA
ACGATGACGGACAG	CTGCCAACGGCATT	GATTTAGAGGATCT	GTTCATACAGTAGA	ATTCAAGAACCACA	GGATGTTGTGACTG
GAGCGGCTGACAAA	AGTACGTGTCGACA.1	CGTTAGGACGAACT	CAAATATGATTTCC	GAAGTCTGGCCAAT	CAGGCCGAAAAGTG
CGACTGCTACCAGT	CATTGTTGTACGAC	ACGTCAGAGATACC	TGGGTATGGAGGCA	CGAAGGGACATTTC	GACTGTGAACAGCT
GCCTAGCTGCGTTA	CATCCCGACAACCA	TCAATCACGTAGCT	GCACCACTACCCTC	ATAACATGGTCGTA	TGGTAGTGTTACTC
ACGAGTACTGGATC	ACGTGCCTTCCCGT	TTTGACTGCTCTAT	CCCGATTGTCAGGT	GGTACATGGTCACA	ATCAAATGACCTCC
TATCTGACCATCAG	AAGTAACTATTTCC	TGACCGCTTCACCC	AGCCGGTGAAAACG	ACTTAAGAGTACCA	TTTCAGTGTGTCTT
AGTTCTTGAAAGTG.1	ACGCCGGAGGAAAT	GCAGCGTGAAAGTG	CAAAGCTGCCACAA	TACTAAGAGTCATG	ATAGGAGACCTGAA
AGATATTGGGGAGT	ATTGATGAGACGTT	CTTGAACTTCTGGA	ATTCTTCTCCCAAA	CGTGATGATGTCTT	CTGCCAACGTGTAC.1
TCCATAACACACGT	CGCTACTGTCAGGT	CGGCCAGAACTCTT	ACGATCGACCGCTT	CCCTGAACGGTGTT	TTGAACCTGTGTCA
ACACGTGAACGACT	ATCTCAACAGCATC	GCACGTCTGGTAGG	TCGCACACGCATCA	TGCTTAACTCGACA	GACAACTGTGCAAC
AATTCCTGTGTCCC	CTAACTACCTGGTA	TTATGAGAGTGTTG	GGCCCAGATTTGTC	ACACAGACTCAGGT	AATCAAACATCAGC
TACGCAGAATCACG	GCAGGGCTTGTCTT	GCAGTTGACTCTTA	ACGCAATGTCCGTC	CAACCGCTCAGGAG	ACGCTGCTCACCAA.1
TAACACCTGAGACG	CTGAATCTTTCAGG	TGAAATTGGTCGTA	CTAACTACTCGCCT	ACTAGGTGACACGT	AAGGCTACGGTGGA
GCTATACTGTATCG	CAACAGACCTCTAT	CACTGCTGCTAGAC	CTCTAATGATTCGG	ATTGTCTGGTCACA	CATAGTCTATCGTG
CCTATAACATTCTC	ATAATGACTTGACG	ATATGAACCCAAGT	ACTTGACTGCTCCT	AGTCGAACCTCCCA	CTATACTGCAGCTA
TTAGGGTGACCTTT	AACGCAACGGTACT	TACATCACATTGGC	GCCTACACAACGAA	TATAAGTGGTCGAT	AGTGTTCTTGACTG
AGGAATGAAGAATG	CTCAGCACCTCAAG	TATCAAGAGTCGTA	CGTCAAGAGGTAAA	TATGGGACCGAATC	CAAGCATGACACTG
TTACTCGACTTTAC	GAAAGTGAGATAAG	CCCAGTTGCTCATT	GTGCTAGACACTAG	TGGTACGATGAGAA	ACGTTGGATTGTGG
TCGGCACTGTGCAT	AGGTACTGTCTTAC	TTCGTATGAGCAAA	TACGAGACCTTAGG	AGATATTGCTGGTA	AGCTGCCTTCGCTC
CAGTGTGACGTGTA	TTGGTACTGTAAGA	GACGCTCTGACGAG.1	GATTGGACTCCCAC	GTTCAGGAGGTTCA	CTTTGATGTTCATC
TGGATCGATCTCCG	TCCTACCTCCCAAA	TACGCAGAGAGACG.1	GGTAAAGAGTAGGG	AGTTAAACTGCGTA	AGGAAATGCGGGAA
AGCTGAACCGTTGA.1	GCCACGGAGAGGAC	CGGAGGCTGGCAAG	ATGGGTACAGATCC	CATAACCTTCCCAC.1	ATATACGACAGGAG
TGAATAACGGTGTT	GAAGAATGATTCTC	TCGATACTGGAGGT	CATAAATGAGCGTT.1	TCAAGGACCGAACT	AAATTGACCTACTT
GTTCAGGAGGGTGA	TCCACTCTCCCTAC	CATACTACTCTCAT	TTGTAGCTGTATCG.1	GAAACAGACACTAG	ATTGAATGTCTCGC
GGTGATACAGAATG	ATACACCTACGGTT	TACGATCTTCAGAC	TACCGCTGTTGACG	ACTTAGCTGCTTCC	AAATCATGTCTCTA
AGTAATACCGAGAG	AACAATACGCAAGG	ATAGGAGATGTCCC	AAGCAAGAGGATTC	CAGGGCACATGGTC	CCTCGAACCATTGG
ATAGAACTCGAATC	TAGAATTGGAGGTG	TACGTTACACGCTA	ACAATTGAAAAAGC	AAAGCAGAGTCCTC	AGCCTCTGAGCAAA
ACGATGACTCTCGC	AAATCCCTAATCGC	CTGCCAACAATGCC	TCACATACTGCTAG	TGGTAGACGTGTTG	ATCCCGTGGTCATG
CTAACTACCGTGAT	CAAGCCCTACCGAT	AGTCCAGATTCCGC	GCCATCACATTCGG	AAATTGACACGACT	TCCACGTGGTGTCA
CTGCGACTGAAAGT	CAATAAACAAGTGA	GGCATATGCTTGTT	TTGCTATGACTGTG	CAGTGTGAAACGGG	AGCTCGCTACCCTC
GGACCTCTAAGTAG	TCTTCAGATGCTGA	CTAAGGACTGGAAA	TAGCCCTGGACAGG	CCCTACGATCCTAT	GAGAAATGCTATGG
GCTCCATGCAACCA	GCCATCACCCAACA	TTTCTACTCAATCG	CAATTCACGCTAAC	AAGCAAGAGAACCT	GAGCATACTAGTCG
CTTTACGACGAATC	GTTCATACCTCATT	GTTACTACGTTAGC	CCCGATTGACCATG	AAGAACGAGTAGCT	AATATCGACTCCCA
AACTTGCTTGGTTG	AGGTTGTGTTTCTG	ATCTTGACAGCGTT	TCCAGAGAAGATGA	AATCAAACTACTCT	GCAGCGTGCCAATG
CCACCATGTGAGCT	ATACCTTGTTTCGT	GTGTCAGAGGTGTT	CAGATCGAAAGAAC	TGTGATCTCTGAGT	AGCATGACTGGTTG
TTCCCACTTAGAAG.1	CTGATTTGACCGAT	CTGAATCTCGAGTT	TCGGCACTACCAGT	GATAATACGTGTTG	TCTGATACGGTTCA
TCTAACTGTTGTGG	GCCAAAACTTTCGT	AAATCTGAAGAGTA	GCAATTCTGAATGA	AAATACTGTAGTCG	CATGTTTGCGGAGA
CAGACAACCAAGCT	AGACGTACAGAGAT	CACAACGAGGTTCA	TAGATTGATTGTGG	TAGTAAACATGCCA.1	AACACGTGGTACGT
CTAGTTACTTGCGA	GTACGTGAACGGGA	CTTAAGCTGTCACA	TGGAACTGATTCGG	GTTAGTCTGCTGAT	TTGCTAACCTATGG
TAAATCGAGATACC	TGCGATGAGAAAGT.1	CAATAATGTTTCGT	GTCGCACTTCTGGA	TGACTTTGAATGCC	CCCATCGATCCAAG
GGGCCAACAGAGTA	GGAATCTGTTGAGC	CACTTTGACGTGAT	AATGGAGAACGTAC	CCATCGTGTTGCAG	GCGATATGATTCTC
ATCTGGGAGAGAGC	AATATCGAGTATCG	GAAGCGGACCATAG	CACTGCACACCGAT	CTGATACTAGTGTC	GTTCAGGATGCTTT
ACACAGACGGGTGA	TTAGCTACTTCTCA	CGGCCAGACATGGT	CGGAGGCTGGTAGG	CCAGTCTGCCTTGC	GCGCGAACATTTCC
ATTAGTGAGCGGAA	CTTACAACTGGAAA	CATTACACGCTACA	AAAGATCTGGATCT	TAAGGCTGTGTAGC	GACGATTGTTTCGT
ATAGATACTGCTTT	GATCGAACCCTAAG	TGGATGTGGTAAGA	TGGCACCTATCGGT	CACTAGGAGGTAAA	ACAATCCTTCGTTT
GGAGCCACTCCCAC	AAGGTCTGAGCGGA	TTAACCACCTCAGA	TTCAGACTTGTTTC	AGGTGGGACTGACA	GCATCAGAACTGTG
TATAAGTGACCCAA	AAGGCTACGGATTC	AGATATTGTTTGTC	ATCGAGTGGCGATT	ACAGACACTGACTG	GAAGATGAGTGCTA
ATTGCTACCCACAA	GGTAAAGACGGAGA	TTGACACTCAAAGA	TCGAATCTAGTGCT	ATTCCATGGAAACA	GGACTATGGAGACG
TATCGTACGCTTCC	ATTACCTGTGCACA.1	TAGTCGGAAAAGTG	GATAGCACGTACCA	CCTTCACTTTCCAT	ACGCCTTGGGTAGG
GAACCAACGTCGTA.1	CCAGATGACTCTTA	ACTTGACTCTCTTA	GGAACTTGGATAGA	GGGATGGACGAGAG	GTCCACACAACGAA
AGTACTCTACTGTG	AGTACGTGGGGCAA	GGAGCAGAGGTTAC	CTTCTAGACACACA	AGCACAACGAGGTG	CAGTTGGACTAGTG
TTAGAATGACGTTG	CTTGAACTACACGT	CTTATCGATACGCA	CCCTCAGATTCAGG.1	ACTGTGGATGTGGT	TCAATCACTTAGGC
CGCATAGACCAGTA	ACGATGACGCTCCT	ACCCACTGTGCATG	CCGGTACTTAAAGG	AGCGATACTCCTAT	CAAGCATGTGGAGG
AGTTTCACACCACA	CGTACCACACTCAG	GAACCAACTCCTCG	TATAGCCTGGACGA	CATGTACTGGGAGT	TTCTGATGAAAGCA
TGGTATCTCTTGGA	TGAGTCGAGGGATG	GTTTAAGACTTACT	TAACTAGACATGCA	CGCTACACATGACC	CAAGCTGATTCGCC
TCATGTACGTTACG	AGGTACACTGTGAC	AGGCAACTATGTCG	TGCGAAACACCTAG	GCACACCTCTAAGC	CGCACGGATGCTCC
GGAGGTGACCGTAA	TAGTACCTAGGAGC	ATCCTAACATGCCA	AGCATGACACCATG	TTACAGCTTCTTAC	AATACTGACTCTTA
CAACGTGACTGATG	GCAAGACTTGGGAG	CCACTGTGATCAGC	ACAGTTCTGGGCAA	GGAGAGACTGCCTC	GTTGATCTCTGAAC
CAGGCCGATACTGG	CTAATGCTTATTCC	GCAATCGAGTGAGG	TAGAGCACGATAGA	GAATGCTGGGCATT	ACCAGTGAGGCGAA
TTGTCATGTGCGTA.1	CAGAAGCTTCACGA	CCTGACTGTGGAGG	CCGGAGACCTTAGG	TAAGAACTACAGTC	CGATACGACTCCCA.1
AGCGCTCTAGCCAT	GTATCACTGAGACG	AAGAACGACTACGA	TGGTTACTCGACAT	CGACCACTAGTTCG	AAACATACTGCCCT
CAGACATGGGTGAG	TGGATGACATGCCA	ATTGCTTGGGGATG	CAGGTAACGGATTC	AGGATGCTAGTCGT.1	AGTAATACTAGTCG
GACGATTGGTACAC	ATGATATGCAGATC	TCGGTAGATCGTTT	CTCCATCTCCAGTA	ACGTCCTGGACGTT	TATCCTGATTCGCC
AGTCACGATGGAAA	TGCAAGACTGCCAA	AGTGTGACACCATG	TGGTCAGACTTTAC	TCACTATGTGCTGA	AGATATACACCAGT
TAACTAGACAAAGA	AGGTGTTGCCCACT	GAAGGTCTGACAAA	CTCTAAACTTCGTT	ACGAACACCGCCTT	GACCCTACACTTTC
TGAATAACTGATGC	ATTATGGAAGACTC	ATAATCGAGGAAGC	ACCCAGCTGTATCG	TTGGTACTCGCAAT	CTCAGAGATTGTCT
TCGCACACTTCACT	GTATTCACTGCTCC	TTAGTCTGTGGCAT	TACGTACTTGTGAC	GCGTAATGCCAAGT	CTGAATCTCTGGTA
TTCCTAGAACAGTC	AGCTCGCTGACGAG	AGAATACTCCACCT	GCACTGCTAGTGTC	TCCGAGCTGTTGCA	CGTGAAACTCGTGA
CGTGCACTTGAGGG	AGCTCGCTTGACCA	GCCATGCTACACGT	CACAATCTCTCTCG	ACTAAAACCCCTCA	CACGACCTTAAGCC
CTGATTTGCACTGA	GAAGGTCTACAGTC	CCACTGTGTGGCAT	ACACGATGCTATGG	AGGAACCTCCTGAA	TACGAGACTTTGCT
TTCAGACTTCACGA	TTGACACTTGGTAC	TTCAGTACCCGAAT	GATCGAACAGTTCG	TTCCTAGACGCTAA	CCCTTACTTAAAGG
CCTCGAACTTCGGA	GAAGCGGATGACAC.1	CAACGAACTGCATG	ACGGTCCTCATTGG	TACTGGGAAAAGTG	TCCTAAACCCTTCG
AAGTGGCTCTTGTT	CCTCGAACGCGATT	ACAGTCGAGGTAGG.1	AAATCATGTTTGCT	CGACCGGAACCAAC	GCCCATACTTTGTC
GTATGGTGGCGATT	CAGCTCACACGCAT	ACGTGCCTCTGCAA	AGATATACCCTATT	AAGTAACTGCGTAT	TTCAAGCTCTGATG
CCAGCTACGCAAGG	AGACTGACATGGTC	AAGCGTACGCCCTT	AATGCGTGTTCCAT	TGACACGACTATTC.1	ATTTGCACTCTTTG
TGAAATTGGGAAGC	CCCACATGCTGGTA	CCATAGGATGGTGT	CTCGCATGCTGAGT	CTAGATCTACGCTA	GTTATGCTAAGCCT
TCGAATCTTGTTCT	ATGATATGCACTAG	GGCGGACTACAGCT	ACGAGTACCCCGTT	AAGTCCGAACCTAG	CTAACGGATTCAGG
GGGATTACTTCGGA	CAATTCACCAGGAG	AAGAAGACCGGAGA	AAAGATCTAAGGTA	GTTATGCTAGCCAT	TAACACCTGTGTTG
TTAGGGACGAAGGC	GAGCATACGAACCT	ACCACAGATGTGGT	CTACAACTGCTTAG	TACCGGCTTCCCAC	AATGAGGAACCCTC
CCCAACACTCAGTG	TTATGGCTGTTCTT	AGCGATACCTCTTA	GATTACCTAACCAC	GTCACCTGCTTGCC	GGAATGCTAAACAG
GTTACTACAGGAGC	GTACGTGATCTCAT	CATCCCGAACTGTG	CTAGATCTATGCTG.1	GGTAGTACTAACGC	ATCTTTCTTCATTC
GGATGTACCTCCAC	GGAGGATGTGCCCT	AGAGTCACCAATCG.1	GTTCAACTAGGGTG	CGAATCGAGGTTCA	TCACCGTGGGTATC
AAACTTGATAAAGG	TTTCCAGACTGAGT	CCAAGTGAGCCATA	CATATAGATCTTCA	ACGACCCTGAACTC	CTAGAGACCACTGA
TAGGCATGAAGGTA	CGCGGATGCGGAGA	GCGCATCTCTGTAG	GAACGTTGTTATCC	CCTTTAGACAGAAA	CTTAGGGAACGTAC
TCGCCATGACGTGT.1	TAACATGAGCGTAT	CACATGGACATGCA	AGGACACTCCCGTT	GGAGACGATTAGGC	AGTTTCACTGTCTT
CACAGATGGGTTTG	CGGATATGGTTGGT	TCAGCGCTTCCAGA	GTTATCTGGCGAGA	TCGATTTGGCCCTT	GCGCGATGTGCGTA
CTTGAGGAAGAGGC	AGCATGACCCGCTT	TTCCCACTCTATTC	TATGCGGAATCGGT	GCTGATGATGCCTC	TAGGCAACACTCTT
TAGAAACTTGAGCT	GCCGGAACGAAGGC	CCAGGTCTCTTCGC	TGTGAGTGTCAGTG	CCACGGGACTCTTA	ACGGCGTGCTCCCA
CAAAGCTGACGGAG	TTTCTACTGTTTGG	TCCACGTGCAGAAA	GCAGTTGATCTTTG	ACCGCGGAACCATG	GGCGGACTTGCAGT
CCCTACGATTTCTG	CGTAACGATACAGC	TCAGCGCTTGTCGA	AGCGTAACACCTCC	GGCTACCTTCAGGT	TTGGGAACTAAAGG
CAATAATGGTAAAG	ATCGCAGAGAAACA	TAGAATTGAAGCCT	ACGTCGCTACCACA	TGTGACGATGACTG	AAGTCTCTGTACGT
GATCCCTGGAAACA	TAGTCTTGAACCAC	AACAATACAAGAGT	GGATGTTGTGACTG	TTATCCGAAGAACA	GGCTACCTTGGAAA
AGCAAAGACCATGA	GCCGACGAATGGTC	ACCCTCGAGGTACT	CAGGCCGAAAAGTG	TAAGGGCTGTTCTT	TAACCGGAAGCATC
ACGATGACCCCTAC	TCCCGAACATGCTG	GGAGAGACTCTTCA	GACTGTGAACAGCT	ATGCAGTGGCTGTA	TGACCGCTCACTCC
TAGTTCACCTTAGG	ACGCTCACTTTGCT	TTACCATGTAAGGA	TGGTAGTGTTACTC	GGGCCATGCATTCT	GTGATTCTCTTGAG
GGTCTAGAATTGGC	TGCAGATGATTCCT	CGACGTCTTCCGTC	ATCAAATGACCTCC	TACGCCACTTGCGA	AATACCCTTAGCCA
ACGTTGGAGGAAAT	CAATTCACGATAGA.1	CGGCCAGAAACGGG.1	TTTCAGTGTGTCTT	ACCAGTGACACACA	CTATCCCTCTGATG
CCAGTCACGGAAAT	GAAGTAGAGGTGAG	GTAGGTACATGCTG	ATAGGAGACCTGAA	CCATGCTGTGTTCT	GTAAGCTGGATGAA
ATCGCCTGGCTCCT	GCCTCAACAGTCTG.1	AGCCAATGAAGCAA	CTGCCAACGTGTAC.1	TTACGTACTCACCC	TTCGTATGAGTAGA
TCTTACGAGAGATA	ACGCCTTGTACGAC	ATTTCCGAAGTTCG	TTGAACCTGTGTCA	CATAAAACAAAAGC	TCTGATACGTCTAG
GGAGACGAGTCTGA	ACCCAAGATCCAGA	CCTGAGCTCCGTTC	GACAACTGTGCAAC	GGAGCGCTACTACG	GCAACTGAAGGGTG
TTGTACACCCAATG	CAGCTAGACAGGAG	GATGCCCTTCTTAC	AATCAAACATCAGC	CCGTACACCGTGTA	CAATCGGATATCTC
GGCAATACTGCTTT	ATACGGACGGCATT	AATGTCCTGACGTT	ACGCTGCTCACCAA.1	CATCCCGAGTCGAT	GGACAGGACAATCG
CTACCTCTATGCCA	TTATGGCTGTATCG	ATATGAACTGTTTC	AAGGCTACGGTGGA	TGATAAACTCGCCT	TGTTAAGAATGGTC.1
GGGCACACCCTGAA.1	CAAATATGCACTTT	ACCCAAGATAACCG	CATAGTCTATCGTG	GACTTTACGACGAG	GTGACCCTTTGTCT
CACTATACATCGAC	TACGCAGAGCAGTT	CAGACTGATCCTAT	CTATACTGCAGCTA	GAGGTGGATATTCC	ACGCCACTCGCAAT
CTAACACTTCCTGC	TCCCACGAGTTGTG	GCAGGCACACGTGT	AGTGTTCTTGACTG	AATGCGTGTTACCT	GGAACTACTACTGG
GACGAACTCGAACT	TTAGGGACAGCACT	TTGAGGTGCTACGA	CAAGCATGACACTG	TAGGTTCTTCGCAA	CGTGCACTGAGATA
TGAATAACAGTTCG	GAGATGCTCTTAGG	CCAGTCACCAGTTG	ACGTTGGATTGTGG	TAAGAACTCTCTTA	CATCCCGACCTGTC
ATTCAAGAACCACA	GGAATCTGTCCTTA.1	GTAGGTACTATTCC	AGCTGCCTTCGCTC	GACGATTGCCCAAA	AAACTTGAACGCAT
GAAGTCTGGCCAAT	CCTTTAGATGCTGA	TTAGTCTGTCCTAT	CTTTGATGTTCATC	TGATCGGAGCCCTT	ATGATAACAGGCGA.1
CGAAGGGACATTTC	TTCAAGCTTTCGTT.1	GTAGTCGATCCAAG	AGGAAATGCGGGAA	TGACTTACGAACTC	TAACAATGTCGCAA
ATAACATGGTCGTA	CAGCACCTGTAAGA	ACGATGACGGACAG	ATATACGACAGGAG	CAATAATGGGTGGA	GCCACTACGTTGGT
TACTAAGAGTCATG	GGTACTGAAGAATG.1	GAGCGGCTGACAAA	AAATTGACCTACTT	GATACTCTAGAACA	TAAAGTTGTGCTCC
CCCTGAACGGTGTT	ACGGTATGTTCCGC	GAGGGATGACAGCT	ATTGAATGTCTCGC	TAGTATGATCTTTG	TAGCCGCTTGAGAA
CACAGATGTCCTTA	AGAGAATGGAACTC	ACCACGCTAGGCGA	AAATCATGTCTCTA	CTACTCCTGAAACA	TTGCTAACTAACGC
TGCTTAACTCGACA	TGCCACTGCAGGAG	GATTACCTACTCAG	CCTCGAACCATTGG	AGCTGTGAGCAAGG	TGTAAAACCTCATT
ACACAGACTCAGGT	CTCCATCTGACGGA	CGACTGCTACCAGT	AGCCTCTGAGCAAA	ACTCGAGACTAAGC	GTATGGTGTGCCTC
TGGGTATGCGTACA	CATGTTACCCTTTA	AGTCGCCTACTGTG	ATCCCGTGGTCATG	CCCAAAGATCTCAT	GTCTAGGACGTGTA
GGGTAACTAAGAAC	GACAACTGCTCGAA	GGGATTACGTTCAG	TCCACGTGGTGTCA	ACGAGGGAATCTTC	TGCTGAGAACACTG
CAACCGCTCAGGAG	CATTGGGACTCGAA	GCCTAGCTGCGTTA	AGCTCGCTACCCTC	AATACCCTTCACGA	ACACGTGAGTTACG
TCAGCGCTAAGCCT	CGTCCAACTCTTAC	ACGAGTACTGGATC	GAGAAATGCTATGG	GCTCAAGAGACTAC	TTCAGTACGTGCAT.1
ACTAGGTGACACGT	GGAGACGATAACGC	TATCTGACCATCAG	GAGCATACTAGTCG	TACGCCACGGTACT	GTGATCGAGTGAGG
AGTGTGACTTACCT	CATTACACAGGTTC	AGTTCTTGAAAGTG.1	AATATCGACTCCCA	TATAAGACGTAGGG	CCGGAGTGGACACT
ATTGTCTGGTCACA	CAATGGACGGAACG	AGATATTGGGGAGT	GCAGCGTGCCAATG	GACTGATGTTCTTG.1	GCAGGCACTGCACA
AGTCGAACCTCCCA	ACTGTTACTGCATG	TCCATAACACACGT	AGCATGACTGGTTG	AGACCTGACTGTCC	ATTCAGCTGAGACG
GTAGCTGAGTGAGG	CATCGCTGCGTTAG	ACACGTGAACGACT	CATGTTTGCGGAGA	TATGGGACAAGCAA	CGCAAATGTCTCTA
TATAAGTGGTCGAT	AAAGACGATGGTAC	AATTCCTGTGTCCC	TTGCTAACCTATGG	CAAGAAGACACAAC	ACACCCTGTATGGC
TATGGGACCGAATC	CACTATACCCCTCA	TACGCAGAATCACG	CCCATCGATCCAAG	CAAGACTGTTGCAG	ATTTCCGAAAGCAA.1
TGGTACGATGAGAA	GAAAGATGGAACTC	TAACACCTGAGACG	GCGATATGATTCTC	GTTGACGATTCCGC	GGTCAAACGCCCTT
ACCACGCTGCTCCT	ATTCGGGAAGTACC	GCTATACTGTATCG	GTTCAGGATGCTTT	ACCTATTGGATACC	AGCATGACAGTGTC
AGATATTGCTGGTA	TTCACAACGTGAGG	CCTATAACATTCTC	GCGCGAACATTTCC	ATGAAGGATATTCC	GCGTAAACTGCATG
GTTCAGGAGGTTCA	ACAACCGATCCGAA	TTAGGGTGACCTTT	GACGATTGTTTCGT	TAGGTTCTAACTGC	CAACTTTGTCTTTG
AGTTAAACTGCGTA	CTAATAGACCATGA	AGGAATGAAGAATG	ACAATCCTTCGTTT	TGCAACGATATGGC	GACCATGAGGGCAA
ACAATAACCTTAGG	GTGATTCTTTTCGT	TTACTCGACTTTAC	GCATCAGAACTGTG	CCGAAAACCTCTTA	CACCGTTGCCACCT
CATAACCTTCCCAC.1	CCAGTGCTAGATGA	TCGGCACTGTGCAT	GAAGATGAGTGCTA	ATAATGACTTCCCG	CATCATACGCGTAT
TCAAGGACCGAACT	AATAGGGAATTGGC	CAGTGTGACGTGTA	GGACTATGGAGACG	AGGGCGCTCTCGAA	CACAATCTCCTTCG
GAAGTCTGATCGTG	ACTGTGGATACTCT.1	AACTCACTCCAGTA	ACGCCTTGGGTAGG	CTTAACACCTGTGA	TCGATTTGCTAGCA.2
GAAACAGACACTAG	CGTCCAACTGGAGG	TGGATCGATCTCCG	GTCCACACAACGAA	TATCGACTTCGATG	TGCTTAACCTCGCT
GAGGTGGATGAGGG	GTAGGTACCTACTT	AGTCGAACGTCTGA	CAGTTGGACTAGTG	CCCGGAGACCTCAC	GCCATGCTCATGCA
GTTGATCTCAAGCT	GGAGTTACATCGGT	TGCCGACTGGGATG	TCAATCACTTAGGC	ATGGACACTTTACC	CACTAACTTTAGGC
ACTTAGCTGCTTCC	GTTATAGAAAGAAC	AGCTGAACCGTTGA.1	CAAGCATGTGGAGG	AAGAGATGGGATCT	GGCCACGATAGTCG
TTATGAGAGCCTTC	TTCAGTACGTCAAC	TGAATAACGGTGTT	TTCTGATGAAAGCA	CTATCATGTAAAGG	GACAACTGACGCTA
AAAGCAGAGTCCTC	AAGTAACTGGTAGG	ATCGAGTGGGGACA	CAAGCTGATTCGCC	CTATACTGGACGGA.1	GCCGTACTCTTTAC
TGGTAGACGTGTTG	TTATCCGACTAGTG	GTTCAGGAGGGTGA	CGCACGGATGCTCC	GATTTAGACACTAG	TAAAGACTGTACGT
CAGTGTGAAACGGG	CTTCATGAACGGTT	GGTGATACAGAATG	AATACTGACTCTTA	CTATAGCTCTCTTA	GGCCACGACGTACA
GATATTGAGTACCA	AGCTGCCTGGTACT	AACCACGACGTGAT	GTTGATCTCTGAAC	GTACCCTGTTCACT	ATTTCGTGCGTAAC
CCCTACGATCCTAT	ACAAGCACCATTGG	AGTAATACCGAGAG	ACCAGTGAGGCGAA	CGTCCAACCGTACA	ACCGCGGAACTTTC
CGAGTATGAGGCGA	GACTTTACAGAATG	ATAGAACTCGAATC	CGATACGACTCCCA.1	GCGGGACTTAAAGG	CTAGGCCTGGTTTG
AAGAACGAGTAGCT	AGGACTTGTTACTC	ACGATGACTCTCGC	AAACATACTGCCCT	AACAATACCTGACA	AGGGTTTGTCTTCA
AGGGACGACGTCTC	GAGTCAACCGATAC	GAGGGTGACCAACA	AGTAATACTAGTCG	ACGCCACTCGCCTT	GGGACCACATAAGG
TGTGATCTCTGAGT	AAAGCAGACATGGT	CTAACTACCGTGAT	TATCCTGATTCGCC	GAGTCTGATGTCGA	AATTCCTGGGTTTG
GATAATACGTGTTG	TACATAGACAGATC	CTGCGACTGAAAGT	AGATATACACCAGT	TATCTCGACATCAG	GCTATACTCTACGA
AAATACTGTAGTCG	TGCCAAGACGAATC	GGACCTCTAAGTAG	GACCCTACACTTTC	AGCCACCTAAGGCG	GAAGATGAGGACAG
AAGCAAGATTATCC	ACTTGTACAAGGTA.1	TACTGTTGAGCATC	CTCAGAGATTGTCT	CCAATGGATACTCT	ACTAAAACAATGCC
GTTAGTCTGCTGAT	GGCGGACTTACGCA	GCTCCATGCAACCA	CTGAATCTCTGGTA	CGAAGACTGAAAGT	CAAGACTGATGCTG.1
TGTATCTGGAATCC	CCAGCTACTGCTGA	CTTTACGACGAATC	CGTGAAACTCGTGA	ACAATCCTGACGAG	ATCCAGGAGTGTAC
CCACTTCTTTCTCA	GTTATAGAACCACA	AACTTGCTTGGTTG	TACGAGACTTTGCT	ACGTCGCTGTTCGA	GGTCTAGAGTTCTT.1
TGACTTTGAATGCC	ATAGTTGAGCAGAG	CCACCATGTGAGCT	CCCTTACTTAAAGG	TGGAAGCTACCCAA	GTACGAACGTTCGA
ATCTCAACACTAGC	CTGAAGACTGCAAC	TTCCCACTTAGAAG.1	TCCTAAACCCTTCG	TTCGAGGAGCTTAG	GGATTGTGTTCTTG
GCACACCTCATTCT	CATCTTGACCATGA	TCTAACTGTTGTGG	GCCCATACTTTGTC	GAACGGGACCACAA	ATGTCGGAGTCGTA
CCATCGTGTTGCAG	TGGAACACTCCGAA.1	TGCAACGACGAGAG	TTCAAGCTCTGATG	GGACGCACGCTTCC	CTAGTTACCGCAAT
CTGATACTAGTGTC	CCCATCGATTACTC	CAGACAACCAAGCT	ATTTGCACTCTTTG	AGGTCTGAGCTATG	TGTAACCTTTCACT
CCAGTCTGCCTTGC	ACTTAAGAATTGGC	CTAGTTACTTGCGA	GTTATGCTAAGCCT	CGGCGATGCCAGTA	AGGAAATGGACACT
TAAGGCTGTGTAGC	ACCCAGCTAGAATG	TAAATCGAGATACC	CTAACGGATTCAGG	CATGCCACCAGTCA	ATCCATACATGACC
CACTAGGAGGTAAA	TAGATCCTCCTTAT	GGGCCAACAGAGTA	TAACACCTGTGTTG	GTAGCATGGGTGGA.1	CAGGTTGAGTTGGT
ATGTCGGACGAGTT	CAACCAGACGGTAT	AGGGCCACTGATGC	AATGAGGAACCCTC	TTCAACACCTTCTA	AGCTGAACAGATCC
AGGTGGGACTGACA	TAGGTGACCACACA	ATCTGGGAGAGAGC	GGAATGCTAAACAG	AAACTTGACTTGGA	CACGGGTGGCGATT
ATTCCATGGAAACA	CAGACCCTGGAGTG	ACACAGACGGGTGA	ATCTTTCTTCATTC	AGGTCTGATGACCA	CACCGGGAGAGAGC
CCTTCACTTTCCAT	CAGCCTACATAAGG	ATTAGTGAGCGGAA	TCACCGTGGGTATC	GCATGATGGTACGT	GAACAGCTTTCCGC
GGGATGGACGAGAG	ATCGCAGATTCTCA	ATAGATACTGCTTT	CTAGAGACCACTGA	CCATCCGATAGAAG	TAGGAGCTTTCCGC
AGCACAACGAGGTG	CCCTGATGAGCTCA	GGAGCCACTCCCAC	CTTAGGGAACGTAC	AGAGATGATTCGGA	CTACGGCTCGACTA
CGATCAGAGTAAAG	CGGCCAGATGTGAC	TATAAGTGACCCAA	AGTTTCACTGTCTT	ACTACGGAGTTTGG	CCAGAAACCGTGAT
ACTGTGGATGTGGT	TTTCAGTGACACAC	CTCATTGATAAAGG	GCGCGATGTGCGTA	TAGCCCACTTCTGT	GACTGAACGTTTCT
AGCGATACTCCTAT	CTGTAACTACCCAA	ATTGCTACCCACAA	TAGGCAACACTCTT	TACGGAACCCGCTT	CAAACTCTGAGACG
CATGTACTGGGAGT	GGGCCATGTCTTTG	TATCGTACGCTTCC	ACGGCGTGCTCCCA	ATTTGCACGCGAAG.1	ACTGCCACCGCTAA
CTGTATACAAGATG	GAGGGTGATTTGTC	GAACCAACGTCGTA.1	GGCGGACTTGCAGT	GACAACACAGGTTC	TAGTAAACTGCCTC
CTAAGGACCGCAAT.1	GATTCGGAGGAGGT	CCCTACGAAGCGTT	TTGGGAACTAAAGG	ATTGATGATGCTGA	AACCAGTGGGACAG
CGCTACACATGACC	TACATAGAAGAAGT	GGCTCACTGTGTAC	AAGTCTCTGTACGT	AAGATGGATCTCTA	ACCTGGCTCGAGAG
TAGTACCTCTCATT	GACAACACATCGGT	AGTACTCTACTGTG	GGCTACCTTGGAAA	AATTGATGATCAGC	AACAGCACGGACGA
CTTACAACCTACTT	GAAAGATGCCAGTA	TTAGAATGACGTTG	TAACCGGAAGCATC	ACTATCACCCTTTA	GAATGGCTCCCTTG
CGTCAAGAACGTAC	TGTTAAGAGTCTAG	CGCATAGACCAGTA	TGACCGCTCACTCC	CACCGTTGTGACCA	AAATCTGAAGGGTG
CAATAATGTGGATC	AACTCGGAGCGGAA	AGTTTCACACCACA	GTGATTCTCTTGAG	CGAGTATGGTTGTG	CAATTCTGGTACAC
AGATTCCTGCAAGG	TTTATCCTAAAACG	GGCTAAACGACGGA	AATACCCTTAGCCA	GAGAGGTGCTGACA	TTATCCGAATGCTG
TATTTCCTTCCCAC	GAATGCACTGCCTC	CATCTTGAAGAGTA	CTATCCCTCTGATG	TAGCGATGTGACTG	CGAGGAGACCGATA
GGAGAGACTGCCTC	TTCATGTGCCTCCA	TGGTATCTCTTGGA	GTAAGCTGGATGAA	CAGAAGCTGCTGTA	ATCTACTGAGTAGA.1
CGGTCACTGTGCAT	AGTGTTCTCCAAGT	TCATGTACGTTACG	TTCGTATGAGTAGA	ACGATTCTCACTAG	TGATAAACCGCAAT
CTGACAGAAACCAC	AAATACTGATCGGT	GGAGGTGACCGTAA	TCTGATACGTCTAG	GCTCAGCTTTCTCA	CAGCAATGACCTCC
GAATGCTGGGCATT	GTAGACTGAGCCTA	CAACGTGACTGATG	GCAACTGAAGGGTG	GGACTATGGATGAA	CTGACAGACTGCTC
ATTGCACTGCGTTA	TTGCATTGGGCGAA	CAGGCCGATACTGG	CAATCGGATATCTC	AGCATTCTCTCGAA	GCCATCACCCCGTT
GGAACTACACCACA	CGGGCATGCTATGG	TTGTCATGTGCGTA.1	GGACAGGACAATCG	TCAACACTGAGGAC	TGTAAAACGTTGTG
TAAGAACTACAGTC	TAAGGCTGACACTG	AGCGCTCTAGCCAT	TGTTAAGAATGGTC.1	CATTTCGATTAGGC	CTTGAGGATGCTGA
CGACCACTAGTTCG	ATAAGTACCAGGAG	CAGACATGGGTGAG	GTGACCCTTTGTCT	CGACTGCTGACGAG	TTCTCAGATCTGGA
TCTATGTGAATGCC	ACGAGGGATCTCCG	CCAGCACTCTCATT	ACGCCACTCGCAAT	GGGTTAACGGTATC	GCGACTCTGGTTAC
ACTCGCACGATGAA	ACACGATGGCCTTC	GTTACGGACCACCT	GGAACTACTACTGG	TAGGTCGAAACCTG	GCAGCTCTATCAGC
ATTTAGGATCTATC	CATACTTGGATGAA	GACGATTGGTACAC	CGTGCACTGAGATA	AACATATGACCACA	GGTGATACGGGACA
ACGTCCTGGACGTT	GACTCCTGTGGGAG	ACTCCTCTTTCACT	CATCCCGACCTGTC	TTATGCACCCTGAA	AAGTAACTAGCCAT
TCACTATGTGCTGA	GTACGTGATGATGC	TTGTAGCTAGAGTA	ATGATAACAGGCGA.1	CGCACTTGTCAGTG	TTAGTCTGAGCTCA
ACAGTTCTCTTCGC	AAACATACGCTTAG	AGTCACGATGGAAA	TAACAATGTCGCAA	TAGAATACGGTTTG	ATGCAGTGCACTTT
GCGTAATGCCAAGT	GCAGGCACGAGATA.1	TAACTAGACAAAGA	GCCACTACGTTGGT	AGTCAGACCTTCTA	TTAGACCTCAGGAG
TCCGAGCTGTTGCA	AGCGATACAAACGA	TGAATAACTGATGC	TAAAGTTGTGCTCC	CCACGGGATGTCCC	GCGAAGGAAGGTCT
AAGCCATGCTATTC	CCCGGAGAGACGGA	TCGCACACTTCACT	TAGCCGCTTGAGAA	TCATTCGACTGATG	CGACGTCTGATGAA
ACTAAAACCCCTCA	CCACGGGATTGACG	AGCCGTCTTGGGAG	TTGCTAACTAACGC	ACAGTCGAATACCG	GCGTAAACACGCTA
AGGAACCTCCTGAA	ACCACAGATGTGAC	TTCCTAGAACAGTC	TGTAAAACCTCATT	GGCTCACTCAGTCA	TGGAGACTCTTGTT
TACTGGGAAAAGTG	CATAACCTATGACC.1	CGTGCACTTGAGGG	GTATGGTGTGCCTC	GAAGGTCTTGCAGT	CTGAGCCTTCTCAT
CGACCGGAACCAAC	GAGCAGGATCAGAC	CTGATTTGCACTGA	GTCTAGGACGTGTA	CCTATTGATCGTTT	CGTCGACTACGCAT
AAGTAACTGCGTAT	GCGGACTGCACTTT	TTCAGACTTCACGA	TGCTGAGAACACTG	TTCGAGGATCCAGA	GATACTCTCTGTTT
TGACACGACTATTC.1	AAGTGCACAAACGA	CCTCGAACTTCGGA	ACACGTGAGTTACG	ACCCAAGACATTTC	GGCCCAGAGAAAGT
CGCCATACACTGTG	ACGGTATGGTGTCA	AAGTGGCTCTTGTT	TTCAGTACGTGCAT.1	ACGATCGACACTAG.1	GCTCACTGTAAGCC
CTAGATCTACGCTA	CTGACAGAAACGAA	GTATGGTGGCGATT	GTGATCGAGTGAGG	CATCTTGACGGAGA	ATAGCGTGGTGTTG
TAAACAACCGTAAC	TTTATCCTCGGAGA	CCAGCTACGCAAGG	CCGGAGTGGACACT	TAGGTTCTGCGAGA	TACTACACGTAAAG
AAGTCCGAACCTAG	GACTTTACCTGACA	TGAAATTGGGAAGC	GCAGGCACTGCACA	CAGACAACCTGCTC	CTGGATGATGGCAT
GCCAAAACCGGTAT	GACTGAACAGTGCT	TCGAATCTTGTTCT	ATTCAGCTGAGACG	CGGTCACTGTGAGG	AGTTCTTGAACTGC
AAATCATGTGTTTC	CCTCGAACACACAC	GGGATTACTTCGGA	CGCAAATGTCTCTA	TCATCAACGCGATT	TTCGGAGAGAGATA
GTTATGCTAGCCAT	CAGGAACTCCTCAC	TTAGGGACGAAGGC	ACACCCTGTATGGC	TTCCTAGACTGTGA	ACTTTGTGTTGCAG.1
TACCGGCTTCCCAC	ACGTCGCTTGAACC	ATAACATGCCCGTT	ATTTCCGAAAGCAA.1	GTACCCTGAGCGGA	ATAATCGACGCCTT
GTCACCTGCTTGCC	GTTCAGGATATCTC	AGGGCCACCACACA.1	GGTCAAACGCCCTT	TAGAAACTGAACCT	GAAGTCTGCATTTC
GTGATTCTGGGAGT	TACTACTGTTCTCA	CATTCCCTGTCGAT	AGCATGACAGTGTC	CCCTAGTGAGAGAT	TAGTAAACCGTAGT
AGTATCCTGAAGGC	GGTACAACTAACGC	CCCAACACTCAGTG	GCGTAAACTGCATG	AATTCCTGCTATTC	GACCTCTGTCAGAC
GTAGCAACTTCCCG	TCAATCACGGACGA	ACGTCAGAGTATGC	CAACTTTGTCTTTG	ATAAGTACCGAACT	TCAATCACAACTGC
GGTAGTACTAACGC	ATCCGCACTCGCCT	GCGGAGCTTTGACG	GACCATGAGGGCAA	GGGCAGCTGTCGTA	AATCCTTGGGTTAC
ATAAACACACCATG	ACCTCCGATCGACA	GTTACTACAGGAGC	CACCGTTGCCACCT	ACTATCACGTAGCT	CCACCATGAGTCGT
GTAGTGACCCCTTG	CCCAACTGGACACT	AACAAACTGGTCTA	CATCATACGCGTAT	ATTGTAGACTTCCG	GGAGTTACGAGCTT
TAACTAGACTGAGT	ACAGTTCTCATGCA	GGATGTACCTCCAC	CACAATCTCCTTCG	GCCCATACTTTGGG	GGAGGTGAAATGCC
ACGACCCTGAACTC	ACCCTCGAGCCTTC	TAGAGCACTGACAC	TCGATTTGCTAGCA.2	TACTTTCTGCTTAG	TCCCGATGTTTCTG
CCTTTAGACAGAAA	ACGGGAGAAAACAG	CGTGATGAATGTGC	TGCTTAACCTCGCT	GTGTCAGAACGGTT	ACGCTGCTCTGAGT
GGAGACGATTAGGC	CGCTACTGGTAAGA	AAACTTGATAAAGG	GCCATGCTCATGCA	GATATAACGCGTAT	GTTACGGAGCGATT
TCGATTTGGCCCTT	TGGATCGATTTCAC	CTAGGTGATCCGTC	CACTAACTTTAGGC	TCTAACTGCCAGTA	CTTTGATGACTGTG
GCTGATGATGCCTC	GAGTTGTGTGAGCT	TAGGCATGAAGGTA	GACAACTGACGCTA	ACGCAATGTGGGAG	CCAGGTCTCACTTT
CCACGGGACTCTTA	ACTGAGACGAACTC	GCTACAGATTCATC	GCCGTACTCTTTAC	CGAATCGAGTTGCA	CAGATGACACACAC
GCACACCTTGTCAG	GTGACCCTCCTATT	TCGCCATGACGTGT.1	TAAAGACTGTACGT	CGCTCATGTGTTCT	TTAGGTCTCTCCCA
ACCGCGGAACCATG	AAATGGGACAATCG	TGTAGTCTTATCGG	GGCCACGACGTACA	GCACTAGAAGGGTG	ATTAAGACAAAAGC
TGACCGCTGGATTC	TATACGCTGTGAGG	CACAGATGGGTTTG	ATTTCGTGCGTAAC	GGCCGATGCTTGCC	CTATTGTGTGCCAA
GCCAAAACCCCAAA	TCAGTTACTGGTTG	CTTGAGGAAGAGGC	ACCGCGGAACTTTC	GCGGAGCTCTTAGG	ATCGGAACTCCAAG
TACCGAGAAACTGC	CAGTCAGATCAGTG	TAGAAACTTGAGCT	CTAGGCCTGGTTTG	ACTGCCACCCATAG	TGTACTTGCGCTAA
TGTGACGATGACTG	CTCAGGCTTCAGTG	AGAGTCACCTCAAG	AGGGTTTGTCTTCA	TACGTACTGCTCCT	GCCTACACATGACC
TACATAGACCACCT	TTCCTAGAGGTGTT	CAAAGCTGACGGAG	GGGACCACATAAGG	AGAATACTGCGAGA	ACGCTGCTCTGTGA
TAAGGGCTGTTCTT	GATTTAGAGCTTCC	CCCTACGATTTCTG	AATTCCTGGGTTTG	GAACAGCTCACCAA	TTCGTATGTCAGAC
ACGGAACTCCTGTC.1	GCGTAATGCCTTAT	CAATAATGGTAAAG	GCTATACTCTACGA	TGGTAGACTGCACA	TGACCGCTTCGTTT
GGGCCATGCATTCT	CGTCGACTCTTAGG	AGACACACTGCCTC	GAAGATGAGGACAG	AGAGATGAGTCATG	CCCTACGAGGCATT
TACGCCACTTGCGA	TAGTATGAGTTGGT	GATCCCTGGAAACA	ACTAAAACAATGCC	ATTCGACTGCTAAC	CGCACTTGGCAGAG
ACCAGTGACACACA	CATAAATGCAATCG	AGCAAAGACCATGA	CAAGACTGATGCTG.1	CACACCTGTCTAGG	CCAAAGTGGGTAGG
TTACGTACTCACCC	AGTACGTGCCAATG	ACGATGACCCCTAC	ATCCAGGAGTGTAC	CTATGACTAAGCAA.1	GACGGCACACCGAT
CATAAAACAAAAGC	ATTCTTCTCCCAAA	TAGTTCACCTTAGG	GGTCTAGAGTTCTT.1	CGAACATGGAGGAC	TACATCACGCATAC
GGAGCGCTACTACG	CTAACTACTCGCCT	GGTCTAGAATTGGC	GTACGAACGTTCGA	ATGAGCACCGTACA	TTAGGGTGACACCA
CCGTACACCGTGTA	AGCATGACACCATG	ACGTCGCTGCTTAG	GGATTGTGTTCTTG	CTGAGAACAAAGTG	CGAAGTACTAACCG
CATCCCGAGTCGAT	ACACGATGCTATGG	ACGTTGGAGGAAAT	ATGTCGGAGTCGTA	CATTGTACCAGAGG	CGGTCACTAGAAGT
TGATAAACTCGCCT	GATCGAACAGTTCG	CCAGTCACGGAAAT	CTAGTTACCGCAAT	GGACCCGAATGTGC.1	CCAGCGGAAACTGC.1
GACTTTACGACGAG	CTAGATCTATGCTG.1	ATCGCCTGGCTCCT	TGTAACCTTTCACT	TGTTAAGATGAACC	ACGTCAGACTCTTA
AATGCGTGTTACCT	AGTGTTCTTGACTG	ATCATCTGAGAATG	AGGAAATGGACACT	TTGAGGACATAAGG	GGTAGTACTTCGGA.2
TAGGTTCTTCGCAA	AAATCATGTCTCTA	TCTTACGAGAGATA	ATCCATACATGACC	CACATACTTAGTCG	ACGAACTGTCTCGC
CAAGGACTTGTCGA	ACGCCTTGGGTAGG	GGAGACGAGTCTGA	AGCTGAACAGATCC	GTCCCATGCGGGAA	ATGTTAGATCCAAG
TAAGAACTCTCTTA	ATTTGCACTCTTTG	TTGTACACCCAATG	CACGGGTGGCGATT	TAGGGACTCAACTG	GAGGTACTGCCTTC
GACGATTGCCCAAA	TAGGCAACACTCTT	TCGAATCTTTCACT	CACCGGGAGAGAGC	CATGCCACACTTTC	ACCCACTGAGCCTA
CTCCACGAAGAGAT	TCTGATACGTCTAG	GGCAATACTGCTTT	TAGGAGCTTTCCGC	TCAGTACTCTAGCA	CTTACTGAAGTCGT
TGATCGGAGCCCTT	AAACTTGAACGCAT	TAGTGGTGGGAGTG	CTACGGCTCGACTA	CGTGTAGATATGGC	GTACCCTGAACGAA
CGCACGGACGTACA	GCCACTACGTTGGT	CTACCTCTATGCCA	CCAGAAACCGTGAT	CTGAGAACTCTATC	CAGGTTGATCTATC
TGACTTACGAACTC	GCAGGCACTGCACA	ATCTACACTACGCA	GACTGAACGTTTCT	CAGCGTCTCATTTC	TTGACACTCTAGCA
CAATAATGGGTGGA	ACACCCTGTATGGC	GGGCACACCCTGAA.1	CAAACTCTGAGACG	ACTTAAGAGGAGCA	ACAGGTACCTTGCC
TGACTGGAAGATGA	GCGTAAACTGCATG	CACTATACATCGAC	ACTGCCACCGCTAA	GTTGGATGTTCCGC	TAACAATGGGTTAC.1
GTACAGTGCCCAAA.1	GGTCTAGAGTTCTT.1	CTAACACTTCCTGC	TAGTAAACTGCCTC	CATGCCACACCGAT	ACCTATTGTCATTC
CAGTCAGACGAGTT	ACCTGGCTCGAGAG	TAGGGACTGTCGAT	AACCAGTGGGACAG	GGTAGTACACTTTC	CGTGATGAGGAACG
GATACTCTAGAACA	TAGTAAACCGTAGT	TAGTTGCTGCAGAG	ACCTGGCTCGAGAG	GAGGCAGAAGCGGA	TCTAACACAAGTAG
TAGTATGATCTTTG	AATCCTTGGGTTAC	GACGAACTCGAACT	AACAGCACGGACGA	TGCGATGAGTGTTG.1	GTCTAACTCTTGGA
AGCTGTGAGCAAGG	CTATTGTGTGCCAA	GAGCGGCTGATGAA	GAATGGCTCCCTTG	CCAAGAACGAACCT	CGCACGGAGTTACG
ACTCGAGACTAAGC	CGCACTTGGCAGAG	TGAATAACAGTTCG	AAATCTGAAGGGTG	AATGATACAGAAGT	GGAGGCCTTGACCA
CCCAAAGATCTCAT	GGTAGTACTTCGGA.2	ATTCAAGAACCACA	CAATTCTGGTACAC	CCAATGGAATTCTC	ACCCAAGACACTCC
ACGAGGGAATCTTC	TAACAATGGGTTAC.1	GAAGTCTGGCCAAT	TTATCCGAATGCTG	TGTGAGACGCGAGA	TGCAACGAAAGTAG
AATACCCTTCACGA	GGAGGCCTTGACCA	CGAAGGGACATTTC	CGAGGAGACCGATA	CAAAGCACCCCACT	AGTTTGCTTCATTC
AGCGCCGACAGAAA	TCTTACGATGTAGC	GGATAGCTCAGGAG	ATCTACTGAGTAGA.1	AGTTGTCTTGCACA	TACTCTGAAAGTGA
CGTTAGGATGGTTG	GTCCACACGAGGGT	ATAACATGGTCGTA	TGATAAACCGCAAT	CCCTGAACATTCGG	GCCTAGCTATTCCT
GCTCAAGAGACTAC	AGACTGACGGAAGC	GGTACATGGTCACA	CAGCAATGACCTCC	AGTCGAACTGTGAC	TCTTACGATGTAGC
TACGCCACGGTACT	CACAATCTACTCAG	ACTTAAGAGTACCA	CTGACAGACTGCTC	GCTCAAGATACTGG	GCTTGAGATTGCAG
TATAAGACGTAGGG	CCTGAGCTTTCGGA	CCCAGTTGCACACA	GCCATCACCCCGTT	GATGCAACTCAAGC	CCCTAGTGTGAACC
GACTGATGTTCTTG.1	TGTCAGGACGAATC	TACTAAGAGTCATG	TGTAAAACGTTGTG	AACCTACTACCTCC	GTCCACACGAGGGT
CGAGCCGACCTTGC.1	TCTCTAGACTGATG	CGTGATGATGTCTT	CTTGAGGATGCTGA	CTACTCCTAACGAA	TCGCACTGCGAGTT
TATGGGACAAGCAA	CTAATAGACGTAGT	CCCTGAACGGTGTT	TTCTCAGATCTGGA	GTAGCTGATCGATG	ACAATAACTGGGAG.1
CAAGACTGTTGCAG	ACTAAAACCTGCAA	CACAGATGTCCTTA	GCGACTCTGGTTAC	GAACCAACTTTCGT	ACAGACACGTGTTG
ACGCTCACCGTAGT	TGACTTTGTCTTTG	TGCTTAACTCGACA	GCAGCTCTATCAGC	GCAACCCTCTGCTC	GAGTACACCACCAA
GTTGACGATTCCGC	GGGATGGACTTCGC	CAATTCTGACGTTG	GGTGATACGGGACA	ATGCGATGTACGAC	ACCACAGACTGAAC.1
ACCTATTGGATACC	ACCACAGACGGGAA	ACACAGACTCAGGT	AAGTAACTAGCCAT	ACTTCTGAGAGCAG	CACAACGAGTCTGA
ATGAAGGATATTCC	ACAGCAACCTCGAA	TGGGTATGCGTACA	TTAGTCTGAGCTCA	AGAGATGACCCTTG	ACGATCGATCTTAC
GATATTGAGAGGCA	AGTCGAACACTGGT	GACTGTGATAGCCA	ATGCAGTGCACTTT	AGGAACCTTCGTAG	ATAGGAGAAAGAAC
TAGGTTCTAACTGC	TGGAACTGGTTGTG	GGGTAACTAAGAAC	TTAGACCTCAGGAG	CTATCATGTGTCTT	TCTAACTGATGCTG
TGCAACGATATGGC	TCATCAACGGGCAA	CAACCGCTCAGGAG	GCGAAGGAAGGTCT	TAGGTGACTGGTAC	GAAGTAGACGTACA
ATAATGACTTCCCG	CGAAGTACACCTTT	ACACATCTGTTTCT	CGACGTCTGATGAA	GACTACGATAAAGG	GACCTAGAAGAGGC
GGCTAAACTACGAC	TCACCGTGATTTCC	CATAAATGTCTCGC	GCGTAAACACGCTA	CAACGAACGTCTAG.1	TCATTGACTTTACC
AGGGCGCTCTCGAA	TGTCTAACTGGTAC	TCAGCGCTAAGCCT	TGGAGACTCTTGTT	AAGGTGCTACACCA	GTTGTACTGGGACA
ATAGGAGATGGAAA	ATGTTGCTCAACTG	ACTAGGTGACACGT	CTGAGCCTTCTCAT	CTATTGACGGACTT	GCTCACTGCGAACT
CTTAACACCTGTGA	CAATATGAGTACGT	AGTGTGACTTACCT	CGTCGACTACGCAT	CTGATTTGGACACT	CATCATACCTGTAG
TATCGACTTCGATG	GTATTCACAAGTGA	ATTGTCTGGTCACA	GATACTCTCTGTTT	AGCTTACTCCCACT	ACACGTGACCGTTC
TATGTCACACGACT	GAGGGATGTGGTCA	AGTCGAACCTCCCA	GGCCCAGAGAAAGT	CCTTAATGCTTGAG	AAGAGATGCCCGTT
CCCGGAGACCTCAC	GTATCTACGCCATA	GTAGCTGAGTGAGG	GCTCACTGTAAGCC	TCTTGATGCGTCTC	TAGATCCTGCAAGG
ATGGACACTTTACC	TGAATAACGCGTAT.1	TACACACTCTCTCG	ATAGCGTGGTGTTG	TAACTCACCGAATC	TTGCATTGGCGGAA
CTGCGACTCAGCTA	GTTCATACCTTCTA	TATAAGTGGTCGAT	TACTACACGTAAAG	TACATCACCTCCAC	TAATCCACCTACCC
AAGAGATGGGATCT	CTGTGAGAGAGACG	CTCAGGCTGCGATT	CTGGATGATGGCAT	ATATACGATGGAAA	GACCCTACCTACGA
CTATCATGTAAAGG	CGAACATGACCATG	CGAGGGCTGTACCA	AGTTCTTGAACTGC	GTGTAGTGGCCTTC	AGACTGACGGAAGC
CTATACTGGACGGA.1	AGGATAGATACGAC.1	TATGGGACCGAATC	TTCGGAGAGAGATA	AATTACGACTTAGG.1	ATTAAGACCCGCTT
TATGGTCTACACTG	GGAGTTTGCAGTTG	TGGTACGATGAGAA	ACTTTGTGTTGCAG.1	GCAGTTGAGAGAGC	GAGTGACTACTAGC
AATGATACTTGGTG	TGCACAGACGGAGA	ACCACGCTGCTCCT	ATAATCGACGCCTT	AGCCGGTGCCTACC	CAGACCCTTCCCGT
CGTCCAACCGTACA	TCCTATGATTTCTG	AGATATTGCTGGTA	GAAGTCTGCATTTC	TCGCCATGGCGATT	AATTGTGATTTCTG
GCGGGACTTAAAGG	ACCGAAACCCTTGC	GTTCAGGAGGTTCA	TAGTAAACCGTAGT	CTTCATGAAGCCAT	ATGCCGCTGTACAC
AACAATACCTGACA	GAGTCAACAGCGTT.1	AGTTAAACTGCGTA	GACCTCTGTCAGAC	CACTTATGCTAGTG	TTCATGTGGTCGAT
GAGTCTGATGTCGA	AGTTCTTGCCCAAA	ACAATAACCTTAGG	TCAATCACAACTGC	TCAGTACTTGGCAT	AACATTGATGAGCT
TATCTCGACATCAG	AGGGCCTGTTGCTT	CATAACCTTCCCAC.1	AATCCTTGGGTTAC	CTTAACACTTTCGT.1	CGCTAAGAACACTG
AGCCACCTAAGGCG	TCAGCAGATGTGCA	GGAACTTGAAACGA	CCACCATGAGTCGT	TGAAGCTGAGTACC	TGGCAATGTGCTTT
CCAATGGATACTCT	ACGTAGACGAACCT.1	TCAAGGACCGAACT	GGAGTTACGAGCTT	CTCCATCTAAGGTA	GGACCCGATGTCGA
TGTAATGACATACG	CGCATAGATGGTGT	CGAATCGACTATGG	GGAGGTGAAATGCC	CCGCTATGCCATAG	TAGGTGTGGCATCA
CGAAGACTGAAAGT	TGTTACTGAACAGA	GAAGTCTGATCGTG	TCCCGATGTTTCTG	CACGGGACTGGTTG	ACAGTGACTGCCCT
ACAATCCTGACGAG	AGAAACGAGGACAG	CTCCGAACCTCAAG	ACGCTGCTCTGAGT	CGACTCTGAAAGCA	AGCAAAGAGAAACA
GAAACCTGTAAGGA.1	CGTCCATGTGAGAA	GAAACAGACACTAG	GTTACGGAGCGATT	AGTCGCCTACCCAA	CTACTCCTACGACT
ACGTCGCTGTTCGA	GGCCCAGACTGCTC	GAGGTGGATGAGGG	CTTTGATGACTGTG	GTTTAAGATTCCCG	CTCTAAACCGGTAT
TGGAAGCTACCCAA	TGTGACGATGCCAA	GTTGATCTCAAGCT	CCAGGTCTCACTTT	GAAAGATGTTCTGT	AGGACACTTGAGGG
ATTCAAGAGATACC	ACGGCGTGAGCATC	CTGGAAACCCGATA	CAGATGACACACAC	TCCGAAGAGGGCAA	CCACCATGTAGAAG
TAGTTCACTATCTC	TAGTAAACTCCGTC.1	ACTTAGCTGCTTCC	TTAGGTCTCTCCCA	ATAGATTGACCTCC	ACGACAACTCCAAG
TTCGAGGAGCTTAG	ACCTGGCTAAACGA	TTATGAGAGCCTTC	ATTAAGACAAAAGC	GATAAGGAATGCTG.1	TAAATGTGTACGCA
GAACGGGACCACAA	TATCAGCTCGTTGA	CAGGGCACATGGTC	CTATTGTGTGCCAA	TGCGTAGATGACCA	CTATGACTTCCTGC
GGACGCACGCTTCC	CTCGCATGAGATCC	AAAGCAGAGTCCTC	ATCGGAACTCCAAG	ATACCTACTGAACC	AGCTTTACACTGTG
AGGTCTGAGCTATG	TACTGTTGTGCCCT	TGGTAGACGTGTTG	TGTACTTGCGCTAA	GTAGCTGAACGTTG	TGTTAAGAAGGTCT
CGGCGATGCCAGTA	GAGTACACCTCTTA	AAATTGACACGACT	GCCTACACATGACC	GAGTCAACTGTTCT	TGTTACACATGACC.1
GGGTTATGCTTCGC	CCGTACACGTAGGG	CAGTGTGAAACGGG	TTCGTATGTCAGAC	AACTACCTGAGAGC	ACGGTAACTGCACA
CATGCCACCAGTCA	AGAATTTGCCGTTC	GATATTGAGTACCA	CCCTACGAGGCATT	TGATCGGATATGGC	ACGTCCTGGTGTTG
GTAGCATGGGTGGA.1	TTACACACTTGGTG	CCCTACGATCCTAT	CGCACTTGGCAGAG	CATTGTACATGGTC	TTAGGGACTCCTTA
TTCAACACCTTCTA	GAGATAGACCCTCA	CGAGTATGAGGCGA	CCAAAGTGGGTAGG	GTGTCAGAAGATCC	CGTCGACTTGCCAA
GCGGCAACGACGAG	GGTAGTACTCTCAT	AAGCAAGAGAACCT	GACGGCACACCGAT	AGATATTGAGACTC	GTTGAGTGCGTTAG
AAACTTGACTTGGA	AAGTCCGACTATGG	AAGAACGAGTAGCT	TACATCACGCATAC	TAAAGTTGCGGGAA	TCCTACCTTGGAGG
ACTAGGTGCTGGAT	CTCAGCACTTTACC	TGATATGAGACGGA	TTAGGGTGACACCA	GTTAAAACAATCGC	ACGTCAGATATTCC
AGGTCTGATGACCA	CTGTATACGCAGAG	AATCAAACTACTCT	CGAAGTACTAACCG	GAGATAGAGTGCAT	TCAGTACTTGCTAG
TGACCGCTAACCGT	GACTCCTGCTTCTA	AGGGACGACGTCTC	CGGTCACTAGAAGT	GTTAAAACTGTGGT	AACCGATGGCGTAT
GCATGATGGTACGT	ACAAGCACACACTG	TGTGATCTCTGAGT	CCAGCGGAAACTGC.1	ACTGTTACCTGCAA	ATAGCTCTTCCTTA
GAGGGCCTTTCTTG	CATTTCGACATGCA	GATAATACGTGTTG	ACGTCAGACTCTTA	TCACTATGGGATTC	AATACTGACGGTAT
CCATCCGATAGAAG	GCCTACACTCACGA	AAATACTGTAGTCG	GGTAGTACTTCGGA.2	CGACAAACTTCACT	AGGTTCGAGGATTC
AGAGATGATTCGGA	CATACTTGTGAGCT	AAGCAAGATTATCC	ACGAACTGTCTCGC	AGGCAACTAGTACC	ACACCAGACGAACT
ACTACGGAGTTTGG	ATGGTGACCGTGAT	TAGTAAACATGCCA.1	ATGTTAGATCCAAG	ACTATCACTTGTGG	AGCTTTACTATCTC
TAGCCCACTTCTGT	ATACAATGCCACAA	GTTAGTCTGCTGAT	GAGGTACTGCCTTC	GTCATACTACCCTC	ACTCCTCTCCGTAA
ATTTGCACGCGAAG.1	AAGTGGCTGTTAGC.1	TGTATCTGGAATCC	ACCCACTGAGCCTA	CAGTTGGAGTTGTG.1	ATATGCCTACCAGT.1
GACAACACAGGTTC	AAGCGACTTCTTCA.1	CCACTTCTTTCTCA	CTTACTGAAGTCGT	AACTACCTTTCGCC	CCTATTGATTTCTG
CAACAGACGCTGAT	CGGACTCTCATTGG	TGACTTTGAATGCC	GTACCCTGAACGAA	ACGTTGGATTCATC	CTATTGACCATTGG
TGAACCGATATGCG	GGCCAGACCCTAAG	ATCTCAACACTAGC	CAGGTTGATCTATC	TTCAAGCTGTTGGT	GACCTCACAGAATG
ATTGATGATGCTGA	CTGAAGACCTCTAT	GCACACCTCATTCT	TTGACACTCTAGCA	CCCAACACCTCATT	ACCCAGCTCGTGAT
AATTGATGATCAGC	CTAGGTGAAAGGCG	CCATCGTGTTGCAG	ACAGGTACCTTGCC	GGACTATGCAGTTG	TGTACTTGCTTCTA
ACTATCACCCTTTA	CGGCCAGACGAACT	CTGATACTAGTGTC	TAACAATGGGTTAC.1	ATCGCCTGCGACAT	CAAGCCCTACACTG
CACCGTTGTGACCA	ACCCGTTGCGTACA	CCAGTCTGCCTTGC	CGTGATGAGGAACG	TGCACGCTTTGAGC	TCTATGTGCTGAGT
CGAGTATGGTTGTG	CATTACACGTAGGG	TAAGGCTGTGTAGC	TCTAACACAAGTAG	TAACGTCTAGATCC	ACGACCCTTGAGAA
GAGAGGTGCTGACA	TGAAGCACGAGCAG	CACTAGGAGGTAAA	GTCTAACTCTTGGA	ATCGGAACTGCTAG	CCCTTACTTCCCGT
TAGCGATGTGACTG	AGCATCGATTCTCA	ATGTCGGACGAGTT	CGCACGGAGTTACG	TCCCGAACGATAGA	CTTACATGTCTGGA
CAGAAGCTGCTGTA	CTGAAGTGAGCGTT	AGGTGGGACTGACA	GGAGGCCTTGACCA	CATGAGACTTTCTG	GCATTGGATGATGC
AACCACGAGAGATA	TACGCCACCTACTT	ACAGACACTGACTG	ACCCAAGACACTCC	ATGTAAACCACTTT	GTGAGGGACGTGTA
GCTCAGCTTTCTCA	ACAGCAACCTCTTA	AGAGGTCTAAGGTA	TGCAACGAAAGTAG	TCCACGTGGATACC	GCTATACTAGCGTT
AGCATTCTCTCGAA	GTGTACGAGGCAAG	ATTCCATGGAAACA	TACTCTGAAAGTGA	GCCAAAACAGCCAT	ACCCAGCTTCACCC
ATTGCTTGTCTAGG	CAATTCTGCCTTTA	CCTTCACTTTCCAT	GCCTAGCTATTCCT	TTCAAAGACTTGCC	AGTAATTGTGCCCT
TCAACACTGAGGAC	TACCGGCTCGAATC	GGGATGGACGAGAG	TCTTACGATGTAGC	CAAATATGCATTTC	CACCGTACCAGAGG
CCACGGGAGCAGAG	TCGTGAGATTCTGT	ACTGTGGATCGCTC	GCTTGAGATTGCAG	TCGGCACTTGTAGC	AGTCGCCTCCAAGT
CATTTCGATTAGGC	CAGACTGAGTACAC	AGCACAACGAGGTG	CCCTAGTGTGAACC	CACCCATGGTCATG	GAGGTTTGTAGACC
CAGTTACTCCGTTC	GTGAGGGAAGAATG.1	CGATCAGAGTAAAG	GTCCACACGAGGGT	AATAACACGTTCTT	AAGCCTGATTTGCT
CGACTGCTGACGAG	CCCTCAGATCAGTG	ACTGTGGATGTGGT	TCGCACTGCGAGTT	GCGAAGGAGGTTCA	TCCGGACTCTGAGT
GGGTTAACGGTATC	CTAACGGAGCGAAG	AGCGATACTCCTAT	ACAATAACTGGGAG.1	CGAAGACTATACCG	GCAGCCGAAGAGAT
TAGGTCGAAACCTG	ATATGAACCCCTTG	CATGTACTGGGAGT	ACAGACACGTGTTG	ACAAGAGATCCGAA	GAACCTGACCCACT
GACGAGGAAAGAAC	TCTAAGCTTGGTGT	CTGTATACAAGATG	GAGTACACCACCAA	TAAGGCTGGAGGCA	CTGTATACCCTTGC
AACATATGACCACA	CTTTGATGTTGAGC	CTAAGGACCGCAAT.1	ACCACAGACTGAAC.1	CATTCCCTTCTGGA	CAGACTGATCTTAC
TTATGCACCCTGAA	GACGTCCTTCCGTC	CGCTACACATGACC	CACAACGAGTCTGA	ATCTGGGATGGTCA	CCAGAAACACGGTT
CGCACTTGTCAGTG	AAGCGACTGCAAGG	TAGTACCTCTCATT	ACGATCGATCTTAC	TCCTAAACTAACCG	ACCAACGACTAGTG
CCCGGAGAGCTTAG	GCTCAGCTCCTACC	CTTACAACCTACTT	ATAGGAGAAAGAAC	CCGGAGACTGCAAC	TACTCCCTACACTG
TAGAATACGGTTTG	TGACGATGCGTTGA	GCACACCTCTAAGC	TCTAACTGATGCTG	CGAATCGACCCAAA	AAACATTGGTCTTT
ACGGTATGCGCAAT	GAGCGCACCATTGG	TTACAGCTTCTTAC	GAAGTAGACGTACA	TCGACGCTCTTCCG	ATGTTAGACTTCTA
AGTCAGACCTTCTA	TTCGATTGGAGGTG	CTCCACGATGCGTA	GACCTAGAAGAGGC	ATTGATGATCCAGA	CACAATCTACTCAG
CCACGGGATGTCCC	TCAATAGAAAAACG	GCACAAACACGTGT	TCATTGACTTTACC	AACGCCCTGTTCTT	CCGGTACTATCTTC
TCATTCGACTGATG	AAACATTGTCCGAA	CGTCAAGAACGTAC	GTTGTACTGGGACA	GACCATGATCTTTG	ACGGAACTGAAAGT
ACAGTCGAATACCG		CAATAATGTGGATC	GCTCACTGCGAACT	CCCAAAGAGCCCTT	AACCGCCTAATGCC
GGCTCACTCAGTCA		CACAGAACGGGCAA	CATCATACCTGTAG	ATAAGTACCTGTTT	TTCAAGCTCGCATA
CGAGGCACGTGTTG		AGATTCCTGCAAGG	ACACGTGACCGTTC	TGGAACTGGACGGA	CAGATCGAACAGCT
CCCTGATGTTGGCA		TATTTCCTTCCCAC	AAGAGATGCCCGTT	CGAGAACTCAGAAA	TTCAGACTTGCATG
GCATGTGAAGTCGT		TGTCAGGATTACTC	TAGATCCTGCAAGG	AAATCAACGAGAGC	CTCTAAACGTTCAG
GAAGGTCTTGCAGT		GGAGAGACTGCCTC	TTGCATTGGCGGAA	ACCTCCGACAACTG	TGGTTACTCATGAC
CCTATTGATCGTTT		CGGTCACTGTGCAT	TAATCCACCTACCC	TACTCCCTCTTGAG	GGATTTCTCTGAGT
TTCGAGGATCCAGA		CTGACAGAAACCAC	GACCCTACCTACGA	CAGACTGAGCGGAA	CCAAGAACCCCTAC
TAGCGATGCGGTAT		GAATGCTGGGCATT	AGACTGACGGAAGC	GAAGCGGACTAGTG	GGGACCTGTCCTAT
ACCCAAGACATTTC		ATTGCACTGCGTTA	ATTAAGACCCGCTT	GGATGTACATCGAC	CCTGAGCTTTCGGA
CATTAGCTCCGAAT		TAATGATGAGTCTG	GAGTGACTACTAGC	GAGGACGACAGAAA	CGGACTCTGATAAG
TTCCTAGAAGAAGT		GGAACTACACCACA	CAGACCCTTCCCGT	TATCCTGAACTGGT	ACGTAGACTTCCGC
CATCTTGACGGAGA		TAAGAACTACAGTC	AATTGTGATTTCTG	AGGCTAACCTGGTA	GATCTTTGCCTCAC
TAGGTTCTGCGAGA		CGACCACTAGTTCG	ATGCCGCTGTACAC	CAGTGTGACTGTTT	GTACTACTACACTG
CAGACAACCTGCTC		TCTATGTGAATGCC	TTCATGTGGTCGAT	TCCCAGACAACGAA	GATGCCCTTGTGAC
CGGTCACTGTGAGG		ACTCGCACGATGAA	AACATTGATGAGCT	CCGACACTTGACAC.1	TGCACGCTGTAGCT
TCATCAACGCGATT		ATTTAGGATCTATC	TGGCAATGTGCTTT	ACGGATTGCCTTAT	GGATGTACTCAAGC
TTCCTAGACTGTGA		CAGCTCTGGGTCTA	GGACCCGATGTCGA	CATCTTGATGATGC.1	TACCGGCTAGTACC
GTACCCTGAGCGGA		GCTCCATGGAATCC	TAGGTGTGGCATCA	AATCCGGACCGAAT	AGTTAAACGGACGA
TAGAAACTGAACCT		AATAAGCTCAGTCA	ACAGTGACTGCCCT	TTCGTATGCGTACA	TGTCAGGACGAATC
CCCTAGTGAGAGAT		CGAAGGGAGTTGAC.1	AGCAAAGAGAAACA	ACGCCTTGCAATCG	ACAAATTGGTTTGG
AAGCACTGAACCAC.1		AGGATGCTAGTCGT.1	CTACTCCTACGACT	GCTCAGCTTGACTG	TCTCTAGACTGATG
AATTCCTGCTATTC		ACGTCCTGGACGTT	AGGACACTTGAGGG	GTCCACACTCGATG	AAGCGACTGTCTGA
TAGGGACTGGAGCA		TCACTATGTGCTGA	CCACCATGTAGAAG	CTGATTTGACCCTC	GAGGTACTTGACTG
GACCTAGAAGTGCT		ACGAACACCGCCTT	ACGACAACTCCAAG	TGGGTATGTTTGGG	AAGTGGCTGCAAGG
CTGCCAACTCACCC		ACAGTTCTCTTCGC	TAAATGTGTACGCA	GCCTCATGGGTGGA	AGATATTGCAGTCA
ATAAGTACCGAACT		TTGGTACTCGCAAT	CTATGACTTCCTGC	GACAACTGACAGCT	ATCGAGTGTGCAAC
GGGCAGCTGTCGTA		GCGTAATGCCAAGT	AGCTTTACACTGTG	GTTAAAACGCTACA	AAATCTGACGCAAT
GTTACGGATTGCGA		TCCGAGCTGTTGCA	TGTTAAGAAGGTCT	GTTATGCTCTTCCG	CTTAAGCTATTCCT
ATTGTAGACTTCCG		AAGCCATGCTATTC	ACGGTAACTGCACA	CCCAAAGACACACA	GGTATCGAACGTTG.2
GCCCATACTTTGGG		ACTAAAACCCCTCA	ACGTCCTGGTGTTG	CGGTACCTTGCAAC	CGGAGGCTGCTGAT
TACTTTCTGCTTAG		AGGAACCTCCTGAA	TTAGGGACTCCTTA	CCACGGGACGAACT	CTCAGCTGCTTCGC
GTGTCAGAACGGTT		TTCCTAGACGCTAA	CGTCGACTTGCCAA	GAGCTCCTCGCTAA	CTTCTAGAACACTG
GATATAACGCGTAT		TACTGGGAAAAGTG	GTTGAGTGCGTTAG	ACGAGTACGCTCCT	CACAGAACTGGGAG
AATATCGACCAATG		CGACCGGAACCAAC	TCCTACCTTGGAGG	CCCTGATGCTCTCG	GGTCAAACGGTCAT
TCTAACTGCCAGTA		ACGAGTACCTACTT	ACGTCAGATATTCC	TGAAGCACATCTTC	GCCAACCTCTATGG.1
CAATTCTGTTGCTT		AAGTAACTGCGTAT	TCAGTACTTGCTAG	GGCAAGGATCTACT	TGTAATGATCTACT
ACGCAATGTGGGAG		CCTGACTGCCATAG	AACCGATGGCGTAT	CAGCGGACGCTCCT	GCGCACGACAAAGA
AGAAGATGGCTTAG		TGACACGACTATTC.1	ATAGCTCTTCCTTA	ATCTTTCTACGTAC	ATGTACCTACGCTA
CGTTAGGAACACAC		CGCCATACACTGTG	AATACTGACGGTAT	AGAGTCTGGCAGAG	CTAATAGACGTAGT
GCACTAGAAGGGTG		GACGTCCTAAGTAG	AGGTTCGAGGATTC	TAAATCGAGTGTCA	TTCATCGATTACCT
CGGCACGACGGTAT		CTAGATCTACGCTA	ACACCAGACGAACT	CAGCTCTGCTTGGA	TAAATCGATTGCAG
CCTGAGCTAAAACG		TAAACAACCGTAAC	AGCTTTACTATCTC	AGGACACTAGTTCG	GCCTCAACGACGAG
GCGGAGCTCTTAGG		AAGTCCGAACCTAG	ACTCCTCTCCGTAA	CGGCGAACTTGCAG	ACTAAAACCTGCAA
TACGTACTGCTCCT		GCCAAAACCGGTAT	ATATGCCTACCAGT.1	CGTAGCCTTCTATC	AGAGAATGAGCATC
ATCGCCTGGTTGTG		TGACACGAACCCTC	CCTATTGATTTCTG	TATGTCTGACTGTG	GATTGGACCACTAG
CTTACTGATGTGAC		AAATCATGTGTTTC	CTATTGACCATTGG	AGGCAGGACGGGAA	CGAGCCGAACCTTT
AGAATACTGCGAGA		GTTATGCTAGCCAT	GACCTCACAGAATG	ATCCTAACAAGAGT	AACAATACGCCATA
GAACAGCTCACCAA		GAGGGATGTGGAGG	ACCCAGCTCGTGAT	TCTAAGCTCATGGT	CACTTTGATCAAGC
AGAGATGAGTCATG		TACCGGCTTCCCAC	TGTACTTGCTTCTA	AACTGTCTTCCTAT	CCAATTTGTACGAC
ATTCGACTGCTAAC		GTCACCTGCTTGCC	CAAGCCCTACACTG	CCCTACGATCAGTG	TGAGCAACTTCAGG
ATGCAGTGTACGCA		AACGCCCTGGTTCA	TCTATGTGCTGAGT	GCTACGCTAGTGTC.1	TGATATGAGAACTC
AGTAATTGTCATTC		GTGATTCTGGGAGT	ACGACCCTTGAGAA	ATCGACGAGCTTCC	CATCATACTGTCCC
CACACCTGTCTAGG		AGTATCCTGAAGGC	CCCTTACTTCCCGT	CATGTTTGGTAAAG	CGGACCGAAACGTC
CTATGACTAAGCAA.1		GGCTACCTCTTGCC	CTTACATGTCTGGA	TTCAGTTGCAGAAA	GGAATCTGTACTCT
CGAACATGGAGGAC		GTAGCAACTTCCCG	GCATTGGATGATGC	GGTATCGAGTTTGG	CCTATTGAGCCTTC
CAGTTTACACGGGA		GGTAGTACTAACGC	GTGAGGGACGTGTA	AGAATTTGAATCGC	GCAAGACTCTTGTT
ATGAGCACCGTACA		ATAAACACACCATG	ACCCAGCTTCACCC	TTAGGTCTCACAAC	GCGACTCTTGAGAA
TCTCTAGAATTCTC		GTAGTGACCCCTTG	AGTAATTGTGCCCT	CTGTAACTGGTGAG	CTGTGAGACTCCAC
ATCTGTTGGGTAAA		TAACTAGACTGAGT	CACCGTACCAGAGG	GGTACTGAAGGGTG	CGAGCCGATTCTGT
CTGAGAACAAAGTG		CGAATCGAGGTTCA	AGTCGCCTCCAAGT	TATGGTCTAACGAA	AACCACGAATCAGC
GGACCCGAATGTGC.1		ACGACCCTGAACTC	GAGGTTTGTAGACC	ACCCTCGAGTGCAT	AGAGAATGTTTGGG
TGTTAAGATGAACC		CCTTTAGACAGAAA	AAGCCTGATTTGCT	GCTACCTGGGGATG	TGGAAGCTCGATAC
TGATTCACCCTAAG		GGAGACGATTAGGC	TCCGGACTCTGAGT	CAACAGACCACCAA	CAGGTTGAACCAGT
GCACTAGAGGTACT		GCAAACTGTTAGGC	GAACCTGACCCACT	AGATCGTGTTTGGG	CGAGATTGTGAACC
TTGAGGACATAAGG		GACCCTACCTGGAT	CTGTATACCCTTGC	AAAGAGACCGTTGA	ATATAGTGCCACCT
CCAGAAACATCGAC		TCGATTTGGCCCTT	CAGACTGATCTTAC	GGTATCGACCTATT	GCCCAACTCCGCTT.1
CTTGTATGCCTATT		GCTGATGATGCCTC	CCAGAAACACGGTT	ACACGAACTAGCGT	ATAGATTGAAAAGC
CACATACTTAGTCG		CCACGGGACTCTTA	ACCAACGACTAGTG	GGAGTTTGGGTCAT	GGAGGTGATAGCGT
GTCCCATGCGGGAA		GCACACCTTGTCAG	TACTCCCTACACTG	AAATCCCTGGATTC	TTCATTCTAACAGA
TAGGGACTCAACTG		AAGATTACCACTGA	AAACATTGGTCTTT	CAATCGGAACAGCT	AGGAGTCTCGTCTC
CATGCCACACTTTC		ACCGCGGAACCATG	ATGTTAGACTTCTA	CAAATATGACCTGA	TAGTACCTCTCTTA
CCGCGAGATTCCCG		TGACCGCTGGATTC	CACAATCTACTCAG	ACGAAGCTACCAGT	GTTACGGACAGATC
CGCAGGTGAGCATC		TATCACTGGGAGGT	CCGGTACTATCTTC	CCATCGTGTCCTGC	GTTAGTCTCGAGAG
CACTATACCATGGT		GCCAAAACCCCAAA	ACGGAACTGAAAGT	CCAGATGAAGCCTA	GCGATATGGAGGAC
CTGAGAACTCTATC		GAGTAAGATCCAAG	AACCGCCTAATGCC	ATTTCTCTCACTTT	TATCGACTGGCAAG
CCCTCAGATATGCG		GGCTACCTTCAGGT	TTCAAGCTCGCATA	AGGGAGTGTGGTCA	GAAGCGGATATGGC
GTTGGATGTTCCGC		TACCGAGAAACTGC	CAGATCGAACAGCT	CATTAGCTAGCGGA	AATGGAGAGGGACA
GGTAGTACACTTTC		GAGGCCACCGATAC	TTCAGACTTGCATG	ACACAGACGACGTT	TTCAGTTGGTTCGA
GAGGCAGAAGCGGA		GCGTATGAGAAGGC	CTCTAAACGTTCAG	GAAGCGGACGAACT	CTATGTTGCAGGAG
TGCGATGAGTGTTG.1		TGTGACGATGACTG	TGGTTACTCATGAC	TCACCCGACCGAAT	AAGATTACAGTACC
CCAAGAACGAACCT		ATTCTTCTATTTCC	GGATTTCTCTGAGT	TCGACGCTGGAGTG.1	TAGTAAACGGAAGC
AATGATACAGAAGT		TACATAGACCACCT	CCAAGAACCCCTAC	CTATTGACAAGAAC	TGCACGCTACACAC
CCAATGGAATTCTC		CCAAGTGAGGGATG	GGGACCTGTCCTAT	AGCGGGCTTAGCCA	ATCGGAACGCTGTA
TGCATGGATCAGAC		TTATCCGAAGAACA	CCTGAGCTTTCGGA	GATCATCTTAAGCC	CAGGGCACCGTTAG
TGTGAGACGCGAGA		TAAGGGCTGTTCTT	CGGACTCTGATAAG	CTAGTTTGTAAAGG	CGCAAATGAGACTC
CAAAGCACCCCACT		ACGGAACTCCTGTC.1	ACGTAGACTTCCGC	CCACTTCTTGGTCA	GCCATCACCACACA
GAGGGCCTTATGGC		ATGCAGTGGCTGTA	GATCTTTGCCTCAC	TGTCAGGAGGTCAT	TAACATGACCTCGT
AGTTGTCTTGCACA		GGGCCATGCATTCT	GTACTACTACACTG	TTGTACACGTGTTG	AATTACGATGAGGG
CCCTGAACATTCGG		TACGCCACTTGCGA	GATGCCCTTGTGAC	TCGATTTGGCTACA	TGACTTTGTCTTTG
AGTCGAACTGTGAC		ACCAGTGACACACA	TGCACGCTGTAGCT	CCTGACTGTGATGC	AGGAATGACTCCCA
GCTCAAGATACTGG		CCATGCTGTGTTCT	TACCGGCTAGTACC	CCAGTCTGGCTGAT	TGCCAGCTGAACCT
GATGCAACTCAAGC		TTACGTACTCACCC	AGTTAAACGGACGA	AATATCGAAAAGTG	AACGTGTGCTCGAA
CAGGTAACGTAGCT		CATAAAACAAAAGC	TGTCAGGACGAATC	AAGTTCCTCGCTAA	CTAAACCTGGTAGG
AACCTACTACCTCC		GGAGCGCTACTACG	ACAAATTGGTTTGG	AAAGCCTGAAGTAG	GATACTCTATCGGT
CTACTCCTAACGAA		CCGTACACCGTGTA	TCTCTAGACTGATG	CTGTGAGATCTCCG	CTCGAAGATCTCCG
TCACTATGGCATCA		GTTACGGATTCGTT	AAGCGACTGTCTGA	ATCTCAACGTGTAC	CTTCTAGATTTACC
AAGAGATGCGCAAT		GGAGGCCTGAGGGT	GAGGTACTTGACTG	TTGAATGAGGATCT	AACGGTTGTGTAGC
GAACCAACTTTCGT		CATCCCGAGTCGAT	AAGTGGCTGCAAGG	AGCAAAGATACGAC	CACAGAACGTTGAC
AACAAACTATCTTC		TGATAAACTCGCCT	AGATATTGCAGTCA	GGCGACTGGACGGA	GCCGACGAAGTGCT
TTCTTACTACACGT		GACTTTACGACGAG	ATCGAGTGTGCAAC	CAGCTCTGGCGTTA	AGAAAGTGGCTGTA
ATCCAGGACTGTCC		CCAAGATGCATGCA	AAATCTGACGCAAT	CTATAAGACGTGTA	AACATATGTCAGTG
GCAACCCTCTGCTC		GAGGTGGATATTCC	CTTAAGCTATTCCT	GTAGTCGACAGCTA	CCAGACCTGTCTAG
ACTGTGGAGGAACG		AATGCGTGTTACCT	GGTATCGAACGTTG.2	GGAACACTATCAGC	ACCAGTGATGTAGC
ACCTGAGAGAACCT		TAGGTTCTTCGCAA	CGGAGGCTGCTGAT	AACACGTGGACAGG	TACGGAACAACCGT
CTGCCAACTCGTAG		CAAGGACTTGTCGA	CTCAGCTGCTTCGC	GGGCCAACCGTAAC	AGGGTGGATATGCG
GCACTGCTTCCCAC		TAAGAACTCTCTTA	CTTCTAGAACACTG	CGATCCACTCCCAC	TGGTAGACTCCCAC
ACAGTGACCAATCG		GACGATTGCCCAAA	CACAGAACTGGGAG	AGGACTTGACACTG	GATCGTGAACTAGC
ATGCGATGTACGAC		CTCCACGAAGAGAT	GGTCAAACGGTCAT	CTTTGATGGGATCT	TAATCCACTTGCAG
ACTTCTGAGAGCAG		TGATCGGAGCCCTT	GCCAACCTCTATGG.1	AGAGTCACTAAGCC	AAATTGACCCAGTA
AGAGATGACCCTTG		CGCACGGACGTACA	TGTAATGATCTACT	TGACCGCTAGAAGT	TGTAGTCTAGACTC
AGGAACCTTCGTAG		TGACTTACGAACTC	GCGCACGACAAAGA	GGCACTCTTTCCCG	AAACATTGGCTTAG
CTATCATGTGTCTT		CAATAATGGGTGGA	CTAATAGACGTAGT	GGACCCGATAAGGA	GAGATCACCGTTGA
TAGGTGACTGGTAC		TGACTGGAAGATGA	TTCATCGATTACCT	CATAAAACAGAAGT	ATGGACACCTGCAA
GACTACGATAAAGG		TATCCAACTGACCA	TAAATCGATTGCAG	TCATCCCTCCAATG	ATTACCACTTACCT
CTATTGACGGACTT		GTACAGTGCCCAAA.1	GCCTCAACGACGAG	GATATATGTGCCCT	CTTGAACTCCATAG
CTCGAGCTAGGAGC		AGCACTGAACACTG	ACTAAAACCTGCAA	AGTACTCTTCCGTC	TGACTGGATGCAAC
CTGATTTGGACACT		CAGTCAGACGAGTT	GATTGGACCACTAG	GTTCAGGAGGTAAA	GCACGGACCGACAT
AGCTTACTCCCACT		GATACTCTAGAACA	CGAGCCGAACCTTT	AGCAAAGAGAATCC	GAGGACGACTTAGG
ACCTGGCTGGTGGA		TAGTATGATCTTTG	AACAATACGCCATA	ACAATTGATGGAAA.1	CATCGGCTTAACGC
CCTTAATGCTTGAG		CTACTCCTGAAACA	CACTTTGATCAAGC	ACGCGGTGAGTAGA	AATGTTGACAGAAA
TCTTGATGCGTCTC		AGCTGTGAGCAAGG	CCAATTTGTACGAC	CAAGACACTCGATG	TATCTTCTTCGCAA
TAACTCACCGAATC		ACTCGAGACTAAGC	TGAGCAACTTCAGG	CCTTTAGAAGCAAA	CAAAGCACGACAGG
TACATCACCTCCAC		AGAGTCTGACTAGC	TGATATGAGAACTC	AGAGGTCTTCCTTA	CGAGATTGTCGTAG
ATATACGATGGAAA		CCCAAAGATCTCAT	CATCATACTGTCCC	GAGGGTGACCATGA	CCATGCTGGCGAAG
GTGTAGTGGCCTTC		CCTACCGACATGCA	CGGACCGAAACGTC	TCGCACTGTCGACA	GTACGTGATTGGCA
GAACCTGATAGACC		AACACGTGACGTTG	CCTATTGAGCCTTC	GTGGTAACCAGGAG	ATCTTGACCTAAGC
AATTACGACTTAGG.1		ACGAGGGAATCTTC	GCAAGACTCTTGTT	GGGCAAGAGTAGGG	CCGAAAACGATACC
AACGTCGAGAGGCA		AATACCCTTCACGA	GCGACTCTTGAGAA	CGAGTATGTGGTCA	TAAGGGCTTTCGTT
GCAGTTGAGAGAGC		AGCGCCGACAGAAA	CTGTGAGACTCCAC	GACATTCTGACTAC	GGACCCGAGTAAGA
AGCCGGTGCCTACC		CGTTAGGATGGTTG	CGAGCCGATTCTGT	GACATTCTAGAAGT	ATTCCAACACCAGT
AAGTATACAGTCTG.1		GCTCAAGAGACTAC	AACCACGAATCAGC	ACACGTGATTGGCA	GGGATGGACTTCGC
TAGCCGCTCCTTCG		TACGCCACGGTACT	AGAGAATGTTTGGG	TCGAATCTATCTCT	CACGATGACCGATA
TCCACGTGCCTTTA		GCACCTTGCTACCC	TGGAAGCTCGATAC	GAGGTACTAGCGTT	TATCCAACTCGCTC
AAAGGCCTTTCACT		TATAAGACGTAGGG	CAGGTTGAACCAGT	AGTCGCCTCTTCCG	ACCACAGACGGGAA
TGACTGGAGAATAG		GACTGATGTTCTTG.1	CGAGATTGTGAACC	AATACCCTGAGCTT	AGAGTCACCCTCCA
GGAATGCTATTCTC		AGACCTGACTGTCC	ATATAGTGCCACCT	CATCGGCTTCACGA	AGTTTAGAGCTATG
ATGACGTGTTGAGC		CGAGCCGACCTTGC.1	GCCCAACTCCGCTT.1	AGGGCCACCGATAC	TCTCTAGAGAACCT
CTTCATGAAGCCAT		TACCATTGCGAATC	ATAGATTGAAAAGC	ATGCCAGAGGTTTG	AGTAATTGTCTCCG
CACTTATGCTAGTG		TCTAAGCTCTGAAC	GGAGGTGATAGCGT	ATGCAGACTTCATC	AGTAGAGAACCTCC
TCAGTACTTGGCAT		TATGGGACAAGCAA	TTCATTCTAACAGA	ACCACCTGCATGCA	CCTAAACTTATGGC
CAGCGTCTCATTGG		CAAGAAGACACAAC	AGGAGTCTCGTCTC	TATGGGACATGTGC	TCTAGACTCTCCCA
CTTAACACTTTCGT.1		CAAGACTGTTGCAG	TAGTACCTCTCTTA	CGTACAGAATGTCG	GTTACTACACAGTC
TGAAGCTGAGTACC		ACGCTCACCGTAGT	GTTACGGACAGATC	TGAGGACTAATGCC	TTAGCTACTGTCCC
CTCCATCTAAGGTA		GTTGACGATTCCGC	GTTAGTCTCGAGAG	GCCGTACTACGGAG	ACAGCAACCTCGAA
CCGCTATGCCATAG		ACCTATTGGATACC	TATCGACTGGCAAG	CAAGACTGATGCTG	AGTCGAACACTGGT
CACGGGACTGGTTG		ATGAAGGATATTCC	GAAGCGGATATGGC	AGAAACGATGATGC	GTTCAGGACATGAC
CGACTCTGAAAGCA		GATATTGAGAGGCA	AATGGAGAGGGACA	TATGAATGCCGCTT	CCGAAAACACTAGC
CATGAGACGCATCA		TAGGTTCTAACTGC	TTCAGTTGGTTCGA	ATCACACTCTGCTC	GATTTAGAGACGAG
TAACACCTTGTGCA		TGCAACGATATGGC	CTATGTTGCAGGAG	AAGTGCACCTCTAT	TGGAACTGGTTGTG
ATCTTTCTAAAGTG		CCGAAAACCTCTTA	AAGATTACAGTACC	GAGATGCTTTCCGC	ACTCGCACGACGTT
AGTCGCCTACCCAA		ATAATGACTTCCCG	TAGTAAACGGAAGC	AGAACAGATGAACC	TTTAGGCTCTTATC
TAAGTAACACTAGC		GGCTAAACTACGAC	TGCACGCTACACAC	GTATCACTCTTGCC	AGAACAGAATAAGG
GTTTAAGATTCCCG		AGGGCGCTCTCGAA	ATCGGAACGCTGTA	AGCGCCGACTCCAC.1	ACCGAAACTCACCC
GTTTAAGATAGTCG		AACAGAGAGGACAG	CAGGGCACCGTTAG	CTATACTGTTTGTC	TAGTTGCTTGCCAA
GAAAGATGTTCTGT		ATAGGAGATGGAAA	CGCAAATGAGACTC	GGGAAGACTAGCGT	CCCTTACTAGTCAC
TACGAGTGGAGAGC		CCAATTTGGTAGGG	GCCATCACCACACA	AGTCGCCTGGTATC	GAGATCACCCCAAA.1
CTGCCAACGGCATT		CTTAACACCTGTGA	TAACATGACCTCGT	TGTATCTGTTCAGG	GAACCTGACGCAAT
ATAGATTGACCTCC		TATCGACTTCGATG	AATTACGATGAGGG	TTGTACACCGAGAG	CCCATCGATTCCCG
GATAAGGAATGCTG.1		TATGTCACACGACT	TGACTTTGTCTTTG	GTTACGGAGATACC	ATAATGACTAGCGT
TGCGTAGATGACCA		ACTACGGATAGTCG	AGGAATGACTCCCA	ACCAGTGACAGTTG	GAACTGTGTCACCC
CATTGTTGTACGAC		CCCGGAGACCTCAC	TGCCAGCTGAACCT	ATGTACCTGCTATG	ACCAGCCTCTGATG
ATACCTACTGAACC		ATGGACACTTTACC	AACGTGTGCTCGAA	TAGGCTGAACGCAT	AGTGAAGAGAGAGC.1
GTAGCTGAACGTTG		CTGCGACTCAGCTA	CTAAACCTGGTAGG	ACACGTGACAACCA	CCGACACTCACAAC
GAGTCAACTGTTCT		AAGAGATGGGATCT	GATACTCTATCGGT	TATGGTCTTACGAC	GAGGATCTACGACT
AACTACCTGAGAGC		CTATCATGTAAAGG	CTCGAAGATCTCCG	GAGTAAGACTAGAC	TCATCAACGGGCAA
CATCCCGACAACCA		CTATACTGGACGGA.1	CTTCTAGATTTACC	ACTGTTACTTCTGT	CAACCGCTAAGCAA
TGATCGGATATGGC		TATGGTCTACACTG	AACGGTTGTGTAGC	GCAATTCTTACTTC	CGAAGTACACCTTT
CATTGTACATGGTC		ACACGATGGGCAAG	CACAGAACGTTGAC	TGTGAGTGACCTTT	TAATGCCTAGTAGA
GTGTCAGAAGATCC		GATTTAGACACTAG	GCCGACGAAGTGCT	TAGGACTGAGTCAC	AACCTTTGGAGATA
AGATATTGAGACTC		AATGATACTTGGTG	AGAAAGTGGCTGTA	GTAGTGACGTTGAC	TACATAGACTCATT
AAGTAACTATTTCC		CTATAGCTCTCTTA	AACATATGTCAGTG	ATCCGCACCTGGAT	CGGGACTGTAGAGA
TAAAGTTGCGGGAA		GTACCCTGTTCACT	CCAGACCTGTCTAG	GTATTCACTGAAGA	ATAGGCTGGGTAAA
ACGCCGGAGGAAAT		AACCTTTGGCGTTA	ACCAGTGATGTAGC	TAGTATGAAACGAA	ACGACAACACCAGT
GTTAAAACAATCGC		CGTCCAACCGTACA	TACGGAACAACCGT	AACCGATGGCGAGA	GTGACCCTGGTCTA
GAGATAGAGTGCAT		GCGGGACTTAAAGG	AGGGTGGATATGCG	AATATCGAGAGATA	CAGTTACTGAATGA
GTTAAAACTGTGGT		AACAATACCTGACA	TGGTAGACTCCCAC	GGGATTACCGCTAA	TACTCCCTTGAGCT
TCACTATGGGATTC		TTCAGTTGTCTAGG	GATCGTGAACTAGC	CATCGGCTCTTCGC	CCATGCTGTTGGCA
CGACAAACTTCACT		AGTAGAGATACAGC	TAATCCACTTGCAG	CGTCGACTAGTCTG	AGCCGTCTGGTGAG
CGCTACTGTCAGGT		ACGCCACTCGCCTT	AAATTGACCCAGTA	CTAGAGACGGGACA	TTCAAGCTCATTCT
AGGCAACTAGTACC		GAGTCTGATGTCGA	TGTAGTCTAGACTC	GTTGGATGTCTCAT	AACGTGTGCATGAC
ATCTCAACAGCATC		TATCTCGACATCAG	AAACATTGGCTTAG	CTACTATGAAACAG	TTGGTACTACGGAG
ACTATCACTTGTGG		AGCCACCTAAGGCG	GAGATCACCGTTGA	CCTCGAACCTCAAG	AATAACACCGAACT
CTAACTACCTGGTA		CCAATGGATACTCT	ATGGACACCTGCAA	ATACACCTATTCCT	GAGGACGACTCAAG
CAGTTGGAGTTGTG.1		TGTAATGACATACG	ATTACCACTTACCT	CCGACTACAGAGAT	GTGATTCTCGTGAT
AACTACCTTTCGCC		CGAAGACTGAAAGT	CTTGAACTCCATAG	GACCCTACGTTGAC	CTTTACGACAGTCA
GCAGGGCTTGTCTT		ACAATCCTGACGAG	GCACGGACCGACAT	GAATGCACCCTTCG	AGCGGCACGAGCAG
CTGAATCTTTCAGG		GGCCGAACCGTAGT	GAGGACGACTTAGG	GCGCACGATTTCAC	TCACCGTGATTTCC
ACGTTGGATTCATC		GAAACCTGTAAGGA.1	CATCGGCTTAACGC	ATGTAAACCGTGAT	TGATCGGATCCTGC
CAACAGACCTCTAT		ACGTCGCTGTTCGA	AATGTTGACAGAAA	TGACGCCTCTGAGT	CGAGGGCTACTCTT
TTCAAGCTGTTGGT		TGGAAGCTACCCAA	TATCTTCTTCGCAA	AGTAGGCTGTGCTA	GACATTCTTTTGCT
ATAATGACTTGACG		CCTAAACTCGGTAT	CAAAGCACGACAGG	TAGAGCACAACAGA	TATGCGGACCTCCA.1
GGACTATGCAGTTG		ATTCAAGAGATACC	CGAGATTGTCGTAG	TATAGATGACGTTG	ACCTATTGGATACC.1
TAACGTCTAGATCC		TAGTTCACTATCTC	GTACGTGATTGGCA	TGGATCGATCGTGA	TTGGGAACCGTACA
AACGCAACGGTACT		GACATTCTGGTAAA	ATCTTGACCTAAGC	GGGAACGATGACCA	TCAGACGAGTAGGG
CTCAGCACCTCAAG		TTCGAGGAGCTTAG	CCGAAAACGATACC	GATGCATGAGAAGT	GCGTAATGAAGGGC
TCCCGAACGATAGA		GAACGGGACCACAA	TAAGGGCTTTCGTT	AACACTCTTCAGGT	TCCCGAACTAAGCC
ATGTAAACCACTTT		TTCCTAGATGAGCT	GGACCCGAGTAAGA	TATGAATGGATGAA	TATTGCTGCTAGCA
TCCACGTGGATACC		GGACGCACGCTTCC	ATTCCAACACCAGT	GTCAACGAGTGTTG	GGGAACGAACCAAC
AGGTACTGTCTTAC		AGGTCTGAGCTATG	GGGATGGACTTCGC	AGTCGCCTAGCACT	TAACATGAGTTTCT.1
GCCAAAACAGCCAT		CGGCGATGCCAGTA	CACGATGACCGATA	CGGGACTGTGCCCT	ACCACAGAAAGGCG
TTCAAAGACTTGCC		GGGTTATGCTTCGC	TATCCAACTCGCTC	CGGTCACTCTGGTA	GACCTAGAATTGGC
TCCTACCTCCCAAA		CATGCCACCAGTCA	ACCACAGACGGGAA	GACTTTACCTAGTG	TAGATCCTGGATTC
CAAATATGCATTTC		CATCAGGAACGGGA	AGAGTCACCCTCCA	ATTTAGGATGAAGA	AGTCAGACTCTAGG
TCGGCACTTGTAGC		GTAGCATGGGTGGA.1	TCTCTAGAGAACCT	CCAATGGATATGGC	TAGCCGCTGACTAC
GCCACGGAGAGGAC		TTCAACACCTTCTA	AGTAGAGAACCTCC	GACACTGAATCACG	AAGATGGAGAGGTG
CACCCATGGTCATG		GCGGCAACGACGAG	CCTAAACTTATGGC	CAATTCACACGTTG	CACGCTACTGTGCA
AATAACACGTTCTT		AAACTTGACTTGGA	TCTAGACTCTCCCA	TGCAACGACTTAGG	AAACATTGTTCGCC
TGTGAGACAGCAAA		ACTAGGTGCTGGAT	GTTACTACACAGTC	ACAAATTGCTGACA	AGGCAGGAAGCATC
GAAGAATGATTCTC		CTGGATGATGGTGT	TTAGCTACTGTCCC	ACGCCGGATGCTAG	AGCCAATGCAAGCT
CGAAGACTATACCG		AGGTCTGATGACCA	ACAGCAACCTCGAA	CTATCAACACGACT.1	TTAGTCTGCTCCCA
ACAAGAGATCCGAA		TGACCGCTAACCGT	AGTCGAACACTGGT	GTTCAACTGCTTCC	AAACGGCTCCCTTG
TAAGGCTGGAGGCA		GCATGATGGTACGT	GTTCAGGACATGAC	GTCCAGCTCGTGTA	GCTTGAGAACGGAG
TCCACTCTCCCTAC		GAGGGCCTTTCTTG	CCGAAAACACTAGC	TAAAGACTAGGTTC	GATAATACCTGGAT.1
CATTCCCTTCTGGA		CCATCCGATAGAAG	GATTTAGAGACGAG	TTTAGGCTGTCTGA	ACCCACTGGGAAAT
ATCTGGGATGGTCA		AGAGATGATTCGGA	TGGAACTGGTTGTG	AGCGATACACCAGT	GAGCGCACAGAAGT
TCCTAAACTAACCG		TCACAACTTGACTG	ACTCGCACGACGTT	ATCTTTCTACTAGC	TGTGACGAGACTAC
CCGGAGACTGCAAC		ACTACGGAGTTTGG	TTTAGGCTCTTATC	CTACAACTCTCAAG	CAGAGGGAAGTTCG
CGAATCGACCCAAA		TAGCCCACTTCTGT	AGAACAGAATAAGG	GTGGAGGATACTCT	GTGTGATGGTAAGA
TCGACGCTCTTCCG		TACGGAACCCGCTT	ACCGAAACTCACCC	AAGCCAACGCTGAT	TGCACAGATGTCAG
ATACACCTACGGTT		ATTTGCACGCGAAG.1	TAGTTGCTTGCCAA	GTGAACACTCCAAG	TGTCTAACTGGTAC
AACAATACGCAAGG		ACTTCAACTGAACC	CCCTTACTAGTCAC	GTCAATCTGAGACG	CATGAGACCCCTTG
AACGCCCTGTTCTT		GACAACACAGGTTC	GAGATCACCCCAAA.1	GTCCACACTCCAAG	TGAGACACCACTTT
ACTGGCCTACGACT		CAACAGACGCTGAT	GAACCTGACGCAAT	ACTACGGACCCTAC	ACTGCCACTTTGCT
TAGAATTGGAGGTG		TGAACCGATATGCG	CCCATCGATTCCCG	TAGCGATGAGCATC	AAGTAACTCTACTT
CCCAAAGAGCCCTT		ATTGATGATGCTGA	ATAATGACTAGCGT	GACACTGATTGTCT	TTAGGGACATTCGG
ATAAGTACCTGTTT		AAGATGGATCTCTA	GAACTGTGTCACCC	TATCAAGAACCAGT	TATCCTGAATCGGT
TGGAACTGGACGGA		AATTGATGATCAGC	ACCAGCCTCTGATG	ATCTGACTGGAGCA	CGACTGCTTGATGC
AAATCAACGAGAGC		ACTATCACCCTTTA	AGTGAAGAGAGAGC.1	GGTAGTACGCATCA	GGCGACACGTTAGC
CAAGCCCTACCGAT		CACCGTTGTGACCA	CCGACACTCACAAC	TGACTTTGTGTAGC	TACTACTGCGAGAG
CAATAAACAAGTGA		CGAGTATGGTTGTG	GAGGATCTACGACT	GACGTATGTCGATG	ACGACCCTGTCTAG
TCTTCAGATGCTGA		GAGAGGTGCTGACA	TCATCAACGGGCAA	ATTCCAACGTGTTG	ATGTTGCTCAACTG
GTTCATACCTCATT		TAGCGATGTGACTG	CAACCGCTAAGCAA	GAGTACTGTAGTCG	CAGACATGCCGATA
TACTCCCTCTTGAG		CAGAAGCTGCTGTA	CGAAGTACACCTTT	CACATGGAACGGGA	CCAGTGCTGCAGAG
AGGTTGTGTTTCTG		AACCACGAGAGATA	TAATGCCTAGTAGA	ACTGTTACAGTTCG	ATAACAACGACGGA
ATACCTTGTTTCGT		ACGATTCTCACTAG	AACCTTTGGAGATA	TATCAAGAGGAGCA	AAGATTACTAGTCG
CAGACTGAGCGGAA		GCTCAGCTTTCTCA	TACATAGACTCATT	GAGCATACGTATCG	CACGATGATCTGGA
GAAGCGGACTAGTG		GGACTATGGATGAA	CGGGACTGTAGAGA	GGCTACCTCTGTTT	GGTATCGACGACAT.1
GGATGTACATCGAC		CTTAGACTGTAAAG	ATAGGCTGGGTAAA	GACCATGATCGATG	CAATATGAGTACGT
CTGATTTGACCGAT		AGCATTCTCTCGAA	ACGACAACACCAGT	CATCAGGATGCGTA	CGGAATTGTCAAGC
GCCAAAACTTTCGT		ATTGCTTGTCTAGG	CAGTTACTGAATGA	GGACCGTGCCTTGC	GTATTCACAAGTGA
TATCCTGAACTGGT		TCAACACTGAGGAC	TACTCCCTTGAGCT	ATTCTGACACCTAG	AACCTACTCCAAGT.1
AGACGTACAGAGAT		CCACGGGAGCAGAG	CCATGCTGTTGGCA	GCACCACTATGACC	GGTCAAACCATTTC
GTACGTGAACGGGA		CATTTCGATTAGGC	AGCCGTCTGGTGAG	CTCCGAACCGTCTC	TTATGCACTGTAGC
AGGCTAACCTGGTA		CAGTTACTCCGTTC	TTCAAGCTCATTCT	ACCTCCGATTCGCC	CTTCATGAGTCTTT
CAGTGTGACTGTTT		CGACTGCTGACGAG	AACGTGTGCATGAC	AGAATTTGCTATTC	AGCGGCTGACCTGA
TCCCAGACAACGAA		GGGTTAACGGTATC	TTGGTACTACGGAG	CTAACGGATTGAGC	CCAATTTGGTCCTC
CCGACACTTGACAC.1		ATACACCTCTATTC	AATAACACCGAACT	TCCACGTGTTCTCA	AGTGCAACATCGAC.1
ACGGATTGCCTTAT		TAGGTCGAAACCTG	GAGGACGACTCAAG	TTCTGATGAAGCAA	ACGCTCACCGCTAA
TGCGATGAGAAAGT.1		CCAAGTGACCCAAA	GTGATTCTCGTGAT	TAAAGTTGGTTGGT	GCCATCACGCTGTA
GGAATCTGTTGAGC		ACGTTTACTTGGCA	CTTTACGACAGTCA	CTATAAGAGAGGGT	GACCAAACGTTGTG
AATCCGGACCGAAT		GACGTCCTCTGTAG	TCACCGTGATTTCC	GTGTACGAAGTAGA	ATCTGTTGGCTAAC
TTCGTATGCGTACA		GACGAGGAAAGAAC	TGATCGGATCCTGC	TAAGCTCTGGGACA	CCCTAGTGTGTGAC
AATATCGAGTATCG		AACATATGACCACA	CGAGGGCTACTCTT	AGTAAGGATCCCAC	TTCGTATGAGTCAC
ACGCCTTGCAATCG		GTTATGCTCCGATA	GACATTCTTTTGCT	ATGCGATGCAAGCT	GTATTCACAAGCAA
TTAGCTACTTCTCA		TTATGCACCCTGAA	TATGCGGACCTCCA.1	ATCAAATGTCGACA	TAGTTGCTCTTGTT
GCTCAGCTTGACTG		CGCACTTGTCAGTG	ACCTATTGGATACC.1	ATACCACTTCTCAT	ACGCCGGACACTAG
CTTACAACTGGAAA		CCCGGAGAGCTTAG	TTGGGAACCGTACA	AATGCGTGTCGATG	ACTTAGCTGGGACA
GATCGAACCCTAAG		ATTAAGACCGTGTA	TCAGACGAGTAGGG	GTGATGACTGTCTT	TGGTATCTAACCGT
GTCCACACTCGATG		TAGAATACGGTTTG	GCGTAATGAAGGGC	ACGGAACTTGGAGG	ATCTTGACCTAGAC
AAGGTCTGAGCGGA		ACGGTATGCGCAAT	TCCCGAACTAAGCC	TCAGTGGATGACCA	GAACACACCCTTTA
CTGATTTGACCCTC		AGTCAGACCTTCTA	TATTGCTGCTAGCA	AGGAACCTTATGCG	AGCGCTCTCTTCGC
TGGGTATGTTTGGG		GGCAATACCCGCTT	GGGAACGAACCAAC	TAGTCACTCTTGGA	CGCACGGATCGCTC
GGTAAAGACGGAGA		CCACGGGATGTCCC	TAACATGAGTTTCT.1	GGCATATGTACAGC	TAACAATGAAGAGT
GCCTCATGGGTGGA		TCATTCGACTGATG	ACCACAGAAAGGCG	AAGACAGAATCGAC	CAGCTCACACCAAC
GACAACTGACAGCT		CATCCCGACCTCAC	GACCTAGAATTGGC	TAGAAACTTGAGGG	TCCGGACTACTCTT
GTTAAAACGCTACA		ACAGTCGAATACCG	TAGATCCTGGATTC	ATTACCACTAGCCA	AAGTTCCTGTCACA
GTTATGCTCTTCCG		CAGATCGACCTCAC	AGTCAGACTCTAGG	TAAACAACCCGAAT	TCAACACTCTCAGA
ATTACCTGTGCACA.1		GGCTCACTCAGTCA	TAGCCGCTGACTAC	AGCATGACTAAAGG	GAGGGATGTGGTCA
CCAGATGACTCTTA		ACGGATTGACCATG	AAGATGGAGAGGTG	ACTGGCCTCACCAA	CTAACGGAACGTTG
GTTAAAACGCGAGA		CGAGGCACGTGTTG	CACGCTACTGTGCA	TGTGACGAGCCATA	TGATTCACGAATAG
CCACGGGACGAACT		CCCTGATGTTGGCA	AAACATTGTTCGCC	CGCACTACTATGCG	CAGCTCACCTGCTC
GAGCTCCTCGCTAA		GCATGTGAAGTCGT	AGGCAGGAAGCATC	TGAGGACTAAAAGC	TACAATGAGTCGTA
AGTACGTGGGGCAA		GAAGGTCTTGCAGT	AGCCAATGCAAGCT	ATAAACACTTCGGA	TGGACCCTAGCAAA
ACGAGTACGCTCCT		CCTATTGATCGTTT	TTAGTCTGCTCCCA	ACGAAGCTTGAACC	GTTAAATGAGTGTC
CCCTGATGCTCTCG		TTCGAGGATCCAGA	AAACGGCTCCCTTG	TTGCATTGACTCAG	AACTACCTCACACA
TGAAGCACATCTTC		TAGCGATGCGGTAT	GCTTGAGAACGGAG	GACATTCTAGAGAT	ACGAGTACGACGTT
CTTGAACTACACGT		ATGAAACTACCTCC	GATAATACCTGGAT.1	TTACGTACTTGCAG	GATACTCTGGAAAT
GGCAAGGATCTACT		ACCCAAGACATTTC	ACCCACTGGGAAAT	TGGACTGAATTTCC	TATGGGACTGTGAC
CAGCGGACGCTCCT		CATTAGCTCCGAAT	GAGCGCACAGAAGT	ACCTGAGATTCTAC	TACTACACTTCAGG
ATCTTTCTACGTAC		TTCCTAGAAGAAGT	TGTGACGAGACTAC	TCGAGAACGTCTTT	GTATCTACGCCATA
ACGATGACGCTCCT		ACGATCGACACTAG.1	CAGAGGGAAGTTCG	TGGTATCTATGGTC	CGGGACTGCCTCCA.1
AGAGTCTGGCAGAG		CATCTTGACGGAGA	GTGTGATGGTAAGA	ACGCACCTCGGTAT	AGGACACTTCTTTG
TGAGTCGAGGGATG		TAGGTTCTGCGAGA	TGCACAGATGTCAG	CATTTGACATCTTC	ATCCGCACACACGT
TAAATCGAGTGTCA		CAGACAACCTGCTC	TGTCTAACTGGTAC	TAGGTCGAGAGGGT	CGCGATCTCTGTCC
AGGTACACTGTGAC		CGGTCACTGTGAGG	CATGAGACCCCTTG	CGCATAGAGAAAGT	GGAATCTGTTGAGC.1
CAGCTCTGCTTGGA		CGAGCGTGGGAAGC	TGAGACACCACTTT	CAGCGTCTAGTTCG	CATAACCTATTTCC.1
GCAAGACTTGGGAG		TCATCAACGCGATT	ACTGCCACTTTGCT	GCCAACCTTTCTGT	CCCAGACTTTCCCG
AGGACACTAGTTCG		TTCCTAGACTGTGA	TTAGGGACATTCGG	AGTCGAACACGTTG	TGTGAGACACGGGA
CGGCGAACTTGCAG		GTACCCTGAGCGGA	TATCCTGAATCGGT	TTGAGGACCTAGAC	GCAGGGCTCATTGG
CGTAGCCTTCTATC		TAGAAACTGAACCT	CGACTGCTTGATGC	ATGCAGTGAGAAGT	TGAATAACGCGTAT.1
CTAATGCTTATTCC		CCCTAGTGAGAGAT	GGCGACACGTTAGC	GCATTGGATACGCA	GGGAACGAGTTGAC
CAGAAGCTTCACGA		GACCCTACGCGGAA	TACTACTGCGAGAG	CACTTTGACGTAGT	ACGGTATGACCAAC
GTATCACTGAGACG		AAGCACTGAACCAC.1	ACGACCCTGTCTAG	TCGACGCTTGTAGC	GTTCATACCTTCTA
TGGATGACATGCCA		AATTCCTGCTATTC	ATGTTGCTCAACTG	TACGGAACGGACGA	TCATCATGGCAAGG
ATGATATGCAGATC		TAGGGACTGGAGCA	CAGACATGCCGATA	TAGGTGTGAAAAGC	TAACACCTTCTTAC
TATGTCTGACTGTG		GACCTAGAAGTGCT	CCAGTGCTGCAGAG	ATAGTTGAGACACT	ATTCCAACTTGTCT
AGGCAGGACGGGAA		CTGCCAACTCACCC	ATAACAACGACGGA	TCCCGATGGAGGCA	TATAAGTGATGACC
TCTAAGCTCATGGT		ATAAGTACCGAACT	AAGATTACTAGTCG	GTCCACACTGTCAG	GGAGCGCTAAAACG
AACTGTCTTCCTAT		CAGGCCGATTCACT	CACGATGATCTGGA	GATCGATGGCCTTC	AGACTTCTCTGAGT
CCCTACGATCAGTG		GGGCAGCTGTCGTA	GGTATCGACGACAT.1	TTATTCCTATACCG	ATTATGGATAGACC
GCTACGCTAGTGTC.1		ACTATCACGTAGCT	CAATATGAGTACGT	CAACCGCTATCGAC	AGCAAGCTGTCTGA
ATCGACGAGCTTCC		GTTACGGATTGCGA	CGGAATTGTCAAGC	TCTAACTGGAACTC	GCCAAATGCTTGGA
TGCAAGACTGCCAA		GTGCCACTAGGCGA	GTATTCACAAGTGA	GGACATTGTGTAGC	AATGGAGATGGTGT
CATGTTTGGTAAAG		ATTGTAGACTTCCG	AACCTACTCCAAGT.1	AGCTCGCTACTTTC	TCCATAACTGCTGA
ATTATGGAAGACTC		GCCCATACTTTGGG	GGTCAAACCATTTC	GAGGGTGATTCATC.1	ATGTCACTAGTTCG.1
TTCAGTTGCAGAAA		TACTTTCTGCTTAG	TTATGCACTGTAGC	ACCTGAGATAGCCA	ATCCAGGACAAGCT
GTATTCACTGCTCC		CCGGTACTTCGCTC	CTTCATGAGTCTTT	GAATGCTGCCTCAC	AGAGATGAGCTTCC
AGCTCGCTGACGAG		GTGTCAGAACGGTT	AGCGGCTGACCTGA	TTATCCGATCGCAA.1	ATCGCCTGCCTCAC
GGTATCGAGTTTGG		AGTTTCACCGACAT	CCAATTTGGTCCTC	CACGAAACTCATTC	TCTCAAACATTCTC
AGAATTTGAATCGC		GATATAACGCGTAT	AGTGCAACATCGAC.1	AGTGTTCTGGTTAC	CTGTGAGAGAGACG
TTAGGTCTCACAAC		AATATCGACCAATG	ACGCTCACCGCTAA	CCTTTAGACACTAG	ATGTTAGAATCAGC
CTGTAACTGGTGAG		TCTAACTGCCAGTA	GCCATCACGCTGTA	AAGGTCACACCGAT	CAACCGCTGTAAAG
GGTACTGAAGGGTG		CAATTCTGTTGCTT	GACCAAACGTTGTG	GATTTAGACGTAAC	CTTGAGGAGTCCTC
TATGGTCTAACGAA		ACGCAATGTGGGAG	ATCTGTTGGCTAAC	AACGCATGTTGACG	TGACACGATGACCA
ACCCTCGAGTGCAT		AGAAGATGGCTTAG	CCCTAGTGTGTGAC	GCGTATGAGCCTTC	TAGTCACTTAGCGT
AGCTCGCTTGACCA		CGAATCGAGTTGCA	TTCGTATGAGTCAC	CAGAAGCTTTCTCA	ACCTTTGAGGATTC
GCTACCTGGGGATG		TTTATCCTCTGTCC	GTATTCACAAGCAA	GAGGTGGACACTTT	TATCACTGGCTAAC
GAAGGTCTACAGTC		CGTTAGGAACACAC	TAGTTGCTCTTGTT	ACGACAACCCCTAC	ACCCAAGAGTTCTT
CAACAGACCACCAA		CGCTCATGTGTTCT	ACGCCGGACACTAG	TCGATACTGGCGAA	CGAACATGACCATG
TTGACACTTGGTAC		GCACTAGAAGGGTG	ACTTAGCTGGGACA	TTTCGAACGACAAA	ATCGACGATTCCCG.1
AGATCGTGTTTGGG		ATTACCTGTAACCG	TGGTATCTAACCGT	CCAGGTCTTGCTGA	CGGAATTGGGTACT
GGTATCGACCTATT		CGGCACGACGGTAT	ATCTTGACCTAGAC	CACAGAACTGCAGT	CCCTGAACGTAAAG
ACACGAACTAGCGT		GGCCGATGCTTGCC	GAACACACCCTTTA	AGCATGACACCTCC	AAATTGACGACGGA
GAAGCGGATGACAC.1		CCTGAGCTAAAACG	AGCGCTCTCTTCGC	GGTATGACGGTTCA	GGACAGGACCAAGT
CCTCGAACGCGATT		GCGGAGCTCTTAGG	CGCACGGATCGCTC	GTAGGTACTCAGTG	AAGTAACTGGAACG
GGAGTTTGGGTCAT		TATCCAACGTTCTT	TAACAATGAAGAGT	CGATCCACACTAGC	AGGATAGATACGAC.1
AAATCCCTGGATTC		AACAGAGATACGCA	CAGCTCACACCAAC	CCGCTATGCTCAGA	CATTTGTGATGCCA.1
CAATCGGAACAGCT		ACTGCCACCCATAG	TCCGGACTACTCTT	TTTATCCTAGGCGA	TAAATCGAGTACCA
CAAATATGACCTGA		TACGTACTGCTCCT	AAGTTCCTGTCACA	CCTCTACTAAGGCG	AATGATACTAGAGA
ACGAAGCTACCAGT		ATCGCCTGGTTGTG	TCAACACTCTCAGA	GAGCATACCACTTT	ATTCGACTACGGAG
CAGCTCACACGCAT		CTTACTGATGTGAC	GAGGGATGTGGTCA	CCTAGAGATCTCTA	GGACCCGAGTCGAT
AGACTGACATGGTC		AGAATACTGCGAGA	CTAACGGAACGTTG	AAATACTGGTCATG	AGACTCGAGTCCTC
CCATCGTGTCCTGC		GAACAGCTCACCAA	TGATTCACGAATAG	CTATCATGAGCACT	CTGACAGATTTGTC
CCAGATGAAGCCTA		TGGTAGACTGCACA	CAGCTCACCTGCTC	TCCTATGATTCGGA	ATATGCCTTACTTC
ATTTCTCTCACTTT		GAGTAAGATCCTCG.1	TACAATGAGTCGTA	ACCTGGCTCAGAGG	GCTAGATGTGGTAC
AGGGAGTGTGGTCA		AGAGATGAGTCATG	TGGACCCTAGCAAA	ATAACATGAGCATC.1	TCGATACTCGAGTT
CATTAGCTAGCGGA		ATTCGACTGCTAAC	GTTAAATGAGTGTC	TGACACGAGATGAA	TCGACGCTTTCGCC
ACACAGACGACGTT		ATGCAGTGTACGCA	AACTACCTCACACA	CGCACGGATGAACC	TCCACTCTTCGTAG
GAAGCGGACGAACT		AGTAATTGTCATTC	ACGAGTACGACGTT	TTCGAGGACTTGTT	GGAGTTTGCAGTTG
TCACCCGACCGAAT		CACACCTGTCTAGG	GATACTCTGGAAAT	AGTCAGACACCATG	GTCAATCTAGGTTC
TCGACGCTGGAGTG.1		CTATGACTAAGCAA.1	TATGGGACTGTGAC	TACGTTACGATAAG	TGCACAGACGGAGA
AGCGGGCTTAGCCA		CGAACATGGAGGAC	TACTACACTTCAGG	ACACCAGACACACA	ATGGACACGAAGGC
GATCATCTTAAGCC		CAGTTTACACGGGA	GTATCTACGCCATA	ACTTGGGAGGAACG	CAATGGACCCCGTT
CTAGTTTGTAAAGG		GAGCTCCTACGACT	CGGGACTGCCTCCA.1	AGCGAACTGAGATA	CATGTTTGCCAAGT
CCCACATGCTGGTA		GAGCAGGAAGAACA	AGGACACTTCTTTG	GTTGGATGACCTGA	GGAAGGTGCCTGTC.1
CCACTTCTTGGTCA		ATGAGCACCGTACA	ATCCGCACACACGT	GTGGTAACCAGTTG	ACTGCCACACTCAG
ATGATATGCACTAG		TCTCTAGAATTCTC	CGCGATCTCTGTCC	CTGGATGAGAGCAG	TCCTATGATTTCTG
CAATTCACCAGGAG		ATCTGTTGGGTAAA	GGAATCTGTTGAGC.1	TGGAGACTGACACT	TCAGGATGCCATAG
TGTCAGGAGGTCAT		CTGGAAACGCTTAG	CATAACCTATTTCC.1	CAACCAGATGGAAA	ATAACATGGCGAAG
TTGTACACGTGTTG		CATTGGGATGCAGT	CCCAGACTTTCCCG	AGAATGGATCTATC	TAACCGGAAGATCC
GAGCATACGAACCT		CTGAGAACAAAGTG	TGTGAGACACGGGA	ATTTCCGAGGGAGT	GAAGATGAGAATAG
TCGATTTGGCTACA		GCCCAGGATGGATC	GCAGGGCTCATTGG	GTTAAAACTCACCC	GCCAACCTTCGCAA
CCTGACTGTGATGC		GCCTGACTGTATGC	TGAATAACGCGTAT.1	ACCGCGGAAACAGA	GTGCTAGAGGAAAT
CCAGTCTGGCTGAT		CATTGTACCAGAGG	GGGAACGAGTTGAC	ACTGTTACCTTCGC.1	CAATTCTGTCTTTG
TTATGGCTGTTCTT		GGACCCGAATGTGC.1	ACGGTATGACCAAC	GGAGCAGAAAACAG	GAGTCAACATGTGC
AATATCGAAAAGTG		TGTTAAGATGAACC	GTTCATACCTTCTA	TAAGATTGTTTGCT	AGTCAGACGGTAAA
AAGTTCCTCGCTAA		TGATTCACCCTAAG	TCATCATGGCAAGG	TATCGACTGGTATC	GTCAACGAGTTCAG
AAAGCCTGAAGTAG		GCACTAGAGGTACT	TAACACCTTCTTAC	TTCATGTGGCGAAG	GCTAGATGAGGTTC.1
CTGTGAGATCTCCG		TTGAGGACATAAGG	ATTCCAACTTGTCT	TAACGTCTGAAAGT	GGAGAGACTGGGAG
ATCTCAACGTGTAC		CCAGAAACATCGAC	TATAAGTGATGACC	AACATATGTTTCTG	CAAATATGCTGCTC
TTGAATGAGGATCT		CTTGTATGCCTATT	GGAGCGCTAAAACG	CGTCCAACCACTGA	AAATTCGAGGTGGA
AGCAAAGATACGAC		CACATACTTAGTCG	AGACTTCTCTGAGT	GAACAGCTGTTACG	ATTTGCACAGTAGA
CAGCTCTGGCGTTA		GTCCCATGCGGGAA	ATTATGGATAGACC	AGCCTCACTCTAGG	ACAACCGACAACCA
GTACGTGATCTCAT		GGCATATGATAAGG	AGCAAGCTGTCTGA	ACTACTACGAAGGC	CGGTCACTACTACG
CTATAAGACGTGTA		CCCTGATGGCAGTT	GCCAAATGCTTGGA	TGACTTACAGCCAT	TTCACAACGGTCAT
GTAGTCGACAGCTA		TAGGGACTCAACTG	AATGGAGATGGTGT	GACTTTACCCTCGT	GGCGGACTCCCAAA
GGAACACTATCAGC		CATGCCACACTTTC	TCCATAACTGCTGA	CTCCGAACAGTCTG	GCGAGAGAAACGGG
GGAGGATGTGCCCT		CCGCGAGATTCCCG	ATGTCACTAGTTCG.1	GACGATTGGTTCGA	ATACCTACATCTCT
AACACGTGGACAGG		CGCAGGTGAGCATC	ATCCAGGACAAGCT	TGCAACGACTCATT	ACACATCTGGGAGT
TTTCCAGACTGAGT		AAACATACAAAACG	AGAGATGAGCTTCC	CGAGTATGAGAGTA	ATTAAGACACAGCT
GGGCCAACCGTAAC		TCAGTACTCTAGCA	ATCGCCTGCCTCAC	AGGTACACCTCTTA	ACCGAAACCCTTGC
CGATCCACTCCCAC		CGTGTAGATATGGC	TCTCAAACATTCTC	TGTCAGGACGGAGA	TTACAGCTACGACT
CGCGGATGCGGAGA		CACTATACCATGGT	CTGTGAGAGAGACG	GTAAGCTGAGGTCT	TGCTAGGATTCATC
TGACCGCTAGAAGT		CTGAGAACTCTATC	ATGTTAGAATCAGC	CTATGACTTGATGC	GTAGGTACCCGCTT
GGCACTCTTTCCCG		CAGCGTCTCATTTC	CAACCGCTGTAAAG	TGGAGACTGGGATG	TAAGTCCTGATACC
GGACCCGATAAGGA		ACTTAAGAGGAGCA	CTTGAGGAGTCCTC	CTAGGTGACTGTAG	GCACCTACCCGTTC
CGGATATGGTTGGT		CCCTCAGATATGCG	TGACACGATGACCA	CATGGCCTGTAAGA	TGGTCAGAATCTTC.1
CATAAAACAGAAGT		GTTGGATGTTCCGC	TAGTCACTTAGCGT	GGCGGACTCTCCAC	AGGTACTGTCCCGT
GATATATGTGCCCT		CATGCCACACCGAT	ACCTTTGAGGATTC	CCATAGGATCTGGA	CCCAACTGGTAAGA
AGTACTCTTCCGTC		GGTAGTACACTTTC	TATCACTGGCTAAC	CCGACACTCCTTAT	AACGCCCTTGTGAC
AGCATGACCCGCTT		GAGGCAGAAGCGGA	ACCCAAGAGTTCTT	TGACGATGAGTCGT	GTAATAACAAGTAG
GTTCAGGAGGTAAA		TGCGATGAGTGTTG.1	CGAACATGACCATG	AGCTTTACTGCGTA	ACGCTGCTAGAACA.1
AGCAAAGAGAATCC		CCAAGAACGAACCT	ATCGACGATTCCCG.1	CGCATAGAGCTACA	GTGTATCTAACGAA
TTTCTACTGTTTGG		AATGATACAGAAGT	CGGAATTGGGTACT	GTTTAAGAACTACG	GTTGAGTGGTCATG
ACAATTGATGGAAA.1		AAATCCCTCTGCTC	CCCTGAACGTAAAG	AGGGTTTGCACAAC	ATAGCTCTTGTCGA
ACGCGGTGAGTAGA		CCAATGGAATTCTC	AAATTGACGACGGA	GTGCTAGAGTGTTG	CAGTGATGATCACG
CGTAACGATACAGC		TGCATGGATCAGAC	GGACAGGACCAAGT	CAAGAAGAAGAATG	CCAAGAACTGCACA
ATCGCAGAGAAACA		TGTGAGACGCGAGA	AGGATAGATACGAC.1	GGATAGCTCTGGTA	CAGCATGATGCCAA
TAGTCTTGAACCAC		CAAAGCACCCCACT	CATTTGTGATGCCA.1	CGTGATGATCTGGA	ACGTCAGATCTTTG
CCTTTAGAAGCAAA		GAGGGCCTTATGGC	TAAATCGAGTACCA	TGGTAGTGTGCCAA	ATCCTAACTTCTCA
GCCGACGAATGGTC		AAATACTGCTCTAT	AATGATACTAGAGA	GAAGGGTGTCAAGC	CCTAAACTTCCTCG
AGAGGTCTTCCTTA		TATCTGACGTAAAG	GGACCCGAGTCGAT	CATCGCTGTGCGTA	GTCCAGCTATCACG
GAGGGTGACCATGA		TGAATAACTTCGTT	AGACTCGAGTCCTC	ATAGATTGGTGTAC	TAACATGACCCACT
TCCCGAACATGCTG		AGTTGTCTTGCACA	CTGACAGATTTGTC	TCTTGATGGTTGTG	ATACCTACGGCGAA
ACGCTCACTTTGCT		CCCTGAACATTCGG	ATATGCCTTACTTC	GCGAGAGATTGGTG	CCAGACCTTTCCAT
TGCAGATGATTCCT		AGTCGAACTGTGAC	GCTAGATGTGGTAC	AGCGTAACTTCAGG	GTATCTACTTAGGC
TCGCACTGTCGACA		GCTCAAGATACTGG	TCGATACTCGAGTT	TTCTAGTGCTGTAG	GTCACCTGCATGAC
GTGGTAACCAGGAG		GATGCAACTCAAGC	TCGACGCTTTCGCC	GAATGCACCCGCTT	GCTCGACTGTTTGG
GGGCAAGAGTAGGG		CAGGTAACGTAGCT	TCCACTCTTCGTAG	TAGTTGCTGCCTTC	AAATGTTGCGACTA.1
CGAGTATGTGGTCA		ATCAAATGGCGTAT	GGAGTTTGCAGTTG	AAGTGGCTGAATGA.1	CCGAAAACGAGGCA
GACATTCTAGAAGT		AACCTACTACCTCC	GTCAATCTAGGTTC	GCGGCAACCGTAAC	AGAGGTCTCGATAC
AATCTAGACTGATG		CTACTCCTAACGAA	TGCACAGACGGAGA	AGGACACTTATTCC	GAGTCAACAGCGTT.1
ACACGTGATTGGCA		CCTTAATGTCTTAC	CAATGGACCCCGTT	CGATCAGACTGCTC	CTTGTATGTCGTAG
CAATTCACGATAGA.1		TCACTATGGCATCA	CATGTTTGCCAAGT	GCGAGCACAGACTC	AGGTGTTGCCACCT
GAAGTAGAGGTGAG		AAGAGATGCGCAAT	GGAAGGTGCCTGTC.1	TATAGCCTGTGTTG	ATCAAATGTGACAC
GCCTCAACAGTCTG.1		GTAGCTGATCGATG	ACTGCCACACTCAG	GTTACGGAGGACAG	AGGAACCTAATGCC
GAGGTACTAGCGTT		GAACCAACTTTCGT	TCCTATGATTTCTG	GATGACACTGTCGA	GGGATTACTTCATC
AGTCGCCTCTTCCG		CTACGGCTGCTTAG	TCAGGATGCCATAG	TATACGCTGAAACA	AAGCGTACTCATTC
AATACCCTGAGCTT		AGAGTGCTAACCGT	ATAACATGGCGAAG	AGGCAACTTTTACC.1	CTTAGACTTTTGTC
CATCGGCTTCACGA		TAGGCAACTAAGGA	GAAGATGAGAATAG	CCTATTGAGGTTCA.1	AGTTCTTGCCCAAA
AGGGCCACCGATAC		ATGCGATGCGGGAA	GCCAACCTTCGCAA	CCACTTCTAACCAC	ATAGATACAGGGTG.1
ACGCCTTGTACGAC		AACAAACTATCTTC	GTGCTAGAGGAAAT	ATAATGACGTTTGG	CTCAGGCTCAGATC
ACCCAAGATCCAGA		TATCCTGAGGGCAA.1	CAATTCTGTCTTTG	ACCAGTGAAAGCAA	AGGCTAACTTCCAT
ATGCAGACTTCATC		TTCTTACTACACGT	GAGTCAACATGTGC	GGTTGAACCAACCA	TAGAATACTGCCCT
CATTTCGACAAGCT		GCCTGACTACCGAT	AGTCAGACGGTAAA	ACTTCCCTCGAATC	CAAGAAGACGAGAG
ACCACCTGCATGCA		ATCCAGGACTGTCC	GTCAACGAGTTCAG	ATACCTTGGGACGA	GCCGTACTTCCTTA
TATGGGACATGTGC		GCAACCCTCTGCTC	GCTAGATGAGGTTC.1	AAGCCTGAGTTGGT	ACTGGCCTATCGAC
TGAGGACTAATGCC		ACTGTGGAGGAACG	GGAGAGACTGGGAG	ACGAACTGGTTCTT	AGGGCCTGTTGCTT
CAGCTAGACAGGAG		ACCTGAGAGAACCT	CAAATATGCTGCTC	TATACCACTTGCTT.1	ATTTAGGACTCAAG
GCCGTACTACGGAG		CTGCCAACTCGTAG	AAATTCGAGGTGGA	TGAACCGATCGATG	TAAGTCCTCACCAA
CAAGACTGATGCTG		AGATCGTGGCCAAT	ATTTGCACAGTAGA	CGTCAAGATTTCTG	CGGATATGTTCACT
AGAAACGATGATGC		GCACTGCTTCCCAC	ACAACCGACAACCA	GGACCTCTTTCCGC	GTCTAGGACAGTTG.2
TATGAATGCCGCTT		ACAGTGACCAATCG	CGGTCACTACTACG	GGCCGAACATGTGC	ATTCAGCTGTGTCA
AAGTGCACCTCTAT		ATGCGATGTACGAC	TTCACAACGGTCAT	CTTACATGGATAGA	GCAGGGCTCTCGAA
GAGATGCTTTCCGC		ACTTCTGAGAGCAG	GGCGGACTCCCAAA	TAGTAAACTCGATG	ATGCGATGATCGAC
ATACGGACGGCATT		AGAGATGACCCTTG	ATACCTACATCTCT	TCCTATGAGACGTT	AATATCGACTGTGA
AGAACAGATGAACC		GGACGCACCCTGTC	ACACATCTGGGAGT	AGCGGGCTTTTGGG	GTTAGTCTACTCTT
GTATCACTCTTGCC		AGGAACCTTCGTAG	ATTAAGACACAGCT	CTTCACCTACCTCC.1	GGATACTGTGAGCT
AGCGCCGACTCCAC.1		CTATCATGTGTCTT	ACCGAAACCCTTGC	GAAACAGAGTTACG	TAAATGTGTTCTGT
CTATACTGTTTGTC		TAGGTGACTGGTAC	TTACAGCTACGACT	GTCAACGATGTGGT	GCCACGGATATTCC
CAAATATGCACTTT		GACTACGATAAAGG	TGCTAGGATTCATC	GCATCAGATCCTGC	GGTGGAGATATGGC
GGGAAGACTAGCGT		CAACGAACGTCTAG.1	GTAGGTACCCGCTT	TCGCACACAGCATC	ACAAATTGCAAAGA
AGTCGCCTGGTATC		AAGGTGCTACACCA	TAAGTCCTGATACC	GAGGGTGAGCGATT	TAGTCTTGTACTCT
TGTATCTGTTCAGG		CTATTGACGGACTT	GCACCTACCCGTTC	GGACGCTGCTCATT.1	GCGCGATGAGGTTC
TTGTACACCGAGAG		CTCGAGCTAGGAGC	TGGTCAGAATCTTC.1	ATACCTACCTTGGA.1	CCCAAAGAAGCCTA
GTTACGGAGATACC		ACTTGTACCTTGAG	CCCAACTGGTAAGA	ACTTTGTGCGTAGT	TTGTCATGATTCTC
TACGCAGAGCAGTT		CTGATTTGGACACT	AACGCCCTTGTGAC	ATCGCGCTCCTTCG	TCAATAGAGAGCTT
TCCCACGAGTTGTG		AGCTTACTCCCACT	GTAATAACAAGTAG	AGAGAAACTGACTG	GCGAAGGAGGAGTG
TTAGGGACAGCACT		ACCTGGCTGGTGGA	ACGCTGCTAGAACA.1	CGGGACTGTATCGG	AGCAAAGAGGTTCA
ATGTACCTGCTATG		CCTTAATGCTTGAG	GTGTATCTAACGAA	TGTAGTCTCGTAAC	TCTATGTGATTTCC
TAGGCTGAACGCAT		TCTTGATGCGTCTC	GTTGAGTGGTCATG	CCTTCACTAAGGGC	ACATACCTGAAACA
GAGATGCTCTTAGG		TAACTCACCGAATC	ATAGCTCTTGTCGA	CTGAATCTGGACTT	CTAGTTTGAAGTGA
GGAATCTGTCCTTA.1		TACATCACCTCCAC	CAGTGATGATCACG	GCGTATGAAGCTCA	CACAATCTATGCTG
ACACGTGACAACCA		ATATACGATGGAAA	CCAAGAACTGCACA	CGGACCGAGTACAC	CAGCTCACAAGTAG
TATGGTCTTACGAC		ACAATTGATGCGTA	CAGCATGATGCCAA	AAATTGACGCGATT	CATGCGCTGGAGCA
CCTTTAGATGCTGA		ACGTTGGAGGACGA	ACGTCAGATCTTTG	CACAGCCTGGGAGT	ACTTGACTTGCCCT.1
TTCAAGCTTTCGTT.1		GTGTAGTGGCCTTC	CCTAAACTTCCTCG	GAGCGGCTAAACAG	AGAGAATGTGCTGA
CAGCACCTGTAAGA		GAACCTGATAGACC	GTCCAGCTATCACG	GGCCGATGCCAATG	CGCAGGACTGTGGT
GGTACTGAAGAATG.1		AATTACGACTTAGG.1	TAACATGACCCACT	GCTCACTGAGCCTA	CTGCGACTCGACAT
GAGTAAGACTAGAC		AACGTCGAGAGGCA	ATACCTACGGCGAA	GAACCAACTTACCT	ACAAATTGAAACGA
ACTGTTACTTCTGT		GCAGTTGAGAGAGC	CCAGACCTTTCCAT	CAGGTAACGTATGC	CACTTAACGTTGTG
GCAATTCTTACTTC		AGCCGGTGCCTACC	GTATCTACTTAGGC	ACTATCACTAAGGA	CAGACCCTGGATTC
TAGGACTGAGTCAC		AAGTATACAGTCTG.1	GTCACCTGCATGAC	CAGAAGCTGTTCTT	TACTAAGAATGTGC.1
GTAGTGACGTTGAC		TAGCCGCTCCTTCG	GCTCGACTGTTTGG	GAGTGGGAGCCATA	GCAGTCCTTTGGTG
ATCCGCACCTGGAT		TCCACGTGCCTTTA	AAATGTTGCGACTA.1	CTCCTACTCATTCT	GAAAGATGCATCAG
GTATTCACTGAAGA		AAAGGCCTTTCACT	CCGAAAACGAGGCA	TTCACCCTGGTATC	GCGCGAACAGTAGA
TAGTATGAAACGAA		TGACTGGAGAATAG	AGAGGTCTCGATAC	TCATGTACTGTCAG	TCAGCAGATGTGCA
AATATCGAGAGATA		GGAATGCTATTCTC	GAGTCAACAGCGTT.1	AACAAACTTTCCAT	AGAATACTTCCGTC
AGAGAATGGAACTC		CCCAGTTGCGTCTC	CTTGTATGTCGTAG	GACCTCACTCGTGA	ACGTAGACGAACCT.1
CTGACAGACGTAGT		ATGACGTGTTGAGC	AGGTGTTGCCACCT	TAAAGTTGCTGCAA.1	ACGTTGGAGTTAGC
TGCCACTGCAGGAG		TCGCCATGGCGATT	ATCAAATGTGACAC	AGGTACTGGAGATA	GCGCGAACCCTAAG
ACTACTACGACACT		ATGAGAGAATCACG	AGGAACCTAATGCC	ACGATTCTATGCTG.1	CCATCGTGCCCTCA
TCTATGTGTATCGG		CTTCATGAAGCCAT	GGGATTACTTCATC	ATCCTAACCAACTG	GCACGGACGGACTT
CTCCATCTGACGGA		CACTTATGCTAGTG	CTTAGACTTTTGTC	CCTGAGCTATCTCT	AGCCAATGTTCACT
GGGATTACCGCTAA		TCAGTACTTGGCAT	AGTTCTTGCCCAAA	TGGTACGATGAACC	AACTGTCTCCCTAC
CATCGGCTCTTCGC		CAGCGTCTCATTGG	ATAGATACAGGGTG.1	TCACCCGACATTCT	TACGCAGAATCACG.1
CGTCGACTAGTCTG		CTTAACACTTTCGT.1	CTCAGGCTCAGATC	CCTAGAGAAAGGTA	ACTTAAGACCAGTA
CTAGAGACGGGACA		TGAAGCTGAGTACC	AGGCTAACTTCCAT	CACAGAACCCATAG.1	CAGACAACCATTGG
GTTGGATGTCTCAT		CTCCATCTAAGGTA	TAGAATACTGCCCT	GGATTGTGTACTTC	AGTGTTCTCCGATA
CATGTTACCCTTTA		CCGCTATGCCATAG	CAAGAAGACGAGAG	ACAGTCGACTTGGA	AGCATGACTACTTC
CTACTATGAAACAG		CACGGGACTGGTTG	GCCGTACTTCCTTA	TCAATAGAGTCGAT	CACAACGATGGGAG
CATTGGGACTCGAA		CGACTCTGAAAGCA	ACTGGCCTATCGAC	GACGGCACTGGTCA	CCCACATGCACAAC
CGTCCAACTCTTAC		CATGAGACGCATCA	AGGGCCTGTTGCTT	TCCTACCTTGCTCC	TCCGAGCTCTGCAA
CATTACACAGGTTC		TAACACCTTGTGCA	ATTTAGGACTCAAG	GACATTCTTTACTC	TGGACCCTACACCA
CCTCGAACCTCAAG		ATCTTTCTAAAGTG	TAAGTCCTCACCAA	GCTTGAGATCGCTC	ATCGGTGACGAATC
CAATGGACGGAACG		AGTCGCCTACCCAA	CGGATATGTTCACT	AGAACGCTGAGGTG	ATGAAGGAGTATGC
ATACACCTATTCCT		TAAGTAACACTAGC	GTCTAGGACAGTTG.2	AGCGCCGATTCGTT.1	TACATAGAGGATTC
CCGACTACAGAGAT		TGCAACGAGACGGA	ATTCAGCTGTGTCA	AAGCAAGACGCCTT	TTCGTATGACGCTA
GACCCTACGTTGAC		GTTTAAGATTCCCG	GCAGGGCTCTCGAA	ATCACACTGGGCAA	CTCGAAGAGAAAGT.1
GCTAGATGAGACTC		GTTTAAGATAGTCG	ATGCGATGATCGAC	TAGATCCTTCTTAC	GTGCAAACCGTGAT
ACTGTTACTGCATG		GAAAGATGTTCTGT	AATATCGACTGTGA	ACTCGAGATCGTTT.1	CATACTTGGAGACG
GAATGCACCCTTCG		TCCATCCTACTTTC	GTTAGTCTACTCTT	AAATGTTGAGCGTT	ACGGAGGAGCTGTA
GCGCACGATTTCAC		TCCGAAGAGGGCAA	GGATACTGTGAGCT	GATGCATGACGCAT	GATGACACGGAAAT
CATCGCTGCGTTAG		TACGAGTGGAGAGC	TAAATGTGTTCTGT	GCACCTTGATCTTC	AGGTTCGATCGCAA
AAAGACGATGGTAC		CTGCCAACGGCATT	GCCACGGATATTCC	AGTCAGACTCTCTA	ATGAAACTTGTAGC
CACTATACCCCTCA		ATAGATTGACCTCC	GGTGGAGATATGGC	GCACCTACTTCTGT	GGCTCACTATGACC
TGACGCCTCTGAGT		GATAAGGAATGCTG.1	ACAAATTGCAAAGA	GGCCGAACGTCAAC.1	CGCATAGATGGTGT
AGTAGGCTGTGCTA		AGTACGTGTCGACA.1	TAGTCTTGTACTCT	ACTTGACTGCGAGA.1	ACATCACTTGCTGA
ATTCGGGAAGTACC		TGCGTAGATGACCA	GCGCGATGAGGTTC	TTGTAGCTCCAGTA	ATCTGACTAGAATG
TAGAGCACAACAGA		CATTGTTGTACGAC	CCCAAAGAAGCCTA	GTATGGTGACTACG	ACCCGTTGCCATGA
TTCACAACGTGAGG		ATACCTACTGAACC	TTGTCATGATTCTC	GTGCCACTGGTACT	AGTCGAACACTAGC
TGGATCGATCGTGA		GTAGCTGAACGTTG	TCAATAGAGAGCTT	CAATGGACCCCTAC	TTGGAGACACCTAG
CTAATAGACCATGA		ATCCGCACCTGTTT	GCGAAGGAGGAGTG	AGTCGCCTCTACTT	ATCACTTGAGTGCT
CCAGTGCTAGATGA		GAGTCAACTGTTCT	TCTATGTGATTTCC	ACCACCTGAGAACA	GCAGCGTGGAATCC
AATAGGGAATTGGC		AACTACCTGAGAGC	ACATACCTGAAACA	TTCAACACAAGAGT	GTGTATCTAAAAGC
GGGAACGATGACCA		CATCCCGACAACCA	CTAGTTTGAAGTGA	CATAACCTTAAAGG	CGCGATCTAGTCTG
GATGCATGAGAAGT		TGATCGGATATGGC	CACAATCTATGCTG	TTTGACTGGAGGTG	TGTTACTGAACAGA
ACTGTGGATACTCT.1		ACGTGCCTTCCCGT	CAGCTCACAAGTAG	ACGTGCCTCGGAGA	TAGAATACCTGTAG
AACACTCTTCAGGT		CATTGTACATGGTC	CATGCGCTGGAGCA	GCTCACTGTCTTCA	TGTCAGGAGCAGAG
CGTCCAACTGGAGG		GTGTCAGAAGATCC	ACTTGACTTGCCCT.1	GGAAGGTGCTAAGC	TGATCGGATGCCCT.1
GTAGGTACCTACTT		AGATATTGAGACTC	AGAGAATGTGCTGA	GGACCTCTAGTACC	GGCTAATGCTGCAA.1
GGAGTTACATCGGT		AAGTAACTATTTCC	CGCAGGACTGTGGT	CATTTGACGCTAAC	GTAGCATGTAGCCA.1
TATGAATGGATGAA		TAAAGTTGCGGGAA	CTGCGACTCGACAT	AGAGATGAACGACT	AGGGTGGAAGCGGA
GTCAACGAGTGTTG		ACGCCGGAGGAAAT	ACAAATTGAAACGA	TCGATTTGTATTCC	CACTTAACTTCCGC
AGTCGCCTAGCACT		CAATATGAAACCGT	CACTTAACGTTGTG	AAAGCCTGGTGTTG	GACGAGGAAGGGTG
GTTATAGAAAGAAC		GTTAAAACAATCGC	CAGACCCTGGATTC	TCCACTCTACCAAC	GAAGATGATAGACC
TTCAGTACGTCAAC		TAGATTGATCGCAA	TACTAAGAATGTGC.1	CTAACACTAGTACC	GCACGGTGCAAGCT.1
CGGGACTGTGCCCT		GAGATAGAGTGCAT	GCAGTCCTTTGGTG	GGCACTCTCTCGAA	TTGACACTTACGAC
CGGTCACTCTGGTA		GTTAAAACTGTGGT	GAAAGATGCATCAG	GTGACAACACGTAC	TATCCAACGAACTC
AAGTAACTGGTAGG		ACTGTTACCTGCAA	GCGCGAACAGTAGA	GTAGGTACAATCGC	ACAGACACCTATGG
GACTTTACCTAGTG		ATTGATGAGACGTT	TCAGCAGATGTGCA	CGGACCGACTATGG	CCGCGAGATCATTC
TTATCCGACTAGTG		TCACTATGGGATTC	AGAATACTTCCGTC	CATGGATGTGGGAG	ACGGATTGCAACTG
ATTTAGGATGAAGA		CGACAAACTTCACT	ACGTAGACGAACCT.1	AGGTGTTGATCAGC	CGGTCACTATTGGC
CTTCATGAACGGTT		CGCTACTGTCAGGT	ACGTTGGAGTTAGC	AATGATACTGAGGG.1	ATGCAGACTCCTAT
AGCTGCCTGGTACT		AGGCAACTAGTACC	GCGCGAACCCTAAG	CATAAATGCTCATT	TATACCACCTGTCC
GACACTGAATCACG		AACTGTCTAGAGAT	CCATCGTGCCCTCA	AGTTTGCTTTTCAC	CCGTAAGACTCGCT
ACAAGCACCATTGG		TAAGGCTGCATTGG	GCACGGACGGACTT	AATCTCTGTTGGTG	ATACCGGACTATTC
CAATTCACACGTTG		ATCTCAACAGCATC	AGCCAATGTTCACT	AACGGTTGCAGTTG.1	CTTCTAGAAGGGTG
TGCAACGACTTAGG		AGCGAACTTCCCAC	AACTGTCTCCCTAC	GTAACGTGGTCTAG	GTACTACTTATCTC
GACTTTACAGAATG		ACTATCACTTGTGG	TACGCAGAATCACG.1	GCAAACTGTAGAGA	GCGCATCTATTGGC
ACCACAGAATTCCT		CTAACTACCTGGTA	ACTTAAGACCAGTA	CATTTGACTCGCAA	ACAAATTGTGCCCT
ACGCCGGATGCTAG		GTCATACTACCCTC	CAGACAACCATTGG	AGTTAAACACTACG	ACACCCTGTTGTCT
GTCCAGCTCGTGTA		CAGTTGGAGTTGTG.1	AGTGTTCTCCGATA	CTACGCACCTTCTA	AGACTTCTGAACTC
TAAAGACTAGGTTC		CCACCTGAGAAAGT	AGCATGACTACTTC	ACTACTACTTCGCC	GCGGGACTGCGATT
TTTAGGCTGTCTGA		AACTACCTTTCGCC	CCCACATGCACAAC	TTTCCAGAGTCATG	GGACAACTTTCGGA
AGCGATACACCAGT		GCAGGGCTTGTCTT	TCCGAGCTCTGCAA	CCCATGTGTGCTGA.1	CCGGAGTGTTACCT
AGGACTTGTTACTC		CTGAATCTTTCAGG	TGGACCCTACACCA	AAGACAGACCTTGC.1	TACCATTGTTGGTG
ATCTTTCTACTAGC		ACGTTGGATTCATC	ATCGGTGACGAATC	AGGTGTTGAGCTAC	AGGGTGGAGCCAAT
CTACAACTCTCAAG		CAACAGACCTCTAT	ATGAAGGAGTATGC	TCTAGACTTAGAGA	GGCATATGTGGGAG
GTGGAGGATACTCT		TTCAAGCTGTTGGT	TACATAGAGGATTC	GCTATACTGAACCT	CCCAAAGAATGCTG
GAGTCAACCGATAC		ATAATGACTTGACG	TTCGTATGACGCTA	TCCCACGAGAAACA	ACAATAACCTGAAC
AAGCCAACGCTGAT		CCCAACACCTCATT	GTGCAAACCGTGAT	TGTCAGGAGTCTGA	AATCTCTGCTCTCG
GTGAACACTCCAAG		GGACTATGCAGTTG	CATACTTGGAGACG	ACCCAAGAGGTGGA	AAGTTATGGAGGAC
GTCAATCTGAGACG		CCGGAGACGCATAC	ACGGAGGAGCTGTA	GCGTAAACAGTACC	CATTTCGAGCGAAG
GTCCACACTCCAAG		ATCGCCTGCGACAT	GATGACACGGAAAT	ATTCTGACCCCTCA	GGCTCACTAAACGA
ACTACGGACCCTAC		CCGCTATGTGCAGT	AGGTTCGATCGCAA	TAGGGACTAAGAGT	TAGTGGTGTCTCCG
AAAGCAGACATGGT		TGCACGCTTTGAGC	ATGAAACTTGTAGC	CCAGCTACCTTACT	ACACATCTTCAGGT
TACATAGACAGATC		TAACGTCTAGATCC	CGCATAGATGGTGT	CTTGATTGACCTGA	AAGATGGACGTAAC
TAGCGATGAGCATC		AACGCAACGGTACT	ACATCACTTGCTGA	GAAACAGATCTACT.1	CCGGAGACTCCTAT
GACACTGATTGTCT		CCAAGAACAGATCC	ATCTGACTAGAATG	CCCTGAACGTGTCA	AAGAAGACTATCTC
TATCAAGAACCAGT		CTCAGCACCTCAAG	ACCCGTTGCCATGA	ATAAACACGGAGTG	GTACTACTTGGCAT
ACTTGTACAAGGTA.1		GAAAGTGAGATAAG	AGTCGAACACTAGC	ACGCTCACGAACTC	GGCATATGAACTGC
GGTAGTACGCATCA		ATCGGAACTGCTAG	TTGGAGACACCTAG	TGCAGATGCCACCT	GGAGCAGAGCATAC
TGACTTTGTGTAGC		TCCCGAACGATAGA	ATCACTTGAGTGCT	TGATATGAACACTG	GAGGCCACTTCCCG
GACGTATGTCGATG		CATGAGACTTTCTG	GCAGCGTGGAATCC	GGGTAACTTTTACC	AGAAACGAGGACAG
GGCGGACTTACGCA		ATGTAAACCACTTT	GTGTATCTAAAAGC	TAGAATACTTGACG	GATCGTGAATGTCG
CCAGCTACTGCTGA		TCCACGTGGATACC	CGCGATCTAGTCTG	ATTCGGGATCGTAG	ACTGCCTGTCTATC
ACTGTTACAGTTCG		AGGTACTGTCTTAC	TGTCAGGAGCAGAG	CTCGCATGCCAGTA	GGGACCTGGTGCAT
TATCAAGAGGAGCA		GCCAAAACAGCCAT	TGATCGGATGCCCT.1	TTAGAATGTTGACG	AGAGTGCTGCGTTA
GAGCATACGTATCG		ACTATCACTAGAAG	GGCTAATGCTGCAA.1	ATCTTTCTGCTTCC	ACTAAAACTATCTC
GGCTACCTCTGTTT		TTGGTACTGTAAGA	GTAGCATGTAGCCA.1	CTATAAGACCGTTC	ATTGGGTGGACAAA
GACCATGATCGATG		TTCAAAGACTTGCC	AGGGTGGAAGCGGA	AGACCTGAATTTCC	GAAACCTGAGGGTG
CATCAGGATGCGTA		TCCTACCTCCCAAA	GACGAGGAAGGGTG	ACGTCCTGCCCTCA	GAACGTTGGCTTAG
GTTATAGAACCACA		CAAATATGCATTTC	GAAGATGATAGACC	CAGCATGAGGAAGC	AGATTCCTACGTAC
GGACCGTGCCTTGC		TCGGCACTTGTAGC	GCACGGTGCAAGCT.1	TGACACGACGTGTA	TGGTATCTGCCCTT
ATTCTGACACCTAG		GCCACGGAGAGGAC	TTGACACTTACGAC	CAGCTAGAGTGAGG.1	ATCGAGTGAGAATG
CTCCGAACCGTCTC		GATACTCTTTCGCC	ACAGACACCTATGG	AGTGAAGACGTAAC	AACCTTACATTCTC
ACCTCCGATTCGCC		CACCCATGGTCATG	CCGCGAGATCATTC	CTGAGCCTATGACC	ATAGATACTTACTC
ATAGTTGAGCAGAG		AATAACACGTTCTT	ACGGATTGCAACTG	GAGGGAACCGTAGT	ATTTCCGAGCTGAT
AGAATTTGCTATTC		TGTGAGACAGCAAA	CGGTCACTATTGGC	TTGCTATGGTAGCT	AGGAGTCTTACGCA
CTAACGGATTGAGC		GCGAAGGAGGTTCA	ATGCAGACTCCTAT	GCTAGATGCCGATA	CGACAAACGGAAGC
CATCTTGACCATGA		GAAGAATGATTCTC	TATACCACCTGTCC	CTATTGTGCAGAAA	ACCTCCGATCGTAG
TGGAACACTCCGAA.1		CGAAGACTATACCG	CCGTAAGACTCGCT	TCTAACACGTGTCA	ACCAACGAAACCAC
CCCATCGATTACTC		ACAAGAGATCCGAA	ATACCGGACTATTC	AGCCGGACGTGCAT	GATTTGCTGAGGAC
ACTTAAGAATTGGC		TAAGGCTGGAGGCA	CTTCTAGAAGGGTG	AATTCCTGTCCAAG	GCTGATGAGTCGTA
TCCACGTGTTCTCA		TCCACTCTCCCTAC	GTACTACTTATCTC	ATAGCTCTAACAGA	AGTGACACGTACAC
ACCCAGCTAGAATG		CATTCCCTTCTGGA	GCGCATCTATTGGC	GCGAGCACACCATG	GTGGTAACTACGCA
TAGATCCTCCTTAT		ATCTGGGATGGTCA	ACAAATTGTGCCCT	GTGATGACGAGACG	AAGCCATGGAGAGC
CAACCAGACGGTAT		TAACTAGATAGCGT	ACACCCTGTTGTCT	GCCACGGATCTCCG	GTCCAAGAGAGGCA
TAAAGTTGGTTGGT		TCCTAAACTAACCG	AGACTTCTGAACTC	ATTGAAACGTACCA	CGTCCATGTGAGAA
CTATAAGAGAGGGT		GCCTACACTTCCAT	GCGGGACTGCGATT	ACGTGATGCAGTCA	GGGCCAACGTCATG
GTGTACGAAGTAGA		GTCAATCTGTTGTG	GGACAACTTTCGGA	GATGCAACGTTAGC	AACCGCCTAGCATC
TAAGCTCTGGGACA		CCGGAGACTGCAAC	CCGGAGTGTTACCT	TCGCACACACCGAT	ATACCGGACTCTAT
AGTAAGGATCCCAC		CGAATCGACCCAAA	TACCATTGTTGGTG	TATCGTACTAAGGA	TTAGGGACGGTGAG
ATGCGATGCAAGCT		TCGACGCTCTTCCG	AGGGTGGAGCCAAT	CTCAGCACCGGGAA	AGTCAGACTACAGC
ATCAAATGTCGACA		ATACACCTACGGTT	GGCATATGTGGGAG	CGATCCACTTAGGC	TAAGCTCTCTTGAG
ATACCACTTCTCAT		ATTCTTCTCATGGT	CCCAAAGAATGCTG	ACGACAACCTTGGA	GATAGAGACCAAGT
AATGCGTGTCGATG		TGCCAAGAGTCTAG.1	AATCTCTGCTCTCG	GAGTTGTGCTCAAG	CTGAATCTCACCAA
GTGATGACTGTCTT		AACAATACGCAAGG	AAGTTATGGAGGAC	GACCAAACCTGACA	GGCCCAGACTGCTC
ACGGAACTTGGAGG		ATTGATGATCCAGA	CATTTCGAGCGAAG	CTACTCCTATTGGC	CATTTCGAGAAACA
AGGAACCTTATGCG		GTTCAGGAAAGAGT	GGCTCACTAAACGA	GAGATCACCATGAC	CTTGAACTTTCGCC
TAGTCACTCTTGGA		AACGCCCTGTTCTT	TAGTGGTGTCTCCG	TTCAAGCTGTCAAC	CACGGGACCAGCTA.1
GGCATATGTACAGC		ACTGGCCTACGACT	ACACATCTTCAGGT	GTAGCAACTTTCGT	CTATGACTGCTAAC
AAGACAGAATCGAC		GACCATGATCTTTG	AAGATGGACGTAAC	TTCCAAACGAGGCA	AGTCTACTTTTGGG
TAGAAACTTGAGGG		TAGAATTGGAGGTG	CCGGAGACTCCTAT	TAGACGTGGTTCAG	TAAGGCTGGCCAAT
CAGCCTACATAAGG		CCCAAAGAGCCCTT	AAGAAGACTATCTC	GACGGCACTTTCAC	ATAGTTGAGGTTCA
ATCGCAGATTCTCA		ATAAGTACCTGTTT	GTACTACTTGGCAT	TCAAGGACCTGTGA	TACTACTGTTCGCC
ATTACCACTAGCCA		TACTCTGAAGAACA	GGCATATGAACTGC	CACAGTGAACGGAG	AAGAATCTGATACC
TAAACAACCCGAAT		AAATCCCTAATCGC	GGAGCAGAGCATAC	GCATTGGAACGGGA	CTGGAAACAGCTCA
CCCTGATGAGCTCA		GTATTAGATTCAGG	GAGGCCACTTCCCG	TGTTACTGTGATGC	ACGCACCTGAAAGT
GAGTAAGATGCCAA		TGGAACTGGACGGA	AGAAACGAGGACAG	TACGATCTGTAAAG	GAAGGTCTCATTGG
CGGCCAGATGTGAC		CGAGAACTCAGAAA	GATCGTGAATGTCG	GACAGTACTCTTAC	GATCCGCTTCTCGC
ACTGGCCTCACCAA		AAATCAACGAGAGC	ACTGCCTGTCTATC	GCCCAGGAGGTTCA	GAAGGTCTATCTTC
TTTCAGTGACACAC		CAAGCCCTACCGAT	GGGACCTGGTGCAT	CGAGTATGTACTCT	ATCTGACTGTTCTT
CTGTAACTACCCAA		GAAGAATGTGACCA	AGAGTGCTGCGTTA	TTTCACGAACCCTC	TGTGACGATGCCAA
GGGCCATGTCTTTG		CAATAAACAAGTGA	ACTAAAACTATCTC	AGCTGAACCTAAGC	TCGCAGCTTGTCCC
TGTGACGAGCCATA		TCTTCAGATGCTGA	ATTGGGTGGACAAA	GAGGCCACAGCCAT	ACGGCGTGAGCATC
GAGGGTGATTTGTC		CTCCGAACAAAGTG	GAAACCTGAGGGTG	GTTCATACAGTAGA	TGCTAGGATCTCGC
GATTCGGAGGAGGT		GCCATCACCCAACA	GAACGTTGGCTTAG	CAAATATGATTTCC	AATGTAACCGTTAG
CACATGGACGTGAT		ACCTCCGACAACTG	AGATTCCTACGTAC	TGGGTATGGAGGCA	ACCACGCTTGCTAG
TACATAGAAGAAGT		GTTCATACCTCATT	TGGTATCTGCCCTT	GCACCACTACCCTC	GAGGTGGATATGCG
GACAACACATCGGT		TACTCCCTCTTGAG	AACCTTACATTCTC	CCCGATTGTCAGGT	AGCTGCCTTGCTAG
GAAAGATGCCAGTA		AGGTTGTGTTTCTG	ATAGATACTTACTC	AGCCGGTGAAAACG	TGCGTAGAATTCGG
CGCACTACTATGCG		ATACCTTGTTTCGT	ATTTCCGAGCTGAT	CAAAGCTGCCACAA	CACGAAACAAGTAG
ATAAACACTTCGGA		CAGACTGAGCGGAA	AGGAGTCTTACGCA	ACGATCGACCGCTT	CACAACGAAGCAAA
TGTTAAGAGTCTAG		GAAGCGGACTAGTG	CGACAAACGGAAGC	TCGCACACGCATCA	AACGTGTGAGCGGA
ACGAAGCTTGAACC		GGATGTACATCGAC	ACCTCCGATCGTAG	GGCCCAGATTTGTC	GAAACAGATGATGC
AACTCGGAGCGGAA		GCTACCTGACAGCT	ACCAACGAAACCAC	ACGCAATGTCCGTC	TAGTAAACTCCGTC.1
TTTATCCTAAAACG		CTGATTTGACCGAT	GATTTGCTGAGGAC	CTCTAATGATTCGG	GTACGTGACTACTT
GACATTCTAGAGAT		GCCAAAACTTTCGT	GCTGATGAGTCGTA	ACTTGACTGCTCCT	CGGCACGACCTGTC
GAATGCACTGCCTC		GAGGACGACAGAAA	AGTGACACGTACAC	GCCTACACAACGAA	CCTATAACCCTGTC
TTACGTACTTGCAG		TATCCTGAACTGGT	GTGGTAACTACGCA	CGTCAAGAGGTAAA	AATGATACGTAGCT
TTCATGTGCCTCCA		AGACGTACAGAGAT	AAGCCATGGAGAGC	GTGCTAGACACTAG	ACCTGGCTAAACGA
TGGACTGAATTTCC		CGTGATGAAAGCCT	GTCCAAGAGAGGCA	TACGAGACCTTAGG	TAGTCTTGCTTTAC
ACCTGAGATTCTAC		CGTTAGGAGGACTT	CGTCCATGTGAGAA	GATTGGACTCCCAC	GTCGCACTGTTCAG
TCGAGAACGTCTTT		GTACGTGAACGGGA	GGGCCAACGTCATG	GGTAAAGAGTAGGG	TCCACTCTGAATGA
TGGTATCTATGGTC		AGGCTAACCTGGTA	ATACCGGACTCTAT	ATGGGTACAGATCC	TCTAGACTTCTCAT
ACGCACCTCGGTAT		CAGTGTGACTGTTT	TTAGGGACGGTGAG	CATAAATGAGCGTT.1	GCGCGATGAGAGGC
CATTTGACATCTTC		TCCCAGACAACGAA	AGTCAGACTACAGC	TTGTAGCTGTATCG.1	CGGAATTGATGTCG
TAGGTCGAGAGGGT		TACGGAACCCATAG	TAAGCTCTCTTGAG	TACCGCTGTTGACG	TTCGGAGAGACGAG
CAGCGTCTAGTTCG		CCGACACTTGACAC.1	GATAGAGACCAAGT	AAGCAAGAGGATTC	TTCCATGATGTAGC.1
GCCAACCTTTCTGT		ACGGATTGCCTTAT	CTGAATCTCACCAA	ACAATTGAAAAAGC	GCGCGAACCGTTAG
ACTCGAGACGAACT		TGCGATGAGAAAGT.1	GGCCCAGACTGCTC	TCACATACTGCTAG	AGTAATTGCCGATA.1
GTAGACTGAGCCTA		CATCTTGATGATGC.1	CATTTCGAGAAACA	GCCATCACATTCGG	TATCAGCTCGTTGA
AGTCGAACACGTTG		TGCTATACTCCGTC	CTTGAACTTTCGCC	TTGCTATGACTGTG	CTCGCATGAGATCC
TTGAGGACCTAGAC		GGAATCTGTTGAGC	CTATGACTGCTAAC	TAGCCCTGGACAGG	GGCACTCTGACTAC
ATGCAGTGAGAAGT		AATCCGGACCGAAT	AGTCTACTTTTGGG	CAATTCACGCTAAC	GACTGTGACCCGTT
GCATTGGATACGCA		TTCGTATGCGTACA	TAAGGCTGGCCAAT	CCCGATTGACCATG	CGCGATCTGTAAAG
CACTTTGACGTAGT		AATATCGAGTATCG	ATAGTTGAGGTTCA	TCCAGAGAAGATGA	TGCGTAGAGATGAA
TCGACGCTTGTAGC		ACGCCTTGCAATCG	TACTACTGTTCGCC	CAGATCGAAAGAAC	CATCTCCTTAGAGA
TACGGAACGGACGA		TTAGCTACTTCTCA	AAGAATCTGATACC	TCGGCACTACCAGT	GGTCTAGAGCATCA
ATAGTTGAGACACT		GCTCAGCTTGACTG	CTGGAAACAGCTCA	GCAATTCTGAATGA	TACTGTTGTGCCCT
GTCCACACTGTCAG		CTTACAACTGGAAA	ACGCACCTGAAAGT	TAGATTGATTGTGG	CAGACCCTCTATTC
TTATTCCTATACCG		GATCGAACCCTAAG	GAAGGTCTCATTGG	TGGAACTGATTCGG	AGGCAACTCACCAA
CGGGCATGCTATGG		GTCCACACTCGATG	GATCCGCTTCTCGC	GTCGCACTTCTGGA	CGGTACCTGCGTAT
TAAGGCTGACACTG		AAGGTCTGAGCGGA	GAAGGTCTATCTTC	AATGGAGAACGTAC	AGCAAGCTATGGTC
TCTAACTGGAACTC		CTGATTTGACCCTC	ATCTGACTGTTCTT	CACTGCACACCGAT	AGTTTCACACCAGT.1
GGACATTGTGTAGC		AAGGCTACGGATTC	TGTGACGATGCCAA	TTGACACTGCTTAG	TCTAACACTTTACC.1
ATAAGTACCAGGAG		TACGCCACACGTTG.1	TCGCAGCTTGTCCC	CGGAGGCTGGTAGG	GGAGCGCTAAAAGC
AGCTCGCTACTTTC		TGGGTATGTTTGGG	ACGGCGTGAGCATC	AAAGATCTGGATCT	TAGGTGACCAATCG
GAGGGTGATTCATC.1		CATCTTGACATACG	TGCTAGGATCTCGC	TGGCACCTATCGGT	CTTAAAGATCTAGG
ACCTGAGATAGCCA		GGTAAAGACGGAGA	AATGTAACCGTTAG	TTCAGACTTGTTTC	ATCAACCTCCGAAT
TTATCCGATCGCAA.1		GACGCTCTACACTG	ACCACGCTTGCTAG	ATCGAGTGGCGATT	GGACCTCTAAACAG
CACGAAACTCATTC		CTATACTGTATTCC	GAGGTGGATATGCG	TCGAATCTAGTGCT	AAACTTGATCAAGC
AGTGTTCTGGTTAC		GCCTCATGGGTGGA	AGCTGCCTTGCTAG	GATAGCACGTACCA	ATGATAACACCTGA
ACGAGGGATCTCCG		GACAACTGACAGCT	TGCGTAGAATTCGG	GGAACTTGGATAGA	GAGTACTGATGGTC
CCTTTAGACACTAG		GTTAAAACGCTACA	CACGAAACAAGTAG	CTTCTAGACACACA	GAGTGGGATCTAGG
AAGGTCACACCGAT		GTTATGCTCTTCCG	CACAACGAAGCAAA	CCGGTACTTAAAGG	ACCGAAACCCTATT
GATTTAGACGTAAC		ATTACCTGTGCACA.1	AACGTGTGAGCGGA	TATAGCCTGGACGA	AGAGTCACTTCTGT
GCGTATGAGCCTTC		CCAGATGACTCTTA	GAAACAGATGATGC	TAACTAGACATGCA	AGTGAAGACGCATA
CAGAAGCTTTCTCA		CCCAAAGACACACA	TAGTAAACTCCGTC.1	TGCGAAACACCTAG	ACTTGTACTGGAAA
GAGGTGGACACTTT		ATAGCGTGCGTAAC	GTACGTGACTACTT	ACAGTTCTGGGCAA	CTGTGAGACAAGCT
ACGACAACCCCTAC		ATTGGGTGTGCCAA	CCTATAACCCTGTC	TAGAGCACGATAGA	GTGTGATGCTCTTA.1
TCGATACTGGCGAA		CGGTACCTTGCAAC	AATGATACGTAGCT	CCGGAGACCTTAGG	GGCAAGGAACCACA
ACACGATGGCCTTC		GTGAACACTTCTCA	ACCTGGCTAAACGA	TGGTTACTCGACAT	CGACTCTGCAGAGG
CATACTTGGATGAA		AATGAGGAACTGGT	TAGTCTTGCTTTAC	CTCCATCTCCAGTA	TAGATTGAACCTGA
GACTCCTGTGGGAG		GTTAAAACGCGAGA	TCCACTCTGAATGA	TGGTCAGACTTTAC	CAGCACCTTGGAGG
CACAGAACTGCAGT		CCACGGGACGAACT	TCTAGACTTCTCAT	CTCTAAACTTCGTT	CTTAAGCTTGCTCC
AGCATGACACCTCC		GAGCTCCTCGCTAA	GCGCGATGAGAGGC	ACCCAGCTGTATCG	GGGCAAGAATGGTC
GGTATGACGGTTCA		AGTACGTGGGGCAA	CGGAATTGATGTCG	TACGTACTTGTGAC	TAGCCGCTGTAAAG
GTACGTGATGATGC		ACGAGTACGCTCCT	TTCGGAGAGACGAG	GCACTGCTAGTGTC	AGCGCCGATCGCAA
GTAGGTACTCAGTG		CCCTGATGCTCTCG	TTCCATGATGTAGC.1	CACAATCTCTCTCG	TTGAATGACGAATC
CCGCTATGCTCAGA		TGAAGCACATCTTC	GCGCGAACCGTTAG	ACGGTCCTCATTGG	TCGTTATGAAACAG
AAACATACGCTTAG		CTTGAACTACACGT	AGTAATTGCCGATA.1	AAATCATGTTTGCT	TTCAACACCGTTAG
TTTATCCTAGGCGA		GGCAAGGATCTACT	TATCAGCTCGTTGA	ATCGGTGAATTCTC	AGAGAAACCATTTC
CCTCTACTAAGGCG		CAGCGGACGCTCCT	CTCGCATGAGATCC	AGATATACCCTATT	GCTCGACTTAGTCG
GCAGGCACGAGATA.1		ATCTTTCTACGTAC	GGCACTCTGACTAC	AATGCGTGTTCCAT	GATCTTACTATTCC
GAGCATACCACTTT		ACGATGACGCTCCT	GACTGTGACCCGTT	CTCGCATGCTGAGT	CAAGACTGATAAGG
CCTAGAGATCTCTA		AGAGTCTGGCAGAG	CGCGATCTGTAAAG	ACGAGTACCCCGTT	TTGATCTGCTTCCG
AAATACTGGTCATG		CGTACCACACTCAG	TGCGTAGAGATGAA	AAAGATCTAAGGTA	GTCACAGAACGGAG
TCCTATGATTCGGA		TGAGTCGAGGGATG	CATCTCCTTAGAGA	CTACAACTGCTTAG	TGAAGCACTCTCCG
ACCTGGCTCAGAGG		TAAATCGAGTGTCA	GGTCTAGAGCATCA	GATTACCTAACCAC	TCACCTCTAAGTAG
ATAACATGAGCATC.1		TGAGCTGACACTCC	TACTGTTGTGCCCT	GTTCAACTAGGGTG	CGTCGACTCCTCCA
AGCGATACAAACGA		AGGTACACTGTGAC	CAGACCCTCTATTC	CATATAGATCTTCA	TAGTAAACCTCGAA
TGACACGAGATGAA		TAGTACCTAGGAGC	AGGCAACTCACCAA	GAACGTTGTTATCC	CGGATATGATTCTC
CGCACGGATGAACC		CAGCTCTGCTTGGA	CGGTACCTGCGTAT	AGGACACTCCCGTT	GAGTACACCTCTTA
CCCGGAGAGACGGA		GCAAGACTTGGGAG	AGCAAGCTATGGTC	GTTATCTGGCGAGA	ACTTCTGAGAGAGC
TTCGAGGACTTGTT		AGGACACTAGTTCG	AGTTTCACACCAGT.1	TATGCGGAATCGGT	TGCACGCTTCTTTG
AGTCAGACACCATG		CGGCGAACTTGCAG	TCTAACACTTTACC.1	TGTGAGTGTCAGTG	CCAATTTGTCATTC
TACGTTACGATAAG		GTAGTGACGGTGTT	GGAGCGCTAAAAGC	GCAGTTGATCTTTG	CTAGATCTAGTCGT
CCACGGGATTGACG		CGTAGCCTTCTATC	TAGGTGACCAATCG	AGCGTAACACCTCC	CGGACCGAGTGTTG
AGCGAACTGAGATA		CTAATGCTTATTCC	CTTAAAGATCTAGG	GGATGTTGTGACTG	CGCAGGTGTCTCAT
GTTGGATGACCTGA		CAGAAGCTTCACGA	ATCAACCTCCGAAT	CAGGCCGAAAAGTG	AACTGTCTTAGTCG
ACCACAGATGTGAC		GTATCACTGAGACG	GGACCTCTAAACAG	GACTGTGAACAGCT	TTGAGGTGTAGCCA.1
CATAACCTATGACC.1		TGGATGACATGCCA	AAACTTGATCAAGC	TGGTAGTGTTACTC	TCAGCGCTACACAC
CTGGATGAGAGCAG		CGCACTTGCAGAAA	ATGATAACACCTGA	ATCAAATGACCTCC	GCTAGATGTCAGTG
TGGAGACTGACACT		ATGATATGCAGATC	GAGTACTGATGGTC	TTTCAGTGTGTCTT	AATCTAGATTGTCT
AGAATGGATCTATC		TATGTCTGACTGTG	GAGTGGGATCTAGG	ATAGGAGACCTGAA	CTGAAGTGGGAGGT
ATTTCCGAGGGAGT		AGGCAGGACGGGAA	ACCGAAACCCTATT	CTGCCAACGTGTAC.1	CATAGTCTGTGCAT.1
GAGCAGGATCAGAC		ATCCTAACAAGAGT	AGAGTCACTTCTGT	TTGAACCTGTGTCA	CATCTTGAACTTTC
AACTGTCTAAAAGC		TCTAAGCTCATGGT	AGTGAAGACGCATA	GACAACTGTGCAAC	ATCCAGGAGATACC
GTTAAAACTCACCC		AACTGTCTTCCTAT	ACTTGTACTGGAAA	AATCAAACATCAGC	CGGACCGAACACCA
GCGGACTGCACTTT		CCCTACGATCAGTG	CTGTGAGACAAGCT	ACGCTGCTCACCAA.1	CCGTACACGTAGGG
AAGTGCACAAACGA		GCTACGCTAGTGTC.1	GTGTGATGCTCTTA.1	AAGGCTACGGTGGA	ATTGCGGAGCAGAG
ACTGTTACCTTCGC.1		ATCGACGAGCTTCC	GGCAAGGAACCACA	CATAGTCTATCGTG	AATCTAGACTACCC.1
GGAGCAGAAAACAG		TGCAAGACTGCCAA	CGACTCTGCAGAGG	CTATACTGCAGCTA	ACGCCACTCTAGTG
ACGGTATGGTGTCA		CATGTTTGGTAAAG	TAGATTGAACCTGA	CAAGCATGACACTG	GGCTAATGTTCGTT
TAAGATTGTTTGCT		AGGTGTTGCCCACT	CAGCACCTTGGAGG	ACGTTGGATTGTGG	AGAATTTGCCGTTC
TATCGACTGGTATC		ATTATGGAAGACTC	CTTAAGCTTGCTCC	AGCTGCCTTCGCTC	GGGAAGTGCTAAGC
TTCATGTGGCGAAG		TTCAGTTGCAGAAA	GGGCAAGAATGGTC	CTTTGATGTTCATC	TAGAATACACTGTG
TAACGTCTGAAAGT		TTTCCAGAAGTGCT	TAGCCGCTGTAAAG	AGGAAATGCGGGAA	ACCGAAACGTCGTA
CGTCCAACCACTGA		GTATTCACTGCTCC	AGCGCCGATCGCAA	ATATACGACAGGAG	GCCGTACTGGAGGT
CTGACAGAAACGAA		AGCTCGCTGACGAG	TTGAATGACGAATC	AAATTGACCTACTT	AATCTAGACTTAGG
GAACAGCTGTTACG		GGTATCGAGTTTGG	TCGTTATGAAACAG	ATTGAATGTCTCGC	ACTTGTACGCTGAT
AGCCTCACTCTAGG		AGGAATGATCTACT	TTCAACACCGTTAG	CCTCGAACCATTGG	CACAATCTAAGGGC
ACTACTACGAAGGC		AGAATTTGAATCGC	AGAGAAACCATTTC	AGCCTCTGAGCAAA	TGCCGACTTGAGGG
TGACTTACAGCCAT		TTAGGTCTCACAAC	GCTCGACTTAGTCG	ATCCCGTGGTCATG	ATCACTTGCCATGA
TTTATCCTCGGAGA		CTGTAACTGGTGAG	GATCTTACTATTCC	TCCACGTGGTGTCA	TGGCAATGAGCACT
GACTTTACCCTCGT		GGTACTGAAGGGTG	CAAGACTGATAAGG	AGCTCGCTACCCTC	GTCGCACTCTGAAC
GACTTTACCTGACA		TATGGTCTAACGAA	TTGATCTGCTTCCG	GAGAAATGCTATGG	TAGAGCACACGGGA
GACGATTGGTTCGA		ATTGCGGAATGCCA	GTCACAGAACGGAG	GAGCATACTAGTCG	CTCAGGCTCGTGAT.1
TGCAACGACTCATT		ACCCTCGAGTGCAT	TGAAGCACTCTCCG	AATATCGACTCCCA	ACTAAAACTGCCTC
CGAGTATGAGAGTA		AGCTCGCTTGACCA	TCACCTCTAAGTAG	GCAGCGTGCCAATG	GATAAGGAGCCATA
GACTGAACAGTGCT		GCTACCTGGGGATG	CGTCGACTCCTCCA	AGCATGACTGGTTG	CTGGATGAGAATCC
AGGTACACCTCTTA		GAAGGTCTACAGTC	TAGTAAACCTCGAA	TCTGATACGGTTCA	ATTTCCGAACGTTG
CCTCGAACACACAC		CAACAGACCACCAA	CGGATATGATTCTC	CATGTTTGCGGAGA	CTAACACTCTCTCG
TGTCAGGACGGAGA		CATTGGGACTCGCT	GAGTACACCTCTTA	TTGCTAACCTATGG	CGAGAACTCCGTAA
CAGGAACTCCTCAC		GACGATTGAGACTC	ACTTCTGAGAGAGC	CCCATCGATCCAAG	TGTATCTGACTGTG
ACGTCGCTTGAACC		CTAACTACGTTAGC	TGCACGCTTCTTTG	GCGATATGATTCTC	GTTAGTCTACGGAG
GCTAGATGACCACA		TTGACACTTGGTAC	CCAATTTGTCATTC	GTTCAGGATGCTTT	ACGTTTACTGTGGT
CTATGACTTGATGC		CACTGCTGTGCTTT	CTAGATCTAGTCGT	GCGCGAACATTTCC	TCATTCGACTGACA.1
TGGAGACTGGGATG		AGATCGTGTTTGGG	CGGACCGAGTGTTG	GACGATTGTTTCGT	GTTAACCTCCTCGT
GTTCAGGATATCTC		AAAGAGACCGTTGA	CGCAGGTGTCTCAT	ACAATCCTTCGTTT	ACTGAGACACGTTG
CTAGGTGACTGTAG		CTTCACCTCCTTTA	AACTGTCTTAGTCG	GCATCAGAACTGTG	CTAGAGACCCGTAA
CATGGCCTGTAAGA		GGTATCGACCTATT	TTGAGGTGTAGCCA.1	GAAGATGAGTGCTA	GGGCAGCTGTACCA
GGTACAACTAACGC		ACACGAACTAGCGT	TCAGCGCTACACAC	GGACTATGGAGACG	ACCACGCTCACTGA
GGCGGACTCTCCAC		GAAGCGGATGACAC.1	GCTAGATGTCAGTG	GTCCACACAACGAA	GGGACCACCTTGAG
CCATAGGATCTGGA		CCTCGAACGCGATT	AATCTAGATTGTCT	CAGTTGGACTAGTG	ATTAACGAACCAGT
CCGACACTCCTTAT		GGAGTTTGGGTCAT	CTGAAGTGGGAGGT	TCAATCACTTAGGC	ATGCACGAAGCAAA
TCAATCACGGACGA		AAATCCCTGGATTC	CATAGTCTGTGCAT.1	CAAGCATGTGGAGG	CATGGCCTTTCTTG
TGACGATGAGTCGT		CAATCGGAACAGCT	CATCTTGAACTTTC	TTCTGATGAAAGCA	GTAACGTGAATGCC
ATCCGCACTCGCCT		CAAATATGACCTGA	ATCCAGGAGATACC	CAAGCTGATTCGCC	TCTAGTTGAGTGTC
ACCTCCGATCGACA		ACGAAGCTACCAGT	CCGTACACGTAGGG	CGCACGGATGCTCC	GCACTAGATCTTCA
AGGGTTTGCACAAC		CAGCTCACACGCAT	ATTGCGGAGCAGAG	AATACTGACTCTTA	GGCGGACTCATGGT
GAAGTGCTTAACCG		AGACTGACATGGTC	AATCTAGACTACCC.1	GTTGATCTCTGAAC	GAAGGTCTGCCATA
CAAGAAGAAGAATG		CCATCGTGTCCTGC	ACGCCACTCTAGTG	CGATACGACTCCCA.1	TTGTAGCTGCAGAG
ATTAGATGGACTAC		CCAGATGAAGCCTA	GGCTAATGTTCGTT	AAACATACTGCCCT	ACGCACCTCTGTAG
GGATAGCTCTGGTA		TACTCCCTAGAGTA	AGAATTTGCCGTTC	AGTAATACTAGTCG	GTGCTAGATTCACT
AAGTATACAGGGTG		GGGCAGCTTACTCT	GGGAAGTGCTAAGC	TATCCTGATTCGCC	GGTTGAACTTGCGA
TGGTAGTGTGCCAA		ATTTCTCTCACTTT	TAGAATACACTGTG	AGATATACACCAGT	ACCTGAGACAAGCT
GAAGGGTGTCAAGC		AGGGAGTGTGGTCA	ACCGAAACGTCGTA	GACCCTACACTTTC	ACCCTCGAGTTCTT
CATCGCTGTGCGTA		CATTAGCTAGCGGA	GCCGTACTGGAGGT	CTCAGAGATTGTCT	GGCAATACAACGAA
TAGTTGCTGCCTTC		ACACAGACGACGTT	AATCTAGACTTAGG	CTGAATCTCTGGTA	GTATTCACATGGTC
AAGTGGCTGAATGA.1		GAAGCGGACGAACT	ACTTGTACGCTGAT	CGTGAAACTCGTGA	CACTTATGATGGTC
AATGTCCTTTCGTT		TCACCCGACCGAAT	CACAATCTAAGGGC	CACGACCTTAAGCC	GTTATGCTCGTGTA
GCGGCAACCGTAAC		TCGACGCTGGAGTG.1	TGCCGACTTGAGGG	TACGAGACTTTGCT	GCGTACCTCAAAGA
TAGGCAACTGGAGG		CTATTGACAAGAAC	ATCACTTGCCATGA	CCCTTACTTAAAGG	TGATCACTCTCCCA
AGGACACTTATTCC		CAGTTACTAGAACA	TGGCAATGAGCACT	TCCTAAACCCTTCG	CGGCATCTGTCATG
GATGACACTGTCGA		AGCGGGCTTAGCCA	GTCGCACTCTGAAC	GCCCATACTTTGTC	AATCCTACCCTCCA
CACCGGGACGAATC		GATCATCTTAAGCC	TAGAGCACACGGGA	TTCAAGCTCTGATG	CCAAGAACCGGTAT
AACGGTACCTCATT		CCTCATCTACCCTC	CTCAGGCTCGTGAT.1	GTTATGCTAAGCCT	TAGTAATGGTTTGG
AGATCGTGGGGCAA		CTAGTTTGTAAAGG	ACTAAAACTGCCTC	TAACACCTGTGTTG	ACAGGTACACCCTC.1
CCACCATGGCGTTA		CCCACATGCTGGTA	GATAAGGAGCCATA	GGAATGCTAAACAG	TTACACACTTGGTG
ACGAAGCTTGATGC		CAGTTGGACTCATT	CTGGATGAGAATCC	ATCTTTCTTCATTC	CCACTGACGAGAGC
GTCGACCTCAAGCT		CATCTTGATTCATC	ATTTCCGAACGTTG	TCACCGTGGGTATC	CAGCGGACCTATTC
GGTTGAACCAACCA		ACTGTTACCGTTGA	CTAACACTCTCTCG	CTAGAGACCACTGA	CCAGTGCTGTAAGA
AATGAGGAATCAGC.1		GCCCAACTTAGAGA	CGAGAACTCCGTAA	CTTAGGGAACGTAC	AGGTGTTGGGTAGG
ACTTCCCTCGAATC		CCACTTCTTGGTCA	TGTATCTGACTGTG	AGTTTCACTGTCTT	ATCGACGACTGTGA
GATGCATGACGCAT		ATGATATGCACTAG	GTTAGTCTACGGAG	GCGCGATGTGCGTA	AGCTGTGAGTTACG
TCTGATACGGTTCA		CAATTCACCAGGAG	ACGTTTACTGTGGT	ACGGCGTGCTCCCA	CTCAGAGATTGCAG
CACGACCTTAAGCC		TGTCAGGAGGTCAT	TCATTCGACTGACA.1	GGCGGACTTGCAGT	GAGATAGACCCTCA
AAACTTGAACGCAT		TTGTACACGTGTTG	GTTAACCTCCTCGT	TTGGGAACTAAAGG	CATGTTACCTTCCG.1
AGGTACTGTCCCGT		GAGCATACGAACCT	ACTGAGACACGTTG	AAGTCTCTGTACGT	CGAGGAGAAGTACC.1
TGTTACTGAACAGA		TCGATTTGGCTACA	CTAGAGACCCGTAA	GGCTACCTTGGAAA	AGGTGTTGCCCTCA
AACCGCCTAGCATC		CCTGACTGTGATGC	GGGCAGCTGTACCA	TGACCGCTCACTCC	AGATTCCTCCGATA
CACGGGACCAGCTA.1		CCAGTCTGGCTGAT	ACCACGCTCACTGA	GTGATTCTCTTGAG	TTTCTACTGAGATA
CTCAGAGATTGCAG		TTATGGCTGTTCTT	GGGACCACCTTGAG	AATACCCTTAGCCA	CCAGAAACCGTCTC
CGAGGAGAAGTACC.1		AATATCGAAAAGTG	ATTAACGAACCAGT	CTATCCCTCTGATG	CACTAACTGTTCAG
CTGTATACGCAGAG		AAGTTCCTCGCTAA	CATGGCCTTTCTTG	GTAAGCTGGATGAA	TGGTATCTAGCATC
CATTTCGACATGCA		AAAGCCTGAAGTAG	GTAACGTGAATGCC	TTCGTATGAGTAGA	TAGCATCTAGAAGT
ATCGAGTGCGTAGT		CTGTGAGATCTCCG	TCTAGTTGAGTGTC	GCAACTGAAGGGTG	AGCGAACTAGCATC
CGGTACCTTTGCTT		TAACCGGACTCCCA	GCACTAGATCTTCA	CAATCGGATATCTC	GGTAGTACTCTCAT
GAACGTTGCCTTAT		ATCTCAACGTGTAC	GAAGGTCTGCCATA	GGACAGGACAATCG	GCATGATGGTGTCA
CGCCTAACTCTACT		TTGAATGAGGATCT	TTGTAGCTGCAGAG	TGTTAAGAATGGTC.1	GCAGTTGATCCTTA
CTTTCAGAGTAAGA		AGCAAAGATACGAC	ACGCACCTCTGTAG	GTGACCCTTTGTCT	GCTAGAACCCCAAA
