# Supplementary material for: scMINER: a mutual information-based framework for clustering and hidden driver inference from single-cell transcriptomics data
Source: Nat Commun. 2025 May 8;16:4305. doi: 10.1038/s41467-025-59620-6 (PMC12062461; doi:10.1038/s41467-025-59620-6)
Supplement: Supplementary file 4 — Source Data [file 41467_2025_59620_MOESM4_ESM.zip › SourceData/Source_Data_Figure_4.xlsx]

## Sheet: Figure_4a
TP (left panel)			EPR (middle panel)			ROC (right panel)
# Top_Ranked_Edges	# True_Postive_Edges	Method	# Top_Ranked_Edges	Early_Precision_Ratio	Method	1-Specificity	Sensitivity	Method
1	0	scMINER	1	NA	scMINER	1	1	scMINER
101	10	scMINER	101	2.5	scMINER	0.999981	1	scMINER
201	18	scMINER	201	2	scMINER	0.999962	1	scMINER
301	26	scMINER	301	2.6	scMINER	0.999943	1	scMINER
401	33	scMINER	401	2.75	scMINER	0.999924	1	scMINER
501	39	scMINER	501	2.05263	scMINER	0.999904	1	scMINER
601	45	scMINER	601	1.8	scMINER	0.999885	1	scMINER
701	57	scMINER	701	1.96552	scMINER	0.999866	1	scMINER
801	68	scMINER	801	2.19355	scMINER	0.999866	0.999586	scMINER
901	77	scMINER	901	2.33333	scMINER	0.999866	0.999171	scMINER
1001	93	scMINER	1001	2.65714	scMINER	0.999847	0.999171	scMINER
1101	103	scMINER	1101	2.575	scMINER	0.999828	0.999171	scMINER
1201	117	scMINER	1201	2.72093	scMINER	0.999809	0.999171	scMINER
1301	124	scMINER	1301	2.75556	scMINER	0.99979	0.999171	scMINER
1401	137	scMINER	1401	2.91489	scMINER	0.999771	0.999171	scMINER
1501	147	scMINER	1501	2.82692	scMINER	0.999751	0.999171	scMINER
1601	158	scMINER	1601	2.98113	scMINER	0.999732	0.999171	scMINER
1701	174	scMINER	1701	3.10714	scMINER	0.999713	0.999171	scMINER
1801	183	scMINER	1801	3.15517	scMINER	0.999694	0.999171	scMINER
1901	192	scMINER	1901	3.04762	scMINER	0.999675	0.999171	scMINER
2001	204	scMINER	2001	3.13846	scMINER	0.999656	0.999171	scMINER
2101	214	scMINER	2101	2.97222	scMINER	0.999637	0.999171	scMINER
2201	223	scMINER	2201	3.01351	scMINER	0.999618	0.999171	scMINER
2301	234	scMINER	2301	3	scMINER	0.999598	0.999171	scMINER
2401	242	scMINER	2401	3.025	scMINER	0.999579	0.999171	scMINER
2501	255	scMINER	2501	3.03571	scMINER	0.99956	0.999171	scMINER
2601	266	scMINER	2601	2.95556	scMINER	0.999541	0.999171	scMINER
2701	270	scMINER	2701	2.93478	scMINER	0.999522	0.999171	scMINER
2801	279	scMINER	2801	2.90625	scMINER	0.999503	0.999171	scMINER
2901	285	scMINER	2901	2.79412	scMINER	0.999484	0.999171	scMINER
3001	292	scMINER	3001	2.75472	scMINER	0.999465	0.999171	scMINER
3101	301	scMINER	3101	2.64035	scMINER	0.999445	0.999171	scMINER
3201	311	scMINER	3201	2.63559	scMINER	0.999426	0.999171	scMINER
3301	321	scMINER	3301	2.58871	scMINER	0.999407	0.999171	scMINER
3401	331	scMINER	3401	2.58594	scMINER	0.999388	0.999171	scMINER
3501	337	scMINER	3501	2.57252	scMINER	0.999369	0.999171	scMINER
3601	348	scMINER	3601	2.61654	scMINER	0.99935	0.999171	scMINER
3701	354	scMINER	3701	2.58394	scMINER	0.999331	0.999171	scMINER
3801	358	scMINER	3801	2.57554	scMINER	0.999312	0.999171	scMINER
3901	363	scMINER	3901	2.55634	scMINER	0.999292	0.999171	scMINER
4001	371	scMINER	4001	2.61268	scMINER	0.999273	0.999171	scMINER
4101	377	scMINER	4101	2.6	scMINER	0.999254	0.999171	scMINER
4201	391	scMINER	4201	2.55556	scMINER	0.999235	0.999171	scMINER
4301	401	scMINER	4301	2.5871	scMINER	0.999216	0.999171	scMINER
4401	406	scMINER	4401	2.5375	scMINER	0.999197	0.999171	scMINER
4501	416	scMINER	4501	2.5679	scMINER	0.999178	0.999171	scMINER
4601	431	scMINER	4601	2.58084	scMINER	0.999159	0.999171	scMINER
4701	438	scMINER	4701	2.51724	scMINER	0.999139	0.999171	scMINER
4801	450	scMINER	4801	2.54237	scMINER	0.99912	0.999171	scMINER
4901	458	scMINER	4901	2.55866	scMINER	0.999101	0.999171	scMINER
5001	471	scMINER	5001	2.53226	scMINER	0.999082	0.999171	scMINER
5101	479	scMINER	5101	2.50785	scMINER	0.999063	0.999171	scMINER
5201	490	scMINER	5201	2.53886	scMINER	0.999044	0.999171	scMINER
5301	498	scMINER	5301	2.51515	scMINER	0.999025	0.999171	scMINER
5401	506	scMINER	5401	2.50495	scMINER	0.999006	0.999171	scMINER
5501	521	scMINER	5501	2.52913	scMINER	0.998986	0.999171	scMINER
5601	528	scMINER	5601	2.53846	scMINER	0.998967	0.999171	scMINER
5701	535	scMINER	5701	2.52358	scMINER	0.998948	0.999171	scMINER
5801	544	scMINER	5801	2.55399	scMINER	0.998929	0.999171	scMINER
5901	549	scMINER	5901	2.57746	scMINER	0.99891	0.999171	scMINER
6001	554	scMINER	6001	2.57674	scMINER	0.998891	0.999171	scMINER
6101	557	scMINER	6101	2.54338	scMINER	0.998891	0.998757	scMINER
6201	562	scMINER	6201	2.54299	scMINER	0.998872	0.998757	scMINER
6301	571	scMINER	6301	2.56054	scMINER	0.998853	0.998757	scMINER
6401	579	scMINER	6401	2.56195	scMINER	0.998853	0.998343	scMINER
6501	592	scMINER	6501	2.56277	scMINER	0.998833	0.998343	scMINER
6601	599	scMINER	6601	2.54894	scMINER	0.998814	0.998343	scMINER
6701	607	scMINER	6701	2.52917	scMINER	0.998795	0.998343	scMINER
6801	617	scMINER	6801	2.53909	scMINER	0.998776	0.998343	scMINER
6901	624	scMINER	6901	2.50602	scMINER	0.998757	0.998343	scMINER
7001	630	scMINER	7001	2.50996	scMINER	0.998738	0.998343	scMINER
7101	637	scMINER	7101	2.52778	scMINER	0.998719	0.998343	scMINER
7201	647	scMINER	7201	2.52734	scMINER	0.9987	0.998343	scMINER
7301	659	scMINER	7301	2.5642	scMINER	0.998681	0.998343	scMINER
7401	668	scMINER	7401	2.54962	scMINER	0.998661	0.998343	scMINER
7501	681	scMINER	7501	2.56981	scMINER	0.998642	0.998343	scMINER
7601	689	scMINER	7601	2.5709	scMINER	0.998623	0.998343	scMINER
7701	694	scMINER	7701	2.56089	scMINER	0.998604	0.998343	scMINER
7801	699	scMINER	7801	2.56985	scMINER	0.998585	0.998343	scMINER
7901	707	scMINER	7901	2.57091	scMINER	0.998566	0.998343	scMINER
8001	716	scMINER	8001	2.57554	scMINER	0.998547	0.998343	scMINER
8101	727	scMINER	8101	2.55986	scMINER	0.998528	0.998343	scMINER
8201	733	scMINER	8201	2.55401	scMINER	0.998508	0.998343	scMINER
8301	741	scMINER	8301	2.56401	scMINER	0.998489	0.998343	scMINER
8401	747	scMINER	8401	2.55822	scMINER	0.99847	0.998343	scMINER
8501	761	scMINER	8501	2.57095	scMINER	0.998451	0.998343	scMINER
8601	763	scMINER	8601	2.56902	scMINER	0.998432	0.998343	scMINER
8701	771	scMINER	8701	2.5786	scMINER	0.998413	0.998343	scMINER
8801	773	scMINER	8801	2.55116	scMINER	0.998394	0.998343	scMINER
8901	782	scMINER	8901	2.54723	scMINER	0.998375	0.998343	scMINER
9001	791	scMINER	9001	2.55161	scMINER	0.998355	0.998343	scMINER
9101	794	scMINER	9101	2.53674	scMINER	0.998336	0.998343	scMINER
9201	800	scMINER	9201	2.53165	scMINER	0.998317	0.998343	scMINER
9301	808	scMINER	9301	2.53292	scMINER	0.998298	0.998343	scMINER
9401	812	scMINER	9401	2.51393	scMINER	0.998279	0.998343	scMINER
9501	823	scMINER	9501	2.53231	scMINER	0.99826	0.998343	scMINER
9601	833	scMINER	9601	2.53963	scMINER	0.998241	0.998343	scMINER
9701	838	scMINER	9701	2.53172	scMINER	0.998222	0.998343	scMINER
9801	844	scMINER	9801	2.54217	scMINER	0.998202	0.998343	scMINER
9901	850	scMINER	9901	2.52226	scMINER	0.998183	0.998343	scMINER
10001	855	scMINER	10001	2.48547	scMINER	0.998164	0.998343	scMINER
10101	859	scMINER	10101	2.48266	scMINER	0.998145	0.998343	scMINER
10201	864	scMINER	10201	2.49711	scMINER	0.998126	0.998343	scMINER
10301	871	scMINER	10301	2.48148	scMINER	0.998107	0.998343	scMINER
10401	875	scMINER	10401	2.47875	scMINER	0.998088	0.998343	scMINER
10501	879	scMINER	10501	2.4691	scMINER	0.998069	0.998343	scMINER
10601	885	scMINER	10601	2.44475	scMINER	0.998049	0.998343	scMINER
10701	894	scMINER	10701	2.42276	scMINER	0.99803	0.998343	scMINER
10801	901	scMINER	10801	2.42204	scMINER	0.998011	0.998343	scMINER
10901	904	scMINER	10901	2.40426	scMINER	0.997992	0.998343	scMINER
11001	912	scMINER	11001	2.40633	scMINER	0.997973	0.998343	scMINER
11101	923	scMINER	11101	2.3974	scMINER	0.997954	0.998343	scMINER
11201	932	scMINER	11201	2.40827	scMINER	0.997935	0.998343	scMINER
11301	938	scMINER	11301	2.41131	scMINER	0.997916	0.998343	scMINER
11401	944	scMINER	11401	2.41432	scMINER	0.997896	0.998343	scMINER
11501	949	scMINER	11501	2.40863	scMINER	0.997877	0.998343	scMINER
11601	955	scMINER	11601	2.41772	scMINER	0.997858	0.998343	scMINER
11701	958	scMINER	11701	2.395	scMINER	0.997839	0.998343	scMINER
11801	968	scMINER	11801	2.41397	scMINER	0.99782	0.998343	scMINER
11901	975	scMINER	11901	2.40741	scMINER	0.997801	0.998343	scMINER
12001	980	scMINER	12001	2.40196	scMINER	0.997782	0.998343	scMINER
12101	984	scMINER	12101	2.4	scMINER	0.997782	0.997929	scMINER
12201	989	scMINER	12201	2.39467	scMINER	0.997763	0.997929	scMINER
12301	995	scMINER	12301	2.39183	scMINER	0.997743	0.997929	scMINER
12401	1003	scMINER	12401	2.39379	scMINER	0.997724	0.997929	scMINER
12501	1015	scMINER	12501	2.40521	scMINER	0.997705	0.997929	scMINER
12601	1023	scMINER	12601	2.40706	scMINER	0.997686	0.997929	scMINER
12701	1030	scMINER	12701	2.40654	scMINER	0.997667	0.997929	scMINER
12801	1039	scMINER	12801	2.40509	scMINER	0.997648	0.997929	scMINER
12901	1045	scMINER	12901	2.4023	scMINER	0.997629	0.997929	scMINER
13001	1049	scMINER	13001	2.37868	scMINER	0.99761	0.997929	scMINER
13101	1053	scMINER	13101	2.38235	scMINER	0.99759	0.997929	scMINER
13201	1057	scMINER	13201	2.38063	scMINER	0.997571	0.997929	scMINER
13301	1059	scMINER	13301	2.37444	scMINER	0.997552	0.997929	scMINER
13401	1065	scMINER	13401	2.35099	scMINER	0.997533	0.997929	scMINER
13501	1074	scMINER	13501	2.35526	scMINER	0.997514	0.997929	scMINER
13601	1082	scMINER	13601	2.36245	scMINER	0.997495	0.997929	scMINER
13701	1087	scMINER	13701	2.34773	scMINER	0.997476	0.997929	scMINER
13801	1092	scMINER	13801	2.34839	scMINER	0.997476	0.997514	scMINER
13901	1094	scMINER	13901	2.34261	scMINER	0.997457	0.997514	scMINER
14001	1098	scMINER	14001	2.35118	scMINER	0.997438	0.997514	scMINER
14101	1104	scMINER	14101	2.33898	scMINER	0.997418	0.997514	scMINER
14201	1108	scMINER	14201	2.33263	scMINER	0.997399	0.997514	scMINER
14301	1119	scMINER	14301	2.33612	scMINER	0.99738	0.997514	scMINER
14401	1126	scMINER	14401	2.33126	scMINER	0.997361	0.997514	scMINER
14501	1133	scMINER	14501	2.33608	scMINER	0.997342	0.997514	scMINER
14601	1142	scMINER	14601	2.33061	scMINER	0.997323	0.997514	scMINER
14701	1152	scMINER	14701	2.33198	scMINER	0.997304	0.997514	scMINER
14801	1158	scMINER	14801	2.32998	scMINER	0.997285	0.997514	scMINER
14901	1166	scMINER	14901	2.32271	scMINER	0.997265	0.997514	scMINER
15001	1171	scMINER	15001	2.32803	scMINER	0.997246	0.997514	scMINER
15101	1172	scMINER	15101	2.31621	scMINER	0.997227	0.997514	scMINER
15201	1175	scMINER	15201	2.30392	scMINER	0.997208	0.997514	scMINER
15301	1179	scMINER	15301	2.30724	scMINER	0.997189	0.997514	scMINER
15401	1185	scMINER	15401	2.30545	scMINER	0.99717	0.997514	scMINER
15501	1190	scMINER	15501	2.30174	scMINER	0.997151	0.997514	scMINER
15601	1196	scMINER	15601	2.30443	scMINER	0.997132	0.997514	scMINER
15701	1201	scMINER	15701	2.28762	scMINER	0.997112	0.997514	scMINER
15801	1207	scMINER	15801	2.26454	scMINER	0.997093	0.997514	scMINER
15901	1211	scMINER	15901	2.26779	scMINER	0.997074	0.997514	scMINER
16001	1217	scMINER	16001	2.27477	scMINER	0.997055	0.997514	scMINER
16101	1222	scMINER	16101	2.25878	scMINER	0.997036	0.997514	scMINER
16201	1224	scMINER	16201	2.22545	scMINER	0.997017	0.997514	scMINER
16301	1230	scMINER	16301	2.21622	scMINER	0.996998	0.997514	scMINER
16401	1233	scMINER	16401	2.21364	scMINER	0.996979	0.997514	scMINER
16501	1236	scMINER	16501	2.21109	scMINER	0.996959	0.997514	scMINER
16601	1238	scMINER	16601	2.20285	scMINER	0.99694	0.997514	scMINER
16701	1241	scMINER	16701	2.20035	scMINER	0.996921	0.997514	scMINER
16801	1244	scMINER	16801	2.17483	scMINER	0.996902	0.997514	scMINER
16901	1247	scMINER	16901	2.17247	scMINER	0.996883	0.997514	scMINER
17001	1252	scMINER	17001	2.17739	scMINER	0.996864	0.997514	scMINER
17101	1254	scMINER	17101	2.17708	scMINER	0.996845	0.997514	scMINER
17201	1260	scMINER	17201	2.17617	scMINER	0.996826	0.997514	scMINER
17301	1262	scMINER	17301	2.15726	scMINER	0.996806	0.997514	scMINER
17401	1264	scMINER	17401	2.14237	scMINER	0.996787	0.997514	scMINER
17501	1271	scMINER	17501	2.14334	scMINER	0.996768	0.997514	scMINER
17601	1276	scMINER	17601	2.13735	scMINER	0.996749	0.997514	scMINER
17701	1277	scMINER	17701	2.12833	scMINER	0.99673	0.997514	scMINER
17801	1280	scMINER	17801	2.1157	scMINER	0.996711	0.997514	scMINER
17901	1284	scMINER	17901	2.10837	scMINER	0.996692	0.997514	scMINER
18001	1289	scMINER	18001	2.09935	scMINER	0.996673	0.997514	scMINER
18101	1292	scMINER	18101	2.09061	scMINER	0.996653	0.997514	scMINER
18201	1296	scMINER	18201	2.08696	scMINER	0.996634	0.997514	scMINER
18301	1298	scMINER	18301	2.08682	scMINER	0.996615	0.997514	scMINER
18401	1299	scMINER	18401	2.0784	scMINER	0.996596	0.997514	scMINER
18501	1301	scMINER	18501	2.0816	scMINER	0.996577	0.997514	scMINER
18601	1308	scMINER	18601	2.0928	scMINER	0.996558	0.997514	scMINER
18701	1308	scMINER	18701	2.07619	scMINER	0.996539	0.997514	scMINER
18801	1310	scMINER	18801	2.05975	scMINER	0.99652	0.997514	scMINER
18901	1311	scMINER	18901	2.03571	scMINER	0.9965	0.997514	scMINER
19001	1319	scMINER	19001	2.03864	scMINER	0.996481	0.997514	scMINER
19101	1321	scMINER	19101	2.03231	scMINER	0.996462	0.997514	scMINER
19201	1324	scMINER	19201	2.03379	scMINER	0.996443	0.997514	scMINER
19301	1329	scMINER	19301	2.03834	scMINER	0.996424	0.997514	scMINER
19401	1330	scMINER	19401	2.03364	scMINER	0.996405	0.997514	scMINER
19501	1331	scMINER	19501	2.02588	scMINER	0.996386	0.997514	scMINER
19601	1338	scMINER	19601	2.02727	scMINER	0.996367	0.997514	scMINER
19701	1343	scMINER	19701	2.02564	scMINER	0.996348	0.997514	scMINER
19801	1343	scMINER	19801	2.01349	scMINER	0.996328	0.997514	scMINER
19901	1347	scMINER	19901	2.00149	scMINER	0.996328	0.9971	scMINER
20001	1349	scMINER	20001	1.99261	scMINER	0.996309	0.9971	scMINER
20101	1358	scMINER	20101	1.99706	scMINER	0.99629	0.9971	scMINER
20201	1361	scMINER	20201	1.98977	scMINER	0.996271	0.9971	scMINER
20301	1366	scMINER	20301	1.98836	scMINER	0.996252	0.9971	scMINER
20401	1370	scMINER	20401	1.97977	scMINER	0.996233	0.9971	scMINER
20501	1373	scMINER	20501	1.97554	scMINER	0.996233	0.996686	scMINER
20601	1376	scMINER	20601	1.97135	scMINER	0.996214	0.996686	scMINER
20701	1380	scMINER	20701	1.96581	scMINER	0.996195	0.996686	scMINER
20801	1380	scMINER	20801	1.9464	scMINER	0.996175	0.996686	scMINER
20901	1383	scMINER	20901	1.93969	scMINER	0.996156	0.996686	scMINER
21001	1388	scMINER	21001	1.93584	scMINER	0.996137	0.996686	scMINER
21101	1392	scMINER	21101	1.93602	scMINER	0.996118	0.996686	scMINER
21201	1397	scMINER	21201	1.9269	scMINER	0.996099	0.996686	scMINER
21301	1398	scMINER	21301	1.92562	scMINER	0.99608	0.996686	scMINER
21401	1401	scMINER	21401	1.91393	scMINER	0.996061	0.996686	scMINER
21501	1403	scMINER	21501	1.90625	scMINER	0.996042	0.996686	scMINER
21601	1407	scMINER	21601	1.90135	scMINER	0.996022	0.996686	scMINER
21701	1407	scMINER	21701	1.88859	scMINER	0.996003	0.996686	scMINER
21801	1410	scMINER	21801	1.88755	scMINER	0.995984	0.996686	scMINER
21901	1413	scMINER	21901	1.88904	scMINER	0.995965	0.996686	scMINER
22001	1417	scMINER	22001	1.88933	scMINER	0.995946	0.996686	scMINER
22101	1420	scMINER	22101	1.88579	scMINER	0.995927	0.996686	scMINER
22201	1425	scMINER	22201	1.87995	scMINER	0.995908	0.996686	scMINER
22301	1428	scMINER	22301	1.87402	scMINER	0.995889	0.996686	scMINER
22401	1432	scMINER	22401	1.87435	scMINER	0.995869	0.996686	scMINER
22501	1435	scMINER	22501	1.87582	scMINER	0.99585	0.996686	scMINER
22601	1440	scMINER	22601	1.86528	scMINER	0.995831	0.996686	scMINER
22701	1446	scMINER	22701	1.86822	scMINER	0.995812	0.996686	scMINER
22801	1448	scMINER	22801	1.86118	scMINER	0.995793	0.996686	scMINER
22901	1451	scMINER	22901	1.86026	scMINER	0.995774	0.996686	scMINER
23001	1455	scMINER	23001	1.85587	scMINER	0.995755	0.996686	scMINER
23101	1459	scMINER	23101	1.8586	scMINER	0.995736	0.996686	scMINER
23201	1461	scMINER	23201	1.85171	scMINER	0.995716	0.996686	scMINER
23301	1464	scMINER	23301	1.84615	scMINER	0.995716	0.996272	scMINER
23401	1466	scMINER	23401	1.84635	scMINER	0.995716	0.995857	scMINER
23501	1468	scMINER	23501	1.84191	scMINER	0.995697	0.995857	scMINER
23601	1472	scMINER	23601	1.8423	scMINER	0.995678	0.995857	scMINER
23701	1478	scMINER	23701	1.84519	scMINER	0.995659	0.995857	scMINER
23801	1481	scMINER	23801	1.84204	scMINER	0.995659	0.995443	scMINER
23901	1482	scMINER	23901	1.83871	scMINER	0.99564	0.995443	scMINER
24001	1485	scMINER	24001	1.82882	scMINER	0.995621	0.995443	scMINER
24101	1488	scMINER	24101	1.83026	scMINER	0.995602	0.995443	scMINER
24201	1490	scMINER	24201	1.82375	scMINER	0.995583	0.995443	scMINER
24301	1495	scMINER	24301	1.82763	scMINER	0.995563	0.995443	scMINER
24401	1501	scMINER	24401	1.8216	scMINER	0.995544	0.995443	scMINER
24501	1504	scMINER	24501	1.81643	scMINER	0.995525	0.995443	scMINER
24601	1509	scMINER	24601	1.80935	scMINER	0.995506	0.995443	scMINER
24701	1512	scMINER	24701	1.81078	scMINER	0.995487	0.995443	scMINER
24801	1514	scMINER	24801	1.80024	scMINER	0.995468	0.995443	scMINER
24901	1515	scMINER	24901	1.78867	scMINER	0.995449	0.995443	scMINER
25001	1517	scMINER	25001	1.78892	scMINER	0.99543	0.995443	scMINER
25101	1522	scMINER	25101	1.78012	scMINER	0.99541	0.995443	scMINER
25201	1525	scMINER	25201	1.77326	scMINER	0.995391	0.995443	scMINER
25301	1526	scMINER	25301	1.7703	scMINER	0.995372	0.995443	scMINER
25401	1528	scMINER	25401	1.76852	scMINER	0.995353	0.995443	scMINER
25501	1529	scMINER	25501	1.75949	scMINER	0.995334	0.995443	scMINER
25601	1533	scMINER	25601	1.76005	scMINER	0.995315	0.995443	scMINER
25701	1537	scMINER	25701	1.7606	scMINER	0.995296	0.995443	scMINER
25801	1544	scMINER	25801	1.76659	scMINER	0.995277	0.995443	scMINER
25901	1547	scMINER	25901	1.768	scMINER	0.995257	0.995443	scMINER
26001	1549	scMINER	26001	1.76424	scMINER	0.995238	0.995443	scMINER
26101	1555	scMINER	26101	1.76504	scMINER	0.995219	0.995443	scMINER
26201	1561	scMINER	26201	1.76384	scMINER	0.9952	0.995443	scMINER
26301	1562	scMINER	26301	1.75112	scMINER	0.995181	0.995443	scMINER
26401	1565	scMINER	26401	1.75252	scMINER	0.995162	0.995443	scMINER
26501	1570	scMINER	26501	1.75419	scMINER	0.995143	0.995443	scMINER
26601	1579	scMINER	26601	1.75444	scMINER	0.995124	0.995443	scMINER
26701	1581	scMINER	26701	1.74696	scMINER	0.995105	0.995443	scMINER
26801	1581	scMINER	26801	1.73736	scMINER	0.995085	0.995443	scMINER
26901	1581	scMINER	26901	1.72976	scMINER	0.995066	0.995443	scMINER
27001	1585	scMINER	27001	1.72658	scMINER	0.995047	0.995443	scMINER
27101	1588	scMINER	27101	1.72421	scMINER	0.995028	0.995443	scMINER
27201	1590	scMINER	27201	1.72451	scMINER	0.995009	0.995443	scMINER
27301	1596	scMINER	27301	1.71983	scMINER	0.99499	0.995443	scMINER
27401	1599	scMINER	27401	1.71567	scMINER	0.994971	0.995443	scMINER
27501	1600	scMINER	27501	1.7094	scMINER	0.994952	0.995443	scMINER
27601	1603	scMINER	27601	1.70532	scMINER	0.994932	0.995443	scMINER
27701	1604	scMINER	27701	1.70457	scMINER	0.994913	0.995443	scMINER
27801	1606	scMINER	27801	1.70127	scMINER	0.994894	0.995443	scMINER
27901	1612	scMINER	27901	1.70222	scMINER	0.994875	0.995443	scMINER
28001	1616	scMINER	28001	1.69926	scMINER	0.994856	0.995443	scMINER
28101	1620	scMINER	28101	1.69634	scMINER	0.994837	0.995443	scMINER
28201	1624	scMINER	28201	1.69697	scMINER	0.994818	0.995443	scMINER
28301	1627	scMINER	28301	1.69303	scMINER	0.994799	0.995443	scMINER
28401	1630	scMINER	28401	1.68737	scMINER	0.994779	0.995443	scMINER
28501	1631	scMINER	28501	1.68144	scMINER	0.99476	0.995443	scMINER
28601	1637	scMINER	28601	1.68416	scMINER	0.994741	0.995443	scMINER
28701	1643	scMINER	28701	1.68168	scMINER	0.994722	0.995443	scMINER
28801	1646	scMINER	28801	1.68131	scMINER	0.994703	0.995443	scMINER
28901	1649	scMINER	28901	1.68094	scMINER	0.994684	0.995443	scMINER
29001	1653	scMINER	29001	1.67988	scMINER	0.994665	0.995443	scMINER
29101	1657	scMINER	29101	1.67543	scMINER	0.994646	0.995443	scMINER
29201	1661	scMINER	29201	1.67271	scMINER	0.994626	0.995443	scMINER
29301	1664	scMINER	29301	1.66567	scMINER	0.994607	0.995443	scMINER
29401	1665	scMINER	29401	1.66002	scMINER	0.994588	0.995443	scMINER
29501	1667	scMINER	29501	1.64723	scMINER	0.994569	0.995443	scMINER
29601	1669	scMINER	29601	1.64433	scMINER	0.99455	0.995443	scMINER
29701	1673	scMINER	29701	1.63859	scMINER	0.994531	0.995443	scMINER
29801	1673	scMINER	29801	1.63539	scMINER	0.994512	0.995443	scMINER
29901	1674	scMINER	29901	1.63317	scMINER	0.994493	0.995443	scMINER
30001	1676	scMINER	30001	1.62877	scMINER	0.994473	0.995443	scMINER
30101	1681	scMINER	30101	1.62888	scMINER	0.994454	0.995443	scMINER
30201	1685	scMINER	30201	1.63117	scMINER	0.994435	0.995443	scMINER
30301	1687	scMINER	30301	1.62838	scMINER	0.994416	0.995443	scMINER
30401	1688	scMINER	30401	1.62152	scMINER	0.994397	0.995443	scMINER
30501	1690	scMINER	30501	1.61568	scMINER	0.994378	0.995443	scMINER
30601	1692	scMINER	30601	1.61605	scMINER	0.994359	0.995443	scMINER
30701	1696	scMINER	30701	1.61524	scMINER	0.99434	0.995443	scMINER
30801	1696	scMINER	30801	1.60758	scMINER	0.99432	0.995443	scMINER
30901	1698	scMINER	30901	1.60189	scMINER	0.994301	0.995443	scMINER
31001	1701	scMINER	31001	1.60019	scMINER	0.994282	0.995443	scMINER
31101	1707	scMINER	31101	1.60282	scMINER	0.994263	0.995443	scMINER
31201	1707	scMINER	31201	1.59087	scMINER	0.994244	0.995443	scMINER
31301	1712	scMINER	31301	1.59256	scMINER	0.994225	0.995443	scMINER
31401	1714	scMINER	31401	1.59146	scMINER	0.994206	0.995443	scMINER
31501	1717	scMINER	31501	1.58834	scMINER	0.994187	0.995443	scMINER
31601	1718	scMINER	31601	1.5805	scMINER	0.994167	0.995443	scMINER
31701	1721	scMINER	31701	1.58035	scMINER	0.994148	0.995443	scMINER
31801	1721	scMINER	31801	1.57457	scMINER	0.994129	0.995443	scMINER
31901	1726	scMINER	31901	1.57195	scMINER	0.99411	0.995443	scMINER
32001	1726	scMINER	32001	1.56909	scMINER	0.994091	0.995443	scMINER
32101	1728	scMINER	32101	1.56239	scMINER	0.994072	0.995443	scMINER
32201	1732	scMINER	32201	1.55755	scMINER	0.994053	0.995443	scMINER
32301	1737	scMINER	32301	1.55925	scMINER	0.994034	0.995443	scMINER
32401	1740	scMINER	32401	1.55774	scMINER	0.994014	0.995443	scMINER
32501	1741	scMINER	32501	1.55169	scMINER	0.993995	0.995443	scMINER
32601	1743	scMINER	32601	1.55209	scMINER	0.993976	0.995443	scMINER
32701	1744	scMINER	32701	1.54885	scMINER	0.993957	0.995443	scMINER
32801	1746	scMINER	32801	1.54377	scMINER	0.993938	0.995443	scMINER
32901	1754	scMINER	32901	1.54674	scMINER	0.993919	0.995443	scMINER
33001	1757	scMINER	33001	1.54665	scMINER	0.9939	0.995443	scMINER
33101	1759	scMINER	33101	1.54434	scMINER	0.993881	0.995443	scMINER
33201	1761	scMINER	33201	1.53934	scMINER	0.993862	0.995443	scMINER
33301	1762	scMINER	33301	1.53752	scMINER	0.993842	0.995443	scMINER
33401	1765	scMINER	33401	1.53612	scMINER	0.993823	0.995443	scMINER
33501	1769	scMINER	33501	1.53826	scMINER	0.993804	0.995443	scMINER
33601	1769	scMINER	33601	1.53692	scMINER	0.993785	0.995443	scMINER
33701	1775	scMINER	33701	1.53946	scMINER	0.993766	0.995443	scMINER
33801	1778	scMINER	33801	1.53673	scMINER	0.993747	0.995443	scMINER
33901	1780	scMINER	33901	1.53052	scMINER	0.993728	0.995443	scMINER
34001	1780	scMINER	34001	1.52267	scMINER	0.993709	0.995443	scMINER
34101	1783	scMINER	34101	1.51616	scMINER	0.993689	0.995443	scMINER
34201	1784	scMINER	34201	1.51315	scMINER	0.99367	0.995443	scMINER
34301	1789	scMINER	34301	1.51226	scMINER	0.993651	0.995443	scMINER
34401	1794	scMINER	34401	1.51265	scMINER	0.993632	0.995443	scMINER
34501	1799	scMINER	34501	1.51176	scMINER	0.993613	0.995443	scMINER
34601	1802	scMINER	34601	1.51174	scMINER	0.993594	0.995443	scMINER
34701	1807	scMINER	34701	1.50961	scMINER	0.993575	0.995443	scMINER
34801	1810	scMINER	34801	1.50959	scMINER	0.993556	0.995443	scMINER
34901	1811	scMINER	34901	1.5054	scMINER	0.993536	0.995443	scMINER
35001	1814	scMINER	35001	1.50415	scMINER	0.993517	0.995443	scMINER
35101	1816	scMINER	35101	1.49835	scMINER	0.993498	0.995443	scMINER
35201	1819	scMINER	35201	1.49343	scMINER	0.993479	0.995443	scMINER
35301	1821	scMINER	35301	1.49018	scMINER	0.99346	0.995443	scMINER
35401	1825	scMINER	35401	1.48495	scMINER	0.993441	0.995443	scMINER
35501	1830	scMINER	35501	1.48298	scMINER	0.993422	0.995443	scMINER
35601	1832	scMINER	35601	1.47742	scMINER	0.993403	0.995443	scMINER
35701	1835	scMINER	35701	1.47508	scMINER	0.993403	0.995029	scMINER
35801	1838	scMINER	35801	1.47158	scMINER	0.993383	0.995029	scMINER
35901	1840	scMINER	35901	1.46965	scMINER	0.993364	0.995029	scMINER
36001	1845	scMINER	36001	1.46895	scMINER	0.993345	0.995029	scMINER
36101	1846	scMINER	36101	1.46624	scMINER	0.993326	0.995029	scMINER
36201	1853	scMINER	36201	1.46136	scMINER	0.993307	0.995029	scMINER
36301	1855	scMINER	36301	1.45719	scMINER	0.993288	0.995029	scMINER
36401	1857	scMINER	36401	1.45192	scMINER	0.993269	0.995029	scMINER
36501	1861	scMINER	36501	1.45164	scMINER	0.99325	0.995029	scMINER
36601	1863	scMINER	36601	1.44755	scMINER	0.99323	0.995029	scMINER
36701	1869	scMINER	36701	1.44884	scMINER	0.993211	0.995029	scMINER
36801	1870	scMINER	36801	1.44737	scMINER	0.993192	0.995029	scMINER
36901	1874	scMINER	36901	1.44599	scMINER	0.993173	0.995029	scMINER
37001	1876	scMINER	37001	1.43865	scMINER	0.993154	0.995029	scMINER
37101	1881	scMINER	37101	1.43917	scMINER	0.993135	0.995029	scMINER
37201	1881	scMINER	37201	1.43807	scMINER	0.993116	0.995029	scMINER
37301	1886	scMINER	37301	1.43531	scMINER	0.993097	0.995029	scMINER
37401	1891	scMINER	37401	1.43584	scMINER	0.993077	0.995029	scMINER
37501	1897	scMINER	37501	1.43386	scMINER	0.993058	0.995029	scMINER
37601	1904	scMINER	37601	1.43698	scMINER	0.993039	0.995029	scMINER
37701	1906	scMINER	37701	1.43308	scMINER	0.99302	0.995029	scMINER
37801	1909	scMINER	37801	1.43426	scMINER	0.993001	0.995029	scMINER
37901	1911	scMINER	37901	1.43253	scMINER	0.992982	0.995029	scMINER
38001	1913	scMINER	38001	1.42868	scMINER	0.992963	0.995029	scMINER
38101	1918	scMINER	38101	1.43134	scMINER	0.992944	0.995029	scMINER
38201	1920	scMINER	38201	1.42964	scMINER	0.992924	0.995029	scMINER
38301	1921	scMINER	38301	1.42719	scMINER	0.992905	0.995029	scMINER
38401	1925	scMINER	38401	1.42593	scMINER	0.992886	0.995029	scMINER
38501	1927	scMINER	38501	1.4253	scMINER	0.992867	0.995029	scMINER
38601	1931	scMINER	38601	1.42614	scMINER	0.992848	0.995029	scMINER
38701	1936	scMINER	38701	1.42668	scMINER	0.992829	0.995029	scMINER
38801	1939	scMINER	38801	1.42678	scMINER	0.992829	0.994615	scMINER
38901	1939	scMINER	38901	1.42574	scMINER	0.99281	0.994615	scMINER
39001	1945	scMINER	39001	1.42595	scMINER	0.992791	0.994615	scMINER
39101	1946	scMINER	39101	1.4246	scMINER	0.992771	0.994615	scMINER
39201	1948	scMINER	39201	1.42294	scMINER	0.992752	0.994615	scMINER
39301	1949	scMINER	39301	1.42055	scMINER	0.992733	0.994615	scMINER
39401	1954	scMINER	39401	1.42109	scMINER	0.992714	0.994615	scMINER
39501	1955	scMINER	39501	1.41872	scMINER	0.992695	0.994615	scMINER
39601	1957	scMINER	39601	1.41914	scMINER	0.992676	0.994615	scMINER
39701	1961	scMINER	39701	1.41691	scMINER	0.992657	0.994615	scMINER
39801	1961	scMINER	39801	1.40978	scMINER	0.992638	0.994615	scMINER
39901	1964	scMINER	39901	1.4089	scMINER	0.992619	0.994615	scMINER
40001	1966	scMINER	40001	1.40429	scMINER	0.992599	0.994615	scMINER
40101	1968	scMINER	40101	1.40171	scMINER	0.99258	0.994615	scMINER
40201	1970	scMINER	40201	1.40014	scMINER	0.992561	0.994615	scMINER
40301	1973	scMINER	40301	1.39731	scMINER	0.992542	0.994615	scMINER
40401	1977	scMINER	40401	1.39717	scMINER	0.992523	0.994615	scMINER
40501	1982	scMINER	40501	1.39972	scMINER	0.992504	0.994615	scMINER
40601	1985	scMINER	40601	1.39887	scMINER	0.992485	0.994615	scMINER
40701	1988	scMINER	40701	1.39803	scMINER	0.992466	0.994615	scMINER
40801	1991	scMINER	40801	1.39916	scMINER	0.992446	0.994615	scMINER
40901	1993	scMINER	40901	1.3986	scMINER	0.992427	0.994615	scMINER
41001	1997	scMINER	41001	1.3965	scMINER	0.992408	0.994615	scMINER
41101	1998	scMINER	41101	1.39623	scMINER	0.992389	0.994615	scMINER
41201	2001	scMINER	41201	1.39345	scMINER	0.99237	0.994615	scMINER
41301	2001	scMINER	41301	1.38958	scMINER	0.992351	0.994615	scMINER
41401	2003	scMINER	41401	1.39001	scMINER	0.992332	0.994615	scMINER
41501	2005	scMINER	41501	1.38947	scMINER	0.992313	0.994615	scMINER
41601	2006	scMINER	41601	1.38632	scMINER	0.992293	0.994615	scMINER
41701	2011	scMINER	41701	1.38594	scMINER	0.992274	0.994615	scMINER
41801	2014	scMINER	41801	1.38514	scMINER	0.992255	0.994615	scMINER
41901	2016	scMINER	41901	1.38462	scMINER	0.992236	0.994615	scMINER
42001	2021	scMINER	42001	1.3852	scMINER	0.992217	0.994615	scMINER
42101	2021	scMINER	42101	1.38235	scMINER	0.992198	0.994615	scMINER
42201	2022	scMINER	42201	1.37738	scMINER	0.992179	0.994615	scMINER
42301	2025	scMINER	42301	1.37661	scMINER	0.99216	0.994615	scMINER
42401	2029	scMINER	42401	1.37373	scMINER	0.99214	0.994615	scMINER
42501	2036	scMINER	42501	1.37197	scMINER	0.992121	0.994615	scMINER
42601	2039	scMINER	42601	1.3703	scMINER	0.992102	0.994615	scMINER
42701	2043	scMINER	42701	1.3693	scMINER	0.992083	0.994615	scMINER
42801	2044	scMINER	42801	1.36358	scMINER	0.992064	0.994615	scMINER
42901	2048	scMINER	42901	1.36261	scMINER	0.992045	0.994615	scMINER
43001	2050	scMINER	43001	1.35672	scMINER	0.992026	0.994615	scMINER
43101	2052	scMINER	43101	1.35356	scMINER	0.992007	0.994615	scMINER
43201	2056	scMINER	43201	1.35263	scMINER	0.991987	0.994615	scMINER
43301	2056	scMINER	43301	1.34908	scMINER	0.991968	0.994615	scMINER
43401	2062	scMINER	43401	1.35125	scMINER	0.991949	0.994615	scMINER
43501	2065	scMINER	43501	1.35144	scMINER	0.99193	0.994615	scMINER
43601	2068	scMINER	43601	1.35075	scMINER	0.991911	0.994615	scMINER
43701	2070	scMINER	43701	1.35029	scMINER	0.991892	0.994615	scMINER
43801	2073	scMINER	43801	1.34698	scMINER	0.991873	0.994615	scMINER
43901	2074	scMINER	43901	1.34413	scMINER	0.991854	0.994615	scMINER
44001	2074	scMINER	44001	1.34239	scMINER	0.991834	0.994615	scMINER
44101	2078	scMINER	44101	1.34411	scMINER	0.991815	0.994615	scMINER
44201	2079	scMINER	44201	1.34389	scMINER	0.991796	0.994615	scMINER
44301	2082	scMINER	44301	1.34149	scMINER	0.991777	0.994615	scMINER
44401	2086	scMINER	44401	1.34062	scMINER	0.991758	0.994615	scMINER
44501	2091	scMINER	44501	1.34124	scMINER	0.991739	0.994615	scMINER
44601	2093	scMINER	44601	1.33995	scMINER	0.99172	0.994615	scMINER
44701	2096	scMINER	44701	1.3393	scMINER	0.991701	0.994615	scMINER
44801	2096	scMINER	44801	1.33503	scMINER	0.991681	0.994615	scMINER
44901	2097	scMINER	44901	1.33227	scMINER	0.991662	0.994615	scMINER
45001	2103	scMINER	45001	1.33186	scMINER	0.991643	0.994615	scMINER
45101	2104	scMINER	45101	1.32912	scMINER	0.991624	0.994615	scMINER
45201	2110	scMINER	45201	1.32788	scMINER	0.991605	0.994615	scMINER
45301	2113	scMINER	45301	1.32643	scMINER	0.991586	0.994615	scMINER
45401	2117	scMINER	45401	1.32561	scMINER	0.991567	0.994615	scMINER
45501	2119	scMINER	45501	1.32438	scMINER	0.991548	0.994615	scMINER
45601	2123	scMINER	45601	1.32357	scMINER	0.991529	0.994615	scMINER
45701	2129	scMINER	45701	1.32565	scMINER	0.991509	0.994615	scMINER
45801	2132	scMINER	45801	1.32587	scMINER	0.99149	0.994615	scMINER
45901	2134	scMINER	45901	1.32629	scMINER	0.991471	0.994615	scMINER
46001	2134	scMINER	46001	1.32382	scMINER	0.991452	0.994615	scMINER
46101	2144	scMINER	46101	1.32755	scMINER	0.991433	0.994615	scMINER
46201	2145	scMINER	46201	1.32407	scMINER	0.991414	0.994615	scMINER
46301	2147	scMINER	46301	1.32204	scMINER	0.991395	0.994615	scMINER
46401	2150	scMINER	46401	1.32226	scMINER	0.991376	0.994615	scMINER
46501	2154	scMINER	46501	1.32391	scMINER	0.991356	0.994615	scMINER
46601	2156	scMINER	46601	1.32351	scMINER	0.991337	0.994615	scMINER
46701	2157	scMINER	46701	1.32169	scMINER	0.991318	0.994615	scMINER
46801	2157	scMINER	46801	1.31927	scMINER	0.991299	0.994615	scMINER
46901	2160	scMINER	46901	1.32029	scMINER	0.99128	0.994615	scMINER
47001	2164	scMINER	47001	1.32032	scMINER	0.991261	0.994615	scMINER
47101	2164	scMINER	47101	1.31951	scMINER	0.991242	0.994615	scMINER
47201	2165	scMINER	47201	1.31371	scMINER	0.991223	0.994615	scMINER
47301	2167	scMINER	47301	1.31254	scMINER	0.991203	0.994615	scMINER
47401	2169	scMINER	47401	1.31216	scMINER	0.991184	0.994615	scMINER
47501	2171	scMINER	47501	1.31178	scMINER	0.991165	0.994615	scMINER
47601	2173	scMINER	47601	1.3122	scMINER	0.991146	0.994615	scMINER
47701	2175	scMINER	47701	1.30866	scMINER	0.991127	0.994615	scMINER
47801	2180	scMINER	47801	1.30695	scMINER	0.991108	0.994615	scMINER
47901	2184	scMINER	47901	1.30778	scMINER	0.991089	0.994615	scMINER
48001	2189	scMINER	48001	1.30843	scMINER	0.99107	0.994615	scMINER
48101	2191	scMINER	48101	1.30494	scMINER	0.99105	0.994615	scMINER
48201	2193	scMINER	48201	1.30303	scMINER	0.991031	0.994615	scMINER
48301	2195	scMINER	48301	1.3019	scMINER	0.991012	0.994615	scMINER
48401	2197	scMINER	48401	1.29846	scMINER	0.990993	0.994615	scMINER
48501	2199	scMINER	48501	1.29658	scMINER	0.990974	0.994615	scMINER
48601	2205	scMINER	48601	1.29401	scMINER	0.990955	0.994615	scMINER
48701	2208	scMINER	48701	1.29123	scMINER	0.990936	0.994615	scMINER
48801	2217	scMINER	48801	1.29422	scMINER	0.990917	0.994615	scMINER
48901	2219	scMINER	48901	1.29312	scMINER	0.990897	0.994615	scMINER
49001	2224	scMINER	49001	1.29604	scMINER	0.990878	0.994615	scMINER
49101	2225	scMINER	49101	1.29436	scMINER	0.990859	0.994615	scMINER
49201	2226	scMINER	49201	1.29193	scMINER	0.99084	0.994615	scMINER
49301	2226	scMINER	49301	1.28522	scMINER	0.990821	0.994615	scMINER
49401	2228	scMINER	49401	1.28193	scMINER	0.990802	0.994615	scMINER
49501	2234	scMINER	49501	1.2817	scMINER	0.990783	0.994615	scMINER
49601	2240	scMINER	49601	1.28146	scMINER	0.990764	0.994615	scMINER
49701	2245	scMINER	49701	1.28139	scMINER	0.990744	0.994615	scMINER
49801	2251	scMINER	49801	1.28043	scMINER	0.990725	0.994615	scMINER
49901	2256	scMINER	49901	1.28255	scMINER	0.990706	0.994615	scMINER
50001	2256	scMINER	50001	1.28182	scMINER	0.990687	0.994615	scMINER
50101	2261	scMINER	50101	1.27957	scMINER	0.990668	0.994615	scMINER
50201	2268	scMINER	50201	1.28281	scMINER	0.990649	0.994615	scMINER
50301	2269	scMINER	50301	1.28192	scMINER	0.99063	0.994615	scMINER
50401	2272	scMINER	50401	1.28	scMINER	0.990611	0.994615	scMINER
50501	2276	scMINER	50501	1.28081	scMINER	0.990591	0.994615	scMINER
50601	2278	scMINER	50601	1.27906	scMINER	0.990572	0.994615	scMINER
50701	2280	scMINER	50701	1.27874	scMINER	0.990553	0.994615	scMINER
50801	2283	scMINER	50801	1.27828	scMINER	0.990534	0.994615	scMINER
50901	2286	scMINER	50901	1.27638	scMINER	0.990515	0.994615	scMINER
51001	2289	scMINER	51001	1.27663	scMINER	0.990496	0.994615	scMINER
51101	2293	scMINER	51101	1.2746	scMINER	0.990477	0.994615	scMINER
51201	2299	scMINER	51201	1.27368	scMINER	0.990458	0.994615	scMINER
51301	2303	scMINER	51301	1.27308	scMINER	0.990438	0.994615	scMINER
51401	2309	scMINER	51401	1.27499	scMINER	0.990419	0.994615	scMINER
51501	2314	scMINER	51501	1.27493	scMINER	0.9904	0.994615	scMINER
51601	2316	scMINER	51601	1.27393	scMINER	0.990381	0.994615	scMINER
51701	2319	scMINER	51701	1.27348	scMINER	0.990362	0.994615	scMINER
51801	2322	scMINER	51801	1.27233	scMINER	0.990343	0.994615	scMINER
51901	2330	scMINER	51901	1.27462	scMINER	0.990324	0.994615	scMINER
52001	2332	scMINER	52001	1.27293	scMINER	0.990305	0.994615	scMINER
52101	2337	scMINER	52101	1.27357	scMINER	0.990286	0.994615	scMINER
52201	2339	scMINER	52201	1.27258	scMINER	0.990266	0.994615	scMINER
52301	2343	scMINER	52301	1.27337	scMINER	0.990247	0.994615	scMINER
52401	2347	scMINER	52401	1.27278	scMINER	0.990228	0.994615	scMINER
52501	2349	scMINER	52501	1.27179	scMINER	0.990209	0.994615	scMINER
52601	2351	scMINER	52601	1.26739	scMINER	0.99019	0.994615	scMINER
52701	2355	scMINER	52701	1.26613	scMINER	0.990171	0.994615	scMINER
52801	2357	scMINER	52801	1.26381	scMINER	0.990152	0.994615	scMINER
52901	2361	scMINER	52901	1.26595	scMINER	0.990133	0.994615	scMINER
53001	2366	scMINER	53001	1.26863	scMINER	0.990113	0.994615	scMINER
53101	2372	scMINER	53101	1.26981	scMINER	0.990094	0.994615	scMINER
53201	2376	scMINER	53201	1.26923	scMINER	0.990075	0.994615	scMINER
53301	2380	scMINER	53301	1.26933	scMINER	0.990075	0.9942	scMINER
53401	2383	scMINER	53401	1.26823	scMINER	0.990056	0.9942	scMINER
53501	2385	scMINER	53501	1.26862	scMINER	0.990037	0.9942	scMINER
53601	2389	scMINER	53601	1.26805	scMINER	0.990018	0.9942	scMINER
53701	2391	scMINER	53701	1.26642	scMINER	0.989999	0.9942	scMINER
53801	2392	scMINER	53801	1.26294	scMINER	0.98998	0.9942	scMINER
53901	2393	scMINER	53901	1.25815	scMINER	0.98996	0.9942	scMINER
54001	2394	scMINER	54001	1.25735	scMINER	0.989941	0.9942	scMINER
54101	2398	scMINER	54101	1.25813	scMINER	0.989922	0.9942	scMINER
54201	2401	scMINER	54201	1.25773	scMINER	0.989903	0.9942	scMINER
54301	2401	scMINER	54301	1.25379	scMINER	0.989884	0.9942	scMINER
54401	2403	scMINER	54401	1.25352	scMINER	0.989865	0.9942	scMINER
54501	2406	scMINER	54501	1.25182	scMINER	0.989846	0.9942	scMINER
54601	2410	scMINER	54601	1.25065	scMINER	0.989827	0.9942	scMINER
54701	2414	scMINER	54701	1.25013	scMINER	0.989807	0.9942	scMINER
1	0	GENIE3	1	NA	GENIE3	0.989788	0.9942	scMINER
101	1	GENIE3	101	0.25	GENIE3	0.989769	0.9942	scMINER
201	2	GENIE3	201	0.222222	GENIE3	0.98975	0.9942	scMINER
301	4	GENIE3	301	0.4	GENIE3	0.989731	0.9942	scMINER
401	6	GENIE3	401	0.5	GENIE3	0.989712	0.9942	scMINER
501	8	GENIE3	501	0.421053	GENIE3	0.989693	0.9942	scMINER
601	9	GENIE3	601	0.36	GENIE3	0.989674	0.9942	scMINER
701	10	GENIE3	701	0.344828	GENIE3	0.989654	0.9942	scMINER
801	13	GENIE3	801	0.419355	GENIE3	0.989635	0.9942	scMINER
901	14	GENIE3	901	0.424242	GENIE3	0.989616	0.9942	scMINER
1001	17	GENIE3	1001	0.485714	GENIE3	0.989597	0.9942	scMINER
1101	19	GENIE3	1101	0.475	GENIE3	0.989578	0.9942	scMINER
1201	22	GENIE3	1201	0.511628	GENIE3	0.989559	0.9942	scMINER
1301	25	GENIE3	1301	0.555556	GENIE3	0.98954	0.9942	scMINER
1401	25	GENIE3	1401	0.531915	GENIE3	0.989521	0.9942	scMINER
1501	27	GENIE3	1501	0.519231	GENIE3	0.989501	0.9942	scMINER
1601	27	GENIE3	1601	0.509434	GENIE3	0.989482	0.9942	scMINER
1701	29	GENIE3	1701	0.517857	GENIE3	0.989463	0.9942	scMINER
1801	31	GENIE3	1801	0.534483	GENIE3	0.989444	0.9942	scMINER
1901	31	GENIE3	1901	0.492063	GENIE3	0.989425	0.9942	scMINER
2001	32	GENIE3	2001	0.492308	GENIE3	0.989406	0.9942	scMINER
2101	34	GENIE3	2101	0.472222	GENIE3	0.989387	0.9942	scMINER
2201	34	GENIE3	2201	0.459459	GENIE3	0.989368	0.9942	scMINER
2301	36	GENIE3	2301	0.461538	GENIE3	0.989348	0.9942	scMINER
2401	37	GENIE3	2401	0.4625	GENIE3	0.989329	0.9942	scMINER
2501	39	GENIE3	2501	0.464286	GENIE3	0.98931	0.9942	scMINER
2601	41	GENIE3	2601	0.455556	GENIE3	0.989291	0.9942	scMINER
2701	44	GENIE3	2701	0.478261	GENIE3	0.989272	0.9942	scMINER
2801	46	GENIE3	2801	0.479167	GENIE3	0.989253	0.9942	scMINER
2901	46	GENIE3	2901	0.45098	GENIE3	0.989234	0.9942	scMINER
3001	52	GENIE3	3001	0.490566	GENIE3	0.989215	0.9942	scMINER
3101	54	GENIE3	3101	0.473684	GENIE3	0.989195	0.9942	scMINER
3201	55	GENIE3	3201	0.466102	GENIE3	0.989176	0.9942	scMINER
3301	57	GENIE3	3301	0.459677	GENIE3	0.989157	0.9942	scMINER
3401	59	GENIE3	3401	0.460938	GENIE3	0.989138	0.9942	scMINER
3501	59	GENIE3	3501	0.450382	GENIE3	0.989119	0.9942	scMINER
3601	61	GENIE3	3601	0.458647	GENIE3	0.9891	0.9942	scMINER
3701	64	GENIE3	3701	0.467153	GENIE3	0.989081	0.9942	scMINER
3801	68	GENIE3	3801	0.489209	GENIE3	0.989062	0.9942	scMINER
3901	69	GENIE3	3901	0.485915	GENIE3	0.989043	0.9942	scMINER
4001	70	GENIE3	4001	0.492958	GENIE3	0.989023	0.9942	scMINER
4101	70	GENIE3	4101	0.482759	GENIE3	0.989004	0.9942	scMINER
4201	71	GENIE3	4201	0.464052	GENIE3	0.988985	0.9942	scMINER
4301	71	GENIE3	4301	0.458065	GENIE3	0.988966	0.9942	scMINER
4401	73	GENIE3	4401	0.45625	GENIE3	0.988947	0.9942	scMINER
4501	76	GENIE3	4501	0.469136	GENIE3	0.988928	0.9942	scMINER
4601	77	GENIE3	4601	0.461078	GENIE3	0.988909	0.9942	scMINER
4701	78	GENIE3	4701	0.448276	GENIE3	0.98889	0.9942	scMINER
4801	79	GENIE3	4801	0.446328	GENIE3	0.98887	0.9942	scMINER
4901	81	GENIE3	4901	0.452514	GENIE3	0.988851	0.9942	scMINER
5001	82	GENIE3	5001	0.44086	GENIE3	0.988851	0.993786	scMINER
5101	82	GENIE3	5101	0.429319	GENIE3	0.988832	0.993786	scMINER
5201	84	GENIE3	5201	0.435233	GENIE3	0.988813	0.993786	scMINER
5301	85	GENIE3	5301	0.429293	GENIE3	0.988794	0.993786	scMINER
5401	88	GENIE3	5401	0.435644	GENIE3	0.988775	0.993786	scMINER
5501	92	GENIE3	5501	0.446602	GENIE3	0.988756	0.993786	scMINER
5601	92	GENIE3	5601	0.442308	GENIE3	0.988756	0.993372	scMINER
5701	94	GENIE3	5701	0.443396	GENIE3	0.988737	0.993372	scMINER
5801	96	GENIE3	5801	0.450704	GENIE3	0.988717	0.993372	scMINER
5901	96	GENIE3	5901	0.450704	GENIE3	0.988717	0.992958	scMINER
6001	100	GENIE3	6001	0.465116	GENIE3	0.988698	0.992958	scMINER
6101	100	GENIE3	6101	0.456621	GENIE3	0.988679	0.992958	scMINER
6201	101	GENIE3	6201	0.457014	GENIE3	0.98866	0.992958	scMINER
6301	102	GENIE3	6301	0.457399	GENIE3	0.988641	0.992958	scMINER
6401	107	GENIE3	6401	0.473451	GENIE3	0.988622	0.992958	scMINER
6501	107	GENIE3	6501	0.463203	GENIE3	0.988603	0.992958	scMINER
6601	108	GENIE3	6601	0.459574	GENIE3	0.988584	0.992958	scMINER
6701	109	GENIE3	6701	0.454167	GENIE3	0.988564	0.992958	scMINER
6801	111	GENIE3	6801	0.45679	GENIE3	0.988545	0.992958	scMINER
6901	117	GENIE3	6901	0.46988	GENIE3	0.988526	0.992958	scMINER
7001	118	GENIE3	7001	0.47012	GENIE3	0.988507	0.992958	scMINER
7101	119	GENIE3	7101	0.472222	GENIE3	0.988488	0.992958	scMINER
7201	120	GENIE3	7201	0.46875	GENIE3	0.988469	0.992958	scMINER
7301	122	GENIE3	7301	0.474708	GENIE3	0.98845	0.992958	scMINER
7401	125	GENIE3	7401	0.477099	GENIE3	0.988431	0.992958	scMINER
7501	129	GENIE3	7501	0.486792	GENIE3	0.988411	0.992958	scMINER
7601	130	GENIE3	7601	0.485075	GENIE3	0.988392	0.992958	scMINER
7701	133	GENIE3	7701	0.490775	GENIE3	0.988373	0.992958	scMINER
7801	135	GENIE3	7801	0.496324	GENIE3	0.988354	0.992958	scMINER
7901	140	GENIE3	7901	0.509091	GENIE3	0.988335	0.992958	scMINER
8001	143	GENIE3	8001	0.514388	GENIE3	0.988316	0.992958	scMINER
8101	145	GENIE3	8101	0.510563	GENIE3	0.988297	0.992958	scMINER
8201	150	GENIE3	8201	0.522648	GENIE3	0.988278	0.992958	scMINER
8301	152	GENIE3	8301	0.525952	GENIE3	0.988258	0.992958	scMINER
8401	153	GENIE3	8401	0.523973	GENIE3	0.988239	0.992958	scMINER
8501	156	GENIE3	8501	0.527027	GENIE3	0.98822	0.992958	scMINER
8601	157	GENIE3	8601	0.52862	GENIE3	0.988201	0.992958	scMINER
8701	160	GENIE3	8701	0.535117	GENIE3	0.988182	0.992958	scMINER
8801	161	GENIE3	8801	0.531353	GENIE3	0.988163	0.992958	scMINER
8901	163	GENIE3	8901	0.530945	GENIE3	0.988144	0.992958	scMINER
9001	164	GENIE3	9001	0.529032	GENIE3	0.988125	0.992958	scMINER
9101	165	GENIE3	9101	0.527157	GENIE3	0.988105	0.992958	scMINER
9201	169	GENIE3	9201	0.53481	GENIE3	0.988086	0.992958	scMINER
9301	172	GENIE3	9301	0.539185	GENIE3	0.988067	0.992958	scMINER
9401	175	GENIE3	9401	0.541796	GENIE3	0.988048	0.992958	scMINER
9501	177	GENIE3	9501	0.544615	GENIE3	0.988029	0.992958	scMINER
9601	179	GENIE3	9601	0.545732	GENIE3	0.988029	0.992543	scMINER
9701	183	GENIE3	9701	0.55287	GENIE3	0.98801	0.992543	scMINER
9801	185	GENIE3	9801	0.557229	GENIE3	0.987991	0.992543	scMINER
9901	186	GENIE3	9901	0.551929	GENIE3	0.987972	0.992543	scMINER
10001	187	GENIE3	10001	0.543605	GENIE3	0.987952	0.992543	scMINER
10101	188	GENIE3	10101	0.543353	GENIE3	0.987933	0.992543	scMINER
10201	188	GENIE3	10201	0.543353	GENIE3	0.987914	0.992543	scMINER
10301	189	GENIE3	10301	0.538462	GENIE3	0.987895	0.992543	scMINER
10401	189	GENIE3	10401	0.535411	GENIE3	0.987876	0.992543	scMINER
10501	189	GENIE3	10501	0.530899	GENIE3	0.987857	0.992543	scMINER
10601	190	GENIE3	10601	0.524862	GENIE3	0.987838	0.992543	scMINER
10701	194	GENIE3	10701	0.525745	GENIE3	0.987819	0.992543	scMINER
10801	195	GENIE3	10801	0.524194	GENIE3	0.987819	0.992129	scMINER
10901	200	GENIE3	10901	0.531915	GENIE3	0.9878	0.992129	scMINER
11001	202	GENIE3	11001	0.532982	GENIE3	0.98778	0.992129	scMINER
11101	204	GENIE3	11101	0.52987	GENIE3	0.987761	0.992129	scMINER
11201	209	GENIE3	11201	0.540052	GENIE3	0.987742	0.992129	scMINER
11301	211	GENIE3	11301	0.542416	GENIE3	0.987723	0.992129	scMINER
11401	214	GENIE3	11401	0.547315	GENIE3	0.987704	0.992129	scMINER
11501	217	GENIE3	11501	0.550761	GENIE3	0.987685	0.992129	scMINER
11601	218	GENIE3	11601	0.551899	GENIE3	0.987666	0.992129	scMINER
11701	219	GENIE3	11701	0.5475	GENIE3	0.987647	0.992129	scMINER
11801	221	GENIE3	11801	0.551122	GENIE3	0.987627	0.992129	scMINER
11901	224	GENIE3	11901	0.553086	GENIE3	0.987608	0.992129	scMINER
12001	229	GENIE3	12001	0.561275	GENIE3	0.987589	0.992129	scMINER
12101	234	GENIE3	12101	0.570732	GENIE3	0.98757	0.992129	scMINER
12201	236	GENIE3	12201	0.571429	GENIE3	0.987551	0.992129	scMINER
12301	241	GENIE3	12301	0.579327	GENIE3	0.987532	0.992129	scMINER
12401	244	GENIE3	12401	0.582339	GENIE3	0.987513	0.992129	scMINER
12501	244	GENIE3	12501	0.578199	GENIE3	0.987494	0.992129	scMINER
12601	247	GENIE3	12601	0.581176	GENIE3	0.987474	0.992129	scMINER
12701	250	GENIE3	12701	0.584112	GENIE3	0.987455	0.992129	scMINER
12801	253	GENIE3	12801	0.585648	GENIE3	0.987436	0.992129	scMINER
12901	257	GENIE3	12901	0.590805	GENIE3	0.987417	0.992129	scMINER
13001	261	GENIE3	13001	0.591837	GENIE3	0.987398	0.992129	scMINER
13101	268	GENIE3	13101	0.606335	GENIE3	0.987379	0.992129	scMINER
13201	269	GENIE3	13201	0.605856	GENIE3	0.98736	0.992129	scMINER
13301	272	GENIE3	13301	0.609865	GENIE3	0.987341	0.992129	scMINER
13401	274	GENIE3	13401	0.604857	GENIE3	0.987321	0.992129	scMINER
13501	276	GENIE3	13501	0.605263	GENIE3	0.987302	0.992129	scMINER
13601	279	GENIE3	13601	0.60917	GENIE3	0.987283	0.992129	scMINER
13701	285	GENIE3	13701	0.615551	GENIE3	0.987264	0.992129	scMINER
13801	288	GENIE3	13801	0.619355	GENIE3	0.987245	0.992129	scMINER
13901	291	GENIE3	13901	0.623126	GENIE3	0.987226	0.992129	scMINER
14001	297	GENIE3	14001	0.635974	GENIE3	0.987207	0.992129	scMINER
14101	299	GENIE3	14101	0.633475	GENIE3	0.987188	0.992129	scMINER
14201	301	GENIE3	14201	0.633684	GENIE3	0.987168	0.992129	scMINER
14301	303	GENIE3	14301	0.632568	GENIE3	0.987149	0.992129	scMINER
14401	303	GENIE3	14401	0.627329	GENIE3	0.98713	0.992129	scMINER
14501	305	GENIE3	14501	0.628866	GENIE3	0.987111	0.992129	scMINER
14601	307	GENIE3	14601	0.626531	GENIE3	0.987092	0.992129	scMINER
14701	311	GENIE3	14701	0.629555	GENIE3	0.987073	0.992129	scMINER
14801	314	GENIE3	14801	0.631791	GENIE3	0.987054	0.992129	scMINER
14901	317	GENIE3	14901	0.631474	GENIE3	0.987035	0.992129	scMINER
15001	320	GENIE3	15001	0.636183	GENIE3	0.987015	0.992129	scMINER
15101	324	GENIE3	15101	0.640316	GENIE3	0.986996	0.992129	scMINER
15201	324	GENIE3	15201	0.635294	GENIE3	0.986977	0.992129	scMINER
15301	326	GENIE3	15301	0.637965	GENIE3	0.986958	0.992129	scMINER
15401	330	GENIE3	15401	0.642023	GENIE3	0.986958	0.991715	scMINER
15501	330	GENIE3	15501	0.638298	GENIE3	0.986939	0.991715	scMINER
15601	331	GENIE3	15601	0.637765	GENIE3	0.98692	0.991715	scMINER
15701	333	GENIE3	15701	0.634286	GENIE3	0.986901	0.991715	scMINER
15801	336	GENIE3	15801	0.630394	GENIE3	0.986882	0.991715	scMINER
15901	339	GENIE3	15901	0.634831	GENIE3	0.986862	0.991715	scMINER
16001	340	GENIE3	16001	0.635514	GENIE3	0.986843	0.991715	scMINER
16101	345	GENIE3	16101	0.637708	GENIE3	0.986824	0.991715	scMINER
16201	347	GENIE3	16201	0.630909	GENIE3	0.986805	0.991715	scMINER
16301	350	GENIE3	16301	0.630631	GENIE3	0.986786	0.991715	scMINER
16401	357	GENIE3	16401	0.640934	GENIE3	0.986767	0.991715	scMINER
16501	361	GENIE3	16501	0.645796	GENIE3	0.986748	0.991715	scMINER
16601	367	GENIE3	16601	0.653025	GENIE3	0.986729	0.991715	scMINER
16701	372	GENIE3	16701	0.659574	GENIE3	0.98671	0.991715	scMINER
16801	377	GENIE3	16801	0.659091	GENIE3	0.98669	0.991715	scMINER
16901	383	GENIE3	16901	0.667247	GENIE3	0.986671	0.991715	scMINER
17001	385	GENIE3	17001	0.669565	GENIE3	0.986652	0.991715	scMINER
17101	390	GENIE3	17101	0.677083	GENIE3	0.986633	0.991715	scMINER
17201	393	GENIE3	17201	0.678756	GENIE3	0.986614	0.991715	scMINER
17301	396	GENIE3	17301	0.676923	GENIE3	0.986595	0.991715	scMINER
17401	401	GENIE3	17401	0.679661	GENIE3	0.986576	0.991715	scMINER
17501	403	GENIE3	17501	0.679595	GENIE3	0.986557	0.991715	scMINER
17601	406	GENIE3	17601	0.680067	GENIE3	0.986537	0.991715	scMINER
17701	409	GENIE3	17701	0.681667	GENIE3	0.986518	0.991715	scMINER
17801	413	GENIE3	17801	0.682645	GENIE3	0.986499	0.991715	scMINER
17901	420	GENIE3	17901	0.689655	GENIE3	0.98648	0.991715	scMINER
18001	426	GENIE3	18001	0.693811	GENIE3	0.986461	0.991715	scMINER
18101	428	GENIE3	18101	0.692557	GENIE3	0.986442	0.991715	scMINER
18201	432	GENIE3	18201	0.695652	GENIE3	0.986423	0.991715	scMINER
18301	436	GENIE3	18301	0.700965	GENIE3	0.986404	0.991715	scMINER
18401	442	GENIE3	18401	0.7072	GENIE3	0.986384	0.991715	scMINER
18501	446	GENIE3	18501	0.7136	GENIE3	0.986365	0.991715	scMINER
18601	451	GENIE3	18601	0.7216	GENIE3	0.986346	0.991715	scMINER
18701	454	GENIE3	18701	0.720635	GENIE3	0.986327	0.991715	scMINER
18801	456	GENIE3	18801	0.716981	GENIE3	0.986308	0.991715	scMINER
18901	462	GENIE3	18901	0.717391	GENIE3	0.986289	0.991715	scMINER
19001	468	GENIE3	19001	0.723338	GENIE3	0.98627	0.991715	scMINER
19101	470	GENIE3	19101	0.723077	GENIE3	0.986251	0.991715	scMINER
19201	475	GENIE3	19201	0.729647	GENIE3	0.986231	0.991715	scMINER
19301	478	GENIE3	19301	0.733129	GENIE3	0.986212	0.991715	scMINER
19401	480	GENIE3	19401	0.733945	GENIE3	0.986193	0.991715	scMINER
19501	483	GENIE3	19501	0.73516	GENIE3	0.986174	0.991715	scMINER
19601	487	GENIE3	19601	0.737879	GENIE3	0.986155	0.991715	scMINER
19701	490	GENIE3	19701	0.739065	GENIE3	0.986136	0.991715	scMINER
19801	496	GENIE3	19801	0.743628	GENIE3	0.986117	0.991715	scMINER
19901	501	GENIE3	19901	0.744428	GENIE3	0.986098	0.991715	scMINER
20001	507	GENIE3	20001	0.748892	GENIE3	0.986078	0.991715	scMINER
20101	511	GENIE3	20101	0.751471	GENIE3	0.986059	0.991715	scMINER
20201	517	GENIE3	20201	0.755848	GENIE3	0.98604	0.991715	scMINER
20301	519	GENIE3	20301	0.755459	GENIE3	0.986021	0.991715	scMINER
20401	527	GENIE3	20401	0.761561	GENIE3	0.986002	0.991715	scMINER
20501	532	GENIE3	20501	0.765468	GENIE3	0.985983	0.991715	scMINER
20601	533	GENIE3	20601	0.76361	GENIE3	0.985964	0.991715	scMINER
20701	538	GENIE3	20701	0.766382	GENIE3	0.985945	0.991715	scMINER
20801	542	GENIE3	20801	0.764457	GENIE3	0.985925	0.991715	scMINER
20901	547	GENIE3	20901	0.767181	GENIE3	0.985906	0.991715	scMINER
21001	551	GENIE3	21001	0.76848	GENIE3	0.985887	0.991715	scMINER
21101	557	GENIE3	21101	0.774687	GENIE3	0.985868	0.991715	scMINER
21201	564	GENIE3	21201	0.777931	GENIE3	0.985849	0.991715	scMINER
21301	569	GENIE3	21301	0.783747	GENIE3	0.98583	0.991715	scMINER
21401	574	GENIE3	21401	0.784153	GENIE3	0.98583	0.991301	scMINER
21501	576	GENIE3	21501	0.782609	GENIE3	0.985811	0.991301	scMINER
21601	578	GENIE3	21601	0.781081	GENIE3	0.985792	0.991301	scMINER
21701	586	GENIE3	21701	0.786577	GENIE3	0.985772	0.991301	scMINER
21801	590	GENIE3	21801	0.789826	GENIE3	0.985753	0.991301	scMINER
21901	595	GENIE3	21901	0.795455	GENIE3	0.985734	0.991301	scMINER
22001	598	GENIE3	22001	0.797333	GENIE3	0.985715	0.991301	scMINER
22101	603	GENIE3	22101	0.800797	GENIE3	0.985696	0.991301	scMINER
22201	609	GENIE3	22201	0.80343	GENIE3	0.985677	0.991301	scMINER
22301	614	GENIE3	22301	0.805774	GENIE3	0.985658	0.991301	scMINER
22401	618	GENIE3	22401	0.808901	GENIE3	0.985639	0.991301	scMINER
22501	623	GENIE3	22501	0.814379	GENIE3	0.985619	0.991301	scMINER
22601	628	GENIE3	22601	0.813472	GENIE3	0.9856	0.991301	scMINER
22701	630	GENIE3	22701	0.813953	GENIE3	0.985581	0.991301	scMINER
22801	636	GENIE3	22801	0.817481	GENIE3	0.985562	0.991301	scMINER
22901	640	GENIE3	22901	0.820513	GENIE3	0.985543	0.991301	scMINER
23001	640	GENIE3	23001	0.816327	GENIE3	0.985524	0.991301	scMINER
23101	645	GENIE3	23101	0.821656	GENIE3	0.985505	0.991301	scMINER
23201	650	GENIE3	23201	0.823828	GENIE3	0.985486	0.991301	scMINER
23301	656	GENIE3	23301	0.827238	GENIE3	0.985467	0.991301	scMINER
23401	659	GENIE3	23401	0.829975	GENIE3	0.985447	0.991301	scMINER
23501	664	GENIE3	23501	0.833124	GENIE3	0.985428	0.991301	scMINER
23601	670	GENIE3	23601	0.838548	GENIE3	0.985409	0.991301	scMINER
23701	675	GENIE3	23701	0.842697	GENIE3	0.98539	0.991301	scMINER
23801	681	GENIE3	23801	0.847015	GENIE3	0.985371	0.991301	scMINER
23901	683	GENIE3	23901	0.847395	GENIE3	0.985352	0.991301	scMINER
24001	689	GENIE3	24001	0.848522	GENIE3	0.985333	0.991301	scMINER
24101	699	GENIE3	24101	0.859779	GENIE3	0.985314	0.991301	scMINER
24201	705	GENIE3	24201	0.862913	GENIE3	0.985294	0.991301	scMINER
24301	710	GENIE3	24301	0.867971	GENIE3	0.985275	0.991301	scMINER
24401	715	GENIE3	24401	0.867718	GENIE3	0.985256	0.991301	scMINER
24501	721	GENIE3	24501	0.870773	GENIE3	0.985237	0.991301	scMINER
24601	724	GENIE3	24601	0.868106	GENIE3	0.985218	0.991301	scMINER
24701	731	GENIE3	24701	0.875449	GENIE3	0.985199	0.991301	scMINER
24801	733	GENIE3	24801	0.871581	GENIE3	0.98518	0.991301	scMINER
24901	740	GENIE3	24901	0.873672	GENIE3	0.985161	0.991301	scMINER
25001	744	GENIE3	25001	0.877358	GENIE3	0.985141	0.991301	scMINER
25101	750	GENIE3	25101	0.877193	GENIE3	0.985122	0.991301	scMINER
25201	754	GENIE3	25201	0.876744	GENIE3	0.985103	0.991301	scMINER
25301	760	GENIE3	25301	0.881671	GENIE3	0.985084	0.991301	scMINER
25401	767	GENIE3	25401	0.887731	GENIE3	0.985065	0.991301	scMINER
25501	775	GENIE3	25501	0.89183	GENIE3	0.985046	0.991301	scMINER
25601	781	GENIE3	25601	0.89667	GENIE3	0.985027	0.991301	scMINER
25701	790	GENIE3	25701	0.904926	GENIE3	0.985008	0.991301	scMINER
25801	794	GENIE3	25801	0.908467	GENIE3	0.984988	0.991301	scMINER
25901	804	GENIE3	25901	0.918857	GENIE3	0.984969	0.991301	scMINER
26001	811	GENIE3	26001	0.92369	GENIE3	0.98495	0.991301	scMINER
26101	815	GENIE3	26101	0.925085	GENIE3	0.984931	0.991301	scMINER
26201	824	GENIE3	26201	0.931073	GENIE3	0.984912	0.991301	scMINER
26301	827	GENIE3	26301	0.92713	GENIE3	0.984893	0.991301	scMINER
26401	839	GENIE3	26401	0.93953	GENIE3	0.984874	0.991301	scMINER
26501	848	GENIE3	26501	0.947486	GENIE3	0.984855	0.991301	scMINER
26601	853	GENIE3	26601	0.947778	GENIE3	0.984835	0.991301	scMINER
26701	859	GENIE3	26701	0.949171	GENIE3	0.984816	0.991301	scMINER
26801	862	GENIE3	26801	0.947253	GENIE3	0.984797	0.991301	scMINER
26901	865	GENIE3	26901	0.946389	GENIE3	0.984778	0.991301	scMINER
27001	870	GENIE3	27001	0.947712	GENIE3	0.984759	0.991301	scMINER
27101	878	GENIE3	27101	0.953312	GENIE3	0.98474	0.991301	scMINER
27201	884	GENIE3	27201	0.958785	GENIE3	0.984721	0.991301	scMINER
27301	893	GENIE3	27301	0.962284	GENIE3	0.984702	0.991301	scMINER
27401	901	GENIE3	27401	0.966738	GENIE3	0.984682	0.991301	scMINER
27501	907	GENIE3	27501	0.969017	GENIE3	0.984663	0.991301	scMINER
27601	912	GENIE3	27601	0.970213	GENIE3	0.984644	0.991301	scMINER
27701	920	GENIE3	27701	0.977683	GENIE3	0.984625	0.991301	scMINER
27801	927	GENIE3	27801	0.981992	GENIE3	0.984606	0.991301	scMINER
27901	931	GENIE3	27901	0.983105	GENIE3	0.984587	0.991301	scMINER
28001	934	GENIE3	28001	0.982124	GENIE3	0.984568	0.991301	scMINER
28101	942	GENIE3	28101	0.986387	GENIE3	0.984549	0.991301	scMINER
28201	946	GENIE3	28201	0.988506	GENIE3	0.984529	0.991301	scMINER
28301	956	GENIE3	28301	0.994797	GENIE3	0.98451	0.991301	scMINER
28401	963	GENIE3	28401	0.996894	GENIE3	0.984491	0.991301	scMINER
28501	971	GENIE3	28501	1.00103	GENIE3	0.984472	0.991301	scMINER
28601	974	GENIE3	28601	1.00206	GENIE3	0.984453	0.991301	scMINER
28701	980	GENIE3	28701	1.00307	GENIE3	0.984434	0.991301	scMINER
28801	985	GENIE3	28801	1.00613	GENIE3	0.984415	0.991301	scMINER
28901	994	GENIE3	28901	1.01325	GENIE3	0.984396	0.991301	scMINER
29001	999	GENIE3	29001	1.01524	GENIE3	0.984376	0.991301	scMINER
29101	1006	GENIE3	29101	1.01719	GENIE3	0.984357	0.991301	scMINER
29201	1010	GENIE3	29201	1.01712	GENIE3	0.984338	0.991301	scMINER
29301	1013	GENIE3	29301	1.01401	GENIE3	0.984319	0.991301	scMINER
29401	1019	GENIE3	29401	1.01595	GENIE3	0.9843	0.991301	scMINER
29501	1026	GENIE3	29501	1.01383	GENIE3	0.984281	0.991301	scMINER
29601	1031	GENIE3	29601	1.01576	GENIE3	0.984262	0.991301	scMINER
29701	1043	GENIE3	29701	1.02155	GENIE3	0.984243	0.991301	scMINER
29801	1050	GENIE3	29801	1.02639	GENIE3	0.984224	0.991301	scMINER
29901	1055	GENIE3	29901	1.02927	GENIE3	0.984204	0.991301	scMINER
30001	1060	GENIE3	30001	1.03013	GENIE3	0.984185	0.991301	scMINER
30101	1068	GENIE3	30101	1.03488	GENIE3	0.984166	0.991301	scMINER
30201	1071	GENIE3	30201	1.03679	GENIE3	0.984147	0.991301	scMINER
30301	1079	GENIE3	30301	1.04151	GENIE3	0.984128	0.991301	scMINER
30401	1084	GENIE3	30401	1.04131	GENIE3	0.984109	0.991301	scMINER
30501	1090	GENIE3	30501	1.04207	GENIE3	0.98409	0.991301	scMINER
30601	1103	GENIE3	30601	1.05349	GENIE3	0.984071	0.991301	scMINER
30701	1111	GENIE3	30701	1.0581	GENIE3	0.984051	0.991301	scMINER
30801	1119	GENIE3	30801	1.06066	GENIE3	0.984032	0.991301	scMINER
30901	1127	GENIE3	30901	1.06321	GENIE3	0.984013	0.991301	scMINER
31001	1135	GENIE3	31001	1.06773	GENIE3	0.983994	0.991301	scMINER
31101	1144	GENIE3	31101	1.07418	GENIE3	0.983975	0.991301	scMINER
31201	1153	GENIE3	31201	1.07456	GENIE3	0.983956	0.991301	scMINER
31301	1162	GENIE3	31301	1.08093	GENIE3	0.983937	0.991301	scMINER
31401	1172	GENIE3	31401	1.08821	GENIE3	0.983918	0.991301	scMINER
31501	1177	GENIE3	31501	1.08881	GENIE3	0.983898	0.991301	scMINER
31601	1186	GENIE3	31601	1.09108	GENIE3	0.983879	0.991301	scMINER
31701	1193	GENIE3	31701	1.0955	GENIE3	0.98386	0.991301	scMINER
31801	1201	GENIE3	31801	1.09881	GENIE3	0.983841	0.991301	scMINER
31901	1210	GENIE3	31901	1.102	GENIE3	0.983822	0.991301	scMINER
32001	1216	GENIE3	32001	1.10545	GENIE3	0.983803	0.991301	scMINER
32101	1221	GENIE3	32101	1.10398	GENIE3	0.983784	0.991301	scMINER
32201	1227	GENIE3	32201	1.10342	GENIE3	0.983765	0.991301	scMINER
32301	1232	GENIE3	32301	1.10592	GENIE3	0.983745	0.991301	scMINER
32401	1237	GENIE3	32401	1.10743	GENIE3	0.983726	0.991301	scMINER
32501	1248	GENIE3	32501	1.1123	GENIE3	0.983707	0.991301	scMINER
32601	1258	GENIE3	32601	1.12021	GENIE3	0.983688	0.991301	scMINER
32701	1269	GENIE3	32701	1.127	GENIE3	0.983669	0.991301	scMINER
32801	1271	GENIE3	32801	1.12378	GENIE3	0.98365	0.991301	scMINER
32901	1280	GENIE3	32901	1.12875	GENIE3	0.983631	0.991301	scMINER
33001	1286	GENIE3	33001	1.13204	GENIE3	0.983612	0.991301	scMINER
33101	1297	GENIE3	33101	1.13872	GENIE3	0.983592	0.991301	scMINER
33201	1301	GENIE3	33201	1.13724	GENIE3	0.983573	0.991301	scMINER
33301	1307	GENIE3	33301	1.14049	GENIE3	0.983554	0.991301	scMINER
33401	1312	GENIE3	33401	1.14186	GENIE3	0.983535	0.991301	scMINER
33501	1321	GENIE3	33501	1.1487	GENIE3	0.983516	0.991301	scMINER
33601	1330	GENIE3	33601	1.15552	GENIE3	0.983497	0.991301	scMINER
33701	1337	GENIE3	33701	1.15958	GENIE3	0.983478	0.991301	scMINER
33801	1342	GENIE3	33801	1.1599	GENIE3	0.983459	0.991301	scMINER
33901	1352	GENIE3	33901	1.16251	GENIE3	0.983439	0.991301	scMINER
34001	1358	GENIE3	34001	1.16168	GENIE3	0.98342	0.991301	scMINER
34101	1362	GENIE3	34101	1.15816	GENIE3	0.983401	0.991301	scMINER
34201	1367	GENIE3	34201	1.15946	GENIE3	0.983382	0.991301	scMINER
34301	1372	GENIE3	34301	1.15976	GENIE3	0.983363	0.991301	scMINER
34401	1380	GENIE3	34401	1.16358	GENIE3	0.983344	0.991301	scMINER
34501	1383	GENIE3	34501	1.16218	GENIE3	0.983325	0.991301	scMINER
34601	1390	GENIE3	34601	1.16611	GENIE3	0.983306	0.991301	scMINER
34701	1398	GENIE3	34701	1.16792	GENIE3	0.983286	0.991301	scMINER
34801	1406	GENIE3	34801	1.17264	GENIE3	0.983267	0.991301	scMINER
34901	1408	GENIE3	34901	1.17041	GENIE3	0.983248	0.991301	scMINER
35001	1413	GENIE3	35001	1.17164	GENIE3	0.983229	0.991301	scMINER
35101	1417	GENIE3	35101	1.16914	GENIE3	0.98321	0.991301	scMINER
35201	1426	GENIE3	35201	1.17077	GENIE3	0.983191	0.991301	scMINER
35301	1435	GENIE3	35301	1.1743	GENIE3	0.983172	0.991301	scMINER
35401	1446	GENIE3	35401	1.17657	GENIE3	0.983153	0.991301	scMINER
35501	1453	GENIE3	35501	1.17747	GENIE3	0.983153	0.990886	scMINER
35601	1458	GENIE3	35601	1.17581	GENIE3	0.983133	0.990886	scMINER
35701	1466	GENIE3	35701	1.17846	GENIE3	0.983114	0.990886	scMINER
35801	1472	GENIE3	35801	1.17854	GENIE3	0.983095	0.990886	scMINER
35901	1483	GENIE3	35901	1.1845	GENIE3	0.983076	0.990886	scMINER
36001	1496	GENIE3	36001	1.19108	GENIE3	0.983057	0.990886	scMINER
36101	1503	GENIE3	36101	1.1938	GENIE3	0.983038	0.990886	scMINER
36201	1507	GENIE3	36201	1.18849	GENIE3	0.983019	0.990886	scMINER
36301	1510	GENIE3	36301	1.18617	GENIE3	0.983	0.990886	scMINER
36401	1523	GENIE3	36401	1.19077	GENIE3	0.982981	0.990886	scMINER
36501	1530	GENIE3	36501	1.19345	GENIE3	0.982961	0.990886	scMINER
36601	1541	GENIE3	36601	1.19736	GENIE3	0.982942	0.990886	scMINER
36701	1549	GENIE3	36701	1.20078	GENIE3	0.982923	0.990886	scMINER
36801	1553	GENIE3	36801	1.20201	GENIE3	0.982904	0.990886	scMINER
36901	1557	GENIE3	36901	1.20139	GENIE3	0.982885	0.990886	scMINER
37001	1567	GENIE3	37001	1.20169	GENIE3	0.982866	0.990886	scMINER
37101	1578	GENIE3	37101	1.20735	GENIE3	0.982847	0.990886	scMINER
37201	1586	GENIE3	37201	1.21254	GENIE3	0.982828	0.990886	scMINER
37301	1592	GENIE3	37301	1.21157	GENIE3	0.982808	0.990886	scMINER
37401	1602	GENIE3	37401	1.2164	GENIE3	0.982789	0.990886	scMINER
37501	1611	GENIE3	37501	1.21769	GENIE3	0.98277	0.990886	scMINER
37601	1620	GENIE3	37601	1.22264	GENIE3	0.982751	0.990886	scMINER
37701	1627	GENIE3	37701	1.22331	GENIE3	0.982732	0.990886	scMINER
37801	1634	GENIE3	37801	1.22765	GENIE3	0.982713	0.990886	scMINER
37901	1645	GENIE3	37901	1.23313	GENIE3	0.982694	0.990886	scMINER
38001	1652	GENIE3	38001	1.23376	GENIE3	0.982675	0.990886	scMINER
38101	1659	GENIE3	38101	1.23806	GENIE3	0.982655	0.990886	scMINER
38201	1669	GENIE3	38201	1.24274	GENIE3	0.982636	0.990886	scMINER
38301	1679	GENIE3	38301	1.2474	GENIE3	0.982617	0.990886	scMINER
38401	1686	GENIE3	38401	1.24889	GENIE3	0.982598	0.990886	scMINER
38501	1692	GENIE3	38501	1.25148	GENIE3	0.982579	0.990886	scMINER
38601	1698	GENIE3	38601	1.25406	GENIE3	0.98256	0.990886	scMINER
38701	1706	GENIE3	38701	1.25718	GENIE3	0.98256	0.990472	scMINER
38801	1717	GENIE3	38801	1.26343	GENIE3	0.982541	0.990472	scMINER
38901	1725	GENIE3	38901	1.26838	GENIE3	0.982522	0.990472	scMINER
39001	1728	GENIE3	39001	1.26686	GENIE3	0.982502	0.990472	scMINER
39101	1736	GENIE3	39101	1.27086	GENIE3	0.982483	0.990472	scMINER
39201	1745	GENIE3	39201	1.27465	GENIE3	0.982464	0.990472	scMINER
39301	1755	GENIE3	39301	1.27915	GENIE3	0.982445	0.990472	scMINER
39401	1762	GENIE3	39401	1.28145	GENIE3	0.982426	0.990472	scMINER
39501	1773	GENIE3	39501	1.28665	GENIE3	0.982407	0.990472	scMINER
39601	1778	GENIE3	39601	1.28934	GENIE3	0.982388	0.990472	scMINER
39701	1783	GENIE3	39701	1.28829	GENIE3	0.982369	0.990472	scMINER
39801	1791	GENIE3	39801	1.28756	GENIE3	0.982349	0.990472	scMINER
39901	1796	GENIE3	39901	1.28838	GENIE3	0.98233	0.990472	scMINER
40001	1801	GENIE3	40001	1.28643	GENIE3	0.982311	0.990472	scMINER
40101	1808	GENIE3	40101	1.28775	GENIE3	0.982292	0.990472	scMINER
40201	1813	GENIE3	40201	1.28856	GENIE3	0.982273	0.990472	scMINER
40301	1817	GENIE3	40301	1.28683	GENIE3	0.982254	0.990472	scMINER
40401	1824	GENIE3	40401	1.28905	GENIE3	0.982235	0.990472	scMINER
40501	1830	GENIE3	40501	1.29237	GENIE3	0.982216	0.990472	scMINER
40601	1836	GENIE3	40601	1.29387	GENIE3	0.982196	0.990472	scMINER
40701	1838	GENIE3	40701	1.29255	GENIE3	0.982177	0.990472	scMINER
40801	1845	GENIE3	40801	1.29656	GENIE3	0.982158	0.990472	scMINER
40901	1850	GENIE3	40901	1.29825	GENIE3	0.982139	0.990472	scMINER
41001	1857	GENIE3	41001	1.2986	GENIE3	0.98212	0.990472	scMINER
41101	1865	GENIE3	41101	1.30328	GENIE3	0.982101	0.990472	scMINER
41201	1875	GENIE3	41201	1.30571	GENIE3	0.982082	0.990472	scMINER
41301	1883	GENIE3	41301	1.30764	GENIE3	0.982063	0.990472	scMINER
41401	1890	GENIE3	41401	1.31159	GENIE3	0.982043	0.990472	scMINER
41501	1902	GENIE3	41501	1.31809	GENIE3	0.982024	0.990472	scMINER
41601	1909	GENIE3	41601	1.31928	GENIE3	0.982005	0.990472	scMINER
41701	1911	GENIE3	41701	1.31702	GENIE3	0.981986	0.990472	scMINER
41801	1918	GENIE3	41801	1.31912	GENIE3	0.981967	0.990472	scMINER
41901	1925	GENIE3	41901	1.32212	GENIE3	0.981948	0.990472	scMINER
42001	1934	GENIE3	42001	1.32557	GENIE3	0.981929	0.990472	scMINER
42101	1942	GENIE3	42101	1.32832	GENIE3	0.98191	0.990472	scMINER
42201	1948	GENIE3	42201	1.32698	GENIE3	0.981891	0.990472	scMINER
42301	1957	GENIE3	42301	1.33039	GENIE3	0.981871	0.990472	scMINER
42401	1967	GENIE3	42401	1.33175	GENIE3	0.981852	0.990472	scMINER
42501	1978	GENIE3	42501	1.33288	GENIE3	0.981833	0.990472	scMINER
42601	1988	GENIE3	42601	1.33602	GENIE3	0.981814	0.990472	scMINER
42701	1999	GENIE3	42701	1.33981	GENIE3	0.981795	0.990472	scMINER
42801	2012	GENIE3	42801	1.34223	GENIE3	0.981776	0.990472	scMINER
42901	2021	GENIE3	42901	1.34464	GENIE3	0.981757	0.990472	scMINER
43001	2026	GENIE3	43001	1.34083	GENIE3	0.981738	0.990472	scMINER
43101	2029	GENIE3	43101	1.33839	GENIE3	0.981718	0.990472	scMINER
43201	2036	GENIE3	43201	1.33947	GENIE3	0.981699	0.990472	scMINER
43301	2043	GENIE3	43301	1.34055	GENIE3	0.98168	0.990472	scMINER
43401	2052	GENIE3	43401	1.34469	GENIE3	0.981661	0.990472	scMINER
43501	2061	GENIE3	43501	1.34882	GENIE3	0.981642	0.990472	scMINER
43601	2071	GENIE3	43601	1.35271	GENIE3	0.981623	0.990472	scMINER
43701	2078	GENIE3	43701	1.35551	GENIE3	0.981604	0.990472	scMINER
43801	2087	GENIE3	43801	1.35608	GENIE3	0.981585	0.990472	scMINER
43901	2096	GENIE3	43901	1.35839	GENIE3	0.981565	0.990472	scMINER
44001	2103	GENIE3	44001	1.36117	GENIE3	0.981546	0.990472	scMINER
44101	2112	GENIE3	44101	1.36611	GENIE3	0.981527	0.990472	scMINER
44201	2120	GENIE3	44201	1.37039	GENIE3	0.981508	0.990472	scMINER
44301	2125	GENIE3	44301	1.3692	GENIE3	0.981489	0.990472	scMINER
44401	2132	GENIE3	44401	1.37018	GENIE3	0.98147	0.990472	scMINER
44501	2139	GENIE3	44501	1.37203	GENIE3	0.981451	0.990472	scMINER
44601	2147	GENIE3	44601	1.37452	GENIE3	0.981432	0.990472	scMINER
44701	2151	GENIE3	44701	1.37444	GENIE3	0.981412	0.990472	scMINER
44801	2157	GENIE3	44801	1.37389	GENIE3	0.981393	0.990472	scMINER
44901	2165	GENIE3	44901	1.37548	GENIE3	0.981374	0.990472	scMINER
45001	2172	GENIE3	45001	1.37555	GENIE3	0.981355	0.990472	scMINER
45101	2182	GENIE3	45101	1.3784	GENIE3	0.981336	0.990472	scMINER
45201	2188	GENIE3	45201	1.37697	GENIE3	0.981317	0.990472	scMINER
45301	2200	GENIE3	45301	1.38104	GENIE3	0.981298	0.990472	scMINER
45401	2205	GENIE3	45401	1.38071	GENIE3	0.981279	0.990472	scMINER
45501	2209	GENIE3	45501	1.38062	GENIE3	0.981259	0.990472	scMINER
45601	2216	GENIE3	45601	1.38155	GENIE3	0.98124	0.990472	scMINER
45701	2221	GENIE3	45701	1.38294	GENIE3	0.981221	0.990472	scMINER
45801	2230	GENIE3	45801	1.38682	GENIE3	0.981202	0.990472	scMINER
45901	2239	GENIE3	45901	1.39155	GENIE3	0.981183	0.990472	scMINER
46001	2249	GENIE3	46001	1.39516	GENIE3	0.981164	0.990472	scMINER
46101	2257	GENIE3	46101	1.39752	GENIE3	0.981145	0.990472	scMINER
46201	2263	GENIE3	46201	1.39691	GENIE3	0.981126	0.990472	scMINER
46301	2269	GENIE3	46301	1.39717	GENIE3	0.981106	0.990472	scMINER
46401	2283	GENIE3	46401	1.40406	GENIE3	0.981087	0.990472	scMINER
46501	2293	GENIE3	46501	1.40934	GENIE3	0.981068	0.990472	scMINER
46601	2305	GENIE3	46601	1.41498	GENIE3	0.981049	0.990472	scMINER
46701	2310	GENIE3	46701	1.41544	GENIE3	0.98103	0.990472	scMINER
46801	2319	GENIE3	46801	1.41835	GENIE3	0.981011	0.990472	scMINER
46901	2328	GENIE3	46901	1.42298	GENIE3	0.980992	0.990472	scMINER
47001	2334	GENIE3	47001	1.42404	GENIE3	0.980973	0.990472	scMINER
47101	2342	GENIE3	47101	1.42805	GENIE3	0.980953	0.990472	scMINER
47201	2348	GENIE3	47201	1.42476	GENIE3	0.980934	0.990472	scMINER
47301	2352	GENIE3	47301	1.42459	GENIE3	0.980915	0.990472	scMINER
47401	2358	GENIE3	47401	1.4265	GENIE3	0.980896	0.990472	scMINER
47501	2364	GENIE3	47501	1.4284	GENIE3	0.980877	0.990472	scMINER
47601	2370	GENIE3	47601	1.43116	GENIE3	0.980858	0.990472	scMINER
47701	2378	GENIE3	47701	1.43081	GENIE3	0.980839	0.990472	scMINER
47801	2384	GENIE3	47801	1.42926	GENIE3	0.98082	0.990472	scMINER
47901	2393	GENIE3	47901	1.43293	GENIE3	0.9808	0.990472	scMINER
48001	2398	GENIE3	48001	1.43335	GENIE3	0.980781	0.990472	scMINER
48101	2406	GENIE3	48101	1.433	GENIE3	0.980762	0.990472	scMINER
48201	2415	GENIE3	48201	1.43494	GENIE3	0.980743	0.990472	scMINER
48301	2422	GENIE3	48301	1.43654	GENIE3	0.980724	0.990472	scMINER
48401	2432	GENIE3	48401	1.43735	GENIE3	0.980705	0.990472	scMINER
48501	2439	GENIE3	48501	1.43809	GENIE3	0.980686	0.990472	scMINER
48601	2445	GENIE3	48601	1.43486	GENIE3	0.980667	0.990472	scMINER
48701	2454	GENIE3	48701	1.43509	GENIE3	0.980648	0.990472	scMINER
48801	2460	GENIE3	48801	1.43608	GENIE3	0.980628	0.990472	scMINER
48901	2474	GENIE3	48901	1.44172	GENIE3	0.980609	0.990472	scMINER
49001	2484	GENIE3	49001	1.44755	GENIE3	0.98059	0.990472	scMINER
49101	2489	GENIE3	49101	1.44793	GENIE3	0.980571	0.990472	scMINER
49201	2498	GENIE3	49201	1.4498	GENIE3	0.980552	0.990472	scMINER
49301	2505	GENIE3	49301	1.4463	GENIE3	0.980533	0.990472	scMINER
49401	2510	GENIE3	49401	1.44419	GENIE3	0.980514	0.990472	scMINER
49501	2515	GENIE3	49501	1.44291	GENIE3	0.980495	0.990472	scMINER
49601	2522	GENIE3	49601	1.44279	GENIE3	0.980475	0.990472	scMINER
49701	2526	GENIE3	49701	1.44178	GENIE3	0.980456	0.990472	scMINER
49801	2531	GENIE3	49801	1.4397	GENIE3	0.980437	0.990472	scMINER
49901	2539	GENIE3	49901	1.44343	GENIE3	0.980418	0.990472	scMINER
50001	2544	GENIE3	50001	1.44545	GENIE3	0.980399	0.990472	scMINER
50101	2548	GENIE3	50101	1.44199	GENIE3	0.98038	0.990472	scMINER
50201	2560	GENIE3	50201	1.44796	GENIE3	0.980361	0.990472	scMINER
50301	2565	GENIE3	50301	1.44915	GENIE3	0.980342	0.990472	scMINER
50401	2572	GENIE3	50401	1.44901	GENIE3	0.980322	0.990472	scMINER
50501	2577	GENIE3	50501	1.4502	GENIE3	0.980303	0.990472	scMINER
50601	2582	GENIE3	50601	1.44975	GENIE3	0.980284	0.990472	scMINER
50701	2590	GENIE3	50701	1.45261	GENIE3	0.980265	0.990472	scMINER
50801	2599	GENIE3	50801	1.45521	GENIE3	0.980246	0.990472	scMINER
50901	2602	GENIE3	50901	1.45282	GENIE3	0.980227	0.990472	scMINER
51001	2609	GENIE3	51001	1.4551	GENIE3	0.980208	0.990472	scMINER
51101	2617	GENIE3	51101	1.4547	GENIE3	0.980189	0.990472	scMINER
51201	2626	GENIE3	51201	1.45485	GENIE3	0.980169	0.990472	scMINER
51301	2635	GENIE3	51301	1.45661	GENIE3	0.98015	0.990472	scMINER
51401	2642	GENIE3	51401	1.45886	GENIE3	0.980131	0.990472	scMINER
51501	2650	GENIE3	51501	1.46006	GENIE3	0.980112	0.990472	scMINER
51601	2660	GENIE3	51601	1.46315	GENIE3	0.980093	0.990472	scMINER
51701	2666	GENIE3	51701	1.46403	GENIE3	0.980074	0.990472	scMINER
51801	2676	GENIE3	51801	1.4663	GENIE3	0.980055	0.990472	scMINER
51901	2683	GENIE3	51901	1.46772	GENIE3	0.980036	0.990472	scMINER
52001	2691	GENIE3	52001	1.46889	GENIE3	0.980016	0.990472	scMINER
52101	2701	GENIE3	52101	1.47193	GENIE3	0.979997	0.990472	scMINER
52201	2709	GENIE3	52201	1.47388	GENIE3	0.979978	0.990472	scMINER
52301	2718	GENIE3	52301	1.47717	GENIE3	0.979959	0.990472	scMINER
52401	2724	GENIE3	52401	1.47722	GENIE3	0.97994	0.990472	scMINER
52501	2730	GENIE3	52501	1.47807	GENIE3	0.979921	0.990472	scMINER
52601	2739	GENIE3	52601	1.47655	GENIE3	0.979902	0.990472	scMINER
52701	2747	GENIE3	52701	1.47688	GENIE3	0.979883	0.990472	scMINER
52801	2754	GENIE3	52801	1.47668	GENIE3	0.979863	0.990472	scMINER
52901	2759	GENIE3	52901	1.47936	GENIE3	0.979844	0.990472	scMINER
53001	2766	GENIE3	53001	1.48311	GENIE3	0.979825	0.990472	scMINER
53101	2772	GENIE3	53101	1.48394	GENIE3	0.979806	0.990472	scMINER
53201	2780	GENIE3	53201	1.48504	GENIE3	0.979787	0.990472	scMINER
53301	2790	GENIE3	53301	1.488	GENIE3	0.979768	0.990472	scMINER
53401	2801	GENIE3	53401	1.49069	GENIE3	0.979749	0.990472	scMINER
53501	2805	GENIE3	53501	1.49202	GENIE3	0.97973	0.990472	scMINER
53601	2811	GENIE3	53601	1.49204	GENIE3	0.97971	0.990472	scMINER
53701	2818	GENIE3	53701	1.49258	GENIE3	0.979691	0.990472	scMINER
53801	2827	GENIE3	53801	1.49261	GENIE3	0.979672	0.990472	scMINER
53901	2837	GENIE3	53901	1.49159	GENIE3	0.979653	0.990472	scMINER
54001	2840	GENIE3	54001	1.4916	GENIE3	0.979634	0.990472	scMINER
54101	2849	GENIE3	54101	1.49475	GENIE3	0.979615	0.990472	scMINER
54201	2854	GENIE3	54201	1.49502	GENIE3	0.979596	0.990472	scMINER
54301	2863	GENIE3	54301	1.49504	GENIE3	0.979596	0.990058	scMINER
54401	2868	GENIE3	54401	1.49609	GENIE3	0.979577	0.990058	scMINER
54501	2876	GENIE3	54501	1.49636	GENIE3	0.979557	0.990058	scMINER
54601	2885	GENIE3	54601	1.49715	GENIE3	0.979538	0.990058	scMINER
54701	2892	GENIE3	54701	1.49767	GENIE3	0.979519	0.990058	scMINER
1	0	GRNBoost2	1	NA	GRNBoost2	0.9795	0.990058	scMINER
101	7	GRNBoost2	101	1.75	GRNBoost2	0.979481	0.990058	scMINER
201	13	GRNBoost2	201	1.44444	GRNBoost2	0.979462	0.990058	scMINER
301	20	GRNBoost2	301	2	GRNBoost2	0.979443	0.990058	scMINER
401	23	GRNBoost2	401	1.91667	GRNBoost2	0.979443	0.989644	scMINER
501	32	GRNBoost2	501	1.68421	GRNBoost2	0.979424	0.989644	scMINER
601	38	GRNBoost2	601	1.52	GRNBoost2	0.979405	0.989644	scMINER
701	44	GRNBoost2	701	1.51724	GRNBoost2	0.979385	0.989644	scMINER
801	50	GRNBoost2	801	1.6129	GRNBoost2	0.979366	0.989644	scMINER
901	55	GRNBoost2	901	1.66667	GRNBoost2	0.979347	0.989644	scMINER
1001	59	GRNBoost2	1001	1.68571	GRNBoost2	0.979328	0.989644	scMINER
1101	63	GRNBoost2	1101	1.575	GRNBoost2	0.979309	0.989644	scMINER
1201	67	GRNBoost2	1201	1.55814	GRNBoost2	0.97929	0.989644	scMINER
1301	72	GRNBoost2	1301	1.6	GRNBoost2	0.979271	0.989644	scMINER
1401	73	GRNBoost2	1401	1.55319	GRNBoost2	0.979252	0.989644	scMINER
1501	76	GRNBoost2	1501	1.46154	GRNBoost2	0.979232	0.989644	scMINER
1601	80	GRNBoost2	1601	1.50943	GRNBoost2	0.979213	0.989644	scMINER
1701	83	GRNBoost2	1701	1.48214	GRNBoost2	0.979194	0.989644	scMINER
1801	90	GRNBoost2	1801	1.55172	GRNBoost2	0.979175	0.989644	scMINER
1901	95	GRNBoost2	1901	1.50794	GRNBoost2	0.979156	0.989644	scMINER
2001	99	GRNBoost2	2001	1.52308	GRNBoost2	0.979137	0.989644	scMINER
2101	101	GRNBoost2	2101	1.40278	GRNBoost2	0.979118	0.989644	scMINER
2201	105	GRNBoost2	2201	1.41892	GRNBoost2	0.979099	0.989644	scMINER
2301	113	GRNBoost2	2301	1.44872	GRNBoost2	0.979079	0.989644	scMINER
2401	120	GRNBoost2	2401	1.5	GRNBoost2	0.979079	0.989229	scMINER
2501	125	GRNBoost2	2501	1.4881	GRNBoost2	0.97906	0.989229	scMINER
2601	131	GRNBoost2	2601	1.45556	GRNBoost2	0.979041	0.989229	scMINER
2701	136	GRNBoost2	2701	1.47826	GRNBoost2	0.979022	0.989229	scMINER
2801	138	GRNBoost2	2801	1.4375	GRNBoost2	0.979003	0.989229	scMINER
2901	140	GRNBoost2	2901	1.37255	GRNBoost2	0.978984	0.989229	scMINER
3001	146	GRNBoost2	3001	1.37736	GRNBoost2	0.978965	0.989229	scMINER
3101	151	GRNBoost2	3101	1.32456	GRNBoost2	0.978946	0.989229	scMINER
3201	159	GRNBoost2	3201	1.34746	GRNBoost2	0.978926	0.989229	scMINER
3301	164	GRNBoost2	3301	1.32258	GRNBoost2	0.978907	0.989229	scMINER
3401	165	GRNBoost2	3401	1.28906	GRNBoost2	0.978907	0.988815	scMINER
3501	170	GRNBoost2	3501	1.29771	GRNBoost2	0.978888	0.988815	scMINER
3601	172	GRNBoost2	3601	1.29323	GRNBoost2	0.978869	0.988815	scMINER
3701	175	GRNBoost2	3701	1.27737	GRNBoost2	0.97885	0.988815	scMINER
3801	179	GRNBoost2	3801	1.28777	GRNBoost2	0.978831	0.988815	scMINER
3901	188	GRNBoost2	3901	1.32394	GRNBoost2	0.978812	0.988815	scMINER
4001	193	GRNBoost2	4001	1.35915	GRNBoost2	0.978793	0.988815	scMINER
4101	196	GRNBoost2	4101	1.35172	GRNBoost2	0.978773	0.988815	scMINER
4201	202	GRNBoost2	4201	1.32026	GRNBoost2	0.978773	0.988401	scMINER
4301	209	GRNBoost2	4301	1.34839	GRNBoost2	0.978754	0.988401	scMINER
4401	213	GRNBoost2	4401	1.33125	GRNBoost2	0.978735	0.988401	scMINER
4501	214	GRNBoost2	4501	1.32099	GRNBoost2	0.978716	0.988401	scMINER
4601	223	GRNBoost2	4601	1.33533	GRNBoost2	0.978697	0.988401	scMINER
4701	227	GRNBoost2	4701	1.3046	GRNBoost2	0.978678	0.988401	scMINER
4801	232	GRNBoost2	4801	1.31073	GRNBoost2	0.978659	0.988401	scMINER
4901	236	GRNBoost2	4901	1.31844	GRNBoost2	0.97864	0.988401	scMINER
5001	241	GRNBoost2	5001	1.2957	GRNBoost2	0.97862	0.988401	scMINER
5101	245	GRNBoost2	5101	1.28272	GRNBoost2	0.978601	0.988401	scMINER
5201	250	GRNBoost2	5201	1.29534	GRNBoost2	0.978582	0.988401	scMINER
5301	255	GRNBoost2	5301	1.28788	GRNBoost2	0.978563	0.988401	scMINER
5401	259	GRNBoost2	5401	1.28218	GRNBoost2	0.978544	0.988401	scMINER
5501	263	GRNBoost2	5501	1.2767	GRNBoost2	0.978525	0.988401	scMINER
5601	267	GRNBoost2	5601	1.28365	GRNBoost2	0.978506	0.988401	scMINER
5701	269	GRNBoost2	5701	1.26887	GRNBoost2	0.978487	0.988401	scMINER
5801	273	GRNBoost2	5801	1.28169	GRNBoost2	0.978467	0.988401	scMINER
5901	277	GRNBoost2	5901	1.30047	GRNBoost2	0.978448	0.988401	scMINER
6001	282	GRNBoost2	6001	1.31163	GRNBoost2	0.978429	0.988401	scMINER
6101	289	GRNBoost2	6101	1.31963	GRNBoost2	0.97841	0.988401	scMINER
6201	293	GRNBoost2	6201	1.32579	GRNBoost2	0.978391	0.988401	scMINER
6301	299	GRNBoost2	6301	1.34081	GRNBoost2	0.978372	0.988401	scMINER
6401	304	GRNBoost2	6401	1.34513	GRNBoost2	0.978353	0.988401	scMINER
6501	311	GRNBoost2	6501	1.34632	GRNBoost2	0.978334	0.988401	scMINER
6601	316	GRNBoost2	6601	1.34468	GRNBoost2	0.978314	0.988401	scMINER
6701	323	GRNBoost2	6701	1.34583	GRNBoost2	0.978295	0.988401	scMINER
6801	324	GRNBoost2	6801	1.33333	GRNBoost2	0.978276	0.988401	scMINER
6901	328	GRNBoost2	6901	1.31727	GRNBoost2	0.978257	0.988401	scMINER
7001	331	GRNBoost2	7001	1.31873	GRNBoost2	0.978238	0.988401	scMINER
7101	338	GRNBoost2	7101	1.34127	GRNBoost2	0.978219	0.988401	scMINER
7201	343	GRNBoost2	7201	1.33984	GRNBoost2	0.9782	0.988401	scMINER
7301	350	GRNBoost2	7301	1.36187	GRNBoost2	0.978181	0.988401	scMINER
7401	352	GRNBoost2	7401	1.34351	GRNBoost2	0.978162	0.988401	scMINER
7501	355	GRNBoost2	7501	1.33962	GRNBoost2	0.978142	0.988401	scMINER
7601	356	GRNBoost2	7601	1.32836	GRNBoost2	0.978123	0.988401	scMINER
7701	361	GRNBoost2	7701	1.3321	GRNBoost2	0.978104	0.988401	scMINER
7801	368	GRNBoost2	7801	1.35294	GRNBoost2	0.978085	0.988401	scMINER
7901	372	GRNBoost2	7901	1.35273	GRNBoost2	0.978066	0.988401	scMINER
8001	377	GRNBoost2	8001	1.35612	GRNBoost2	0.978047	0.988401	scMINER
8101	381	GRNBoost2	8101	1.34155	GRNBoost2	0.978028	0.988401	scMINER
8201	387	GRNBoost2	8201	1.34843	GRNBoost2	0.978009	0.988401	scMINER
8301	387	GRNBoost2	8301	1.3391	GRNBoost2	0.977989	0.988401	scMINER
8401	389	GRNBoost2	8401	1.33219	GRNBoost2	0.97797	0.988401	scMINER
8501	391	GRNBoost2	8501	1.32095	GRNBoost2	0.977951	0.988401	scMINER
8601	394	GRNBoost2	8601	1.3266	GRNBoost2	0.977932	0.988401	scMINER
8701	397	GRNBoost2	8701	1.32776	GRNBoost2	0.977913	0.988401	scMINER
8801	404	GRNBoost2	8801	1.33333	GRNBoost2	0.977894	0.988401	scMINER
8901	407	GRNBoost2	8901	1.32573	GRNBoost2	0.977875	0.988401	scMINER
9001	409	GRNBoost2	9001	1.31935	GRNBoost2	0.977856	0.988401	scMINER
9101	418	GRNBoost2	9101	1.33546	GRNBoost2	0.977836	0.988401	scMINER
9201	420	GRNBoost2	9201	1.32911	GRNBoost2	0.977817	0.988401	scMINER
9301	423	GRNBoost2	9301	1.32602	GRNBoost2	0.977798	0.988401	scMINER
9401	427	GRNBoost2	9401	1.32198	GRNBoost2	0.977779	0.988401	scMINER
9501	431	GRNBoost2	9501	1.32615	GRNBoost2	0.97776	0.988401	scMINER
9601	437	GRNBoost2	9601	1.33232	GRNBoost2	0.977741	0.988401	scMINER
9701	441	GRNBoost2	9701	1.33233	GRNBoost2	0.977722	0.988401	scMINER
9801	443	GRNBoost2	9801	1.33434	GRNBoost2	0.977703	0.988401	scMINER
9901	448	GRNBoost2	9901	1.32938	GRNBoost2	0.977683	0.988401	scMINER
10001	451	GRNBoost2	10001	1.31105	GRNBoost2	0.977664	0.988401	scMINER
10101	455	GRNBoost2	10101	1.31503	GRNBoost2	0.977664	0.987987	scMINER
10201	459	GRNBoost2	10201	1.32659	GRNBoost2	0.977645	0.987987	scMINER
10301	463	GRNBoost2	10301	1.31909	GRNBoost2	0.977626	0.987987	scMINER
10401	469	GRNBoost2	10401	1.32861	GRNBoost2	0.977607	0.987987	scMINER
10501	475	GRNBoost2	10501	1.33427	GRNBoost2	0.977588	0.987987	scMINER
10601	481	GRNBoost2	10601	1.32873	GRNBoost2	0.977569	0.987987	scMINER
10701	483	GRNBoost2	10701	1.30894	GRNBoost2	0.97755	0.987987	scMINER
10801	487	GRNBoost2	10801	1.30914	GRNBoost2	0.97753	0.987987	scMINER
10901	491	GRNBoost2	10901	1.30585	GRNBoost2	0.977511	0.987987	scMINER
11001	495	GRNBoost2	11001	1.30607	GRNBoost2	0.977492	0.987987	scMINER
11101	503	GRNBoost2	11101	1.30649	GRNBoost2	0.977473	0.987987	scMINER
11201	507	GRNBoost2	11201	1.31008	GRNBoost2	0.977454	0.987987	scMINER
11301	510	GRNBoost2	11301	1.31105	GRNBoost2	0.977435	0.987987	scMINER
11401	511	GRNBoost2	11401	1.30691	GRNBoost2	0.977416	0.987987	scMINER
11501	516	GRNBoost2	11501	1.30964	GRNBoost2	0.977397	0.987987	scMINER
11601	520	GRNBoost2	11601	1.31646	GRNBoost2	0.977377	0.987987	scMINER
11701	525	GRNBoost2	11701	1.3125	GRNBoost2	0.977358	0.987987	scMINER
11801	527	GRNBoost2	11801	1.31421	GRNBoost2	0.977339	0.987987	scMINER
11901	532	GRNBoost2	11901	1.31358	GRNBoost2	0.97732	0.987987	scMINER
12001	535	GRNBoost2	12001	1.31127	GRNBoost2	0.977301	0.987987	scMINER
12101	537	GRNBoost2	12101	1.30976	GRNBoost2	0.977282	0.987987	scMINER
12201	544	GRNBoost2	12201	1.31719	GRNBoost2	0.977263	0.987987	scMINER
12301	546	GRNBoost2	12301	1.3125	GRNBoost2	0.977244	0.987987	scMINER
12401	552	GRNBoost2	12401	1.31742	GRNBoost2	0.977224	0.987987	scMINER
12501	556	GRNBoost2	12501	1.31754	GRNBoost2	0.977205	0.987987	scMINER
12601	560	GRNBoost2	12601	1.31765	GRNBoost2	0.977186	0.987987	scMINER
12701	566	GRNBoost2	12701	1.32243	GRNBoost2	0.977167	0.987987	scMINER
12801	571	GRNBoost2	12801	1.32176	GRNBoost2	0.977148	0.987987	scMINER
12901	574	GRNBoost2	12901	1.31954	GRNBoost2	0.977129	0.987987	scMINER
13001	579	GRNBoost2	13001	1.31293	GRNBoost2	0.97711	0.987987	scMINER
13101	581	GRNBoost2	13101	1.31448	GRNBoost2	0.977091	0.987987	scMINER
13201	583	GRNBoost2	13201	1.31306	GRNBoost2	0.977072	0.987987	scMINER
13301	586	GRNBoost2	13301	1.3139	GRNBoost2	0.977052	0.987987	scMINER
13401	589	GRNBoost2	13401	1.30022	GRNBoost2	0.977033	0.987987	scMINER
13501	591	GRNBoost2	13501	1.29605	GRNBoost2	0.977014	0.987987	scMINER
13601	595	GRNBoost2	13601	1.29913	GRNBoost2	0.976995	0.987987	scMINER
13701	601	GRNBoost2	13701	1.29806	GRNBoost2	0.976976	0.987987	scMINER
13801	606	GRNBoost2	13801	1.30323	GRNBoost2	0.976957	0.987987	scMINER
13901	612	GRNBoost2	13901	1.31049	GRNBoost2	0.976938	0.987987	scMINER
14001	616	GRNBoost2	14001	1.31906	GRNBoost2	0.976919	0.987987	scMINER
14101	620	GRNBoost2	14101	1.31356	GRNBoost2	0.976899	0.987987	scMINER
14201	623	GRNBoost2	14201	1.31158	GRNBoost2	0.97688	0.987987	scMINER
14301	631	GRNBoost2	14301	1.31733	GRNBoost2	0.976861	0.987987	scMINER
14401	634	GRNBoost2	14401	1.31263	GRNBoost2	0.976842	0.987987	scMINER
14501	639	GRNBoost2	14501	1.31753	GRNBoost2	0.976823	0.987987	scMINER
14601	642	GRNBoost2	14601	1.3102	GRNBoost2	0.976804	0.987987	scMINER
14701	644	GRNBoost2	14701	1.30364	GRNBoost2	0.976785	0.987987	scMINER
14801	652	GRNBoost2	14801	1.31187	GRNBoost2	0.976766	0.987987	scMINER
14901	654	GRNBoost2	14901	1.30279	GRNBoost2	0.976746	0.987987	scMINER
15001	656	GRNBoost2	15001	1.30417	GRNBoost2	0.976727	0.987987	scMINER
15101	662	GRNBoost2	15101	1.3083	GRNBoost2	0.976708	0.987987	scMINER
15201	668	GRNBoost2	15201	1.3098	GRNBoost2	0.976689	0.987987	scMINER
15301	674	GRNBoost2	15301	1.31898	GRNBoost2	0.97667	0.987987	scMINER
15401	677	GRNBoost2	15401	1.31712	GRNBoost2	0.976651	0.987987	scMINER
15501	680	GRNBoost2	15501	1.31528	GRNBoost2	0.976632	0.987987	scMINER
15601	686	GRNBoost2	15601	1.32177	GRNBoost2	0.976613	0.987987	scMINER
15701	688	GRNBoost2	15701	1.31048	GRNBoost2	0.976593	0.987987	scMINER
15801	693	GRNBoost2	15801	1.30019	GRNBoost2	0.976574	0.987987	scMINER
15901	701	GRNBoost2	15901	1.31273	GRNBoost2	0.976555	0.987987	scMINER
16001	704	GRNBoost2	16001	1.31589	GRNBoost2	0.976536	0.987987	scMINER
16101	704	GRNBoost2	16101	1.30129	GRNBoost2	0.976517	0.987987	scMINER
16201	706	GRNBoost2	16201	1.28364	GRNBoost2	0.976498	0.987987	scMINER
16301	709	GRNBoost2	16301	1.27748	GRNBoost2	0.976479	0.987987	scMINER
16401	715	GRNBoost2	16401	1.28366	GRNBoost2	0.97646	0.987987	scMINER
16501	721	GRNBoost2	16501	1.2898	GRNBoost2	0.97644	0.987987	scMINER
16601	724	GRNBoost2	16601	1.28826	GRNBoost2	0.976421	0.987987	scMINER
16701	728	GRNBoost2	16701	1.29078	GRNBoost2	0.976402	0.987987	scMINER
16801	735	GRNBoost2	16801	1.28497	GRNBoost2	0.976383	0.987987	scMINER
16901	737	GRNBoost2	16901	1.28397	GRNBoost2	0.976364	0.987987	scMINER
17001	743	GRNBoost2	17001	1.29217	GRNBoost2	0.976345	0.987987	scMINER
17101	749	GRNBoost2	17101	1.30035	GRNBoost2	0.976326	0.987987	scMINER
17201	756	GRNBoost2	17201	1.3057	GRNBoost2	0.976307	0.987987	scMINER
17301	762	GRNBoost2	17301	1.30256	GRNBoost2	0.976287	0.987987	scMINER
17401	767	GRNBoost2	17401	1.3	GRNBoost2	0.976268	0.987987	scMINER
17501	773	GRNBoost2	17501	1.30354	GRNBoost2	0.976249	0.987987	scMINER
17601	778	GRNBoost2	17601	1.30318	GRNBoost2	0.97623	0.987987	scMINER
17701	783	GRNBoost2	17701	1.305	GRNBoost2	0.976211	0.987987	scMINER
17801	786	GRNBoost2	17801	1.29917	GRNBoost2	0.976192	0.987987	scMINER
17901	793	GRNBoost2	17901	1.30213	GRNBoost2	0.976173	0.987987	scMINER
18001	798	GRNBoost2	18001	1.29967	GRNBoost2	0.976154	0.987987	scMINER
18101	804	GRNBoost2	18101	1.30097	GRNBoost2	0.976134	0.987987	scMINER
18201	809	GRNBoost2	18201	1.30274	GRNBoost2	0.976115	0.987987	scMINER
18301	814	GRNBoost2	18301	1.30868	GRNBoost2	0.976096	0.987987	scMINER
18401	819	GRNBoost2	18401	1.3104	GRNBoost2	0.976077	0.987987	scMINER
18501	822	GRNBoost2	18501	1.3152	GRNBoost2	0.976058	0.987987	scMINER
18601	831	GRNBoost2	18601	1.3296	GRNBoost2	0.976039	0.987987	scMINER
18701	837	GRNBoost2	18701	1.32857	GRNBoost2	0.97602	0.987987	scMINER
18801	838	GRNBoost2	18801	1.31761	GRNBoost2	0.976001	0.987987	scMINER
18901	841	GRNBoost2	18901	1.3059	GRNBoost2	0.975981	0.987987	scMINER
19001	844	GRNBoost2	19001	1.30448	GRNBoost2	0.975962	0.987987	scMINER
19101	848	GRNBoost2	19101	1.30462	GRNBoost2	0.975943	0.987987	scMINER
19201	852	GRNBoost2	19201	1.30876	GRNBoost2	0.975924	0.987987	scMINER
19301	856	GRNBoost2	19301	1.31288	GRNBoost2	0.975905	0.987987	scMINER
19401	861	GRNBoost2	19401	1.31651	GRNBoost2	0.975886	0.987987	scMINER
19501	864	GRNBoost2	19501	1.31507	GRNBoost2	0.975886	0.987572	scMINER
19601	870	GRNBoost2	19601	1.31818	GRNBoost2	0.975867	0.987572	scMINER
19701	875	GRNBoost2	19701	1.31976	GRNBoost2	0.975848	0.987572	scMINER
19801	880	GRNBoost2	19801	1.31934	GRNBoost2	0.975829	0.987572	scMINER
19901	885	GRNBoost2	19901	1.31501	GRNBoost2	0.975809	0.987572	scMINER
20001	892	GRNBoost2	20001	1.31758	GRNBoost2	0.97579	0.987572	scMINER
20101	895	GRNBoost2	20101	1.31618	GRNBoost2	0.975771	0.987572	scMINER
20201	899	GRNBoost2	20201	1.31433	GRNBoost2	0.975752	0.987572	scMINER
20301	899	GRNBoost2	20301	1.30859	GRNBoost2	0.975733	0.987572	scMINER
20401	903	GRNBoost2	20401	1.30491	GRNBoost2	0.975714	0.987572	scMINER
20501	904	GRNBoost2	20501	1.30072	GRNBoost2	0.975695	0.987572	scMINER
20601	908	GRNBoost2	20601	1.30086	GRNBoost2	0.975676	0.987572	scMINER
20701	913	GRNBoost2	20701	1.30057	GRNBoost2	0.975676	0.987158	scMINER
20801	917	GRNBoost2	20801	1.29337	GRNBoost2	0.975656	0.987158	scMINER
20901	919	GRNBoost2	20901	1.28892	GRNBoost2	0.975637	0.987158	scMINER
21001	926	GRNBoost2	21001	1.29149	GRNBoost2	0.975618	0.987158	scMINER
21101	928	GRNBoost2	21101	1.29068	GRNBoost2	0.975618	0.986744	scMINER
21201	930	GRNBoost2	21201	1.28276	GRNBoost2	0.975599	0.986744	scMINER
21301	936	GRNBoost2	21301	1.28926	GRNBoost2	0.97558	0.986744	scMINER
21401	941	GRNBoost2	21401	1.28552	GRNBoost2	0.975561	0.986744	scMINER
21501	942	GRNBoost2	21501	1.27989	GRNBoost2	0.975542	0.986744	scMINER
21601	947	GRNBoost2	21601	1.27973	GRNBoost2	0.975523	0.986744	scMINER
21701	951	GRNBoost2	21701	1.27651	GRNBoost2	0.975503	0.986744	scMINER
21801	957	GRNBoost2	21801	1.28112	GRNBoost2	0.975484	0.986744	scMINER
21901	963	GRNBoost2	21901	1.28743	GRNBoost2	0.975465	0.986744	scMINER
22001	967	GRNBoost2	22001	1.28933	GRNBoost2	0.975446	0.986744	scMINER
22101	975	GRNBoost2	22101	1.29482	GRNBoost2	0.975427	0.986744	scMINER
22201	978	GRNBoost2	22201	1.29024	GRNBoost2	0.975408	0.986744	scMINER
22301	981	GRNBoost2	22301	1.2874	GRNBoost2	0.975389	0.986744	scMINER
22401	983	GRNBoost2	22401	1.28665	GRNBoost2	0.97537	0.986744	scMINER
22501	984	GRNBoost2	22501	1.28627	GRNBoost2	0.97535	0.986744	scMINER
22601	987	GRNBoost2	22601	1.2785	GRNBoost2	0.975331	0.986744	scMINER
22701	990	GRNBoost2	22701	1.27907	GRNBoost2	0.975312	0.986744	scMINER
22801	992	GRNBoost2	22801	1.27506	GRNBoost2	0.975293	0.986744	scMINER
22901	1000	GRNBoost2	22901	1.28205	GRNBoost2	0.975274	0.986744	scMINER
23001	1003	GRNBoost2	23001	1.27934	GRNBoost2	0.975255	0.986744	scMINER
23101	1008	GRNBoost2	23101	1.28408	GRNBoost2	0.975236	0.986744	scMINER
23201	1015	GRNBoost2	23201	1.28644	GRNBoost2	0.975217	0.986744	scMINER
23301	1018	GRNBoost2	23301	1.28373	GRNBoost2	0.975197	0.986744	scMINER
23401	1020	GRNBoost2	23401	1.28463	GRNBoost2	0.975178	0.986744	scMINER
23501	1023	GRNBoost2	23501	1.28356	GRNBoost2	0.975159	0.986744	scMINER
23601	1026	GRNBoost2	23601	1.28411	GRNBoost2	0.97514	0.986744	scMINER
23701	1030	GRNBoost2	23701	1.28589	GRNBoost2	0.975121	0.986744	scMINER
23801	1030	GRNBoost2	23801	1.28109	GRNBoost2	0.975102	0.986744	scMINER
23901	1034	GRNBoost2	23901	1.28288	GRNBoost2	0.975083	0.986744	scMINER
24001	1038	GRNBoost2	24001	1.27833	GRNBoost2	0.975064	0.986744	scMINER
24101	1042	GRNBoost2	24101	1.28167	GRNBoost2	0.975044	0.986744	scMINER
24201	1045	GRNBoost2	24201	1.27907	GRNBoost2	0.975025	0.986744	scMINER
24301	1049	GRNBoost2	24301	1.2824	GRNBoost2	0.975006	0.986744	scMINER
24401	1054	GRNBoost2	24401	1.27913	GRNBoost2	0.974987	0.986744	scMINER
24501	1056	GRNBoost2	24501	1.27536	GRNBoost2	0.974968	0.986744	scMINER
24601	1061	GRNBoost2	24601	1.27218	GRNBoost2	0.974949	0.986744	scMINER
24701	1067	GRNBoost2	24701	1.27784	GRNBoost2	0.974949	0.98633	scMINER
24801	1070	GRNBoost2	24801	1.27229	GRNBoost2	0.97493	0.98633	scMINER
24901	1076	GRNBoost2	24901	1.27037	GRNBoost2	0.974911	0.98633	scMINER
25001	1079	GRNBoost2	25001	1.27241	GRNBoost2	0.974891	0.98633	scMINER
25101	1083	GRNBoost2	25101	1.26667	GRNBoost2	0.974872	0.98633	scMINER
25201	1086	GRNBoost2	25201	1.26279	GRNBoost2	0.974853	0.98633	scMINER
25301	1090	GRNBoost2	25301	1.2645	GRNBoost2	0.974834	0.98633	scMINER
25401	1093	GRNBoost2	25401	1.26505	GRNBoost2	0.974815	0.98633	scMINER
25501	1100	GRNBoost2	25501	1.26582	GRNBoost2	0.974796	0.98633	scMINER
25601	1105	GRNBoost2	25601	1.26866	GRNBoost2	0.974777	0.98633	scMINER
25701	1109	GRNBoost2	25701	1.27033	GRNBoost2	0.974777	0.985915	scMINER
25801	1116	GRNBoost2	25801	1.27689	GRNBoost2	0.974758	0.985915	scMINER
25901	1121	GRNBoost2	25901	1.28114	GRNBoost2	0.974738	0.985915	scMINER
26001	1124	GRNBoost2	26001	1.28018	GRNBoost2	0.974719	0.985915	scMINER
26101	1134	GRNBoost2	26101	1.28717	GRNBoost2	0.9747	0.985915	scMINER
26201	1140	GRNBoost2	26201	1.28814	GRNBoost2	0.974681	0.985915	scMINER
26301	1145	GRNBoost2	26301	1.28363	GRNBoost2	0.974662	0.985915	scMINER
26401	1151	GRNBoost2	26401	1.28891	GRNBoost2	0.974643	0.985915	scMINER
26501	1157	GRNBoost2	26501	1.29274	GRNBoost2	0.974624	0.985915	scMINER
26601	1164	GRNBoost2	26601	1.29333	GRNBoost2	0.974605	0.985915	scMINER
26701	1166	GRNBoost2	26701	1.2884	GRNBoost2	0.974586	0.985915	scMINER
26801	1169	GRNBoost2	26801	1.28462	GRNBoost2	0.974566	0.985915	scMINER
26901	1172	GRNBoost2	26901	1.28228	GRNBoost2	0.974547	0.985915	scMINER
27001	1181	GRNBoost2	27001	1.28649	GRNBoost2	0.974528	0.985915	scMINER
27101	1186	GRNBoost2	27101	1.28773	GRNBoost2	0.974509	0.985915	scMINER
27201	1191	GRNBoost2	27201	1.29176	GRNBoost2	0.97449	0.985915	scMINER
27301	1197	GRNBoost2	27301	1.28987	GRNBoost2	0.974471	0.985915	scMINER
27401	1204	GRNBoost2	27401	1.29185	GRNBoost2	0.974452	0.985915	scMINER
27501	1208	GRNBoost2	27501	1.2906	GRNBoost2	0.974433	0.985915	scMINER
27601	1211	GRNBoost2	27601	1.2883	GRNBoost2	0.974413	0.985915	scMINER
27701	1215	GRNBoost2	27701	1.29118	GRNBoost2	0.974394	0.985915	scMINER
27801	1221	GRNBoost2	27801	1.29343	GRNBoost2	0.974375	0.985915	scMINER
27901	1226	GRNBoost2	27901	1.29461	GRNBoost2	0.974356	0.985915	scMINER
28001	1231	GRNBoost2	28001	1.29443	GRNBoost2	0.974337	0.985915	scMINER
28101	1236	GRNBoost2	28101	1.29424	GRNBoost2	0.974318	0.985915	scMINER
28201	1239	GRNBoost2	28201	1.29467	GRNBoost2	0.974299	0.985915	scMINER
28301	1242	GRNBoost2	28301	1.2924	GRNBoost2	0.97428	0.985915	scMINER
28401	1248	GRNBoost2	28401	1.29193	GRNBoost2	0.97426	0.985915	scMINER
28501	1254	GRNBoost2	28501	1.29278	GRNBoost2	0.974241	0.985915	scMINER
28601	1257	GRNBoost2	28601	1.29321	GRNBoost2	0.974222	0.985915	scMINER
28701	1261	GRNBoost2	28701	1.29069	GRNBoost2	0.974203	0.985915	scMINER
28801	1265	GRNBoost2	28801	1.29213	GRNBoost2	0.974184	0.985915	scMINER
28901	1273	GRNBoost2	28901	1.29766	GRNBoost2	0.974165	0.985915	scMINER
29001	1278	GRNBoost2	29001	1.29878	GRNBoost2	0.974146	0.985915	scMINER
29101	1283	GRNBoost2	29101	1.29727	GRNBoost2	0.974127	0.985915	scMINER
29201	1287	GRNBoost2	29201	1.29607	GRNBoost2	0.974107	0.985915	scMINER
29301	1290	GRNBoost2	29301	1.29129	GRNBoost2	0.974088	0.985915	scMINER
29401	1292	GRNBoost2	29401	1.28814	GRNBoost2	0.974069	0.985915	scMINER
29501	1296	GRNBoost2	29501	1.28063	GRNBoost2	0.97405	0.985915	scMINER
29601	1299	GRNBoost2	29601	1.2798	GRNBoost2	0.974031	0.985915	scMINER
29701	1303	GRNBoost2	29701	1.2762	GRNBoost2	0.974012	0.985915	scMINER
29801	1307	GRNBoost2	29801	1.27761	GRNBoost2	0.973993	0.985915	scMINER
29901	1310	GRNBoost2	29901	1.27805	GRNBoost2	0.973974	0.985915	scMINER
30001	1316	GRNBoost2	30001	1.27891	GRNBoost2	0.973954	0.985915	scMINER
30101	1320	GRNBoost2	30101	1.27907	GRNBoost2	0.973935	0.985915	scMINER
30201	1326	GRNBoost2	30201	1.28364	GRNBoost2	0.973916	0.985915	scMINER
30301	1330	GRNBoost2	30301	1.28378	GRNBoost2	0.973897	0.985915	scMINER
30401	1335	GRNBoost2	30401	1.28242	GRNBoost2	0.973878	0.985915	scMINER
30501	1336	GRNBoost2	30501	1.27725	GRNBoost2	0.973859	0.985915	scMINER
30601	1342	GRNBoost2	30601	1.28176	GRNBoost2	0.97384	0.985915	scMINER
30701	1349	GRNBoost2	30701	1.28476	GRNBoost2	0.973821	0.985915	scMINER
30801	1355	GRNBoost2	30801	1.28436	GRNBoost2	0.973801	0.985915	scMINER
30901	1362	GRNBoost2	30901	1.28491	GRNBoost2	0.973782	0.985915	scMINER
31001	1367	GRNBoost2	31001	1.28598	GRNBoost2	0.973763	0.985915	scMINER
31101	1370	GRNBoost2	31101	1.28638	GRNBoost2	0.973744	0.985915	scMINER
31201	1375	GRNBoost2	31201	1.28145	GRNBoost2	0.973725	0.985915	scMINER
31301	1379	GRNBoost2	31301	1.28279	GRNBoost2	0.973706	0.985915	scMINER
31401	1384	GRNBoost2	31401	1.28505	GRNBoost2	0.973687	0.985915	scMINER
31501	1389	GRNBoost2	31501	1.28492	GRNBoost2	0.973668	0.985915	scMINER
31601	1396	GRNBoost2	31601	1.28427	GRNBoost2	0.973668	0.985501	scMINER
31701	1400	GRNBoost2	31701	1.28558	GRNBoost2	0.973668	0.985087	scMINER
31801	1407	GRNBoost2	31801	1.28728	GRNBoost2	0.973648	0.985087	scMINER
31901	1411	GRNBoost2	31901	1.28506	GRNBoost2	0.973629	0.985087	scMINER
32001	1417	GRNBoost2	32001	1.28818	GRNBoost2	0.97361	0.985087	scMINER
32101	1423	GRNBoost2	32101	1.28662	GRNBoost2	0.973591	0.985087	scMINER
32201	1426	GRNBoost2	32201	1.28237	GRNBoost2	0.973572	0.985087	scMINER
32301	1431	GRNBoost2	32301	1.28456	GRNBoost2	0.973553	0.985087	scMINER
32401	1435	GRNBoost2	32401	1.28469	GRNBoost2	0.973534	0.985087	scMINER
32501	1440	GRNBoost2	32501	1.28342	GRNBoost2	0.973515	0.985087	scMINER
32601	1444	GRNBoost2	32601	1.28584	GRNBoost2	0.973495	0.985087	scMINER
32701	1452	GRNBoost2	32701	1.28952	GRNBoost2	0.973476	0.985087	scMINER
32801	1459	GRNBoost2	32801	1.29001	GRNBoost2	0.973457	0.985087	scMINER
32901	1460	GRNBoost2	32901	1.28748	GRNBoost2	0.973438	0.985087	scMINER
33001	1464	GRNBoost2	33001	1.28873	GRNBoost2	0.973419	0.985087	scMINER
33101	1470	GRNBoost2	33101	1.29061	GRNBoost2	0.9734	0.985087	scMINER
33201	1473	GRNBoost2	33201	1.28759	GRNBoost2	0.973381	0.985087	scMINER
33301	1480	GRNBoost2	33301	1.29145	GRNBoost2	0.973362	0.985087	scMINER
33401	1484	GRNBoost2	33401	1.29156	GRNBoost2	0.973343	0.985087	scMINER
33501	1491	GRNBoost2	33501	1.29652	GRNBoost2	0.973323	0.985087	scMINER
33601	1493	GRNBoost2	33601	1.29713	GRNBoost2	0.973304	0.985087	scMINER
33701	1499	GRNBoost2	33701	1.30009	GRNBoost2	0.973285	0.985087	scMINER
33801	1500	GRNBoost2	33801	1.29646	GRNBoost2	0.973266	0.985087	scMINER
33901	1504	GRNBoost2	33901	1.29321	GRNBoost2	0.973247	0.985087	scMINER
34001	1508	GRNBoost2	34001	1.28999	GRNBoost2	0.973228	0.985087	scMINER
34101	1511	GRNBoost2	34101	1.28486	GRNBoost2	0.973209	0.985087	scMINER
34201	1515	GRNBoost2	34201	1.28499	GRNBoost2	0.97319	0.985087	scMINER
34301	1517	GRNBoost2	34301	1.28233	GRNBoost2	0.97317	0.985087	scMINER
34401	1522	GRNBoost2	34401	1.28331	GRNBoost2	0.973151	0.985087	scMINER
34501	1523	GRNBoost2	34501	1.27983	GRNBoost2	0.973132	0.985087	scMINER
34601	1527	GRNBoost2	34601	1.28104	GRNBoost2	0.973113	0.985087	scMINER
34701	1529	GRNBoost2	34701	1.27736	GRNBoost2	0.973094	0.985087	scMINER
34801	1535	GRNBoost2	34801	1.28023	GRNBoost2	0.973075	0.985087	scMINER
34901	1540	GRNBoost2	34901	1.28013	GRNBoost2	0.973056	0.985087	scMINER
35001	1547	GRNBoost2	35001	1.28275	GRNBoost2	0.973037	0.985087	scMINER
35101	1552	GRNBoost2	35101	1.28053	GRNBoost2	0.973017	0.985087	scMINER
35201	1556	GRNBoost2	35201	1.2775	GRNBoost2	0.972998	0.985087	scMINER
35301	1561	GRNBoost2	35301	1.27741	GRNBoost2	0.972979	0.985087	scMINER
35401	1568	GRNBoost2	35401	1.27583	GRNBoost2	0.97296	0.985087	scMINER
35501	1575	GRNBoost2	35501	1.27634	GRNBoost2	0.972941	0.985087	scMINER
35601	1577	GRNBoost2	35601	1.27177	GRNBoost2	0.972922	0.985087	scMINER
35701	1582	GRNBoost2	35701	1.2717	GRNBoost2	0.972903	0.985087	scMINER
35801	1584	GRNBoost2	35801	1.26821	GRNBoost2	0.972884	0.985087	scMINER
35901	1588	GRNBoost2	35901	1.26837	GRNBoost2	0.972864	0.985087	scMINER
36001	1592	GRNBoost2	36001	1.26752	GRNBoost2	0.972845	0.985087	scMINER
36101	1595	GRNBoost2	36101	1.26688	GRNBoost2	0.972826	0.985087	scMINER
36201	1596	GRNBoost2	36201	1.25868	GRNBoost2	0.972807	0.985087	scMINER
36301	1600	GRNBoost2	36301	1.25687	GRNBoost2	0.972788	0.985087	scMINER
36401	1604	GRNBoost2	36401	1.2541	GRNBoost2	0.972769	0.985087	scMINER
36501	1610	GRNBoost2	36501	1.25585	GRNBoost2	0.97275	0.985087	scMINER
36601	1617	GRNBoost2	36601	1.25641	GRNBoost2	0.972731	0.985087	scMINER
36701	1619	GRNBoost2	36701	1.25504	GRNBoost2	0.972711	0.985087	scMINER
36801	1623	GRNBoost2	36801	1.25619	GRNBoost2	0.972692	0.985087	scMINER
36901	1631	GRNBoost2	36901	1.25849	GRNBoost2	0.972673	0.985087	scMINER
37001	1636	GRNBoost2	37001	1.2546	GRNBoost2	0.972654	0.985087	scMINER
37101	1641	GRNBoost2	37101	1.25555	GRNBoost2	0.972635	0.985087	scMINER
37201	1643	GRNBoost2	37201	1.25612	GRNBoost2	0.972616	0.985087	scMINER
37301	1646	GRNBoost2	37301	1.25266	GRNBoost2	0.972597	0.985087	scMINER
37401	1654	GRNBoost2	37401	1.25588	GRNBoost2	0.972578	0.985087	scMINER
37501	1657	GRNBoost2	37501	1.25246	GRNBoost2	0.972558	0.985087	scMINER
37601	1663	GRNBoost2	37601	1.25509	GRNBoost2	0.972558	0.984673	scMINER
37701	1669	GRNBoost2	37701	1.25489	GRNBoost2	0.972539	0.984673	scMINER
37801	1671	GRNBoost2	37801	1.25545	GRNBoost2	0.97252	0.984673	scMINER
37901	1675	GRNBoost2	37901	1.25562	GRNBoost2	0.972501	0.984673	scMINER
38001	1680	GRNBoost2	38001	1.25467	GRNBoost2	0.972482	0.984673	scMINER
38101	1684	GRNBoost2	38101	1.25672	GRNBoost2	0.972463	0.984673	scMINER
38201	1688	GRNBoost2	38201	1.25689	GRNBoost2	0.972444	0.984673	scMINER
38301	1694	GRNBoost2	38301	1.25854	GRNBoost2	0.972425	0.984673	scMINER
38401	1701	GRNBoost2	38401	1.26	GRNBoost2	0.972405	0.984673	scMINER
38501	1711	GRNBoost2	38501	1.26553	GRNBoost2	0.972386	0.984673	scMINER
38601	1714	GRNBoost2	38601	1.26588	GRNBoost2	0.972367	0.984673	scMINER
38701	1718	GRNBoost2	38701	1.26603	GRNBoost2	0.972348	0.984673	scMINER
38801	1722	GRNBoost2	38801	1.26711	GRNBoost2	0.972329	0.984673	scMINER
38901	1727	GRNBoost2	38901	1.26985	GRNBoost2	0.972329	0.984258	scMINER
39001	1731	GRNBoost2	39001	1.26906	GRNBoost2	0.97231	0.984258	scMINER
39101	1735	GRNBoost2	39101	1.27013	GRNBoost2	0.972291	0.984258	scMINER
39201	1738	GRNBoost2	39201	1.26954	GRNBoost2	0.972272	0.984258	scMINER
39301	1741	GRNBoost2	39301	1.26895	GRNBoost2	0.972253	0.984258	scMINER
39401	1749	GRNBoost2	39401	1.272	GRNBoost2	0.972233	0.984258	scMINER
39501	1753	GRNBoost2	39501	1.27213	GRNBoost2	0.972214	0.984258	scMINER
39601	1757	GRNBoost2	39601	1.27411	GRNBoost2	0.972195	0.984258	scMINER
39701	1766	GRNBoost2	39701	1.27601	GRNBoost2	0.972176	0.984258	scMINER
39801	1767	GRNBoost2	39801	1.27031	GRNBoost2	0.972157	0.984258	scMINER
39901	1769	GRNBoost2	39901	1.26901	GRNBoost2	0.972138	0.984258	scMINER
40001	1774	GRNBoost2	40001	1.26714	GRNBoost2	0.972119	0.984258	scMINER
40101	1775	GRNBoost2	40101	1.26425	GRNBoost2	0.9721	0.984258	scMINER
40201	1779	GRNBoost2	40201	1.26439	GRNBoost2	0.97208	0.984258	scMINER
40301	1787	GRNBoost2	40301	1.26558	GRNBoost2	0.972061	0.984258	scMINER
40401	1791	GRNBoost2	40401	1.26572	GRNBoost2	0.972042	0.984258	scMINER
40501	1794	GRNBoost2	40501	1.26695	GRNBoost2	0.972023	0.984258	scMINER
40601	1800	GRNBoost2	40601	1.2685	GRNBoost2	0.972004	0.984258	scMINER
40701	1803	GRNBoost2	40701	1.26793	GRNBoost2	0.971985	0.984258	scMINER
40801	1807	GRNBoost2	40801	1.26985	GRNBoost2	0.971966	0.984258	scMINER
40901	1809	GRNBoost2	40901	1.26947	GRNBoost2	0.971947	0.984258	scMINER
41001	1813	GRNBoost2	41001	1.26783	GRNBoost2	0.971927	0.984258	scMINER
41101	1815	GRNBoost2	41101	1.26834	GRNBoost2	0.971908	0.984258	scMINER
41201	1819	GRNBoost2	41201	1.26671	GRNBoost2	0.971889	0.984258	scMINER
41301	1822	GRNBoost2	41301	1.26528	GRNBoost2	0.97187	0.984258	scMINER
41401	1827	GRNBoost2	41401	1.26787	GRNBoost2	0.971851	0.984258	scMINER
41501	1829	GRNBoost2	41501	1.2675	GRNBoost2	0.971832	0.984258	scMINER
41601	1831	GRNBoost2	41601	1.26538	GRNBoost2	0.971832	0.983844	scMINER
41701	1835	GRNBoost2	41701	1.26465	GRNBoost2	0.971813	0.983844	scMINER
41801	1840	GRNBoost2	41801	1.26547	GRNBoost2	0.971794	0.983844	scMINER
41901	1843	GRNBoost2	41901	1.2658	GRNBoost2	0.971774	0.983844	scMINER
42001	1844	GRNBoost2	42001	1.26388	GRNBoost2	0.971755	0.983844	scMINER
42101	1849	GRNBoost2	42101	1.26471	GRNBoost2	0.971736	0.983844	scMINER
42201	1853	GRNBoost2	42201	1.26226	GRNBoost2	0.971717	0.983844	scMINER
42301	1857	GRNBoost2	42301	1.26241	GRNBoost2	0.971698	0.983844	scMINER
42401	1859	GRNBoost2	42401	1.25863	GRNBoost2	0.971679	0.983844	scMINER
42501	1863	GRNBoost2	42501	1.25539	GRNBoost2	0.97166	0.983844	scMINER
42601	1866	GRNBoost2	42601	1.25403	GRNBoost2	0.971641	0.983844	scMINER
42701	1868	GRNBoost2	42701	1.25201	GRNBoost2	0.971621	0.983844	scMINER
42801	1871	GRNBoost2	42801	1.24817	GRNBoost2	0.971602	0.983844	scMINER
42901	1877	GRNBoost2	42901	1.24884	GRNBoost2	0.971583	0.983844	scMINER
43001	1882	GRNBoost2	43001	1.24553	GRNBoost2	0.971564	0.983844	scMINER
43101	1887	GRNBoost2	43101	1.24472	GRNBoost2	0.971545	0.983844	scMINER
43201	1888	GRNBoost2	43201	1.24211	GRNBoost2	0.971526	0.983844	scMINER
43301	1896	GRNBoost2	43301	1.24409	GRNBoost2	0.971507	0.983844	scMINER
43401	1899	GRNBoost2	43401	1.24443	GRNBoost2	0.971488	0.983844	scMINER
43501	1903	GRNBoost2	43501	1.24542	GRNBoost2	0.971468	0.983844	scMINER
43601	1906	GRNBoost2	43601	1.24494	GRNBoost2	0.971449	0.983844	scMINER
43701	1909	GRNBoost2	43701	1.24527	GRNBoost2	0.97143	0.983844	scMINER
43801	1915	GRNBoost2	43801	1.24431	GRNBoost2	0.97143	0.98343	scMINER
43901	1919	GRNBoost2	43901	1.24368	GRNBoost2	0.971411	0.98343	scMINER
44001	1922	GRNBoost2	44001	1.24401	GRNBoost2	0.971392	0.98343	scMINER
44101	1923	GRNBoost2	44101	1.24386	GRNBoost2	0.971373	0.98343	scMINER
44201	1929	GRNBoost2	44201	1.24693	GRNBoost2	0.971354	0.98343	scMINER
44301	1936	GRNBoost2	44301	1.24742	GRNBoost2	0.971335	0.98343	scMINER
44401	1942	GRNBoost2	44401	1.24807	GRNBoost2	0.971315	0.98343	scMINER
44501	1948	GRNBoost2	44501	1.24952	GRNBoost2	0.971296	0.98343	scMINER
44601	1951	GRNBoost2	44601	1.24904	GRNBoost2	0.971277	0.98343	scMINER
44701	1953	GRNBoost2	44701	1.24792	GRNBoost2	0.971258	0.98343	scMINER
44801	1957	GRNBoost2	44801	1.2465	GRNBoost2	0.971239	0.98343	scMINER
44901	1962	GRNBoost2	44901	1.24651	GRNBoost2	0.97122	0.98343	scMINER
45001	1966	GRNBoost2	45001	1.24509	GRNBoost2	0.971201	0.98343	scMINER
45101	1969	GRNBoost2	45101	1.24384	GRNBoost2	0.971201	0.983016	scMINER
45201	1971	GRNBoost2	45201	1.2404	GRNBoost2	0.971182	0.983016	scMINER
45301	1979	GRNBoost2	45301	1.24231	GRNBoost2	0.971162	0.983016	scMINER
45401	1983	GRNBoost2	45401	1.2417	GRNBoost2	0.971143	0.983016	scMINER
45501	1987	GRNBoost2	45501	1.24188	GRNBoost2	0.971124	0.983016	scMINER
45601	1990	GRNBoost2	45601	1.24065	GRNBoost2	0.971105	0.983016	scMINER
45701	1997	GRNBoost2	45701	1.24346	GRNBoost2	0.971086	0.983016	scMINER
45801	2003	GRNBoost2	45801	1.24565	GRNBoost2	0.971067	0.983016	scMINER
45901	2006	GRNBoost2	45901	1.24674	GRNBoost2	0.971048	0.983016	scMINER
46001	2010	GRNBoost2	46001	1.2469	GRNBoost2	0.971029	0.983016	scMINER
46101	2013	GRNBoost2	46101	1.24644	GRNBoost2	0.97101	0.983016	scMINER
46201	2018	GRNBoost2	46201	1.24568	GRNBoost2	0.97099	0.983016	scMINER
46301	2021	GRNBoost2	46301	1.24446	GRNBoost2	0.970971	0.983016	scMINER
46401	2027	GRNBoost2	46401	1.24662	GRNBoost2	0.970952	0.983016	scMINER
46501	2031	GRNBoost2	46501	1.24831	GRNBoost2	0.970952	0.982601	scMINER
46601	2039	GRNBoost2	46601	1.25169	GRNBoost2	0.970933	0.982601	scMINER
46701	2046	GRNBoost2	46701	1.25368	GRNBoost2	0.970914	0.982601	scMINER
46801	2051	GRNBoost2	46801	1.25443	GRNBoost2	0.970895	0.982601	scMINER
46901	2055	GRNBoost2	46901	1.25611	GRNBoost2	0.970876	0.982601	scMINER
47001	2061	GRNBoost2	47001	1.25747	GRNBoost2	0.970857	0.982601	scMINER
47101	2067	GRNBoost2	47101	1.26037	GRNBoost2	0.970837	0.982601	scMINER
47201	2074	GRNBoost2	47201	1.2585	GRNBoost2	0.970818	0.982601	scMINER
47301	2077	GRNBoost2	47301	1.25803	GRNBoost2	0.970799	0.982601	scMINER
47401	2080	GRNBoost2	47401	1.25832	GRNBoost2	0.97078	0.982601	scMINER
47501	2085	GRNBoost2	47501	1.25982	GRNBoost2	0.970761	0.982601	scMINER
47601	2087	GRNBoost2	47601	1.26027	GRNBoost2	0.970742	0.982601	scMINER
47701	2088	GRNBoost2	47701	1.25632	GRNBoost2	0.970723	0.982601	scMINER
47801	2091	GRNBoost2	47801	1.2536	GRNBoost2	0.970704	0.982601	scMINER
47901	2093	GRNBoost2	47901	1.25329	GRNBoost2	0.970684	0.982601	scMINER
48001	2097	GRNBoost2	48001	1.25344	GRNBoost2	0.970665	0.982601	scMINER
48101	2103	GRNBoost2	48101	1.25253	GRNBoost2	0.970646	0.982601	scMINER
48201	2106	GRNBoost2	48201	1.25134	GRNBoost2	0.970627	0.982601	scMINER
48301	2111	GRNBoost2	48301	1.25208	GRNBoost2	0.970608	0.982601	scMINER
48401	2117	GRNBoost2	48401	1.25118	GRNBoost2	0.970589	0.982601	scMINER
48501	2121	GRNBoost2	48501	1.25059	GRNBoost2	0.97057	0.982601	scMINER
48601	2122	GRNBoost2	48601	1.24531	GRNBoost2	0.970551	0.982601	scMINER
48701	2127	GRNBoost2	48701	1.24386	GRNBoost2	0.970531	0.982601	scMINER
48801	2131	GRNBoost2	48801	1.24402	GRNBoost2	0.970512	0.982601	scMINER
48901	2134	GRNBoost2	48901	1.24359	GRNBoost2	0.970493	0.982601	scMINER
49001	2145	GRNBoost2	49001	1.25	GRNBoost2	0.970474	0.982601	scMINER
49101	2148	GRNBoost2	49101	1.24956	GRNBoost2	0.970455	0.982601	scMINER
49201	2154	GRNBoost2	49201	1.25015	GRNBoost2	0.970436	0.982601	scMINER
49301	2158	GRNBoost2	49301	1.24596	GRNBoost2	0.970417	0.982601	scMINER
49401	2162	GRNBoost2	49401	1.24396	GRNBoost2	0.970398	0.982601	scMINER
49501	2169	GRNBoost2	49501	1.24441	GRNBoost2	0.970378	0.982601	scMINER
49601	2172	GRNBoost2	49601	1.24256	GRNBoost2	0.970359	0.982601	scMINER
49701	2177	GRNBoost2	49701	1.24258	GRNBoost2	0.97034	0.982601	scMINER
49801	2182	GRNBoost2	49801	1.24118	GRNBoost2	0.970321	0.982601	scMINER
49901	2184	GRNBoost2	49901	1.24161	GRNBoost2	0.970302	0.982601	scMINER
50001	2187	GRNBoost2	50001	1.24261	GRNBoost2	0.970283	0.982601	scMINER
50101	2189	GRNBoost2	50101	1.23882	GRNBoost2	0.970264	0.982601	scMINER
50201	2192	GRNBoost2	50201	1.23982	GRNBoost2	0.970245	0.982601	scMINER
50301	2193	GRNBoost2	50301	1.23898	GRNBoost2	0.970225	0.982601	scMINER
50401	2196	GRNBoost2	50401	1.23718	GRNBoost2	0.970206	0.982601	scMINER
50501	2200	GRNBoost2	50501	1.23804	GRNBoost2	0.970187	0.982601	scMINER
50601	2206	GRNBoost2	50601	1.23863	GRNBoost2	0.970168	0.982601	scMINER
50701	2210	GRNBoost2	50701	1.23948	GRNBoost2	0.970149	0.982601	scMINER
50801	2213	GRNBoost2	50801	1.23908	GRNBoost2	0.97013	0.982601	scMINER
50901	2219	GRNBoost2	50901	1.23897	GRNBoost2	0.970111	0.982601	scMINER
51001	2224	GRNBoost2	51001	1.24038	GRNBoost2	0.970092	0.982601	scMINER
51101	2227	GRNBoost2	51101	1.23791	GRNBoost2	0.970072	0.982601	scMINER
51201	2231	GRNBoost2	51201	1.23601	GRNBoost2	0.970053	0.982601	scMINER
51301	2236	GRNBoost2	51301	1.23604	GRNBoost2	0.970034	0.982601	scMINER
51401	2241	GRNBoost2	51401	1.23744	GRNBoost2	0.970015	0.982601	scMINER
51501	2241	GRNBoost2	51501	1.23471	GRNBoost2	0.969996	0.982601	scMINER
51601	2244	GRNBoost2	51601	1.23432	GRNBoost2	0.969977	0.982601	scMINER
51701	2248	GRNBoost2	51701	1.23449	GRNBoost2	0.969958	0.982601	scMINER
51801	2254	GRNBoost2	51801	1.23507	GRNBoost2	0.969939	0.982601	scMINER
51901	2260	GRNBoost2	51901	1.23632	GRNBoost2	0.969919	0.982601	scMINER
52001	2262	GRNBoost2	52001	1.23472	GRNBoost2	0.9699	0.982601	scMINER
52101	2267	GRNBoost2	52101	1.23542	GRNBoost2	0.969881	0.982601	scMINER
52201	2274	GRNBoost2	52201	1.23721	GRNBoost2	0.969862	0.982601	scMINER
52301	2279	GRNBoost2	52301	1.23859	GRNBoost2	0.969843	0.982601	scMINER
52401	2286	GRNBoost2	52401	1.2397	GRNBoost2	0.969824	0.982601	scMINER
52501	2293	GRNBoost2	52501	1.24147	GRNBoost2	0.969805	0.982601	scMINER
52601	2297	GRNBoost2	52601	1.23827	GRNBoost2	0.969805	0.982187	scMINER
52701	2304	GRNBoost2	52701	1.23871	GRNBoost2	0.969786	0.982187	scMINER
52801	2309	GRNBoost2	52801	1.23807	GRNBoost2	0.969767	0.982187	scMINER
52901	2314	GRNBoost2	52901	1.24075	GRNBoost2	0.969747	0.982187	scMINER
53001	2322	GRNBoost2	53001	1.24504	GRNBoost2	0.969728	0.982187	scMINER
53101	2328	GRNBoost2	53101	1.24625	GRNBoost2	0.969709	0.982187	scMINER
53201	2333	GRNBoost2	53201	1.24626	GRNBoost2	0.96969	0.982187	scMINER
53301	2339	GRNBoost2	53301	1.24747	GRNBoost2	0.969671	0.982187	scMINER
53401	2346	GRNBoost2	53401	1.24854	GRNBoost2	0.969652	0.982187	scMINER
53501	2347	GRNBoost2	53501	1.2484	GRNBoost2	0.969633	0.982187	scMINER
53601	2351	GRNBoost2	53601	1.24788	GRNBoost2	0.969614	0.982187	scMINER
53701	2359	GRNBoost2	53701	1.24947	GRNBoost2	0.969594	0.982187	scMINER
53801	2364	GRNBoost2	53801	1.24815	GRNBoost2	0.969575	0.982187	scMINER
53901	2365	GRNBoost2	53901	1.24343	GRNBoost2	0.969575	0.981773	scMINER
54001	2367	GRNBoost2	54001	1.24317	GRNBoost2	0.969556	0.981773	scMINER
54101	2371	GRNBoost2	54101	1.24397	GRNBoost2	0.969537	0.981773	scMINER
54201	2376	GRNBoost2	54201	1.24463	GRNBoost2	0.969518	0.981773	scMINER
54301	2382	GRNBoost2	54301	1.24386	GRNBoost2	0.969499	0.981773	scMINER
54401	2385	GRNBoost2	54401	1.24413	GRNBoost2	0.96948	0.981773	scMINER
54501	2392	GRNBoost2	54501	1.24454	GRNBoost2	0.969461	0.981773	scMINER
54601	2394	GRNBoost2	54601	1.24235	GRNBoost2	0.969441	0.981773	scMINER
54701	2398	GRNBoost2	54701	1.24184	GRNBoost2	0.969422	0.981773	scMINER
1	0	PIDC	1	NA	PIDC	0.969403	0.981773	scMINER
101	0	PIDC	101	0	PIDC	0.969384	0.981773	scMINER
201	0	PIDC	201	0	PIDC	0.969365	0.981773	scMINER
301	2	PIDC	301	0.2	PIDC	0.969346	0.981773	scMINER
401	4	PIDC	401	0.333333	PIDC	0.969327	0.981773	scMINER
501	4	PIDC	501	0.210526	PIDC	0.969308	0.981773	scMINER
601	4	PIDC	601	0.16	PIDC	0.969288	0.981773	scMINER
701	5	PIDC	701	0.172414	PIDC	0.969269	0.981773	scMINER
801	9	PIDC	801	0.290323	PIDC	0.96925	0.981773	scMINER
901	12	PIDC	901	0.363636	PIDC	0.969231	0.981773	scMINER
1001	14	PIDC	1001	0.4	PIDC	0.969231	0.981359	scMINER
1101	15	PIDC	1101	0.375	PIDC	0.969212	0.981359	scMINER
1201	18	PIDC	1201	0.418605	PIDC	0.969193	0.981359	scMINER
1301	18	PIDC	1301	0.4	PIDC	0.969174	0.981359	scMINER
1401	20	PIDC	1401	0.425532	PIDC	0.969155	0.981359	scMINER
1501	20	PIDC	1501	0.384615	PIDC	0.969135	0.981359	scMINER
1601	21	PIDC	1601	0.396226	PIDC	0.969116	0.981359	scMINER
1701	23	PIDC	1701	0.410714	PIDC	0.969097	0.981359	scMINER
1801	26	PIDC	1801	0.448276	PIDC	0.969078	0.981359	scMINER
1901	28	PIDC	1901	0.444444	PIDC	0.969078	0.980944	scMINER
2001	28	PIDC	2001	0.430769	PIDC	0.969078	0.98053	scMINER
2101	32	PIDC	2101	0.444444	PIDC	0.969059	0.98053	scMINER
2201	36	PIDC	2201	0.486486	PIDC	0.96904	0.98053	scMINER
2301	39	PIDC	2301	0.5	PIDC	0.969021	0.98053	scMINER
2401	40	PIDC	2401	0.5	PIDC	0.969002	0.98053	scMINER
2501	43	PIDC	2501	0.511905	PIDC	0.968982	0.98053	scMINER
2601	45	PIDC	2601	0.5	PIDC	0.968963	0.98053	scMINER
2701	48	PIDC	2701	0.521739	PIDC	0.968944	0.98053	scMINER
2801	51	PIDC	2801	0.53125	PIDC	0.968925	0.98053	scMINER
2901	51	PIDC	2901	0.5	PIDC	0.968906	0.98053	scMINER
3001	54	PIDC	3001	0.509434	PIDC	0.968887	0.98053	scMINER
3101	56	PIDC	3101	0.491228	PIDC	0.968868	0.98053	scMINER
3201	61	PIDC	3201	0.516949	PIDC	0.968849	0.98053	scMINER
3301	62	PIDC	3301	0.5	PIDC	0.968829	0.98053	scMINER
3401	65	PIDC	3401	0.507812	PIDC	0.96881	0.98053	scMINER
3501	66	PIDC	3501	0.503817	PIDC	0.968791	0.98053	scMINER
3601	69	PIDC	3601	0.518797	PIDC	0.968772	0.98053	scMINER
3701	70	PIDC	3701	0.510949	PIDC	0.968753	0.98053	scMINER
3801	71	PIDC	3801	0.510791	PIDC	0.968734	0.98053	scMINER
3901	73	PIDC	3901	0.514085	PIDC	0.968715	0.98053	scMINER
4001	75	PIDC	4001	0.528169	PIDC	0.968696	0.98053	scMINER
4101	77	PIDC	4101	0.531034	PIDC	0.968676	0.98053	scMINER
4201	78	PIDC	4201	0.509804	PIDC	0.968657	0.98053	scMINER
4301	83	PIDC	4301	0.535484	PIDC	0.968638	0.98053	scMINER
4401	85	PIDC	4401	0.53125	PIDC	0.968619	0.98053	scMINER
4501	87	PIDC	4501	0.537037	PIDC	0.9686	0.98053	scMINER
4601	90	PIDC	4601	0.538922	PIDC	0.968581	0.98053	scMINER
4701	93	PIDC	4701	0.534483	PIDC	0.968562	0.98053	scMINER
4801	97	PIDC	4801	0.548023	PIDC	0.968543	0.98053	scMINER
4901	99	PIDC	4901	0.553073	PIDC	0.968524	0.98053	scMINER
5001	100	PIDC	5001	0.537634	PIDC	0.968524	0.980116	scMINER
5101	100	PIDC	5101	0.52356	PIDC	0.968504	0.980116	scMINER
5201	104	PIDC	5201	0.53886	PIDC	0.968485	0.980116	scMINER
5301	105	PIDC	5301	0.530303	PIDC	0.968466	0.980116	scMINER
5401	106	PIDC	5401	0.524752	PIDC	0.968447	0.980116	scMINER
5501	110	PIDC	5501	0.533981	PIDC	0.968428	0.980116	scMINER
5601	113	PIDC	5601	0.543269	PIDC	0.968409	0.980116	scMINER
5701	117	PIDC	5701	0.551887	PIDC	0.96839	0.980116	scMINER
5801	121	PIDC	5801	0.568075	PIDC	0.968371	0.980116	scMINER
5901	124	PIDC	5901	0.58216	PIDC	0.968351	0.980116	scMINER
6001	125	PIDC	6001	0.581395	PIDC	0.968332	0.980116	scMINER
6101	126	PIDC	6101	0.575342	PIDC	0.968313	0.980116	scMINER
6201	127	PIDC	6201	0.574661	PIDC	0.968294	0.980116	scMINER
6301	128	PIDC	6301	0.573991	PIDC	0.968275	0.980116	scMINER
6401	129	PIDC	6401	0.570796	PIDC	0.968275	0.979702	scMINER
6501	131	PIDC	6501	0.5671	PIDC	0.968256	0.979702	scMINER
6601	133	PIDC	6601	0.565957	PIDC	0.968237	0.979702	scMINER
6701	139	PIDC	6701	0.579167	PIDC	0.968218	0.979702	scMINER
6801	141	PIDC	6801	0.580247	PIDC	0.968198	0.979702	scMINER
6901	145	PIDC	6901	0.582329	PIDC	0.968179	0.979702	scMINER
7001	147	PIDC	7001	0.585657	PIDC	0.96816	0.979702	scMINER
7101	148	PIDC	7101	0.587302	PIDC	0.968141	0.979702	scMINER
7201	149	PIDC	7201	0.582031	PIDC	0.968122	0.979702	scMINER
7301	154	PIDC	7301	0.599222	PIDC	0.968103	0.979702	scMINER
7401	156	PIDC	7401	0.59542	PIDC	0.968084	0.979702	scMINER
7501	159	PIDC	7501	0.6	PIDC	0.968065	0.979702	scMINER
7601	161	PIDC	7601	0.600746	PIDC	0.968045	0.979702	scMINER
7701	162	PIDC	7701	0.597786	PIDC	0.968026	0.979702	scMINER
7801	164	PIDC	7801	0.602941	PIDC	0.968007	0.979702	scMINER
7901	167	PIDC	7901	0.607273	PIDC	0.967988	0.979702	scMINER
8001	167	PIDC	8001	0.600719	PIDC	0.967969	0.979702	scMINER
8101	169	PIDC	8101	0.59507	PIDC	0.96795	0.979702	scMINER
8201	173	PIDC	8201	0.602787	PIDC	0.967931	0.979702	scMINER
8301	175	PIDC	8301	0.605536	PIDC	0.967912	0.979702	scMINER
8401	179	PIDC	8401	0.613014	PIDC	0.967892	0.979702	scMINER
8501	180	PIDC	8501	0.608108	PIDC	0.967873	0.979702	scMINER
8601	180	PIDC	8601	0.606061	PIDC	0.967854	0.979702	scMINER
8701	186	PIDC	8701	0.622074	PIDC	0.967835	0.979702	scMINER
8801	187	PIDC	8801	0.617162	PIDC	0.967816	0.979702	scMINER
8901	190	PIDC	8901	0.618893	PIDC	0.967797	0.979702	scMINER
9001	195	PIDC	9001	0.629032	PIDC	0.967778	0.979702	scMINER
9101	200	PIDC	9101	0.638978	PIDC	0.967778	0.979287	scMINER
9201	202	PIDC	9201	0.639241	PIDC	0.967759	0.979287	scMINER
9301	205	PIDC	9301	0.642633	PIDC	0.967739	0.979287	scMINER
9401	208	PIDC	9401	0.643963	PIDC	0.96772	0.979287	scMINER
9501	215	PIDC	9501	0.661538	PIDC	0.967701	0.979287	scMINER
9601	217	PIDC	9601	0.661585	PIDC	0.967682	0.979287	scMINER
9701	220	PIDC	9701	0.664653	PIDC	0.967663	0.979287	scMINER
9801	224	PIDC	9801	0.674699	PIDC	0.967644	0.979287	scMINER
9901	225	PIDC	9901	0.667656	PIDC	0.967625	0.979287	scMINER
10001	225	PIDC	10001	0.65407	PIDC	0.967606	0.979287	scMINER
10101	226	PIDC	10101	0.653179	PIDC	0.967586	0.979287	scMINER
10201	226	PIDC	10201	0.653179	PIDC	0.967567	0.979287	scMINER
10301	229	PIDC	10301	0.652422	PIDC	0.967548	0.979287	scMINER
10401	232	PIDC	10401	0.657224	PIDC	0.967529	0.979287	scMINER
10501	234	PIDC	10501	0.657303	PIDC	0.96751	0.979287	scMINER
10601	235	PIDC	10601	0.649171	PIDC	0.967491	0.979287	scMINER
10701	236	PIDC	10701	0.639566	PIDC	0.967472	0.979287	scMINER
10801	241	PIDC	10801	0.647849	PIDC	0.967453	0.979287	scMINER
10901	244	PIDC	10901	0.648936	PIDC	0.967433	0.979287	scMINER
11001	248	PIDC	11001	0.654354	PIDC	0.967414	0.979287	scMINER
11101	250	PIDC	11101	0.649351	PIDC	0.967395	0.979287	scMINER
11201	253	PIDC	11201	0.653747	PIDC	0.967376	0.979287	scMINER
11301	256	PIDC	11301	0.658098	PIDC	0.967357	0.979287	scMINER
11401	259	PIDC	11401	0.662404	PIDC	0.967338	0.979287	scMINER
11501	260	PIDC	11501	0.659898	PIDC	0.967319	0.979287	scMINER
11601	261	PIDC	11601	0.660759	PIDC	0.9673	0.979287	scMINER
11701	264	PIDC	11701	0.66	PIDC	0.967281	0.979287	scMINER
11801	268	PIDC	11801	0.668329	PIDC	0.967261	0.979287	scMINER
11901	270	PIDC	11901	0.666667	PIDC	0.967242	0.979287	scMINER
12001	272	PIDC	12001	0.666667	PIDC	0.967223	0.979287	scMINER
12101	273	PIDC	12101	0.665854	PIDC	0.967204	0.979287	scMINER
12201	276	PIDC	12201	0.668281	PIDC	0.967185	0.979287	scMINER
12301	282	PIDC	12301	0.677885	PIDC	0.967166	0.979287	scMINER
12401	283	PIDC	12401	0.675418	PIDC	0.967147	0.979287	scMINER
12501	285	PIDC	12501	0.675355	PIDC	0.967128	0.979287	scMINER
12601	289	PIDC	12601	0.68	PIDC	0.967108	0.979287	scMINER
12701	295	PIDC	12701	0.689252	PIDC	0.967089	0.979287	scMINER
12801	298	PIDC	12801	0.689815	PIDC	0.96707	0.979287	scMINER
12901	306	PIDC	12901	0.703448	PIDC	0.96707	0.978873	scMINER
13001	308	PIDC	13001	0.698413	PIDC	0.967051	0.978873	scMINER
13101	310	PIDC	13101	0.701357	PIDC	0.967032	0.978873	scMINER
13201	310	PIDC	13201	0.698198	PIDC	0.967013	0.978873	scMINER
13301	311	PIDC	13301	0.697309	PIDC	0.967013	0.978459	scMINER
13401	311	PIDC	13401	0.686534	PIDC	0.966994	0.978459	scMINER
13501	312	PIDC	13501	0.684211	PIDC	0.966975	0.978459	scMINER
13601	317	PIDC	13601	0.69214	PIDC	0.966955	0.978459	scMINER
13701	320	PIDC	13701	0.691145	PIDC	0.966936	0.978459	scMINER
13801	323	PIDC	13801	0.694624	PIDC	0.966917	0.978459	scMINER
13901	325	PIDC	13901	0.695931	PIDC	0.966898	0.978459	scMINER
14001	325	PIDC	14001	0.695931	PIDC	0.966879	0.978459	scMINER
14101	328	PIDC	14101	0.694915	PIDC	0.96686	0.978459	scMINER
14201	331	PIDC	14201	0.696842	PIDC	0.966841	0.978459	scMINER
14301	336	PIDC	14301	0.701461	PIDC	0.966822	0.978459	scMINER
14401	336	PIDC	14401	0.695652	PIDC	0.966822	0.978045	scMINER
14501	338	PIDC	14501	0.696907	PIDC	0.966802	0.978045	scMINER
14601	343	PIDC	14601	0.7	PIDC	0.966783	0.978045	scMINER
14701	345	PIDC	14701	0.698381	PIDC	0.966764	0.978045	scMINER
14801	349	PIDC	14801	0.702213	PIDC	0.966745	0.978045	scMINER
14901	350	PIDC	14901	0.697211	PIDC	0.966726	0.978045	scMINER
15001	353	PIDC	15001	0.701789	PIDC	0.966707	0.978045	scMINER
15101	357	PIDC	15101	0.705534	PIDC	0.966688	0.978045	scMINER
15201	358	PIDC	15201	0.701961	PIDC	0.966669	0.978045	scMINER
15301	358	PIDC	15301	0.700587	PIDC	0.966649	0.978045	scMINER
15401	362	PIDC	15401	0.70428	PIDC	0.96663	0.978045	scMINER
15501	367	PIDC	15501	0.709865	PIDC	0.966611	0.978045	scMINER
15601	370	PIDC	15601	0.712909	PIDC	0.966592	0.978045	scMINER
15701	373	PIDC	15701	0.710476	PIDC	0.966573	0.978045	scMINER
15801	375	PIDC	15801	0.703565	PIDC	0.966554	0.978045	scMINER
15901	379	PIDC	15901	0.709738	PIDC	0.966535	0.978045	scMINER
16001	381	PIDC	16001	0.71215	PIDC	0.966516	0.978045	scMINER
16101	384	PIDC	16101	0.709797	PIDC	0.966496	0.978045	scMINER
16201	386	PIDC	16201	0.701818	PIDC	0.966477	0.978045	scMINER
16301	387	PIDC	16301	0.697297	PIDC	0.966458	0.978045	scMINER
16401	394	PIDC	16401	0.707361	PIDC	0.966439	0.978045	scMINER
16501	400	PIDC	16501	0.715564	PIDC	0.96642	0.978045	scMINER
16601	403	PIDC	16601	0.717082	PIDC	0.966401	0.978045	scMINER
16701	403	PIDC	16701	0.714539	PIDC	0.966382	0.978045	scMINER
16801	406	PIDC	16801	0.70979	PIDC	0.966382	0.97763	scMINER
16901	408	PIDC	16901	0.710801	PIDC	0.966363	0.97763	scMINER
17001	411	PIDC	17001	0.714783	PIDC	0.966343	0.97763	scMINER
17101	412	PIDC	17101	0.715278	PIDC	0.966324	0.97763	scMINER
17201	413	PIDC	17201	0.713299	PIDC	0.966305	0.97763	scMINER
17301	415	PIDC	17301	0.709402	PIDC	0.966286	0.97763	scMINER
17401	420	PIDC	17401	0.711864	PIDC	0.966267	0.97763	scMINER
17501	422	PIDC	17501	0.711636	PIDC	0.966248	0.97763	scMINER
17601	425	PIDC	17601	0.711893	PIDC	0.966229	0.97763	scMINER
17701	427	PIDC	17701	0.711667	PIDC	0.96621	0.97763	scMINER
17801	428	PIDC	17801	0.707438	PIDC	0.966191	0.97763	scMINER
17901	431	PIDC	17901	0.707718	PIDC	0.966171	0.97763	scMINER
18001	433	PIDC	18001	0.705212	PIDC	0.966152	0.97763	scMINER
18101	437	PIDC	18101	0.70712	PIDC	0.966133	0.97763	scMINER
18201	441	PIDC	18201	0.710145	PIDC	0.966114	0.97763	scMINER
18301	445	PIDC	18301	0.715434	PIDC	0.966095	0.97763	scMINER
18401	448	PIDC	18401	0.7168	PIDC	0.966076	0.97763	scMINER
18501	451	PIDC	18501	0.7216	PIDC	0.966057	0.97763	scMINER
18601	452	PIDC	18601	0.7232	PIDC	0.966038	0.97763	scMINER
18701	459	PIDC	18701	0.728571	PIDC	0.966018	0.97763	scMINER
18801	465	PIDC	18801	0.731132	PIDC	0.965999	0.97763	scMINER
18901	466	PIDC	18901	0.723602	PIDC	0.96598	0.97763	scMINER
19001	470	PIDC	19001	0.72643	PIDC	0.965961	0.97763	scMINER
19101	471	PIDC	19101	0.724615	PIDC	0.965942	0.97763	scMINER
19201	472	PIDC	19201	0.725038	PIDC	0.965923	0.97763	scMINER
19301	476	PIDC	19301	0.730061	PIDC	0.965904	0.97763	scMINER
19401	477	PIDC	19401	0.729358	PIDC	0.965885	0.97763	scMINER
19501	480	PIDC	19501	0.730594	PIDC	0.965865	0.97763	scMINER
19601	485	PIDC	19601	0.734848	PIDC	0.965846	0.97763	scMINER
19701	485	PIDC	19701	0.731523	PIDC	0.965827	0.97763	scMINER
19801	489	PIDC	19801	0.733133	PIDC	0.965808	0.97763	scMINER
19901	492	PIDC	19901	0.731055	PIDC	0.965789	0.97763	scMINER
20001	494	PIDC	20001	0.72969	PIDC	0.96577	0.97763	scMINER
20101	498	PIDC	20101	0.732353	PIDC	0.965751	0.97763	scMINER
20201	498	PIDC	20201	0.72807	PIDC	0.965751	0.977216	scMINER
20301	502	PIDC	20301	0.730713	PIDC	0.965732	0.977216	scMINER
20401	506	PIDC	20401	0.731214	PIDC	0.965712	0.977216	scMINER
20501	508	PIDC	20501	0.730935	PIDC	0.965693	0.977216	scMINER
20601	509	PIDC	20601	0.729226	PIDC	0.965674	0.977216	scMINER
20701	512	PIDC	20701	0.729345	PIDC	0.965655	0.977216	scMINER
20801	514	PIDC	20801	0.724965	PIDC	0.965636	0.977216	scMINER
20901	517	PIDC	20901	0.725105	PIDC	0.965617	0.977216	scMINER
21001	520	PIDC	21001	0.725244	PIDC	0.965598	0.977216	scMINER
21101	524	PIDC	21101	0.72879	PIDC	0.965579	0.977216	scMINER
21201	525	PIDC	21201	0.724138	PIDC	0.965559	0.977216	scMINER
21301	530	PIDC	21301	0.730028	PIDC	0.96554	0.977216	scMINER
21401	534	PIDC	21401	0.729508	PIDC	0.965521	0.977216	scMINER
21501	537	PIDC	21501	0.72962	PIDC	0.965502	0.977216	scMINER
21601	538	PIDC	21601	0.727027	PIDC	0.965483	0.977216	scMINER
21701	541	PIDC	21701	0.726174	PIDC	0.965464	0.977216	scMINER
21801	543	PIDC	21801	0.726908	PIDC	0.965464	0.976802	scMINER
21901	546	PIDC	21901	0.729947	PIDC	0.965445	0.976802	scMINER
22001	550	PIDC	22001	0.733333	PIDC	0.965426	0.976802	scMINER
22101	553	PIDC	22101	0.734396	PIDC	0.965406	0.976802	scMINER
22201	557	PIDC	22201	0.734828	PIDC	0.965406	0.976388	scMINER
22301	561	PIDC	22301	0.73622	PIDC	0.965387	0.976388	scMINER
22401	563	PIDC	22401	0.736911	PIDC	0.965368	0.976388	scMINER
22501	566	PIDC	22501	0.739869	PIDC	0.965349	0.976388	scMINER
22601	567	PIDC	22601	0.734456	PIDC	0.96533	0.976388	scMINER
22701	570	PIDC	22701	0.736434	PIDC	0.965311	0.976388	scMINER
22801	576	PIDC	22801	0.74036	PIDC	0.965292	0.976388	scMINER
22901	581	PIDC	22901	0.744872	PIDC	0.965273	0.976388	scMINER
23001	583	PIDC	23001	0.743622	PIDC	0.965253	0.976388	scMINER
23101	587	PIDC	23101	0.747771	PIDC	0.965234	0.976388	scMINER
23201	589	PIDC	23201	0.746515	PIDC	0.965215	0.976388	scMINER
23301	591	PIDC	23301	0.745271	PIDC	0.965196	0.976388	scMINER
23401	596	PIDC	23401	0.75063	PIDC	0.965177	0.976388	scMINER
23501	598	PIDC	23501	0.750314	PIDC	0.965158	0.976388	scMINER
23601	601	PIDC	23601	0.75219	PIDC	0.965139	0.976388	scMINER
23701	604	PIDC	23701	0.754057	PIDC	0.96512	0.976388	scMINER
23801	605	PIDC	23801	0.752488	PIDC	0.9651	0.976388	scMINER
23901	606	PIDC	23901	0.751861	PIDC	0.965081	0.976388	scMINER
24001	611	PIDC	24001	0.752463	PIDC	0.965062	0.976388	scMINER
24101	612	PIDC	24101	0.752768	PIDC	0.965043	0.976388	scMINER
24201	615	PIDC	24201	0.752754	PIDC	0.965024	0.976388	scMINER
24301	620	PIDC	24301	0.757946	PIDC	0.965005	0.976388	scMINER
24401	624	PIDC	24401	0.757282	PIDC	0.964986	0.976388	scMINER
24501	628	PIDC	24501	0.758454	PIDC	0.964967	0.976388	scMINER
24601	630	PIDC	24601	0.755396	PIDC	0.964948	0.976388	scMINER
24701	633	PIDC	24701	0.758084	PIDC	0.964928	0.976388	scMINER
24801	637	PIDC	24801	0.757432	PIDC	0.964909	0.976388	scMINER
24901	645	PIDC	24901	0.761511	PIDC	0.96489	0.976388	scMINER
25001	652	PIDC	25001	0.768868	PIDC	0.964871	0.976388	scMINER
25101	658	PIDC	25101	0.769591	PIDC	0.964852	0.976388	scMINER
25201	661	PIDC	25201	0.768605	PIDC	0.964833	0.976388	scMINER
25301	661	PIDC	25301	0.766821	PIDC	0.964814	0.976388	scMINER
25401	667	PIDC	25401	0.771991	PIDC	0.964795	0.976388	scMINER
25501	668	PIDC	25501	0.7687	PIDC	0.964775	0.976388	scMINER
25601	671	PIDC	25601	0.770379	PIDC	0.964756	0.976388	scMINER
25701	674	PIDC	25701	0.77205	PIDC	0.964737	0.976388	scMINER
25801	675	PIDC	25801	0.772311	PIDC	0.964718	0.976388	scMINER
25901	678	PIDC	25901	0.774857	PIDC	0.964699	0.976388	scMINER
26001	682	PIDC	26001	0.776765	PIDC	0.96468	0.976388	scMINER
26101	684	PIDC	26101	0.77639	PIDC	0.964661	0.976388	scMINER
26201	687	PIDC	26201	0.776271	PIDC	0.964642	0.976388	scMINER
26301	688	PIDC	26301	0.7713	PIDC	0.964622	0.976388	scMINER
26401	692	PIDC	26401	0.774916	PIDC	0.964603	0.976388	scMINER
26501	696	PIDC	26501	0.777654	PIDC	0.964584	0.976388	scMINER
26601	699	PIDC	26601	0.776667	PIDC	0.964565	0.976388	scMINER
26701	700	PIDC	26701	0.773481	PIDC	0.964546	0.976388	scMINER
26801	703	PIDC	26801	0.772527	PIDC	0.964527	0.976388	scMINER
26901	705	PIDC	26901	0.771335	PIDC	0.964508	0.976388	scMINER
27001	708	PIDC	27001	0.771242	PIDC	0.964489	0.976388	scMINER
27101	713	PIDC	27101	0.774159	PIDC	0.964469	0.976388	scMINER
27201	715	PIDC	27201	0.775488	PIDC	0.96445	0.976388	scMINER
27301	720	PIDC	27301	0.775862	PIDC	0.96445	0.975973	scMINER
27401	722	PIDC	27401	0.774678	PIDC	0.964431	0.975973	scMINER
27501	725	PIDC	27501	0.774573	PIDC	0.964412	0.975973	scMINER
27601	728	PIDC	27601	0.774468	PIDC	0.964393	0.975973	scMINER
27701	732	PIDC	27701	0.777896	PIDC	0.964374	0.975973	scMINER
27801	733	PIDC	27801	0.776483	PIDC	0.964355	0.975973	scMINER
27901	735	PIDC	27901	0.776135	PIDC	0.964336	0.975973	scMINER
28001	745	PIDC	28001	0.783386	PIDC	0.964316	0.975973	scMINER
28101	747	PIDC	28101	0.782199	PIDC	0.964297	0.975973	scMINER
28201	751	PIDC	28201	0.784744	PIDC	0.964278	0.975973	scMINER
28301	752	PIDC	28301	0.782518	PIDC	0.964259	0.975973	scMINER
28401	756	PIDC	28401	0.782609	PIDC	0.96424	0.975973	scMINER
28501	760	PIDC	28501	0.783505	PIDC	0.964221	0.975973	scMINER
28601	764	PIDC	28601	0.786008	PIDC	0.964202	0.975973	scMINER
28701	768	PIDC	28701	0.78608	PIDC	0.964183	0.975973	scMINER
28801	774	PIDC	28801	0.790603	PIDC	0.964163	0.975973	scMINER
28901	776	PIDC	28901	0.79103	PIDC	0.964144	0.975973	scMINER
29001	778	PIDC	29001	0.79065	PIDC	0.964125	0.975973	scMINER
29101	785	PIDC	29101	0.793731	PIDC	0.964106	0.975973	scMINER
29201	792	PIDC	29201	0.797583	PIDC	0.964087	0.975973	scMINER
29301	797	PIDC	29301	0.797798	PIDC	0.964068	0.975973	scMINER
29401	802	PIDC	29401	0.799601	PIDC	0.964049	0.975973	scMINER
29501	806	PIDC	29501	0.796443	PIDC	0.96403	0.975973	scMINER
29601	807	PIDC	29601	0.795074	PIDC	0.96401	0.975973	scMINER
29701	811	PIDC	29701	0.794319	PIDC	0.963991	0.975973	scMINER
29801	815	PIDC	29801	0.796676	PIDC	0.963972	0.975973	scMINER
29901	817	PIDC	29901	0.797073	PIDC	0.963953	0.975973	scMINER
30001	818	PIDC	30001	0.794947	PIDC	0.963934	0.975973	scMINER
30101	821	PIDC	30101	0.795543	PIDC	0.963915	0.975973	scMINER
30201	825	PIDC	30201	0.798645	PIDC	0.963896	0.975973	scMINER
30301	830	PIDC	30301	0.801158	PIDC	0.963877	0.975973	scMINER
30401	831	PIDC	30401	0.798271	PIDC	0.963857	0.975973	scMINER
30501	836	PIDC	30501	0.799235	PIDC	0.963838	0.975973	scMINER
30601	836	PIDC	30601	0.798472	PIDC	0.963819	0.975973	scMINER
30701	838	PIDC	30701	0.798095	PIDC	0.9638	0.975973	scMINER
30801	840	PIDC	30801	0.796209	PIDC	0.963781	0.975973	scMINER
30901	847	PIDC	30901	0.799057	PIDC	0.963762	0.975973	scMINER
31001	856	PIDC	31001	0.805268	PIDC	0.963743	0.975973	scMINER
31101	858	PIDC	31101	0.805634	PIDC	0.963724	0.975973	scMINER
31201	860	PIDC	31201	0.801491	PIDC	0.963705	0.975973	scMINER
31301	864	PIDC	31301	0.803721	PIDC	0.963685	0.975973	scMINER
31401	868	PIDC	31401	0.805942	PIDC	0.963666	0.975973	scMINER
31501	872	PIDC	31501	0.80666	PIDC	0.963647	0.975973	scMINER
31601	876	PIDC	31601	0.805888	PIDC	0.963628	0.975973	scMINER
31701	881	PIDC	31701	0.808999	PIDC	0.963609	0.975973	scMINER
31801	885	PIDC	31801	0.809698	PIDC	0.96359	0.975973	scMINER
31901	889	PIDC	31901	0.809654	PIDC	0.963571	0.975973	scMINER
32001	892	PIDC	32001	0.810909	PIDC	0.963552	0.975973	scMINER
32101	899	PIDC	32101	0.812839	PIDC	0.963532	0.975973	scMINER
32201	906	PIDC	32201	0.814748	PIDC	0.963513	0.975973	scMINER
32301	910	PIDC	32301	0.816876	PIDC	0.963494	0.975973	scMINER
32401	910	PIDC	32401	0.814682	PIDC	0.963475	0.975973	scMINER
32501	914	PIDC	32501	0.814617	PIDC	0.963456	0.975973	scMINER
32601	916	PIDC	32601	0.815672	PIDC	0.963437	0.975973	scMINER
32701	919	PIDC	32701	0.816163	PIDC	0.963418	0.975973	scMINER
32801	920	PIDC	32801	0.813439	PIDC	0.963399	0.975973	scMINER
32901	926	PIDC	32901	0.816578	PIDC	0.963379	0.975973	scMINER
33001	930	PIDC	33001	0.818662	PIDC	0.96336	0.975973	scMINER
33101	933	PIDC	33101	0.81914	PIDC	0.963341	0.975973	scMINER
33201	941	PIDC	33201	0.822552	PIDC	0.963322	0.975973	scMINER
33301	945	PIDC	33301	0.824607	PIDC	0.963303	0.975973	scMINER
33401	947	PIDC	33401	0.824195	PIDC	0.963284	0.975973	scMINER
33501	950	PIDC	33501	0.826087	PIDC	0.963265	0.975973	scMINER
33601	954	PIDC	33601	0.828844	PIDC	0.963246	0.975973	scMINER
33701	956	PIDC	33701	0.829141	PIDC	0.963226	0.975973	scMINER
33801	957	PIDC	33801	0.827139	PIDC	0.963207	0.975973	scMINER
33901	959	PIDC	33901	0.824592	PIDC	0.963188	0.975973	scMINER
34001	962	PIDC	34001	0.822926	PIDC	0.963169	0.975973	scMINER
34101	965	PIDC	34101	0.820578	PIDC	0.96315	0.975973	scMINER
34201	973	PIDC	34201	0.825276	PIDC	0.963131	0.975973	scMINER
34301	979	PIDC	34301	0.827557	PIDC	0.963112	0.975973	scMINER
34401	982	PIDC	34401	0.827993	PIDC	0.963093	0.975973	scMINER
34501	984	PIDC	34501	0.826891	PIDC	0.963073	0.975973	scMINER
34601	990	PIDC	34601	0.830537	PIDC	0.963054	0.975973	scMINER
34701	995	PIDC	34701	0.831245	PIDC	0.963035	0.975973	scMINER
34801	998	PIDC	34801	0.83236	PIDC	0.963016	0.975973	scMINER
34901	1003	PIDC	34901	0.833749	PIDC	0.962997	0.975973	scMINER
35001	1008	PIDC	35001	0.835821	PIDC	0.962978	0.975973	scMINER
35101	1012	PIDC	35101	0.834983	PIDC	0.962959	0.975973	scMINER
35201	1020	PIDC	35201	0.837438	PIDC	0.96294	0.975973	scMINER
35301	1026	PIDC	35301	0.839607	PIDC	0.96292	0.975973	scMINER
[truncated: 271,542+ more rows]

## Sheet: Figure_4b
AUPRC ratio
scMINER	GENIE3	GRNBoost2	PIDC
1.68872	0.522792	0.79841	1.52727
0.665524	0.171924	0.524617	0.717545
2.84232	0.570614	1.76706	0.916156
0.402343	0.814895	1.43967	0.900853
2.06515	0.295287	0.882312	0.118109
0.267804	0.229326	0.150408	0.151004
0.0876641	0.374072	0.330661	0.199324
0.977419	0.239066	0.768768	1.16162
0.642104	9.65109	2.09496	3.59544
1.59627	0.0903839	0.170878	0.110898
2.22471	0.130142	0.757557	1.45954
4.72687	23.0816	3.41777	2.72634
1.44015	0.527569	2.21441	1.30635
0.987662	1.21917	2.51177	0.647311
0.197844	0.347332	0.344793	0.641924
1.08235	0.49951	0.839194	0.831827
0.108291	0.973288	0.606314	1.01216
1.12408	1.85163	1.95999	3.78355
1.67817	0.274446	0.730522	0.855025
0.975377	0.220222	0.744663	0.93501
1.46579	0.703565	1.02123	1.13491
0.957849	0.426089	1.01334	0.315313
1.34677	0.303458	0.923468	1.28951
3.865	0.404617	0.611311	1.58915
0.935227	0.158229	0.340025	0.281785
1.24158	0.526726	1.81436	0.743026
0.987264	1.25258	0.977325	3.61357
0.557027	1.12125	1.01138	0.972309
1.20049	0.482024	0.721125	1.10035
1.5163	0.223154	0.870452	0.415622
2.07356	0.0509911	0.765637	0.492469
1.72713	0.458355	0.737907	0.847334
4.40574	0.341753	0.81869	0.483312
0.744682	0.23878	1.41191	0.225094
1.38785	0.556623	1.38941	2.21279
0.226514	0.318694	0.515604	0.378989
0.0729728	0.138757	0.32755	0.190435
1.44268	0.565907	1.10712	1.43757
0.940521	0.569063	0.968616	1.03273
0.62938	0.184071	0.255703	0.285841
1.56638	0.922416	1.35848	1.4224
1.10349	0.60019	1.14816	0.683154
3.13734	1.08997	3.3787	0.852889
1.07999	0.572215	1.30175	1.33221
0.159294	0.394845	0.723291	0.448972
0.325867	0.0167001	0.0533906	0.186807
1.48193	1.30529	1.72086	0.683034
4.0893	2.41709	1.09549	2.34662
0.108658	0.153889	0.248139	0.0826802
3.34068	0.239977	0.327574	1.35436
0.477541	0.82456	0.749142	0.551635
2.62557	1.68143	1.50471	1.31058
2.22602	1.27466	0.281954	0.472643
1.36043	2.1897	2.18569	1.71206
6.53762	1.33842	7.0033	3.91318
1.42127	0.361634	0.793378	0.672345
1.77478	0.609421	1.07492	1.87752
0.466705	1.1603	0.830173	1.07522
3.20098	0.705514	0.668047	2.09584
2.00134	0.547127	1.60441	1.2496
0.390962	3.44171	20.0375	1.78912
5.50421	3.12875	2.9486	6.27448
0.121819	0.122202	0.420824	0.365126
1.10997	3.07658	0.477112	1.42098
0.15349	0.468691	0.663472	0.911166
1.29838	1.99747	2.56971	0.908586
6.69586	4.80501	1.17911	6.65873
1.35267	0.938733	0.819092	1.47409
2.17585	1.66406	2.45003	2.72621
1.45283	0.500678	0.696808	1.67777
1.67327	0.0667864	0.216833	0.229917
1.29873	1.54704	1.5221	1.60263
0.18128	0.221431	0.389106	0.777523
0.891809	0.242447	0.804155	1.4183
3.80709	1.38269	5.2951	0.893232
1.15377	0.425942	0.513373	0.690938
1.68671	1.04007	1.58155	2.61955
4.51305	1.02878	11.5394	2.58186
0.812875	1.17701	1.45927	0.998509
1.19759	0.682563	1.11995	0.772534
0.907366	0.501884	0.794117	0.443449
1.15039	1.98066	3.30234	2.52307
1.50048	0.280087	1.75724	1.81885
1.11892	0.235175	1.24549	0.435708
1.51194	0.676183	1.17148	0.774435
1.28399	0.359974	1.4202	0.926793
1.15195	0.296007	1.13703	0.606161
1.2056	0.398172	0.955652	1.10338
1.85889	0.215519	0.577065	0.282996
1.51853	0.0633217	0.908932	0.111778
0.418719	2.09654	1.92842	0.906696
0.194775	0.471319	0.573297	0.27845
1.29832	0.254148	0.670309	0.276908
0.452249	0.126276	0.326349	0.0342504
0.487757	0.825189	0.833579	0.235773
0.842072	0.44026	1.13904	0.332402
0.448607	0.363604	0.234308	0.335533
4.04346	0.592663	0.677496	0.621272
4.67878	1.20034	1.21731	1.70143
0.90968	0.476683	2.28398	0.234003
1.12319	0.191498	2.37243	0.35369
1.76752	2.27758	1.48677	3.89088
0.572382	0.802907	1.20376	1.84866
1.9563	0.186554	1.26998	0.235305
0.102567	0.317173	0.735943	0.384755
0.397085	1.35485	3.38479	0.995237
0.574841	0.788696	1.03565	0.740683
0.620149	2.34331	1.73758	2.62638
1.71625	1.14467	1.07267	0.858399
0.20474	0.0561127	0.0566942	0.0245362
13.5473	3.20375	8.71729	1.00796
1.12994	0.575293	1.57863	0.663924
0.341849	0.497101	0.414001	0.549938
0.453609	0.234545	0.523481	0.349615
0.786562	0.0992838	0.960208	0.0924453
4.54678	0.345167	2.96681	0.92713
0.47498	0.175069	0.12107	0.411925
3.72754	1.01802	0.986661	1.03162
0.501399	0.486979	0.275332	0.126707
0.283305	0.415905	0.391909	0.40017
1.51566	0.841512	2.31207	1.24029
1.66474	0.63424	1.26287	0.710261
1.002	0.546022	1.24562	0.3879
1.97409	1.49717	2.55842	0.982248
0.966813	0.880519	1.58456	0.406593
0.796458	1.16589	1.11666	0.932095
0.623817	0.215894	0.411381	0.313182
1.69094	0.143271	0.102976	0.279694
5.93098	1.7779	3.32066	2.4344
1.12401	0.6036	1.75006	0.803416
1.41802	1.34497	2.05189	2.036
1.76247	0.0854508	0.783997	0.145452
0.987763	0.27474	0.305289	0.571741
0.38709	0.205486	1.47438	0.834427
2.22801	1.7997	7.26247	1.56846
1.3206	2.42312	3.70856	1.78008
1.88858	0.347731	0.456786	0.437454
1.22478	0.674621	3.19962	1.002
1.39775	0.322157	0.740787	1.0462
1.64998	0.906374	1.22707	0.910996
0.0588444	0.289337	0.269663	0.217465
1.50865	0.447114	0.473361	1.29411
0.121985	0.722828	0.930706	0.726079
0.1425	0.00952712	0.0200882	0.0523419
1.50196	0.423483	0.937508	0.348614
2.71392	0.152267	0.399404	0.169879
0.134913	0.281285	0.129095	0.221633
0.625283	0.171717	0.374976	0.377744
0.930558	0.372348	2.20825	0.570616
1.18521	0.612889	1.95971	0.345763
0.159518	0.0785627	0.166014	0.0822619
1.04583	0.493076	1.1764	0.306304
0.902331	0.168182	0.259451	0.666809
0.217126	1.04798	3.99489	0.668009
4.1769	0.210029	0.467874	1.87854
3.61639	3.80089	0.684266	2.80344
2.82061	0.354114	0.280654	0.963552
0.661343	1.50058	2.13499	1.68495
1.0902	0.848844	1.18518	1.70969
1.41147	1.06107	1.07319	1.16877
2.96161	0.866378	0.760592	0.848498
1.09094	0.599559	1.00578	1.13936
0.913201	0.242631	0.654483	1.16011
0.243863	0.356694	3.31587	0.152506
1.98121	1.49966	2.43495	0.937262
0.735724	0.198559	0.901304	0.657856
0.140105	0.0392622	0.2235	0.100112
1.82618	2.34601	1.49542	2.04341
5.10763	2.95828	6.21324	3.39489
0.0315465	0.190256	0.395168	0.187808
1.93996	0.0939076	0.484422	0.222673
1.72424	0.415433	2.0896	1.10948
0.929461	0.239211	1.06947	0.512581
1.12539	0.346354	0.995932	0.404481
1.48919	0.489893	0.910567	0.775455
0.715982	0.85409	1.31674	1.11714
1.31552	0.709976	0.722632	1.08261
6.26219	0.663844	0.256032	0.872295
0.456493	0.121409	1.07829	0.215329
0.682132	0.574214	1.32384	0.738538
1.16116	1.30698	0.716835	0.638634
1.15956	0.70025	0.238807	0.587445
0.383096	0.254535	0.249205	0.399751
1.23707	0.546623	0.344141	0.624051
2.38851	1.04699	0.7466	0.948367
3.32877	3.78743	12.4663	0.923727
1.77928	0.153962	1.26177	0.249526
1.89082	0.392007	0.707325	0.108255
0.593923	1.76236	1.50411	0.719457
7.92474	2.14954	1.43932	3.42199
1.57958	0.38495	0.48492	0.556604
0.55495	0.715184	0.714757	1.26758
10.0322	1.4154	0.977936	0.991319
1.29186	0.280655	0.813748	0.227057
0.741835	0.667724	2.42928	0.890481
0.672005	0.135097	0.600826	0.347526
17.2429	44.6098	7.6686	2.06239
0.260732	0.583928	0.456381	0.396484
0.546458	0.55442	0.421301	1.00325
0.797469	0.548658	0.302701	0.370132
5.198	1.43334	0.865741	2.75522
2.01135	1.18347	1.51814	2.05168
0.962919	0.181217	0.933367	0.621268
1.49869	2.25637	3.06235	2.73204
0.204039	0.11396	0.390696	0.0813222
0.546817	0.253054	0.0596024	0.576787
1.79425	0.299675	0.943421	1.08908
0.24227	0.896806	0.81453	0.994015
2.50645	1.82448	1.87958	0.573845
5.5476	0.766722	2.73357	1.93624
1.33606	0.303455	0.844156	0.213825
1.58537	0.491294	2.44133	0.398566
12.3112	11.7803	4.99789	2.01882
0.448432	0.0739177	0.511412	0.221525
4.31054	0.65569	0.633209	1.66384
1.0569	0.23657	1.20783	0.402856
0.61245	0.550621	0.648224	0.644838
3.17151	0.486184	2.81477	4.6611
1.01141	0.437334	0.689222	0.169988
1.01475	0.256884	0.62364	0.735465
0.830314	1.19637	0.319085	1.95749
0.449638	0.360675	0.403087	0.232688
2.45897	0.935581	2.67502	0.731575
1.97206	2.72526	3.45545	1.69635
2.704	1.09379	4.42413	0.8166
0.601032	0.204723	0.424033	0.404415
0.20782	3.77877	1.37562	1.1959

## Sheet: Figure_4c
ROC - All Edges
1-Specificity	Sensitivity	Method
1	1	scMINER
0.999972	1	scMINER
0.999944	1	scMINER
0.999917	1	scMINER
0.999889	1	scMINER
0.999861	1	scMINER
0.999833	1	scMINER
0.999806	1	scMINER
0.999778	1	scMINER
0.99975	1	scMINER
0.999722	1	scMINER
0.999695	1	scMINER
0.999667	1	scMINER
0.999639	1	scMINER
0.999611	1	scMINER
0.999583	1	scMINER
0.999556	1	scMINER
0.999528	1	scMINER
0.9995	1	scMINER
0.999472	1	scMINER
0.999445	1	scMINER
0.999417	1	scMINER
0.999389	1	scMINER
0.999361	1	scMINER
0.999334	1	scMINER
0.999306	1	scMINER
0.999278	1	scMINER
0.99925	1	scMINER
0.999223	1	scMINER
0.999195	1	scMINER
0.999167	1	scMINER
0.999139	1	scMINER
0.999111	1	scMINER
0.999084	1	scMINER
0.999056	1	scMINER
0.999028	1	scMINER
0.999	1	scMINER
0.998973	1	scMINER
0.998945	1	scMINER
0.998917	1	scMINER
0.998889	1	scMINER
0.998862	1	scMINER
0.998834	1	scMINER
0.998806	1	scMINER
0.998778	1	scMINER
0.99875	1	scMINER
0.998723	1	scMINER
0.998695	1	scMINER
0.998667	1	scMINER
0.998639	1	scMINER
0.998612	1	scMINER
0.998584	1	scMINER
0.998556	1	scMINER
0.998528	1	scMINER
0.998501	1	scMINER
0.998473	1	scMINER
0.998445	1	scMINER
0.998417	1	scMINER
0.998389	1	scMINER
0.998362	1	scMINER
0.998334	1	scMINER
0.998306	1	scMINER
0.998278	1	scMINER
0.998251	1	scMINER
0.998223	1	scMINER
0.998195	1	scMINER
0.998167	1	scMINER
0.99814	1	scMINER
0.998112	1	scMINER
0.998084	1	scMINER
0.998056	1	scMINER
0.998028	1	scMINER
0.998001	1	scMINER
0.997973	1	scMINER
0.997945	1	scMINER
0.997917	1	scMINER
0.99789	1	scMINER
0.997862	1	scMINER
0.997834	1	scMINER
0.997806	1	scMINER
0.997779	1	scMINER
0.997751	1	scMINER
0.997723	1	scMINER
0.997695	1	scMINER
0.997668	1	scMINER
0.99764	1	scMINER
0.997612	1	scMINER
0.997584	1	scMINER
0.997556	1	scMINER
0.997529	1	scMINER
0.997501	1	scMINER
0.997473	1	scMINER
0.997445	1	scMINER
0.997418	1	scMINER
0.99739	1	scMINER
0.997362	1	scMINER
0.997334	1	scMINER
0.997307	1	scMINER
0.997279	1	scMINER
0.997251	1	scMINER
0.997223	1	scMINER
0.997195	1	scMINER
0.997168	1	scMINER
0.99714	1	scMINER
0.997112	1	scMINER
0.997084	1	scMINER
0.997057	1	scMINER
0.997029	1	scMINER
0.997001	1	scMINER
0.996973	1	scMINER
0.996946	1	scMINER
0.996918	1	scMINER
0.99689	1	scMINER
0.996862	1	scMINER
0.996834	1	scMINER
0.996807	1	scMINER
0.996779	1	scMINER
0.996751	1	scMINER
0.996723	1	scMINER
0.996696	1	scMINER
0.996668	1	scMINER
0.99664	1	scMINER
0.996612	1	scMINER
0.996585	1	scMINER
0.996557	1	scMINER
0.996529	1	scMINER
0.996501	1	scMINER
0.996473	1	scMINER
0.996446	1	scMINER
0.996418	1	scMINER
0.99639	1	scMINER
0.996362	1	scMINER
0.996335	1	scMINER
0.996307	1	scMINER
0.996279	1	scMINER
0.996251	1	scMINER
0.996224	1	scMINER
0.996196	1	scMINER
0.996168	1	scMINER
0.99614	1	scMINER
0.996113	1	scMINER
0.996085	1	scMINER
0.996057	1	scMINER
0.996029	1	scMINER
0.996001	1	scMINER
0.995974	1	scMINER
0.995946	1	scMINER
0.995918	1	scMINER
0.99589	1	scMINER
0.995863	1	scMINER
0.995835	1	scMINER
0.995807	1	scMINER
0.995779	1	scMINER
0.995752	1	scMINER
0.995724	1	scMINER
0.995696	1	scMINER
0.995668	1	scMINER
0.99564	1	scMINER
0.995613	1	scMINER
0.995585	1	scMINER
0.995557	1	scMINER
0.995529	1	scMINER
0.995502	1	scMINER
0.995474	1	scMINER
0.995446	1	scMINER
0.995418	1	scMINER
0.995391	1	scMINER
0.995363	1	scMINER
0.995335	1	scMINER
0.995307	1	scMINER
0.995279	1	scMINER
0.995252	1	scMINER
0.995224	1	scMINER
0.995196	1	scMINER
0.995168	1	scMINER
0.995141	1	scMINER
0.995113	1	scMINER
0.995085	1	scMINER
0.995057	1	scMINER
0.99503	1	scMINER
0.995002	1	scMINER
0.994974	1	scMINER
0.994946	1	scMINER
0.994919	1	scMINER
0.994891	1	scMINER
0.994863	1	scMINER
0.994835	1	scMINER
0.994807	1	scMINER
0.99478	1	scMINER
0.994752	1	scMINER
0.994724	1	scMINER
0.994696	1	scMINER
0.994669	1	scMINER
0.994641	1	scMINER
0.994613	1	scMINER
0.994585	1	scMINER
0.994558	1	scMINER
0.99453	1	scMINER
0.994502	1	scMINER
0.994474	1	scMINER
0.994446	1	scMINER
0.994419	1	scMINER
0.994391	1	scMINER
0.994363	1	scMINER
0.994335	1	scMINER
0.994308	1	scMINER
0.99428	1	scMINER
0.994252	1	scMINER
0.994224	1	scMINER
0.994197	1	scMINER
0.994169	1	scMINER
0.994141	1	scMINER
0.994113	1	scMINER
0.994085	1	scMINER
0.994058	1	scMINER
0.99403	1	scMINER
0.994002	1	scMINER
0.993974	1	scMINER
0.993947	1	scMINER
0.993919	1	scMINER
0.993891	1	scMINER
0.993863	1	scMINER
0.993836	1	scMINER
0.993808	1	scMINER
0.99378	1	scMINER
0.993752	1	scMINER
0.993724	1	scMINER
0.993697	1	scMINER
0.993669	1	scMINER
0.993641	1	scMINER
0.993613	1	scMINER
0.993586	1	scMINER
0.993558	1	scMINER
0.99353	1	scMINER
0.993502	1	scMINER
0.993475	1	scMINER
0.993447	1	scMINER
0.993419	1	scMINER
0.993391	1	scMINER
0.993364	1	scMINER
0.993336	1	scMINER
0.993308	1	scMINER
0.99328	1	scMINER
0.993252	1	scMINER
0.993225	1	scMINER
0.993197	1	scMINER
0.993169	1	scMINER
0.993141	1	scMINER
0.993114	1	scMINER
0.993086	1	scMINER
0.993058	1	scMINER
0.99303	1	scMINER
0.993003	1	scMINER
0.992975	1	scMINER
0.992947	1	scMINER
0.992919	1	scMINER
0.992891	1	scMINER
0.992864	1	scMINER
0.992836	1	scMINER
0.992808	1	scMINER
0.99278	1	scMINER
0.992753	1	scMINER
0.992725	1	scMINER
0.992697	1	scMINER
0.992669	1	scMINER
0.992642	1	scMINER
0.992614	1	scMINER
0.992586	1	scMINER
0.992558	1	scMINER
0.99253	1	scMINER
0.992503	1	scMINER
0.992475	1	scMINER
0.992447	1	scMINER
0.992419	1	scMINER
0.992392	1	scMINER
0.992364	1	scMINER
0.992336	1	scMINER
0.992308	1	scMINER
0.992281	1	scMINER
0.992253	1	scMINER
0.992225	1	scMINER
0.992197	1	scMINER
0.992169	1	scMINER
0.992142	1	scMINER
0.992114	1	scMINER
0.992086	1	scMINER
0.992058	1	scMINER
0.992031	1	scMINER
0.992003	1	scMINER
0.991975	1	scMINER
0.991947	1	scMINER
0.99192	1	scMINER
0.991892	1	scMINER
0.991864	1	scMINER
0.991836	1	scMINER
0.991809	1	scMINER
0.991781	1	scMINER
0.991753	1	scMINER
0.991725	1	scMINER
0.991697	1	scMINER
0.99167	1	scMINER
0.991642	1	scMINER
0.991614	1	scMINER
0.991586	1	scMINER
0.991559	1	scMINER
0.991531	1	scMINER
0.991503	1	scMINER
0.991475	1	scMINER
0.991448	1	scMINER
0.99142	1	scMINER
0.991392	1	scMINER
0.991364	1	scMINER
0.991336	1	scMINER
0.991309	1	scMINER
0.991281	1	scMINER
0.991253	1	scMINER
0.991225	1	scMINER
0.991198	1	scMINER
0.99117	1	scMINER
0.991142	1	scMINER
0.991114	1	scMINER
0.991087	1	scMINER
0.991059	1	scMINER
0.991031	1	scMINER
0.991003	1	scMINER
0.990975	1	scMINER
0.990948	1	scMINER
0.99092	1	scMINER
0.990892	1	scMINER
0.990864	1	scMINER
0.990837	1	scMINER
0.990809	1	scMINER
0.990781	1	scMINER
0.990753	1	scMINER
0.990726	1	scMINER
0.990698	1	scMINER
0.99067	1	scMINER
0.990642	1	scMINER
0.990615	1	scMINER
0.990587	1	scMINER
0.990559	1	scMINER
0.990531	1	scMINER
0.990503	1	scMINER
0.990476	1	scMINER
0.990448	1	scMINER
0.99042	1	scMINER
0.990392	1	scMINER
0.990365	1	scMINER
0.990337	1	scMINER
0.990309	1	scMINER
0.990281	1	scMINER
0.990254	1	scMINER
0.990226	1	scMINER
0.990198	1	scMINER
0.99017	1	scMINER
0.990142	1	scMINER
0.990115	1	scMINER
0.990087	1	scMINER
0.990059	1	scMINER
0.990031	1	scMINER
0.990004	1	scMINER
0.989976	1	scMINER
0.989948	1	scMINER
0.98992	1	scMINER
0.989893	1	scMINER
0.989865	1	scMINER
0.989837	1	scMINER
0.989809	1	scMINER
0.989781	1	scMINER
0.989754	1	scMINER
0.989726	1	scMINER
0.989698	1	scMINER
0.98967	1	scMINER
0.989643	1	scMINER
0.989615	1	scMINER
0.989587	1	scMINER
0.989559	1	scMINER
0.989532	1	scMINER
0.989504	1	scMINER
0.989476	1	scMINER
0.989448	1	scMINER
0.98942	1	scMINER
0.989393	1	scMINER
0.989365	1	scMINER
0.989337	1	scMINER
0.989309	1	scMINER
0.989282	1	scMINER
0.989254	1	scMINER
0.989226	1	scMINER
0.989198	1	scMINER
0.989171	1	scMINER
0.989143	1	scMINER
0.989115	1	scMINER
0.989087	1	scMINER
0.98906	1	scMINER
0.989032	1	scMINER
0.989004	1	scMINER
0.988976	1	scMINER
0.988948	1	scMINER
0.988921	1	scMINER
0.988893	1	scMINER
0.988865	1	scMINER
0.988837	1	scMINER
0.98881	1	scMINER
0.988782	1	scMINER
0.988782	0.997175	scMINER
0.988754	0.997175	scMINER
0.988726	0.997175	scMINER
0.988699	0.997175	scMINER
0.988671	0.997175	scMINER
0.988643	0.997175	scMINER
0.988615	0.997175	scMINER
0.988587	0.997175	scMINER
0.98856	0.997175	scMINER
0.988532	0.997175	scMINER
0.988504	0.997175	scMINER
0.988476	0.997175	scMINER
0.988449	0.997175	scMINER
0.988421	0.997175	scMINER
0.988393	0.997175	scMINER
0.988365	0.997175	scMINER
0.988338	0.997175	scMINER
0.98831	0.997175	scMINER
0.988282	0.997175	scMINER
0.988254	0.997175	scMINER
0.988226	0.997175	scMINER
0.988199	0.997175	scMINER
0.988171	0.997175	scMINER
0.988143	0.997175	scMINER
0.988115	0.997175	scMINER
0.988088	0.997175	scMINER
0.98806	0.997175	scMINER
0.988032	0.997175	scMINER
0.988004	0.997175	scMINER
0.987977	0.997175	scMINER
0.987949	0.997175	scMINER
0.987921	0.997175	scMINER
0.987893	0.997175	scMINER
0.987865	0.997175	scMINER
0.987838	0.997175	scMINER
0.98781	0.997175	scMINER
0.987782	0.997175	scMINER
0.987754	0.997175	scMINER
0.987727	0.997175	scMINER
0.987699	0.997175	scMINER
0.987671	0.997175	scMINER
0.987643	0.997175	scMINER
0.987616	0.997175	scMINER
0.987588	0.997175	scMINER
0.98756	0.997175	scMINER
0.987532	0.997175	scMINER
0.987505	0.997175	scMINER
0.987477	0.997175	scMINER
0.987449	0.997175	scMINER
0.987421	0.997175	scMINER
0.987393	0.997175	scMINER
0.987366	0.997175	scMINER
0.987338	0.997175	scMINER
0.98731	0.997175	scMINER
0.987282	0.997175	scMINER
0.987255	0.997175	scMINER
0.987227	0.997175	scMINER
0.987199	0.997175	scMINER
0.987171	0.997175	scMINER
0.987144	0.997175	scMINER
0.987116	0.997175	scMINER
0.987088	0.997175	scMINER
0.98706	0.997175	scMINER
0.987032	0.997175	scMINER
0.987005	0.997175	scMINER
0.986977	0.997175	scMINER
0.986949	0.997175	scMINER
0.986921	0.997175	scMINER
0.986894	0.997175	scMINER
0.986866	0.997175	scMINER
0.986838	0.997175	scMINER
0.98681	0.997175	scMINER
0.986783	0.997175	scMINER
0.986755	0.997175	scMINER
0.986727	0.997175	scMINER
0.986699	0.997175	scMINER
0.986671	0.997175	scMINER
0.986644	0.997175	scMINER
0.986616	0.997175	scMINER
0.986588	0.997175	scMINER
0.98656	0.997175	scMINER
0.986533	0.997175	scMINER
0.986505	0.997175	scMINER
0.986477	0.997175	scMINER
0.986449	0.997175	scMINER
0.986422	0.997175	scMINER
0.986394	0.997175	scMINER
0.986366	0.997175	scMINER
0.986338	0.997175	scMINER
0.98631	0.997175	scMINER
0.986283	0.997175	scMINER
0.986255	0.997175	scMINER
0.986227	0.997175	scMINER
0.986199	0.997175	scMINER
0.986172	0.997175	scMINER
0.986144	0.997175	scMINER
0.986116	0.997175	scMINER
0.986088	0.997175	scMINER
0.986061	0.997175	scMINER
0.986033	0.997175	scMINER
0.986005	0.997175	scMINER
0.985977	0.997175	scMINER
0.98595	0.997175	scMINER
0.985922	0.997175	scMINER
0.985894	0.997175	scMINER
0.985866	0.997175	scMINER
0.985838	0.997175	scMINER
0.985811	0.997175	scMINER
0.985783	0.997175	scMINER
0.985755	0.997175	scMINER
0.985727	0.997175	scMINER
0.9857	0.997175	scMINER
0.985672	0.997175	scMINER
0.985644	0.997175	scMINER
0.985616	0.997175	scMINER
0.985589	0.997175	scMINER
0.985561	0.997175	scMINER
0.985533	0.997175	scMINER
0.985505	0.997175	scMINER
0.985477	0.997175	scMINER
0.98545	0.997175	scMINER
0.985422	0.997175	scMINER
0.985394	0.997175	scMINER
0.985366	0.997175	scMINER
0.985339	0.997175	scMINER
0.985311	0.997175	scMINER
0.985283	0.997175	scMINER
0.985255	0.997175	scMINER
0.985228	0.997175	scMINER
0.9852	0.997175	scMINER
0.985172	0.997175	scMINER
0.985144	0.997175	scMINER
0.985116	0.997175	scMINER
0.985089	0.997175	scMINER
0.985061	0.997175	scMINER
0.985033	0.997175	scMINER
0.985005	0.997175	scMINER
0.984978	0.997175	scMINER
0.98495	0.997175	scMINER
0.984922	0.997175	scMINER
0.984894	0.997175	scMINER
0.984867	0.997175	scMINER
0.984839	0.997175	scMINER
0.984811	0.997175	scMINER
0.984783	0.997175	scMINER
0.984756	0.997175	scMINER
0.984728	0.997175	scMINER
0.9847	0.997175	scMINER
0.984672	0.997175	scMINER
0.984644	0.997175	scMINER
0.984617	0.997175	scMINER
0.984589	0.997175	scMINER
0.984561	0.997175	scMINER
0.984533	0.997175	scMINER
0.984506	0.997175	scMINER
0.984478	0.997175	scMINER
0.98445	0.997175	scMINER
0.984422	0.997175	scMINER
0.984395	0.997175	scMINER
0.984367	0.997175	scMINER
0.984339	0.997175	scMINER
0.984311	0.997175	scMINER
0.984283	0.997175	scMINER
0.984256	0.997175	scMINER
0.984228	0.997175	scMINER
0.9842	0.997175	scMINER
0.984172	0.997175	scMINER
0.984145	0.997175	scMINER
0.984117	0.997175	scMINER
0.984089	0.997175	scMINER
0.984061	0.997175	scMINER
0.984034	0.997175	scMINER
0.984006	0.997175	scMINER
0.983978	0.997175	scMINER
0.98395	0.997175	scMINER
0.983922	0.997175	scMINER
0.983895	0.997175	scMINER
0.983867	0.997175	scMINER
0.983839	0.997175	scMINER
0.983811	0.997175	scMINER
0.983784	0.997175	scMINER
0.983756	0.997175	scMINER
0.983728	0.997175	scMINER
0.9837	0.997175	scMINER
0.983673	0.997175	scMINER
0.983645	0.997175	scMINER
0.983617	0.997175	scMINER
0.983617	0.99435	scMINER
0.983589	0.99435	scMINER
0.983561	0.99435	scMINER
0.983534	0.99435	scMINER
0.983506	0.99435	scMINER
0.983478	0.99435	scMINER
0.98345	0.99435	scMINER
0.983423	0.99435	scMINER
0.983395	0.99435	scMINER
0.983367	0.99435	scMINER
0.983339	0.99435	scMINER
0.983312	0.99435	scMINER
0.983284	0.99435	scMINER
0.983256	0.99435	scMINER
0.983228	0.99435	scMINER
0.983201	0.99435	scMINER
0.983173	0.99435	scMINER
0.983145	0.99435	scMINER
0.983117	0.99435	scMINER
0.983089	0.99435	scMINER
0.983062	0.99435	scMINER
0.983034	0.99435	scMINER
0.983006	0.99435	scMINER
0.982978	0.99435	scMINER
0.982951	0.99435	scMINER
0.982923	0.99435	scMINER
0.982895	0.99435	scMINER
0.982867	0.99435	scMINER
0.98284	0.99435	scMINER
0.982812	0.99435	scMINER
0.982784	0.99435	scMINER
0.982756	0.99435	scMINER
0.982728	0.99435	scMINER
0.982701	0.99435	scMINER
0.982673	0.99435	scMINER
0.982645	0.99435	scMINER
0.982617	0.99435	scMINER
0.98259	0.99435	scMINER
0.982562	0.99435	scMINER
0.982534	0.99435	scMINER
0.982506	0.99435	scMINER
0.982479	0.99435	scMINER
0.982451	0.99435	scMINER
0.982423	0.99435	scMINER
0.982395	0.99435	scMINER
0.982367	0.99435	scMINER
0.98234	0.99435	scMINER
0.982312	0.99435	scMINER
0.982284	0.99435	scMINER
0.982256	0.99435	scMINER
0.982229	0.99435	scMINER
0.982201	0.99435	scMINER
0.982173	0.99435	scMINER
0.982145	0.99435	scMINER
0.982118	0.99435	scMINER
0.98209	0.99435	scMINER
0.982062	0.99435	scMINER
0.982034	0.99435	scMINER
0.982006	0.99435	scMINER
0.981979	0.99435	scMINER
0.981951	0.99435	scMINER
0.981923	0.99435	scMINER
0.981895	0.99435	scMINER
0.981868	0.99435	scMINER
0.98184	0.99435	scMINER
0.981812	0.99435	scMINER
0.981784	0.99435	scMINER
0.981757	0.99435	scMINER
0.981729	0.99435	scMINER
0.981701	0.99435	scMINER
0.981673	0.99435	scMINER
0.981646	0.99435	scMINER
0.981618	0.99435	scMINER
0.98159	0.99435	scMINER
0.981562	0.99435	scMINER
0.981534	0.99435	scMINER
0.981507	0.99435	scMINER
0.981479	0.99435	scMINER
0.981451	0.99435	scMINER
0.981423	0.99435	scMINER
0.981396	0.99435	scMINER
0.981368	0.99435	scMINER
0.98134	0.99435	scMINER
0.981312	0.99435	scMINER
0.981285	0.99435	scMINER
0.981257	0.99435	scMINER
0.981229	0.99435	scMINER
0.981201	0.99435	scMINER
0.981173	0.99435	scMINER
0.981146	0.99435	scMINER
0.981118	0.99435	scMINER
0.98109	0.99435	scMINER
0.981062	0.99435	scMINER
0.981035	0.99435	scMINER
0.981007	0.99435	scMINER
0.980979	0.99435	scMINER
0.980951	0.99435	scMINER
0.980924	0.99435	scMINER
0.980896	0.99435	scMINER
0.980868	0.99435	scMINER
0.98084	0.99435	scMINER
0.980812	0.99435	scMINER
0.980785	0.99435	scMINER
0.980757	0.99435	scMINER
0.980729	0.99435	scMINER
0.980701	0.99435	scMINER
0.980674	0.99435	scMINER
0.980646	0.99435	scMINER
0.980618	0.99435	scMINER
0.98059	0.99435	scMINER
0.980563	0.99435	scMINER
0.980535	0.99435	scMINER
0.980507	0.99435	scMINER
0.980479	0.99435	scMINER
0.980452	0.99435	scMINER
0.980424	0.99435	scMINER
0.980396	0.99435	scMINER
0.980368	0.99435	scMINER
0.98034	0.99435	scMINER
0.98034	0.991525	scMINER
0.980313	0.991525	scMINER
0.980285	0.991525	scMINER
0.980257	0.991525	scMINER
0.980229	0.991525	scMINER
0.980202	0.991525	scMINER
0.980174	0.991525	scMINER
0.980146	0.991525	scMINER
0.980118	0.991525	scMINER
0.980091	0.991525	scMINER
0.980063	0.991525	scMINER
0.980035	0.991525	scMINER
0.980007	0.991525	scMINER
0.979979	0.991525	scMINER
0.979952	0.991525	scMINER
0.979924	0.991525	scMINER
0.979896	0.991525	scMINER
0.979868	0.991525	scMINER
0.979841	0.991525	scMINER
0.979813	0.991525	scMINER
0.979785	0.991525	scMINER
0.979757	0.991525	scMINER
0.97973	0.991525	scMINER
0.979702	0.991525	scMINER
0.979674	0.991525	scMINER
0.979646	0.991525	scMINER
0.979618	0.991525	scMINER
0.979591	0.991525	scMINER
0.979563	0.991525	scMINER
0.979535	0.991525	scMINER
0.979507	0.991525	scMINER
0.97948	0.991525	scMINER
0.979452	0.991525	scMINER
0.979424	0.991525	scMINER
0.979396	0.991525	scMINER
0.979369	0.991525	scMINER
0.979341	0.991525	scMINER
0.979313	0.991525	scMINER
0.979285	0.991525	scMINER
0.979257	0.991525	scMINER
0.97923	0.991525	scMINER
0.979202	0.991525	scMINER
0.979174	0.991525	scMINER
0.979146	0.991525	scMINER
0.979119	0.991525	scMINER
0.979091	0.991525	scMINER
0.979063	0.991525	scMINER
0.979035	0.991525	scMINER
0.979008	0.991525	scMINER
0.97898	0.991525	scMINER
0.978952	0.991525	scMINER
0.978924	0.991525	scMINER
0.978897	0.991525	scMINER
0.978869	0.991525	scMINER
0.978841	0.991525	scMINER
0.978813	0.991525	scMINER
0.978785	0.991525	scMINER
0.978758	0.991525	scMINER
0.97873	0.991525	scMINER
0.978702	0.991525	scMINER
0.978674	0.991525	scMINER
0.978647	0.991525	scMINER
0.978619	0.991525	scMINER
0.978591	0.991525	scMINER
0.978563	0.991525	scMINER
0.978536	0.991525	scMINER
0.978508	0.991525	scMINER
0.97848	0.991525	scMINER
0.978452	0.991525	scMINER
0.978424	0.991525	scMINER
0.978397	0.991525	scMINER
0.978369	0.991525	scMINER
0.978341	0.991525	scMINER
0.978313	0.991525	scMINER
0.978286	0.991525	scMINER
0.978258	0.991525	scMINER
0.97823	0.991525	scMINER
0.978202	0.991525	scMINER
0.978175	0.991525	scMINER
0.978147	0.991525	scMINER
0.978119	0.991525	scMINER
0.978091	0.991525	scMINER
0.978063	0.991525	scMINER
0.978036	0.991525	scMINER
0.978008	0.991525	scMINER
0.97798	0.991525	scMINER
0.977952	0.991525	scMINER
0.977925	0.991525	scMINER
0.977897	0.991525	scMINER
0.977869	0.991525	scMINER
0.977841	0.991525	scMINER
0.977814	0.991525	scMINER
0.977786	0.991525	scMINER
0.977758	0.991525	scMINER
0.97773	0.991525	scMINER
0.977702	0.991525	scMINER
0.977675	0.991525	scMINER
0.977647	0.991525	scMINER
0.977619	0.991525	scMINER
0.977591	0.991525	scMINER
0.977564	0.991525	scMINER
0.977536	0.991525	scMINER
0.977508	0.991525	scMINER
0.97748	0.991525	scMINER
0.977453	0.991525	scMINER
0.977425	0.991525	scMINER
0.977397	0.991525	scMINER
0.977369	0.991525	scMINER
0.977342	0.991525	scMINER
0.977314	0.991525	scMINER
0.977286	0.991525	scMINER
0.977258	0.991525	scMINER
0.97723	0.991525	scMINER
0.977203	0.991525	scMINER
0.977175	0.991525	scMINER
0.977147	0.991525	scMINER
0.977119	0.991525	scMINER
0.977092	0.991525	scMINER
0.977064	0.991525	scMINER
0.977036	0.991525	scMINER
0.977008	0.991525	scMINER
0.976981	0.991525	scMINER
0.976953	0.991525	scMINER
0.976925	0.991525	scMINER
0.976897	0.991525	scMINER
0.976869	0.991525	scMINER
0.976842	0.991525	scMINER
0.976814	0.991525	scMINER
0.976786	0.991525	scMINER
0.976758	0.991525	scMINER
0.976731	0.991525	scMINER
0.976703	0.991525	scMINER
0.976675	0.991525	scMINER
0.976647	0.991525	scMINER
0.97662	0.991525	scMINER
0.976592	0.991525	scMINER
0.976564	0.991525	scMINER
0.976536	0.991525	scMINER
0.976508	0.991525	scMINER
0.976481	0.991525	scMINER
0.976453	0.991525	scMINER
0.976425	0.991525	scMINER
0.976397	0.991525	scMINER
0.97637	0.991525	scMINER
0.976342	0.991525	scMINER
0.976314	0.991525	scMINER
0.976286	0.991525	scMINER
0.976259	0.991525	scMINER
0.976231	0.991525	scMINER
0.976203	0.991525	scMINER
0.976175	0.991525	scMINER
0.976148	0.991525	scMINER
0.97612	0.991525	scMINER
0.976092	0.991525	scMINER
0.976064	0.991525	scMINER
0.976036	0.991525	scMINER
0.976009	0.991525	scMINER
0.975981	0.991525	scMINER
0.975953	0.991525	scMINER
0.975925	0.991525	scMINER
0.975898	0.991525	scMINER
0.97587	0.991525	scMINER
0.975842	0.991525	scMINER
0.975814	0.991525	scMINER
0.975787	0.991525	scMINER
0.975759	0.991525	scMINER
0.975731	0.991525	scMINER
0.975703	0.991525	scMINER
0.975675	0.991525	scMINER
0.975648	0.991525	scMINER
0.97562	0.991525	scMINER
0.975592	0.991525	scMINER
0.975564	0.991525	scMINER
0.975537	0.991525	scMINER
0.975509	0.991525	scMINER
0.975481	0.991525	scMINER
0.975453	0.991525	scMINER
0.975426	0.991525	scMINER
0.975398	0.991525	scMINER
0.97537	0.991525	scMINER
0.975342	0.991525	scMINER
0.975314	0.991525	scMINER
0.975287	0.991525	scMINER
0.975259	0.991525	scMINER
0.975231	0.991525	scMINER
0.975203	0.991525	scMINER
0.975176	0.991525	scMINER
0.975148	0.991525	scMINER
0.97512	0.991525	scMINER
0.975092	0.991525	scMINER
0.975065	0.991525	scMINER
0.975037	0.991525	scMINER
0.975009	0.991525	scMINER
0.974981	0.991525	scMINER
0.974953	0.991525	scMINER
0.974926	0.991525	scMINER
0.974898	0.991525	scMINER
0.97487	0.991525	scMINER
0.974842	0.991525	scMINER
0.974815	0.991525	scMINER
0.974787	0.991525	scMINER
0.974759	0.991525	scMINER
0.974731	0.991525	scMINER
0.974704	0.991525	scMINER
0.974676	0.991525	scMINER
0.974648	0.991525	scMINER
0.97462	0.991525	scMINER
0.974593	0.991525	scMINER
0.974565	0.991525	scMINER
0.974537	0.991525	scMINER
0.974509	0.991525	scMINER
0.974481	0.991525	scMINER
0.974454	0.991525	scMINER
0.974426	0.991525	scMINER
0.974398	0.991525	scMINER
0.97437	0.991525	scMINER
0.974343	0.991525	scMINER
0.974315	0.991525	scMINER
0.974287	0.991525	scMINER
0.974259	0.991525	scMINER
0.974232	0.991525	scMINER
0.974204	0.991525	scMINER
0.974176	0.991525	scMINER
0.974148	0.991525	scMINER
0.97412	0.991525	scMINER
0.974093	0.991525	scMINER
0.974065	0.991525	scMINER
0.974037	0.991525	scMINER
0.974009	0.991525	scMINER
0.973982	0.991525	scMINER
0.973954	0.991525	scMINER
0.973926	0.991525	scMINER
0.973898	0.991525	scMINER
0.973871	0.991525	scMINER
0.973843	0.991525	scMINER
0.973815	0.991525	scMINER
0.973787	0.991525	scMINER
0.973759	0.991525	scMINER
0.973732	0.991525	scMINER
0.973704	0.991525	scMINER
0.973676	0.991525	scMINER
0.973648	0.991525	scMINER
0.973621	0.991525	scMINER
0.973593	0.991525	scMINER
0.973565	0.991525	scMINER
0.973537	0.991525	scMINER
0.97351	0.991525	scMINER
0.973482	0.991525	scMINER
0.973454	0.991525	scMINER
0.973426	0.991525	scMINER
0.973398	0.991525	scMINER
0.973371	0.991525	scMINER
0.973343	0.991525	scMINER
0.973315	0.991525	scMINER
0.973287	0.991525	scMINER
0.97326	0.991525	scMINER
0.973232	0.991525	scMINER
0.973204	0.991525	scMINER
0.973176	0.991525	scMINER
0.973149	0.991525	scMINER
0.973121	0.991525	scMINER
0.973093	0.991525	scMINER
0.973065	0.991525	scMINER
0.973038	0.991525	scMINER
0.97301	0.991525	scMINER
0.972982	0.991525	scMINER
0.972954	0.991525	scMINER
0.972926	0.991525	scMINER
0.972899	0.991525	scMINER
0.972871	0.991525	scMINER
0.972843	0.991525	scMINER
0.972815	0.991525	scMINER
0.972788	0.991525	scMINER
0.97276	0.991525	scMINER
0.972732	0.991525	scMINER
0.972704	0.991525	scMINER
0.972677	0.991525	scMINER
0.972649	0.991525	scMINER
0.972621	0.991525	scMINER
0.972593	0.991525	scMINER
0.972565	0.991525	scMINER
0.972538	0.991525	scMINER
0.97251	0.991525	scMINER
0.972482	0.991525	scMINER
0.972454	0.991525	scMINER
0.972427	0.991525	scMINER
0.972399	0.991525	scMINER
0.972371	0.991525	scMINER
0.972343	0.991525	scMINER
0.972316	0.991525	scMINER
0.972288	0.991525	scMINER
0.97226	0.991525	scMINER
0.972232	0.991525	scMINER
0.972204	0.991525	scMINER
0.972177	0.991525	scMINER
0.972149	0.991525	scMINER
0.972121	0.991525	scMINER
0.972093	0.991525	scMINER
0.972066	0.991525	scMINER
0.972038	0.991525	scMINER
0.97201	0.991525	scMINER
0.971982	0.991525	scMINER
0.971955	0.991525	scMINER
0.971927	0.991525	scMINER
0.971899	0.991525	scMINER
0.971871	0.991525	scMINER
0.971871	0.988701	scMINER
0.971844	0.988701	scMINER
0.971816	0.988701	scMINER
0.971788	0.988701	scMINER
0.97176	0.988701	scMINER
0.971732	0.988701	scMINER
0.971705	0.988701	scMINER
0.971677	0.988701	scMINER
0.971649	0.988701	scMINER
0.971621	0.988701	scMINER
0.971594	0.988701	scMINER
0.971566	0.988701	scMINER
0.971538	0.988701	scMINER
0.97151	0.988701	scMINER
0.971483	0.988701	scMINER
0.971455	0.988701	scMINER
0.971427	0.988701	scMINER
0.971399	0.988701	scMINER
0.971371	0.988701	scMINER
0.971344	0.988701	scMINER
0.971316	0.988701	scMINER
0.971288	0.988701	scMINER
0.97126	0.988701	scMINER
0.971233	0.988701	scMINER
0.971205	0.988701	scMINER
0.971177	0.988701	scMINER
0.971149	0.988701	scMINER
0.971122	0.988701	scMINER
0.971094	0.988701	scMINER
0.971066	0.988701	scMINER
0.971038	0.988701	scMINER
0.97101	0.988701	scMINER
0.970983	0.988701	scMINER
0.970955	0.988701	scMINER
0.970927	0.988701	scMINER
0.970899	0.988701	scMINER
0.970872	0.988701	scMINER
0.970844	0.988701	scMINER
0.970816	0.988701	scMINER
0.970788	0.988701	scMINER
0.970761	0.988701	scMINER
0.970733	0.988701	scMINER
0.970705	0.988701	scMINER
0.970677	0.988701	scMINER
0.970649	0.988701	scMINER
0.970622	0.988701	scMINER
0.970594	0.988701	scMINER
0.970566	0.988701	scMINER
0.970538	0.988701	scMINER
0.970511	0.988701	scMINER
0.970483	0.988701	scMINER
0.970455	0.988701	scMINER
0.970427	0.988701	scMINER
0.9704	0.988701	scMINER
0.970372	0.988701	scMINER
0.970344	0.988701	scMINER
0.970316	0.988701	scMINER
0.970289	0.988701	scMINER
0.970261	0.988701	scMINER
0.970233	0.988701	scMINER
0.970205	0.988701	scMINER
0.970177	0.988701	scMINER
0.97015	0.988701	scMINER
0.970122	0.988701	scMINER
0.970094	0.988701	scMINER
0.970066	0.988701	scMINER
0.970039	0.988701	scMINER
0.970011	0.988701	scMINER
0.969983	0.988701	scMINER
0.969955	0.988701	scMINER
0.969928	0.988701	scMINER
0.9699	0.988701	scMINER
0.969872	0.988701	scMINER
0.969844	0.988701	scMINER
0.969816	0.988701	scMINER
0.969789	0.988701	scMINER
0.969761	0.988701	scMINER
0.969733	0.988701	scMINER
0.969705	0.988701	scMINER
0.969678	0.988701	scMINER
0.96965	0.988701	scMINER
0.969622	0.988701	scMINER
0.969594	0.988701	scMINER
0.969567	0.988701	scMINER
0.969539	0.988701	scMINER
0.969511	0.988701	scMINER
0.969483	0.988701	scMINER
0.969455	0.988701	scMINER
0.969428	0.988701	scMINER
0.9694	0.988701	scMINER
0.969372	0.988701	scMINER
0.969344	0.988701	scMINER
0.969317	0.988701	scMINER
0.969289	0.988701	scMINER
0.969261	0.988701	scMINER
0.969233	0.988701	scMINER
0.969206	0.988701	scMINER
0.969178	0.988701	scMINER
0.96915	0.988701	scMINER
0.969122	0.988701	scMINER
0.969094	0.988701	scMINER
0.969067	0.988701	scMINER
0.969039	0.988701	scMINER
0.969011	0.988701	scMINER
0.968983	0.988701	scMINER
0.968956	0.988701	scMINER
0.968928	0.988701	scMINER
0.9689	0.988701	scMINER
0.968872	0.988701	scMINER
0.968845	0.988701	scMINER
0.968817	0.988701	scMINER
0.968789	0.988701	scMINER
0.968761	0.988701	scMINER
0.968734	0.988701	scMINER
0.968706	0.988701	scMINER
0.968678	0.988701	scMINER
0.96865	0.988701	scMINER
0.968622	0.988701	scMINER
0.968595	0.988701	scMINER
0.968567	0.988701	scMINER
0.968539	0.988701	scMINER
0.968511	0.988701	scMINER
0.968484	0.988701	scMINER
0.968456	0.988701	scMINER
0.968428	0.988701	scMINER
0.9684	0.988701	scMINER
0.968373	0.988701	scMINER
0.968345	0.988701	scMINER
0.968317	0.988701	scMINER
0.968289	0.988701	scMINER
0.968261	0.988701	scMINER
0.968234	0.988701	scMINER
0.968206	0.988701	scMINER
0.968178	0.988701	scMINER
0.96815	0.988701	scMINER
0.968123	0.988701	scMINER
0.968095	0.988701	scMINER
0.968067	0.988701	scMINER
0.968039	0.988701	scMINER
0.968012	0.988701	scMINER
0.967984	0.988701	scMINER
0.967956	0.988701	scMINER
0.967928	0.988701	scMINER
0.9679	0.988701	scMINER
0.967873	0.988701	scMINER
0.967845	0.988701	scMINER
0.967817	0.988701	scMINER
0.967789	0.988701	scMINER
0.967762	0.988701	scMINER
0.967734	0.988701	scMINER
0.967706	0.988701	scMINER
0.967678	0.988701	scMINER
0.967651	0.988701	scMINER
0.967623	0.988701	scMINER
0.967595	0.988701	scMINER
0.967567	0.988701	scMINER
0.967539	0.988701	scMINER
0.967512	0.988701	scMINER
0.967484	0.988701	scMINER
0.967456	0.988701	scMINER
0.967428	0.988701	scMINER
0.967401	0.988701	scMINER
0.967373	0.988701	scMINER
0.967345	0.988701	scMINER
0.967317	0.988701	scMINER
0.96729	0.988701	scMINER
0.967262	0.988701	scMINER
0.967234	0.988701	scMINER
0.967206	0.988701	scMINER
0.967179	0.988701	scMINER
0.967151	0.988701	scMINER
0.967123	0.988701	scMINER
0.967095	0.988701	scMINER
0.967067	0.988701	scMINER
0.96704	0.988701	scMINER
0.967012	0.988701	scMINER
0.966984	0.988701	scMINER
0.966956	0.988701	scMINER
0.966929	0.988701	scMINER
0.966901	0.988701	scMINER
0.966873	0.988701	scMINER
0.966845	0.988701	scMINER
0.966818	0.988701	scMINER
0.96679	0.988701	scMINER
0.966762	0.988701	scMINER
0.966734	0.988701	scMINER
0.966706	0.988701	scMINER
0.966679	0.988701	scMINER
0.966651	0.988701	scMINER
0.966623	0.988701	scMINER
0.966595	0.988701	scMINER
0.966568	0.988701	scMINER
0.96654	0.988701	scMINER
0.966512	0.988701	scMINER
0.966484	0.988701	scMINER
0.966457	0.988701	scMINER
0.966429	0.988701	scMINER
0.966401	0.988701	scMINER
0.966373	0.988701	scMINER
0.966345	0.988701	scMINER
0.966318	0.988701	scMINER
0.96629	0.988701	scMINER
0.966262	0.988701	scMINER
0.966234	0.988701	scMINER
0.966207	0.988701	scMINER
0.966179	0.988701	scMINER
0.966151	0.988701	scMINER
0.966123	0.988701	scMINER
0.966096	0.988701	scMINER
0.966068	0.988701	scMINER
0.96604	0.988701	scMINER
0.966012	0.988701	scMINER
0.965985	0.988701	scMINER
0.965957	0.988701	scMINER
0.965929	0.988701	scMINER
0.965901	0.988701	scMINER
0.965873	0.988701	scMINER
0.965846	0.988701	scMINER
0.965818	0.988701	scMINER
0.96579	0.988701	scMINER
0.965762	0.988701	scMINER
0.965735	0.988701	scMINER
0.965707	0.988701	scMINER
0.965679	0.988701	scMINER
0.965651	0.988701	scMINER
0.965624	0.988701	scMINER
0.965596	0.988701	scMINER
0.965568	0.988701	scMINER
0.96554	0.988701	scMINER
0.965512	0.988701	scMINER
0.965485	0.988701	scMINER
0.965457	0.988701	scMINER
0.965429	0.988701	scMINER
0.965401	0.988701	scMINER
0.965374	0.988701	scMINER
0.965346	0.988701	scMINER
0.965318	0.988701	scMINER
0.96529	0.988701	scMINER
0.965263	0.988701	scMINER
0.965235	0.988701	scMINER
0.965207	0.988701	scMINER
0.965179	0.988701	scMINER
0.965151	0.988701	scMINER
0.965124	0.988701	scMINER
0.965096	0.988701	scMINER
0.965068	0.988701	scMINER
0.96504	0.988701	scMINER
0.965013	0.988701	scMINER
0.964985	0.988701	scMINER
0.964957	0.988701	scMINER
0.964929	0.988701	scMINER
0.964902	0.988701	scMINER
0.964874	0.988701	scMINER
0.964846	0.988701	scMINER
0.964818	0.988701	scMINER
0.96479	0.988701	scMINER
0.964763	0.988701	scMINER
0.964735	0.988701	scMINER
0.964707	0.988701	scMINER
0.964679	0.988701	scMINER
0.964652	0.988701	scMINER
0.964624	0.988701	scMINER
0.964596	0.988701	scMINER
0.964568	0.988701	scMINER
0.964541	0.988701	scMINER
0.964513	0.988701	scMINER
0.964485	0.988701	scMINER
0.964457	0.988701	scMINER
0.96443	0.988701	scMINER
0.964402	0.988701	scMINER
0.964374	0.988701	scMINER
0.964346	0.988701	scMINER
0.964318	0.988701	scMINER
0.964291	0.988701	scMINER
0.964263	0.988701	scMINER
0.964235	0.988701	scMINER
0.964207	0.988701	scMINER
0.96418	0.988701	scMINER
0.964152	0.988701	scMINER
0.964124	0.988701	scMINER
0.964096	0.988701	scMINER
0.964069	0.988701	scMINER
0.964041	0.988701	scMINER
0.964013	0.988701	scMINER
0.963985	0.988701	scMINER
0.963957	0.988701	scMINER
0.96393	0.988701	scMINER
0.963902	0.988701	scMINER
0.963874	0.988701	scMINER
0.963846	0.988701	scMINER
0.963819	0.988701	scMINER
0.963791	0.988701	scMINER
0.963763	0.988701	scMINER
0.963735	0.988701	scMINER
0.963708	0.988701	scMINER
0.96368	0.988701	scMINER
0.963652	0.988701	scMINER
0.963624	0.988701	scMINER
0.963596	0.988701	scMINER
0.963569	0.988701	scMINER
0.963541	0.988701	scMINER
0.963513	0.988701	scMINER
0.963485	0.988701	scMINER
0.963458	0.988701	scMINER
0.96343	0.988701	scMINER
0.963402	0.988701	scMINER
0.963374	0.988701	scMINER
0.963347	0.988701	scMINER
0.963319	0.988701	scMINER
0.963291	0.988701	scMINER
0.963263	0.988701	scMINER
0.963235	0.988701	scMINER
0.963208	0.988701	scMINER
0.96318	0.988701	scMINER
0.963152	0.988701	scMINER
0.963124	0.988701	scMINER
0.963097	0.988701	scMINER
0.963069	0.988701	scMINER
0.963041	0.988701	scMINER
0.963013	0.988701	scMINER
0.962986	0.988701	scMINER
0.962958	0.988701	scMINER
0.96293	0.988701	scMINER
0.962902	0.988701	scMINER
0.962875	0.988701	scMINER
0.962847	0.988701	scMINER
0.962819	0.988701	scMINER
0.962791	0.988701	scMINER
0.962763	0.988701	scMINER
0.962736	0.988701	scMINER
0.962708	0.988701	scMINER
0.96268	0.988701	scMINER
0.962652	0.988701	scMINER
0.962625	0.988701	scMINER
0.962597	0.988701	scMINER
0.962569	0.988701	scMINER
0.962541	0.988701	scMINER
0.962514	0.988701	scMINER
0.962486	0.988701	scMINER
0.962458	0.988701	scMINER
0.96243	0.988701	scMINER
0.962402	0.988701	scMINER
0.962375	0.988701	scMINER
0.962347	0.988701	scMINER
0.962319	0.988701	scMINER
0.962291	0.988701	scMINER
0.962264	0.988701	scMINER
0.962236	0.988701	scMINER
0.962208	0.988701	scMINER
0.96218	0.988701	scMINER
0.962153	0.988701	scMINER
0.962125	0.988701	scMINER
0.962097	0.988701	scMINER
0.962069	0.988701	scMINER
0.962041	0.988701	scMINER
0.962014	0.988701	scMINER
0.961986	0.988701	scMINER
0.961958	0.988701	scMINER
0.96193	0.988701	scMINER
0.961903	0.988701	scMINER
0.961875	0.988701	scMINER
0.961847	0.988701	scMINER
0.961819	0.988701	scMINER
0.961792	0.988701	scMINER
0.961764	0.988701	scMINER
0.961736	0.988701	scMINER
0.961708	0.988701	scMINER
0.961681	0.988701	scMINER
0.961653	0.988701	scMINER
0.961625	0.988701	scMINER
0.961597	0.988701	scMINER
0.961569	0.988701	scMINER
0.961542	0.988701	scMINER
0.961514	0.988701	scMINER
0.961486	0.988701	scMINER
0.961458	0.988701	scMINER
0.961431	0.988701	scMINER
0.961403	0.988701	scMINER
0.961375	0.988701	scMINER
0.961375	0.985876	scMINER
0.961347	0.985876	scMINER
0.96132	0.985876	scMINER
0.961292	0.985876	scMINER
0.961264	0.985876	scMINER
0.961236	0.985876	scMINER
0.961208	0.985876	scMINER
0.961181	0.985876	scMINER
0.961153	0.985876	scMINER
0.961125	0.985876	scMINER
0.961097	0.985876	scMINER
0.96107	0.985876	scMINER
0.961042	0.985876	scMINER
0.961014	0.985876	scMINER
0.960986	0.985876	scMINER
0.960959	0.985876	scMINER
0.960931	0.985876	scMINER
0.960903	0.985876	scMINER
0.960875	0.985876	scMINER
0.960847	0.985876	scMINER
0.96082	0.985876	scMINER
0.960792	0.985876	scMINER
0.960764	0.985876	scMINER
0.960736	0.985876	scMINER
0.960709	0.985876	scMINER
0.960681	0.985876	scMINER
0.960653	0.985876	scMINER
0.960625	0.985876	scMINER
0.960598	0.985876	scMINER
0.96057	0.985876	scMINER
0.960542	0.985876	scMINER
0.960514	0.985876	scMINER
0.960486	0.985876	scMINER
0.960459	0.985876	scMINER
0.960431	0.985876	scMINER
0.960403	0.985876	scMINER
0.960375	0.985876	scMINER
0.960348	0.985876	scMINER
0.96032	0.985876	scMINER
0.960292	0.985876	scMINER
0.960264	0.985876	scMINER
0.960237	0.985876	scMINER
0.960209	0.985876	scMINER
0.960181	0.985876	scMINER
0.960153	0.985876	scMINER
0.960126	0.985876	scMINER
0.960098	0.985876	scMINER
0.96007	0.985876	scMINER
0.960042	0.985876	scMINER
0.960014	0.985876	scMINER
0.959987	0.985876	scMINER
0.959959	0.985876	scMINER
0.959931	0.985876	scMINER
0.959903	0.985876	scMINER
0.959876	0.985876	scMINER
0.959848	0.985876	scMINER
0.95982	0.985876	scMINER
0.959792	0.985876	scMINER
0.959765	0.985876	scMINER
0.959737	0.985876	scMINER
0.959709	0.985876	scMINER
0.959681	0.985876	scMINER
0.959653	0.985876	scMINER
0.959626	0.985876	scMINER
0.959598	0.985876	scMINER
0.95957	0.985876	scMINER
0.959542	0.985876	scMINER
0.959515	0.985876	scMINER
0.959487	0.985876	scMINER
0.959459	0.985876	scMINER
0.959431	0.985876	scMINER
0.959404	0.985876	scMINER
0.959376	0.985876	scMINER
0.959348	0.985876	scMINER
0.95932	0.985876	scMINER
0.959292	0.985876	scMINER
0.959265	0.985876	scMINER
0.959237	0.985876	scMINER
0.959209	0.985876	scMINER
0.959181	0.985876	scMINER
0.959154	0.985876	scMINER
0.959126	0.985876	scMINER
0.959098	0.985876	scMINER
0.95907	0.985876	scMINER
0.959043	0.985876	scMINER
0.959015	0.985876	scMINER
0.958987	0.985876	scMINER
0.958959	0.985876	scMINER
0.958931	0.985876	scMINER
0.958904	0.985876	scMINER
0.958876	0.985876	scMINER
0.958848	0.985876	scMINER
0.95882	0.985876	scMINER
0.958793	0.985876	scMINER
0.958765	0.985876	scMINER
0.958737	0.985876	scMINER
0.958709	0.985876	scMINER
0.958682	0.985876	scMINER
0.958654	0.985876	scMINER
0.958626	0.985876	scMINER
0.958598	0.985876	scMINER
0.958571	0.985876	scMINER
0.958543	0.985876	scMINER
0.958515	0.985876	scMINER
0.958487	0.985876	scMINER
0.958459	0.985876	scMINER
0.958432	0.985876	scMINER
0.958404	0.985876	scMINER
0.958376	0.985876	scMINER
0.958348	0.985876	scMINER
0.958321	0.985876	scMINER
0.958293	0.985876	scMINER
0.958265	0.985876	scMINER
0.958237	0.985876	scMINER
0.95821	0.985876	scMINER
0.958182	0.985876	scMINER
0.958154	0.985876	scMINER
0.958126	0.985876	scMINER
0.958098	0.985876	scMINER
0.958071	0.985876	scMINER
0.958043	0.985876	scMINER
0.958015	0.985876	scMINER
0.957987	0.985876	scMINER
0.95796	0.985876	scMINER
0.957932	0.985876	scMINER
0.957904	0.985876	scMINER
0.957876	0.985876	scMINER
0.957849	0.985876	scMINER
0.957821	0.985876	scMINER
0.957793	0.985876	scMINER
0.957765	0.985876	scMINER
0.957737	0.985876	scMINER
0.95771	0.985876	scMINER
0.957682	0.985876	scMINER
0.957654	0.985876	scMINER
0.957626	0.985876	scMINER
0.957599	0.985876	scMINER
0.957571	0.985876	scMINER
0.957543	0.985876	scMINER
0.957515	0.985876	scMINER
0.957488	0.985876	scMINER
0.95746	0.985876	scMINER
0.957432	0.985876	scMINER
0.957404	0.985876	scMINER
0.957377	0.985876	scMINER
0.957349	0.985876	scMINER
0.957321	0.985876	scMINER
0.957293	0.985876	scMINER
0.957265	0.985876	scMINER
0.957238	0.985876	scMINER
0.95721	0.985876	scMINER
0.957182	0.985876	scMINER
0.957154	0.985876	scMINER
0.957127	0.985876	scMINER
0.957099	0.985876	scMINER
0.957071	0.985876	scMINER
0.957043	0.985876	scMINER
0.957016	0.985876	scMINER
0.956988	0.985876	scMINER
0.95696	0.985876	scMINER
0.956932	0.985876	scMINER
0.956904	0.985876	scMINER
0.956877	0.985876	scMINER
0.956849	0.985876	scMINER
0.956821	0.985876	scMINER
0.956793	0.985876	scMINER
0.956766	0.985876	scMINER
0.956738	0.985876	scMINER
0.95671	0.985876	scMINER
0.956682	0.985876	scMINER
0.956655	0.985876	scMINER
0.956627	0.985876	scMINER
0.956599	0.985876	scMINER
0.956571	0.985876	scMINER
0.956543	0.985876	scMINER
0.956516	0.985876	scMINER
0.956488	0.985876	scMINER
0.95646	0.985876	scMINER
0.956432	0.985876	scMINER
0.956405	0.985876	scMINER
0.956377	0.985876	scMINER
0.956349	0.985876	scMINER
0.956321	0.985876	scMINER
0.956294	0.985876	scMINER
0.956266	0.985876	scMINER
0.956238	0.985876	scMINER
0.95621	0.985876	scMINER
0.956182	0.985876	scMINER
0.956155	0.985876	scMINER
0.956127	0.985876	scMINER
0.956099	0.985876	scMINER
0.956071	0.985876	scMINER
0.956044	0.985876	scMINER
0.956016	0.985876	scMINER
0.955988	0.985876	scMINER
0.95596	0.985876	scMINER
0.955933	0.985876	scMINER
0.955905	0.985876	scMINER
0.955877	0.985876	scMINER
0.955849	0.985876	scMINER
0.955822	0.985876	scMINER
0.955794	0.985876	scMINER
0.955766	0.985876	scMINER
0.955738	0.985876	scMINER
0.95571	0.985876	scMINER
0.955683	0.985876	scMINER
0.955655	0.985876	scMINER
0.955627	0.985876	scMINER
0.955599	0.985876	scMINER
0.955572	0.985876	scMINER
0.955544	0.985876	scMINER
0.955516	0.985876	scMINER
0.955488	0.985876	scMINER
0.955461	0.985876	scMINER
0.955433	0.985876	scMINER
0.955405	0.985876	scMINER
0.955377	0.985876	scMINER
0.955349	0.985876	scMINER
0.955322	0.985876	scMINER
0.955294	0.985876	scMINER
0.955266	0.985876	scMINER
0.955238	0.985876	scMINER
0.955211	0.985876	scMINER
0.955183	0.985876	scMINER
0.955155	0.985876	scMINER
0.955127	0.985876	scMINER
0.9551	0.985876	scMINER
0.955072	0.985876	scMINER
0.955044	0.985876	scMINER
0.955016	0.985876	scMINER
0.954988	0.985876	scMINER
0.954961	0.985876	scMINER
0.954933	0.985876	scMINER
0.954905	0.985876	scMINER
0.954877	0.985876	scMINER
0.95485	0.985876	scMINER
0.954822	0.985876	scMINER
0.954794	0.985876	scMINER
0.954766	0.985876	scMINER
0.954739	0.985876	scMINER
0.954711	0.985876	scMINER
0.954683	0.985876	scMINER
0.954655	0.985876	scMINER
0.954627	0.985876	scMINER
0.9546	0.985876	scMINER
0.954572	0.985876	scMINER
0.954544	0.985876	scMINER
0.954516	0.985876	scMINER
0.954489	0.985876	scMINER
0.954461	0.985876	scMINER
0.954433	0.985876	scMINER
0.954405	0.985876	scMINER
0.954378	0.985876	scMINER
0.95435	0.985876	scMINER
0.954322	0.985876	scMINER
0.954294	0.985876	scMINER
0.954267	0.985876	scMINER
0.954239	0.985876	scMINER
0.954211	0.985876	scMINER
0.954183	0.985876	scMINER
0.954155	0.985876	scMINER
0.954128	0.985876	scMINER
0.9541	0.985876	scMINER
0.954072	0.985876	scMINER
0.954044	0.985876	scMINER
0.954017	0.985876	scMINER
0.953989	0.985876	scMINER
0.953961	0.985876	scMINER
0.953933	0.985876	scMINER
0.953906	0.985876	scMINER
0.953878	0.985876	scMINER
0.95385	0.985876	scMINER
0.953822	0.985876	scMINER
0.953794	0.985876	scMINER
0.953767	0.985876	scMINER
0.953739	0.985876	scMINER
0.953711	0.985876	scMINER
0.953683	0.985876	scMINER
0.953656	0.985876	scMINER
0.953628	0.985876	scMINER
0.9536	0.985876	scMINER
0.953572	0.985876	scMINER
0.953545	0.985876	scMINER
0.953517	0.985876	scMINER
0.953489	0.985876	scMINER
0.953461	0.985876	scMINER
0.953433	0.985876	scMINER
0.953406	0.985876	scMINER
0.953378	0.985876	scMINER
0.95335	0.985876	scMINER
0.953322	0.985876	scMINER
0.953295	0.985876	scMINER
0.953267	0.985876	scMINER
0.953239	0.985876	scMINER
0.953211	0.985876	scMINER
0.953184	0.985876	scMINER
0.953156	0.985876	scMINER
0.953128	0.985876	scMINER
0.9531	0.985876	scMINER
0.953073	0.985876	scMINER
0.953045	0.985876	scMINER
0.953017	0.985876	scMINER
0.952989	0.985876	scMINER
0.952961	0.985876	scMINER
0.952934	0.985876	scMINER
0.952906	0.985876	scMINER
0.952878	0.985876	scMINER
0.95285	0.985876	scMINER
0.952823	0.985876	scMINER
0.952795	0.985876	scMINER
0.952767	0.985876	scMINER
0.952739	0.985876	scMINER
0.952712	0.985876	scMINER
0.952684	0.985876	scMINER
0.952656	0.985876	scMINER
0.952628	0.985876	scMINER
0.9526	0.985876	scMINER
0.952573	0.985876	scMINER
0.952545	0.985876	scMINER
0.952517	0.985876	scMINER
0.952489	0.985876	scMINER
0.952462	0.985876	scMINER
0.952434	0.985876	scMINER
0.952406	0.985876	scMINER
0.952378	0.985876	scMINER
0.952351	0.985876	scMINER
0.952323	0.985876	scMINER
0.952295	0.985876	scMINER
0.952267	0.985876	scMINER
0.952239	0.985876	scMINER
0.952212	0.985876	scMINER
0.952184	0.985876	scMINER
0.952156	0.985876	scMINER
0.952128	0.985876	scMINER
0.952101	0.985876	scMINER
0.952073	0.985876	scMINER
0.952045	0.985876	scMINER
0.952017	0.985876	scMINER
0.95199	0.985876	scMINER
0.951962	0.985876	scMINER
0.951934	0.985876	scMINER
0.951906	0.985876	scMINER
0.951878	0.985876	scMINER
0.951851	0.985876	scMINER
0.951823	0.985876	scMINER
0.951795	0.985876	scMINER
0.951767	0.985876	scMINER
0.95174	0.985876	scMINER
0.951712	0.985876	scMINER
0.951684	0.985876	scMINER
0.951656	0.985876	scMINER
0.951629	0.985876	scMINER
0.951601	0.985876	scMINER
0.951573	0.985876	scMINER
0.951545	0.985876	scMINER
0.951518	0.985876	scMINER
0.95149	0.985876	scMINER
0.951462	0.985876	scMINER
0.951434	0.985876	scMINER
0.951406	0.985876	scMINER
0.951379	0.985876	scMINER
0.951351	0.985876	scMINER
0.951323	0.985876	scMINER
0.951295	0.985876	scMINER
0.951268	0.985876	scMINER
0.95124	0.985876	scMINER
0.951212	0.985876	scMINER
0.951184	0.985876	scMINER
0.951157	0.985876	scMINER
0.951129	0.985876	scMINER
0.951101	0.985876	scMINER
0.951073	0.985876	scMINER
0.951045	0.985876	scMINER
0.951018	0.985876	scMINER
0.95099	0.985876	scMINER
0.950962	0.985876	scMINER
0.950934	0.985876	scMINER
0.950907	0.985876	scMINER
0.950879	0.985876	scMINER
0.950851	0.985876	scMINER
0.950823	0.985876	scMINER
0.950796	0.985876	scMINER
0.950768	0.985876	scMINER
0.95074	0.985876	scMINER
0.950712	0.985876	scMINER
0.950684	0.985876	scMINER
0.950657	0.985876	scMINER
0.950629	0.985876	scMINER
0.950601	0.985876	scMINER
0.950573	0.985876	scMINER
0.950546	0.985876	scMINER
0.950518	0.985876	scMINER
0.95049	0.985876	scMINER
0.950462	0.985876	scMINER
0.950435	0.985876	scMINER
0.950407	0.985876	scMINER
0.950379	0.985876	scMINER
0.950351	0.985876	scMINER
0.950323	0.985876	scMINER
0.950296	0.985876	scMINER
0.950268	0.985876	scMINER
0.95024	0.985876	scMINER
0.950212	0.985876	scMINER
0.950185	0.985876	scMINER
0.950157	0.985876	scMINER
0.950129	0.985876	scMINER
0.950101	0.985876	scMINER
0.950074	0.985876	scMINER
0.950046	0.985876	scMINER
0.950018	0.985876	scMINER
0.94999	0.985876	scMINER
0.949963	0.985876	scMINER
0.949935	0.985876	scMINER
0.949907	0.985876	scMINER
0.949879	0.985876	scMINER
0.949851	0.985876	scMINER
0.949824	0.985876	scMINER
0.949796	0.985876	scMINER
0.949768	0.985876	scMINER
0.94974	0.985876	scMINER
0.949713	0.985876	scMINER
0.949685	0.985876	scMINER
0.949657	0.985876	scMINER
0.949629	0.985876	scMINER
0.949602	0.985876	scMINER
0.949574	0.985876	scMINER
0.949546	0.985876	scMINER
0.949518	0.985876	scMINER
0.94949	0.985876	scMINER
0.949463	0.985876	scMINER
0.949435	0.985876	scMINER
0.949407	0.985876	scMINER
0.949379	0.985876	scMINER
0.949352	0.985876	scMINER
0.949324	0.985876	scMINER
0.949296	0.985876	scMINER
0.949268	0.985876	scMINER
0.949241	0.985876	scMINER
0.949213	0.985876	scMINER
0.949185	0.985876	scMINER
0.949157	0.985876	scMINER
0.949129	0.985876	scMINER
0.949102	0.985876	scMINER
0.949074	0.985876	scMINER
0.949046	0.985876	scMINER
0.949018	0.985876	scMINER
0.948991	0.985876	scMINER
0.948963	0.985876	scMINER
0.948935	0.985876	scMINER
0.948907	0.985876	scMINER
0.94888	0.985876	scMINER
0.948852	0.985876	scMINER
0.948824	0.985876	scMINER
0.948796	0.985876	scMINER
0.948769	0.985876	scMINER
0.948741	0.985876	scMINER
0.948713	0.985876	scMINER
0.948685	0.985876	scMINER
0.948657	0.985876	scMINER
0.94863	0.985876	scMINER
0.948602	0.985876	scMINER
0.948574	0.985876	scMINER
0.948546	0.985876	scMINER
0.948519	0.985876	scMINER
0.948491	0.985876	scMINER
0.948463	0.985876	scMINER
0.948435	0.985876	scMINER
0.948408	0.985876	scMINER
0.94838	0.985876	scMINER
0.948352	0.985876	scMINER
0.948324	0.985876	scMINER
0.948296	0.985876	scMINER
0.948269	0.985876	scMINER
0.948241	0.985876	scMINER
0.948213	0.985876	scMINER
0.948185	0.985876	scMINER
0.948158	0.985876	scMINER
0.94813	0.985876	scMINER
0.948102	0.985876	scMINER
0.948074	0.985876	scMINER
0.948047	0.985876	scMINER
0.948019	0.985876	scMINER
0.947991	0.985876	scMINER
0.947963	0.985876	scMINER
0.947935	0.985876	scMINER
0.947908	0.985876	scMINER
0.94788	0.985876	scMINER
0.947852	0.985876	scMINER
0.947824	0.985876	scMINER
0.947797	0.985876	scMINER
0.947769	0.985876	scMINER
0.947741	0.985876	scMINER
0.947713	0.985876	scMINER
0.947686	0.985876	scMINER
0.947658	0.985876	scMINER
0.94763	0.985876	scMINER
0.947602	0.985876	scMINER
0.947574	0.985876	scMINER
0.947547	0.985876	scMINER
0.947519	0.985876	scMINER
0.947491	0.985876	scMINER
0.947463	0.985876	scMINER
0.947436	0.985876	scMINER
0.947408	0.985876	scMINER
0.94738	0.985876	scMINER
0.947352	0.985876	scMINER
0.947325	0.985876	scMINER
0.947297	0.985876	scMINER
0.947269	0.985876	scMINER
0.947241	0.985876	scMINER
0.947214	0.985876	scMINER
0.947186	0.985876	scMINER
0.947158	0.985876	scMINER
0.94713	0.985876	scMINER
0.947102	0.985876	scMINER
0.947075	0.985876	scMINER
0.947047	0.985876	scMINER
0.947019	0.985876	scMINER
0.946991	0.985876	scMINER
0.946964	0.985876	scMINER
0.946936	0.985876	scMINER
0.946908	0.985876	scMINER
0.94688	0.985876	scMINER
0.946853	0.985876	scMINER
0.946825	0.985876	scMINER
0.946797	0.985876	scMINER
0.946769	0.985876	scMINER
0.946741	0.985876	scMINER
0.946714	0.985876	scMINER
0.946686	0.985876	scMINER
0.946658	0.985876	scMINER
0.94663	0.985876	scMINER
0.946603	0.985876	scMINER
0.946575	0.985876	scMINER
0.946547	0.985876	scMINER
0.946519	0.985876	scMINER
0.946492	0.985876	scMINER
0.946464	0.985876	scMINER
0.946436	0.985876	scMINER
0.946408	0.985876	scMINER
0.94638	0.985876	scMINER
0.946353	0.985876	scMINER
0.946325	0.985876	scMINER
0.946297	0.985876	scMINER
0.946269	0.985876	scMINER
0.946242	0.985876	scMINER
0.946214	0.985876	scMINER
0.946186	0.985876	scMINER
0.946158	0.985876	scMINER
0.946131	0.985876	scMINER
0.946103	0.985876	scMINER
0.946075	0.985876	scMINER
0.946047	0.985876	scMINER
0.946019	0.985876	scMINER
0.945992	0.985876	scMINER
0.945964	0.985876	scMINER
0.945936	0.985876	scMINER
0.945908	0.985876	scMINER
0.945881	0.985876	scMINER
0.945853	0.985876	scMINER
0.945825	0.985876	scMINER
0.945797	0.985876	scMINER
0.94577	0.985876	scMINER
0.945742	0.985876	scMINER
0.945714	0.985876	scMINER
0.945686	0.985876	scMINER
0.945659	0.985876	scMINER
0.945631	0.985876	scMINER
0.945603	0.985876	scMINER
0.945575	0.985876	scMINER
0.945547	0.985876	scMINER
0.94552	0.985876	scMINER
0.945492	0.985876	scMINER
0.945464	0.985876	scMINER
0.945436	0.985876	scMINER
0.945409	0.985876	scMINER
0.945381	0.985876	scMINER
0.945353	0.985876	scMINER
0.945325	0.985876	scMINER
0.945298	0.985876	scMINER
0.94527	0.985876	scMINER
0.945242	0.985876	scMINER
0.945214	0.985876	scMINER
0.945186	0.985876	scMINER
0.945159	0.985876	scMINER
0.945131	0.985876	scMINER
0.945103	0.985876	scMINER
0.945075	0.985876	scMINER
0.945048	0.985876	scMINER
0.94502	0.985876	scMINER
0.944992	0.985876	scMINER
0.944964	0.985876	scMINER
0.944937	0.985876	scMINER
0.944909	0.985876	scMINER
0.944881	0.985876	scMINER
0.944853	0.985876	scMINER
0.944825	0.985876	scMINER
0.944798	0.985876	scMINER
0.94477	0.985876	scMINER
0.944742	0.985876	scMINER
0.944714	0.985876	scMINER
0.944687	0.985876	scMINER
[truncated: 179,842 more rows]

## Sheet: Figure_4d
-Log10(P-value)
scMINER	GRNBoost2	GENIE3	PIDC
68.5131	54.4027	75.8509	54.8965
18.3034	1.76631	12.305	5.562
0.97984	1.25685	0.463572	0.702873
5.51793	0.0671836	1.43857	2.18028
1.25054	0.663111	1.7666	1.0553
7.32595	2.07624	6.04191	3.52252
15.2396	2.42864	1.71105	7.1243
18.0938	5.68889	15.6248	24.7874
1.40223	2.46318	1.09263	1.49687
59.7588	17.1289	35.8314	20.3951
3.69063	0.827727	4.52224	2.53904
11.9497	2.02019	2.88403	7.68934
5.35213	2.33434	3.95849	8.0255
58.6142	10.0514	37.483	41.8801
5.29838	1.26031	1.21001	1.6965
6.75078	3.47586	3.40548	7.0669
4.84235	1.57304	1.76748	3.94752
24.7466	20.1474	27.7924	22.0564
9.98178	1.41737	3.43818	8.21498
6.22857	1.50968	0.808333	3.01274
6.56347	2.37383	2.67197	3.4547
51.2538	24.3699	24.2459	23.3881
1.20254	0.563306	2.12489	0.867731
0.114034	0.114123	1.29506	0.369524
5.34286	2.63327	1.24739	2.89382
10.5478	4.74961	7.73168	2.62766
1.65691	1.28655	1.18694	5.07876
16.8084	3.70454	8.69737	12.2034
8.21404	9.08519	14.0182	9.61955
1.49915	1.32447	0.915665	0.549444
35.503	10.2649	21.7212	26.9209
158.647	83.2078	100.241	101.43
37.0163	14.2382	14.3518	13.8463
8.98276	1.34806	2.22405	3.40387
3.88074	1.15727	0.782111	3.86789
6.533	1.67821	2.80491	5.86369
0.822006	0.393084	1.69378	0.635174
8.67259	1.69093	0.253298	1.35966
2.63403	1.86822	1.36208	1.25215
6.49162	3.42477	3.57771	2.56228
1.63173	1.00125	0.900401	1.38466
5.44547	2.22101	2.23151	1.75903
16.6071	1.3566	1.08072	3.41344
1.34615	8.99485	4.08889	4.63568
3.25879	0.776539	0.728231	0.53601
2.42942	1.21064	0.906969	0.455276
7.00218	1.28649	2.29992	1.10703
2.03844	0.332581	1.80866	0.762719
35.2341	5.4853	6.50231	10.2847
39.9885	10.5875	10.0414	3.25023
7.18367	3.96553	8.67039	2.61631
6.59248	5.8655	4.94948	0.951472
33.6002	8.43787	20.8773	8.13291
3.66945	2.1013	0.456579	0.808494
5.32647	3.7845	4.08572	2.00379
13.3049	6.26045	9.41192	13.0491
6.36621	0.790201	0.688748	3.99824
5.6279	4.3361	7.56794	13.9375
1.60987	1.01469	4.31157	1.30951
0.983937	1.18907	1.59513	0.194809
8.63899	7.35773	5.80711	3.23231
3.64704	2.29743	3.07006	2.02261
0.588008	3.41831	3.62145	2.2338
18.1118	8.68521	13.3093	6.31166
1.46356	0.874234	1.10103	2.40778
6.16154	7.93288	5.8617	12.0397
34.9131	21.1318	35.7915	17.7654
12.9235	7.53879	7.07217	3.73069
14.7548	6.5257	10.5854	11.6734
22.4506	3.56603	6.9484	7.38403
7.65249	1.58198	1.09851	3.61415
34.6271	7.84137	10.6406	10.9675
3.07879	3.0706	3.85923	1.98126
2.69924	4.04526	2.05133	2.06091
5.16732	3.28331	4.7584	3.77732
14.7844	5.90564	8.40047	10.0589
40.7896	16.1443	38.3126	28.3814
15.9597	4.69433	9.17449	4.7633
5.44665	2.14132	0.994115	2.53576
13.5871	3.62423	3.43669	10.6139
2.84205	1.95473	0.705312	0.939992
45.2233	36.3456	47.5021	33.1955
2.56839	2.92739	5.62356	2.41924
8.26276	8.19563	6.46234	5.97271
6.84915	3.09106	2.43829	6.32858
74.7867	46.8009	107.429	100.852
6.91964	0.614617	1.38774	7.71547
9.48695	4.15239	1.18534	0.936419
19.6576	1.60481	4.28616	3.40905
8.57064	0.783037	2.7728	3.85907
16.0634	8.90669	10.2381	11.8178
10.9899	5.26273	4.97529	4.34141
2.08146	3.41214	1.24488	3.99578
5.19473	1.25173	1.57366	2.6321
0.73751	3.87019	3.76115	0.574036
2.72481	1.33076	3.32152	0.813186

## Sheet: Figure_4e
TF	Method	-Log10(P−value)
HMGB1	scMINER	158.647
YEATS4	scMINER	74.7867
AHR	scMINER	68.5131
CEBPB	scMINER	59.7588
CTCF	scMINER	58.6142
EGR2	scMINER	51.2538
TCF19	scMINER	45.2233
STAT2	scMINER	40.7896
MEF2C	scMINER	39.9885
IKZF1	scMINER	37.0163
HIF1A	scMINER	35.503
MEF2A	scMINER	35.2341
RCAN1	scMINER	34.9131
RFXANK	scMINER	34.6271
NFATC1	scMINER	33.6002
E2F1	scMINER	24.7466
RELB	scMINER	22.4506
ZC3H13	scMINER	19.6576
ASH2L	scMINER	18.3034
PRDM1	scMINER	18.1118
CBFB	scMINER	18.0938
FOXF1	scMINER	16.8084
JUN	scMINER	16.6071
ZEB2	scMINER	16.0634
STAT3	scMINER	15.9597
HMGB1	GRNBoost2	83.2078
YEATS4	GRNBoost2	46.8009
AHR	GRNBoost2	54.4027
CEBPB	GRNBoost2	17.1289
CTCF	GRNBoost2	10.0514
EGR2	GRNBoost2	24.3699
TCF19	GRNBoost2	36.3456
STAT2	GRNBoost2	16.1443
MEF2C	GRNBoost2	10.5875
IKZF1	GRNBoost2	14.2382
HIF1A	GRNBoost2	10.2649
MEF2A	GRNBoost2	5.4853
RCAN1	GRNBoost2	21.1318
RFXANK	GRNBoost2	7.84137
NFATC1	GRNBoost2	8.43787
E2F1	GRNBoost2	20.1474
RELB	GRNBoost2	3.56603
ZC3H13	GRNBoost2	1.60481
ASH2L	GRNBoost2	1.76631
PRDM1	GRNBoost2	8.68521
CBFB	GRNBoost2	5.68889
FOXF1	GRNBoost2	3.70454
JUN	GRNBoost2	1.3566
ZEB2	GRNBoost2	8.90669
STAT3	GRNBoost2	4.69433
HMGB1	GENIE3	100.241
YEATS4	GENIE3	107.429
AHR	GENIE3	75.8509
CEBPB	GENIE3	35.8314
CTCF	GENIE3	37.483
EGR2	GENIE3	24.2459
TCF19	GENIE3	47.5021
STAT2	GENIE3	38.3126
MEF2C	GENIE3	10.0414
IKZF1	GENIE3	14.3518
HIF1A	GENIE3	21.7212
MEF2A	GENIE3	6.50231
RCAN1	GENIE3	35.7915
RFXANK	GENIE3	10.6406
NFATC1	GENIE3	20.8773
E2F1	GENIE3	27.7924
RELB	GENIE3	6.9484
ZC3H13	GENIE3	4.28616
ASH2L	GENIE3	12.305
PRDM1	GENIE3	13.3093
CBFB	GENIE3	15.6248
FOXF1	GENIE3	8.69737
JUN	GENIE3	1.08072
ZEB2	GENIE3	10.2381
STAT3	GENIE3	9.17449
HMGB1	PIDC	101.43
YEATS4	PIDC	100.852
AHR	PIDC	54.8965
CEBPB	PIDC	20.3951
CTCF	PIDC	41.8801
EGR2	PIDC	23.3881
TCF19	PIDC	33.1955
STAT2	PIDC	28.3814
MEF2C	PIDC	3.25023
IKZF1	PIDC	13.8463
HIF1A	PIDC	26.9209
MEF2A	PIDC	10.2847
RCAN1	PIDC	17.7654
RFXANK	PIDC	10.9675
NFATC1	PIDC	8.13291
E2F1	PIDC	22.0564
RELB	PIDC	7.38403
ZC3H13	PIDC	3.40905
ASH2L	PIDC	5.562
PRDM1	PIDC	6.31166
CBFB	PIDC	24.7874
FOXF1	PIDC	12.2034
JUN	PIDC	3.41344
ZEB2	PIDC	11.8178
STAT3	PIDC	4.7633

## Sheet: Figure_4f
Source	Target	Mutual_Information	Sign	Order
EGR2	ADO	0.5757	1	1
EGR2	MINDY2	0.558	1	2
EGR2	USP1	0.5572	1	3
EGR2	CD55	0.5527	1	4
EGR2	GPR153	0.5483	1	5
EGR2	GSE1	0.548	1	6
EGR2	DLX3	0.543	1	7
EGR2	GABRB2	0.5368	1	8
EGR2	ENC1	0.5348	1	9
EGR2	NEDD9	0.5325	1	10
EGR2	CLU	0.532	1	11
EGR2	ZFP36L2	0.5236	1	12
EGR2	DCAF16	0.5231	1	13
EGR2	OTUD6B	0.5227	1	14
EGR2	SSFA2	0.5216	1	15
EGR2	BMP4	0.5204	1	16
EGR2	JUP	0.5203	1	17
EGR2	LRRFIP1	0.5198	1	18
EGR2	COL11A2	0.5171	1	19
EGR2	LMO4	0.5164	1	20
EGR2	TEX9	0.5151	1	21
EGR2	LRRC8B	0.5149	1	22
EGR2	MGP	0.5144	1	23
EGR2	CHD4	0.5134	1	24
EGR2	SSBP3	0.5131	1	25
EGR2	NRGN	0.5129	1	26
EGR2	SYTL2	0.5128	1	27
EGR2	GRM4	0.511	1	28
EGR2	VGLL4	0.5101	1	29
EGR2	CAB39L	0.5064	1	30
EGR2	MEF2A	0.5047	1	31
EGR2	CSPG4	0.5046	1	32
EGR2	SMAD5	0.5033	1	33
EGR2	RAB40B	0.4996	1	34
EGR2	ANKRD36B	0.4981	1	35
EGR2	MAP3K7CL	0.4981	1	36
EGR2	SETDB2	0.4969	1	37
EGR2	CHD9	0.4949	1	38
EGR2	TERF2IP	0.4938	1	39
EGR2	DPYSL2	0.4923	1	40
EGR2	DSG2	0.4911	1	41
EGR2	ELP3	0.4903	1	42
EGR2	MAD2L2	0.4903	1	43
EGR2	GADD45A	0.4886	1	44
EGR2	NGEF	0.4875	1	45
EGR2	AL365181.2	0.4864	1	46
EGR2	PRKCB	0.4863	1	47
EGR2	PLEKHA2	0.4857	1	48
EGR2	SLC16A7	0.4856	1	49
EGR2	SYTL1	0.4846	1	50
EGR2	TSC22D1	0.4844	1	51
EGR2	SPNS2	0.4842	1	52
EGR2	SPRY2	0.483	1	53
EGR2	KIF2A	0.4827	1	54
EGR2	EPS8	0.4823	1	55
EGR2	ITPKB	0.4819	1	56
EGR2	AC092683.1	0.4803	1	57
EGR2	TCEA1	0.4803	1	58
EGR2	TIAM1	0.4803	1	59
EGR2	ZBTB7C	0.4798	1	60
EGR2	PRELID2	0.4795	1	61
EGR2	MRPL57	0.4787	1	62
EGR2	COX5B	0.4783	1	63
EGR2	MRPS30-DT	0.4776	1	64
EGR2	SLC20A1	0.4773	1	65
EGR2	EID1	0.477	1	66
EGR2	KLF5	0.4768	1	67
EGR2	RANBP2	0.4767	1	68
EGR2	PRF1	0.4761	1	69
EGR2	SLC29A1	0.4761	1	70
EGR2	STUM	0.4738	1	71
EGR2	PTPRF	0.471	1	72
EGR2	DUSP7	0.47	1	73
EGR2	TMOD1	0.4694	1	74
EGR2	CTCF	0.4685	1	75
EGR2	EPM2AIP1	0.4677	1	76
EGR2	C2orf92	0.4664	1	77
EGR2	ZC3H14	0.4653	1	78
EGR2	RMND5B	0.4646	1	79
EGR2	CD52	0.4645	1	80
EGR2	RPS6KA5	0.4618	1	81
EGR2	TACC2	0.4599	1	82
EGR2	REEP3	0.4597	1	83
EGR2	CALM2	0.4592	1	84
EGR2	ATP8B2	0.4588	1	85
EGR2	YPEL3	0.4565	1	86
EGR2	PTPRN2	0.4562	1	87
EGR2	WNK1	0.4556	1	88
EGR2	TIE1	0.4535	1	89
EGR2	NES	0.4507	1	90
EGR2	PDLIM1	0.4506	1	91
EGR2	AGPAT5	0.4505	1	92
EGR2	RASD2	0.4504	1	93
EGR2	FZD3	0.4497	1	94
EGR2	LRRC8C	0.4491	1	95
EGR2	TCF7L1	0.4489	1	96
EGR2	AKAP1	0.4485	1	97
EGR2	DDHD1	0.4476	1	98
EGR2	TRAM2	0.4468	1	99
EGR2	C12orf57	0.4459	1	100
EGR2	TOMM40L	0.4457	1	101
EGR2	TCHH	0.4455	1	102
EGR2	LAMA3	0.4453	1	103
EGR2	SMAD2	0.4453	1	104
EGR2	MAP1A	0.4449	1	105
EGR2	PITHD1	0.4431	1	106
EGR2	LOXL4	0.4425	1	107
EGR2	LINC01089	0.4423	1	108
EGR2	CDC34	0.442	1	109
EGR2	CLSTN3	0.4414	1	110
EGR2	AC078864.2	0.4413	1	111
EGR2	MPRIP	0.4413	1	112
EGR2	PALD1	0.4401	1	113
EGR2	ANKRD36C	0.4397	1	114
EGR2	RBM39	0.4395	1	115
EGR2	PCM1	0.4392	1	116
EGR2	RGS2	0.4385	1	117
EGR2	KNL1	0.438	1	118
EGR2	TMEM131	0.4379	1	119
EGR2	OCSTAMP	0.4372	1	120
EGR2	GLUD2	0.4371	1	121
EGR2	LINGO1	0.4367	1	122
EGR2	SF3A2	0.4367	1	123
EGR2	DYSF	0.4355	1	124
EGR2	LDLRAP1	0.4355	1	125
EGR2	PPARD	0.4348	1	126
EGR2	CHST3	0.4347	1	127
EGR2	UBL7-AS1	0.4334	1	128
EGR2	THRAP3	0.4323	1	129
EGR2	PEX26	0.432	1	130
EGR2	JAG2	0.4314	1	131
EGR2	CRB2	0.4311	1	132
EGR2	SPIN4	0.4306	1	133
EGR2	SOX12	0.4305	1	134
EGR2	FBXO16	0.4294	1	135
EGR2	FANCE	0.4285	1	136
EGR2	KCNK15	0.4282	1	137
EGR2	ESYT2	0.428	1	138
EGR2	TSKU	0.4277	1	139
EGR2	TNS3	0.4276	1	140
EGR2	CCL28	0.427	1	141
EGR2	ATP1B1	0.4267	1	142
EGR2	SLC35B1	0.4267	1	143
EGR2	AC008124.1	0.4258	1	144
EGR2	ARMCX6	0.4257	1	145
EGR2	EPDR1	0.4257	1	146
EGR2	ADAMTSL2	0.4254	1	147
EGR2	ZMYND8	0.4234	1	148
EGR2	TNNT3	0.4232	1	149
EGR2	AC004816.2	0.4228	1	150
EGR2	C22orf46	0.4228	1	151
EGR2	CDC42EP3	0.4224	1	152
EGR2	SLC12A8	0.4218	1	153
EGR2	SLC13A3	0.4212	1	154
EGR2	ANGPT1	0.4206	1	155
EGR2	PRKACB	0.4198	1	156
EGR2	GMCL1	0.4188	1	157
EGR2	NUMBL	0.4178	1	158
EGR2	SUPT4H1	0.4168	1	159
EGR2	S100A1	0.4167	1	160
EGR2	PDIA5	0.4165	1	161
EGR2	PPCS	0.4165	1	162
EGR2	ARID3A	0.4149	1	163
EGR2	SLC39A7	0.4149	1	164
EGR2	SECISBP2L	0.414	1	165
EGR2	FBXO32	0.4136	1	166
EGR2	ADIPOR2	0.4131	1	167
EGR2	MT-ND6	0.4129	1	168
EGR2	CNOT10	0.4128	1	169
EGR2	AC068633.1	0.4118	1	170
EGR2	BAZ1B	0.4114	1	171
EGR2	SLC39A3	0.4097	1	172
EGR2	SYT7	0.4096	1	173
EGR2	VAT1L	0.4094	1	174
EGR2	ANKRD36	0.409	1	175
EGR2	SELENON	0.4087	1	176
EGR2	CEP57L1	0.4085	1	177
EGR2	NFATC3	0.4085	1	178
EGR2	ZXDC	0.4084	1	179
EGR2	SOST	0.4081	1	180
EGR2	MAP3K6	0.408	1	181
EGR2	PTER	0.4079	1	182
EGR2	PCDHGA10	0.4072	1	183
EGR2	TMTC2	0.4068	1	184
EGR2	MYH10	0.4062	1	185
EGR2	ARAP2	0.4056	1	186
EGR2	PDK3	0.4055	1	187
EGR2	UBR7	0.4053	1	188
EGR2	GMPR	0.4049	1	189
EGR2	NAT8L	0.4049	1	190
EGR2	SPTAN1	0.4046	1	191
EGR2	SSR3	0.4039	1	192
EGR2	SNX30	0.4038	1	193
EGR2	SLC16A2	0.4037	1	194
EGR2	RAB18	0.4035	1	195
EGR2	APLNR	0.4028	1	196
EGR2	AC108863.1	0.4026	1	197
EGR2	USP48	0.4023	1	198
EGR2	PTBP3	0.4022	1	199
EGR2	SDC3	0.402	1	200
EGR2	MEPCE	0.4018	1	201
EGR2	CCL1	0.4017	1	202
EGR2	HMGA2	0.4016	1	203
EGR2	DUSP13	0.4012	1	204
EGR2	TMEM87B	0.4012	1	205
EGR2	PCMT1	0.401	1	206
EGR2	TSEN54	0.4008	1	207
EGR2	ANKRD10	0.4007	1	208
EGR2	ISM1	0.4005	1	209
EGR2	VASN	0.3996	1	210
EGR2	KDELR3	0.3986	1	211
EGR2	INPP1	0.3985	1	212
EGR2	RARG	0.3982	1	213
EGR2	POMGNT2	0.3981	1	214
EGR2	ZNF395	0.3966	1	215
EGR2	IQSEC2	0.3965	1	216
EGR2	MED8	0.3954	1	217
EGR2	BEX3	0.3953	1	218
EGR2	DKK2	0.3946	1	219
EGR2	UBA6-AS1	0.3946	1	220
EGR2	NOP14-AS1	0.3939	1	221
EGR2	IRX3	0.3933	1	222
EGR2	GABRG2	0.3932	1	223
EGR2	CAMK2B	0.3923	1	224
EGR2	GJA1	0.392	1	225
EGR2	EME1	0.3906	1	226
EGR2	ARMCX3	0.3903	1	227
EGR2	NXPH4	0.3898	1	228
EGR2	ROPN1L	0.3894	1	229
EGR2	RIPOR1	0.3889	1	230
EGR2	USP2	0.3887	1	231
EGR2	RAD1	0.3885	1	232
EGR2	NPHP3	0.3882	1	233
EGR2	MFAP1	0.3881	1	234
EGR2	RPUSD3	0.388	1	235
EGR2	KLC1	0.3878	1	236
EGR2	MINCR	0.3877	1	237
EGR2	KLK1	0.3874	1	238
EGR2	NFX1	0.3871	1	239
EGR2	INPPL1	0.387	1	240
EGR2	PIBF1	0.3862	1	241
EGR2	TRIP11	0.386	1	242
EGR2	ACBD6	0.3848	1	243
EGR2	GZMB	0.3825	1	244
EGR2	SLC30A3	0.3824	1	245
EGR2	ATP1A1	0.3819	1	246
EGR2	FAM184B	0.3819	1	247
EGR2	PPP1R10	0.3812	1	248
EGR2	KDELC2	0.381	1	249
EGR2	ZFP30	0.3809	1	250
EGR2	LACTB2	0.3806	1	251
EGR2	ZNF318	0.3802	1	252
EGR2	WDPCP	0.3788	1	253
EGR2	WDR60	0.3785	1	254
EGR2	AHCYL1	0.3771	1	255
EGR2	ZC3H15	0.3763	1	256
EGR2	KAZN	0.3745	1	257
EGR2	ANKRD54	0.3741	1	258
EGR2	KLHDC4	0.3737	1	259
EGR2	VAMP1	0.3731	1	260
EGR2	FYN	0.373	1	261
EGR2	SMIM2-AS1	0.3721	1	262
EGR2	AL135744.1	0.3719	1	263
EGR2	DMXL1	0.3716	1	264
EGR2	HSD17B1	0.3713	1	265
EGR2	GABRA2	0.3708	1	266
EGR2	KLHDC8B	0.3696	1	267
EGR2	PRPS1	0.3692	1	268
EGR2	PPP1R13B	0.369	1	269
EGR2	CCDC102B	0.3672	1	270
EGR2	ERI2	0.3672	1	271
EGR2	SNW1	0.3661	1	272
EGR2	WDR33	0.3642	1	273
EGR2	LLGL2	0.3639	1	274
EGR2	LINC02249	0.3631	1	275
EGR2	PTPN6	0.3614	1	276
EGR2	BRPF3	0.3598	1	277
EGR2	RFX1	0.3597	1	278
EGR2	NEBL	0.3595	1	279
EGR2	AAAS	0.3591	1	280
EGR2	STAU2	0.3591	1	281
EGR2	CORO2B	0.3581	1	282
EGR2	C12orf29	0.358	1	283
EGR2	ITGA3	0.358	1	284
EGR2	PRADC1	0.3575	1	285
EGR2	PSD4	0.3574	1	286
EGR2	TCEAL1	0.3571	1	287
EGR2	CEP131	0.3555	1	288
EGR2	PLEKHG4	0.3551	1	289
EGR2	NDRG1	0.3549	1	290
EGR2	REXO5	0.3541	1	291
EGR2	FAM32A	0.3536	1	292
EGR2	PROSER3	0.3521	1	293
EGR2	NUDT22	0.352	1	294
EGR2	PPM1M	0.3511	1	295
EGR2	KDM5C	0.3503	1	296
EGR2	ALKBH8	0.3495	1	297
EGR2	TSHZ1	0.3491	1	298
EGR2	AC106782.2	0.3475	1	299
EGR2	PHF2	0.3469	1	300
EGR2	GGA3	0.3468	1	301
EGR2	UBE3D	0.3467	1	302
EGR2	GABRA1	0.3464	1	303
EGR2	KDM3A	0.3443	1	304
EGR2	FZD1	0.3441	1	305
EGR2	ADRA2B	0.3434	1	306
EGR2	TNPO2	0.3423	1	307
EGR2	ACOT4	0.3418	1	308
EGR2	ALAS1	0.3417	1	309
EGR2	S100A13	0.3395	1	310
EGR2	AC079313.2	0.3394	1	311
EGR2	PHACTR2	0.339	1	312
EGR2	TIMM22	0.3386	1	313
EGR2	DIRAS1	0.3351	1	314
EGR2	RNF19A	0.334	1	315
EGR2	ARHGAP44	0.3336	1	316
EGR2	XPOT	0.3335	1	317
EGR2	ATE1	0.3333	1	318
EGR2	C9orf64	0.3329	1	319
EGR2	KLF10	0.3306	1	320
EGR2	WDFY2	0.3287	1	321
EGR2	ASB3	0.3285	1	322
EGR2	WIZ	0.3284	1	323
EGR2	AP001830.1	0.3253	1	324
EGR2	HCG27	0.3232	1	325
EGR2	LARP1B	0.3217	1	326
EGR2	RNF123	0.3185	1	327
EGR2	PHF21A	0.3182	1	328
EGR2	MTMR3	0.3147	1	329
EGR2	AP004609.3	0.3094	1	330
EGR2	SP2	0.308	1	331
EGR2	RBMX2	0.3061	1	332
EGR2	IFNGR2	0.5578	-1	333
EGR2	NCF1	0.5515	-1	334
EGR2	MARCKS	0.5426	-1	335
EGR2	SPI1	0.5328	-1	336
EGR2	HS3ST3B1	0.5311	-1	337
EGR2	TNFAIP2	0.5281	-1	338
EGR2	MAP4K4	0.522	-1	339
EGR2	LYN	0.5201	-1	340
EGR2	RFTN1	0.5022	-1	341
EGR2	BID	0.4976	-1	342
EGR2	HCK	0.4974	-1	343
EGR2	TGFBI	0.4956	-1	344
EGR2	PIM2	0.4955	-1	345
EGR2	PLEK	0.4945	-1	346
EGR2	CCL20	0.4943	-1	347
EGR2	SRGN	0.4915	-1	348
EGR2	LACTB	0.4913	-1	349
EGR2	IL1B	0.4904	-1	350
EGR2	GPR84	0.4903	-1	351
EGR2	SAT1	0.4871	-1	352
EGR2	NINJ1	0.4854	-1	353
EGR2	LPXN	0.4838	-1	354
EGR2	TYMP	0.4811	-1	355
EGR2	PLEKHO1	0.481	-1	356
EGR2	ENG	0.4803	-1	357
EGR2	NLRP3	0.4744	-1	358
EGR2	MYO10	0.4732	-1	359
EGR2	NECTIN3	0.4713	-1	360
EGR2	EHD1	0.471	-1	361
EGR2	ADAM28	0.47	-1	362
EGR2	FMNL1	0.47	-1	363
EGR2	SIRPA	0.4697	-1	364
EGR2	HIF1A	0.4685	-1	365
EGR2	ASPH	0.468	-1	366
EGR2	PTPRJ	0.468	-1	367
EGR2	RGS10	0.4642	-1	368
EGR2	LCP1	0.4635	-1	369
EGR2	CTSD	0.462	-1	370
EGR2	SLC7A11	0.4616	-1	371
EGR2	METRNL	0.4565	-1	372
EGR2	ETV3	0.4553	-1	373
EGR2	MFSD1	0.4535	-1	374
EGR2	IL6	0.4533	-1	375
EGR2	CXCL1	0.4523	-1	376
EGR2	SLFN5	0.4512	-1	377
EGR2	SHROOM3	0.4499	-1	378
EGR2	MARCKSL1	0.4494	-1	379
EGR2	AC005224.3	0.4451	-1	380
EGR2	FAM205C	0.4444	-1	381
EGR2	ITGA1	0.443	-1	382
EGR2	EDN1	0.4385	-1	383
EGR2	PVR	0.4349	-1	384
EGR2	GK	0.4329	-1	385
EGR2	PTPN12	0.4321	-1	386
EGR2	SYTL3	0.4321	-1	387
EGR2	GPR137B	0.4265	-1	388
EGR2	CEACAM19	0.4261	-1	389
EGR2	DSE	0.4258	-1	390
EGR2	RAP2C	0.424	-1	391
EGR2	GPR132	0.421	-1	392
EGR2	PRDX1	0.4191	-1	393
EGR2	ATP8B4	0.4184	-1	394
EGR2	SWAP70	0.418	-1	395
EGR2	UBE2D1	0.4135	-1	396
EGR2	OASL	0.4098	-1	397
EGR2	PIK3AP1	0.409	-1	398
EGR2	KLHL5	0.4084	-1	399
EGR2	AC005224.4	0.4083	-1	400
EGR2	RILPL2	0.408	-1	401
EGR2	NQO1	0.4066	-1	402
EGR2	CD40	0.4053	-1	403
EGR2	WASHC4	0.4034	-1	404
EGR2	ADAP2	0.4029	-1	405
EGR2	GAA	0.4023	-1	406
EGR2	PDIA3	0.3981	-1	407
EGR2	S100A9	0.3981	-1	408
EGR2	RGL1	0.3964	-1	409
EGR2	CEMIP	0.3959	-1	410
EGR2	LGALS9	0.3954	-1	411
EGR2	SNX25	0.3951	-1	412
EGR2	TALDO1	0.3925	-1	413
EGR2	GMIP	0.3915	-1	414
EGR2	TMSB4X	0.3913	-1	415
EGR2	XBP1	0.3911	-1	416
EGR2	S100A8	0.3905	-1	417
EGR2	EHD4	0.3882	-1	418
EGR2	PDCD1LG2	0.3878	-1	419
EGR2	SLC7A5	0.3867	-1	420
EGR2	GPX4	0.386	-1	421
EGR2	RHOH	0.3838	-1	422
EGR2	DLL4	0.3801	-1	423
EGR2	DPYD	0.3801	-1	424
EGR2	ARSA	0.3765	-1	425
EGR2	SLC43A3	0.3736	-1	426
EGR2	HCLS1	0.3695	-1	427
EGR2	MLEC	0.3688	-1	428
EGR2	PLXNC1	0.3659	-1	429
EGR2	JDP2	0.3579	-1	430
EGR2	TBK1	0.3577	-1	431
EGR2	LIPA	0.353	-1	432
EGR2	CASP1	0.3528	-1	433
EGR2	PEAK1	0.3488	-1	434
EGR2	AC004130.1	0.3449	-1	435
EGR2	CEP135	0.3427	-1	436
EGR2	TAP2	0.3353	-1	437
EGR2	DHX58	0.3342	-1	438
EGR2	DNAJA1	0.3288	-1	439
EGR2	ACTG1	0.3239	-1	440
EGR2	FSD1L	0.3202	-1	441
EGR2	BST2	0.309	-1	442
EGR2	AC073641.1	0.3018	-1	443
EGR2	WASHC3	0.2917	-1	444

## Sheet: Figure_4g
ROC - EGR2
1-Specificity	Sensitivity	Method
1	1	scMINER
0.997555	1	scMINER
0.99511	1	scMINER
0.992665	1	scMINER
0.99022	1	scMINER
0.987775	1	scMINER
0.98533	1	scMINER
0.982885	1	scMINER
0.98044	1	scMINER
0.977995	1	scMINER
0.97555	1	scMINER
0.973105	1	scMINER
0.97066	1	scMINER
0.968215	1	scMINER
0.96577	1	scMINER
0.963325	1	scMINER
0.96088	1	scMINER
0.958435	1	scMINER
0.95599	1	scMINER
0.953545	1	scMINER
0.9511	1	scMINER
0.948655	1	scMINER
0.94621	1	scMINER
0.943765	1	scMINER
0.94132	1	scMINER
0.938875	1	scMINER
0.93643	1	scMINER
0.933985	1	scMINER
0.93154	1	scMINER
0.929095	1	scMINER
0.92665	1	scMINER
0.924205	1	scMINER
0.92176	1	scMINER
0.919315	1	scMINER
0.91687	1	scMINER
0.914425	1	scMINER
0.91198	1	scMINER
0.909535	1	scMINER
0.90709	1	scMINER
0.904645	1	scMINER
0.9022	1	scMINER
0.899756	1	scMINER
0.897311	1	scMINER
0.894866	1	scMINER
0.892421	1	scMINER
0.889976	1	scMINER
0.887531	1	scMINER
0.885086	1	scMINER
0.882641	1	scMINER
0.880196	1	scMINER
0.877751	1	scMINER
0.875306	1	scMINER
0.872861	1	scMINER
0.870416	1	scMINER
0.867971	1	scMINER
0.865526	1	scMINER
0.865526	0.971429	scMINER
0.863081	0.971429	scMINER
0.860636	0.971429	scMINER
0.858191	0.971429	scMINER
0.855746	0.971429	scMINER
0.853301	0.971429	scMINER
0.850856	0.971429	scMINER
0.848411	0.971429	scMINER
0.845966	0.971429	scMINER
0.843521	0.971429	scMINER
0.841076	0.971429	scMINER
0.838631	0.971429	scMINER
0.836186	0.971429	scMINER
0.833741	0.971429	scMINER
0.831296	0.971429	scMINER
0.828851	0.971429	scMINER
0.826406	0.971429	scMINER
0.823961	0.971429	scMINER
0.821516	0.971429	scMINER
0.819071	0.971429	scMINER
0.816626	0.971429	scMINER
0.814181	0.971429	scMINER
0.811736	0.971429	scMINER
0.809291	0.971429	scMINER
0.806846	0.971429	scMINER
0.804401	0.971429	scMINER
0.801956	0.971429	scMINER
0.799511	0.971429	scMINER
0.797066	0.971429	scMINER
0.794621	0.971429	scMINER
0.792176	0.971429	scMINER
0.789731	0.971429	scMINER
0.787286	0.971429	scMINER
0.784841	0.971429	scMINER
0.782396	0.971429	scMINER
0.779951	0.971429	scMINER
0.777506	0.971429	scMINER
0.775061	0.971429	scMINER
0.772616	0.971429	scMINER
0.770171	0.971429	scMINER
0.767726	0.971429	scMINER
0.765281	0.971429	scMINER
0.762836	0.971429	scMINER
0.760391	0.971429	scMINER
0.757946	0.971429	scMINER
0.755501	0.971429	scMINER
0.753056	0.971429	scMINER
0.750611	0.971429	scMINER
0.748166	0.971429	scMINER
0.745721	0.971429	scMINER
0.743276	0.971429	scMINER
0.740831	0.971429	scMINER
0.738386	0.971429	scMINER
0.735941	0.971429	scMINER
0.735941	0.942857	scMINER
0.733496	0.942857	scMINER
0.731051	0.942857	scMINER
0.728606	0.942857	scMINER
0.726161	0.942857	scMINER
0.723716	0.942857	scMINER
0.721271	0.942857	scMINER
0.718826	0.942857	scMINER
0.716381	0.942857	scMINER
0.713936	0.942857	scMINER
0.711491	0.942857	scMINER
0.709046	0.942857	scMINER
0.706601	0.942857	scMINER
0.704156	0.942857	scMINER
0.701711	0.942857	scMINER
0.699267	0.942857	scMINER
0.696822	0.942857	scMINER
0.694377	0.942857	scMINER
0.694377	0.914286	scMINER
0.691932	0.914286	scMINER
0.689487	0.914286	scMINER
0.687042	0.914286	scMINER
0.684597	0.914286	scMINER
0.682152	0.914286	scMINER
0.679707	0.914286	scMINER
0.677262	0.914286	scMINER
0.674817	0.914286	scMINER
0.672372	0.914286	scMINER
0.669927	0.914286	scMINER
0.667482	0.914286	scMINER
0.665037	0.914286	scMINER
0.662592	0.914286	scMINER
0.660147	0.914286	scMINER
0.657702	0.914286	scMINER
0.655257	0.914286	scMINER
0.652812	0.914286	scMINER
0.650367	0.914286	scMINER
0.647922	0.914286	scMINER
0.645477	0.914286	scMINER
0.643032	0.914286	scMINER
0.640587	0.914286	scMINER
0.640587	0.885714	scMINER
0.638142	0.885714	scMINER
0.635697	0.885714	scMINER
0.633252	0.885714	scMINER
0.630807	0.885714	scMINER
0.628362	0.885714	scMINER
0.625917	0.885714	scMINER
0.623472	0.885714	scMINER
0.621027	0.885714	scMINER
0.618582	0.885714	scMINER
0.616137	0.885714	scMINER
0.613692	0.885714	scMINER
0.611247	0.885714	scMINER
0.608802	0.885714	scMINER
0.606357	0.885714	scMINER
0.603912	0.885714	scMINER
0.601467	0.885714	scMINER
0.599022	0.885714	scMINER
0.599022	0.857143	scMINER
0.596577	0.857143	scMINER
0.594132	0.857143	scMINER
0.591687	0.857143	scMINER
0.589242	0.857143	scMINER
0.586797	0.857143	scMINER
0.584352	0.857143	scMINER
0.581907	0.857143	scMINER
0.579462	0.857143	scMINER
0.577017	0.857143	scMINER
0.574572	0.857143	scMINER
0.572127	0.857143	scMINER
0.569682	0.857143	scMINER
0.567237	0.857143	scMINER
0.564792	0.857143	scMINER
0.562347	0.857143	scMINER
0.559902	0.857143	scMINER
0.557457	0.857143	scMINER
0.555012	0.857143	scMINER
0.552567	0.857143	scMINER
0.550122	0.857143	scMINER
0.547677	0.857143	scMINER
0.545232	0.857143	scMINER
0.542787	0.857143	scMINER
0.540342	0.857143	scMINER
0.537897	0.857143	scMINER
0.535452	0.857143	scMINER
0.533007	0.857143	scMINER
0.530562	0.857143	scMINER
0.528117	0.857143	scMINER
0.525672	0.857143	scMINER
0.523227	0.857143	scMINER
0.520782	0.857143	scMINER
0.518337	0.857143	scMINER
0.518337	0.828571	scMINER
0.515892	0.828571	scMINER
0.513447	0.828571	scMINER
0.511002	0.828571	scMINER
0.508557	0.828571	scMINER
0.506112	0.828571	scMINER
0.503667	0.828571	scMINER
0.503667	0.8	scMINER
0.501222	0.8	scMINER
0.498778	0.8	scMINER
0.496333	0.8	scMINER
0.493888	0.8	scMINER
0.491443	0.8	scMINER
0.491443	0.771429	scMINER
0.488998	0.771429	scMINER
0.486553	0.771429	scMINER
0.484108	0.771429	scMINER
0.481663	0.771429	scMINER
0.479218	0.771429	scMINER
0.476773	0.771429	scMINER
0.474328	0.771429	scMINER
0.471883	0.771429	scMINER
0.469438	0.771429	scMINER
0.466993	0.771429	scMINER
0.464548	0.771429	scMINER
0.462103	0.771429	scMINER
0.459658	0.771429	scMINER
0.457213	0.771429	scMINER
0.454768	0.771429	scMINER
0.452323	0.771429	scMINER
0.452323	0.742857	scMINER
0.449878	0.742857	scMINER
0.447433	0.742857	scMINER
0.444988	0.742857	scMINER
0.442543	0.742857	scMINER
0.442543	0.714286	scMINER
0.440098	0.714286	scMINER
0.437653	0.714286	scMINER
0.435208	0.714286	scMINER
0.432763	0.714286	scMINER
0.430318	0.714286	scMINER
0.427873	0.714286	scMINER
0.425428	0.714286	scMINER
0.422983	0.714286	scMINER
0.420538	0.714286	scMINER
0.418093	0.714286	scMINER
0.415648	0.714286	scMINER
0.413203	0.714286	scMINER
0.410758	0.714286	scMINER
0.408313	0.714286	scMINER
0.405868	0.714286	scMINER
0.403423	0.714286	scMINER
0.400978	0.714286	scMINER
0.398533	0.714286	scMINER
0.396088	0.714286	scMINER
0.393643	0.714286	scMINER
0.391198	0.714286	scMINER
0.391198	0.685714	scMINER
0.388753	0.685714	scMINER
0.386308	0.685714	scMINER
0.383863	0.685714	scMINER
0.381418	0.685714	scMINER
0.378973	0.685714	scMINER
0.376528	0.685714	scMINER
0.374083	0.685714	scMINER
0.371638	0.685714	scMINER
0.369193	0.685714	scMINER
0.366748	0.685714	scMINER
0.364303	0.685714	scMINER
0.361858	0.685714	scMINER
0.359413	0.685714	scMINER
0.356968	0.685714	scMINER
0.354523	0.685714	scMINER
0.354523	0.657143	scMINER
0.352078	0.657143	scMINER
0.349633	0.657143	scMINER
0.347188	0.657143	scMINER
0.344743	0.657143	scMINER
0.342298	0.657143	scMINER
0.339853	0.657143	scMINER
0.337408	0.657143	scMINER
0.334963	0.657143	scMINER
0.332518	0.657143	scMINER
0.330073	0.657143	scMINER
0.327628	0.657143	scMINER
0.325183	0.657143	scMINER
0.322738	0.657143	scMINER
0.320293	0.657143	scMINER
0.317848	0.657143	scMINER
0.315403	0.657143	scMINER
0.315403	0.628571	scMINER
0.312958	0.628571	scMINER
0.310513	0.628571	scMINER
0.308068	0.628571	scMINER
0.305623	0.628571	scMINER
0.303178	0.628571	scMINER
0.300733	0.628571	scMINER
0.298289	0.628571	scMINER
0.295844	0.628571	scMINER
0.293399	0.628571	scMINER
0.290954	0.628571	scMINER
0.288509	0.628571	scMINER
0.286064	0.628571	scMINER
0.283619	0.628571	scMINER
0.281174	0.628571	scMINER
0.281174	0.6	scMINER
0.278729	0.6	scMINER
0.276284	0.6	scMINER
0.273839	0.6	scMINER
0.271394	0.6	scMINER
0.268949	0.6	scMINER
0.266504	0.6	scMINER
0.264059	0.6	scMINER
0.261614	0.6	scMINER
0.259169	0.6	scMINER
0.256724	0.6	scMINER
0.254279	0.6	scMINER
0.251834	0.6	scMINER
0.249389	0.6	scMINER
0.249389	0.571429	scMINER
0.246944	0.571429	scMINER
0.244499	0.571429	scMINER
0.242054	0.571429	scMINER
0.239609	0.571429	scMINER
0.237164	0.571429	scMINER
0.234719	0.571429	scMINER
0.232274	0.571429	scMINER
0.229829	0.571429	scMINER
0.227384	0.571429	scMINER
0.224939	0.571429	scMINER
0.222494	0.571429	scMINER
0.220049	0.571429	scMINER
0.217604	0.571429	scMINER
0.215159	0.571429	scMINER
0.212714	0.571429	scMINER
0.210269	0.571429	scMINER
0.207824	0.571429	scMINER
0.205379	0.571429	scMINER
0.202934	0.571429	scMINER
0.200489	0.571429	scMINER
0.198044	0.571429	scMINER
0.195599	0.571429	scMINER
0.193154	0.571429	scMINER
0.190709	0.571429	scMINER
0.188264	0.571429	scMINER
0.188264	0.542857	scMINER
0.185819	0.542857	scMINER
0.185819	0.514286	scMINER
0.183374	0.514286	scMINER
0.183374	0.485714	scMINER
0.180929	0.485714	scMINER
0.178484	0.485714	scMINER
0.176039	0.485714	scMINER
0.173594	0.485714	scMINER
0.173594	0.457143	scMINER
0.173594	0.428571	scMINER
0.171149	0.428571	scMINER
0.168704	0.428571	scMINER
0.166259	0.428571	scMINER
0.163814	0.428571	scMINER
0.163814	0.4	scMINER
0.161369	0.4	scMINER
0.158924	0.4	scMINER
0.156479	0.4	scMINER
0.154034	0.4	scMINER
0.151589	0.4	scMINER
0.149144	0.4	scMINER
0.146699	0.4	scMINER
0.144254	0.4	scMINER
0.141809	0.4	scMINER
0.139364	0.4	scMINER
0.136919	0.4	scMINER
0.136919	0.371429	scMINER
0.134474	0.371429	scMINER
0.134474	0.342857	scMINER
0.132029	0.342857	scMINER
0.129584	0.342857	scMINER
0.127139	0.342857	scMINER
0.124694	0.342857	scMINER
0.122249	0.342857	scMINER
0.119804	0.342857	scMINER
0.117359	0.342857	scMINER
0.114914	0.342857	scMINER
0.112469	0.342857	scMINER
0.110024	0.342857	scMINER
0.107579	0.342857	scMINER
0.105134	0.342857	scMINER
0.102689	0.342857	scMINER
0.100244	0.342857	scMINER
0.100244	0.314286	scMINER
0.0977995	0.314286	scMINER
0.0953545	0.314286	scMINER
0.0929095	0.314286	scMINER
0.0904645	0.314286	scMINER
0.0880196	0.314286	scMINER
0.0855746	0.314286	scMINER
0.0855746	0.285714	scMINER
0.0831296	0.285714	scMINER
0.0806846	0.285714	scMINER
0.0782396	0.285714	scMINER
0.0757946	0.285714	scMINER
0.0733496	0.285714	scMINER
0.0709046	0.285714	scMINER
0.0684597	0.285714	scMINER
0.0660147	0.285714	scMINER
0.0635697	0.285714	scMINER
0.0635697	0.257143	scMINER
0.0611247	0.257143	scMINER
0.0611247	0.228571	scMINER
0.0586797	0.228571	scMINER
0.0562347	0.228571	scMINER
0.0537897	0.228571	scMINER
0.0513447	0.228571	scMINER
0.0488998	0.228571	scMINER
0.0488998	0.2	scMINER
0.0464548	0.2	scMINER
0.0464548	0.171429	scMINER
0.0440098	0.171429	scMINER
0.0415648	0.171429	scMINER
0.0391198	0.171429	scMINER
0.0366748	0.171429	scMINER
0.0342298	0.171429	scMINER
0.0317848	0.171429	scMINER
0.0293399	0.171429	scMINER
0.0293399	0.142857	scMINER
0.0293399	0.114286	scMINER
0.0293399	0.0857143	scMINER
0.0293399	0.0571429	scMINER
0.0268949	0.0571429	scMINER
0.0244499	0.0571429	scMINER
0.0244499	0.0285714	scMINER
0.0220049	0.0285714	scMINER
0.0195599	0.0285714	scMINER
0.0171149	0.0285714	scMINER
0.0146699	0.0285714	scMINER
0.0122249	0.0285714	scMINER
0.00977995	0.0285714	scMINER
0.00733496	0.0285714	scMINER
0.00733496	0	scMINER
0.00488998	0	scMINER
0.00244499	0	scMINER
0	0	scMINER
1	1	GENIE3
0.997487	1	GENIE3
0.994975	1	GENIE3
0.992462	1	GENIE3
0.98995	1	GENIE3
0.987437	1	GENIE3
0.984925	1	GENIE3
0.982412	1	GENIE3
0.979899	1	GENIE3
0.979899	0.978261	GENIE3
0.977387	0.978261	GENIE3
0.974874	0.978261	GENIE3
0.972362	0.978261	GENIE3
0.969849	0.978261	GENIE3
0.967337	0.978261	GENIE3
0.964824	0.978261	GENIE3
0.962312	0.978261	GENIE3
0.959799	0.978261	GENIE3
0.957286	0.978261	GENIE3
0.954774	0.978261	GENIE3
0.952261	0.978261	GENIE3
0.949749	0.978261	GENIE3
0.947236	0.978261	GENIE3
0.944724	0.978261	GENIE3
0.942211	0.978261	GENIE3
0.939698	0.978261	GENIE3
0.937186	0.978261	GENIE3
0.934673	0.978261	GENIE3
0.932161	0.978261	GENIE3
0.929648	0.978261	GENIE3
0.927136	0.978261	GENIE3
0.924623	0.978261	GENIE3
0.922111	0.978261	GENIE3
0.919598	0.978261	GENIE3
0.917085	0.978261	GENIE3
0.914573	0.978261	GENIE3
0.91206	0.978261	GENIE3
0.909548	0.978261	GENIE3
0.907035	0.978261	GENIE3
0.904523	0.978261	GENIE3
0.90201	0.978261	GENIE3
0.90201	0.956522	GENIE3
0.899497	0.956522	GENIE3
0.899497	0.934783	GENIE3
0.896985	0.934783	GENIE3
0.894472	0.934783	GENIE3
0.89196	0.934783	GENIE3
0.889447	0.934783	GENIE3
0.886935	0.934783	GENIE3
0.884422	0.934783	GENIE3
0.884422	0.913043	GENIE3
0.88191	0.913043	GENIE3
0.88191	0.891304	GENIE3
0.879397	0.891304	GENIE3
0.876884	0.891304	GENIE3
0.874372	0.891304	GENIE3
0.871859	0.891304	GENIE3
0.869347	0.891304	GENIE3
0.866834	0.891304	GENIE3
0.864322	0.891304	GENIE3
0.861809	0.891304	GENIE3
0.859296	0.891304	GENIE3
0.856784	0.891304	GENIE3
0.854271	0.891304	GENIE3
0.851759	0.891304	GENIE3
0.849246	0.891304	GENIE3
0.846734	0.891304	GENIE3
0.844221	0.891304	GENIE3
0.841709	0.891304	GENIE3
0.839196	0.891304	GENIE3
0.839196	0.869565	GENIE3
0.836683	0.869565	GENIE3
0.834171	0.869565	GENIE3
0.831658	0.869565	GENIE3
0.829146	0.869565	GENIE3
0.826633	0.869565	GENIE3
0.824121	0.869565	GENIE3
0.821608	0.869565	GENIE3
0.819095	0.869565	GENIE3
0.816583	0.869565	GENIE3
0.81407	0.869565	GENIE3
0.811558	0.869565	GENIE3
0.809045	0.869565	GENIE3
0.806533	0.869565	GENIE3
0.806533	0.847826	GENIE3
0.80402	0.847826	GENIE3
0.801508	0.847826	GENIE3
0.798995	0.847826	GENIE3
0.796482	0.847826	GENIE3
0.79397	0.847826	GENIE3
0.791457	0.847826	GENIE3
0.788945	0.847826	GENIE3
0.786432	0.847826	GENIE3
0.78392	0.847826	GENIE3
0.781407	0.847826	GENIE3
0.778894	0.847826	GENIE3
0.776382	0.847826	GENIE3
0.773869	0.847826	GENIE3
0.771357	0.847826	GENIE3
0.768844	0.847826	GENIE3
0.766332	0.847826	GENIE3
0.763819	0.847826	GENIE3
0.761307	0.847826	GENIE3
0.758794	0.847826	GENIE3
0.756281	0.847826	GENIE3
0.753769	0.847826	GENIE3
0.751256	0.847826	GENIE3
0.751256	0.826087	GENIE3
0.748744	0.826087	GENIE3
0.746231	0.826087	GENIE3
0.743719	0.826087	GENIE3
0.741206	0.826087	GENIE3
0.738693	0.826087	GENIE3
0.736181	0.826087	GENIE3
0.733668	0.826087	GENIE3
0.731156	0.826087	GENIE3
0.728643	0.826087	GENIE3
0.726131	0.826087	GENIE3
0.723618	0.826087	GENIE3
0.721106	0.826087	GENIE3
0.718593	0.826087	GENIE3
0.71608	0.826087	GENIE3
0.713568	0.826087	GENIE3
0.713568	0.804348	GENIE3
0.711055	0.804348	GENIE3
0.708543	0.804348	GENIE3
0.70603	0.804348	GENIE3
0.703518	0.804348	GENIE3
0.701005	0.804348	GENIE3
0.698492	0.804348	GENIE3
0.69598	0.804348	GENIE3
0.693467	0.804348	GENIE3
0.690955	0.804348	GENIE3
0.688442	0.804348	GENIE3
0.68593	0.804348	GENIE3
0.683417	0.804348	GENIE3
0.680905	0.804348	GENIE3
0.678392	0.804348	GENIE3
0.675879	0.804348	GENIE3
0.673367	0.804348	GENIE3
0.670854	0.804348	GENIE3
0.668342	0.804348	GENIE3
0.665829	0.804348	GENIE3
0.663317	0.804348	GENIE3
0.660804	0.804348	GENIE3
0.658291	0.804348	GENIE3
0.655779	0.804348	GENIE3
0.653266	0.804348	GENIE3
0.650754	0.804348	GENIE3
0.648241	0.804348	GENIE3
0.645729	0.804348	GENIE3
0.643216	0.804348	GENIE3
0.640704	0.804348	GENIE3
0.638191	0.804348	GENIE3
0.635678	0.804348	GENIE3
0.633166	0.804348	GENIE3
0.630653	0.804348	GENIE3
0.630653	0.782609	GENIE3
0.628141	0.782609	GENIE3
0.625628	0.782609	GENIE3
0.623116	0.782609	GENIE3
0.620603	0.782609	GENIE3
0.61809	0.782609	GENIE3
0.61809	0.76087	GENIE3
0.615578	0.76087	GENIE3
0.613065	0.76087	GENIE3
0.610553	0.76087	GENIE3
0.60804	0.76087	GENIE3
0.605528	0.76087	GENIE3
0.603015	0.76087	GENIE3
0.600503	0.76087	GENIE3
0.59799	0.76087	GENIE3
0.595477	0.76087	GENIE3
0.592965	0.76087	GENIE3
0.590452	0.76087	GENIE3
0.58794	0.76087	GENIE3
0.585427	0.76087	GENIE3
0.582915	0.76087	GENIE3
0.580402	0.76087	GENIE3
0.577889	0.76087	GENIE3
0.575377	0.76087	GENIE3
0.572864	0.76087	GENIE3
0.570352	0.76087	GENIE3
0.567839	0.76087	GENIE3
0.567839	0.73913	GENIE3
0.567839	0.717391	GENIE3
0.565327	0.717391	GENIE3
0.562814	0.717391	GENIE3
0.560302	0.717391	GENIE3
0.557789	0.717391	GENIE3
0.555276	0.717391	GENIE3
0.552764	0.717391	GENIE3
0.550251	0.717391	GENIE3
0.547739	0.717391	GENIE3
0.545226	0.717391	GENIE3
0.542714	0.717391	GENIE3
0.540201	0.717391	GENIE3
0.537688	0.717391	GENIE3
0.535176	0.717391	GENIE3
0.532663	0.717391	GENIE3
0.530151	0.717391	GENIE3
0.527638	0.717391	GENIE3
0.525126	0.717391	GENIE3
0.522613	0.717391	GENIE3
0.520101	0.717391	GENIE3
0.517588	0.717391	GENIE3
0.515075	0.717391	GENIE3
0.512563	0.717391	GENIE3
0.51005	0.717391	GENIE3
0.507538	0.717391	GENIE3
0.505025	0.717391	GENIE3
0.502513	0.717391	GENIE3
0.5	0.717391	GENIE3
0.497487	0.717391	GENIE3
0.494975	0.717391	GENIE3
0.492462	0.717391	GENIE3
0.48995	0.717391	GENIE3
0.48995	0.695652	GENIE3
0.487437	0.695652	GENIE3
0.484925	0.695652	GENIE3
0.482412	0.695652	GENIE3
0.479899	0.695652	GENIE3
0.477387	0.695652	GENIE3
0.474874	0.695652	GENIE3
0.472362	0.695652	GENIE3
0.469849	0.695652	GENIE3
0.467337	0.695652	GENIE3
0.467337	0.673913	GENIE3
0.464824	0.673913	GENIE3
0.462312	0.673913	GENIE3
0.459799	0.673913	GENIE3
0.457286	0.673913	GENIE3
0.454774	0.673913	GENIE3
0.454774	0.652174	GENIE3
0.452261	0.652174	GENIE3
0.452261	0.630435	GENIE3
0.449749	0.630435	GENIE3
0.447236	0.630435	GENIE3
0.444724	0.630435	GENIE3
0.442211	0.630435	GENIE3
0.439698	0.630435	GENIE3
0.437186	0.630435	GENIE3
0.434673	0.630435	GENIE3
0.434673	0.608696	GENIE3
0.432161	0.608696	GENIE3
0.432161	0.586957	GENIE3
0.429648	0.586957	GENIE3
0.427136	0.586957	GENIE3
0.424623	0.586957	GENIE3
0.422111	0.586957	GENIE3
0.419598	0.586957	GENIE3
0.417085	0.586957	GENIE3
0.414573	0.586957	GENIE3
0.41206	0.586957	GENIE3
0.409548	0.586957	GENIE3
0.409548	0.565217	GENIE3
0.407035	0.565217	GENIE3
0.404523	0.565217	GENIE3
0.40201	0.565217	GENIE3
0.399497	0.565217	GENIE3
0.396985	0.565217	GENIE3
0.394472	0.565217	GENIE3
0.39196	0.565217	GENIE3
0.389447	0.565217	GENIE3
0.386935	0.565217	GENIE3
0.384422	0.565217	GENIE3
0.38191	0.565217	GENIE3
0.379397	0.565217	GENIE3
0.379397	0.543478	GENIE3
0.376884	0.543478	GENIE3
0.374372	0.543478	GENIE3
0.374372	0.521739	GENIE3
0.371859	0.521739	GENIE3
0.369347	0.521739	GENIE3
0.366834	0.521739	GENIE3
0.364322	0.521739	GENIE3
0.361809	0.521739	GENIE3
0.361809	0.5	GENIE3
0.359296	0.5	GENIE3
0.356784	0.5	GENIE3
0.354271	0.5	GENIE3
0.351759	0.5	GENIE3
0.349246	0.5	GENIE3
0.349246	0.478261	GENIE3
0.346734	0.478261	GENIE3
0.344221	0.478261	GENIE3
0.341709	0.478261	GENIE3
0.339196	0.478261	GENIE3
0.336683	0.478261	GENIE3
0.334171	0.478261	GENIE3
0.331658	0.478261	GENIE3
0.331658	0.456522	GENIE3
0.329146	0.456522	GENIE3
0.326633	0.456522	GENIE3
0.324121	0.456522	GENIE3
0.321608	0.456522	GENIE3
0.319095	0.456522	GENIE3
0.316583	0.456522	GENIE3
0.31407	0.456522	GENIE3
0.311558	0.456522	GENIE3
0.309045	0.456522	GENIE3
0.306533	0.456522	GENIE3
0.30402	0.456522	GENIE3
0.301508	0.456522	GENIE3
0.298995	0.456522	GENIE3
0.296482	0.456522	GENIE3
0.29397	0.456522	GENIE3
0.291457	0.456522	GENIE3
0.288945	0.456522	GENIE3
0.286432	0.456522	GENIE3
0.28392	0.456522	GENIE3
0.281407	0.456522	GENIE3
0.278894	0.456522	GENIE3
0.276382	0.456522	GENIE3
0.273869	0.456522	GENIE3
0.271357	0.456522	GENIE3
0.268844	0.456522	GENIE3
0.266332	0.456522	GENIE3
0.266332	0.434783	GENIE3
0.263819	0.434783	GENIE3
0.261307	0.434783	GENIE3
0.258794	0.434783	GENIE3
0.256281	0.434783	GENIE3
0.253769	0.434783	GENIE3
0.251256	0.434783	GENIE3
0.248744	0.434783	GENIE3
0.246231	0.434783	GENIE3
0.243719	0.434783	GENIE3
0.243719	0.413043	GENIE3
0.241206	0.413043	GENIE3
0.238693	0.413043	GENIE3
0.238693	0.391304	GENIE3
0.236181	0.391304	GENIE3
0.233668	0.391304	GENIE3
0.231156	0.391304	GENIE3
0.228643	0.391304	GENIE3
0.226131	0.391304	GENIE3
0.226131	0.369565	GENIE3
0.223618	0.369565	GENIE3
0.223618	0.347826	GENIE3
0.221106	0.347826	GENIE3
0.218593	0.347826	GENIE3
0.21608	0.347826	GENIE3
0.213568	0.347826	GENIE3
0.211055	0.347826	GENIE3
0.208543	0.347826	GENIE3
0.20603	0.347826	GENIE3
0.203518	0.347826	GENIE3
0.201005	0.347826	GENIE3
0.201005	0.326087	GENIE3
0.198492	0.326087	GENIE3
0.19598	0.326087	GENIE3
0.193467	0.326087	GENIE3
0.190955	0.326087	GENIE3
0.188442	0.326087	GENIE3
0.18593	0.326087	GENIE3
0.183417	0.326087	GENIE3
0.180905	0.326087	GENIE3
0.178392	0.326087	GENIE3
0.175879	0.326087	GENIE3
0.173367	0.326087	GENIE3
0.170854	0.326087	GENIE3
0.168342	0.326087	GENIE3
0.165829	0.326087	GENIE3
0.163317	0.326087	GENIE3
0.160804	0.326087	GENIE3
0.158291	0.326087	GENIE3
0.155779	0.326087	GENIE3
0.153266	0.326087	GENIE3
0.150754	0.326087	GENIE3
0.148241	0.326087	GENIE3
0.145729	0.326087	GENIE3
0.143216	0.326087	GENIE3
0.140704	0.326087	GENIE3
0.138191	0.326087	GENIE3
0.135678	0.326087	GENIE3
0.133166	0.326087	GENIE3
0.130653	0.326087	GENIE3
0.128141	0.326087	GENIE3
0.125628	0.326087	GENIE3
0.123116	0.326087	GENIE3
0.123116	0.304348	GENIE3
0.120603	0.304348	GENIE3
0.11809	0.304348	GENIE3
0.11809	0.282609	GENIE3
0.115578	0.282609	GENIE3
0.113065	0.282609	GENIE3
0.110553	0.282609	GENIE3
0.110553	0.26087	GENIE3
0.10804	0.26087	GENIE3
0.105528	0.26087	GENIE3
0.103015	0.26087	GENIE3
0.100503	0.26087	GENIE3
0.0979899	0.26087	GENIE3
0.0954774	0.26087	GENIE3
0.0929648	0.26087	GENIE3
0.0904523	0.26087	GENIE3
0.0879397	0.26087	GENIE3
0.0879397	0.23913	GENIE3
0.0879397	0.217391	GENIE3
0.0854271	0.217391	GENIE3
0.0854271	0.195652	GENIE3
0.0829146	0.195652	GENIE3
0.080402	0.195652	GENIE3
0.0778894	0.195652	GENIE3
0.0753769	0.195652	GENIE3
0.0728643	0.195652	GENIE3
0.0703518	0.195652	GENIE3
0.0678392	0.195652	GENIE3
0.0653266	0.195652	GENIE3
0.0653266	0.173913	GENIE3
0.0628141	0.173913	GENIE3
0.0628141	0.152174	GENIE3
0.0603015	0.152174	GENIE3
0.0603015	0.130435	GENIE3
0.0603015	0.108696	GENIE3
0.0577889	0.108696	GENIE3
0.0552764	0.108696	GENIE3
0.0552764	0.0869565	GENIE3
0.0527638	0.0869565	GENIE3
0.0502513	0.0869565	GENIE3
0.0477387	0.0869565	GENIE3
0.0452261	0.0869565	GENIE3
0.0427136	0.0869565	GENIE3
0.040201	0.0869565	GENIE3
0.0376884	0.0869565	GENIE3
0.0351759	0.0869565	GENIE3
0.0326633	0.0869565	GENIE3
0.0326633	0.0652174	GENIE3
0.0301508	0.0652174	GENIE3
0.0276382	0.0652174	GENIE3
0.0276382	0.0434783	GENIE3
0.0251256	0.0434783	GENIE3
0.0226131	0.0434783	GENIE3
0.0201005	0.0434783	GENIE3
0.0175879	0.0434783	GENIE3
0.0175879	0.0217391	GENIE3
0.0150754	0.0217391	GENIE3
0.0125628	0.0217391	GENIE3
0.0100503	0.0217391	GENIE3
0.00753769	0.0217391	GENIE3
0.00502513	0.0217391	GENIE3
0.00251256	0.0217391	GENIE3
0	0.0217391	GENIE3
0	0	GENIE3
1	1	GRNBoost2
0.997555	1	GRNBoost2
0.99511	1	GRNBoost2
0.992665	1	GRNBoost2
0.992665	0.971429	GRNBoost2
0.99022	0.971429	GRNBoost2
0.987775	0.971429	GRNBoost2
0.987775	0.942857	GRNBoost2
0.98533	0.942857	GRNBoost2
0.982885	0.942857	GRNBoost2
0.98044	0.942857	GRNBoost2
0.977995	0.942857	GRNBoost2
0.97555	0.942857	GRNBoost2
0.973105	0.942857	GRNBoost2
0.97066	0.942857	GRNBoost2
0.968215	0.942857	GRNBoost2
0.96577	0.942857	GRNBoost2
0.96577	0.914286	GRNBoost2
0.963325	0.914286	GRNBoost2
0.96088	0.914286	GRNBoost2
0.958435	0.914286	GRNBoost2
0.95599	0.914286	GRNBoost2
0.953545	0.914286	GRNBoost2
0.9511	0.914286	GRNBoost2
0.948655	0.914286	GRNBoost2
0.94621	0.914286	GRNBoost2
0.943765	0.914286	GRNBoost2
0.94132	0.914286	GRNBoost2
0.938875	0.914286	GRNBoost2
0.93643	0.914286	GRNBoost2
0.933985	0.914286	GRNBoost2
0.93154	0.914286	GRNBoost2
0.929095	0.914286	GRNBoost2
0.929095	0.885714	GRNBoost2
0.92665	0.885714	GRNBoost2
0.924205	0.885714	GRNBoost2
0.92176	0.885714	GRNBoost2
0.919315	0.885714	GRNBoost2
0.91687	0.885714	GRNBoost2
0.914425	0.885714	GRNBoost2
0.91198	0.885714	GRNBoost2
0.909535	0.885714	GRNBoost2
0.90709	0.885714	GRNBoost2
0.904645	0.885714	GRNBoost2
0.9022	0.885714	GRNBoost2
0.899756	0.885714	GRNBoost2
0.897311	0.885714	GRNBoost2
0.894866	0.885714	GRNBoost2
0.892421	0.885714	GRNBoost2
0.889976	0.885714	GRNBoost2
0.887531	0.885714	GRNBoost2
0.885086	0.885714	GRNBoost2
0.882641	0.885714	GRNBoost2
0.880196	0.885714	GRNBoost2
0.877751	0.885714	GRNBoost2
0.875306	0.885714	GRNBoost2
0.872861	0.885714	GRNBoost2
0.870416	0.885714	GRNBoost2
0.867971	0.885714	GRNBoost2
0.865526	0.885714	GRNBoost2
0.863081	0.885714	GRNBoost2
0.863081	0.857143	GRNBoost2
0.860636	0.857143	GRNBoost2
0.858191	0.857143	GRNBoost2
0.855746	0.857143	GRNBoost2
0.853301	0.857143	GRNBoost2
0.853301	0.828571	GRNBoost2
0.850856	0.828571	GRNBoost2
0.848411	0.828571	GRNBoost2
0.845966	0.828571	GRNBoost2
0.843521	0.828571	GRNBoost2
0.841076	0.828571	GRNBoost2
0.838631	0.828571	GRNBoost2
0.836186	0.828571	GRNBoost2
0.833741	0.828571	GRNBoost2
0.831296	0.828571	GRNBoost2
0.828851	0.828571	GRNBoost2
0.826406	0.828571	GRNBoost2
0.823961	0.828571	GRNBoost2
0.823961	0.8	GRNBoost2
0.821516	0.8	GRNBoost2
0.819071	0.8	GRNBoost2
0.816626	0.8	GRNBoost2
0.814181	0.8	GRNBoost2
0.811736	0.8	GRNBoost2
0.811736	0.771429	GRNBoost2
0.809291	0.771429	GRNBoost2
0.809291	0.742857	GRNBoost2
0.806846	0.742857	GRNBoost2
0.804401	0.742857	GRNBoost2
0.801956	0.742857	GRNBoost2
0.799511	0.742857	GRNBoost2
0.797066	0.742857	GRNBoost2
0.794621	0.742857	GRNBoost2
0.792176	0.742857	GRNBoost2
0.789731	0.742857	GRNBoost2
0.787286	0.742857	GRNBoost2
0.784841	0.742857	GRNBoost2
0.782396	0.742857	GRNBoost2
0.779951	0.742857	GRNBoost2
0.777506	0.742857	GRNBoost2
0.775061	0.742857	GRNBoost2
0.772616	0.742857	GRNBoost2
0.770171	0.742857	GRNBoost2
0.767726	0.742857	GRNBoost2
0.765281	0.742857	GRNBoost2
0.762836	0.742857	GRNBoost2
0.760391	0.742857	GRNBoost2
0.757946	0.742857	GRNBoost2
0.755501	0.742857	GRNBoost2
0.753056	0.742857	GRNBoost2
0.750611	0.742857	GRNBoost2
0.748166	0.742857	GRNBoost2
0.745721	0.742857	GRNBoost2
0.743276	0.742857	GRNBoost2
0.743276	0.714286	GRNBoost2
0.740831	0.714286	GRNBoost2
0.738386	0.714286	GRNBoost2
0.735941	0.714286	GRNBoost2
0.733496	0.714286	GRNBoost2
0.731051	0.714286	GRNBoost2
0.728606	0.714286	GRNBoost2
0.726161	0.714286	GRNBoost2
0.723716	0.714286	GRNBoost2
0.721271	0.714286	GRNBoost2
0.718826	0.714286	GRNBoost2
0.716381	0.714286	GRNBoost2
0.713936	0.714286	GRNBoost2
0.711491	0.714286	GRNBoost2
0.709046	0.714286	GRNBoost2
0.706601	0.714286	GRNBoost2
0.706601	0.685714	GRNBoost2
0.704156	0.685714	GRNBoost2
0.701711	0.685714	GRNBoost2
0.699267	0.685714	GRNBoost2
0.696822	0.685714	GRNBoost2
0.694377	0.685714	GRNBoost2
0.691932	0.685714	GRNBoost2
0.689487	0.685714	GRNBoost2
0.687042	0.685714	GRNBoost2
0.684597	0.685714	GRNBoost2
0.682152	0.685714	GRNBoost2
0.679707	0.685714	GRNBoost2
0.677262	0.685714	GRNBoost2
0.674817	0.685714	GRNBoost2
0.672372	0.685714	GRNBoost2
0.669927	0.685714	GRNBoost2
0.667482	0.685714	GRNBoost2
0.665037	0.685714	GRNBoost2
0.665037	0.657143	GRNBoost2
0.662592	0.657143	GRNBoost2
0.660147	0.657143	GRNBoost2
0.660147	0.628571	GRNBoost2
0.657702	0.628571	GRNBoost2
0.655257	0.628571	GRNBoost2
0.652812	0.628571	GRNBoost2
0.650367	0.628571	GRNBoost2
0.647922	0.628571	GRNBoost2
0.645477	0.628571	GRNBoost2
0.643032	0.628571	GRNBoost2
0.640587	0.628571	GRNBoost2
0.638142	0.628571	GRNBoost2
0.635697	0.628571	GRNBoost2
0.633252	0.628571	GRNBoost2
0.633252	0.6	GRNBoost2
0.630807	0.6	GRNBoost2
0.628362	0.6	GRNBoost2
0.625917	0.6	GRNBoost2
0.623472	0.6	GRNBoost2
0.621027	0.6	GRNBoost2
0.618582	0.6	GRNBoost2
0.616137	0.6	GRNBoost2
0.613692	0.6	GRNBoost2
0.611247	0.6	GRNBoost2
0.608802	0.6	GRNBoost2
0.606357	0.6	GRNBoost2
0.603912	0.6	GRNBoost2
0.601467	0.6	GRNBoost2
0.599022	0.6	GRNBoost2
0.596577	0.6	GRNBoost2
0.594132	0.6	GRNBoost2
0.591687	0.6	GRNBoost2
0.589242	0.6	GRNBoost2
0.586797	0.6	GRNBoost2
0.584352	0.6	GRNBoost2
0.581907	0.6	GRNBoost2
0.579462	0.6	GRNBoost2
0.577017	0.6	GRNBoost2
0.574572	0.6	GRNBoost2
0.572127	0.6	GRNBoost2
0.569682	0.6	GRNBoost2
0.567237	0.6	GRNBoost2
0.564792	0.6	GRNBoost2
0.562347	0.6	GRNBoost2
0.559902	0.6	GRNBoost2
0.559902	0.571429	GRNBoost2
0.557457	0.571429	GRNBoost2
0.555012	0.571429	GRNBoost2
0.552567	0.571429	GRNBoost2
0.552567	0.542857	GRNBoost2
0.552567	0.514286	GRNBoost2
0.550122	0.514286	GRNBoost2
0.547677	0.514286	GRNBoost2
0.545232	0.514286	GRNBoost2
0.542787	0.514286	GRNBoost2
0.540342	0.514286	GRNBoost2
0.537897	0.514286	GRNBoost2
0.535452	0.514286	GRNBoost2
0.533007	0.514286	GRNBoost2
0.530562	0.514286	GRNBoost2
0.528117	0.514286	GRNBoost2
0.525672	0.514286	GRNBoost2
0.525672	0.485714	GRNBoost2
0.523227	0.485714	GRNBoost2
0.520782	0.485714	GRNBoost2
0.518337	0.485714	GRNBoost2
0.515892	0.485714	GRNBoost2
0.513447	0.485714	GRNBoost2
0.511002	0.485714	GRNBoost2
0.508557	0.485714	GRNBoost2
0.506112	0.485714	GRNBoost2
0.503667	0.485714	GRNBoost2
0.501222	0.485714	GRNBoost2
0.498778	0.485714	GRNBoost2
0.496333	0.485714	GRNBoost2
0.493888	0.485714	GRNBoost2
0.491443	0.485714	GRNBoost2
0.488998	0.485714	GRNBoost2
0.486553	0.485714	GRNBoost2
0.484108	0.485714	GRNBoost2
0.481663	0.485714	GRNBoost2
0.479218	0.485714	GRNBoost2
0.476773	0.485714	GRNBoost2
0.474328	0.485714	GRNBoost2
0.471883	0.485714	GRNBoost2
0.469438	0.485714	GRNBoost2
0.466993	0.485714	GRNBoost2
0.464548	0.485714	GRNBoost2
0.462103	0.485714	GRNBoost2
0.459658	0.485714	GRNBoost2
0.457213	0.485714	GRNBoost2
0.454768	0.485714	GRNBoost2
0.452323	0.485714	GRNBoost2
0.449878	0.485714	GRNBoost2
0.447433	0.485714	GRNBoost2
0.444988	0.485714	GRNBoost2
0.442543	0.485714	GRNBoost2
0.440098	0.485714	GRNBoost2
0.437653	0.485714	GRNBoost2
0.437653	0.457143	GRNBoost2
0.435208	0.457143	GRNBoost2
0.432763	0.457143	GRNBoost2
0.430318	0.457143	GRNBoost2
0.427873	0.457143	GRNBoost2
0.425428	0.457143	GRNBoost2
0.422983	0.457143	GRNBoost2
0.420538	0.457143	GRNBoost2
0.418093	0.457143	GRNBoost2
0.415648	0.457143	GRNBoost2
0.413203	0.457143	GRNBoost2
0.410758	0.457143	GRNBoost2
0.408313	0.457143	GRNBoost2
0.405868	0.457143	GRNBoost2
0.403423	0.457143	GRNBoost2
0.400978	0.457143	GRNBoost2
0.398533	0.457143	GRNBoost2
0.398533	0.428571	GRNBoost2
0.396088	0.428571	GRNBoost2
0.393643	0.428571	GRNBoost2
0.391198	0.428571	GRNBoost2
0.388753	0.428571	GRNBoost2
0.386308	0.428571	GRNBoost2
0.383863	0.428571	GRNBoost2
0.381418	0.428571	GRNBoost2
0.378973	0.428571	GRNBoost2
0.376528	0.428571	GRNBoost2
0.374083	0.428571	GRNBoost2
0.374083	0.4	GRNBoost2
0.371638	0.4	GRNBoost2
0.369193	0.4	GRNBoost2
0.366748	0.4	GRNBoost2
0.364303	0.4	GRNBoost2
0.361858	0.4	GRNBoost2
0.359413	0.4	GRNBoost2
0.356968	0.4	GRNBoost2
0.354523	0.4	GRNBoost2
0.352078	0.4	GRNBoost2
0.349633	0.4	GRNBoost2
0.347188	0.4	GRNBoost2
0.344743	0.4	GRNBoost2
0.342298	0.4	GRNBoost2
0.339853	0.4	GRNBoost2
0.337408	0.4	GRNBoost2
0.334963	0.4	GRNBoost2
0.332518	0.4	GRNBoost2
0.330073	0.4	GRNBoost2
0.327628	0.4	GRNBoost2
0.325183	0.4	GRNBoost2
0.322738	0.4	GRNBoost2
0.320293	0.4	GRNBoost2
0.317848	0.4	GRNBoost2
0.315403	0.4	GRNBoost2
0.312958	0.4	GRNBoost2
0.310513	0.4	GRNBoost2
0.310513	0.371429	GRNBoost2
0.308068	0.371429	GRNBoost2
0.305623	0.371429	GRNBoost2
0.303178	0.371429	GRNBoost2
0.303178	0.342857	GRNBoost2
0.300733	0.342857	GRNBoost2
0.298289	0.342857	GRNBoost2
0.295844	0.342857	GRNBoost2
0.293399	0.342857	GRNBoost2
0.293399	0.314286	GRNBoost2
0.290954	0.314286	GRNBoost2
0.288509	0.314286	GRNBoost2
0.286064	0.314286	GRNBoost2
0.283619	0.314286	GRNBoost2
0.281174	0.314286	GRNBoost2
0.278729	0.314286	GRNBoost2
0.276284	0.314286	GRNBoost2
0.273839	0.314286	GRNBoost2
0.271394	0.314286	GRNBoost2
0.268949	0.314286	GRNBoost2
0.266504	0.314286	GRNBoost2
0.264059	0.314286	GRNBoost2
0.261614	0.314286	GRNBoost2
0.259169	0.314286	GRNBoost2
0.256724	0.314286	GRNBoost2
0.254279	0.314286	GRNBoost2
0.251834	0.314286	GRNBoost2
0.249389	0.314286	GRNBoost2
0.246944	0.314286	GRNBoost2
0.244499	0.314286	GRNBoost2
0.244499	0.285714	GRNBoost2
0.242054	0.285714	GRNBoost2
0.239609	0.285714	GRNBoost2
0.237164	0.285714	GRNBoost2
0.234719	0.285714	GRNBoost2
0.232274	0.285714	GRNBoost2
0.229829	0.285714	GRNBoost2
0.227384	0.285714	GRNBoost2
0.224939	0.285714	GRNBoost2
0.222494	0.285714	GRNBoost2
0.220049	0.285714	GRNBoost2
0.217604	0.285714	GRNBoost2
0.215159	0.285714	GRNBoost2
0.212714	0.285714	GRNBoost2
0.210269	0.285714	GRNBoost2
0.207824	0.285714	GRNBoost2
0.205379	0.285714	GRNBoost2
0.202934	0.285714	GRNBoost2
0.200489	0.285714	GRNBoost2
0.198044	0.285714	GRNBoost2
0.195599	0.285714	GRNBoost2
0.193154	0.285714	GRNBoost2
0.190709	0.285714	GRNBoost2
0.188264	0.285714	GRNBoost2
0.188264	0.257143	GRNBoost2
0.185819	0.257143	GRNBoost2
0.183374	0.257143	GRNBoost2
0.180929	0.257143	GRNBoost2
0.178484	0.257143	GRNBoost2
0.176039	0.257143	GRNBoost2
0.173594	0.257143	GRNBoost2
0.171149	0.257143	GRNBoost2
0.168704	0.257143	GRNBoost2
0.166259	0.257143	GRNBoost2
0.163814	0.257143	GRNBoost2
0.161369	0.257143	GRNBoost2
0.158924	0.257143	GRNBoost2
0.156479	0.257143	GRNBoost2
0.154034	0.257143	GRNBoost2
0.151589	0.257143	GRNBoost2
0.149144	0.257143	GRNBoost2
0.146699	0.257143	GRNBoost2
0.144254	0.257143	GRNBoost2
0.141809	0.257143	GRNBoost2
0.139364	0.257143	GRNBoost2
0.136919	0.257143	GRNBoost2
0.134474	0.257143	GRNBoost2
0.132029	0.257143	GRNBoost2
0.129584	0.257143	GRNBoost2
0.127139	0.257143	GRNBoost2
0.124694	0.257143	GRNBoost2
0.122249	0.257143	GRNBoost2
0.119804	0.257143	GRNBoost2
0.117359	0.257143	GRNBoost2
0.114914	0.257143	GRNBoost2
0.112469	0.257143	GRNBoost2
0.110024	0.257143	GRNBoost2
0.107579	0.257143	GRNBoost2
0.107579	0.228571	GRNBoost2
0.105134	0.228571	GRNBoost2
0.102689	0.228571	GRNBoost2
0.100244	0.228571	GRNBoost2
0.0977995	0.228571	GRNBoost2
0.0953545	0.228571	GRNBoost2
0.0929095	0.228571	GRNBoost2
0.0904645	0.228571	GRNBoost2
0.0880196	0.228571	GRNBoost2
0.0855746	0.228571	GRNBoost2
0.0831296	0.228571	GRNBoost2
0.0831296	0.2	GRNBoost2
0.0806846	0.2	GRNBoost2
0.0782396	0.2	GRNBoost2
0.0757946	0.2	GRNBoost2
0.0733496	0.2	GRNBoost2
0.0709046	0.2	GRNBoost2
0.0684597	0.2	GRNBoost2
0.0684597	0.171429	GRNBoost2
0.0660147	0.171429	GRNBoost2
0.0635697	0.171429	GRNBoost2
0.0611247	0.171429	GRNBoost2
0.0586797	0.171429	GRNBoost2
0.0562347	0.171429	GRNBoost2
0.0537897	0.171429	GRNBoost2
0.0513447	0.171429	GRNBoost2
0.0488998	0.171429	GRNBoost2
0.0464548	0.171429	GRNBoost2
0.0440098	0.171429	GRNBoost2
0.0440098	0.142857	GRNBoost2
0.0415648	0.142857	GRNBoost2
0.0391198	0.142857	GRNBoost2
0.0366748	0.142857	GRNBoost2
0.0342298	0.142857	GRNBoost2
0.0317848	0.142857	GRNBoost2
0.0293399	0.142857	GRNBoost2
0.0293399	0.114286	GRNBoost2
0.0268949	0.114286	GRNBoost2
0.0268949	0.0857143	GRNBoost2
0.0244499	0.0857143	GRNBoost2
0.0220049	0.0857143	GRNBoost2
0.0220049	0.0571429	GRNBoost2
0.0220049	0.0285714	GRNBoost2
0.0195599	0.0285714	GRNBoost2
0.0171149	0.0285714	GRNBoost2
0.0146699	0.0285714	GRNBoost2
0.0122249	0.0285714	GRNBoost2
0.00977995	0.0285714	GRNBoost2
0.00977995	0	GRNBoost2
0.00733496	0	GRNBoost2
0.00488998	0	GRNBoost2
0.00244499	0	GRNBoost2
0	0	GRNBoost2
1	1	PIDC
0.997555	1	PIDC
0.99511	1	PIDC
0.992665	1	PIDC
0.99022	1	PIDC
0.987775	1	PIDC
0.98533	1	PIDC
0.982885	1	PIDC
0.98044	1	PIDC
0.977995	1	PIDC
0.97555	1	PIDC
0.97555	0.971429	PIDC
0.973105	0.971429	PIDC
0.97066	0.971429	PIDC
0.968215	0.971429	PIDC
0.96577	0.971429	PIDC
0.963325	0.971429	PIDC
0.96088	0.971429	PIDC
0.958435	0.971429	PIDC
0.95599	0.971429	PIDC
0.953545	0.971429	PIDC
0.9511	0.971429	PIDC
0.948655	0.971429	PIDC
0.94621	0.971429	PIDC
0.943765	0.971429	PIDC
0.94132	0.971429	PIDC
0.938875	0.971429	PIDC
0.93643	0.971429	PIDC
0.933985	0.971429	PIDC
0.93154	0.971429	PIDC
0.929095	0.971429	PIDC
0.929095	0.942857	PIDC
0.92665	0.942857	PIDC
0.924205	0.942857	PIDC
0.92176	0.942857	PIDC
0.919315	0.942857	PIDC
0.91687	0.942857	PIDC
0.914425	0.942857	PIDC
0.91198	0.942857	PIDC
0.909535	0.942857	PIDC
0.90709	0.942857	PIDC
0.904645	0.942857	PIDC
0.9022	0.942857	PIDC
0.899756	0.942857	PIDC
0.897311	0.942857	PIDC
0.894866	0.942857	PIDC
0.892421	0.942857	PIDC
0.889976	0.942857	PIDC
0.887531	0.942857	PIDC
0.885086	0.942857	PIDC
0.882641	0.942857	PIDC
0.880196	0.942857	PIDC
0.877751	0.942857	PIDC
0.875306	0.942857	PIDC
0.872861	0.942857	PIDC
0.870416	0.942857	PIDC
0.867971	0.942857	PIDC
0.865526	0.942857	PIDC
0.863081	0.942857	PIDC
0.860636	0.942857	PIDC
0.858191	0.942857	PIDC
0.855746	0.942857	PIDC
0.853301	0.942857	PIDC
0.850856	0.942857	PIDC
0.848411	0.942857	PIDC
0.845966	0.942857	PIDC
0.843521	0.942857	PIDC
0.841076	0.942857	PIDC
0.838631	0.942857	PIDC
0.836186	0.942857	PIDC
0.833741	0.942857	PIDC
0.831296	0.942857	PIDC
0.828851	0.942857	PIDC
0.826406	0.942857	PIDC
0.823961	0.942857	PIDC
0.821516	0.942857	PIDC
0.819071	0.942857	PIDC
0.816626	0.942857	PIDC
0.814181	0.942857	PIDC
0.811736	0.942857	PIDC
0.811736	0.914286	PIDC
0.809291	0.914286	PIDC
0.806846	0.914286	PIDC
0.804401	0.914286	PIDC
0.801956	0.914286	PIDC
0.799511	0.914286	PIDC
0.797066	0.914286	PIDC
0.794621	0.914286	PIDC
0.792176	0.914286	PIDC
0.792176	0.885714	PIDC
0.789731	0.885714	PIDC
0.787286	0.885714	PIDC
0.784841	0.885714	PIDC
0.782396	0.885714	PIDC
0.779951	0.885714	PIDC
0.777506	0.885714	PIDC
0.775061	0.885714	PIDC
0.775061	0.857143	PIDC
0.772616	0.857143	PIDC
0.770171	0.857143	PIDC
0.770171	0.828571	PIDC
0.767726	0.828571	PIDC
0.765281	0.828571	PIDC
0.762836	0.828571	PIDC
0.760391	0.828571	PIDC
0.757946	0.828571	PIDC
0.755501	0.828571	PIDC
0.753056	0.828571	PIDC
0.753056	0.8	PIDC
0.750611	0.8	PIDC
0.748166	0.8	PIDC
0.745721	0.8	PIDC
0.743276	0.8	PIDC
0.740831	0.8	PIDC
0.738386	0.8	PIDC
0.735941	0.8	PIDC
0.733496	0.8	PIDC
0.731051	0.8	PIDC
0.728606	0.8	PIDC
0.728606	0.771429	PIDC
0.726161	0.771429	PIDC
0.723716	0.771429	PIDC
0.721271	0.771429	PIDC
0.718826	0.771429	PIDC
0.716381	0.771429	PIDC
0.713936	0.771429	PIDC
0.711491	0.771429	PIDC
0.709046	0.771429	PIDC
0.706601	0.771429	PIDC
0.704156	0.771429	PIDC
0.701711	0.771429	PIDC
0.699267	0.771429	PIDC
0.696822	0.771429	PIDC
0.694377	0.771429	PIDC
0.691932	0.771429	PIDC
0.689487	0.771429	PIDC
0.687042	0.771429	PIDC
0.684597	0.771429	PIDC
0.682152	0.771429	PIDC
0.679707	0.771429	PIDC
0.677262	0.771429	PIDC
0.674817	0.771429	PIDC
0.674817	0.742857	PIDC
0.672372	0.742857	PIDC
0.669927	0.742857	PIDC
0.667482	0.742857	PIDC
0.665037	0.742857	PIDC
0.662592	0.742857	PIDC
0.660147	0.742857	PIDC
0.657702	0.742857	PIDC
0.657702	0.714286	PIDC
0.655257	0.714286	PIDC
0.655257	0.685714	PIDC
0.652812	0.685714	PIDC
0.652812	0.657143	PIDC
0.652812	0.628571	PIDC
0.650367	0.628571	PIDC
0.647922	0.628571	PIDC
0.645477	0.628571	PIDC
0.645477	0.6	PIDC
0.645477	0.571429	PIDC
0.643032	0.571429	PIDC
0.640587	0.571429	PIDC
0.638142	0.571429	PIDC
0.635697	0.571429	PIDC
0.633252	0.571429	PIDC
0.630807	0.571429	PIDC
0.628362	0.571429	PIDC
0.625917	0.571429	PIDC
0.623472	0.571429	PIDC
0.621027	0.571429	PIDC
0.618582	0.571429	PIDC
0.616137	0.571429	PIDC
0.613692	0.571429	PIDC
0.611247	0.571429	PIDC
0.608802	0.571429	PIDC
0.606357	0.571429	PIDC
0.603912	0.571429	PIDC
0.601467	0.571429	PIDC
0.599022	0.571429	PIDC
0.596577	0.571429	PIDC
0.594132	0.571429	PIDC
0.591687	0.571429	PIDC
0.589242	0.571429	PIDC
0.586797	0.571429	PIDC
0.584352	0.571429	PIDC
0.581907	0.571429	PIDC
0.579462	0.571429	PIDC
0.577017	0.571429	PIDC
0.574572	0.571429	PIDC
0.572127	0.571429	PIDC
0.569682	0.571429	PIDC
0.567237	0.571429	PIDC
0.564792	0.571429	PIDC
0.562347	0.571429	PIDC
0.559902	0.571429	PIDC
0.557457	0.571429	PIDC
0.557457	0.542857	PIDC
0.555012	0.542857	PIDC
0.552567	0.542857	PIDC
0.550122	0.542857	PIDC
0.547677	0.542857	PIDC
0.545232	0.542857	PIDC
0.542787	0.542857	PIDC
0.542787	0.514286	PIDC
0.540342	0.514286	PIDC
0.537897	0.514286	PIDC
0.535452	0.514286	PIDC
0.533007	0.514286	PIDC
0.530562	0.514286	PIDC
0.528117	0.514286	PIDC
0.525672	0.514286	PIDC
0.523227	0.514286	PIDC
0.520782	0.514286	PIDC
0.518337	0.514286	PIDC
0.515892	0.514286	PIDC
0.513447	0.514286	PIDC
0.511002	0.514286	PIDC
0.508557	0.514286	PIDC
0.506112	0.514286	PIDC
0.503667	0.514286	PIDC
0.501222	0.514286	PIDC
0.498778	0.514286	PIDC
0.496333	0.514286	PIDC
0.493888	0.514286	PIDC
0.491443	0.514286	PIDC
0.488998	0.514286	PIDC
0.486553	0.514286	PIDC
0.484108	0.514286	PIDC
0.481663	0.514286	PIDC
0.479218	0.514286	PIDC
0.476773	0.514286	PIDC
0.474328	0.514286	PIDC
0.471883	0.514286	PIDC
0.469438	0.514286	PIDC
0.466993	0.514286	PIDC
0.466993	0.485714	PIDC
0.464548	0.485714	PIDC
0.462103	0.485714	PIDC
0.459658	0.485714	PIDC
0.457213	0.485714	PIDC
0.454768	0.485714	PIDC
0.452323	0.485714	PIDC
0.449878	0.485714	PIDC
0.447433	0.485714	PIDC
0.444988	0.485714	PIDC
0.442543	0.485714	PIDC
0.440098	0.485714	PIDC
0.440098	0.457143	PIDC
0.437653	0.457143	PIDC
0.435208	0.457143	PIDC
0.432763	0.457143	PIDC
0.430318	0.457143	PIDC
0.427873	0.457143	PIDC
0.425428	0.457143	PIDC
0.422983	0.457143	PIDC
0.420538	0.457143	PIDC
0.418093	0.457143	PIDC
0.415648	0.457143	PIDC
0.413203	0.457143	PIDC
0.410758	0.457143	PIDC
0.408313	0.457143	PIDC
0.405868	0.457143	PIDC
0.405868	0.428571	PIDC
0.403423	0.428571	PIDC
0.400978	0.428571	PIDC
0.398533	0.428571	PIDC
0.396088	0.428571	PIDC
0.393643	0.428571	PIDC
0.391198	0.428571	PIDC
0.388753	0.428571	PIDC
0.386308	0.428571	PIDC
0.383863	0.428571	PIDC
0.381418	0.428571	PIDC
0.378973	0.428571	PIDC
0.378973	0.4	PIDC
0.376528	0.4	PIDC
0.374083	0.4	PIDC
0.371638	0.4	PIDC
0.369193	0.4	PIDC
0.366748	0.4	PIDC
0.364303	0.4	PIDC
0.361858	0.4	PIDC
0.359413	0.4	PIDC
0.356968	0.4	PIDC
0.354523	0.4	PIDC
0.352078	0.4	PIDC
0.349633	0.4	PIDC
0.347188	0.4	PIDC
0.344743	0.4	PIDC
0.342298	0.4	PIDC
0.339853	0.4	PIDC
0.337408	0.4	PIDC
0.334963	0.4	PIDC
0.332518	0.4	PIDC
0.330073	0.4	PIDC
0.327628	0.4	PIDC
0.325183	0.4	PIDC
0.325183	0.371429	PIDC
0.322738	0.371429	PIDC
0.320293	0.371429	PIDC
0.317848	0.371429	PIDC
0.315403	0.371429	PIDC
0.312958	0.371429	PIDC
0.310513	0.371429	PIDC
0.308068	0.371429	PIDC
0.305623	0.371429	PIDC
0.303178	0.371429	PIDC
0.300733	0.371429	PIDC
0.298289	0.371429	PIDC
0.295844	0.371429	PIDC
0.293399	0.371429	PIDC
0.290954	0.371429	PIDC
0.288509	0.371429	PIDC
0.286064	0.371429	PIDC
0.283619	0.371429	PIDC
0.281174	0.371429	PIDC
0.278729	0.371429	PIDC
0.276284	0.371429	PIDC
0.273839	0.371429	PIDC
0.273839	0.342857	PIDC
0.271394	0.342857	PIDC
0.268949	0.342857	PIDC
0.266504	0.342857	PIDC
0.264059	0.342857	PIDC
0.261614	0.342857	PIDC
0.259169	0.342857	PIDC
0.256724	0.342857	PIDC
0.254279	0.342857	PIDC
0.251834	0.342857	PIDC
0.249389	0.342857	PIDC
0.249389	0.314286	PIDC
0.246944	0.314286	PIDC
0.244499	0.314286	PIDC
0.242054	0.314286	PIDC
0.239609	0.314286	PIDC
0.237164	0.314286	PIDC
0.234719	0.314286	PIDC
0.234719	0.285714	PIDC
0.232274	0.285714	PIDC
0.232274	0.257143	PIDC
0.229829	0.257143	PIDC
0.227384	0.257143	PIDC
0.224939	0.257143	PIDC
0.222494	0.257143	PIDC
0.220049	0.257143	PIDC
0.217604	0.257143	PIDC
0.215159	0.257143	PIDC
0.212714	0.257143	PIDC
0.210269	0.257143	PIDC
0.207824	0.257143	PIDC
0.205379	0.257143	PIDC
0.202934	0.257143	PIDC
0.200489	0.257143	PIDC
0.198044	0.257143	PIDC
0.195599	0.257143	PIDC
0.193154	0.257143	PIDC
0.190709	0.257143	PIDC
0.190709	0.228571	PIDC
0.188264	0.228571	PIDC
0.185819	0.228571	PIDC
0.183374	0.228571	PIDC
0.180929	0.228571	PIDC
0.178484	0.228571	PIDC
0.176039	0.228571	PIDC
0.173594	0.228571	PIDC
0.171149	0.228571	PIDC
0.168704	0.228571	PIDC
0.166259	0.228571	PIDC
0.163814	0.228571	PIDC
0.163814	0.2	PIDC
0.161369	0.2	PIDC
0.161369	0.171429	PIDC
0.158924	0.171429	PIDC
0.158924	0.142857	PIDC
0.156479	0.142857	PIDC
0.154034	0.142857	PIDC
0.151589	0.142857	PIDC
0.149144	0.142857	PIDC
0.146699	0.142857	PIDC
0.144254	0.142857	PIDC
0.141809	0.142857	PIDC
0.139364	0.142857	PIDC
0.136919	0.142857	PIDC
0.134474	0.142857	PIDC
0.132029	0.142857	PIDC
0.129584	0.142857	PIDC
0.127139	0.142857	PIDC
0.124694	0.142857	PIDC
0.122249	0.142857	PIDC
0.119804	0.142857	PIDC
0.117359	0.142857	PIDC
0.114914	0.142857	PIDC
0.112469	0.142857	PIDC
0.110024	0.142857	PIDC
0.107579	0.142857	PIDC
0.105134	0.142857	PIDC
0.102689	0.142857	PIDC
0.100244	0.142857	PIDC
0.0977995	0.142857	PIDC
0.0953545	0.142857	PIDC
0.0929095	0.142857	PIDC
0.0904645	0.142857	PIDC
0.0880196	0.142857	PIDC
0.0880196	0.114286	PIDC
0.0855746	0.114286	PIDC
0.0855746	0.0857143	PIDC
0.0831296	0.0857143	PIDC
0.0806846	0.0857143	PIDC
0.0782396	0.0857143	PIDC
0.0757946	0.0857143	PIDC
0.0733496	0.0857143	PIDC
0.0709046	0.0857143	PIDC
0.0709046	0.0571429	PIDC
0.0684597	0.0571429	PIDC
0.0660147	0.0571429	PIDC
0.0635697	0.0571429	PIDC
0.0611247	0.0571429	PIDC
0.0586797	0.0571429	PIDC
0.0562347	0.0571429	PIDC
0.0537897	0.0571429	PIDC
0.0513447	0.0571429	PIDC
0.0488998	0.0571429	PIDC
0.0464548	0.0571429	PIDC
0.0440098	0.0571429	PIDC
0.0440098	0.0285714	PIDC
0.0415648	0.0285714	PIDC
0.0391198	0.0285714	PIDC
0.0391198	0	PIDC
0.0366748	0	PIDC
0.0342298	0	PIDC
0.0317848	0	PIDC
0.0293399	0	PIDC
0.0268949	0	PIDC
0.0244499	0	PIDC
0.0220049	0	PIDC
0.0195599	0	PIDC
0.0171149	0	PIDC
0.0146699	0	PIDC
0.0122249	0	PIDC
0.00977995	0	PIDC
0.00733496	0	PIDC
0.00488998	0	PIDC
0.00244499	0	PIDC
0	0	PIDC
1	1	Random
0.997585	1	Random
0.997585	0.966667	Random
0.995169	0.966667	Random
0.992754	0.966667	Random
0.990338	0.966667	Random
0.987923	0.966667	Random
0.985507	0.966667	Random
0.983092	0.966667	Random
0.980676	0.966667	Random
0.978261	0.966667	Random
0.975845	0.966667	Random
0.97343	0.966667	Random
0.971014	0.966667	Random
0.968599	0.966667	Random
0.968599	0.933333	Random
0.966184	0.933333	Random
0.963768	0.933333	Random
0.961353	0.933333	Random
0.958937	0.933333	Random
0.956522	0.933333	Random
0.954106	0.933333	Random
0.951691	0.933333	Random
0.949275	0.933333	Random
0.94686	0.933333	Random
0.944444	0.933333	Random
0.942029	0.933333	Random
0.939614	0.933333	Random
0.937198	0.933333	Random
0.934783	0.933333	Random
0.932367	0.933333	Random
0.929952	0.933333	Random
0.927536	0.933333	Random
0.927536	0.9	Random
0.925121	0.9	Random
0.922705	0.9	Random
0.92029	0.9	Random
0.917874	0.9	Random
0.915459	0.9	Random
0.913043	0.9	Random
0.910628	0.9	Random
0.908213	0.9	Random
0.905797	0.9	Random
0.903382	0.9	Random
0.900966	0.9	Random
0.898551	0.9	Random
0.896135	0.9	Random
0.896135	0.866667	Random
0.89372	0.866667	Random
0.891304	0.866667	Random
0.888889	0.866667	Random
0.886473	0.866667	Random
0.884058	0.866667	Random
0.881643	0.866667	Random
0.879227	0.866667	Random
0.876812	0.866667	Random
0.874396	0.866667	Random
0.871981	0.866667	Random
0.869565	0.866667	Random
0.86715	0.866667	Random
0.864734	0.866667	Random
0.862319	0.866667	Random
0.859903	0.866667	Random
0.857488	0.866667	Random
0.855072	0.866667	Random
0.852657	0.866667	Random
0.850242	0.866667	Random
0.847826	0.866667	Random
0.847826	0.833333	Random
0.845411	0.833333	Random
0.842995	0.833333	Random
0.84058	0.833333	Random
0.838164	0.833333	Random
0.838164	0.8	Random
0.835749	0.8	Random
0.833333	0.8	Random
0.830918	0.8	Random
0.828502	0.8	Random
0.826087	0.8	Random
0.823671	0.8	Random
0.821256	0.8	Random
0.818841	0.8	Random
0.816425	0.8	Random
0.81401	0.8	Random
0.811594	0.8	Random
0.811594	0.766667	Random
0.809179	0.766667	Random
0.806763	0.766667	Random
0.804348	0.766667	Random
0.801932	0.766667	Random
0.799517	0.766667	Random
0.797101	0.766667	Random
0.794686	0.766667	Random
0.792271	0.766667	Random
0.789855	0.766667	Random
0.78744	0.766667	Random
0.785024	0.766667	Random
0.782609	0.766667	Random
0.780193	0.766667	Random
0.777778	0.766667	Random
0.775362	0.766667	Random
0.775362	0.733333	Random
0.772947	0.733333	Random
0.770531	0.733333	Random
0.768116	0.733333	Random
0.7657	0.733333	Random
0.763285	0.733333	Random
0.76087	0.733333	Random
0.76087	0.7	Random
0.758454	0.7	Random
0.758454	0.666667	Random
0.756039	0.666667	Random
0.753623	0.666667	Random
0.751208	0.666667	Random
0.748792	0.666667	Random
0.746377	0.666667	Random
0.743961	0.666667	Random
0.741546	0.666667	Random
0.73913	0.666667	Random
0.736715	0.666667	Random
0.7343	0.666667	Random
0.731884	0.666667	Random
0.729469	0.666667	Random
0.727053	0.666667	Random
0.724638	0.666667	Random
0.722222	0.666667	Random
0.719807	0.666667	Random
0.717391	0.666667	Random
0.714976	0.666667	Random
0.71256	0.666667	Random
0.710145	0.666667	Random
0.707729	0.666667	Random
0.705314	0.666667	Random
0.702899	0.666667	Random
0.700483	0.666667	Random
0.698068	0.666667	Random
0.698068	0.633333	Random
0.695652	0.633333	Random
0.693237	0.633333	Random
0.690821	0.633333	Random
0.688406	0.633333	Random
0.68599	0.633333	Random
0.683575	0.633333	Random
0.681159	0.633333	Random
0.678744	0.633333	Random
0.676329	0.633333	Random
0.673913	0.633333	Random
0.671498	0.633333	Random
0.669082	0.633333	Random
0.666667	0.633333	Random
0.664251	0.633333	Random
0.661836	0.633333	Random
0.65942	0.633333	Random
0.657005	0.633333	Random
0.654589	0.633333	Random
0.654589	0.6	Random
0.652174	0.6	Random
0.649758	0.6	Random
0.647343	0.6	Random
0.644928	0.6	Random
0.642512	0.6	Random
0.640097	0.6	Random
0.637681	0.6	Random
0.635266	0.6	Random
0.635266	0.566667	Random
0.63285	0.566667	Random
0.630435	0.566667	Random
0.628019	0.566667	Random
0.625604	0.566667	Random
0.623188	0.566667	Random
0.620773	0.566667	Random
0.618357	0.566667	Random
0.615942	0.566667	Random
0.613527	0.566667	Random
0.611111	0.566667	Random
0.608696	0.566667	Random
0.60628	0.566667	Random
0.603865	0.566667	Random
0.601449	0.566667	Random
0.599034	0.566667	Random
0.596618	0.566667	Random
0.594203	0.566667	Random
0.591787	0.566667	Random
0.589372	0.566667	Random
0.586957	0.566667	Random
0.584541	0.566667	Random
0.582126	0.566667	Random
0.57971	0.566667	Random
0.577295	0.566667	Random
0.574879	0.566667	Random
0.572464	0.566667	Random
0.570048	0.566667	Random
0.567633	0.566667	Random
0.565217	0.566667	Random
0.562802	0.566667	Random
0.560386	0.566667	Random
0.557971	0.566667	Random
0.555556	0.566667	Random
0.55314	0.566667	Random
0.55314	0.533333	Random
0.550725	0.533333	Random
0.548309	0.533333	Random
0.545894	0.533333	Random
0.543478	0.533333	Random
0.541063	0.533333	Random
0.538647	0.533333	Random
0.536232	0.533333	Random
0.533816	0.533333	Random
0.531401	0.533333	Random
0.528986	0.533333	Random
0.52657	0.533333	Random
0.524155	0.533333	Random
0.521739	0.533333	Random
0.519324	0.533333	Random
0.519324	0.5	Random
0.516908	0.5	Random
0.516908	0.466667	Random
0.514493	0.466667	Random
[truncated: 227 more rows]

## Sheet: Figure_4h
Rank_Profile	scMINER_pos	scMINER_neg	Position
2.22352	-5.97943e-05	0.0412121	1
1.84355	-0.000119589	0.0753816	2
1.76204	-0.000179383	0.0753226	3
1.75774	-0.000239177	0.0752636	4
1.69157	-0.000298972	0.0752046	5
1.67843	-0.000358766	0.0751455	6
1.62343	-0.00041856	0.0750865	7
1.59004	-0.000478354	0.0750275	8
1.5508	-0.000538149	0.103771	9
1.51508	-0.000597943	0.103712	10
1.50909	-0.000657737	0.103653	11
1.50263	-0.000717532	0.103594	12
1.46308	-0.000777326	0.103535	13
1.44284	-0.00083712	0.103476	14
1.43132	-0.000896915	0.103417	15
1.4287	-0.000956709	0.103358	16
1.42508	-0.0010165	0.103299	17
1.42305	-0.0010763	0.10324	18
1.4118	-0.00113609	0.103181	19
1.39105	-0.00119589	0.103122	20
1.35621	-0.00125568	0.103063	21
1.35304	-0.00131547	0.103004	22
1.33797	-0.00137527	0.102945	23
1.33589	-0.00143506	0.102886	24
1.29792	-0.00149486	0.102827	25
1.29398	-0.00155465	0.102768	26
1.27676	-0.00161445	0.102709	27
1.27113	-0.00167424	0.10265	28
1.26263	-0.00173403	0.102591	29
1.26238	-0.00179383	0.102532	30
1.26037	-0.00185362	0.102473	31
1.23847	-0.00191342	0.102414	32
1.23041	-0.00197321	0.102355	33
1.22405	-0.00203301	0.102296	34
1.21977	-0.0020928	0.102237	35
1.21827	-0.0021526	0.102178	36
1.21482	-0.00221239	0.102118	37
1.21099	-0.00227218	0.102059	38
1.20659	-0.00233198	0.102	39
1.20407	-0.00239177	0.124317	40
1.18702	-0.00245157	0.124258	41
1.18662	-0.00251136	0.146252	42
1.1794	-0.00257116	0.146193	43
1.17742	-0.00263095	0.146134	44
1.17436	-0.00269074	0.146075	45
1.17118	-0.00275054	0.146016	46
1.16958	-0.00281033	0.145957	47
1.16759	-0.00287013	0.145898	48
1.16719	-0.00292992	0.167531	49
1.16041	-0.00298972	0.167472	50
1.16011	-0.00304951	0.167413	51
1.15598	-0.0031093	0.167354	52
1.15524	-0.0031691	0.167295	53
1.15312	-0.00322889	0.167236	54
1.14746	-0.00328869	0.188504	55
1.14654	-0.00334848	0.188445	56
1.1459	-0.00340828	0.188386	57
1.14014	-0.00346807	0.188327	58
1.13606	-0.00352786	0.188268	59
1.13516	-0.00358766	0.188209	60
1.13424	-0.00364745	0.18815	61
1.13404	-0.00370725	0.188091	62
1.1297	-0.00376704	0.188032	63
1.12955	-0.00382684	0.187973	64
1.12853	-0.00388663	0.187914	65
1.12657	-0.00394642	0.187855	66
1.12288	-0.00400622	0.187796	67
1.11819	-0.00406601	0.187737	68
1.11681	-0.00412581	0.187678	69
1.11442	-0.0041856	0.187619	70
1.11208	-0.0042454	0.18756	71
1.10906	-0.00430519	0.187501	72
1.10591	-0.00436498	0.187442	73
1.10432	-0.00442478	0.20791	74
1.10428	-0.00448457	0.207851	75
1.09882	-0.00454437	0.207792	76
1.09484	-0.00460416	0.207733	77
1.09196	-0.00466396	0.207674	78
1.09057	-0.00472375	0.207615	79
1.08207	-0.00478354	0.207556	80
1.07725	-0.00484334	0.207497	81
1.07332	-0.00490313	0.207438	82
1.07045	-0.00496293	0.207379	83
1.06964	-0.00502272	0.20732	84
1.06877	-0.00508252	0.207261	85
1.06698	-0.00514231	0.207201	86
1.0631	-0.0052021	0.207142	87
1.06231	-0.0052619	0.207083	88
1.06191	-0.00532169	0.207024	89
1.05969	-0.00538149	0.206965	90
1.05956	-0.00544128	0.206906	91
1.05807	-0.00550108	0.206847	92
1.05537	-0.00556087	0.206788	93
1.05416	-0.00562066	0.226327	94
1.04851	-0.00568046	0.226268	95
1.04752	-0.00574025	0.226209	96
1.04607	-0.00580005	0.22615	97
1.04408	-0.00585984	0.226091	98
1.04297	-0.00591964	0.226032	99
1.03928	-0.00597943	0.225973	100
1.03647	-0.00603923	0.225914	101
1.03609	-0.00609902	0.225855	102
1.03437	-0.00615881	0.225796	103
1.03398	-0.00621861	0.225737	104
1.03397	-0.0062784	0.225678	105
1.03319	-0.0063382	0.225619	106
1.03072	-0.00639799	0.22556	107
1.03055	-0.00645779	0.225501	108
1.02756	-0.00651758	0.225442	109
1.0214	-0.00657737	0.225383	110
1.0205	-0.00663717	0.225324	111
1.01728	-0.00669696	0.225265	112
1.01555	-0.00675676	0.225206	113
1.01434	-0.00681655	0.225147	114
1.01091	-0.00687635	0.225087	115
1.01069	-0.00693614	0.225028	116
1.00856	-0.00699593	0.224969	117
1.00739	-0.00705573	0.22491	118
1.00514	-0.00711552	0.224851	119
1.00283	-0.00717532	0.224792	120
1.00127	-0.00723511	0.224733	121
0.999732	-0.00729491	0.224674	122
0.995211	-0.0073547	0.224615	123
0.994852	-0.00741449	0.224556	124
0.98654	-0.00747429	0.224497	125
0.984421	-0.00753408	0.224438	126
0.983324	-0.00759388	0.224379	127
0.977857	-0.00765367	0.22432	128
0.977641	-0.00771347	0.224261	129
0.9768	-0.00777326	0.224202	130
0.976259	-0.00783305	0.242297	131
0.974232	-0.00789285	0.242238	132
0.973869	-0.00795264	0.242179	133
0.973179	-0.00801244	0.24212	134
0.97206	-0.00807223	0.260137	135
0.971381	-0.00813203	0.260078	136
0.970458	-0.00819182	0.260019	137
0.968913	-0.00825161	0.259959	138
0.967879	-0.00831141	0.2599	139
0.966182	-0.0083712	0.259841	140
0.966064	-0.008431	0.259782	141
0.961235	-0.00849079	0.259723	142
0.960812	-0.00855059	0.259664	143
0.958993	-0.00861038	0.259605	144
0.957995	-0.00867017	0.259546	145
0.957009	-0.00872997	0.259487	146
0.95638	-0.00878976	0.259428	147
0.952717	-0.00884956	0.259369	148
0.952298	-0.00890935	0.27702	149
0.946541	-0.00896915	0.276961	150
0.944389	-0.00902894	0.276902	151
0.942089	-0.00908873	0.276843	152
0.940403	-0.00914853	0.276784	153
0.936261	-0.00920832	0.276725	154
0.935596	-0.00926812	0.294066	155
0.935061	-0.00932791	0.294007	156
0.932688	-0.00938771	0.293948	157
0.932029	-0.0094475	0.293889	158
0.930047	-0.00950729	0.29383	159
0.928691	-0.00956709	0.311043	160
0.928435	-0.00962688	0.310983	161
0.927075	-0.00968668	0.310924	162
0.926353	-0.00974647	0.310865	163
0.923778	-0.00980627	0.310806	164
0.922093	-0.00986606	0.310747	165
0.920607	-0.00992586	0.310688	166
0.919916	-0.00998565	0.310629	167
0.918028	-0.0100454	0.31057	168
0.916111	-0.0101052	0.310511	169
0.91592	-0.010165	0.310452	170
0.91488	-0.0102248	0.310393	171
0.913285	-0.0102846	0.327321	172
0.910821	-0.0103444	0.327262	173
0.90536	-0.0104042	0.327203	174
0.903504	-0.010464	0.327144	175
0.902953	-0.0105238	0.327085	176
0.902795	-0.0105836	0.327026	177
0.902678	-0.0106434	0.326967	178
0.90255	-0.0107032	0.326908	179
0.899469	-0.010763	0.326849	180
0.899155	-0.0108228	0.32679	181
0.898547	-0.0108826	0.326731	182
0.896015	-0.0109424	0.326672	183
0.894443	-0.0110022	0.326613	184
0.893356	-0.0110619	0.326553	185
0.893168	-0.0111217	0.326494	186
0.89212	-0.0111815	0.326435	187
0.891251	-0.0112413	0.326376	188
0.885576	-0.0113011	0.326317	189
0.88416	-0.0113609	0.326258	190
0.883103	-0.0114207	0.326199	191
0.883019	-0.0114805	0.32614	192
0.882565	-0.0115403	0.326081	193
0.881925	-0.0116001	0.326022	194
0.881905	-0.0116599	0.325963	195
0.881454	-0.0117197	0.325904	196
0.879627	-0.0117795	0.325845	197
0.878866	-0.0118393	0.325786	198
0.878567	-0.0118991	0.325727	199
0.878195	-0.0119589	0.325668	200
0.876375	-0.0120187	0.325609	201
0.875968	-0.0120785	0.32555	202
0.8749	-0.0121382	0.341766	203
0.871216	-0.012198	0.341707	204
0.871129	-0.0122578	0.341648	205
0.870881	-0.0123176	0.341589	206
0.870624	-0.0123774	0.34153	207
0.870359	-0.0124372	0.341471	208
0.870214	-0.012497	0.341412	209
0.866512	-0.0125568	0.341353	210
0.863236	-0.0126166	0.341294	211
0.861575	-0.0126764	0.357263	212
0.860854	-0.0127362	0.357204	213
0.859278	-0.012796	0.357145	214
0.858672	-0.0128558	0.357086	215
0.854592	-0.0129156	0.357027	216
0.853799	-0.0129754	0.356968	217
0.853049	-0.0130352	0.356909	218
0.852894	-0.013095	0.35685	219
0.850709	-0.0131547	0.356791	220
0.849844	-0.0132145	0.356732	221
0.848456	-0.0132743	0.356673	222
0.848379	-0.0133341	0.356614	223
0.847804	-0.0133939	0.356555	224
0.84772	-0.0134537	0.356496	225
0.845611	-0.0135135	0.356437	226
0.845397	-0.0135733	0.356378	227
0.845119	-0.0136331	0.356319	228
0.8447	-0.0136929	0.35626	229
0.843895	-0.0137527	0.356201	230
0.842858	-0.0138125	0.356142	231
0.842319	-0.0138723	0.356083	232
0.840414	-0.0139321	0.356024	233
0.840279	-0.0139919	0.355965	234
0.83961	-0.0140517	0.355906	235
0.839217	-0.0141115	0.355847	236
0.838159	-0.0141713	0.355788	237
0.837503	-0.014231	0.355729	238
0.836851	-0.0142908	0.355669	239
0.836095	-0.0143506	0.35561	240
0.83478	-0.0144104	0.355551	241
0.834711	-0.0144702	0.355492	242
0.833347	-0.01453	0.355433	243
0.832777	-0.0145898	0.355374	244
0.830216	-0.0146496	0.355315	245
0.827606	-0.0147094	0.355256	246
0.827573	-0.0147692	0.355197	247
0.827057	-0.014829	0.355138	248
0.82547	-0.0148888	0.355079	249
0.825221	-0.0149486	0.35502	250
0.823401	-0.0150084	0.354961	251
0.822569	-0.0150682	0.354902	252
0.822504	-0.015128	0.354843	253
0.821878	-0.0151878	0.354784	254
0.820814	-0.0152475	0.354725	255
0.819129	-0.0153073	0.354666	256
0.818083	-0.0153671	0.354607	257
0.817307	-0.0154269	0.354548	258
0.81544	-0.0154867	0.354489	259
0.814204	-0.0155465	0.35443	260
0.811283	-0.0156063	0.354371	261
0.810077	-0.0156661	0.354312	262
0.809506	-0.0157259	0.354253	263
0.808173	-0.0157857	0.354194	264
0.807299	-0.0158455	0.354135	265
0.806934	-0.0159053	0.354076	266
0.80651	-0.0159651	0.354017	267
0.806076	-0.0160249	0.353958	268
0.805172	-0.0160847	0.353899	269
0.804996	-0.0161445	0.35384	270
0.803669	-0.0162043	0.353781	271
0.802898	-0.0162641	0.353722	272
0.802512	-0.0163238	0.353663	273
0.802436	-0.0163836	0.353604	274
0.801228	-0.0164434	0.353545	275
0.799654	-0.0165032	0.353486	276
0.799156	-0.016563	0.353427	277
0.798965	-0.0166228	0.353368	278
0.798963	-0.0166826	0.353309	279
0.798225	-0.0167424	0.35325	280
0.798123	-0.0168022	0.353191	281
0.796985	-0.016862	0.353132	282
0.796671	-0.0169218	0.353073	283
0.796432	-0.0169816	0.353014	284
0.79444	-0.0170414	0.352955	285
0.7939	-0.0171012	0.352896	286
0.793279	-0.017161	0.352837	287
0.789971	-0.0172208	0.352778	288
0.789226	-0.0172806	0.367406	289
0.789211	-0.0173403	0.367347	290
0.788185	-0.0174001	0.367288	291
0.78722	-0.0174599	0.367229	292
0.785047	-0.0175197	0.36717	293
0.784738	-0.0175795	0.367111	294
0.784209	-0.0176393	0.367052	295
0.783442	-0.0176991	0.366992	296
0.783031	-0.0177589	0.366933	297
0.781455	-0.0178187	0.366874	298
0.781184	-0.0178785	0.366815	299
0.780823	-0.0179383	0.366756	300
0.780224	-0.0179981	0.366697	301
0.779617	-0.0180579	0.366638	302
0.776472	-0.0181177	0.366579	303
0.776454	-0.0181775	0.36652	304
0.775627	-0.0182373	0.366461	305
0.774182	-0.0182971	0.366402	306
0.772991	-0.0183569	0.366343	307
0.770456	-0.0184166	0.366284	308
0.769426	-0.0184764	0.366225	309
0.767959	-0.0185362	0.366166	310
0.767412	-0.018596	0.366107	311
0.767174	-0.0186558	0.366048	312
0.766209	-0.0187156	0.365989	313
0.766057	-0.0187754	0.36593	314
0.76493	-0.0188352	0.365871	315
0.764815	-0.018895	0.365812	316
0.764466	-0.0189548	0.365753	317
0.764005	-0.0190146	0.365694	318
0.763821	-0.0190744	0.365635	319
0.763644	-0.0191342	0.365576	320
0.763345	-0.019194	0.365517	321
0.763112	-0.0192538	0.365458	322
0.762383	-0.0193136	0.365399	323
0.761455	-0.0193734	0.36534	324
0.760855	-0.0194331	0.365281	325
0.760181	-0.0194929	0.365222	326
0.759435	-0.0195527	0.365163	327
0.758793	-0.0196125	0.365104	328
0.758689	-0.0196723	0.365045	329
0.757752	-0.0197321	0.364986	330
0.757494	-0.0197919	0.364927	331
0.75738	-0.0198517	0.364868	332
0.756774	-0.0199115	0.364809	333
0.756365	-0.0199713	0.36475	334
0.753149	-0.0200311	0.364691	335
0.749256	-0.0200909	0.364632	336
0.748371	-0.0201507	0.364573	337
0.748209	-0.0202105	0.364514	338
0.747443	-0.0202703	0.364455	339
0.747097	-0.0203301	0.364396	340
0.745673	-0.0203899	0.364337	341
0.74559	-0.0204497	0.364278	342
0.745183	-0.0205094	0.364219	343
0.743104	-0.0205692	0.36416	344
0.742936	-0.020629	0.364101	345
0.742489	-0.0206888	0.364042	346
0.74202	-0.0207486	0.363983	347
0.741328	-0.0208084	0.363924	348
0.739147	-0.0208682	0.363865	349
0.737914	-0.020928	0.363806	350
0.737102	-0.0209878	0.363747	351
0.736916	-0.0210476	0.363687	352
0.73684	-0.0211074	0.363628	353
0.736801	-0.0211672	0.363569	354
0.736348	-0.021227	0.36351	355
0.735178	-0.0212868	0.363451	356
0.734745	-0.0213466	0.363392	357
0.733969	-0.0214064	0.376996	358
0.73384	-0.0214662	0.376937	359
0.733442	-0.021526	0.376878	360
0.733427	-0.0215857	0.376819	361
0.733351	-0.0216455	0.37676	362
0.73289	-0.0217053	0.376701	363
0.732877	-0.0217651	0.376642	364
0.732477	-0.0218249	0.376583	365
0.732135	-0.0218847	0.376524	366
0.732086	-0.0219445	0.376465	367
0.731336	-0.0220043	0.376406	368
0.731305	-0.0220641	0.376347	369
0.730772	-0.0221239	0.376288	370
0.730728	-0.0221837	0.376229	371
0.729508	-0.0222435	0.37617	372
0.729447	-0.0223033	0.376111	373
0.729123	-0.0223631	0.376052	374
0.728495	-0.0224229	0.375993	375
0.72826	-0.0224827	0.375934	376
0.727863	-0.0225425	0.375875	377
0.727551	-0.0226022	0.375816	378
0.726723	-0.022662	0.375757	379
0.726582	-0.0227218	0.375698	380
0.725385	-0.0227816	0.375639	381
0.724681	-0.0228414	0.37558	382
0.72368	-0.0229012	0.375521	383
0.722738	-0.022961	0.375462	384
0.722253	-0.0230208	0.375403	385
0.721577	-0.0230806	0.375344	386
0.7212	-0.0231404	0.375285	387
0.721172	-0.0232002	0.375226	388
0.721004	-0.02326	0.375167	389
0.720272	-0.0233198	0.375108	390
0.720017	-0.0233796	0.375049	391
0.71912	-0.0234394	0.37499	392
0.718664	-0.0234992	0.374931	393
0.718244	-0.023559	0.374872	394
0.717236	-0.0236188	0.374813	395
0.716425	-0.0236785	0.388091	396
0.716032	-0.0237383	0.388032	397
0.715928	-0.0237981	0.387973	398
0.714398	-0.0238579	0.387914	399
0.713886	-0.0239177	0.387855	400
0.712927	-0.0239775	0.401069	401
0.712424	-0.0240373	0.40101	402
0.712065	-0.0240971	0.400951	403
0.711193	-0.0241569	0.400892	404
0.710744	-0.0242167	0.400833	405
0.709772	-0.0242765	0.400774	406
0.708741	-0.0243363	0.400715	407
0.708125	-0.0243961	0.400656	408
0.707703	-0.0244559	0.400597	409
0.707624	-0.0245157	0.400538	410
0.707289	-0.0245755	0.400479	411
0.707244	-0.0246353	0.40042	412
0.705819	-0.024695	0.400361	413
0.705369	-0.0247548	0.400302	414
0.705284	-0.0248146	0.413374	415
0.704639	-0.0248744	0.413315	416
0.704321	-0.0249342	0.413256	417
0.704026	-0.024994	0.413197	418
0.703244	-0.0250538	0.413138	419
0.703195	-0.0251136	0.413079	420
0.702859	-0.0251734	0.426106	421
0.702508	-0.0252332	0.426047	422
0.702221	-0.025293	0.425988	423
0.70193	-0.0253528	0.425929	424
0.70129	-0.0254126	0.42587	425
0.699941	-0.0254724	0.425811	426
0.699062	-0.0255322	0.425752	427
0.698018	-0.025592	0.425693	428
0.695426	-0.0256518	0.425634	429
0.6943	-0.0257116	0.425575	430
0.69359	-0.0257713	0.425516	431
0.693549	-0.0258311	0.425457	432
0.69299	-0.0258909	0.425398	433
0.691594	-0.0259507	0.425339	434
0.690683	-0.0260105	0.42528	435
0.690351	-0.0260703	0.425221	436
0.689905	-0.0261301	0.425162	437
0.689369	-0.0261899	0.425103	438
0.689012	-0.0262497	0.425044	439
0.688926	-0.0263095	0.424985	440
0.687864	-0.0263693	0.424926	441
0.687731	-0.0264291	0.424867	442
0.687503	-0.0264889	0.424808	443
0.68683	-0.0265487	0.424749	444
0.68576	-0.0266085	0.42469	445
0.685707	-0.0266683	0.424631	446
0.68407	-0.0267281	0.424572	447
0.68403	-0.0267878	0.424513	448
0.683617	-0.0268476	0.424454	449
0.682703	-0.0269074	0.424395	450
0.681683	-0.0269672	0.424336	451
0.680752	-0.027027	0.424277	452
0.680023	-0.0270868	0.424218	453
0.679752	-0.0271466	0.424159	454
0.678638	-0.0272064	0.4241	455
0.67821	-0.0272662	0.42404	456
0.676691	-0.027326	0.423981	457
0.676545	-0.0273858	0.423922	458
0.676186	-0.0274456	0.423863	459
0.675358	-0.0275054	0.423804	460
0.675064	-0.0275652	0.423745	461
0.674829	-0.0222833	0.423686	462
0.674598	-0.0223431	0.43619	463
0.674006	-0.0224029	0.436131	464
0.673325	-0.0224627	0.436072	465
0.67308	-0.0225224	0.436013	466
0.672509	-0.0225822	0.435954	467
0.672369	-0.022642	0.435895	468
0.672019	-0.0227018	0.435836	469
0.671844	-0.0227616	0.435777	470
0.671423	-0.0228214	0.435718	471
0.671358	-0.0228812	0.435659	472
0.669768	-0.0176389	0.4356	473
0.668766	-0.0176987	0.435541	474
0.668765	-0.0177585	0.435482	475
0.668423	-0.0178183	0.435423	476
0.668116	-0.0178781	0.435364	477
0.667512	-0.0179379	0.447736	478
0.667103	-0.0179977	0.447677	479
0.666982	-0.0180575	0.447618	480
0.66667	-0.0181173	0.447559	481
0.666588	-0.0181771	0.4475	482
0.665431	-0.0182369	0.447441	483
0.665048	-0.0182967	0.447382	484
0.664506	-0.0183565	0.447323	485
0.664274	-0.0184162	0.447264	486
0.662603	-0.018476	0.447204	487
0.662442	-0.0185358	0.447145	488
0.662175	-0.0185956	0.447086	489
0.661955	-0.0186554	0.447027	490
0.661907	-0.0187152	0.446968	491
0.66165	-0.018775	0.446909	492
0.661385	-0.0188348	0.44685	493
0.660981	-0.0188946	0.446791	494
0.660663	-0.0189544	0.459037	495
0.659604	-0.0190142	0.458977	496
0.658689	-0.019074	0.471186	497
0.658686	-0.0191338	0.471127	498
0.658602	-0.0191936	0.471068	499
0.6584	-0.0192534	0.471009	500
0.658117	-0.0193132	0.47095	501
0.658099	-0.019373	0.470891	502
0.657377	-0.0194327	0.470832	503
0.65673	-0.0194925	0.470773	504
0.656695	-0.0195523	0.470714	505
0.65545	-0.0196121	0.470655	506
0.653635	-0.0196719	0.470596	507
0.653557	-0.0197317	0.470537	508
0.65348	-0.0197915	0.470478	509
0.653233	-0.0146786	0.470419	510
0.65208	-0.0147384	0.47036	511
0.651192	-0.0147982	0.470301	512
0.650829	-0.014858	0.470242	513
0.649734	-0.0149178	0.470183	514
0.649452	-0.0149776	0.470124	515
0.649073	-0.0150374	0.470065	516
0.648843	-0.0150972	0.482091	517
0.648588	-0.015157	0.482032	518
0.648386	-0.0152168	0.481973	519
0.648036	-0.0152766	0.481914	520
0.647501	-0.0153364	0.481855	521
0.647347	-0.0153962	0.481796	522
0.645433	-0.015456	0.481737	523
0.64466	-0.0155158	0.481678	524
0.644246	-0.0155756	0.481619	525
0.643642	-0.0156354	0.48156	526
0.643236	-0.0156951	0.481501	527
0.643107	-0.0157549	0.481442	528
0.642835	-0.0158147	0.481383	529
0.642579	-0.0158745	0.481324	530
0.642133	-0.0159343	0.481265	531
0.641726	-0.0159941	0.481206	532
0.641332	-0.0160539	0.481146	533
0.641202	-0.0161137	0.481087	534
0.640678	-0.0161735	0.481028	535
0.640585	-0.0162333	0.480969	536
0.639906	-0.0162931	0.48091	537
0.639805	-0.0163529	0.480851	538
0.63951	-0.0164127	0.480792	539
0.638686	-0.0164725	0.480733	540
0.638406	-0.0165323	0.480674	541
0.637646	-0.0165921	0.480615	542
0.637537	-0.0166519	0.480556	543
0.637325	-0.0167117	0.480497	544
0.637321	-0.0167714	0.480438	545
0.636857	-0.0168312	0.480379	546
0.636598	-0.016891	0.48032	547
0.635717	-0.0169508	0.480261	548
0.635711	-0.0170106	0.480202	549
0.635171	-0.0170704	0.480143	550
0.634994	-0.0171302	0.480084	551
0.634991	-0.01719	0.480025	552
0.634817	-0.0172498	0.479966	553
0.633198	-0.0173096	0.479907	554
0.633081	-0.0173694	0.479848	555
0.632928	-0.0174292	0.479789	556
0.632911	-0.017489	0.47973	557
0.632886	-0.0175488	0.479671	558
0.632589	-0.0176086	0.479612	559
0.632585	-0.0176684	0.479553	560
0.632471	-0.0177282	0.479494	561
0.63229	-0.0177879	0.479435	562
0.632274	-0.0178477	0.479376	563
0.632039	-0.0179075	0.479317	564
0.63203	-0.0179673	0.479258	565
0.631486	-0.0180271	0.479199	566
0.630726	-0.0180869	0.47914	567
0.630507	-0.0181467	0.479081	568
0.630036	-0.0182065	0.479022	569
0.629771	-0.0182663	0.478963	570
0.629688	-0.0183261	0.478904	571
0.629579	-0.0183859	0.478845	572
0.629483	-0.0184457	0.478786	573
0.629404	-0.0185055	0.478727	574
0.629393	-0.0185653	0.478668	575
0.628232	-0.0186251	0.478609	576
0.627621	-0.0186849	0.47855	577
0.6276	-0.0187447	0.478491	578
0.627181	-0.0188045	0.478432	579
0.627006	-0.0188642	0.478373	580
0.62656	-0.018924	0.478314	581
0.625989	-0.0189838	0.478255	582
0.625849	-0.0190436	0.478196	583
0.624106	-0.0191034	0.478137	584
0.6241	-0.0191632	0.478078	585
0.624041	-0.019223	0.478019	586
0.623979	-0.0192828	0.47796	587
0.623669	-0.0193426	0.477901	588
0.623582	-0.0194024	0.477841	589
0.623552	-0.0194622	0.489399	590
0.623518	-0.019522	0.48934	591
0.623293	-0.0195818	0.489281	592
0.623087	-0.0196416	0.489222	593
0.622581	-0.0197014	0.489163	594
0.622244	-0.0197612	0.489104	595
0.622004	-0.019821	0.489045	596
0.621635	-0.0198807	0.488986	597
0.621384	-0.0199405	0.488927	598
0.620682	-0.0200003	0.488868	599
0.620319	-0.0200601	0.488809	600
0.619961	-0.0201199	0.48875	601
0.619541	-0.0201797	0.488691	602
0.619517	-0.0202395	0.488632	603
0.619462	-0.0202993	0.488573	604
0.619171	-0.0203591	0.488514	605
0.618814	-0.0204189	0.488455	606
0.618647	-0.0204787	0.488395	607
0.618383	-0.0205385	0.488336	608
0.61802	-0.0205983	0.488277	609
0.61798	-0.0206581	0.488218	610
0.617714	-0.0207179	0.488159	611
0.617635	-0.0207777	0.4881	612
0.617433	-0.0208375	0.488041	613
0.617429	-0.0208973	0.487982	614
0.616582	-0.020957	0.487923	615
0.616541	-0.0210168	0.487864	616
0.616459	-0.0210766	0.487805	617
0.61565	-0.0211364	0.487746	618
0.615618	-0.0211962	0.487687	619
0.615508	-0.021256	0.487628	620
0.615123	-0.0213158	0.487569	621
0.614209	-0.0213756	0.48751	622
0.614048	-0.0214354	0.487451	623
0.613847	-0.0214952	0.487392	624
0.613272	-0.021555	0.487333	625
0.612776	-0.0216148	0.487274	626
0.611622	-0.0216746	0.487215	627
0.61142	-0.0217344	0.487156	628
0.611369	-0.0217942	0.487097	629
0.611344	-0.021854	0.487038	630
0.611241	-0.0219138	0.486979	631
0.610313	-0.0219736	0.48692	632
0.609955	-0.0220333	0.486861	633
0.609848	-0.0220931	0.486802	634
0.609274	-0.0221529	0.486743	635
0.608727	-0.0222127	0.486684	636
0.608679	-0.0222725	0.486625	637
0.608429	-0.0223323	0.486566	638
0.608244	-0.0223921	0.486507	639
0.608121	-0.0224519	0.486448	640
0.607934	-0.0225117	0.486389	641
0.607534	-0.0225715	0.48633	642
0.606877	-0.0226313	0.486271	643
0.606046	-0.0226911	0.486212	644
0.605983	-0.0227509	0.486153	645
0.605587	-0.0180109	0.486094	646
0.604322	-0.0180707	0.486035	647
0.60417	-0.0181305	0.485976	648
0.60373	-0.0181903	0.485917	649
0.603435	-0.0182501	0.497101	650
0.602853	-0.0183099	0.497042	651
0.602795	-0.0183697	0.496983	652
0.602491	-0.0184295	0.496924	653
0.602481	-0.0184893	0.496865	654
0.601673	-0.0185491	0.496806	655
0.601654	-0.0186089	0.496747	656
0.601324	-0.0186687	0.496688	657
0.601269	-0.0187285	0.496629	658
0.601104	-0.0187883	0.50777	659
0.600705	-0.0188481	0.507711	660
0.600466	-0.0189078	0.507652	661
0.599518	-0.0189676	0.507593	662
0.59948	-0.0190274	0.507534	663
0.598898	-0.0190872	0.507475	664
0.598735	-0.019147	0.507416	665
0.598548	-0.0192068	0.507357	666
0.598282	-0.0192666	0.507298	667
0.597977	-0.0193264	0.507239	668
0.597959	-0.0193862	0.50718	669
0.597881	-0.019446	0.507121	670
0.597793	-0.0195058	0.507062	671
0.597251	-0.0195656	0.507003	672
0.59686	-0.0196254	0.506944	673
0.596492	-0.0196852	0.506885	674
0.596422	-0.019745	0.506826	675
0.596186	-0.0198048	0.506767	676
0.59597	-0.0198646	0.506708	677
0.595557	-0.0199243	0.506649	678
0.595383	-0.0199841	0.50659	679
0.595257	-0.0200439	0.506531	680
0.59492	-0.0201037	0.506472	681
0.593937	-0.0201635	0.506413	682
0.593634	-0.0202233	0.506354	683
0.593542	-0.0202831	0.506295	684
0.593493	-0.0203429	0.506236	685
0.591979	-0.0204027	0.506177	686
0.591642	-0.0204625	0.506118	687
0.591597	-0.0205223	0.506059	688
0.591208	-0.0205821	0.506	689
0.591132	-0.0206419	0.505941	690
0.59108	-0.0207017	0.505882	691
0.590802	-0.0207615	0.505823	692
0.590788	-0.0208213	0.505764	693
0.590012	-0.0208811	0.505705	694
0.58943	-0.0209409	0.505646	695
0.589092	-0.0210006	0.505587	696
0.588641	-0.0210604	0.505528	697
0.588569	-0.0211202	0.505469	698
0.58812	-0.02118	0.50541	699
0.587807	-0.0212398	0.505351	700
0.587424	-0.0212996	0.505292	701
0.58622	-0.0213594	0.505233	702
0.585809	-0.0214192	0.505174	703
0.584998	-0.021479	0.505114	704
0.584648	-0.0215388	0.505055	705
0.584277	-0.0215986	0.504996	706
0.583311	-0.0216584	0.504937	707
0.582892	-0.0217182	0.504878	708
0.582596	-0.021778	0.504819	709
0.581253	-0.0218378	0.50476	710
0.581161	-0.0218976	0.504701	711
0.581096	-0.0219574	0.504642	712
0.581063	-0.0220171	0.504583	713
0.58106	-0.0220769	0.504524	714
0.580373	-0.0221367	0.504465	715
0.579308	-0.0221965	0.504406	716
0.578626	-0.0222563	0.504347	717
0.57801	-0.0223161	0.504288	718
0.578003	-0.0223759	0.504229	719
0.577236	-0.0224357	0.50417	720
0.577156	-0.0224955	0.504111	721
0.576974	-0.0225553	0.504052	722
0.576966	-0.0226151	0.503993	723
0.576705	-0.0226749	0.503934	724
0.576164	-0.0227347	0.503875	725
0.575518	-0.0227945	0.503816	726
0.575471	-0.0228543	0.503757	727
0.575124	-0.0229141	0.503698	728
0.575093	-0.0229739	0.514357	729
0.574495	-0.0230337	0.514298	730
0.574351	-0.0230934	0.514239	731
0.573976	-0.0231532	0.51418	732
0.573834	-0.023213	0.514121	733
0.573824	-0.0232728	0.514062	734
0.573578	-0.0233326	0.514003	735
0.571669	-0.0233924	0.513944	736
0.571544	-0.0234522	0.513885	737
0.571014	-0.023512	0.513826	738
0.570898	-0.0235718	0.513767	739
0.570226	-0.0236316	0.513708	740
0.570176	-0.0236914	0.513649	741
0.569952	-0.0237512	0.51359	742
0.56972	-0.023811	0.513531	743
0.569258	-0.0238708	0.513472	744
0.568632	-0.0239306	0.513413	745
0.568117	-0.0239904	0.513354	746
0.567944	-0.0240502	0.513295	747
0.567872	-0.02411	0.513236	748
0.567462	-0.0241697	0.513177	749
0.567397	-0.0242295	0.513118	750
0.567058	-0.0242893	0.513059	751
0.566897	-0.0243491	0.513	752
0.565318	-0.0244089	0.512941	753
0.56526	-0.0244687	0.512882	754
0.564913	-0.0245285	0.512823	755
0.563194	-0.0245883	0.512764	756
0.56317	-0.0246481	0.512705	757
0.562803	-0.0247079	0.523136	758
0.562693	-0.0247677	0.523077	759
0.562528	-0.0248275	0.523018	760
0.562073	-0.0248873	0.522959	761
0.561829	-0.0249471	0.5229	762
0.561795	-0.0250069	0.522841	763
0.561375	-0.0250667	0.522782	764
0.560713	-0.0251265	0.522723	765
0.560695	-0.0251862	0.522664	766
0.560622	-0.025246	0.522605	767
0.560396	-0.0253058	0.522546	768
0.560182	-0.0253656	0.522487	769
0.560132	-0.0254254	0.522428	770
0.559742	-0.0254852	0.522369	771
0.559176	-0.025545	0.52231	772
0.558699	-0.0256048	0.522251	773
0.558661	-0.0256646	0.522192	774
0.557767	-0.0257244	0.522133	775
0.556998	-0.0257842	0.522074	776
0.556929	-0.025844	0.522015	777
0.556445	-0.0259038	0.521956	778
0.556429	-0.0259636	0.521897	779
0.556342	-0.0260234	0.521838	780
0.555745	-0.0260832	0.521779	781
0.55474	-0.026143	0.52172	782
0.552708	-0.0262028	0.521661	783
0.552632	-0.0262625	0.521602	784
0.551921	-0.0263223	0.521543	785
0.55152	-0.0263821	0.521484	786
0.551475	-0.0264419	0.521425	787
0.550794	-0.0265017	0.521365	788
0.550785	-0.0265615	0.521306	789
0.550631	-0.0266213	0.521247	790
0.550495	-0.0266811	0.521188	791
0.550427	-0.0267409	0.521129	792
0.550253	-0.0268007	0.52107	793
0.550119	-0.0268605	0.521011	794
0.549594	-0.0269203	0.520952	795
0.549552	-0.0269801	0.520893	796
0.549346	-0.0270399	0.520834	797
0.548832	-0.0270997	0.520775	798
0.548719	-0.0271595	0.520716	799
0.548438	-0.0272193	0.520657	800
0.547577	-0.027279	0.520598	801
0.54696	-0.0273388	0.520539	802
0.545432	-0.0273986	0.52048	803
0.545202	-0.0274584	0.520421	804
0.544937	-0.0275182	0.520362	805
0.5449	-0.0232533	0.520303	806
0.544612	-0.0233131	0.520244	807
0.544016	-0.0233729	0.530327	808
0.543414	-0.0234327	0.530268	809
0.54309	-0.0234925	0.530209	810
0.542821	-0.0235522	0.53015	811
0.542039	-0.023612	0.530091	812
0.5413	-0.0236718	0.530032	813
0.541024	-0.0237316	0.529973	814
0.540489	-0.0237914	0.529914	815
0.540158	-0.0238512	0.529855	816
0.540102	-0.023911	0.529796	817
0.539676	-0.0239708	0.529737	818
0.539645	-0.0240306	0.529678	819
0.539174	-0.0240904	0.539671	820
0.539164	-0.0241502	0.539612	821
0.538966	-0.02421	0.539553	822
0.538541	-0.0242698	0.539494	823
0.538259	-0.0243296	0.539435	824
0.538127	-0.0243894	0.539376	825
0.53807	-0.0244492	0.539317	826
0.537737	-0.024509	0.539258	827
0.537621	-0.0245688	0.539199	828
0.537524	-0.0246285	0.53914	829
0.537498	-0.0246883	0.539081	830
0.537448	-0.0247481	0.539022	831
0.537299	-0.0248079	0.538963	832
0.537222	-0.0248677	0.538904	833
0.535967	-0.0249275	0.538845	834
0.535846	-0.0207334	0.538786	835
0.535756	-0.0207932	0.538727	836
0.535063	-0.020853	0.538668	837
0.534764	-0.0209128	0.538609	838
0.534493	-0.0209726	0.53855	839
0.53359	-0.0210324	0.538491	840
0.533475	-0.0210922	0.538432	841
0.533199	-0.021152	0.538373	842
0.533167	-0.0212118	0.548255	843
0.532594	-0.0212716	0.548196	844
0.532564	-0.0213314	0.548137	845
0.53248	-0.0213912	0.548078	846
0.531761	-0.021451	0.548019	847
0.531729	-0.0215108	0.54796	848
0.531418	-0.0215706	0.547901	849
0.530505	-0.0216303	0.547842	850
0.530359	-0.0216901	0.547783	851
0.528893	-0.0217499	0.547724	852
0.528799	-0.0218097	0.547665	853
0.528795	-0.0218695	0.547606	854
0.528503	-0.0219293	0.547547	855
0.528361	-0.0219891	0.547488	856
0.526594	-0.0220489	0.547429	857
0.526448	-0.0179284	0.54737	858
0.526179	-0.0179882	0.547311	859
0.525139	-0.018048	0.547252	860
0.525078	-0.0181078	0.547193	861
0.524976	-0.0181676	0.547134	862
0.524868	-0.0182274	0.547075	863
0.524077	-0.0182872	0.547016	864
0.524036	-0.0183469	0.546957	865
0.522896	-0.0184067	0.556648	866
0.522809	-0.0184665	0.556589	867
0.522774	-0.0185263	0.55653	868
0.522463	-0.0185861	0.566214	869
0.522362	-0.0186459	0.566155	870
0.522068	-0.0187057	0.566096	871
0.521585	-0.0187655	0.566037	872
0.521424	-0.0188253	0.565978	873
0.521393	-0.0188851	0.565919	874
0.521125	-0.0189449	0.56586	875
0.521017	-0.0190047	0.565801	876
0.520941	-0.0190645	0.565742	877
0.52078	-0.0149883	0.565683	878
0.520496	-0.0150481	0.565624	879
0.520429	-0.0151079	0.565565	880
0.520428	-0.0151677	0.565506	881
0.520305	-0.0152275	0.565447	882
0.519635	-0.0152873	0.565388	883
0.519326	-0.0153471	0.565329	884
0.519145	-0.0154069	0.574951	885
0.518794	-0.0154667	0.574892	886
0.518691	-0.0155265	0.574833	887
0.518565	-0.0155863	0.574774	888
0.51782	-0.0156461	0.574715	889
0.517817	-0.0157059	0.574656	890
0.517704	-0.0157656	0.574597	891
0.517462	-0.0158254	0.574538	892
0.517432	-0.0158852	0.574479	893
0.517409	-0.015945	0.57442	894
0.517016	-0.0160048	0.574361	895
0.516766	-0.0160646	0.574302	896
0.516351	-0.0161244	0.574243	897
0.516265	-0.0161842	0.574184	898
0.516065	-0.016244	0.574125	899
0.515944	-0.0163038	0.574066	900
0.515396	-0.0163636	0.574007	901
0.515258	-0.0164234	0.573948	902
0.515152	-0.0164832	0.573889	903
0.514914	-0.016543	0.57383	904
0.514427	-0.0166028	0.573771	905
0.513975	-0.0166626	0.573712	906
0.513812	-0.0167224	0.573653	907
0.513572	-0.0167821	0.573594	908
0.513275	-0.0168419	0.573535	909
0.512538	-0.0169017	0.573476	910
0.511533	-0.0169615	0.573416	911
0.511529	-0.0170213	0.573357	912
0.511379	-0.0170811	0.573298	913
0.511369	-0.0171409	0.573239	914
0.511326	-0.0172007	0.57318	915
0.510658	-0.0172605	0.573121	916
0.510364	-0.0173203	0.573062	917
0.510356	-0.0173801	0.573003	918
0.51025	-0.0174399	0.572944	919
0.510249	-0.0174997	0.572885	920
0.510227	-0.0175595	0.572826	921
0.510002	-0.0176193	0.572767	922
0.509629	-0.0176791	0.572708	923
0.509623	-0.0177389	0.572649	924
0.509415	-0.0177987	0.57259	925
0.509309	-0.0178584	0.572531	926
0.508886	-0.0179182	0.572472	927
0.508661	-0.017978	0.572413	928
0.508521	-0.0180378	0.572354	929
0.508186	-0.0180976	0.572295	930
0.507766	-0.0181574	0.572236	931
0.507333	-0.0182172	0.572177	932
0.50696	-0.018277	0.572118	933
0.506706	-0.0183368	0.572059	934
0.506146	-0.0183966	0.572	935
0.505882	-0.0184564	0.571941	936
0.505575	-0.0185162	0.571882	937
0.505503	-0.018576	0.571823	938
0.505455	-0.0186358	0.571764	939
0.505408	-0.0186956	0.571705	940
0.505258	-0.0187554	0.571646	941
0.505212	-0.0188152	0.571587	942
0.50474	-0.0188749	0.571528	943
0.504329	-0.0189347	0.571469	944
0.504241	-0.0189945	0.57141	945
0.504159	-0.0190543	0.571351	946
0.503133	-0.0191141	0.571292	947
0.503079	-0.0191739	0.571233	948
0.50269	-0.0192337	0.571174	949
0.502582	-0.0192935	0.580489	950
0.502549	-0.0193533	0.58043	951
0.502535	-0.0194131	0.580371	952
0.502519	-0.0194729	0.580312	953
0.502503	-0.0195327	0.580253	954
0.5023	-0.0195925	0.580194	955
0.501996	-0.0196523	0.589498	956
0.501986	-0.0197121	0.589439	957
0.501967	-0.0197719	0.58938	958
0.501188	-0.0198317	0.589321	959
0.501057	-0.0198915	0.589262	960
0.500981	-0.0199512	0.589203	961
0.499912	-0.020011	0.589144	962
0.499357	-0.0161026	0.589085	963
0.498843	-0.0161624	0.589026	964
0.498764	-0.0162222	0.588967	965
0.497726	-0.0162819	0.588908	966
0.497352	-0.0163417	0.588849	967
0.496767	-0.0164015	0.58879	968
0.496706	-0.0164613	0.588731	969
0.496042	-0.0165211	0.588672	970
0.496014	-0.0165809	0.588613	971
0.495705	-0.0166407	0.588554	972
0.495548	-0.0167005	0.588495	973
0.495537	-0.0167603	0.588436	974
0.495181	-0.0168201	0.588377	975
0.495157	-0.0168799	0.588318	976
0.494784	-0.0169397	0.588259	977
0.494449	-0.0169995	0.5882	978
0.494445	-0.0170593	0.597364	979
0.494358	-0.0171191	0.597305	980
0.494171	-0.0171789	0.597246	981
0.494062	-0.0172387	0.597187	982
0.493612	-0.0172984	0.597128	983
0.493561	-0.0173582	0.597069	984
0.493551	-0.017418	0.59701	985
0.493123	-0.0174778	0.596951	986
0.492588	-0.0175376	0.596892	987
0.492588	-0.0175974	0.596833	988
0.492391	-0.0176572	0.596774	989
0.491453	-0.017717	0.596715	990
0.491248	-0.0177768	0.596656	991
0.491245	-0.0178366	0.596597	992
0.490793	-0.0178964	0.596538	993
0.489552	-0.0179562	0.596479	994
0.48948	-0.018016	0.605551	995
0.489467	-0.0180758	0.605492	996
0.489206	-0.0181356	0.605433	997
0.489041	-0.0181954	0.605374	998
0.488919	-0.0182552	0.605315	999
0.488316	-0.018315	0.605256	1000
0.487682	-0.0183747	0.605197	1001
0.486834	-0.0184345	0.605138	1002
0.486777	-0.0184943	0.605079	1003
0.486669	-0.0185541	0.60502	1004
0.486577	-0.0186139	0.604961	1005
0.485934	-0.0186737	0.604902	1006
0.485514	-0.0187335	0.604843	1007
0.485325	-0.0187933	0.604784	1008
0.485034	-0.0188531	0.604725	1009
0.484961	-0.0189129	0.604666	1010
0.48486	-0.0189727	0.604607	1011
0.484803	-0.0190325	0.604548	1012
0.484763	-0.0190923	0.613533	1013
0.484477	-0.0191521	0.613474	1014
0.484441	-0.0192119	0.613415	1015
0.484303	-0.0192717	0.613356	1016
0.48424	-0.0193315	0.613297	1017
0.484099	-0.0193912	0.613238	1018
0.48399	-0.019451	0.613179	1019
0.483294	-0.0195108	0.61312	1020
0.482995	-0.0195706	0.613061	1021
0.482835	-0.0196304	0.613002	1022
0.482503	-0.0196902	0.612943	1023
0.482422	-0.01975	0.612884	1024
0.482232	-0.0198098	0.612825	1025
0.481932	-0.0198696	0.612766	1026
0.481904	-0.0199294	0.612707	1027
0.481695	-0.0199892	0.612648	1028
0.481347	-0.020049	0.612589	1029
0.480811	-0.0201088	0.61253	1030
0.480789	-0.0201686	0.612471	1031
0.480731	-0.0202284	0.612412	1032
0.480308	-0.0202882	0.612352	1033
0.480184	-0.020348	0.612293	1034
0.480148	-0.0204078	0.612234	1035
0.480064	-0.0204675	0.612175	1036
0.48003	-0.0205273	0.612116	1037
0.47989	-0.0205871	0.612057	1038
0.479875	-0.0206469	0.611998	1039
0.479854	-0.0207067	0.611939	1040
0.479841	-0.0207665	0.61188	1041
0.479781	-0.0208263	0.620773	1042
0.479298	-0.0208861	0.620714	1043
0.479233	-0.0171351	0.620655	1044
0.47892	-0.0171949	0.620596	1045
0.478897	-0.0172547	0.620537	1046
0.478825	-0.0173145	0.620478	1047
0.478613	-0.0173743	0.620419	1048
0.478564	-0.0174341	0.62036	1049
0.478234	-0.0174939	0.620301	1050
0.477968	-0.0175537	0.620242	1051
0.477747	-0.0176135	0.620183	1052
0.4774	-0.0176733	0.620124	1053
0.477135	-0.0177331	0.620065	1054
0.476928	-0.0177929	0.620006	1055
0.476696	-0.0178527	0.619947	1056
0.475857	-0.0179125	0.619888	1057
0.475552	-0.0179723	0.619829	1058
0.474534	-0.0180321	0.61977	1059
0.47436	-0.0180918	0.619711	1060
0.474171	-0.0181516	0.619652	1061
0.474047	-0.0182114	0.619593	1062
0.473883	-0.0182712	0.619534	1063
0.473794	-0.018331	0.619475	1064
0.473782	-0.0183908	0.619415	1065
0.473556	-0.0184506	0.619356	1066
0.472647	-0.0185104	0.619297	1067
0.47246	-0.0185702	0.619238	1068
0.472362	-0.01863	0.619179	1069
0.472277	-0.0186898	0.61912	1070
0.472232	-0.0187496	0.619061	1071
0.47203	-0.0188094	0.619002	1072
0.471932	-0.0188692	0.618943	1073
0.471822	-0.018929	0.618884	1074
0.471537	-0.0189888	0.618825	1075
0.471167	-0.0190486	0.618766	1076
0.471089	-0.0191084	0.618707	1077
0.471078	-0.0191681	0.618648	1078
0.471004	-0.0192279	0.618589	1079
0.47083	-0.0192877	0.61853	1080
0.470513	-0.0193475	0.618471	1081
0.46992	-0.0194073	0.618412	1082
0.469781	-0.0194671	0.618353	1083
0.469601	-0.0195269	0.618294	1084
0.469405	-0.0195867	0.618235	1085
0.469394	-0.0196465	0.618176	1086
0.469152	-0.0197063	0.618117	1087
0.468994	-0.0197661	0.618058	1088
0.468878	-0.0198259	0.617999	1089
0.468408	-0.0198857	0.61794	1090
0.468192	-0.0199455	0.617881	1091
0.467962	-0.0200053	0.617822	1092
0.467516	-0.0200651	0.617763	1093
0.467122	-0.0201249	0.617704	1094
0.466752	-0.0201846	0.617645	1095
0.466635	-0.0202444	0.617586	1096
0.466536	-0.0203042	0.617527	1097
0.466428	-0.020364	0.617468	1098
0.466404	-0.0204238	0.617409	1099
0.466391	-0.0204836	0.61735	1100
0.466046	-0.0205434	0.617291	1101
0.465921	-0.0206032	0.617232	1102
0.465653	-0.020663	0.617173	1103
0.465377	-0.0207228	0.617114	1104
0.464865	-0.0207826	0.617055	1105
0.464678	-0.0208424	0.616996	1106
0.46462	-0.0209022	0.616937	1107
0.464616	-0.020962	0.616878	1108
0.463387	-0.0210218	0.616819	1109
0.463178	-0.0210816	0.61676	1110
0.462777	-0.0211414	0.616701	1111
0.462758	-0.0212012	0.616642	1112
0.462337	-0.0212609	0.616583	1113
0.46232	-0.0213207	0.616524	1114
0.462055	-0.0213805	0.616465	1115
0.461894	-0.0214403	0.616406	1116
0.461763	-0.0215001	0.616347	1117
0.461344	-0.0215599	0.616288	1118
0.461057	-0.0216197	0.616229	1119
0.460965	-0.0216795	0.61617	1120
0.460519	-0.0217393	0.61611	1121
0.460096	-0.0217991	0.616051	1122
0.459618	-0.0218589	0.615992	1123
0.459511	-0.0219187	0.624509	1124
0.459279	-0.0219785	0.62445	1125
0.459082	-0.0220383	0.624391	1126
0.458902	-0.0220981	0.624332	1127
0.458816	-0.0221579	0.624273	1128
0.458302	-0.0222177	0.624214	1129
0.458259	-0.0222775	0.632708	1130
0.458206	-0.0223372	0.632649	1131
0.458135	-0.022397	0.63259	1132
0.458058	-0.0224568	0.632531	1133
0.457803	-0.0225166	0.632472	1134
0.457358	-0.0225764	0.632413	1135
0.457136	-0.0226362	0.632354	1136
0.457132	-0.022696	0.632295	1137
0.457107	-0.0227558	0.632236	1138
0.456818	-0.0228156	0.632177	1139
0.456743	-0.0228754	0.632118	1140
0.456647	-0.0229352	0.632059	1141
0.456562	-0.022995	0.632	1142
0.456561	-0.0230548	0.640462	1143
0.456379	-0.0231146	0.640403	1144
0.456337	-0.0231744	0.640344	1145
0.456313	-0.0232342	0.640285	1146
0.456248	-0.023294	0.640226	1147
0.456186	-0.0233537	0.640167	1148
0.456048	-0.0234135	0.640108	1149
0.456036	-0.0234733	0.640049	1150
0.455765	-0.0235331	0.63999	1151
0.455559	-0.0235929	0.639931	1152
0.455402	-0.0236527	0.639872	1153
0.455329	-0.0237125	0.639813	1154
0.455302	-0.0237723	0.639754	1155
0.455264	-0.0238321	0.639695	1156
0.455133	-0.0238919	0.639636	1157
0.455089	-0.0239517	0.639577	1158
0.454822	-0.0240115	0.639518	1159
0.454423	-0.0240713	0.639459	1160
0.454385	-0.0241311	0.6394	1161
0.453958	-0.0241909	0.639341	1162
0.453611	-0.0242507	0.639282	1163
0.453386	-0.0243105	0.639222	1164
0.453226	-0.0243703	0.639163	1165
0.453214	-0.02443	0.639104	1166
0.453075	-0.0244898	0.639045	1167
0.452966	-0.0245496	0.638986	1168
0.452691	-0.0246094	0.647377	1169
0.452304	-0.0246692	0.647318	1170
0.451979	-0.024729	0.647259	1171
0.45148	-0.0247888	0.6472	1172
0.45139	-0.0248486	0.647141	1173
0.451337	-0.0249084	0.647082	1174
0.451117	-0.0249682	0.647023	1175
0.45109	-0.025028	0.646964	1176
0.451052	-0.0250878	0.646905	1177
0.450978	-0.0251476	0.646846	1178
0.450818	-0.0252074	0.646787	1179
0.450658	-0.0252672	0.646728	1180
0.450606	-0.025327	0.646669	1181
0.450545	-0.0253868	0.64661	1182
0.450413	-0.0254465	0.646551	1183
0.449934	-0.0255063	0.646492	1184
0.449404	-0.0255661	0.646433	1185
0.44913	-0.0256259	0.646374	1186
0.44913	-0.0256857	0.646315	1187
0.448632	-0.0257455	0.646256	1188
0.448241	-0.0258053	0.646197	1189
0.448047	-0.0258651	0.646138	1190
0.447728	-0.0259249	0.646078	1191
0.447694	-0.0259847	0.646019	1192
0.447349	-0.0260445	0.64596	1193
0.447342	-0.0261043	0.645901	1194
0.447309	-0.0261641	0.645842	1195
0.447174	-0.022664	0.645783	1196
0.446554	-0.0227238	0.645724	1197
0.446531	-0.0227836	0.645665	1198
0.446526	-0.0228434	0.653942	1199
0.446442	-0.0229032	0.653883	1200
0.44577	-0.022963	0.662145	1201
0.445415	-0.0230228	0.662086	1202
0.445363	-0.0230826	0.662027	1203
0.445235	-0.0231424	0.661968	1204
0.444492	-0.0232022	0.661909	1205
0.444425	-0.023262	0.66185	1206
0.44437	-0.0233218	0.661791	1207
0.44392	-0.0233816	0.661732	1208
0.44366	-0.0234414	0.661673	1209
0.443336	-0.0235012	0.661614	1210
0.442314	-0.023561	0.661555	1211
0.442103	-0.0236207	0.661496	1212
0.442081	-0.0236805	0.661436	1213
0.442002	-0.0237403	0.661377	1214
0.441442	-0.0238001	0.661318	1215
0.441383	-0.0238599	0.661259	1216
0.441028	-0.0239197	0.669434	1217
0.440832	-0.0239795	0.669375	1218
0.440771	-0.0240393	0.669316	1219
0.440565	-0.0240991	0.669257	1220
0.440483	-0.0241589	0.669198	1221
0.440395	-0.0242187	0.669139	1222
0.440037	-0.0242785	0.66908	1223
0.439824	-0.0243383	0.669021	1224
0.439658	-0.0243981	0.668962	1225
0.439641	-0.0244579	0.668903	1226
0.439417	-0.0245177	0.668844	1227
0.439272	-0.0245775	0.668785	1228
0.438495	-0.0246373	0.668726	1229
0.437913	-0.024697	0.668666	1230
0.437887	-0.0247568	0.668607	1231
0.437486	-0.0248166	0.668548	1232
0.437147	-0.0248764	0.668489	1233
0.437135	-0.0249362	0.66843	1234
0.437132	-0.024996	0.676533	1235
0.436889	-0.0250558	0.676473	1236
0.436812	-0.0251156	0.676414	1237
0.436317	-0.0251754	0.676355	1238
0.43611	-0.0252352	0.676296	1239
0.435566	-0.025295	0.676237	1240
0.435547	-0.0253548	0.676178	1241
0.435514	-0.0254146	0.676119	1242
0.434658	-0.0254744	0.67606	1243
0.434148	-0.0255342	0.676001	1244
0.433799	-0.025594	0.675942	1245
0.433496	-0.0256538	0.675883	1246
0.433479	-0.0257135	0.675824	1247
0.433217	-0.0257733	0.675765	1248
0.433168	-0.0258331	0.675706	1249
0.433147	-0.0258929	0.675647	1250
0.432867	-0.0259527	0.675588	1251
0.432781	-0.0260125	0.675529	1252
0.43278	-0.0260723	0.67547	1253
0.432436	-0.0261321	0.675411	1254
0.432302	-0.0261919	0.675352	1255
0.431427	-0.0262517	0.675293	1256
0.431249	-0.0263115	0.675234	1257
0.431222	-0.0263713	0.675175	1258
0.430613	-0.0264311	0.675116	1259
0.430598	-0.0264909	0.675057	1260
0.430118	-0.0265507	0.674998	1261
0.430022	-0.0266105	0.674939	1262
0.429548	-0.0266703	0.67488	1263
0.429534	-0.0267301	0.674821	1264
0.429069	-0.0267898	0.674762	1265
0.428839	-0.0268496	0.674703	1266
0.428259	-0.0269094	0.674644	1267
0.427976	-0.0269692	0.674585	1268
0.427527	-0.027029	0.674526	1269
0.42748	-0.0270888	0.674467	1270
0.427167	-0.0271486	0.674408	1271
0.426556	-0.0238099	0.674349	1272
0.426074	-0.0238697	0.67429	1273
0.426003	-0.0239295	0.674231	1274
0.425637	-0.0239893	0.674172	1275
0.425583	-0.0240491	0.674113	1276
0.425505	-0.0241089	0.674054	1277
0.425149	-0.0241687	0.673995	1278
0.425101	-0.0242285	0.673936	1279
0.424933	-0.0242883	0.673877	1280
0.424933	-0.0243481	0.673818	1281
0.424545	-0.0244079	0.673759	1282
0.424391	-0.0244677	0.6737	1283
0.423905	-0.0245275	0.673641	1284
0.423893	-0.0245873	0.673582	1285
0.423874	-0.0246471	0.681438	1286
0.423571	-0.0247069	0.681379	1287
0.423163	-0.0247667	0.68132	1288
0.423004	-0.0248264	0.681261	1289
0.422746	-0.0248862	0.681202	1290
0.422735	-0.024946	0.681143	1291
0.422303	-0.0250058	0.681084	1292
0.422152	-0.0250656	0.681025	1293
0.42207	-0.0251254	0.680966	1294
0.422028	-0.0251852	0.680907	1295
0.422009	-0.025245	0.680848	1296
0.421734	-0.0253048	0.680789	1297
0.421689	-0.0253646	0.68073	1298
0.421687	-0.0254244	0.680671	1299
0.421658	-0.0254842	0.680612	1300
0.421521	-0.025544	0.680553	1301
0.421223	-0.0256038	0.680494	1302
0.420563	-0.0256636	0.680435	1303
0.420554	-0.0257234	0.680376	1304
0.420531	-0.0257832	0.680317	1305
0.420275	-0.025843	0.680258	1306
0.420207	-0.0259027	0.680199	1307
0.420074	-0.0259625	0.68014	1308
0.420014	-0.0260223	0.680081	1309
0.420013	-0.0260821	0.680022	1310
0.419612	-0.0261419	0.679963	1311
0.419335	-0.0262017	0.679903	1312
0.419081	-0.0262615	0.679844	1313
0.418718	-0.0263213	0.679785	1314
0.418533	-0.0263811	0.679726	1315
0.418288	-0.0264409	0.679667	1316
0.417976	-0.0265007	0.679608	1317
0.417862	-0.0265605	0.679549	1318
0.417776	-0.0266203	0.67949	1319
0.417419	-0.0266801	0.679431	1320
0.417062	-0.0267399	0.679372	1321
0.416762	-0.0267997	0.679313	1322
0.416731	-0.0268595	0.679254	1323
0.416406	-0.0269192	0.679195	1324
0.416148	-0.026979	0.679136	1325
0.415698	-0.0270388	0.679077	1326
0.415339	-0.0270986	0.679018	1327
0.415157	-0.0271584	0.678959	1328
0.415124	-0.0272182	0.6789	1329
0.415014	-0.027278	0.678841	1330
0.414958	-0.0273378	0.678782	1331
0.41484	-0.0273976	0.678723	1332
0.414653	-0.0274574	0.678664	1333
0.414471	-0.0275172	0.678605	1334
0.414441	-0.027577	0.678546	1335
0.413829	-0.0276368	0.678487	1336
0.413682	-0.0276966	0.678428	1337
0.413559	-0.0277564	0.678369	1338
0.413484	-0.0278162	0.67831	1339
0.413429	-0.027876	0.678251	1340
0.413372	-0.0279358	0.678192	1341
0.413326	-0.0279955	0.678133	1342
0.41279	-0.0280553	0.678074	1343
0.412637	-0.0281151	0.678015	1344
0.412512	-0.0281749	0.677956	1345
0.412309	-0.0282347	0.677897	1346
0.412292	-0.0282945	0.677838	1347
0.412112	-0.0283543	0.677779	1348
0.412062	-0.0284141	0.67772	1349
0.412037	-0.0284739	0.677661	1350
0.411967	-0.0285337	0.677602	1351
0.411506	-0.0285935	0.677543	1352
0.411339	-0.0286533	0.677484	1353
0.410965	-0.0287131	0.677425	1354
0.410964	-0.0287729	0.677366	1355
0.410925	-0.0288327	0.677307	1356
0.410882	-0.0288925	0.677248	1357
0.410836	-0.0289523	0.677189	1358
0.410825	-0.029012	0.67713	1359
0.41068	-0.0290718	0.677071	1360
0.410534	-0.0291316	0.677012	1361
0.409945	-0.0291914	0.676953	1362
0.409685	-0.0292512	0.676894	1363
0.409451	-0.029311	0.676835	1364
0.409317	-0.0293708	0.676776	1365
0.409181	-0.0294306	0.676717	1366
0.409107	-0.0294904	0.676657	1367
0.408853	-0.0295502	0.676598	1368
0.408343	-0.02961	0.676539	1369
0.408125	-0.0296698	0.67648	1370
0.408006	-0.0297296	0.676421	1371
0.40794	-0.0297894	0.676362	1372
0.407695	-0.0298492	0.676303	1373
0.407072	-0.029909	0.676244	1374
0.407022	-0.0299688	0.676185	1375
0.40688	-0.0300286	0.676126	1376
0.406732	-0.0300883	0.676067	1377
0.406367	-0.0301481	0.676008	1378
0.405472	-0.0302079	0.675949	1379
0.405284	-0.0302677	0.67589	1380
0.404899	-0.0303275	0.675831	1381
0.404647	-0.0303873	0.675772	1382
0.404373	-0.0304471	0.675713	1383
0.403872	-0.027286	0.675654	1384
0.403621	-0.0273458	0.675595	1385
0.403582	-0.0274056	0.675536	1386
0.403481	-0.0274654	0.675477	1387
0.403362	-0.0275252	0.675418	1388
0.403326	-0.027585	0.675359	1389
0.402851	-0.0276448	0.6753	1390
0.402782	-0.0277046	0.675241	1391
0.402576	-0.0277644	0.675182	1392
0.402143	-0.0278241	0.675123	1393
0.401975	-0.0278839	0.675064	1394
0.401641	-0.0279437	0.675005	1395
0.400942	-0.0280035	0.674946	1396
0.400889	-0.0280633	0.674887	1397
0.400838	-0.0281231	0.674828	1398
0.400836	-0.0281829	0.674769	1399
0.400638	-0.0282427	0.67471	1400
0.400393	-0.0283025	0.674651	1401
0.400382	-0.0283623	0.674592	1402
0.400296	-0.0284221	0.674533	1403
0.399786	-0.0284819	0.674474	1404
0.399515	-0.0285417	0.674415	1405
0.39875	-0.0286015	0.674356	1406
0.398382	-0.0286613	0.674297	1407
0.398176	-0.0287211	0.674238	1408
0.39799	-0.0287809	0.674179	1409
0.397963	-0.0288406	0.67412	1410
0.39749	-0.0289004	0.674061	1411
0.397487	-0.0289602	0.674002	1412
0.397478	-0.02902	0.673943	1413
0.397335	-0.0290798	0.673884	1414
0.397317	-0.0291396	0.673825	1415
0.397253	-0.0291994	0.673766	1416
0.397206	-0.0292592	0.673707	1417
0.397188	-0.029319	0.673648	1418
0.397136	-0.0262106	0.673589	1419
0.396576	-0.0262704	0.67353	1420
0.396436	-0.0263302	0.673471	1421
0.395973	-0.02639	0.673412	1422
0.395896	-0.0264498	0.673352	1423
0.395798	-0.0265096	0.673293	1424
0.395669	-0.0265694	0.673234	1425
0.395653	-0.0266292	0.673175	1426
0.395644	-0.026689	0.673116	1427
0.395512	-0.0267488	0.673057	1428
0.395331	-0.0268086	0.672998	1429
0.394837	-0.0268683	0.672939	1430
0.394654	-0.0269281	0.67288	1431
0.39435	-0.0269879	0.672821	1432
0.394291	-0.0270477	0.672762	1433
0.394267	-0.0271075	0.672703	1434
0.394191	-0.0271673	0.672644	1435
0.394017	-0.0272271	0.672585	1436
0.393953	-0.0272869	0.672526	1437
0.393891	-0.0273467	0.672467	1438
0.393512	-0.0274065	0.672408	1439
0.393501	-0.0274663	0.672349	1440
0.393432	-0.0275261	0.67229	1441
0.393405	-0.0275859	0.672231	1442
0.393244	-0.0276457	0.672172	1443
0.393178	-0.0277055	0.672113	1444
0.392689	-0.0277653	0.672054	1445
0.392613	-0.0278251	0.671995	1446
0.392192	-0.0278849	0.671936	1447
0.392187	-0.0279446	0.671877	1448
0.392076	-0.0280044	0.671818	1449
0.391925	-0.0280642	0.671759	1450
0.391888	-0.028124	0.6717	1451
0.391734	-0.0281838	0.671641	1452
0.391637	-0.0282436	0.671582	1453
0.391278	-0.0283034	0.671523	1454
0.391218	-0.0283632	0.671464	1455
0.391045	-0.028423	0.671405	1456
0.390921	-0.0284828	0.671346	1457
0.390628	-0.0285426	0.671287	1458
0.390597	-0.0286024	0.671228	1459
0.389948	-0.0286622	0.671169	1460
0.389937	-0.028722	0.67111	1461
0.389874	-0.0287818	0.671051	1462
0.389685	-0.0288416	0.670992	1463
0.389666	-0.0289014	0.670933	1464
0.38962	-0.0289611	0.670874	1465
0.389616	-0.0290209	0.670815	1466
0.389602	-0.0290807	0.670756	1467
0.389293	-0.0291405	0.670697	1468
0.38913	-0.0292003	0.670638	1469
0.388877	-0.0292601	0.670579	1470
0.388446	-0.0293199	0.67052	1471
0.388169	-0.0293797	0.670461	1472
0.388024	-0.0294395	0.670402	1473
0.387552	-0.0294993	0.670343	1474
0.387284	-0.0295591	0.670284	1475
0.387178	-0.0296189	0.670225	1476
0.387016	-0.0296787	0.670166	1477
0.386998	-0.0297385	0.670107	1478
0.386975	-0.0297983	0.670047	1479
0.386933	-0.0298581	0.669988	1480
0.386873	-0.0299179	0.669929	1481
0.386835	-0.0299777	0.66987	1482
0.38666	-0.0300374	0.669811	1483
0.386223	-0.0300972	0.669752	1484
0.386163	-0.030157	0.669693	1485
0.3858	-0.0302168	0.669634	1486
0.385654	-0.0302766	0.669575	1487
0.385293	-0.0303364	0.669516	1488
0.384927	-0.0303962	0.669457	1489
0.384558	-0.030456	0.669398	1490
0.384436	-0.0305158	0.669339	1491
0.384008	-0.0305756	0.66928	1492
0.383736	-0.0306354	0.669221	1493
0.383721	-0.0306952	0.669162	1494
0.38357	-0.030755	0.669103	1495
0.383342	-0.0308148	0.669044	1496
0.383296	-0.0308746	0.668985	1497
0.383274	-0.0309344	0.668926	1498
0.383259	-0.0309942	0.668867	1499
0.383256	-0.0310539	0.668808	1500
0.382908	-0.0311137	0.668749	1501
0.382735	-0.0311735	0.66869	1502
0.382172	-0.0312333	0.668631	1503
0.382155	-0.0312931	0.668572	1504
0.381627	-0.0313529	0.668513	1505
0.381488	-0.0314127	0.668454	1506
0.381113	-0.0314725	0.668395	1507
0.380925	-0.0315323	0.668336	1508
0.380808	-0.0315921	0.668277	1509
0.380744	-0.0316519	0.668218	1510
0.380551	-0.0317117	0.668159	1511
0.380234	-0.0317715	0.6681	1512
0.380168	-0.0318313	0.668041	1513
0.380129	-0.0318911	0.667982	1514
0.379912	-0.0319509	0.667923	1515
0.379552	-0.0320107	0.667864	1516
0.379512	-0.0320705	0.667805	1517
0.379276	-0.0321302	0.667746	1518
0.378864	-0.03219	0.667687	1519
0.37863	-0.0322498	0.667628	1520
0.377843	-0.0323096	0.667569	1521
0.377832	-0.0323694	0.66751	1522
0.37783	-0.0324292	0.667451	1523
0.377745	-0.032489	0.667392	1524
0.377382	-0.0325488	0.667333	1525
0.377253	-0.0326086	0.667274	1526
0.377225	-0.0326684	0.667215	1527
0.37713	-0.0327282	0.667156	1528
0.376876	-0.032788	0.667097	1529
0.376697	-0.0328478	0.667038	1530
0.376362	-0.0329076	0.666979	1531
0.376177	-0.0329674	0.66692	1532
0.376164	-0.0330272	0.666861	1533
0.37598	-0.033087	0.666802	1534
0.375939	-0.0331467	0.666742	1535
0.375658	-0.0332065	0.666683	1536
0.375494	-0.0332663	0.666624	1537
0.375468	-0.0333261	0.666565	1538
0.375411	-0.0333859	0.666506	1539
0.375124	-0.0334457	0.666447	1540
0.374605	-0.0335055	0.666388	1541
0.374579	-0.0335653	0.666329	1542
0.374543	-0.0336251	0.66627	1543
0.374502	-0.0336849	0.666211	1544
0.374475	-0.0337447	0.666152	1545
0.374469	-0.0338045	0.666093	1546
0.374364	-0.0338643	0.666034	1547
0.374284	-0.0339241	0.665975	1548
0.374222	-0.0339839	0.665916	1549
0.374217	-0.0340437	0.665857	1550
0.374158	-0.0341035	0.665798	1551
0.374121	-0.0341633	0.665739	1552
0.374079	-0.034223	0.66568	1553
0.374017	-0.0342828	0.665621	1554
0.373841	-0.0343426	0.665562	1555
0.373706	-0.0344024	0.665503	1556
0.373655	-0.0344622	0.665444	1557
0.373644	-0.034522	0.665385	1558
0.37362	-0.0345818	0.665326	1559
0.373505	-0.0346416	0.665267	1560
0.373367	-0.0347014	0.665208	1561
0.373157	-0.0347612	0.665149	1562
0.373083	-0.034821	0.66509	1563
0.373042	-0.0348808	0.665031	1564
0.3728	-0.0349406	0.664972	1565
0.372508	-0.0350004	0.664913	1566
0.372381	-0.0320857	0.664854	1567
0.372348	-0.0321455	0.664795	1568
0.372274	-0.0322053	0.664736	1569
0.372072	-0.0322651	0.664677	1570
0.372018	-0.0323249	0.664618	1571
0.371798	-0.0323847	0.664559	1572
0.371786	-0.0324445	0.6645	1573
0.371743	-0.0325043	0.664441	1574
0.371683	-0.0325641	0.664382	1575
0.371631	-0.0326239	0.664323	1576
0.371474	-0.0326837	0.664264	1577
0.371321	-0.0327435	0.664205	1578
0.371266	-0.0328033	0.664146	1579
0.370961	-0.0328631	0.664087	1580
0.370904	-0.0329229	0.664028	1581
0.370704	-0.0329826	0.663969	1582
0.370478	-0.0330424	0.66391	1583
0.370215	-0.0331022	0.663851	1584
0.370172	-0.033162	0.663792	1585
0.369939	-0.0332218	0.663733	1586
0.369835	-0.0332816	0.663674	1587
0.369771	-0.0333414	0.663615	1588
0.369512	-0.0334012	0.663556	1589
0.369404	-0.033461	0.663496	1590
0.369397	-0.0335208	0.663437	1591
0.369241	-0.0335806	0.663378	1592
0.368801	-0.0336404	0.663319	1593
0.368674	-0.0337002	0.66326	1594
0.368509	-0.03376	0.663201	1595
0.367776	-0.0338198	0.663142	1596
0.367706	-0.0338796	0.663083	1597
0.367389	-0.0339394	0.663024	1598
0.367238	-0.0339992	0.662965	1599
0.367186	-0.0340589	0.662906	1600
0.367145	-0.0341187	0.662847	1601
0.366902	-0.0341785	0.662788	1602
0.36684	-0.0342383	0.662729	1603
0.366772	-0.0342981	0.66267	1604
0.366726	-0.0314277	0.662611	1605
0.366596	-0.0314875	0.662552	1606
0.366524	-0.0315473	0.662493	1607
0.366339	-0.0316071	0.662434	1608
0.36617	-0.0316669	0.662375	1609
0.366084	-0.0317267	0.662316	1610
0.366073	-0.0317865	0.662257	1611
0.365923	-0.0318463	0.662198	1612
0.365849	-0.0319061	0.662139	1613
0.365517	-0.0319659	0.66208	1614
0.365458	-0.0320257	0.662021	1615
0.365303	-0.0320855	0.661962	1616
0.365097	-0.0321453	0.661903	1617
0.364995	-0.0322051	0.661844	1618
0.364992	-0.0322649	0.661785	1619
0.364955	-0.0323247	0.661726	1620
0.364866	-0.0323845	0.661667	1621
0.364756	-0.0324443	0.661608	1622
0.364648	-0.032504	0.661549	1623
0.364647	-0.0325638	0.66149	1624
0.364444	-0.0326236	0.661431	1625
0.364382	-0.0326834	0.661372	1626
0.364218	-0.0327432	0.661313	1627
0.364124	-0.032803	0.661254	1628
0.364066	-0.0328628	0.661195	1629
0.36406	-0.0329226	0.661136	1630
0.363825	-0.0329824	0.667879	1631
0.363585	-0.0330422	0.66782	1632
0.363534	-0.033102	0.667761	1633
0.363257	-0.0331618	0.667702	1634
0.363218	-0.0332216	0.667643	1635
0.362633	-0.0332814	0.667584	1636
0.362626	-0.0333412	0.674305	1637
0.361984	-0.033401	0.674246	1638
0.361881	-0.0334608	0.674187	1639
0.361589	-0.0335205	0.674128	1640
0.361276	-0.0335803	0.674069	1641
0.361162	-0.0336401	0.67401	1642
0.361153	-0.0336999	0.673951	1643
0.360813	-0.0337597	0.673892	1644
0.360383	-0.0338195	0.673833	1645
0.360181	-0.0338793	0.673774	1646
0.36018	-0.0339391	0.673715	1647
0.360091	-0.0339989	0.673656	1648
0.360068	-0.0340587	0.673597	1649
0.359964	-0.0341185	0.673538	1650
0.359838	-0.0341783	0.673479	1651
0.359726	-0.0342381	0.67342	1652
0.359678	-0.0342979	0.673361	1653
0.359591	-0.0343577	0.673302	1654
0.359557	-0.0344175	0.679966	1655
0.359476	-0.0344773	0.679907	1656
0.359136	-0.0345371	0.679848	1657
0.359072	-0.0345968	0.679789	1658
0.358742	-0.0346566	0.67973	1659
0.358482	-0.0347164	0.679671	1660
0.357725	-0.0347762	0.679612	1661
0.357609	-0.034836	0.679553	1662
0.357587	-0.0348958	0.679494	1663
0.357546	-0.0349556	0.679435	1664
0.357513	-0.0350154	0.679376	1665
0.35751	-0.0350752	0.679317	1666
0.357497	-0.035135	0.679258	1667
0.357321	-0.0351948	0.679199	1668
0.357041	-0.0352546	0.67914	1669
0.356935	-0.0353144	0.679081	1670
0.356463	-0.0353742	0.679022	1671
0.356405	-0.035434	0.678963	1672
0.356162	-0.0354938	0.678904	1673
0.356146	-0.0355536	0.678845	1674
0.356127	-0.0356133	0.678786	1675
0.356054	-0.0356731	0.678727	1676
0.356034	-0.0357329	0.678668	1677
0.355991	-0.0357927	0.678609	1678
0.355897	-0.0358525	0.67855	1679
0.355303	-0.0359123	0.678491	1680
0.354584	-0.0359721	0.678432	1681
0.354383	-0.0360319	0.678373	1682
0.354212	-0.0360917	0.678314	1683
0.353932	-0.0361515	0.678255	1684
0.353697	-0.0362113	0.678196	1685
0.353696	-0.0362711	0.678137	1686
0.353263	-0.0363309	0.678078	1687
0.352849	-0.0363907	0.678019	1688
0.352578	-0.0364505	0.67796	1689
0.352244	-0.0365103	0.677901	1690
0.351999	-0.0365701	0.677842	1691
0.351757	-0.0366299	0.677782	1692
0.35168	-0.0366896	0.677723	1693
0.351641	-0.0367494	0.677664	1694
0.351451	-0.0368092	0.677605	1695
0.351338	-0.036869	0.677546	1696
0.351251	-0.0369288	0.677487	1697
0.351167	-0.0369886	0.677428	1698
0.350955	-0.0370484	0.677369	1699
0.350868	-0.0371082	0.67731	1700
0.350413	-0.037168	0.677251	1701
0.350089	-0.0372278	0.677192	1702
0.349857	-0.0372876	0.677133	1703
0.349799	-0.0373474	0.677074	1704
0.349789	-0.0374072	0.677015	1705
0.349748	-0.037467	0.676956	1706
0.349673	-0.0375268	0.676897	1707
0.349616	-0.0375866	0.676838	1708
0.349424	-0.0376464	0.676779	1709
0.349417	-0.0377061	0.67672	1710
0.349384	-0.0377659	0.676661	1711
0.34921	-0.0378257	0.676602	1712
0.349187	-0.0378855	0.676543	1713
0.349069	-0.0379453	0.676484	1714
0.34894	-0.0380051	0.676425	1715
0.348921	-0.0380649	0.682892	1716
0.34881	-0.0381247	0.682833	1717
0.348766	-0.0381845	0.682774	1718
0.348734	-0.0382443	0.682715	1719
0.348715	-0.0383041	0.682656	1720
0.348697	-0.0383639	0.682597	1721
0.348478	-0.0384237	0.682538	1722
0.34842	-0.0384835	0.682479	1723
0.348314	-0.0385433	0.68242	1724
0.34816	-0.0386031	0.682361	1725
0.348157	-0.0386629	0.682302	1726
0.348127	-0.0387227	0.682243	1727
0.347967	-0.0387824	0.682184	1728
0.347941	-0.0388422	0.682125	1729
0.347809	-0.038902	0.682066	1730
0.347188	-0.0389618	0.682007	1731
0.347106	-0.0390216	0.681948	1732
0.347029	-0.0390814	0.681889	1733
0.346684	-0.0391412	0.68183	1734
0.346208	-0.039201	0.681771	1735
0.345725	-0.0392608	0.681712	1736
0.345482	-0.0393206	0.681653	1737
0.344929	-0.0393804	0.681594	1738
0.34491	-0.0394402	0.681535	1739
0.344571	-0.0395	0.681476	1740
0.344534	-0.0395598	0.681417	1741
0.344404	-0.0396196	0.681358	1742
0.344378	-0.0396794	0.681299	1743
0.344148	-0.0397392	0.68124	1744
0.343914	-0.0397989	0.681181	1745
0.343665	-0.0398587	0.681122	1746
0.343595	-0.0399185	0.681063	1747
0.343385	-0.0399783	0.681004	1748
0.343347	-0.0400381	0.680945	1749
0.343166	-0.0400979	0.680886	1750
0.343035	-0.0401577	0.680827	1751
0.34294	-0.0402175	0.680768	1752
0.342928	-0.0402773	0.680709	1753
0.342908	-0.0403371	0.68065	1754
0.342894	-0.0403969	0.68059	1755
0.342789	-0.0404567	0.680531	1756
0.342766	-0.0405165	0.680472	1757
0.342758	-0.0378337	0.680413	1758
0.342572	-0.0378935	0.680354	1759
0.342515	-0.0379533	0.680295	1760
0.342316	-0.0380131	0.680236	1761
0.341972	-0.0380729	0.680177	1762
0.341778	-0.0381327	0.680118	1763
0.341676	-0.0381925	0.680059	1764
0.341651	-0.0382523	0.68	1765
0.341522	-0.0383121	0.679941	1766
0.341319	-0.0383719	0.679882	1767
0.341228	-0.0384317	0.679823	1768
0.341185	-0.0384914	0.679764	1769
0.341179	-0.0385512	0.679705	1770
0.341166	-0.038611	0.679646	1771
0.340987	-0.0386708	0.679587	1772
0.340507	-0.0387306	0.679528	1773
0.340437	-0.0387904	0.679469	1774
0.340351	-0.0388502	0.67941	1775
0.340215	-0.03891	0.679351	1776
0.34017	-0.0389698	0.679292	1777
0.339788	-0.0390296	0.679233	1778
0.3396	-0.0390894	0.679174	1779
0.339586	-0.0391492	0.679115	1780
0.339576	-0.039209	0.679056	1781
0.339362	-0.0392688	0.678997	1782
0.339079	-0.0393286	0.678938	1783
0.339022	-0.0393884	0.685222	1784
0.338909	-0.0394482	0.685163	1785
0.338907	-0.0395079	0.685104	1786
0.33875	-0.0395677	0.685045	1787
0.338547	-0.0396275	0.684986	1788
0.338421	-0.0396873	0.684927	1789
0.338188	-0.0397471	0.684868	1790
0.338148	-0.0398069	0.684809	1791
0.337994	-0.0398667	0.68475	1792
0.337927	-0.0399265	0.68469	1793
0.3378	-0.0399863	0.684631	1794
0.33773	-0.0400461	0.684572	1795
0.337726	-0.0401059	0.684513	1796
0.337585	-0.0401657	0.684454	1797
0.337457	-0.0402255	0.684395	1798
0.337292	-0.0402853	0.684336	1799
0.336949	-0.0403451	0.684277	1800
0.336947	-0.0404049	0.684218	1801
0.336874	-0.0404647	0.684159	1802
0.336739	-0.0405245	0.6841	1803
0.336514	-0.0405842	0.684041	1804
0.336015	-0.040644	0.683982	1805
0.336012	-0.0407038	0.683923	1806
0.335994	-0.0407636	0.683864	1807
0.335788	-0.0408234	0.683805	1808
0.335686	-0.0408832	0.683746	1809
0.33538	-0.040943	0.683687	1810
0.335203	-0.0410028	0.683628	1811
0.335175	-0.0410626	0.683569	1812
0.335019	-0.0411224	0.68351	1813
0.334988	-0.0411822	0.683451	1814
0.334702	-0.041242	0.683392	1815
0.334664	-0.0413018	0.683333	1816
0.334564	-0.0413616	0.683274	1817
0.334494	-0.0414214	0.683215	1818
0.334207	-0.0414812	0.683156	1819
0.334203	-0.0388653	0.683097	1820
0.334198	-0.0389251	0.683038	1821
0.333982	-0.0389849	0.682979	1822
0.333894	-0.0390447	0.68292	1823
0.333762	-0.0391045	0.682861	1824
0.333706	-0.0391643	0.682802	1825
0.333661	-0.0392241	0.682743	1826
0.333654	-0.0392839	0.682684	1827
0.333604	-0.0393437	0.682625	1828
0.333509	-0.0394035	0.682566	1829
0.333451	-0.0394633	0.682507	1830
0.332989	-0.0395231	0.682448	1831
0.332949	-0.0395829	0.688619	1832
0.332902	-0.0396427	0.68856	1833
0.332891	-0.0397025	0.688501	1834
0.332879	-0.0397623	0.688442	1835
0.332867	-0.0398221	0.688383	1836
0.332802	-0.0398819	0.688324	1837
0.332747	-0.0399416	0.688265	1838
0.332554	-0.0400014	0.688206	1839
0.33249	-0.0400612	0.688147	1840
0.332205	-0.040121	0.688088	1841
0.332165	-0.0401808	0.688029	1842
0.332071	-0.0402406	0.68797	1843
0.331333	-0.0403004	0.687911	1844
0.331307	-0.0403602	0.687852	1845
0.331243	-0.04042	0.687793	1846
0.330924	-0.0404798	0.687734	1847
0.330862	-0.0405396	0.687675	1848
0.330829	-0.0405994	0.687616	1849
0.330793	-0.0406592	0.687557	1850
0.33062	-0.040719	0.687498	1851
0.330488	-0.0407788	0.687439	1852
0.330337	-0.0408386	0.68738	1853
0.330071	-0.0408984	0.687321	1854
0.329696	-0.0409581	0.687261	1855
0.329328	-0.0410179	0.687202	1856
0.329242	-0.0410777	0.687143	1857
0.329089	-0.0411375	0.687084	1858
0.329055	-0.0411973	0.687025	1859
0.329051	-0.0412571	0.686966	1860
0.328835	-0.0413169	0.686907	1861
0.328607	-0.0413767	0.686848	1862
0.328548	-0.0414365	0.686789	1863
0.328535	-0.0414963	0.68673	1864
0.328479	-0.0415561	0.686671	1865
0.328436	-0.0416159	0.686612	1866
0.328369	-0.0416757	0.686553	1867
0.328325	-0.0417355	0.686494	1868
0.328236	-0.0417953	0.686435	1869
0.328217	-0.0418551	0.686376	1870
0.32776	-0.0419149	0.686317	1871
0.327517	-0.0419747	0.686258	1872
0.327397	-0.0420344	0.686199	1873
0.327341	-0.0420942	0.68614	1874
0.327216	-0.042154	0.692205	1875
0.327026	-0.0422138	0.692146	1876
0.326854	-0.0422736	0.692087	1877
0.326809	-0.0423334	0.692028	1878
0.326722	-0.0423932	0.691969	1879
0.326497	-0.042453	0.69191	1880
0.32603	-0.0425128	0.691851	1881
0.326022	-0.0425726	0.691792	1882
0.325972	-0.0426324	0.691733	1883
0.325955	-0.0426922	0.691674	1884
0.325792	-0.042752	0.691615	1885
0.325791	-0.0428118	0.691556	1886
0.32564	-0.0428716	0.691497	1887
0.325639	-0.0429314	0.691438	1888
0.325611	-0.0429912	0.691379	1889
0.325549	-0.0430509	0.69132	1890
0.325209	-0.0431107	0.691261	1891
0.324978	-0.0431705	0.691202	1892
0.32473	-0.0432303	0.691143	1893
0.324606	-0.0432901	0.691084	1894
0.324428	-0.0433499	0.691025	1895
0.324384	-0.0434097	0.690966	1896
0.324364	-0.0434695	0.690907	1897
0.32429	-0.0435293	0.690848	1898
0.324166	-0.0435891	0.690789	1899
0.323957	-0.0436489	0.69073	1900
0.323915	-0.0437087	0.690671	1901
0.323836	-0.0437685	0.690611	1902
0.323341	-0.0438283	0.690552	1903
0.323281	-0.0438881	0.690493	1904
0.323246	-0.0439479	0.690434	1905
0.323108	-0.0440077	0.690375	1906
0.323053	-0.0440675	0.690316	1907
0.322947	-0.0441272	0.690257	1908
0.322885	-0.044187	0.690198	1909
0.322874	-0.0442468	0.690139	1910
0.322828	-0.0443066	0.69008	1911
0.322556	-0.0443664	0.690021	1912
0.322423	-0.0418428	0.689962	1913
0.322392	-0.0419026	0.689903	1914
0.322298	-0.0419624	0.689844	1915
0.322124	-0.0420222	0.689785	1916
0.321781	-0.042082	0.689726	1917
0.321751	-0.0421418	0.689667	1918
0.321693	-0.0422016	0.689608	1919
0.321678	-0.0422614	0.689549	1920
0.321627	-0.0423212	0.68949	1921
0.321618	-0.0398039	0.689431	1922
0.321402	-0.0398636	0.689372	1923
0.321169	-0.0399234	0.689313	1924
0.320913	-0.0399832	0.689254	1925
0.320859	-0.040043	0.689195	1926
0.32038	-0.0401028	0.689136	1927
0.320081	-0.0401626	0.689077	1928
0.319825	-0.0402224	0.689018	1929
0.319641	-0.0402822	0.688959	1930
0.319503	-0.040342	0.6889	1931
0.319228	-0.0404018	0.688841	1932
0.318973	-0.0404616	0.688782	1933
0.318884	-0.0405214	0.688723	1934
0.318636	-0.0405812	0.688664	1935
0.318438	-0.040641	0.688605	1936
0.318314	-0.0407008	0.688546	1937
0.318301	-0.0407606	0.688487	1938
0.318225	-0.0408204	0.688428	1939
0.318077	-0.0408801	0.688369	1940
0.318009	-0.0409399	0.68831	1941
0.31755	-0.0409997	0.688251	1942
0.317314	-0.0410595	0.688192	1943
0.317251	-0.0411193	0.688133	1944
0.317119	-0.0411791	0.688074	1945
0.316994	-0.0412389	0.688015	1946
0.316975	-0.0412987	0.687956	1947
0.316969	-0.0413585	0.687897	1948
0.316845	-0.0414183	0.687838	1949
0.316815	-0.0414781	0.687779	1950
0.316524	-0.0415379	0.68772	1951
0.316467	-0.0415977	0.687661	1952
0.316427	-0.0416575	0.687602	1953
0.315962	-0.0417173	0.687543	1954
0.315936	-0.0417771	0.687484	1955
0.315832	-0.0418369	0.687425	1956
0.31583	-0.0418967	0.687366	1957
0.315772	-0.0419564	0.687306	1958
0.315619	-0.0420162	0.687247	1959
0.315523	-0.042076	0.687188	1960
0.315504	-0.0421358	0.687129	1961
0.315436	-0.0421956	0.68707	1962
0.315341	-0.0422554	0.687011	1963
0.315172	-0.0423152	0.686952	1964
0.315168	-0.042375	0.686893	1965
0.314874	-0.0424348	0.686834	1966
0.314806	-0.0424946	0.686775	1967
0.314804	-0.0425544	0.686716	1968
0.314211	-0.0426142	0.686657	1969
0.314031	-0.042674	0.686598	1970
0.313578	-0.0427338	0.686539	1971
0.313572	-0.0427936	0.68648	1972
0.313564	-0.0428534	0.686421	1973
0.313068	-0.0429132	0.686362	1974
0.312861	-0.0429729	0.686303	1975
0.312809	-0.0430327	0.686244	1976
0.312732	-0.0430925	0.686185	1977
0.312529	-0.0431523	0.686126	1978
0.312489	-0.0432121	0.686067	1979
0.312342	-0.0432719	0.686008	1980
0.312335	-0.0433317	0.685949	1981
0.312089	-0.0433915	0.68589	1982
0.311744	-0.0434513	0.685831	1983
0.311743	-0.0435111	0.685772	1984
0.311696	-0.0435709	0.685713	1985
0.311219	-0.0436307	0.685654	1986
0.311096	-0.0436905	0.685595	1987
0.310927	-0.0437503	0.685536	1988
0.310912	-0.0438101	0.685477	1989
0.310901	-0.0438699	0.685418	1990
0.310866	-0.0439297	0.685359	1991
0.310458	-0.0439895	0.6853	1992
0.310373	-0.0440492	0.685241	1993
0.310011	-0.044109	0.685182	1994
0.309727	-0.0441688	0.685123	1995
0.309615	-0.0442286	0.685064	1996
0.309594	-0.0442884	0.685005	1997
0.309547	-0.0443482	0.684946	1998
0.309504	-0.044408	0.684887	1999
[truncated: 15,057 more rows]

## Sheet: Figure_4i
Rank_Profile	GRNBoost2	GENIE3	PIDC	Position
2.22352	-6.01974e-05	0.0116283	-6.01974e-05	1
1.84355	0.0107586	0.0212695	-0.000120395	2
1.76204	0.0106984	0.0212093	-0.000180592	3
1.75774	0.0106382	0.0211491	-0.00024079	4
1.69157	0.010578	0.0210889	0.0101222	5
1.67843	0.0105178	0.0210288	0.010062	6
1.62343	0.0104576	0.0209686	0.0100018	7
1.59004	0.0103975	0.0209084	0.0099416	8
1.5508	0.0194983	0.0290186	0.0098814	9
1.51508	0.0194381	0.0289584	0.0098212	10
1.50909	0.0282942	0.0288982	0.00976101	11
1.50263	0.028234	0.028838	0.0189665	12
1.46308	0.0281738	0.0287778	0.0189063	13
1.44284	0.0281136	0.0287176	0.0188461	14
1.43132	0.0280534	0.0286574	0.0187859	15
1.4287	0.0279932	0.0285972	0.0187257	16
1.42508	0.027933	0.028537	0.0186655	17
1.42305	0.0278728	0.0284768	0.0186053	18
1.4118	0.0278126	0.0284166	0.0272543	19
1.39105	0.0277524	0.0283564	0.0271941	20
1.35621	0.0276922	0.0282962	0.0271339	21
1.35304	0.027632	0.028236	0.0270737	22
1.33797	0.0275718	0.0281758	0.0352704	23
1.33589	0.0275116	0.0281156	0.0352102	24
1.29792	0.0274514	0.0280554	0.03515	25
1.29398	0.0273912	0.0279952	0.0350898	26
1.27676	0.027331	0.027935	0.0350296	27
1.27113	0.0272708	0.0278748	0.0349694	28
1.26263	0.0272106	0.0278146	0.0349092	29
1.26238	0.0271504	0.0277544	0.034849	30
1.26037	0.0270902	0.0276942	0.0347888	31
1.23847	0.02703	0.027634	0.0347286	32
1.23041	0.0269698	0.0275738	0.0346685	33
1.22405	0.0269096	0.0275136	0.0346083	34
1.21977	0.0268494	0.0274534	0.0345481	35
1.21827	0.0267892	0.0273932	0.0344879	36
1.21482	0.026729	0.027333	0.0344277	37
1.21099	0.0266688	0.0272728	0.0343675	38
1.20659	0.0266086	0.0272126	0.0343073	39
1.20407	0.0336747	0.0335095	0.0342471	40
1.18702	0.0336145	0.0334493	0.0341869	41
1.18662	0.0335543	0.0333892	0.0341267	42
1.1794	0.0334941	0.033329	0.0340665	43
1.17742	0.0334339	0.0332688	0.0340063	44
1.17436	0.0333737	0.0332086	0.0339461	45
1.17118	0.0333135	0.0331484	0.0338859	46
1.16958	0.0332533	0.0330882	0.0338257	47
1.16759	0.0331931	0.033028	0.0337655	48
1.16719	0.0331329	0.039132	0.0337053	49
1.16041	0.0330727	0.0390718	0.0336451	50
1.16011	0.0330125	0.0390116	0.0335849	51
1.15598	0.0329523	0.0389514	0.0335247	52
1.15524	0.0328921	0.0388912	0.0334645	53
1.15312	0.0328319	0.038831	0.0334043	54
1.14746	0.0395658	0.0448319	0.0333441	55
1.14654	0.0395056	0.0447717	0.0332839	56
1.1459	0.0394454	0.0447115	0.0332237	57
1.14014	0.0393852	0.0446513	0.0331635	58
1.13606	0.039325	0.0445911	0.0331033	59
1.13516	0.0392648	0.0445309	0.0330431	60
1.13424	0.0392046	0.0444707	0.0329829	61
1.13404	0.0391444	0.0444105	0.0399303	62
1.1297	0.0390842	0.0443503	0.0398701	63
1.12955	0.039024	0.0442901	0.0398099	64
1.12853	0.0389638	0.0442299	0.0397497	65
1.12657	0.0389036	0.0441697	0.0396895	66
1.12288	0.0388434	0.0441095	0.0396293	67
1.11819	0.0387832	0.0440493	0.0395691	68
1.11681	0.0453372	0.0498899	0.0395089	69
1.11442	0.045277	0.0498297	0.0394487	70
1.11208	0.0452168	0.0497695	0.0393885	71
1.10906	0.0451566	0.0497093	0.0393283	72
1.10591	0.0450964	0.0496491	0.0392681	73
1.10432	0.0515771	0.0554244	0.0460334	74
1.10428	0.0515169	0.0553642	0.0459732	75
1.09882	0.0514567	0.055304	0.045913	76
1.09484	0.0513965	0.0552438	0.0458529	77
1.09196	0.0513363	0.0551836	0.0457927	78
1.09057	0.0577363	0.0551234	0.0457325	79
1.08207	0.0576761	0.0550632	0.0456723	80
1.07725	0.0576159	0.055003	0.0456121	81
1.07332	0.0575557	0.0549428	0.0455519	82
1.07045	0.0574955	0.0548826	0.0454917	83
1.06964	0.0574353	0.0548224	0.0454315	84
1.06877	0.0573751	0.0547622	0.0453713	85
1.06698	0.0573149	0.054702	0.0453111	86
1.0631	0.0572547	0.0546418	0.0452509	87
1.06231	0.0571945	0.0545816	0.0451907	88
1.06191	0.0571343	0.0545214	0.0451305	89
1.05969	0.0570741	0.0544612	0.0450703	90
1.05956	0.0570139	0.054401	0.0450101	91
1.05807	0.0569537	0.0599344	0.0449499	92
1.05537	0.0568935	0.0598742	0.0448897	93
1.05416	0.0568333	0.0653871	0.0448295	94
1.04851	0.0567731	0.0653269	0.0447693	95
1.04752	0.0567129	0.0652667	0.0447091	96
1.04607	0.0566527	0.0652066	0.0446489	97
1.04408	0.0565926	0.0651464	0.0445887	98
1.04297	0.0565324	0.0650862	0.0445285	99
1.03928	0.0564722	0.065026	0.0444683	100
1.03647	0.0625547	0.0704464	0.0444081	101
1.03609	0.0624945	0.0703862	0.0443479	102
1.03437	0.0624343	0.070326	0.0442877	103
1.03398	0.0623741	0.0702658	0.0442275	104
1.03397	0.0623139	0.0702056	0.0441673	105
1.03319	0.0622537	0.0701454	0.0441071	106
1.03072	0.0621935	0.0700852	0.0440469	107
1.03055	0.0621333	0.070025	0.0439867	108
1.02756	0.0620731	0.0699648	0.0439265	109
1.0214	0.0620129	0.0699046	0.0438663	110
1.0205	0.0680017	0.0752415	0.0438061	111
1.01728	0.0679415	0.0751813	0.0437459	112
1.01555	0.0678813	0.0751211	0.0436857	113
1.01434	0.0678211	0.0750609	0.0436255	114
1.01091	0.0677609	0.0803477	0.0435653	115
1.01069	0.0677007	0.0802875	0.0435052	116
1.00856	0.0676405	0.0802273	0.043445	117
1.00739	0.0675803	0.0801671	0.0433848	118
1.00514	0.0675201	0.0801069	0.0433246	119
1.00283	0.0674599	0.0800467	0.0432644	120
1.00127	0.0673997	0.0799865	0.0432042	121
0.999732	0.0673395	0.0799263	0.043144	122
0.995211	0.0672793	0.0798661	0.0430838	123
0.994852	0.0672191	0.0798059	0.0430236	124
0.98654	0.0671589	0.0797457	0.0429634	125
0.984421	0.0670987	0.0796855	0.0429032	126
0.983324	0.0670385	0.0796253	0.042843	127
0.977857	0.0669783	0.0795651	0.0427828	128
0.977641	0.0669181	0.0795049	0.0427226	129
0.9768	0.0668579	0.0794447	0.0426624	130
0.976259	0.0667977	0.0793845	0.0486432	131
0.974232	0.0667375	0.0793243	0.048583	132
0.973869	0.0666773	0.0792641	0.0485228	133
0.973179	0.0666171	0.0792039	0.0484626	134
0.97206	0.0723217	0.0842875	0.0484024	135
0.971381	0.0722615	0.0842273	0.0483422	136
0.970458	0.0722013	0.0841671	0.048282	137
0.968913	0.0721411	0.0841069	0.0482218	138
0.967879	0.0720809	0.0840467	0.0481616	139
0.966182	0.0720207	0.0839865	0.0481014	140
0.966064	0.0719605	0.0839263	0.0480412	141
0.961235	0.0719003	0.0838661	0.047981	142
0.960812	0.0718401	0.0838059	0.0479208	143
0.958993	0.0717799	0.0837457	0.0478606	144
0.957995	0.0717197	0.0836855	0.0478004	145
0.957009	0.0716595	0.0836253	0.0477402	146
0.95638	0.0715993	0.0835651	0.04768	147
0.952717	0.0715391	0.0835049	0.0476198	148
0.952298	0.0771276	0.0884852	0.0534538	149
0.946541	0.0770674	0.088425	0.0533936	150
0.944389	0.0770073	0.0883648	0.0533334	151
0.942089	0.0769471	0.0883046	0.0532732	152
0.940403	0.0768869	0.0882444	0.053213	153
0.936261	0.0823813	0.0931407	0.0531528	154
0.935596	0.0823211	0.0980336	0.0530927	155
0.935061	0.0822609	0.0979734	0.0530325	156
0.932688	0.0822007	0.0979132	0.0529723	157
0.932029	0.0821405	0.097853	0.0529121	158
0.930047	0.0820803	0.0977928	0.0528519	159
0.928691	0.0875303	0.10265	0.0527917	160
0.928435	0.0874701	0.102589	0.0527315	161
0.927075	0.0874099	0.102529	0.0526713	162
0.926353	0.0873497	0.102469	0.0526111	163
0.923778	0.0872895	0.102409	0.0525509	164
0.922093	0.0872293	0.102349	0.0524907	165
0.920607	0.0871691	0.102288	0.0524305	166
0.919916	0.0871089	0.102228	0.0523703	167
0.918028	0.0870487	0.102168	0.0523101	168
0.916111	0.0869885	0.102108	0.0522499	169
0.91592	0.0869283	0.102048	0.0521897	170
0.91488	0.0868681	0.101987	0.0521295	171
0.913285	0.0868079	0.106764	0.0577245	172
0.910821	0.0867477	0.106703	0.0576643	173
0.90536	0.0866875	0.106643	0.0576041	174
0.903504	0.0866274	0.106583	0.0575439	175
0.902953	0.0865672	0.106523	0.0574837	176
0.902795	0.086507	0.106463	0.0574235	177
0.902678	0.0864468	0.106402	0.0573633	178
0.90255	0.0863866	0.106342	0.0573031	179
0.899469	0.0863264	0.106282	0.0572429	180
0.899155	0.0862662	0.106222	0.0571827	181
0.898547	0.086206	0.106162	0.0571225	182
0.896015	0.0861458	0.106101	0.0570623	183
0.894443	0.0860856	0.106041	0.0570021	184
0.893356	0.0860254	0.105981	0.0569419	185
0.893168	0.0859652	0.105921	0.0568817	186
0.89212	0.085905	0.105861	0.0568215	187
0.891251	0.0858448	0.1058	0.0567613	188
0.885576	0.0857846	0.10574	0.0567011	189
0.88416	0.0857244	0.10568	0.0566409	190
0.883103	0.0856642	0.10562	0.0565807	191
0.883019	0.085604	0.10556	0.0565205	192
0.882565	0.0855438	0.105499	0.0564604	193
0.881925	0.0854836	0.105439	0.0564002	194
0.881905	0.0854234	0.105379	0.05634	195
0.881454	0.0853632	0.109989	0.0562798	196
0.879627	0.085303	0.109929	0.0562196	197
0.878866	0.0852428	0.109868	0.0561594	198
0.878567	0.0851826	0.109808	0.0560992	199
0.878195	0.0851224	0.109748	0.056039	200
0.876375	0.0850622	0.109688	0.0559788	201
0.875968	0.085002	0.109628	0.0559186	202
0.8749	0.0849418	0.109567	0.0558584	203
0.871216	0.0848816	0.109507	0.0557982	204
0.871129	0.0848214	0.109447	0.055738	205
0.870881	0.0847612	0.109387	0.0556778	206
0.870624	0.084701	0.109327	0.0556176	207
0.870359	0.0846408	0.109266	0.0555574	208
0.870214	0.0845806	0.109206	0.0554972	209
0.866512	0.0845204	0.109146	0.055437	210
0.863236	0.0844602	0.109086	0.0553768	211
0.861575	0.0895164	0.113592	0.0553166	212
0.860854	0.0894562	0.113531	0.0552564	213
0.859278	0.089396	0.113471	0.0551962	214
0.858672	0.0893358	0.117962	0.055136	215
0.854592	0.0892756	0.117902	0.0550758	216
0.853799	0.0892154	0.117841	0.0550156	217
0.853049	0.0891552	0.117781	0.0549554	218
0.852894	0.089095	0.117721	0.0548952	219
0.850709	0.0890348	0.117661	0.054835	220
0.849844	0.0889746	0.117601	0.0547748	221
0.848456	0.0889144	0.11754	0.0547146	222
0.848379	0.0888542	0.11748	0.0546544	223
0.847804	0.088794	0.11742	0.0545942	224
0.84772	0.0887338	0.11736	0.054534	225
0.845611	0.0886736	0.1173	0.0544738	226
0.845397	0.0886134	0.117239	0.0544136	227
0.845119	0.0885532	0.117179	0.0543534	228
0.8447	0.088493	0.117119	0.0542932	229
0.843895	0.0884328	0.117059	0.054233	230
0.842858	0.0883726	0.116999	0.0541728	231
0.842319	0.0883124	0.116939	0.0541126	232
0.840414	0.0882522	0.116878	0.0540525	233
0.840279	0.088192	0.116818	0.0539923	234
0.83961	0.0881318	0.116758	0.0539321	235
0.839217	0.0880716	0.116698	0.0538719	236
0.838159	0.0880114	0.116638	0.0538117	237
0.837503	0.0879513	0.116577	0.0537515	238
0.836851	0.0878911	0.116517	0.0536913	239
0.836095	0.0878309	0.116457	0.0536311	240
0.83478	0.0877707	0.116397	0.0535709	241
0.834711	0.0877105	0.116337	0.0535107	242
0.833347	0.0876503	0.116276	0.0534505	243
0.832777	0.0875901	0.116216	0.0533903	244
0.830216	0.0875299	0.116156	0.0533301	245
0.827606	0.0874697	0.116096	0.0532699	246
0.827573	0.0874095	0.116036	0.0532097	247
0.827057	0.0873493	0.115975	0.0531495	248
0.82547	0.0872891	0.115915	0.0530893	249
0.825221	0.0872289	0.115855	0.0530291	250
0.823401	0.0871687	0.115795	0.0529689	251
0.822569	0.0871085	0.115735	0.0529087	252
0.822504	0.0870483	0.115674	0.0528485	253
0.821878	0.0869881	0.115614	0.0527883	254
0.820814	0.0869279	0.115554	0.0527281	255
0.819129	0.0868677	0.115494	0.0526679	256
0.818083	0.0868075	0.115434	0.0526077	257
0.817307	0.0867473	0.115373	0.0525475	258
0.81544	0.0866871	0.115313	0.0524873	259
0.814204	0.0866269	0.115253	0.0524271	260
0.811283	0.0865667	0.115193	0.0523669	261
0.810077	0.0865065	0.115133	0.0523067	262
0.809506	0.0864463	0.115072	0.0522465	263
0.808173	0.0863861	0.115012	0.0521863	264
0.807299	0.0863259	0.114952	0.0521261	265
0.806934	0.0862657	0.114892	0.0520659	266
0.80651	0.0862055	0.114832	0.0520057	267
0.806076	0.0861453	0.114771	0.0519455	268
0.805172	0.0860851	0.114711	0.0518853	269
0.804996	0.0860249	0.114651	0.0518251	270
0.803669	0.0859647	0.114591	0.0517649	271
0.802898	0.0859045	0.114531	0.0517048	272
0.802512	0.0858443	0.11447	0.0516446	273
0.802436	0.0857841	0.11441	0.0515844	274
0.801228	0.0857239	0.11435	0.0515242	275
0.799654	0.0856637	0.11429	0.051464	276
0.799156	0.0856036	0.11423	0.0514038	277
0.798965	0.0855434	0.114169	0.0513436	278
0.798963	0.0854832	0.114109	0.0512834	279
0.798225	0.085423	0.114049	0.0512232	280
0.798123	0.0853628	0.113989	0.051163	281
0.796985	0.0853026	0.113929	0.0511028	282
0.796671	0.0852424	0.113868	0.0510426	283
0.796432	0.0851822	0.113808	0.0509824	284
0.79444	0.085122	0.113748	0.0509222	285
0.7939	0.0850618	0.113688	0.050862	286
0.793279	0.0850016	0.113628	0.0508018	287
0.789971	0.0849414	0.113567	0.0507416	288
0.789226	0.0895729	0.117695	0.0506814	289
0.789211	0.0895127	0.117635	0.0506212	290
0.788185	0.0894525	0.117574	0.050561	291
0.78722	0.0893923	0.117514	0.0505008	292
0.785047	0.0893322	0.117454	0.0504406	293
0.784738	0.089272	0.117394	0.0503804	294
0.784209	0.0892118	0.117334	0.0503202	295
0.783442	0.0891516	0.117273	0.05026	296
0.783031	0.0890914	0.117213	0.0501998	297
0.781455	0.0890312	0.117153	0.0501396	298
0.781184	0.088971	0.117093	0.0500794	299
0.780823	0.0889108	0.117033	0.0500192	300
0.780224	0.0888506	0.116972	0.049959	301
0.779617	0.0887904	0.116912	0.0498988	302
0.776472	0.0887302	0.116852	0.0498386	303
0.776454	0.08867	0.116792	0.0497784	304
0.775627	0.0886098	0.116732	0.0497182	305
0.774182	0.0885496	0.116672	0.049658	306
0.772991	0.0884894	0.116611	0.0495978	307
0.770456	0.0884292	0.116551	0.0495376	308
0.769426	0.088369	0.116491	0.0494774	309
0.767959	0.0883088	0.116431	0.0494172	310
0.767412	0.0882486	0.116371	0.0493571	311
0.767174	0.0881884	0.11631	0.0492969	312
0.766209	0.0881282	0.11625	0.0492367	313
0.766057	0.088068	0.11619	0.0491765	314
0.76493	0.0880078	0.11613	0.0491163	315
0.764815	0.0879476	0.11607	0.0490561	316
0.764466	0.0878874	0.116009	0.0489959	317
0.764005	0.0878272	0.115949	0.0489357	318
0.763821	0.087767	0.115889	0.0488755	319
0.763644	0.0877068	0.115829	0.0488153	320
0.763345	0.0876466	0.115769	0.0487551	321
0.763112	0.0875864	0.115708	0.0486949	322
0.762383	0.0875262	0.115648	0.0486347	323
0.761455	0.087466	0.115588	0.0485745	324
0.760855	0.0874058	0.115528	0.0485143	325
0.760181	0.0873456	0.115468	0.0484541	326
0.759435	0.0872854	0.115407	0.0483939	327
0.758793	0.0872252	0.115347	0.0483337	328
0.758689	0.087165	0.115287	0.0482735	329
0.757752	0.0871048	0.115227	0.0529157	330
0.757494	0.0870446	0.115167	0.0528555	331
0.75738	0.0869845	0.115106	0.0527953	332
0.756774	0.0869243	0.115046	0.0527351	333
0.756365	0.0868641	0.114986	0.0526749	334
0.753149	0.0868039	0.114926	0.0526147	335
0.749256	0.0867437	0.114866	0.0525545	336
0.748371	0.0866835	0.114805	0.0524943	337
0.748209	0.0866233	0.114745	0.0524341	338
0.747443	0.0865631	0.114685	0.0523739	339
0.747097	0.0865029	0.114625	0.0523137	340
0.745673	0.0864427	0.114565	0.0522535	341
0.74559	0.0863825	0.114504	0.0521933	342
0.745183	0.0863223	0.118401	0.0521331	343
0.743104	0.0862621	0.118341	0.0520729	344
0.742936	0.0862019	0.118281	0.0520127	345
0.742489	0.0861417	0.118221	0.0519525	346
0.74202	0.0860815	0.118161	0.0518923	347
0.741328	0.0860213	0.1181	0.0518321	348
0.739147	0.0859611	0.11804	0.0517719	349
0.737914	0.0859009	0.11798	0.0517117	350
0.737102	0.0858407	0.11792	0.0562274	351
0.736916	0.0857805	0.11786	0.0561672	352
0.73684	0.0857203	0.1178	0.056107	353
0.736801	0.0856601	0.117739	0.0560468	354
0.736348	0.0855999	0.117679	0.0559866	355
0.735178	0.0855397	0.117619	0.0559264	356
0.734745	0.0854795	0.117559	0.0558662	357
0.733969	0.0854193	0.121397	0.055806	358
0.73384	0.0853591	0.121337	0.0557458	359
0.733442	0.0852989	0.121277	0.0556856	360
0.733427	0.0852387	0.121217	0.0556254	361
0.733351	0.0851785	0.121156	0.0555652	362
0.73289	0.0851183	0.121096	0.055505	363
0.732877	0.0850581	0.121036	0.0554448	364
0.732477	0.0849979	0.120976	0.0553846	365
0.732135	0.0849377	0.120916	0.0553244	366
0.732086	0.0848775	0.120855	0.0552642	367
0.731336	0.0848173	0.120795	0.055204	368
0.731305	0.0847571	0.120735	0.0551438	369
0.730772	0.0846969	0.120675	0.0550836	370
0.730728	0.0846368	0.120615	0.0550234	371
0.729508	0.0845766	0.120554	0.0549632	372
0.729447	0.0845164	0.120494	0.054903	373
0.729123	0.0844562	0.120434	0.0548428	374
0.728495	0.084396	0.120374	0.0547826	375
0.72826	0.0843358	0.120314	0.0547224	376
0.727863	0.0842756	0.120253	0.0546622	377
0.727551	0.0842154	0.120193	0.0546021	378
0.726723	0.0841552	0.120133	0.0545419	379
0.726582	0.084095	0.120073	0.0544817	380
0.725385	0.0840348	0.120013	0.0544215	381
0.724681	0.0839746	0.119952	0.0543613	382
0.72368	0.0839144	0.119892	0.0543011	383
0.722738	0.0838542	0.119832	0.0542409	384
0.722253	0.083794	0.119772	0.0541807	385
0.721577	0.0837338	0.119712	0.0541205	386
0.7212	0.0836736	0.119651	0.0540603	387
0.721172	0.0836134	0.119591	0.0540001	388
0.721004	0.0835532	0.119531	0.0539399	389
0.720272	0.083493	0.119471	0.0538797	390
0.720017	0.0834328	0.119411	0.0538195	391
0.71912	0.0833726	0.11935	0.0537593	392
0.718664	0.0833124	0.11929	0.0536991	393
0.718244	0.0832522	0.11923	0.0580992	394
0.717236	0.083192	0.11917	0.058039	395
0.716425	0.0831318	0.11911	0.0579788	396
0.716032	0.0830716	0.119049	0.0579186	397
0.715928	0.0830114	0.118989	0.0578584	398
0.714398	0.0829512	0.118929	0.0577982	399
0.713886	0.082891	0.118869	0.057738	400
0.712927	0.0828308	0.118809	0.0576778	401
0.712424	0.0827706	0.118748	0.0576176	402
0.712065	0.0827104	0.118688	0.0575575	403
0.711193	0.0826502	0.118628	0.0574973	404
0.710744	0.08259	0.118568	0.0574371	405
0.709772	0.0825298	0.12228	0.0573769	406
0.708741	0.0824696	0.12222	0.0573167	407
0.708125	0.0824094	0.122159	0.0572565	408
0.707703	0.0823492	0.122099	0.0571963	409
0.707624	0.0822891	0.122039	0.0571361	410
0.707289	0.0822289	0.121979	0.0570759	411
0.707244	0.0821687	0.121919	0.0570157	412
0.705819	0.0821085	0.121858	0.0569555	413
0.705369	0.0820483	0.121798	0.0568953	414
0.705284	0.0819881	0.121738	0.061216	415
0.704639	0.0819279	0.121678	0.0611558	416
0.704321	0.0818677	0.121618	0.0610956	417
0.704026	0.0818075	0.121557	0.0610354	418
0.703244	0.0817473	0.121497	0.0609752	419
0.703195	0.0816871	0.121437	0.060915	420
0.702859	0.0858118	0.125113	0.0608548	421
0.702508	0.0857516	0.125053	0.0607946	422
0.702221	0.0856914	0.124992	0.0607344	423
0.70193	0.0856312	0.124932	0.0606742	424
0.70129	0.085571	0.124872	0.060614	425
0.699941	0.0896786	0.128532	0.0605538	426
0.699062	0.0896184	0.128472	0.0604936	427
0.698018	0.0895582	0.128412	0.0604334	428
0.695426	0.089498	0.128352	0.0603733	429
0.6943	0.0894378	0.128292	0.0603131	430
0.69359	0.0893776	0.128231	0.0602529	431
0.693549	0.0893174	0.131858	0.0601927	432
0.69299	0.0892572	0.131798	0.0601325	433
0.691594	0.089197	0.131738	0.0600723	434
0.690683	0.0891368	0.131678	0.0600121	435
0.690351	0.0890766	0.131618	0.0599519	436
0.689905	0.0890164	0.131557	0.0598917	437
0.689369	0.0889562	0.131497	0.0598315	438
0.689012	0.088896	0.131437	0.0597713	439
0.688926	0.0888358	0.131377	0.0597111	440
0.687864	0.0887756	0.131317	0.0596509	441
0.687731	0.0887154	0.131257	0.0595907	442
0.687503	0.09275	0.134852	0.0595305	443
0.68683	0.0926898	0.134792	0.0594703	444
0.68576	0.0926296	0.134732	0.0594101	445
0.685707	0.0925694	0.134671	0.0593499	446
0.68407	0.0925093	0.134611	0.0592897	447
0.68403	0.0924491	0.134551	0.0592295	448
0.683617	0.0923889	0.134491	0.0591693	449
0.682703	0.0923287	0.134431	0.0591091	450
0.681683	0.0922685	0.13437	0.0590489	451
0.680752	0.0922083	0.13431	0.0589887	452
0.680023	0.0921481	0.13425	0.0589285	453
0.679752	0.0920879	0.13419	0.0588683	454
0.678638	0.0920277	0.13413	0.0588081	455
0.67821	0.0919675	0.134069	0.0587479	456
0.676691	0.0919073	0.134009	0.0586877	457
0.676545	0.0918471	0.133949	0.0586275	458
0.676186	0.0917869	0.133889	0.0585673	459
0.675358	0.0917267	0.133829	0.0585071	460
0.675064	0.0916665	0.133768	0.0584469	461
0.674829	0.0916063	0.137298	0.0625811	462
0.674598	0.0955652	0.140825	0.0625209	463
0.674006	0.095505	0.140765	0.0624607	464
0.673325	0.0954448	0.140705	0.0624005	465
0.67308	0.0953846	0.140645	0.0623403	466
0.672509	0.0953244	0.140585	0.0622801	467
0.672369	0.0952642	0.140525	0.0622199	468
0.672019	0.095204	0.140464	0.0621597	469
0.671844	0.0951438	0.140404	0.0620995	470
0.671423	0.0950836	0.140344	0.0620393	471
0.671358	0.0950234	0.140284	0.0619791	472
0.669768	0.0989539	0.143786	0.0660823	473
0.668766	0.0988937	0.143726	0.0660221	474
0.668765	0.0988335	0.143666	0.0659619	475
0.668423	0.0987733	0.143606	0.0659017	476
0.668116	0.0987131	0.143546	0.0658415	477
0.667512	0.0986529	0.143485	0.0657813	478
0.667103	0.0985927	0.146974	0.0657211	479
0.666982	0.0985325	0.146914	0.0656609	480
0.66667	0.0984723	0.146854	0.0656007	481
0.666588	0.0984121	0.146794	0.0655405	482
0.665431	0.0983519	0.146733	0.0654803	483
0.665048	0.0982917	0.146673	0.0654201	484
0.664506	0.0982315	0.146613	0.0653599	485
0.664274	0.0981713	0.146553	0.0652997	486
0.662603	0.0981111	0.146493	0.0652395	487
0.662442	0.0980509	0.146432	0.0651793	488
0.662175	0.0979907	0.146372	0.0651191	489
0.661955	0.0979305	0.146312	0.0650589	490
0.661907	0.0978703	0.146252	0.0649987	491
0.66165	0.0978102	0.146192	0.0649385	492
0.661385	0.09775	0.146131	0.0648783	493
0.660981	0.0976898	0.146071	0.0648181	494
0.660663	0.0976296	0.149526	0.0688655	495
0.659604	0.0975694	0.149466	0.0688053	496
0.658689	0.0975092	0.149406	0.0687451	497
0.658686	0.097449	0.149346	0.0686849	498
0.658602	0.0973888	0.149285	0.0686247	499
0.6584	0.0973286	0.149225	0.0685645	500
0.658117	0.0972684	0.149165	0.0685043	501
0.658099	0.0972082	0.149105	0.0684441	502
0.657377	0.097148	0.149045	0.0683839	503
0.65673	0.0970878	0.148984	0.0683237	504
0.656695	0.0970276	0.148924	0.0682635	505
0.65545	0.0969674	0.148864	0.0682033	506
0.653635	0.0969072	0.148804	0.0681431	507
0.653557	0.100743	0.148744	0.068083	508
0.65348	0.104578	0.148683	0.0680228	509
0.653233	0.104517	0.148623	0.0679626	510
0.65208	0.104457	0.148563	0.0679024	511
0.651192	0.104397	0.148503	0.0678422	512
0.650829	0.104337	0.148443	0.067782	513
0.649734	0.104277	0.148383	0.0677218	514
0.649452	0.104216	0.148322	0.0676616	515
0.649073	0.104156	0.148262	0.0676014	516
0.648843	0.104096	0.148202	0.0675412	517
0.648588	0.104036	0.148142	0.067481	518
0.648386	0.103976	0.148082	0.0674208	519
0.648036	0.103915	0.148021	0.0673606	520
0.647501	0.103855	0.147961	0.0673004	521
0.647347	0.103795	0.147901	0.0672402	522
0.645433	0.103735	0.147841	0.06718	523
0.64466	0.103675	0.147781	0.0671198	524
0.644246	0.103614	0.14772	0.0670596	525
0.643642	0.103554	0.14766	0.0669994	526
0.643236	0.103494	0.1476	0.0669392	527
0.643107	0.103434	0.14754	0.066879	528
0.642835	0.103374	0.14748	0.0668188	529
0.642579	0.103313	0.147419	0.0667586	530
0.642133	0.103253	0.147359	0.0666984	531
0.641726	0.103193	0.147299	0.0666382	532
0.641332	0.103133	0.147239	0.066578	533
0.641202	0.103073	0.147179	0.0665178	534
0.640678	0.103012	0.147118	0.0664576	535
0.640585	0.102952	0.147058	0.0663974	536
0.639906	0.102892	0.146998	0.0663372	537
0.639805	0.102832	0.146938	0.066277	538
0.63951	0.102772	0.146878	0.0662168	539
0.638686	0.102711	0.146817	0.0661566	540
0.638406	0.102651	0.150156	0.0660964	541
0.637646	0.102591	0.150096	0.0660362	542
0.637537	0.102531	0.15343	0.065976	543
0.637325	0.102471	0.15337	0.0659158	544
0.637321	0.10241	0.15331	0.0658556	545
0.636857	0.10235	0.153249	0.0657954	546
0.636598	0.10229	0.153189	0.0657353	547
0.635717	0.10223	0.153129	0.0656751	548
0.635711	0.10217	0.153069	0.0656149	549
0.635171	0.102109	0.153009	0.0655547	550
0.634994	0.102049	0.152948	0.0654945	551
0.634991	0.101989	0.152888	0.0654343	552
0.634817	0.101929	0.152828	0.0653741	553
0.633198	0.101869	0.152768	0.0653139	554
0.633081	0.101808	0.152708	0.0652537	555
0.632928	0.101748	0.152647	0.0651935	556
0.632911	0.101688	0.152587	0.0651333	557
0.632886	0.101628	0.152527	0.0650731	558
0.632589	0.101568	0.152467	0.0650129	559
0.632585	0.101507	0.152407	0.0649527	560
0.632471	0.101447	0.152346	0.0648925	561
0.63229	0.101387	0.152286	0.0648323	562
0.632274	0.101327	0.152226	0.0647721	563
0.632039	0.101267	0.155531	0.0647119	564
0.63203	0.101206	0.155471	0.0646517	565
0.631486	0.101146	0.155411	0.0645915	566
0.630726	0.101086	0.155351	0.0645313	567
0.630507	0.101026	0.155291	0.0644711	568
0.630036	0.100966	0.15523	0.0644109	569
0.629771	0.100905	0.15517	0.0643507	570
0.629688	0.100845	0.15511	0.0642905	571
0.629579	0.100785	0.15505	0.0642303	572
0.629483	0.100725	0.15499	0.0641701	573
0.629404	0.100665	0.154929	0.0641099	574
0.629393	0.100604	0.154869	0.0640497	575
0.628232	0.100544	0.154809	0.0639895	576
0.627621	0.100484	0.154749	0.0639293	577
0.6276	0.100424	0.154689	0.0638691	578
0.627181	0.100364	0.154628	0.0638089	579
0.627006	0.100303	0.154568	0.0637487	580
0.62656	0.100243	0.154508	0.0636885	581
0.625989	0.100183	0.154448	0.0636283	582
0.625849	0.100123	0.154388	0.0635681	583
0.624106	0.100063	0.154327	0.0635079	584
0.6241	0.100003	0.154267	0.0634477	585
0.624041	0.0999423	0.154207	0.0633875	586
0.623979	0.0998821	0.154147	0.0633274	587
0.623669	0.0998219	0.154087	0.0632672	588
0.623582	0.0997617	0.154026	0.063207	589
0.623552	0.103421	0.157287	0.0631468	590
0.623518	0.103361	0.157227	0.0630866	591
0.623293	0.103301	0.157167	0.0630264	592
0.623087	0.10324	0.157107	0.0629662	593
0.622581	0.10318	0.157047	0.062906	594
0.622244	0.10312	0.156986	0.0628458	595
0.622004	0.10306	0.156926	0.0627856	596
0.621635	0.103	0.156866	0.0627254	597
0.621384	0.102939	0.156806	0.0626652	598
0.620682	0.102879	0.156746	0.0664676	599
0.620319	0.102819	0.156685	0.0664074	600
0.619961	0.102759	0.156625	0.0663472	601
0.619541	0.102699	0.156565	0.066287	602
0.619517	0.102638	0.156505	0.0662268	603
0.619462	0.102578	0.156445	0.0661666	604
0.619171	0.102518	0.156384	0.0661064	605
0.618814	0.102458	0.156324	0.0660462	606
0.618647	0.102398	0.156264	0.065986	607
0.618383	0.102337	0.156204	0.0659259	608
0.61802	0.102277	0.156144	0.0658657	609
0.61798	0.102217	0.156084	0.0658055	610
0.617714	0.102157	0.156023	0.0657453	611
0.617635	0.102097	0.155963	0.0656851	612
0.617433	0.102036	0.155903	0.0656249	613
0.617429	0.101976	0.155843	0.0655647	614
0.616582	0.101916	0.155783	0.0655045	615
0.616541	0.101856	0.155722	0.0654443	616
0.616459	0.101796	0.155662	0.0653841	617
0.61565	0.101735	0.155602	0.0653239	618
0.615618	0.101675	0.155542	0.0652637	619
0.615508	0.101615	0.155482	0.0652035	620
0.615123	0.101555	0.155421	0.0651433	621
0.614209	0.101495	0.155361	0.0650831	622
0.614048	0.101435	0.155301	0.0650229	623
0.613847	0.101374	0.155241	0.0649627	624
0.613272	0.101314	0.155181	0.0649025	625
0.612776	0.101254	0.15512	0.0648423	626
0.611622	0.101194	0.15506	0.0647821	627
0.61142	0.101134	0.155	0.0647219	628
0.611369	0.101073	0.15494	0.0646617	629
0.611344	0.101013	0.15488	0.0646015	630
0.611241	0.100953	0.154819	0.0645413	631
0.610313	0.100893	0.154759	0.0644811	632
0.609955	0.100833	0.154699	0.0644209	633
0.609848	0.100772	0.154639	0.0643607	634
0.609274	0.100712	0.154579	0.0643005	635
0.608727	0.100652	0.154518	0.0642403	636
0.608679	0.100592	0.154458	0.0641801	637
0.608429	0.100532	0.154398	0.0641199	638
0.608244	0.100471	0.154338	0.0640597	639
0.608121	0.100411	0.154278	0.0639995	640
0.607934	0.100351	0.157457	0.0639393	641
0.607534	0.100291	0.157397	0.0638791	642
0.606877	0.100231	0.157336	0.0638189	643
0.606046	0.10017	0.157276	0.0637587	644
0.605983	0.10011	0.157216	0.0674711	645
0.605587	0.10005	0.157156	0.0674109	646
0.604322	0.0999898	0.157096	0.0673507	647
0.60417	0.0999296	0.157036	0.0672906	648
0.60373	0.0998694	0.156975	0.0672304	649
0.603435	0.0998092	0.156915	0.0709271	650
0.602853	0.099749	0.156855	0.0708669	651
0.602795	0.0996888	0.156795	0.0745598	652
0.602491	0.0996286	0.156735	0.0744996	653
0.602481	0.0995684	0.156674	0.0744394	654
0.601673	0.0995082	0.156614	0.0743792	655
0.601654	0.099448	0.156554	0.074319	656
0.601324	0.0993878	0.156494	0.0742588	657
0.601269	0.0993276	0.156434	0.0741986	658
0.601104	0.102855	0.159577	0.0741384	659
0.600705	0.102795	0.159517	0.0740782	660
0.600466	0.102735	0.159457	0.074018	661
0.599518	0.102675	0.159397	0.0739578	662
0.59948	0.102614	0.159336	0.0738976	663
0.598898	0.102554	0.159276	0.0738374	664
0.598735	0.102494	0.159216	0.0737772	665
0.598548	0.102434	0.159156	0.073717	666
0.598282	0.102374	0.159096	0.0736569	667
0.597977	0.102313	0.159035	0.0735967	668
0.597959	0.102253	0.158975	0.0735365	669
0.597881	0.102193	0.158915	0.0734763	670
0.597793	0.102133	0.158855	0.0734161	671
0.597251	0.102073	0.158795	0.0733559	672
0.59686	0.102012	0.158734	0.0732957	673
0.596492	0.101952	0.158674	0.0732355	674
0.596422	0.101892	0.158614	0.0731753	675
0.596186	0.101832	0.158554	0.0731151	676
0.59597	0.101772	0.158494	0.0730549	677
0.595557	0.101711	0.158433	0.0729947	678
0.595383	0.101651	0.158373	0.0729345	679
0.595257	0.101591	0.158313	0.0728743	680
0.59492	0.101531	0.158253	0.0728141	681
0.593937	0.101471	0.158193	0.0727539	682
0.593634	0.10141	0.158132	0.0726937	683
0.593542	0.10135	0.158072	0.0726335	684
0.593493	0.10129	0.158012	0.0725733	685
0.591979	0.10123	0.157952	0.0725131	686
0.591642	0.104702	0.157892	0.0724529	687
0.591597	0.104642	0.157831	0.0723927	688
0.591208	0.104581	0.157771	0.0723325	689
0.591132	0.104521	0.157711	0.0722723	690
0.59108	0.104461	0.157651	0.0722121	691
0.590802	0.104401	0.157591	0.0721519	692
0.590788	0.104341	0.15753	0.0720917	693
0.590012	0.10428	0.15747	0.0720315	694
0.58943	0.10422	0.15741	0.0719713	695
0.589092	0.10416	0.15735	0.0719111	696
0.588641	0.1041	0.15729	0.0718509	697
0.588569	0.10404	0.157229	0.0717907	698
0.58812	0.10398	0.157169	0.0717305	699
0.587807	0.103919	0.157109	0.0716703	700
0.587424	0.103859	0.157049	0.0716101	701
0.58622	0.103799	0.156989	0.0715499	702
0.585809	0.103739	0.156928	0.0714897	703
0.584998	0.103679	0.156868	0.0714295	704
0.584648	0.103618	0.156808	0.0713693	705
0.584277	0.103558	0.156748	0.0713092	706
0.583311	0.103498	0.156688	0.071249	707
0.582892	0.103438	0.156627	0.0711888	708
0.582596	0.103378	0.156567	0.0711286	709
0.581253	0.103317	0.156507	0.0710684	710
0.581161	0.103257	0.156447	0.0710082	711
0.581096	0.103197	0.156387	0.070948	712
0.581063	0.103137	0.156326	0.0708878	713
0.58106	0.103077	0.156266	0.0708276	714
0.580373	0.103016	0.156206	0.0707674	715
0.579308	0.102956	0.156146	0.0707072	716
0.578626	0.102896	0.156086	0.070647	717
0.57801	0.102836	0.156025	0.0705868	718
0.578003	0.102776	0.155965	0.0705266	719
0.577236	0.102715	0.155905	0.0704664	720
0.577156	0.102655	0.155845	0.0704062	721
0.576974	0.102595	0.155785	0.070346	722
0.576966	0.102535	0.155724	0.0702858	723
0.576705	0.102475	0.155664	0.0702256	724
0.576164	0.102414	0.155604	0.0701654	725
0.575518	0.102354	0.155544	0.0701052	726
0.575471	0.102294	0.155484	0.070045	727
0.575124	0.102234	0.155424	0.0699848	728
0.575093	0.102174	0.155363	0.0699246	729
0.574495	0.102113	0.155303	0.0698644	730
0.574351	0.102053	0.155243	0.0698042	731
0.573976	0.101993	0.155183	0.069744	732
0.573834	0.101933	0.155123	0.0696838	733
0.573824	0.101873	0.155062	0.0696236	734
0.573578	0.101812	0.155002	0.0695634	735
0.571669	0.101752	0.154942	0.0695032	736
0.571544	0.101692	0.154882	0.069443	737
0.571014	0.101632	0.157868	0.0693828	738
0.570898	0.101572	0.157808	0.0693226	739
0.570226	0.101511	0.157748	0.0692624	740
0.570176	0.101451	0.157687	0.0692022	741
0.569952	0.101391	0.157627	0.069142	742
0.56972	0.101331	0.157567	0.0690818	743
0.569258	0.101271	0.157507	0.0690216	744
0.568632	0.10121	0.157447	0.0689615	745
0.568117	0.10115	0.157386	0.0689013	746
0.567944	0.10109	0.157326	0.0688411	747
0.567872	0.10103	0.157266	0.0687809	748
0.567462	0.10097	0.157206	0.0687207	749
0.567397	0.100909	0.157146	0.0686605	750
0.567058	0.100849	0.157085	0.0686003	751
0.566897	0.100789	0.157025	0.0685401	752
0.565318	0.100729	0.156965	0.0684799	753
0.56526	0.100669	0.156905	0.0684197	754
0.564913	0.100608	0.156845	0.0683595	755
0.563194	0.100548	0.156784	0.0682993	756
0.56317	0.100488	0.156724	0.0682391	757
0.562803	0.103791	0.156664	0.0681789	758
0.562693	0.103731	0.156604	0.0681187	759
0.562528	0.10367	0.156544	0.0680585	760
0.562073	0.10361	0.156483	0.0679983	761
0.561829	0.10355	0.156423	0.0679381	762
0.561795	0.10349	0.156363	0.0678779	763
0.561375	0.10343	0.156303	0.0678177	764
0.560713	0.103369	0.156243	0.0677575	765
0.560695	0.103309	0.156182	0.0676973	766
0.560622	0.103249	0.156122	0.0676371	767
0.560396	0.103189	0.156062	0.0675769	768
0.560182	0.103129	0.156002	0.0675167	769
0.560132	0.103068	0.155942	0.0674565	770
0.559742	0.103008	0.155881	0.0673963	771
0.559176	0.102948	0.155821	0.0673361	772
0.558699	0.106227	0.158743	0.0707588	773
0.558661	0.106167	0.158683	0.0706987	774
0.557767	0.106106	0.158623	0.0706385	775
0.556998	0.106046	0.158562	0.0705783	776
0.556929	0.105986	0.158502	0.0705181	777
0.556445	0.105926	0.158442	0.0704579	778
0.556429	0.105866	0.158382	0.0703977	779
0.556342	0.105805	0.158322	0.0703375	780
0.555745	0.105745	0.158261	0.0702773	781
0.55474	0.105685	0.158201	0.0702171	782
0.552708	0.105625	0.158141	0.0701569	783
0.552632	0.105565	0.158081	0.0700967	784
0.551921	0.105504	0.158021	0.0700365	785
0.55152	0.105444	0.157961	0.0699763	786
0.551475	0.105384	0.1579	0.0699161	787
0.550794	0.105324	0.15784	0.0732904	788
0.550785	0.105264	0.15778	0.0732302	789
0.550631	0.105203	0.15772	0.07317	790
0.550495	0.105143	0.15766	0.0731098	791
0.550427	0.105083	0.157599	0.0730496	792
0.550253	0.105023	0.157539	0.0729894	793
0.550119	0.104963	0.157479	0.0729292	794
0.549594	0.104902	0.157419	0.072869	795
0.549552	0.104842	0.157359	0.0728088	796
0.549346	0.104782	0.157298	0.0727486	797
0.548832	0.104722	0.157238	0.0726884	798
0.548719	0.104662	0.157178	0.0726282	799
0.548438	0.104601	0.157118	0.072568	800
0.547577	0.104541	0.157058	0.0725078	801
0.54696	0.104481	0.156997	0.0724476	802
0.545432	0.107682	0.15985	0.0723874	803
0.545202	0.107622	0.15979	0.0723272	804
0.544937	0.107562	0.159729	0.072267	805
0.5449	0.110759	0.162579	0.0756052	806
0.544612	0.110699	0.162519	0.075545	807
0.544016	0.110639	0.165364	0.0754848	808
0.543414	0.110579	0.165304	0.0754246	809
0.54309	0.110518	0.165244	0.0753644	810
0.542821	0.110458	0.165183	0.0753042	811
0.542039	0.110398	0.165123	0.075244	812
0.5413	0.110338	0.165063	0.0751838	813
0.541024	0.110278	0.165003	0.0751236	814
0.540489	0.110218	0.164943	0.0750634	815
0.540158	0.110157	0.164882	0.0750032	816
0.540102	0.110097	0.164822	0.074943	817
0.539676	0.110037	0.164762	0.0748828	818
0.539645	0.109977	0.164702	0.0748226	819
0.539174	0.113141	0.167521	0.0781258	820
0.539164	0.113081	0.167461	0.0780656	821
0.538966	0.11302	0.167401	0.0780054	822
0.538541	0.11296	0.167341	0.0779452	823
0.538259	0.1129	0.167281	0.077885	824
0.538127	0.11284	0.16722	0.0778248	825
0.53807	0.11278	0.16716	0.0777646	826
0.537737	0.112719	0.1671	0.0777044	827
0.537621	0.112659	0.16704	0.0776442	828
0.537524	0.112599	0.16698	0.077584	829
0.537498	0.112539	0.166919	0.0775238	830
0.537448	0.112479	0.166859	0.0774636	831
0.537299	0.115632	0.166799	0.0774034	832
0.537222	0.115572	0.166739	0.0773432	833
0.535967	0.115511	0.166679	0.077283	834
0.535846	0.115451	0.166618	0.0772228	835
0.535756	0.115391	0.166558	0.0771626	836
0.535063	0.115331	0.166498	0.0771024	837
0.534764	0.115271	0.166438	0.0770422	838
0.534493	0.11521	0.166378	0.076982	839
0.53359	0.11515	0.166318	0.0769218	840
0.533475	0.11509	0.166257	0.0768616	841
0.533199	0.11503	0.166197	0.0768014	842
0.533167	0.11497	0.168985	0.0767412	843
0.532594	0.114909	0.171771	0.076681	844
0.532564	0.114849	0.171711	0.0766208	845
0.53248	0.114789	0.17165	0.0765606	846
0.531761	0.114729	0.17159	0.0765004	847
0.531729	0.114669	0.17153	0.0764402	848
0.531418	0.114608	0.17147	0.07638	849
0.530505	0.114548	0.17141	0.0763198	850
0.530359	0.114488	0.171349	0.0762596	851
0.528893	0.117592	0.171289	0.0761994	852
0.528799	0.117532	0.171229	0.0761392	853
0.528795	0.117471	0.171169	0.076079	854
0.528503	0.117411	0.171109	0.0760188	855
0.528361	0.117351	0.171048	0.0759586	856
0.526594	0.117291	0.170988	0.0758984	857
0.526448	0.117231	0.170928	0.0758383	858
0.526179	0.11717	0.170868	0.0757781	859
0.525139	0.11711	0.170808	0.0757179	860
0.525078	0.11705	0.170747	0.0756577	861
0.524976	0.11699	0.170687	0.0755975	862
0.524868	0.11693	0.170627	0.0755373	863
0.524077	0.116869	0.170567	0.0754771	864
0.524036	0.116809	0.170507	0.0754169	865
0.522896	0.116749	0.173241	0.0786203	866
0.522809	0.116689	0.173181	0.0785601	867
0.522774	0.116629	0.173121	0.0784999	868
0.522463	0.119695	0.175853	0.0784397	869
0.522362	0.119635	0.175793	0.0783795	870
0.522068	0.119574	0.175733	0.0783193	871
0.521585	0.119514	0.175672	0.0782591	872
0.521424	0.119454	0.175612	0.0781989	873
0.521393	0.119394	0.175552	0.0781387	874
0.521125	0.119334	0.175492	0.0780785	875
0.521017	0.119273	0.175432	0.0780183	876
0.520941	0.119213	0.175372	0.0779581	877
0.52078	0.119153	0.175311	0.0778979	878
0.520496	0.119093	0.175251	0.0778377	879
0.520429	0.119033	0.175191	0.0777775	880
0.520428	0.118972	0.175131	0.0777173	881
0.520305	0.118912	0.175071	0.0776571	882
0.519635	0.118852	0.17501	0.0775969	883
0.519326	0.118792	0.17495	0.0775367	884
0.519145	0.118732	0.17489	0.0774765	885
0.518794	0.118671	0.17483	0.0774163	886
0.518691	0.118611	0.17477	0.0773561	887
0.518565	0.118551	0.174709	0.0772959	888
0.51782	0.118491	0.174649	0.0772357	889
0.517817	0.118431	0.174589	0.0771755	890
0.517704	0.11837	0.174529	0.0771153	891
0.517462	0.11831	0.174469	0.0770551	892
0.517432	0.11825	0.174408	0.0769949	893
0.517409	0.11819	0.174348	0.0769347	894
0.517016	0.11813	0.174288	0.0768745	895
0.516766	0.118069	0.174228	0.0768143	896
0.516351	0.118009	0.174168	0.0767541	897
0.516265	0.117949	0.174107	0.0766939	898
0.516065	0.117889	0.174047	0.0766337	899
0.515944	0.120917	0.173987	0.0765735	900
0.515396	0.120856	0.173927	0.0765133	901
0.515258	0.120796	0.173867	0.0764531	902
0.515152	0.120736	0.173806	0.076393	903
0.514914	0.120676	0.173746	0.0763328	904
0.514427	0.120616	0.173686	0.0762726	905
0.513975	0.120555	0.173626	0.0762124	906
0.513812	0.120495	0.173566	0.0761522	907
0.513572	0.120435	0.173505	0.076092	908
0.513275	0.120375	0.173445	0.0760318	909
0.512538	0.120315	0.173385	0.0759716	910
0.511533	0.120254	0.173325	0.0759114	911
0.511529	0.120194	0.173265	0.0758512	912
0.511379	0.120134	0.173204	0.075791	913
0.511369	0.120074	0.173144	0.0757308	914
0.511326	0.120014	0.173084	0.0756706	915
0.510658	0.119953	0.173024	0.0756104	916
0.510364	0.119893	0.172964	0.0755502	917
0.510356	0.119833	0.172903	0.07549	918
0.51025	0.119773	0.172843	0.0754298	919
0.510249	0.119713	0.172783	0.0753696	920
0.510227	0.119653	0.172723	0.0753094	921
0.510002	0.119592	0.172663	0.0752492	922
0.509629	0.119532	0.172602	0.075189	923
0.509623	0.119472	0.172542	0.0751288	924
0.509415	0.119412	0.172482	0.0750686	925
0.509309	0.119352	0.172422	0.0750084	926
0.508886	0.119291	0.172362	0.0749482	927
0.508661	0.119231	0.172301	0.074888	928
0.508521	0.119171	0.172241	0.0780033	929
0.508186	0.119111	0.172181	0.0779431	930
0.507766	0.119051	0.172121	0.0778829	931
0.507333	0.11899	0.172061	0.0778227	932
0.50696	0.11893	0.172	0.0777625	933
0.506706	0.11887	0.17194	0.0777024	934
0.506146	0.11881	0.17188	0.0776422	935
0.505882	0.11875	0.17182	0.077582	936
0.505575	0.118689	0.17176	0.0775218	937
0.505503	0.118629	0.171699	0.0774616	938
0.505455	0.118569	0.171639	0.0774014	939
0.505408	0.118509	0.171579	0.0773412	940
0.505258	0.118449	0.171519	0.077281	941
0.505212	0.118388	0.171459	0.0772208	942
0.50474	0.118328	0.171398	0.0771606	943
0.504329	0.118268	0.171338	0.0771004	944
0.504241	0.118208	0.171278	0.0770402	945
0.504159	0.118148	0.171218	0.07698	946
0.503133	0.118087	0.171158	0.0769198	947
0.503079	0.118027	0.173789	0.0768596	948
0.50269	0.117967	0.173728	0.0767994	949
0.502582	0.120916	0.176357	0.0767392	950
0.502549	0.120856	0.176297	0.076679	951
0.502535	0.120796	0.176236	0.0766188	952
0.502519	0.120736	0.176176	0.0765586	953
0.502503	0.120676	0.176116	0.0764984	954
0.5023	0.120615	0.176056	0.0764382	955
0.501996	0.120555	0.175996	0.076378	956
0.501986	0.120495	0.175935	0.0763178	957
0.501967	0.120435	0.175875	0.0762576	958
0.501188	0.120375	0.175815	0.0761974	959
0.501057	0.120314	0.175755	0.0761372	960
0.500981	0.120254	0.175695	0.076077	961
0.499912	0.120194	0.175634	0.0760168	962
0.499357	0.120134	0.175574	0.079076	963
0.498843	0.120074	0.175514	0.0790158	964
0.498764	0.120013	0.175454	0.0789556	965
0.497726	0.119953	0.175394	0.0788954	966
0.497352	0.119893	0.175333	0.0788352	967
0.496767	0.119833	0.175273	0.078775	968
0.496706	0.119773	0.175213	0.0787148	969
0.496042	0.119712	0.175153	0.0786546	970
0.496014	0.119652	0.175093	0.0785944	971
0.495705	0.119592	0.175032	0.0785342	972
0.495548	0.119532	0.174972	0.078474	973
0.495537	0.119472	0.174912	0.0784138	974
0.495181	0.119411	0.174852	0.0783536	975
0.495157	0.119351	0.174792	0.0782934	976
0.494784	0.119291	0.174731	0.0782332	977
0.494449	0.119231	0.174671	0.078173	978
0.494445	0.122132	0.174611	0.0812021	979
0.494358	0.122072	0.174551	0.0811419	980
0.494171	0.122012	0.174491	0.0810817	981
0.494062	0.121952	0.17443	0.0810215	982
0.493612	0.121892	0.17437	0.0809613	983
0.493561	0.121831	0.17431	0.0809011	984
0.493551	0.121771	0.17425	0.0808409	985
0.493123	0.121711	0.17419	0.0807807	986
0.492588	0.121651	0.174129	0.0807206	987
0.492588	0.121591	0.174069	0.0806604	988
0.492391	0.121531	0.174009	0.0806002	989
0.491453	0.12147	0.173949	0.08054	990
0.491248	0.12141	0.173889	0.0804798	991
0.491245	0.12135	0.173828	0.0804196	992
0.490793	0.12129	0.173768	0.0803594	993
0.489552	0.12123	0.173708	0.0802992	994
0.48948	0.124102	0.176268	0.0832978	995
0.489467	0.124042	0.176208	0.0832376	996
0.489206	0.123982	0.176148	0.0831774	997
0.489041	0.123921	0.176087	0.0831173	998
0.488919	0.123861	0.176027	0.0830571	999
0.488316	0.123801	0.175967	0.0829969	1000
0.487682	0.123741	0.175907	0.0829367	1001
0.486834	0.123681	0.175847	0.0828765	1002
0.486777	0.12362	0.175786	0.0828163	1003
0.486669	0.12356	0.175726	0.0827561	1004
0.486577	0.1235	0.175666	0.0826959	1005
0.485934	0.12344	0.175606	0.0826357	1006
0.485514	0.12338	0.175546	0.0825755	1007
0.485325	0.123319	0.175485	0.0825153	1008
0.485034	0.123259	0.175425	0.0824551	1009
0.484961	0.123199	0.175365	0.0823949	1010
0.48486	0.123139	0.175305	0.0823347	1011
0.484803	0.123079	0.175245	0.0822745	1012
0.484763	0.123018	0.175184	0.0822143	1013
0.484477	0.122958	0.175124	0.0821541	1014
0.484441	0.122898	0.175064	0.0820939	1015
0.484303	0.122838	0.175004	0.0820337	1016
0.48424	0.122778	0.174944	0.0819735	1017
0.484099	0.122717	0.174883	0.0819133	1018
0.48399	0.122657	0.174823	0.0818531	1019
0.483294	0.122597	0.174763	0.0817929	1020
0.482995	0.122537	0.174703	0.0817327	1021
0.482835	0.122477	0.174643	0.0816725	1022
0.482503	0.122417	0.174582	0.0816123	1023
0.482422	0.122356	0.174522	0.0815521	1024
0.482232	0.122296	0.174462	0.0814919	1025
0.481932	0.122236	0.174402	0.0814317	1026
0.481904	0.122176	0.174342	0.0813715	1027
0.481695	0.122116	0.174281	0.0813113	1028
0.481347	0.122055	0.174221	0.0812511	1029
0.480811	0.121995	0.174161	0.0811909	1030
0.480789	0.121935	0.174101	0.0811307	1031
0.480731	0.121875	0.174041	0.0810705	1032
0.480308	0.121815	0.17398	0.0810103	1033
0.480184	0.121754	0.17392	0.0809501	1034
0.480148	0.121694	0.17386	0.0808899	1035
0.480064	0.121634	0.1738	0.0808297	1036
0.48003	0.121574	0.17374	0.0807695	1037
0.47989	0.121514	0.173679	0.0807094	1038
0.479875	0.121453	0.173619	0.0806492	1039
0.479854	0.121393	0.173559	0.080589	1040
0.479841	0.121333	0.173499	0.0805288	1041
0.479781	0.121273	0.176008	0.083468	1042
0.479298	0.121213	0.175948	0.0834078	1043
0.479233	0.121152	0.178454	0.0833476	1044
0.47892	0.121092	0.178394	0.0832874	1045
0.478897	0.121032	0.178334	0.0832272	1046
0.478825	0.120972	0.178273	0.083167	1047
0.478613	0.120912	0.178213	0.0860991	1048
0.478564	0.120851	0.178153	0.0860389	1049
0.478234	0.120791	0.178093	0.0859787	1050
0.477968	0.120731	0.180592	0.0859185	1051
0.477747	0.123535	0.183091	0.0858583	1052
0.4774	0.123474	0.183031	0.0857981	1053
0.477135	0.123414	0.182971	0.0857379	1054
0.476928	0.123354	0.18291	0.0856777	1055
0.476696	0.123294	0.18285	0.0856175	1056
0.475857	0.123234	0.18279	0.0855573	1057
0.475552	0.123173	0.18273	0.0854971	1058
0.474534	0.123113	0.18267	0.085437	1059
0.47436	0.123053	0.182609	0.0853768	1060
0.474171	0.122993	0.182549	0.0853166	1061
0.474047	0.122933	0.182489	0.0852564	1062
0.473883	0.122872	0.182429	0.0851962	1063
0.473794	0.122812	0.182369	0.085136	1064
0.473782	0.122752	0.182308	0.0850758	1065
0.473556	0.122692	0.182248	0.0850156	1066
0.472647	0.122632	0.182188	0.0849554	1067
0.47246	0.122571	0.182128	0.0848952	1068
0.472362	0.122511	0.182068	0.084835	1069
0.472277	0.122451	0.182007	0.0847748	1070
0.472232	0.122391	0.181947	0.0847146	1071
0.47203	0.122331	0.181887	0.0846544	1072
0.471932	0.12227	0.181827	0.0845942	1073
0.471822	0.12221	0.181767	0.084534	1074
0.471537	0.12215	0.181706	0.0844738	1075
0.471167	0.12209	0.181646	0.0844136	1076
0.471089	0.12203	0.181586	0.0843534	1077
0.471078	0.121969	0.181526	0.0842932	1078
0.471004	0.121909	0.181466	0.084233	1079
0.47083	0.121849	0.181405	0.0841728	1080
0.470513	0.121789	0.181345	0.0841126	1081
0.46992	0.121729	0.181285	0.0869915	1082
0.469781	0.121669	0.181225	0.0869313	1083
0.469601	0.121608	0.181165	0.0868711	1084
0.469405	0.121548	0.181104	0.0868109	1085
0.469394	0.121488	0.181044	0.0867507	1086
0.469152	0.121428	0.180984	0.0866905	1087
0.468994	0.121368	0.180924	0.0866303	1088
0.468878	0.121307	0.180864	0.0865701	1089
0.468408	0.121247	0.180803	0.0865099	1090
0.468192	0.121187	0.180743	0.0864497	1091
0.467962	0.121127	0.180683	0.0863895	1092
0.467516	0.121067	0.180623	0.0863293	1093
0.467122	0.121006	0.180563	0.0862691	1094
0.466752	0.120946	0.180502	0.0862089	1095
0.466635	0.120886	0.180442	0.0861487	1096
0.466536	0.120826	0.180382	0.0860885	1097
0.466428	0.120766	0.180322	0.0860283	1098
0.466404	0.120705	0.180262	0.0859681	1099
0.466391	0.120645	0.180201	0.0859079	1100
0.466046	0.120585	0.180141	0.0858477	1101
0.465921	0.120525	0.180081	0.0857875	1102
0.465653	0.120465	0.180021	0.0857273	1103
0.465377	0.120404	0.179961	0.0856671	1104
0.464865	0.120344	0.1799	0.0856069	1105
0.464678	0.120284	0.17984	0.0855467	1106
0.46462	0.120224	0.17978	0.0854865	1107
0.464616	0.120164	0.17972	0.0854263	1108
0.463387	0.120103	0.17966	0.0853661	1109
0.463178	0.120043	0.179599	0.0853059	1110
0.462777	0.119983	0.179539	0.0852457	1111
0.462758	0.119923	0.179479	0.0851855	1112
0.462337	0.119863	0.179419	0.0851253	1113
0.46232	0.119802	0.179359	0.0850651	1114
0.462055	0.119742	0.179298	0.0850049	1115
0.461894	0.119682	0.179238	0.0849447	1116
0.461763	0.119622	0.179178	0.0848845	1117
0.461344	0.119562	0.179118	0.0848243	1118
0.461057	0.119501	0.179058	0.0847641	1119
0.460965	0.119441	0.178997	0.084704	1120
0.460519	0.119381	0.178937	0.0846438	1121
0.460096	0.119321	0.178877	0.0845836	1122
0.459618	0.119261	0.178817	0.0845234	1123
0.459511	0.121957	0.18122	0.0844632	1124
0.459279	0.121897	0.18116	0.084403	1125
0.459082	0.121837	0.1811	0.0872154	1126
0.458902	0.121777	0.181039	0.0871552	1127
0.458816	0.121716	0.180979	0.087095	1128
0.458302	0.121656	0.180919	0.0870348	1129
0.458259	0.121596	0.183316	0.0898422	1130
0.458206	0.121536	0.183255	0.089782	1131
0.458135	0.121476	0.183195	0.0897218	1132
0.458058	0.121415	0.183135	0.0896616	1133
0.457803	0.121355	0.183075	0.0896014	1134
0.457358	0.121295	0.183015	0.0895412	1135
0.457136	0.121235	0.182954	0.089481	1136
0.457132	0.121175	0.182894	0.0894208	1137
0.457107	0.121114	0.182834	0.0893606	1138
0.456818	0.123795	0.182774	0.0893004	1139
0.456743	0.123735	0.182714	0.0892402	1140
0.456647	0.123675	0.182653	0.08918	1141
0.456562	0.123615	0.182593	0.0891199	1142
0.456561	0.123555	0.182533	0.0890597	1143
0.456379	0.123494	0.182473	0.0889995	1144
0.456337	0.123434	0.182413	0.0889393	1145
0.456313	0.123374	0.182352	0.0888791	1146
0.456248	0.123314	0.182292	0.0888189	1147
0.456186	0.123254	0.182232	0.0887587	1148
0.456048	0.123193	0.182172	0.0886985	1149
0.456036	0.123133	0.182112	0.0886383	1150
0.455765	0.123073	0.182051	0.0885781	1151
0.455559	0.123013	0.181991	0.0885179	1152
0.455402	0.122953	0.181931	0.0884577	1153
0.455329	0.122892	0.181871	0.0883975	1154
0.455302	0.122832	0.181811	0.0883373	1155
0.455264	0.125504	0.18175	0.0882771	1156
0.455133	0.125444	0.18169	0.0882169	1157
0.455089	0.125383	0.18163	0.0881567	1158
0.454822	0.125323	0.18157	0.0880965	1159
0.454423	0.125263	0.18151	0.0880363	1160
0.454385	0.125203	0.181449	0.0879761	1161
0.453958	0.125143	0.181389	0.0879159	1162
0.453611	0.125082	0.181329	0.0878557	1163
0.453386	0.125022	0.181269	0.0877955	1164
0.453226	0.124962	0.181209	0.0877353	1165
0.453214	0.124902	0.181148	0.0876751	1166
0.453075	0.124842	0.181088	0.0876149	1167
0.452966	0.124781	0.181028	0.0875547	1168
0.452691	0.124721	0.180968	0.090328	1169
0.452304	0.124661	0.180908	0.0902678	1170
0.451979	0.124601	0.180847	0.0902076	1171
0.45148	0.124541	0.180787	0.0901474	1172
0.45139	0.124481	0.180727	0.0900872	1173
0.451337	0.12442	0.180667	0.090027	1174
0.451117	0.12436	0.180607	0.0899668	1175
0.45109	0.1243	0.180546	0.0899066	1176
0.451052	0.12424	0.180486	0.0898464	1177
0.450978	0.12418	0.180426	0.0897862	1178
0.450818	0.124119	0.180366	0.089726	1179
0.450658	0.124059	0.180306	0.0896658	1180
0.450606	0.123999	0.180246	0.0896056	1181
0.450545	0.123939	0.180185	0.0895454	1182
0.450413	0.123879	0.180125	0.0894852	1183
0.449934	0.123818	0.180065	0.0894251	1184
0.449404	0.123758	0.180005	0.0893649	1185
0.44913	0.123698	0.182354	0.0893047	1186
0.44913	0.123638	0.182293	0.0892445	1187
0.448632	0.123578	0.182233	0.0891843	1188
0.448241	0.123517	0.182173	0.0891241	1189
0.448047	0.123457	0.182113	0.0890639	1190
0.447728	0.123397	0.182053	0.0890037	1191
0.447694	0.123337	0.181992	0.0889435	1192
0.447349	0.123277	0.181932	0.0888833	1193
0.447342	0.123216	0.181872	0.0888231	1194
0.447309	0.123156	0.181812	0.0887629	1195
0.447174	0.123096	0.181752	0.0915024	1196
0.446554	0.123036	0.181691	0.0914422	1197
0.446531	0.122976	0.181631	0.091382	1198
0.446526	0.125596	0.183966	0.0913218	1199
0.446442	0.125536	0.183906	0.0912616	1200
0.44577	0.125476	0.183846	0.0912014	1201
0.445415	0.125415	0.183786	0.0911412	1202
0.445363	0.125355	0.183726	0.091081	1203
0.445235	0.125295	0.183665	0.0910208	1204
0.444492	0.125235	0.183605	0.0909606	1205
0.444425	0.125175	0.183545	0.0909004	1206
0.44437	0.125114	0.183485	0.0908402	1207
0.44392	0.125054	0.183425	0.09078	1208
0.44366	0.124994	0.183364	0.0907198	1209
0.443336	0.124934	0.183304	0.0906596	1210
0.442314	0.124874	0.183244	0.0905994	1211
0.442103	0.124813	0.183184	0.0905392	1212
0.442081	0.124753	0.183124	0.090479	1213
0.442002	0.124693	0.183063	0.0904188	1214
0.441442	0.124633	0.183003	0.0903586	1215
0.441383	0.124573	0.182943	0.0902984	1216
0.441028	0.124512	0.182883	0.0902382	1217
0.440832	0.124452	0.182823	0.090178	1218
0.440771	0.124392	0.182762	0.0901178	1219
0.440565	0.124332	0.182702	0.0900576	1220
0.440483	0.124272	0.182642	0.0899974	1221
0.440395	0.124211	0.182582	0.0899372	1222
0.440037	0.124151	0.182522	0.089877	1223
0.439824	0.124091	0.182461	0.0898168	1224
0.439658	0.124031	0.182401	0.0897566	1225
0.439641	0.123971	0.182341	0.0896965	1226
0.439417	0.12391	0.182281	0.0923884	1227
0.439272	0.12385	0.182221	0.0923282	1228
0.438495	0.12379	0.18216	0.092268	1229
0.437913	0.12373	0.1821	0.0922078	1230
0.437887	0.12367	0.18204	0.0921476	1231
0.437486	0.123609	0.18198	0.0920874	1232
0.437147	0.123549	0.18192	0.0920272	1233
0.437135	0.123489	0.181859	0.091967	1234
0.437132	0.123429	0.181799	0.0919068	1235
0.436889	0.123369	0.181739	0.0918467	1236
0.436812	0.123308	0.181679	0.0917865	1237
0.436317	0.123248	0.181619	0.0917263	1238
0.43611	0.123188	0.181558	0.0916661	1239
0.435566	0.123128	0.181498	0.0916059	1240
0.435547	0.123068	0.181438	0.0915457	1241
0.435514	0.123008	0.181378	0.0914855	1242
0.434658	0.122947	0.181318	0.0914253	1243
0.434148	0.122887	0.181257	0.0913651	1244
0.433799	0.122827	0.181197	0.0913049	1245
0.433496	0.122767	0.181137	0.0912447	1246
0.433479	0.122707	0.181077	0.0911845	1247
0.433217	0.122646	0.181017	0.0911243	1248
0.433168	0.122586	0.180956	0.0910641	1249
0.433147	0.122526	0.180896	0.0910039	1250
0.432867	0.122466	0.180836	0.0909437	1251
0.432781	0.122406	0.180776	0.0908835	1252
0.43278	0.122345	0.180716	0.0908233	1253
0.432436	0.122285	0.180655	0.0907631	1254
0.432302	0.122225	0.180595	0.0907029	1255
0.431427	0.122165	0.180535	0.0906427	1256
0.431249	0.122105	0.180475	0.0905825	1257
0.431222	0.122044	0.180415	0.0905223	1258
0.430613	0.121984	0.180355	0.0904621	1259
0.430598	0.121924	0.180294	0.0904019	1260
0.430118	0.121864	0.180234	0.0903417	1261
0.430022	0.121804	0.180174	0.0902815	1262
0.429548	0.121743	0.180114	0.0902213	1263
0.429534	0.121683	0.180054	0.0901611	1264
0.429069	0.121623	0.179993	0.0901009	1265
0.428839	0.121563	0.179933	0.0900407	1266
0.428259	0.121503	0.179873	0.0899805	1267
0.427976	0.121442	0.179813	0.0899203	1268
0.427527	0.121382	0.179753	0.0898601	1269
0.42748	0.121322	0.179692	0.0897999	1270
0.427167	0.121262	0.179632	0.0897397	1271
0.426556	0.123765	0.181863	0.0923529	1272
0.426074	0.123705	0.181803	0.0922927	1273
0.426003	0.123645	0.181743	0.0922325	1274
0.425637	0.123584	0.181682	0.0921723	1275
0.425583	0.123524	0.181622	0.0921121	1276
0.425505	0.123464	0.181562	0.0920519	1277
0.425149	0.123404	0.181502	0.0919917	1278
0.425101	0.123344	0.181442	0.0919315	1279
0.424933	0.123283	0.181381	0.0918713	1280
0.424933	0.123223	0.181321	0.0918111	1281
0.424545	0.123163	0.181261	0.091751	1282
0.424391	0.123103	0.181201	0.0916908	1283
0.423905	0.123043	0.181141	0.0916306	1284
0.423893	0.122982	0.18108	0.0915704	1285
0.423874	0.122922	0.18102	0.0915102	1286
0.423571	0.122862	0.18096	0.09145	1287
0.423163	0.122802	0.1809	0.0913898	1288
0.423004	0.122742	0.18084	0.0913296	1289
0.422746	0.122681	0.180779	0.0912694	1290
0.422735	0.122621	0.180719	0.0912092	1291
0.422303	0.122561	0.180659	0.091149	1292
0.422152	0.122501	0.180599	0.0910888	1293
0.42207	0.122441	0.180539	0.0910286	1294
0.422028	0.12238	0.180478	0.0909684	1295
0.422009	0.12232	0.180418	0.0909082	1296
0.421734	0.12226	0.180358	0.090848	1297
0.421689	0.1222	0.180298	0.0907878	1298
0.421687	0.12214	0.180238	0.0907276	1299
0.421658	0.122079	0.180177	0.0906674	1300
0.421521	0.122019	0.180117	0.0906072	1301
0.421223	0.121959	0.180057	0.090547	1302
0.420563	0.121899	0.179997	0.0904868	1303
0.420554	0.121839	0.179937	0.0904266	1304
0.420531	0.121779	0.179876	0.0903664	1305
0.420275	0.121718	0.179816	0.0903062	1306
0.420207	0.121658	0.179756	0.090246	1307
0.420074	0.121598	0.179696	0.0901858	1308
0.420014	0.121538	0.179636	0.0901256	1309
0.420013	0.121478	0.179575	0.0900654	1310
0.419612	0.121417	0.179515	0.0900052	1311
0.419335	0.121357	0.179455	0.089945	1312
0.419081	0.121297	0.179395	0.0898848	1313
0.418718	0.121237	0.179335	0.0898246	1314
0.418533	0.121177	0.179274	0.0897644	1315
0.418288	0.121116	0.179214	0.0897042	1316
0.417976	0.121056	0.179154	0.089644	1317
0.417862	0.120996	0.179094	0.0895838	1318
0.417776	0.120936	0.179034	0.0895236	1319
0.417419	0.120876	0.178973	0.0894634	1320
0.417062	0.120815	0.178913	0.0894033	1321
0.416762	0.120755	0.178853	0.0893431	1322
0.416731	0.120695	0.178793	0.0892829	1323
0.416406	0.120635	0.178733	0.0892227	1324
0.416148	0.120575	0.178672	0.0891625	1325
0.415698	0.120514	0.178612	0.0891023	1326
0.415339	0.122952	0.180784	0.0890421	1327
0.415157	0.122892	0.180724	0.0889819	1328
0.415124	0.122831	0.180664	0.0889217	1329
0.415014	0.122771	0.180604	0.0888615	1330
0.414958	0.122711	0.180544	0.0888013	1331
0.41484	0.122651	0.180483	0.0887411	1332
0.414653	0.122591	0.180423	0.0886809	1333
0.414471	0.12253	0.180363	0.0886207	1334
0.414441	0.12247	0.180303	0.0885605	1335
0.413829	0.12241	0.180243	0.0885003	1336
0.413682	0.12235	0.180182	0.0884401	1337
0.413559	0.12229	0.180122	0.0883799	1338
0.413484	0.122229	0.180062	0.0883197	1339
0.413429	0.122169	0.180002	0.0882595	1340
0.413372	0.122109	0.179942	0.0881993	1341
0.413326	0.122049	0.179881	0.0881391	1342
0.41279	0.121989	0.179821	0.0880789	1343
0.412637	0.121928	0.179761	0.0880187	1344
0.412512	0.121868	0.179701	0.0879585	1345
0.412309	0.121808	0.179641	0.0878983	1346
0.412292	0.121748	0.17958	0.0878381	1347
0.412112	0.121688	0.17952	0.0877779	1348
0.412062	0.121627	0.17946	0.0877177	1349
0.412037	0.121567	0.1794	0.090242	1350
0.411967	0.121507	0.17934	0.0901818	1351
0.411506	0.121447	0.179279	0.0901216	1352
0.411339	0.121387	0.179219	0.0900614	1353
0.410965	0.121326	0.179159	0.0900012	1354
0.410964	0.121266	0.179099	0.089941	1355
0.410925	0.121206	0.179039	0.0898808	1356
0.410882	0.121146	0.181187	0.0898206	1357
0.410836	0.121086	0.181127	0.0897604	1358
0.410825	0.121025	0.181067	0.0897002	1359
0.41068	0.120965	0.181007	0.08964	1360
0.410534	0.120905	0.180947	0.0895798	1361
0.409945	0.120845	0.180886	0.0895196	1362
0.409685	0.120785	0.180826	0.0894594	1363
0.409451	0.120724	0.180766	0.0893992	1364
0.409317	0.120664	0.180706	0.089339	1365
0.409181	0.120604	0.180646	0.0892788	1366
0.409107	0.120544	0.180585	0.0892186	1367
0.408853	0.120484	0.180525	0.0891584	1368
0.408343	0.120423	0.180465	0.0890982	1369
0.408125	0.120363	0.180405	0.089038	1370
0.408006	0.120303	0.180345	0.0889778	1371
0.40794	0.120243	0.180284	0.0889176	1372
0.407695	0.120183	0.180224	0.0888574	1373
0.407072	0.120122	0.180164	0.0887972	1374
0.407022	0.120062	0.180104	0.088737	1375
0.40688	0.120002	0.180044	0.0886768	1376
0.406732	0.119942	0.179983	0.0886166	1377
0.406367	0.119882	0.179923	0.0885564	1378
0.405472	0.119821	0.179863	0.0884962	1379
0.405284	0.119761	0.179803	0.088436	1380
0.404899	0.119701	0.179743	0.0883758	1381
0.404647	0.119641	0.179682	0.0883156	1382
0.404373	0.119581	0.179622	0.0907929	1383
0.403872	0.121951	0.181734	0.0907327	1384
0.403621	0.121891	0.181674	0.0906725	1385
0.403582	0.124259	0.183785	0.0906123	1386
0.403481	0.124199	0.183725	0.0905521	1387
0.403362	0.124139	0.183664	0.0904919	1388
0.403326	0.124078	0.183604	0.0904317	1389
0.402851	0.124018	0.183544	0.0903715	1390
0.402782	0.123958	0.183484	0.0903113	1391
0.402576	0.123898	0.183424	0.0902512	1392
0.402143	0.123838	0.183363	0.090191	1393
0.401975	0.123777	0.183303	0.0901308	1394
0.401641	0.123717	0.183243	0.0900706	1395
0.400942	0.123657	0.183183	0.0900104	1396
0.400889	0.123597	0.183123	0.0899502	1397
0.400838	0.123537	0.183062	0.08989	1398
0.400836	0.123476	0.183002	0.0898298	1399
0.400638	0.123416	0.182942	0.0897696	1400
0.400393	0.123356	0.182882	0.0897094	1401
0.400382	0.123296	0.182822	0.0896492	1402
0.400296	0.123236	0.182761	0.089589	1403
0.399786	0.123175	0.182701	0.0895288	1404
0.399515	0.123115	0.182641	0.0894686	1405
0.39875	0.123055	0.182581	0.0894084	1406
0.398382	0.122995	0.182521	0.0893482	1407
0.398176	0.122935	0.18246	0.089288	1408
0.39799	0.122874	0.1824	0.0892278	1409
0.397963	0.122814	0.18234	0.0891676	1410
0.39749	0.122754	0.18228	0.0891074	1411
0.397487	0.122694	0.18222	0.0890472	1412
0.397478	0.122634	0.182159	0.088987	1413
0.397335	0.122574	0.182099	0.0889268	1414
0.397317	0.122513	0.182039	0.0888666	1415
0.397253	0.122453	0.181979	0.0888064	1416
0.397206	0.122393	0.181919	0.0887462	1417
0.397188	0.122333	0.181858	0.088686	1418
0.397136	0.122273	0.181798	0.0886258	1419
0.396576	0.122212	0.181738	0.0885656	1420
0.396436	0.122152	0.181678	0.0885054	1421
0.395973	0.122092	0.183749	0.0884452	1422
0.395896	0.122032	0.183689	0.088385	1423
0.395798	0.121972	0.183628	0.0883248	1424
0.395669	0.121911	0.183568	0.0882646	1425
0.395653	0.121851	0.183508	0.0882044	1426
0.395644	0.121791	0.183448	0.0881442	1427
0.395512	0.121731	0.183388	0.088084	1428
0.395331	0.121671	0.183327	0.0880238	1429
0.394837	0.12161	0.183267	0.0879636	1430
0.394654	0.12155	0.183207	0.0879035	1431
0.39435	0.12149	0.183147	0.0878433	1432
0.394291	0.12143	0.183087	0.0877831	1433
0.394267	0.12137	0.183026	0.0877229	1434
0.394191	0.121309	0.182966	0.0876627	1435
0.394017	0.121249	0.182906	0.0876025	1436
0.393953	0.121189	0.182846	0.0875423	1437
0.393891	0.121129	0.182786	0.0874821	1438
0.393512	0.121069	0.182725	0.0874219	1439
0.393501	0.121008	0.182665	0.0873617	1440
0.393432	0.120948	0.182605	0.0873015	1441
0.393405	0.120888	0.182545	0.0872413	1442
0.393244	0.120828	0.182485	0.0871811	1443
0.393178	0.120768	0.182424	0.0871209	1444
0.392689	0.120707	0.182364	0.0870607	1445
0.392613	0.120647	0.182304	0.0870005	1446
0.392192	0.120587	0.182244	0.0869403	1447
0.392187	0.120527	0.182184	0.0868801	1448
0.392076	0.120467	0.182123	0.0868199	1449
0.391925	0.120406	0.182063	0.0867597	1450
0.391888	0.120346	0.182003	0.0866995	1451
0.391734	0.120286	0.181943	0.0866393	1452
0.391637	0.120226	0.181883	0.0865791	1453
0.391278	0.120166	0.181822	0.0865189	1454
0.391218	0.120105	0.181762	0.0864587	1455
0.391045	0.120045	0.181702	0.0863985	1456
0.390921	0.119985	0.181642	0.0863383	1457
0.390628	0.119925	0.181582	0.0862781	1458
0.390597	0.119865	0.181521	0.0862179	1459
0.389948	0.119804	0.181461	0.0861577	1460
0.389937	0.119744	0.181401	0.0860975	1461
0.389874	0.119684	0.181341	0.0860373	1462
0.389685	0.119624	0.181281	0.0859771	1463
0.389666	0.121911	0.18122	0.0859169	1464
0.38962	0.12185	0.18116	0.0858567	1465
0.389616	0.12179	0.1811	0.0857965	1466
0.389602	0.12173	0.18104	0.0857363	1467
0.389293	0.12167	0.18098	0.0856761	1468
0.38913	0.12161	0.180919	0.0856159	1469
0.388877	0.121549	0.180859	0.0855558	1470
0.388446	0.121489	0.180799	0.0854956	1471
0.388169	0.121429	0.180739	0.0854354	1472
0.388024	0.121369	0.180679	0.0853752	1473
0.387552	0.121309	0.180618	0.085315	1474
0.387284	0.121248	0.180558	0.0852548	1475
0.387178	0.121188	0.180498	0.0851946	1476
0.387016	0.121128	0.180438	0.0851344	1477
0.386998	0.121068	0.180378	0.0850742	1478
0.386975	0.121008	0.180317	0.085014	1479
0.386933	0.120947	0.180257	0.0849538	1480
0.386873	0.120887	0.180197	0.0848936	1481
0.386835	0.120827	0.180137	0.0848334	1482
0.38666	0.120767	0.180077	0.0847732	1483
0.386223	0.120707	0.180016	0.084713	1484
0.386163	0.120646	0.179956	0.0846528	1485
0.3858	0.120586	0.179896	0.0845926	1486
0.385654	0.120526	0.179836	0.0845324	1487
0.385293	0.120466	0.181851	0.0844722	1488
0.384927	0.120406	0.181791	0.084412	1489
0.384558	0.120345	0.18173	0.0843518	1490
0.384436	0.120285	0.18167	0.0842916	1491
0.384008	0.120225	0.18161	0.0842314	1492
0.383736	0.120165	0.18155	0.0841712	1493
0.383721	0.120105	0.18149	0.084111	1494
0.38357	0.120044	0.181429	0.0840508	1495
0.383342	0.119984	0.181369	0.0839906	1496
0.383296	0.119924	0.181309	0.0839304	1497
0.383274	0.119864	0.181249	0.0838702	1498
0.383259	0.119804	0.181189	0.08381	1499
0.383256	0.119743	0.181128	0.0837498	1500
0.382908	0.119683	0.181068	0.0836896	1501
0.382735	0.119623	0.181008	0.0836294	1502
0.382172	0.119563	0.180948	0.0835692	1503
0.382155	0.119503	0.180888	0.083509	1504
0.381627	0.119442	0.180827	0.0834488	1505
0.381488	0.119382	0.180767	0.0833886	1506
0.381113	0.119322	0.18276	0.0833284	1507
0.380925	0.119262	0.1827	0.0832682	1508
0.380808	0.119202	0.18264	0.0832081	1509
0.380744	0.121436	0.18258	0.0831479	1510
0.380551	0.121376	0.18252	0.0830877	1511
0.380234	0.121316	0.182459	0.0830275	1512
0.380168	0.121255	0.182399	0.0829673	1513
0.380129	0.121195	0.182339	0.0829071	1514
0.379912	0.121135	0.182279	0.0828469	1515
0.379552	0.121075	0.182219	0.0827867	1516
0.379512	0.121015	0.182158	0.0827265	1517
0.379276	0.120955	0.182098	0.0826663	1518
0.378864	0.120894	0.182038	0.0826061	1519
0.37863	0.120834	0.181978	0.0825459	1520
0.377843	0.120774	0.181918	0.0824857	1521
0.377832	0.120714	0.181857	0.0824255	1522
0.37783	0.120654	0.181797	0.0823653	1523
0.377745	0.120593	0.181737	0.0823051	1524
0.377382	0.120533	0.181677	0.0822449	1525
0.377253	0.120473	0.181617	0.0821847	1526
0.377225	0.120413	0.181556	0.0821245	1527
0.37713	0.120353	0.181496	0.0820643	1528
0.376876	0.120292	0.181436	0.0820041	1529
0.376697	0.120232	0.181376	0.0819439	1530
0.376362	0.122441	0.181316	0.0818837	1531
0.376177	0.122381	0.181255	0.0818235	1532
0.376164	0.12232	0.181195	0.0817633	1533
0.37598	0.12226	0.181135	0.0817031	1534
0.375939	0.1222	0.181075	0.0816429	1535
0.375658	0.12214	0.181015	0.0815827	1536
0.375494	0.12208	0.180954	0.0815225	1537
0.375468	0.122019	0.180894	0.0814623	1538
0.375411	0.121959	0.180834	0.0814021	1539
0.375124	0.121899	0.180774	0.0813419	1540
0.374605	0.121839	0.180714	0.0812817	1541
0.374579	0.121779	0.180653	0.0812215	1542
0.374543	0.121718	0.180593	0.0811613	1543
0.374502	0.121658	0.180533	0.0811011	1544
0.374475	0.123856	0.182491	0.0810409	1545
0.374469	0.123796	0.182431	0.0809807	1546
0.374364	0.123735	0.182371	0.0809205	1547
0.374284	0.123675	0.182311	0.0808604	1548
0.374222	0.123615	0.182251	0.0808002	1549
0.374217	0.123555	0.18219	0.08074	1550
0.374158	0.123495	0.18213	0.0806798	1551
0.374121	0.123434	0.18207	0.0806196	1552
0.374079	0.123374	0.18201	0.0805594	1553
0.374017	0.123314	0.18195	0.0804992	1554
0.373841	0.123254	0.18189	0.080439	1555
0.373706	0.123194	0.181829	0.0803788	1556
0.373655	0.123133	0.181769	0.0803186	1557
0.373644	0.123073	0.181709	0.0802584	1558
0.37362	0.123013	0.181649	0.0801982	1559
0.373505	0.122953	0.181589	0.080138	1560
0.373367	0.122893	0.181528	0.0800778	1561
0.373157	0.122832	0.181468	0.0800176	1562
0.373083	0.122772	0.181408	0.0799574	1563
0.373042	0.122712	0.181348	0.0798972	1564
0.3728	0.122652	0.181288	0.079837	1565
0.372508	0.122592	0.181227	0.0797768	1566
0.372381	0.122532	0.181167	0.0797166	1567
0.372348	0.122471	0.181107	0.0796564	1568
0.372274	0.122411	0.181047	0.0795962	1569
0.372072	0.122351	0.180987	0.079536	1570
0.372018	0.122291	0.180926	0.0794758	1571
0.371798	0.122231	0.180866	0.0794156	1572
0.371786	0.12217	0.180806	0.0793554	1573
0.371743	0.12211	0.180746	0.0792952	1574
0.371683	0.12205	0.180686	0.079235	1575
0.371631	0.12199	0.180625	0.0791748	1576
0.371474	0.12193	0.180565	0.0791146	1577
0.371321	0.121869	0.180505	0.0790544	1578
0.371266	0.121809	0.180445	0.0789942	1579
0.370961	0.121749	0.180385	0.078934	1580
0.370904	0.121689	0.180324	0.0788738	1581
0.370704	0.121629	0.180264	0.0788136	1582
0.370478	0.121568	0.180204	0.0787534	1583
0.370215	0.121508	0.180144	0.0786932	1584
0.370172	0.12368	0.180084	0.078633	1585
0.369939	0.12362	0.180023	0.0785728	1586
0.369835	0.12356	0.179963	0.0785126	1587
0.369771	0.1235	0.179903	0.0784525	1588
0.369512	0.12344	0.179843	0.0783923	1589
0.369404	0.12338	0.179783	0.0783321	1590
0.369397	0.123319	0.179722	0.0782719	1591
0.369241	0.123259	0.179662	0.0782117	1592
0.368801	0.123199	0.179602	0.0781515	1593
0.368674	0.123139	0.179542	0.0780913	1594
0.368509	0.123079	0.179482	0.0780311	1595
0.367776	0.123018	0.179421	0.0779709	1596
0.367706	0.122958	0.179361	0.0779107	1597
0.367389	0.122898	0.179301	0.0778505	1598
0.367238	0.122838	0.179241	0.0777903	1599
0.367186	0.122778	0.179181	0.0800398	1600
0.367145	0.122717	0.17912	0.0799796	1601
0.366902	0.122657	0.17906	0.0799194	1602
0.36684	0.122597	0.179	0.0798592	1603
0.366772	0.122537	0.17894	0.079799	1604
0.366726	0.124689	0.180858	0.0820456	1605
0.366596	0.124629	0.180798	0.0819854	1606
0.366524	0.124568	0.180737	0.0819252	1607
0.366339	0.124508	0.180677	0.081865	1608
0.36617	0.124448	0.180617	0.0818048	1609
0.366084	0.126596	0.180557	0.0817446	1610
0.366073	0.126536	0.180497	0.0816844	1611
0.365923	0.126476	0.180436	0.0816242	1612
0.365849	0.126416	0.180376	0.081564	1613
0.365517	0.126356	0.180316	0.0815038	1614
0.365458	0.126295	0.180256	0.0814436	1615
0.365303	0.126235	0.180196	0.0813834	1616
0.365097	0.126175	0.180135	0.0813232	1617
0.364995	0.126115	0.180075	0.081263	1618
0.364992	0.126055	0.180015	0.0812029	1619
0.364955	0.125994	0.179955	0.0811427	1620
0.364866	0.125934	0.179895	0.0810825	1621
0.364756	0.125874	0.179834	0.0810223	1622
0.364648	0.125814	0.179774	0.0809621	1623
0.364647	0.125754	0.179714	0.0809019	1624
0.364444	0.125693	0.179654	0.0808417	1625
0.364382	0.125633	0.179594	0.0807815	1626
0.364218	0.125573	0.179533	0.0807213	1627
0.364124	0.125513	0.179473	0.0806611	1628
0.364066	0.125453	0.179413	0.0806009	1629
0.36406	0.125392	0.179353	0.0805407	1630
0.363825	0.125332	0.179293	0.0804805	1631
0.363585	0.125272	0.179232	0.0804203	1632
0.363534	0.125212	0.179172	0.0803601	1633
0.363257	0.125152	0.179112	0.0802999	1634
0.363218	0.125092	0.179052	0.0802397	1635
0.362633	0.125031	0.178992	0.0801795	1636
0.362626	0.127159	0.180888	0.0801193	1637
0.361984	0.127099	0.180828	0.0800591	1638
0.361881	0.127039	0.180768	0.0799989	1639
0.361589	0.126979	0.180707	0.0799387	1640
0.361276	0.126919	0.180647	0.0798785	1641
0.361162	0.126858	0.180587	0.0798183	1642
0.361153	0.126798	0.180527	0.0797581	1643
0.360813	0.126738	0.180467	0.0796979	1644
0.360383	0.126678	0.180406	0.0796377	1645
0.360181	0.126618	0.180346	0.0795775	1646
0.36018	0.126557	0.180286	0.0795173	1647
0.360091	0.126497	0.180226	0.0794571	1648
0.360068	0.126437	0.180166	0.0793969	1649
0.359964	0.126377	0.180105	0.0793367	1650
0.359838	0.126317	0.180045	0.0792765	1651
0.359726	0.126256	0.179985	0.0792163	1652
0.359678	0.126196	0.179925	0.0791561	1653
0.359591	0.126136	0.179865	0.0790959	1654
0.359557	0.128246	0.181745	0.0790357	1655
0.359476	0.128186	0.181685	0.0789755	1656
0.359136	0.128126	0.181625	0.0789153	1657
0.359072	0.128065	0.181564	0.0788552	1658
0.358742	0.128005	0.181504	0.078795	1659
0.358482	0.127945	0.181444	0.0787348	1660
0.357725	0.127885	0.181384	0.0786746	1661
0.357609	0.127825	0.181324	0.0786144	1662
0.357587	0.127764	0.181263	0.0785542	1663
0.357546	0.127704	0.181203	0.078494	1664
0.357513	0.127644	0.181143	0.0784338	1665
0.35751	0.127584	0.181083	0.0783736	1666
0.357497	0.127524	0.181023	0.0783134	1667
0.357321	0.127464	0.180962	0.0782532	1668
0.357041	0.127403	0.180902	0.078193	1669
0.356935	0.127343	0.180842	0.0781328	1670
0.356463	0.129435	0.180782	0.0780726	1671
0.356405	0.129375	0.180722	0.0780124	1672
0.356162	0.129315	0.180661	0.0779522	1673
0.356146	0.129254	0.180601	0.077892	1674
0.356127	0.129194	0.180541	0.0778318	1675
0.356054	0.129134	0.180481	0.0777716	1676
0.356034	0.129074	0.180421	0.0777114	1677
0.355991	0.129014	0.18036	0.0776512	1678
0.355897	0.128953	0.1803	0.077591	1679
0.355303	0.128893	0.18024	0.0775308	1680
0.354584	0.128833	0.18018	0.0774706	1681
0.354383	0.128773	0.18012	0.0774104	1682
0.354212	0.128713	0.180059	0.0773502	1683
0.353932	0.128652	0.179999	0.07729	1684
0.353697	0.128592	0.179939	0.0772298	1685
0.353696	0.128532	0.179879	0.0771696	1686
0.353263	0.130605	0.179819	0.0771094	1687
0.352849	0.130545	0.179759	0.0770492	1688
0.352578	0.130485	0.179698	0.076989	1689
0.352244	0.130425	0.179638	0.0769288	1690
0.351999	0.130364	0.179578	0.0768686	1691
0.351757	0.130304	0.179518	0.0768084	1692
0.35168	0.130244	0.179458	0.0767482	1693
0.351641	0.130184	0.179397	0.076688	1694
0.351451	0.130124	0.179337	0.0766278	1695
0.351338	0.130063	0.179277	0.0765676	1696
0.351251	0.130003	0.179217	0.0765074	1697
0.351167	0.129943	0.179157	0.0764473	1698
0.350955	0.129883	0.179096	0.0763871	1699
0.350868	0.129823	0.179036	0.0763269	1700
0.350413	0.129762	0.178976	0.0762667	1701
0.350089	0.129702	0.178916	0.0762065	1702
0.349857	0.129642	0.178856	0.0761463	1703
0.349799	0.129582	0.178795	0.0760861	1704
0.349789	0.129522	0.178735	0.0760259	1705
0.349748	0.129461	0.178675	0.0759657	1706
0.349673	0.129401	0.178615	0.0759055	1707
0.349616	0.129341	0.178555	0.0758453	1708
0.349424	0.129281	0.178494	0.0757851	1709
0.349417	0.129221	0.178434	0.0757249	1710
0.349384	0.131271	0.178374	0.0756647	1711
0.34921	0.131211	0.178314	0.0756045	1712
0.349187	0.131151	0.178254	0.0755443	1713
0.349069	0.13109	0.178193	0.0754841	1714
0.34894	0.13103	0.178133	0.0754239	1715
0.348921	0.133078	0.179958	0.0753637	1716
0.34881	0.133018	0.179898	0.0753035	1717
0.348766	0.132957	0.179838	0.0752433	1718
0.348734	0.132897	0.179777	0.0751831	1719
0.348715	0.132837	0.179717	0.0751229	1720
0.348697	0.132777	0.179657	0.0750627	1721
0.348478	0.132717	0.179597	0.0750025	1722
0.34842	0.132656	0.179537	0.0749423	1723
0.348314	0.132596	0.179476	0.0748821	1724
0.34816	0.132536	0.179416	0.0748219	1725
0.348157	0.132476	0.179356	0.0747617	1726
0.348127	0.132416	0.179296	0.0747015	1727
0.347967	0.132355	0.179236	0.0746413	1728
0.347941	0.132295	0.179175	0.0745811	1729
0.347809	0.132235	0.179115	0.0745209	1730
0.347188	0.132175	0.179055	0.0744607	1731
0.347106	0.132115	0.178995	0.0744005	1732
0.347029	0.132054	0.178935	0.0743403	1733
0.346684	0.131994	0.178874	0.0742801	1734
0.346208	0.131934	0.178814	0.0742199	1735
0.345725	0.131874	0.178754	0.0741597	1736
0.345482	0.131814	0.178694	0.0740996	1737
0.344929	0.131753	0.178634	0.0740394	1738
0.34491	0.131693	0.178573	0.0739792	1739
0.344571	0.131633	0.178513	0.073919	1740
0.344534	0.131573	0.178453	0.0738588	1741
0.344404	0.131513	0.178393	0.0737986	1742
0.344378	0.131452	0.178333	0.0737384	1743
0.344148	0.131392	0.178272	0.0736782	1744
0.343914	0.131332	0.178212	0.073618	1745
0.343665	0.131272	0.178152	0.0735578	1746
0.343595	0.131212	0.178092	0.0734976	1747
0.343385	0.131152	0.178032	0.0734374	1748
0.343347	0.131091	0.177971	0.0733772	1749
0.343166	0.131031	0.177911	0.073317	1750
0.343035	0.130971	0.177851	0.0754185	1751
0.34294	0.130911	0.177791	0.0753583	1752
0.342928	0.130851	0.177731	0.0752981	1753
0.342908	0.13079	0.17767	0.0752379	1754
0.342894	0.13073	0.17761	0.0751777	1755
0.342789	0.13067	0.17755	0.0751175	1756
0.342766	0.13061	0.17749	0.0750573	1757
0.342758	0.13055	0.179282	0.0771571	1758
0.342572	0.130489	0.179222	0.0770969	1759
0.342515	0.130429	0.179162	0.0770367	1760
0.342316	0.130369	0.179102	0.0769765	1761
0.341972	0.130309	0.179042	0.0769163	1762
0.341778	0.130249	0.178981	0.0768561	1763
0.341676	0.130188	0.178921	0.0767959	1764
0.341651	0.130128	0.178861	0.0767358	1765
0.341522	0.130068	0.178801	0.0766756	1766
0.341319	0.130008	0.178741	0.0766154	1767
0.341228	0.129948	0.17868	0.0765552	1768
0.341185	0.129887	0.17862	0.076495	1769
0.341179	0.129827	0.17856	0.0764348	1770
0.341166	0.129767	0.1785	0.0763746	1771
0.340987	0.129707	0.17844	0.0763144	1772
0.340507	0.129647	0.178379	0.0762542	1773
0.340437	0.129586	0.178319	0.076194	1774
0.340351	0.129526	0.178259	0.0761338	1775
0.340215	0.129466	0.178199	0.0760736	1776
0.34017	0.129406	0.178139	0.0760134	1777
0.339788	0.129346	0.178078	0.0759532	1778
0.3396	0.129285	0.178018	0.075893	1779
0.339586	0.129225	0.177958	0.0758328	1780
0.339576	0.129165	0.177898	0.0757726	1781
0.339362	0.129105	0.177838	0.0757124	1782
0.339079	0.129045	0.177777	0.0756522	1783
0.339022	0.131034	0.17955	0.075592	1784
0.338909	0.130974	0.17949	0.0755318	1785
0.338907	0.130914	0.17943	0.0754716	1786
0.33875	0.130854	0.17937	0.0754114	1787
0.338547	0.130793	0.17931	0.0753512	1788
0.338421	0.130733	0.179249	0.075291	1789
0.338188	0.130673	0.179189	0.0752308	1790
0.338148	0.130613	0.179129	0.0751706	1791
0.337994	0.130553	0.179069	0.0751104	1792
0.337927	0.130492	0.179009	0.0750502	1793
0.3378	0.130432	0.178948	0.07499	1794
0.33773	0.130372	0.178888	0.0749298	1795
0.337726	0.130312	0.178828	0.0748696	1796
0.337585	0.130252	0.178768	0.0748094	1797
0.337457	0.130191	0.178708	0.0768768	1798
0.337292	0.130131	0.178647	0.0768166	1799
0.336949	0.130071	0.178587	0.0767564	1800
0.336947	0.130011	0.178527	0.0766962	1801
0.336874	0.129951	0.178467	0.076636	1802
0.336739	0.12989	0.178407	0.0765758	1803
0.336514	0.12983	0.178346	0.0765156	1804
0.336015	0.12977	0.178286	0.0764554	1805
0.336012	0.12971	0.178226	0.0763952	1806
0.335994	0.12965	0.178166	0.076335	1807
0.335788	0.129589	0.178106	0.0762748	1808
0.335686	0.129529	0.178045	0.0762146	1809
0.33538	0.129469	0.177985	0.0761544	1810
0.335203	0.129409	0.177925	0.0760942	1811
0.335175	0.129349	0.177865	0.076034	1812
0.335019	0.129288	0.177805	0.0759738	1813
0.334988	0.129228	0.177744	0.0759136	1814
0.334702	0.129168	0.177684	0.0758534	1815
0.334664	0.129108	0.177624	0.0757932	1816
0.334564	0.129048	0.177564	0.075733	1817
0.334494	0.128987	0.177504	0.0756728	1818
0.334207	0.128927	0.177443	0.0756126	1819
0.334203	0.130888	0.179191	0.0755524	1820
0.334198	0.13285	0.179131	0.0754922	1821
0.333982	0.13279	0.179071	0.075432	1822
0.333894	0.132729	0.179011	0.0753718	1823
0.333762	0.132669	0.17895	0.0753116	1824
0.333706	0.132609	0.17889	0.0752514	1825
0.333661	0.132549	0.17883	0.0751912	1826
0.333654	0.132489	0.17877	0.075131	1827
0.333604	0.132428	0.17871	0.0750709	1828
0.333509	0.132368	0.178649	0.0750107	1829
0.333451	0.132308	0.178589	0.0749505	1830
0.332989	0.132248	0.178529	0.0748903	1831
0.332949	0.132188	0.178469	0.0748301	1832
0.332902	0.132127	0.178409	0.0747699	1833
0.332891	0.132067	0.178349	0.0747097	1834
0.332879	0.132007	0.178288	0.0746495	1835
0.332867	0.131947	0.178228	0.0745893	1836
0.332802	0.131887	0.178168	0.0745291	1837
0.332747	0.131826	0.178108	0.0744689	1838
0.332554	0.131766	0.178048	0.0744087	1839
0.33249	0.133717	0.177987	0.0743485	1840
0.332205	0.133657	0.177927	0.0742883	1841
0.332165	0.133597	0.177867	0.0742281	1842
0.332071	0.133537	0.177807	0.0741679	1843
0.331333	0.133477	0.177747	0.0741077	1844
0.331307	0.133416	0.177686	0.0740475	1845
0.331243	0.133356	0.177626	0.0739873	1846
0.330924	0.133296	0.177566	0.0739271	1847
0.330862	0.133236	0.177506	0.0738669	1848
0.330829	0.133176	0.177446	0.0738067	1849
0.330793	0.133115	0.177385	0.0737465	1850
0.33062	0.133055	0.177325	0.0736863	1851
0.330488	0.132995	0.177265	0.0736261	1852
0.330337	0.132935	0.177205	0.0735659	1853
0.330071	0.132875	0.177145	0.0735057	1854
0.329696	0.132814	0.177084	0.0734455	1855
0.329328	0.132754	0.177024	0.0754631	1856
0.329242	0.132694	0.176964	0.0754029	1857
0.329089	0.132634	0.176904	0.0753427	1858
0.329055	0.132574	0.176844	0.0752825	1859
0.329051	0.132513	0.176783	0.0752223	1860
0.328835	0.132453	0.176723	0.0751621	1861
0.328607	0.132393	0.176663	0.0751019	1862
[truncated: 15,194 more rows]

## Sheet: Figure_4j,k
CRISPRa vs. NT (panel j)			CRISPRi vs. NT (panel k)
[truncated: 25 more rows]

[truncated: 4 more sheets: Figure_4l, Figure_4m, Figure_4n, Figure_4o]
