# Supplementary material for: scMINER: a mutual information-based framework for clustering and hidden driver inference from single-cell transcriptomics data
Source: Nat Commun. 2025 May 8;16:4305. doi: 10.1038/s41467-025-59620-6 (PMC12062461; doi:10.1038/s41467-025-59620-6)
Supplement: Supplementary file 4 — Source Data [file 41467_2025_59620_MOESM4_ESM.zip › SourceData/Source_Data_Figure_5.xlsx]

## Sheet: Figure_5a
Cell_Barcode	Cell_Type	Expression														Activity by SCENIC														Activity by scMINER
		CEBPA	CEBPB	SPI1	IRF8	TBX21	PRDM1	EOMES	LEF1	TCF7	SATB1	FOXP3	GATA3	KLF2	NFATC3	CEBPA	CEBPB	SPI1	IRF8	TBX21	PRDM1	EOMES	LEF1	TCF7	SATB1	FOXP3	GATA3	KLF2	NFATC3	CEBPA	CEBPB	SPI1	IRF8	TBX21	PRDM1	EOMES	LEF1	TCF7	SATB1	FOXP3	GATA3	KLF2	NFATC3
CACTTTGACGCAAT	Monocyte	-0.0956126	-0.383739	-0.28039	-0.23848	-0.161947	-0.0859337	-0.0763158	-0.401781	-0.343484	-0.212573	-0.103623	-0.265475	-0.651754	-0.186919	2.23262	2.14176	1.75985	-0.686908	-1.02006	-0.47222	-0.606398	-1.05141	-1.19468	NA	2.35489	-1.07697	-1.33758	-0.540052	2.15952	2.41077	2.24075	0.163311	-1.12344	-0.188831	-0.793348	-0.814181	-0.993168	-0.804048	-0.713035	-1.09327	-2.21379	1.9989
GTTACGGAAACGAA	Monocyte	-0.0956126	-0.383739	3.8895	4.3027	-0.161947	-0.0859337	-0.0763158	-0.401781	-0.343484	-0.212573	-0.103623	-0.265475	1.59877	-0.186919	2.99217	3.14836	3.06579	1.49577	-0.315517	-0.72138	0.200982	-1.85446	-0.805348	NA	0.515236	-1.06216	-1.05941	-0.577332	1.65985	2.38093	2.43565	0.436819	-1.12344	-0.0719675	-0.793348	-0.828844	-1.10493	-0.453079	-0.713035	-1.02946	-0.480028	0.495281
CACTTATGAGTCGT	Monocyte	-0.0956126	-0.383739	-0.28039	-0.23848	-0.161947	-0.0859337	-0.0763158	-0.401781	-0.343484	-0.212573	-0.103623	-0.265475	-0.651754	-0.186919	2.41113	1.95905	1.2961	-0.109377	-0.677154	-1.08962	0.387301	-1.21133	-1.42109	NA	-0.686584	-1.16212	-2.03787	-1.19452	2.29497	1.84792	1.91157	0.0579804	-1.12344	0.169219	-0.793348	-0.960834	-1.1267	-0.0961098	-0.713035	-0.86924	-1.17112	1.14134
GCATGTGATTCTGT	Monocyte	-0.0956126	-0.383739	-0.28039	-0.23848	-0.161947	-0.0859337	-0.0763158	-0.401781	-0.343484	-0.212573	-0.103623	-0.265475	-0.651754	-0.186919	1.92903	2.57666	1.35261	-1.30348	-1.28907	-0.915531	0.108736	-1.62142	-1.95952	NA	1.23364	-2.40981	-2.20353	1.1624	1.22922	1.86491	2.0854	0.271618	-1.12344	-0.312422	-0.793348	-0.977025	-1.1844	-1.4833	-0.713035	-1.01352	-1.26105	0.504913
TAGAATACGTATCG	Monocyte	-0.0956126	-0.383739	3.83186	-0.23848	-0.161947	-0.0859337	-0.0763158	-0.401781	-0.343484	-0.212573	-0.103623	-0.265475	1.78817	-0.186919	2.12694	2.26243	3.30677	1.60123	-0.535044	-0.915531	0.146183	-1.38953	-0.94893	NA	0.515236	-1.35464	-1.46561	0.777172	1.42833	2.16195	2.28345	0.349669	-1.12344	0.714329	-0.793348	-0.695216	-1.0774	-1.25158	-0.713035	-0.568296	-0.5063	-0.484497
CAAGAAGACCCTCA	Monocyte	-0.0956126	-0.383739	4.17517	-0.23848	-0.161947	-0.0859337	-0.0763158	-0.401781	-0.343484	-0.212573	-0.103623	-0.265475	-0.651754	-0.186919	3.42915	2.60334	2.45751	0.114546	-0.177296	-0.969246	-0.658458	-2.20401	-0.921318	NA	-0.686584	-1.07326	-1.73331	-0.552478	2.54623	1.99331	2.22255	0.148154	-1.12344	0.625618	-0.793348	-0.734164	-1.15198	-1.13538	-0.713035	-0.785291	-1.10031	-0.231198
ATGGGTACAATGCC	Monocyte	-0.0956126	-0.383739	3.76527	-0.23848	-0.161947	-0.0859337	-0.0763158	-0.401781	-0.343484	-0.212573	-0.103623	-0.265475	-0.651754	-0.186919	2.13208	1.6625	0.875543	-1.35419	-0.921073	-0.844342	-0.493146	-1.19077	-1.6696	NA	-0.686584	-2.03957	-1.62274	-0.254239	0.675865	1.59129	1.93008	0.171182	-1.12344	0.810214	-0.793348	-0.971869	-1.07327	0.911049	-0.713035	-0.851206	-1.10232	0.556059
TAGAATTGCATTGG	Monocyte	-0.0956126	-0.383739	-0.28039	-0.23848	-0.161947	-0.0859337	-0.0763158	-0.401781	-0.343484	-0.212573	-0.103623	-0.265475	-0.651754	-0.186919	2.39886	2.58783	0.562572	-1.53009	-1.08086	-0.289718	0.182716	-1.59172	-1.72206	NA	0.777086	-0.817804	-1.2208	-0.453065	1.44322	2.01153	2.10538	0.0803256	-1.12344	0.916414	-0.793348	-0.723357	-1.04388	0.0312777	-0.713035	-0.749069	-1.5748	-0.320645
TTCTCAGAACTGGT	Monocyte	-0.0956126	-0.383739	3.40913	-0.23848	-0.161947	-0.0859337	-0.0763158	-0.401781	-0.343484	-0.212573	-0.103623	-0.265475	-0.651754	-0.186919	2.57301	2.39767	1.80223	0.500464	-0.390814	-0.191349	-0.877656	-0.861781	-0.335947	NA	-0.686584	-0.758567	-1.07066	-0.685029	1.54485	2.10633	2.29325	0.651348	-1.12344	1.10773	-0.793348	-0.978814	-0.897745	-0.830574	-0.713035	-0.914386	-1.51194	1.2687
ACGACAACCTAAGC	Monocyte	-0.0956126	-0.383739	-0.28039	-0.23848	-0.161947	-0.0859337	-0.0763158	-0.401781	-0.343484	-0.212573	-0.103623	-0.265475	-0.651754	-0.186919	2.20372	2.84529	2.29451	0.203846	-0.635794	-0.387441	-1.11695	-1.46949	-0.736319	NA	-0.686584	-1.18433	-0.823907	0.271822	1.87321	2.14348	2.36254	0.263022	-1.12344	0.758684	-0.793348	-0.898347	-1.21841	-1.2473	-0.713035	-1.03303	-1.57602	0.925304
TAACTCACTAAAGG	Monocyte	-0.0956126	-0.383739	3.62121	4.43269	-0.161947	-0.0859337	-0.0763158	-0.401781	-0.343484	-0.212573	-0.103623	-0.265475	-0.651754	-0.186919	2.25122	2.44482	2.96256	0.354174	-0.429346	-0.967304	-0.259334	-1.05483	-1.47355	NA	-0.686584	-1.06956	-2.34514	0.665332	1.57852	1.94982	2.28452	0.629548	-1.12344	0.539701	-0.793348	-0.957385	-1.20341	-0.644324	-0.713035	-0.802415	-0.784508	0.14161
GATTTAGATTACTC	Monocyte	-0.0956126	-0.383739	-0.28039	-0.23848	-0.161947	-0.0859337	-0.0763158	-0.401781	-0.343484	-0.212573	-0.103623	-0.265475	-0.651754	-0.186919	2.41311	2.50252	2.28717	-0.346312	-1.07591	-0.0903905	-0.214581	-1.75051	-2.79892	NA	-0.686584	-1.48052	-2.0852	1.30323	1.74316	1.9364	2.0787	0.0418318	-1.12344	0.748427	-0.793348	-0.878516	-1.27784	-1.05382	-0.713035	-1.0571	-2.28063	1.55338
GATTTGCTTCTTCA	Monocyte	-0.0956126	2.92723	-0.28039	-0.23848	-0.161947	-0.0859337	-0.0763158	-0.401781	-0.343484	-0.212573	-0.103623	-0.265475	1.55068	-0.186919	2.07469	3.09811	1.44579	1.47154	-0.98223	-1.47921	-0.185355	-1.65684	-1.41281	NA	0.850941	-0.484594	-1.7368	0.333955	1.88659	2.62265	2.2576	0.226358	-1.12344	0.299451	-0.793348	-0.809556	-1.0362	-1.59094	-0.713035	-0.939703	0.10689	-1.16631
AAAGACGACTCGCT	Monocyte	-0.0956126	-0.383739	-0.28039	-0.23848	-0.161947	-0.0859337	-0.0763158	-0.401781	-0.343484	-0.212573	-0.103623	-0.265475	-0.651754	-0.186919	2.33949	1.94509	0.836421	-0.998335	-1.13707	-0.260596	-0.0657091	-1.78135	-1.55363	NA	-0.686584	-1.20285	-1.86833	-1.19452	1.42702	2.18273	1.9158	0.175543	-1.12344	0.49101	-0.793348	-0.835407	-1.09318	-0.673046	-0.713035	-1.2291	-1.3125	0.118484
CGTCCATGGGGTGA	Monocyte	-0.0956126	-0.383739	3.2173	-0.23848	-0.161947	-0.0859337	-0.0763158	-0.401781	-0.343484	-0.212573	-0.103623	-0.265475	1.42354	-0.186919	2.34938	2.93339	2.34205	1.41006	-0.622007	-0.437273	-0.883136	-1.86474	-0.846766	NA	0.354098	-0.0477196	-0.655527	0.325671	2.15431	2.30976	2.63569	0.0309603	-1.12344	0.237934	-0.793348	-0.962555	-0.873134	-1.3524	-0.713035	-0.448756	-0.214598	-0.123442
AAGTATACACCTTT	Monocyte	-0.0956126	-0.383739	3.71011	-0.23848	-0.161947	-0.0859337	-0.0763158	-0.401781	-0.343484	-0.212573	-0.103623	-0.265475	-0.651754	-0.186919	2.08379	2.13462	1.10783	0.567776	-0.685285	-0.455394	0.0237968	-1.14393	-1.2996	NA	-0.686584	-0.362418	-1.41789	0.246969	2.10834	2.11962	1.74233	0.53121	-1.12344	1.43423	-0.793348	-0.433225	-1.23605	-0.699117	-0.713035	-1.04182	-1.36144	0.580371
CAGTGTGACAAGCT	Monocyte	-0.0956126	-0.383739	-0.28039	-0.23848	-0.161947	-0.0859337	-0.0763158	-0.401781	-0.343484	-0.212573	-0.103623	-0.265475	-0.651754	-0.186919	2.10873	2.10608	1.4534	-0.77531	-1.24771	-0.357671	-0.316874	-2.07378	-0.562364	NA	-0.686584	-1.45831	-1.54321	-0.46135	1.84672	1.78472	1.9992	0.256262	-1.12344	0.557216	-0.793348	-0.664391	-0.917688	-0.627647	-0.713035	-0.625755	-2.00618	1.15704
TATGGGTGAGAATG	Monocyte	-0.0956126	-0.383739	-0.28039	-0.23848	-0.161947	-0.0859337	-0.0763158	-0.401781	-0.343484	-0.212573	-0.103623	-0.265475	1.76206	-0.186919	1.99434	1.85172	0.912219	-0.698575	-0.150429	-0.855344	-0.491319	-1.7665	-0.863333	NA	-0.686584	-1.17323	-1.89471	-1.19452	1.49075	1.46944	1.84986	0.205111	-1.12344	0.875806	-0.793348	-0.805732	-0.770412	-0.636804	-0.713035	-0.240987	-1.94969	0.689776
GACCTAGAGAGACG	Monocyte	10.5354	-0.383739	-0.28039	-0.23848	-0.161947	-0.0859337	-0.0763158	-0.401781	-0.343484	-0.212573	-0.103623	-0.265475	-0.651754	-0.186919	1.41606	1.95098	2.19426	-0.672099	-0.658065	-1.22488	-0.81555	-1.02399	-1.07594	NA	-0.686584	-1.26579	-1.49005	-0.556621	1.61017	2.1369	2.20017	0.253781	-1.12344	0.553641	-0.793348	-0.653375	-1.29693	-0.631587	-0.713035	-0.79478	-1.17027	-0.311922
TGAGACACTTCACT	Monocyte	-0.0956126	2.91058	-0.28039	-0.23848	-0.161947	-0.0859337	-0.0763158	-0.401781	-0.343484	-0.212573	-0.103623	-0.265475	-0.651754	-0.186919	2.52868	2.39085	0.880976	-2.15564	-1.52663	-0.49746	-0.4146	-1.74137	-2.56975	NA	-0.686584	-1.16582	-2.9108	1.78373	1.91639	1.89382	2.00617	-0.206278	-1.12344	0.53854	-0.793348	-0.986231	-0.781139	-1.27585	-0.713035	-0.639973	-2.39142	-0.459155
TCGATACTAAAGTG	Monocyte	-0.0956126	-0.383739	-0.28039	-0.23848	-0.161947	-0.0859337	-0.0763158	-0.401781	-0.343484	-0.212573	-0.103623	-0.265475	-0.651754	-0.186919	2.26468	2.22458	1.13065	-0.533438	-0.892439	-1.79892	-0.108635	-1.5289	-1.69997	NA	1.41492	1.32955	-3.11061	0.217973	1.39878	1.15769	1.78854	0.121818	-1.12344	0.542692	-0.793348	-0.728093	-1.22856	-0.961169	-0.713035	-0.257666	-2.44788	-0.335556
ATGCGCCTGCTGTA	Monocyte	-0.0956126	-0.383739	-0.28039	-0.23848	-0.161947	-0.0859337	-0.0763158	-0.401781	-0.343484	-0.212573	-0.103623	-0.265475	-0.651754	-0.186919	2.90747	2.34711	1.58271	-0.117903	-0.589484	-1.12004	-0.189008	-3.22181	-1.86012	NA	-0.686584	-1.07326	-2.0305	0.984283	2.21184	1.65968	2.26119	0.46373	-1.12344	0.398658	-0.793348	-0.900412	-1.27345	-0.788941	-0.713035	-0.893486	-1.22615	0.389067
TCCCATCTGCGAGA	Monocyte	-0.0956126	-0.383739	3.74359	-0.23848	-0.161947	-0.0859337	-0.0763158	-0.401781	-0.343484	-0.212573	-0.103623	-0.265475	-0.651754	-0.186919	2.55283	2.57852	1.32435	-0.00751205	-0.600797	-0.670901	-0.262988	-2.29882	-1.67236	NA	-0.686584	-1.17323	-1.47182	-1.19452	0.820658	1.98818	2.0315	-0.0272151	-1.12344	0.453004	-0.793348	-0.688602	-0.815133	-0.737206	-0.713035	-1.06177	-2.15766	0.510138
TACGCCACATGCCA	Monocyte	-0.0956126	-0.383739	3.68808	-0.23848	-0.161947	-0.0859337	-0.0763158	-0.401781	-0.343484	-0.212573	-0.103623	-0.265475	-0.651754	-0.186919	2.58449	2.41691	2.64225	-0.487666	-0.100585	-0.927827	-0.184442	-1.46835	-2.49243	NA	-0.686584	-1.20655	-1.84039	-1.19452	1.72313	2.14488	2.10872	-0.0647236	-1.12344	1.27188	-0.793348	-1.03324	-1.27307	-0.732596	-0.713035	-0.555671	-1.49353	0.00440437
CTAACACTAACTGC	Monocyte	-0.0956126	-0.383739	3.75795	-0.23848	-0.161947	-0.0859337	-0.0763158	-0.401781	-0.343484	-0.212573	-0.103623	-0.265475	1.74432	-0.186919	2.8671	2.60799	1.26105	-0.452216	-0.692001	-0.949831	-0.131469	-1.16678	-1.36035	NA	0.897939	-1.46941	-1.55097	1.96599	0.92558	1.49245	1.92065	0.282833	-1.12344	0.886005	-0.793348	-0.62836	-0.801533	-0.267831	-0.713035	-0.81039	-2.17606	1.30875
GGAGCAGAGACAGG	Monocyte	-0.0956126	-0.383739	3.63918	4.4542	-0.161947	-0.0859337	-0.0763158	-0.401781	-0.343484	-0.212573	-0.103623	-0.265475	-0.651754	-0.186919	1.98642	3.14061	1.11299	0.0562094	-0.561557	-0.811984	-0.534245	-2.23599	-1.97057	NA	-0.686584	-1.69526	-2.23496	-0.129973	1.37401	1.57652	2.08403	0.223668	-1.12344	0.330958	-0.793348	-0.764057	-1.17643	-0.0524607	-0.713035	-0.955701	-1.08551	0.725892
CCAATTTGCCTTGC	Monocyte	-0.0956126	2.79316	-0.28039	-0.23848	-0.161947	-0.0859337	-0.0763158	-0.401781	-0.343484	-0.212573	-0.103623	-0.265475	-0.651754	-0.186919	2.1016	2.09088	1.6865	0.122174	-0.116493	0.148415	0.083163	-1.18277	-1.28856	NA	-0.686584	-0.125469	-0.857272	-0.00156402	1.48172	2.5646	2.19094	0.43425	-1.12344	0.34901	-0.793348	-0.91118	-1.14854	-1.11442	-0.713035	-1.10989	-1.83036	0.261756
ATAGGAGAATTCCT	Monocyte	-0.0956126	-0.383739	3.73918	-0.23848	-0.161947	-0.0859337	-0.0763158	-0.401781	-0.343484	-0.212573	-0.103623	-0.265475	-0.651754	-0.186919	1.85897	1.89018	1.70307	0.174229	-1.08298	-0.802923	-0.267554	-0.853785	-0.589976	NA	-0.686584	-1.42499	-2.07744	-0.622896	1.18816	1.32072	2.01977	0.168994	-1.12344	1.41475	-0.793348	-0.980272	-1.22529	-1.29802	-0.713035	-1.04011	-3.14101	0.646793
AACCTTTGTTGTGG	Monocyte	-0.0956126	2.76045	3.60245	-0.23848	-0.161947	-0.0859337	-0.0763158	-0.401781	-0.343484	-0.212573	-0.103623	-0.265475	-0.651754	-0.186919	2.3284	2.45196	1.8783	0.146407	-0.445607	-1.47598	-0.611878	-1.44893	-0.137142	NA	-0.686584	-0.547534	-1.68947	-1.19452	0.971964	1.58805	1.99749	0.16943	-1.12344	0.338243	-0.793348	-0.727924	-1.16525	-1.39734	-0.713035	-0.944476	-1.43741	-0.762258
AGTAATTGGGTAAA	Monocyte	-0.0956126	-0.383739	3.59972	-0.23848	-0.161947	-0.0859337	-0.0763158	-0.401781	-0.343484	-0.212573	-0.103623	-0.265475	-0.651754	-0.186919	2.61616	1.61504	1.10783	0.687141	-0.810779	-0.631424	0.253042	-1.03313	-1.12565	NA	0.66966	-0.147683	-1.48656	-1.19452	1.33394	1.81864	2.19028	0.328104	-1.12344	0.563232	-0.793348	-1.06544	-0.903309	-0.0552842	-0.713035	-0.805125	-2.13041	0.217338
GCCTCAACCAGAAA	Monocyte	-0.0956126	-0.383739	3.78307	-0.23848	-0.161947	-0.0859337	-0.0763158	-0.401781	-0.343484	-0.212573	-0.103623	-0.265475	-0.651754	-0.186919	1.91003	3.10617	0.925259	-1.42554	0.100207	0.336094	0.551699	-0.826369	-3.29041	NA	-0.686584	-1.09178	-0.712171	-1.19452	1.81625	1.92246	1.82532	-0.0263596	-1.12344	1.13618	-0.793348	-1.07921	-1.09647	-0.67799	-0.713035	-1.03295	-1.81041	0.536889
TACACACTTCGATG	Monocyte	-0.0956126	2.69338	-0.28039	-0.23848	-0.161947	-0.0859337	-0.0763158	-0.401781	-0.343484	-0.212573	-0.103623	-0.265475	-0.651754	-0.186919	2.01492	3.19365	2.68762	-0.73627	-0.604332	-1.26177	-0.579912	-0.912043	-2.4593	NA	1.25379	-0.0699336	-1.73952	-1.19452	1.0137	2.56451	2.21917	0.492216	-1.12344	0.486833	-0.793348	-0.806998	-1.34798	-0.461656	-0.713035	-0.38667	-1.60686	-0.111686
GATCCCTGTTCCGC	Monocyte	-0.0956126	-0.383739	3.72104	-0.23848	-0.161947	-0.0859337	-0.0763158	-0.401781	-0.343484	-0.212573	-0.103623	-0.265475	-0.651754	-0.186919	2.57064	1.70158	0.565289	-0.956602	-1.07308	-0.76021	-0.43104	-1.95041	-3.38153	NA	0.938224	-0.240241	-1.81013	-0.767873	2.17492	1.78594	1.96038	0.41884	-1.12344	0.692433	-0.793348	-0.509141	-1.28583	-0.759607	-0.713035	-0.55389	-2.78046	-0.723276
TCTACAACCGTAAC	Monocyte	-0.0956126	2.35223	-0.28039	-0.23848	-0.161947	-0.0859337	-0.0763158	-0.401781	-0.343484	-0.212573	-0.103623	-0.265475	-0.651754	-0.186919	2.67751	2.96069	3.5309	2.15453	-0.331425	-1.24753	-0.296781	-0.546501	-0.617588	NA	-0.686584	0.244764	-0.526332	0.251111	1.82007	2.27634	2.34089	0.360995	-1.12344	-0.0514707	-0.793348	-0.858596	-0.990181	-1.0262	-0.713035	-0.645691	-0.110408	-0.960446
GAGCATACGTACGT	Monocyte	11.1725	-0.383739	-0.28039	4.59423	-0.161947	-0.0859337	-0.0763158	-0.401781	-0.343484	-0.212573	-0.103623	-0.265475	-0.651754	-0.186919	1.74102	1.82349	0.645162	-1.3497	-0.928851	-1.31872	-0.911449	-1.54603	-3.13855	NA	0.877797	-1.22136	-1.78336	-1.19452	1.64127	1.8297	1.82264	0.103343	-1.12344	0.526075	-0.793348	-0.743838	-1.10583	-0.97458	-0.713035	-0.442619	-1.83688	2.27087
TGGTATCTTCGATG	Monocyte	-0.0956126	-0.383739	3.55225	-0.23848	-0.161947	-0.0859337	-0.0763158	-0.401781	-0.343484	-0.212573	-0.103623	-0.265475	1.62228	-0.186919	2.71115	2.29779	2.56401	1.2898	-1.19221	-1.70961	-0.701384	-0.677868	-0.957213	NA	-0.686584	-1.30651	-2.62332	0.690186	1.99258	1.73674	2.1025	0.413947	-1.12344	0.0222113	-0.793348	-0.479063	-1.16971	-0.618681	-0.713035	-0.969054	-2.08076	-0.781113
CCAGCGGATCATTC	Monocyte	-0.0956126	2.6398	3.45347	-0.23848	-0.161947	-0.0859337	-0.0763158	-0.401781	-0.343484	-0.212573	-0.103623	-0.265475	-0.651754	-0.186919	1.96109	2.65421	1.76664	0.353725	-1.42164	-0.50652	-0.372587	-1.02856	-1.23609	NA	-0.686584	-0.225431	-2.0918	0.487217	1.74032	3.02536	2.48221	0.417994	-1.12344	0.351814	-0.793348	-0.945991	-1.24256	-1.31284	-0.713035	-1.22702	-1.45754	-0.127326
AGCCTCACCTGGTA	Monocyte	-0.0956126	-0.383739	3.68093	-0.23848	-0.161947	-0.0859337	-0.0763158	-0.401781	-0.343484	-0.212573	-0.103623	-0.265475	-0.651754	-0.186919	1.42675	1.92338	1.40341	-0.011102	0.342712	-1.11939	0.189109	-2.09663	-0.85505	NA	-0.686584	-0.31799	-0.607419	-1.19452	2.22486	1.72578	2.11991	0.418913	-1.12344	1.04847	-0.793348	-0.599433	-1.09949	-1.04703	-0.713035	-0.891239	-1.85784	-0.565055
GTCTAGGAAGACTC	Monocyte	-0.0956126	-0.383739	3.50402	-0.23848	-0.161947	-0.0859337	-0.0763158	-0.401781	-0.343484	-0.212573	-0.103623	-0.265475	-0.651754	-0.186919	2.54808	1.9423	1.51534	0.263977	-1.171	-0.138281	-0.410033	-1.37811	-1.26094	NA	1.64992	-1.57308	-1.40315	-0.685029	1.42386	2.08086	2.19225	0.11715	-1.12344	0.392575	-0.793348	-0.93522	-1.33498	-1.2848	-0.713035	-0.269401	-0.794727	1.2018
GGCGACACAGATGA	Monocyte	-0.0956126	2.55796	3.3524	-0.23848	-0.161947	-0.0859337	-0.0763158	-0.401781	-0.343484	-0.212573	-0.103623	-0.265475	-0.651754	-0.186919	2.04065	2.76495	2.94109	1.11973	-1.3976	-1.43327	-0.688597	-0.166109	-0.653483	NA	-0.686584	0.0078153	-1.51721	0.11856	1.2749	2.53115	2.66293	0.505741	-1.12344	0.576677	-0.793348	-0.478205	-1.19218	-1.26161	-0.713035	-0.626022	-1.54488	-0.680713
ACGCTCACGAAACA	Monocyte	-0.0956126	2.21256	3.67896	-0.23848	-0.161947	-0.0859337	-0.0763158	-0.401781	-0.343484	-0.212573	-0.103623	-0.265475	-0.651754	-0.186919	2.78675	3.36147	6.03113	2.84245	-0.379148	0.599491	-0.179875	-0.697287	-0.799826	NA	-0.518732	0.7779	-0.767263	1.59733	1.95245	3.22481	2.86926	0.2946	-1.12344	0.771047	-0.793348	-0.825353	-0.998737	-1.22481	-0.713035	-0.539482	-0.861691	-0.806051
CATCGGCTTTTGCT	Monocyte	-0.0956126	-0.383739	-0.28039	-0.23848	-0.161947	-0.0859337	-0.0763158	-0.401781	-0.343484	-0.212573	-0.103623	-0.265475	-0.651754	-0.186919	2.39252	2.18612	2.09537	0.584379	-0.054629	-1.02102	0.285008	-1.03084	-0.551319	NA	-0.686584	-0.288371	-1.32866	-0.183821	1.93381	2.66594	2.48444	0.228853	-1.12344	0.311849	-0.793348	-0.694466	-1.13464	-1.57378	-0.713035	-1.22577	-0.629667	-0.715296
TAATGTGAAGCACT	Monocyte	-0.0956126	-0.383739	3.38207	-0.23848	-0.161947	-0.0859337	-0.0763158	-0.401781	-0.343484	-0.212573	-0.103623	-0.265475	-0.651754	-0.186919	2.99732	2.27018	3.16577	0.818622	-0.640389	-0.995133	-0.562558	-1.20219	-0.0957239	NA	-0.686584	-1.10288	-1.58161	-0.332941	0.935357	2.94751	2.63511	0.307544	-1.12344	0.771595	-0.793348	-0.490565	-1.03299	-0.882065	-0.713035	-0.652	-0.481272	-0.845537
ACGCCGGAAGCATC	Monocyte	-0.0956126	2.87046	-0.28039	-0.23848	-0.161947	-0.0859337	-0.0763158	-0.401781	-0.343484	-0.212573	-0.103623	-0.265475	1.95632	-0.186919	1.85304	1.94912	0.711451	-1.91556	-0.227847	0.28432	-0.042876	-1.89444	-2.18318	NA	-0.686584	0.111481	-0.88055	1.10441	2.2852	1.77839	1.87599	0.084384	-1.12344	0.166297	-0.793348	-0.801243	-0.688497	-0.124222	-0.713035	-1.05448	-1.36911	-0.602989
AGAGTGCTCTGTAG	Monocyte	-0.0956126	-0.383739	-0.28039	-0.23848	-0.161947	-0.0859337	-0.0763158	-0.401781	-0.343484	-0.212573	-0.103623	-0.265475	1.80304	-0.186919	2.14	1.97549	2.39367	0.736951	-0.624482	-0.668312	-0.393593	-1.22275	-0.766692	NA	-0.686584	0.255871	-1.19946	0.4168	1.03627	1.88986	2.19466	0.125358	-1.12344	0.701535	-0.793348	-0.918543	-0.980259	-0.732611	-0.713035	-0.559975	-1.85115	-0.0414356
TGATTCTGGAATAG	Monocyte	-0.0956126	-0.383739	3.75886	-0.23848	-0.161947	-0.0859337	-0.0763158	-0.401781	-0.343484	-0.212573	-0.103623	-0.265475	-0.651754	-0.186919	1.56805	1.97456	1.30506	-0.302336	-0.842595	-0.887055	0.0164902	-0.901762	-1.42938	NA	-0.686584	-1.12139	-2.79985	-1.19452	1.38566	1.58128	1.72385	0.381293	-1.12344	0.804771	-0.793348	-0.765948	-0.943559	-0.996083	-0.713035	-0.818936	-2.62782	-0.530172
CACCGGGATGGCAT	Monocyte	-0.0956126	-0.383739	3.38161	-0.23848	-0.161947	-0.0859337	-0.0763158	-0.401781	-0.343484	-0.212573	-0.103623	-0.265475	-0.651754	-0.186919	3.43231	2.89244	3.11116	1.69098	-0.895621	-0.44245	0.174496	-0.802381	0.0174847	NA	-0.686584	-1.09548	-1.90053	0.715039	0.946734	2.54365	2.41325	0.242818	-1.12344	1.3664	-0.793348	-0.73657	-1.23564	-0.823466	-0.713035	-0.639536	-1.73496	1.06898
CTCAGCTGACAGCT	Monocyte	-0.0956126	-0.383739	-0.28039	-0.23848	-0.161947	-0.0859337	-0.0763158	-0.401781	-0.343484	-0.212573	-0.103623	-0.265475	-0.651754	-0.186919	1.37332	2.46778	0.447925	0.0274898	-0.475302	-0.797099	-0.819203	-1.02171	-0.512663	NA	-0.686584	-1.10659	-1.18938	-0.196248	1.45149	2.42258	2.09659	0.0988956	-1.12344	1.47285	-0.793348	-0.830176	-1.20424	-0.624974	-0.713035	-0.641077	-1.75583	-0.346308
TATCTCGAGTTACG	Monocyte	-0.0956126	-0.383739	-0.28039	-0.23848	-0.161947	-0.0859337	-0.0763158	-0.401781	-0.343484	-0.212573	-0.103623	-0.265475	-0.651754	-0.186919	1.70184	1.97456	1.53327	-0.991604	-0.704374	-1.32389	-0.0017763	-1.40895	-0.534752	NA	-0.686584	-1.40647	-1.52187	2.25594	1.96274	2.05778	2.03357	0.0157211	-1.12344	0.264417	-0.793348	-0.802009	-1.22653	-0.956089	-0.713035	-1.20746	-2.31296	0.255034
TTGGAGTGAGGTCT	Monocyte	-0.0956126	2.67844	3.50118	-0.23848	-0.161947	-0.0859337	-0.0763158	-0.401781	-0.343484	-0.212573	-0.103623	-0.265475	-0.651754	-0.186919	2.09923	2.21124	1.0793	-0.299195	-0.515248	-0.868287	-0.0501826	-1.60657	-1.66684	NA	-0.686584	-1.16212	-1.51527	-0.266666	1.36198	2.31607	2.32966	-0.138022	-1.12344	1.37055	-0.793348	-0.972616	-0.948866	-0.675893	-0.713035	-0.805278	-1.83464	1.41176
ACGATCGATCCAGA	Monocyte	-0.0956126	2.76939	3.61349	-0.23848	-0.161947	-0.0859337	-0.0763158	-0.401781	-0.343484	-0.212573	-0.103623	-0.265475	-0.651754	-0.186919	2.00147	1.57688	1.98126	-0.733577	-1.01405	-1.03137	-0.360713	-0.663018	-0.852288	NA	-0.686584	-0.36612	-0.873567	-0.850718	0.922614	2.50496	2.04944	0.116325	-1.12344	-0.0170437	-0.793348	-0.98219	-0.915976	-1.19318	-0.713035	-1.32063	-0.42377	-0.415556
TAACATGAAGCCAT	Monocyte	-0.0956126	-0.383739	3.6731	-0.23848	-0.161947	-0.0859337	-0.0763158	-0.401781	-0.343484	-0.212573	-0.103623	-0.265475	-0.651754	-0.186919	1.44337	1.32438	1.38792	-0.449523	-0.738311	-1.34072	-0.583565	-2.4062	-1.769	NA	1.67006	-1.48793	-2.87317	-0.469634	1.93248	1.92691	1.89648	0.373947	-1.12344	-0.18761	-0.793348	-0.815799	-1.27636	-1.05499	-0.713035	-0.72265	-2.20798	0.342214
TACAATGAGGGACA	Monocyte	-0.0956126	-0.383739	-0.28039	-0.23848	-0.161947	-0.0859337	-0.0763158	-0.401781	-0.343484	-0.212573	-0.103623	-0.265475	-0.651754	-0.186919	2.45981	1.81481	0.815502	-1.23931	-0.980816	-0.963421	-0.945242	-1.2673	-0.763931	NA	-0.686584	-1.20285	-2.40877	-0.113404	1.93612	1.96603	1.95922	-0.135941	-1.12344	0.195799	-0.793348	-0.847488	-0.545037	-0.388525	-0.713035	-0.637667	-2.99176	0.0575319
TGGTACGAATTCTC	Monocyte	-0.0956126	-0.383739	-0.28039	-0.23848	-0.161947	-0.0859337	-0.0763158	-0.401781	-0.343484	-0.212573	-0.103623	-0.265475	-0.651754	-0.186919	1.39271	1.78472	1.48056	-1.15225	-1.16287	0.615024	-0.183528	-0.764684	-0.852288	NA	-0.686584	-1.23617	-1.08191	-0.70574	1.40053	1.787	2.02242	0.355319	-1.12344	0.626018	-0.793348	-0.953055	-0.749892	-0.5623	-0.713035	-0.426688	-1.81264	-0.282597
ATGGGTACGGTGAG	Monocyte	-0.0956126	2.67207	3.49331	-0.23848	-0.161947	-0.0859337	-0.0763158	-0.401781	-0.343484	-0.212573	-0.103623	-0.265475	-0.651754	-0.186919	2.65772	2.7817	3.14594	0.374816	-0.761642	-0.667018	0.432054	-2.20743	-1.52326	NA	-0.686584	-0.0847429	-1.04427	-0.801011	1.21288	2.2853	2.37309	0.507065	-1.12344	0.163111	-0.793348	-0.644818	-1.22486	-0.255789	-0.713035	-0.701074	-2.25193	0.930882
CACATACTCTAGAC	Monocyte	-0.0956126	-0.383739	-0.28039	-0.23848	-0.161947	-0.0859337	-0.0763158	-0.401781	-0.343484	-0.212573	-0.103623	-0.265475	-0.651754	-0.186919	1.6207	1.68359	1.2404	-0.269578	-0.630845	-0.402973	0.308755	-1.72195	-1.46803	NA	-0.686584	-2.18767	-1.67938	0.657048	1.4527	1.79603	1.99499	0.243309	-1.12344	0.649873	-0.793348	-0.932068	-1.14737	-1.12032	-0.713035	-0.754829	-0.849913	0.258423
AGTTTAGAAGTCGT	Monocyte	-0.0956126	-0.383739	-0.28039	-0.23848	-0.161947	-0.0859337	-0.0763158	-0.401781	-0.343484	-0.212573	-0.103623	-0.265475	-0.651754	-0.186919	2.21243	2.86018	1.54169	0.132944	-0.576758	0.244843	-0.702297	-1.55974	-0.487812	NA	1.58278	-1.06586	-0.804896	-1.19452	1.03647	1.71469	2.24999	0.107654	-1.12344	0.103723	-0.793348	-0.806656	-0.871519	-0.796496	-0.713035	-0.723349	-1.56037	1.48637
ATTATGGAGCGTTA	Monocyte	-0.0956126	-0.383739	3.6198	-0.23848	-0.161947	-0.0859337	-0.0763158	-0.401781	-0.343484	-0.212573	-0.103623	-0.265475	-0.651754	-0.186919	2.35334	2.19139	1.8764	0.646754	-0.616351	-0.471573	-0.603658	-0.575059	1.09435	NA	-0.686584	-1.25098	-1.92303	-0.473776	1.52633	1.63276	2.10746	0.402556	-1.12344	1.0929	-0.793348	-0.870378	-0.529627	-1.17437	-0.713035	-0.963453	-1.57647	0.120717
AGCAAAGATGTCGA	Monocyte	-0.0956126	-0.383739	-0.28039	-0.23848	-0.161947	-0.0859337	-0.0763158	-0.401781	-0.343484	-0.212573	-0.103623	-0.265475	-0.651754	-0.186919	2.41311	2.80031	2.13177	0.629702	-0.615644	-0.347317	-0.707777	-0.794384	0.130693	NA	-0.686584	0.529844	-1.34418	-0.515198	1.65851	2.57501	2.75067	0.0247481	-1.12344	0.525318	-0.793348	-1.00086	-1.12394	-1.07297	-0.713035	-0.702114	-1.28873	0.160914
GCTCCATGGCCATA	Monocyte	-0.0956126	-0.383739	-0.28039	-0.23848	-0.161947	-0.0859337	-0.0763158	-0.401781	-0.343484	-0.212573	-0.103623	-0.265475	-0.651754	-0.186919	2.13248	2.18984	2.89192	1.30057	-0.735483	-0.649544	-0.252028	-1.34156	-0.769453	NA	-0.686584	0.0744572	-1.39578	-0.138257	2.31642	2.1411	2.39611	0.11851	-1.12344	0.341504	-0.793348	-0.755496	-0.966586	0.40328	-0.713035	-0.781854	-1.15408	-0.315704
TTCAGTACGAGACG	Monocyte	-0.0956126	-0.383739	-0.28039	-0.23848	-0.161947	-0.0859337	-0.0763158	-0.401781	-0.343484	-0.212573	-0.103623	-0.265475	-0.651754	-0.186919	2.22628	1.63551	0.411249	-0.766335	-0.449142	-0.852108	0.158056	-0.729272	-1.44318	NA	-0.686584	-0.31799	-1.01595	-0.0388439	1.33347	2.11826	2.10885	0.22256	-1.12344	-0.141883	-0.793348	-0.777885	-0.979305	0.432928	-0.713035	-1.24164	-1.47235	-0.613065
CAGTTTACTGCCTC	Monocyte	-0.0956126	-0.383739	3.45659	-0.23848	-0.161947	-0.0859337	-0.0763158	-0.401781	-0.343484	-0.212573	-0.103623	-0.265475	1.56551	-0.186919	1.97178	1.73757	1.30289	-1.10065	-1.15121	-0.742737	0.702398	-1.05141	-0.548558	NA	0.978508	-1.61751	-2.18724	-0.428212	1.33287	1.53846	2.24097	0.406842	-1.12344	0.37894	-0.793348	-0.606861	-1.00484	-1.31106	-0.713035	-1.07497	-1.13482	-1.19065
ACTCGCACAACCTG	Monocyte	-0.0956126	-0.383739	-0.28039	-0.23848	-0.161947	-0.0859337	-0.0763158	-0.401781	-0.343484	-0.212573	-0.103623	-0.265475	-0.651754	-0.186919	2.69413	2.63467	2.37465	-0.721012	-1.70091	-0.942065	-0.295867	-1.89215	-1.75796	NA	-0.686584	-0.277264	-2.43515	-0.353652	1.73996	2.29923	2.21306	0.139342	-1.12344	1.0109	-0.793348	-0.796648	-1.12552	-0.448974	-0.713035	-0.538464	-1.682	-0.717561
TAGAGCACTCAGGT	Monocyte	-0.0956126	-0.383739	3.66691	-0.23848	-0.161947	-0.0859337	-0.0763158	-0.401781	-0.343484	-0.212573	-0.103623	-0.265475	-0.651754	-0.186919	1.54431	1.82473	1.63977	2.10382	-0.955364	-1.35496	0.117869	-1.4238	-0.866094	NA	-0.686584	-0.247645	-2.4852	-1.19452	1.26376	1.76637	2.15211	0.302873	-1.12344	1.03194	-0.793348	-0.405512	-0.714614	-0.163198	-0.713035	-0.891457	-2.22419	2.18309
TATGAATGCAACCA	Monocyte	-0.0956126	-0.383739	-0.28039	-0.23848	-0.161947	-0.0859337	-0.0763158	-0.401781	-0.343484	-0.212573	-0.103623	-0.265475	-0.651754	-0.186919	2.45704	2.92967	2.42409	1.53975	0.026324	-0.880584	-0.717824	-1.02856	-2.25497	NA	-0.619444	0.352132	-1.35776	-1.04126	1.76279	2.72345	2.13479	0.157861	-1.12344	0.645543	-0.793348	-0.840646	-0.880607	-0.235571	-0.713035	-0.886398	-1.15581	0.338656
GATTTGCTGGTCAT	Monocyte	-0.0956126	2.69196	-0.28039	-0.23848	-0.161947	-0.0859337	-0.0763158	-0.401781	-0.343484	-0.212573	-0.103623	-0.265475	-0.651754	-0.186919	1.9413	1.92245	1.57484	-0.784285	-0.888904	-0.415916	-0.42282	-0.74298	-0.402215	NA	-0.686584	-1.52865	-1.08074	-1.07854	2.0901	2.62983	2.3575	0.507895	-1.12344	0.999895	-0.793348	-0.985328	-1.31668	-0.725756	-0.713035	-0.708938	-2.37212	0.510465
CACATGGACTATGG	Monocyte	10.8811	-0.383739	-0.28039	-0.23848	-0.161947	-0.0859337	-0.0763158	-0.401781	-0.343484	-0.212573	-0.103623	-0.265475	-0.651754	-0.186919	2.77567	1.65939	1.2999	-1.69523	-1.40714	-1.33554	-1.09959	-1.61685	-0.117813	NA	-0.686584	-2.23209	-2.48908	-0.0968349	2.61823	1.67745	2.18068	-0.0956787	-1.12344	-0.215365	-0.793348	-0.858729	-0.890515	-0.248957	-0.713035	-0.576396	-2.08527	0.281079
CATCGGCTAACGGG	Monocyte	-0.0956126	3.06015	4.19309	4.4021	-0.161947	-0.0859337	-0.0763158	-0.401781	-0.343484	-0.212573	-0.103623	-0.265475	-0.651754	-0.186919	2.20887	2.35176	1.16433	0.51976	-0.310921	-1.14269	-0.39816	-1.17935	-0.71699	NA	1.42835	-0.14398	-1.74262	-1.19452	1.33508	2.26307	2.02512	0.548334	-1.12344	0.00717524	-0.793348	-0.862619	-1.07545	-1.17052	-0.713035	-0.961143	-1.20881	0.706897
GCCTCAACCCTCGT	Monocyte	-0.0956126	-0.383739	3.63772	-0.23848	-0.161947	-0.0859337	-0.0763158	-0.401781	-0.343484	-0.212573	-0.103623	-0.265475	-0.651754	-0.186919	2.61418	2.2463	2.02935	0.898499	-0.407429	-0.254771	-0.0163895	-0.892624	-0.73908	NA	-0.686584	-0.0625289	-1.58666	-1.19452	1.69426	2.41484	2.28503	0.333483	-1.12344	0.0794969	-0.793348	-0.726309	-1.13923	-1.10261	-0.713035	-0.757875	-1.9359	0.797524
CCAGACCTCTGACA	Monocyte	-0.0956126	-0.383739	3.78022	-0.23848	-0.161947	-0.0859337	-0.0763158	-0.401781	-0.343484	-0.212573	-0.103623	-0.265475	-0.651754	-0.186919	2.02878	1.86072	1.56696	-0.436061	-0.783206	-0.466396	0.0776831	-1.02856	-2.87348	NA	-0.686584	-1.98774	-1.09859	0.209689	2.14737	1.80573	1.99866	0.280398	-1.12344	0.529662	-0.793348	-0.655082	-1.22518	-0.972145	-0.713035	-0.628932	-1.78012	-1.1556
AGAACAGAGCTTAG	Monocyte	-0.0956126	-0.383739	3.32468	4.52874	-0.161947	-0.0859337	-0.0763158	-0.401781	-0.343484	-0.212573	-0.103623	-0.265475	-0.651754	-0.186919	1.1762	0.598507	1.38602	2.29498	-0.196739	-1.13363	0.155316	-0.889197	-0.791542	NA	-0.00846206	-1.73598	-1.1176	0.495502	2.11279	2.34127	2.04495	0.311837	-1.12344	0.116477	-0.793348	-0.911837	-1.0201	-0.824034	-0.713035	-0.74711	-1.56588	0.136495
ATGCCAGATTCTGT	Monocyte	-0.0956126	2.80036	-0.28039	-0.23848	-0.161947	-0.0859337	-0.0763158	-0.401781	-0.343484	-0.212573	-0.103623	-0.265475	1.90495	-0.186919	2.21797	2.34277	1.95464	0.395459	-1.56092	-0.136339	-0.0218695	-0.933747	-2.91489	NA	-0.686584	0.863053	-1.78414	-0.486203	2.57778	2.25793	2.13248	0.506014	-1.12344	0.104429	-0.793348	-0.907928	-0.857603	-0.795012	-0.713035	-1.0891	-1.64126	-0.595663
CAAATATGTCGTAG	Monocyte	-0.0956126	2.7198	3.55225	-0.23848	-0.161947	-0.0859337	-0.0763158	-0.401781	-0.343484	-0.212573	-0.103623	-0.265475	-0.651754	5.76279	2.91974	2.39736	1.61504	0.02031	-0.75033	-1.11486	-1.07311	-0.505378	-2.99773	NA	-0.686584	-1.34724	-1.49199	-0.233528	1.76278	2.85957	2.23059	0.20576	-1.12344	0.272453	-0.793348	-1.02204	-1.17829	-0.616443	-0.713035	-0.817551	-1.57951	-0.294112
GCCCAACTAGCTAC	Monocyte	-0.0956126	-0.383739	3.3987	-0.23848	-0.161947	-0.0859337	-0.0763158	-0.401781	-0.343484	-0.212573	-0.103623	-0.265475	-0.651754	-0.186919	2.69096	2.11911	1.56587	-0.678831	-1.23534	-0.980248	-0.170742	-1.24903	-1.51773	NA	0.830798	-1.7619	-1.89704	3.4489	1.41171	2.32839	2.40218	0.276829	-1.12344	0.778828	-0.793348	-0.815066	-1.04971	-0.926579	-0.713035	-0.675213	-1.09786	-0.389107
AGTTGTCTGGTGAG	Monocyte	-0.0956126	-0.383739	3.26393	-0.23848	-0.161947	-0.0859337	-0.0763158	-0.401781	-0.343484	-0.212573	-0.103623	-0.265475	1.4512	-0.186919	2.33553	2.60644	2.94897	1.45225	-0.900924	-0.684491	-0.662111	-0.749834	0.0947978	NA	-0.686584	0.204039	-1.21886	0.437511	1.93123	2.11729	2.56066	0.140708	-1.12344	1.0707	-0.793348	-0.985605	-1.10791	-1.03909	-0.713035	-0.932646	-0.156237	-1.0734
ACGCCTTGGACGAG	Monocyte	-0.0956126	-0.383739	3.52257	-0.23848	-0.161947	-0.0859337	-0.0763158	-0.401781	-0.343484	-0.212573	-0.103623	-0.265475	-0.651754	-0.186919	3.1216	2.78201	3.28639	1.47109	-0.194618	-0.289718	0.085903	-0.424273	-0.13438	NA	-0.686584	-1.20285	-0.551163	0.0688536	1.62221	2.76223	2.65599	0.214265	-1.12344	1.06122	-0.793348	-0.743087	-0.949409	-0.263381	-0.713035	-0.468863	-1.06483	-1.98516
GCCATCACCAACTG	Monocyte	-0.0956126	-0.383739	-0.28039	-0.23848	-0.161947	-0.0859337	-0.0763158	-0.401781	-0.343484	-0.212573	-0.103623	-0.265475	-0.651754	-0.186919	2.06044	1.75618	0.540295	-0.215728	-1.03031	-0.983483	-0.188095	-1.16564	-1.214	NA	-0.686584	-1.22136	-0.958145	-0.233528	1.71036	1.64778	2.04158	0.0277277	-1.12344	0.565613	-0.793348	-1.03579	-0.912569	-0.630573	-0.713035	-0.605607	-1.30984	0.201882
CATTAGCTGTTCAG	Monocyte	-0.0956126	-0.383739	-0.28039	-0.23848	-0.161947	-0.0859337	-0.0763158	-0.401781	-0.343484	-0.212573	-0.103623	-0.265475	-0.651754	-0.186919	2.19145	2.96875	2.46322	1.43654	-0.838353	-1.73614	-0.179875	-0.817231	-0.979303	NA	0.575663	0.892672	-1.68676	-0.945989	1.89083	1.84378	2.21545	0.419944	-1.12344	0.457253	-0.793348	-0.812639	-1.21887	-0.182037	-0.713035	-0.992796	-1.15466	0.909888
AATTACGACTTAGG	Monocyte	-0.0956126	-0.383739	-0.28039	-0.23848	-0.161947	-0.0859337	-0.0763158	-0.401781	-0.343484	-0.212573	-0.103623	-0.265475	-0.651754	-0.186919	1.64524	1.54555	1.36619	-0.767681	-0.664074	-0.245711	-0.436519	-0.94974	-1.30512	NA	-0.686584	-1.33613	-2.27764	0.51207	1.20111	2.17994	2.00271	0.199799	-1.12344	0.235945	-0.793348	-1.05113	-1.05887	-1.26632	-0.713035	-0.632341	-1.37098	-0.459678
CACCTGACTGAGGG	Monocyte	-0.0956126	2.55657	-0.28039	-0.23848	-0.161947	-0.0859337	-0.0763158	-0.401781	-0.343484	-0.212573	-0.103623	-0.265475	-0.651754	-0.186919	2.79823	2.73734	3.11306	0.636433	-0.538226	-0.693552	-0.467573	-0.718991	-1.09251	NA	-0.686584	-1.09178	-1.64757	-0.9667	1.86954	2.87899	2.46407	0.548293	-1.12344	0.18199	-0.793348	-1.02955	-1.20087	-1.23175	-0.713035	-1.29758	-2.05353	0.749541
TCCCGATGCTAAGC	Monocyte	-0.0956126	-0.383739	3.74359	-0.23848	-0.161947	-0.0859337	-0.0763158	-0.401781	-0.343484	-0.212573	-0.103623	-0.265475	-0.651754	-0.186919	2.47327	1.95347	0.959491	-1.47625	-1.06106	-0.934946	-0.452959	-1.7368	-2.39303	NA	-0.686584	-0.851125	-1.10751	1.27838	1.35427	1.94633	1.88718	0.240808	-1.12344	1.1398	-0.793348	-0.854096	-0.973772	-0.415384	-0.713035	-0.865869	-2.01946	-0.537377
TGGTACGAAAGGCG	Monocyte	-0.0956126	-0.383739	3.55538	-0.23848	-0.161947	-0.0859337	-0.0763158	-0.401781	-0.343484	-0.212573	-0.103623	-0.265475	-0.651754	-0.186919	2.44635	2.80466	2.51239	0.274298	-0.663367	-0.558294	-0.945242	-1.3347	-1.16154	NA	-0.686584	-0.018101	-1.55174	-0.146541	1.58519	1.85152	2.37226	0.13026	-1.12344	-0.0194422	-0.793348	-0.800154	-0.810009	-0.668891	-0.713035	-0.995517	-1.94123	1.13413
TAGGGACTGTATGC	Monocyte	-0.0956126	-0.383739	-0.28039	-0.23848	-0.161947	-0.0859337	-0.0763158	-0.401781	-0.343484	-0.212573	-0.103623	-0.265475	-0.651754	-0.186919	1.90449	2.06793	1.414	0.960425	-1.41598	-1.17958	-0.618271	-0.402569	-1.49841	NA	-0.686584	-2.0766	-2.05572	-1.19452	2.08391	1.9303	1.97612	0.0473412	-1.12344	1.06586	-0.793348	-0.887599	-0.835547	-1.02297	-0.713035	-0.855725	-1.84986	0.58579
TCGTGAGATAGACC	Monocyte	-0.0956126	-0.383739	-0.28039	-0.23848	-0.161947	-0.0859337	-0.0763158	-0.401781	-0.343484	-0.212573	-0.103623	-0.265475	-0.651754	-0.186919	2.8101	1.87498	2.39068	0.423281	-0.503229	-0.665724	-0.3461	-1.17935	-1.44042	NA	-0.686584	-1.22136	-2.32031	-0.477919	1.40859	1.95692	2.07369	0.25148	-1.12344	0.873532	-0.793348	-0.648332	-1.16894	-0.886248	-0.713035	-0.78422	-1.99396	0.157114
GGATGTTGGCGGAA	Monocyte	-0.0956126	-0.383739	3.50631	-0.23848	-0.161947	-0.0859337	-0.0763158	-0.401781	-0.343484	-0.212573	-0.103623	-0.265475	-0.651754	-0.186919	2.19027	3.12106	1.85928	-0.219767	-0.386218	-0.694846	-0.190835	-1.02513	-0.893706	NA	-0.686584	0.770495	-1.72749	-1.19452	1.45087	2.07727	2.41399	0.218521	-1.12344	0.980359	-0.793348	-0.669059	-0.976209	0.572725	-0.713035	-0.732063	-1.62342	-0.601828
TCATCATGTCGCCT	Monocyte	-0.0956126	-0.383739	3.73133	-0.23848	-0.161947	-0.0859337	-0.0763158	-0.401781	-0.343484	-0.212573	-0.103623	-0.265475	-0.651754	-0.186919	1.66978	2.14455	0.377018	-1.85723	-0.884662	-1.243	-0.494972	-1.18049	-1.43766	NA	-0.686584	-2.62454	-1.98743	-1.19452	1.55411	1.55849	1.95343	0.114841	-1.12344	0.159805	-0.793348	-0.765869	-1.24704	-1.02696	-0.713035	-1.05817	-1.1893	-0.148852
TGCCAGCTTGTGCA	Monocyte	-0.0956126	-0.383739	-0.28039	-0.23848	-0.161947	-0.0859337	-0.0763158	-0.401781	-0.343484	-0.212573	-0.103623	-0.265475	-0.651754	-0.186919	2.782	2.67034	2.5037	-1.8689	-0.886783	-1.20417	-0.505932	-1.59287	-2.37922	NA	1.73049	0.107778	-2.39907	-1.19452	1.82965	1.38529	1.98124	0.346527	-1.12344	1.39704	-0.793348	-0.677167	-0.854926	-1.02569	-0.713035	-0.506158	-1.43471	-0.0884864
AGTTCTACCCGTAA	Monocyte	-0.0956126	-0.383739	-0.28039	-0.23848	-0.161947	-0.0859337	-0.0763158	-0.401781	-0.343484	-0.212573	-0.103623	-0.265475	-0.651754	-0.186919	2.28209	1.92431	0.915479	-1.17693	-0.398591	-0.0250264	0.545306	-1.16335	-1.13117	NA	1.07922	-2.62454	-0.735449	-1.19452	1.13358	2.81869	2.0809	0.459504	-1.12344	0.183048	-0.793348	-0.759249	-1.10657	-0.674672	-0.713035	-1.04514	-1.55542	-1.2148
GGATTGTGGTGTTG	Monocyte	-0.0956126	-0.383739	-0.28039	-0.23848	-0.161947	-0.0859337	-0.0763158	-0.401781	-0.343484	-0.212573	-0.103623	-0.265475	-0.651754	-0.186919	1.70738	2.37162	1.29881	0.233014	-0.490149	0.0843451	-0.880396	-1.13822	-0.418782	NA	-0.686584	-2.33946	-1.78569	0.582488	1.52217	2.4615	2.04444	-0.130968	-1.12344	0.533626	-0.793348	-0.534397	-1.05483	-0.410475	-0.713035	-0.999462	-2.62744	0.634126
CGACCACTAACAGA	Monocyte	10.8399	-0.383739	-0.28039	-0.23848	-0.161947	-0.0859337	-0.0763158	-0.401781	-0.343484	-0.212573	-0.103623	-0.265475	2.02704	-0.186919	2.20887	2.88314	1.8802	-0.783836	-0.956424	-1.23717	-0.729697	-1.63056	-1.73035	NA	-0.686584	-0.491999	-1.83496	0.391946	1.87846	1.96386	2.16964	0.0746037	-1.12344	0.618082	-0.793348	-0.83398	-1.01096	-0.543172	-0.713035	-0.382975	-0.126173	-0.797367
TTGTAGCTTCCCGT	Monocyte	-0.0956126	-0.383739	4.04615	-0.23848	-0.161947	-0.0859337	-0.0763158	-0.401781	-0.343484	-0.212573	-0.103623	-0.265475	-0.651754	-0.186919	2.14079	2.29345	2.17524	-0.911728	-0.515602	-0.272892	-0.295867	-0.681295	-0.714229	NA	-0.686584	-2.62454	-1.59131	2.00741	1.18209	1.72384	2.02727	0.271283	-1.12344	0.0416453	-0.793348	-0.937251	-1.28232	-0.560318	-0.713035	-1.0981	-1.82298	0.186085
CACGACCTCGAGTT	Monocyte	9.9175	-0.383739	3.6833	-0.23848	-0.161947	-0.0859337	-0.0763158	-0.401781	-0.343484	-0.212573	-0.103623	-0.265475	-0.651754	-0.186919	1.6393	3.34596	3.30188	1.37058	-1.17737	-0.951772	-1.08498	0.114901	-0.609304	NA	-0.686584	-0.355013	-0.628757	0.996709	1.71364	2.13387	2.36976	0.404918	-1.12344	1.26737	-0.793348	-0.919524	-1.11197	-1.53474	-0.713035	-0.796553	-1.41819	0.9545
GGCGCATGGTGAGG	Monocyte	9.16486	2.30252	4.01076	-0.23848	-0.161947	-0.0859337	-0.0763158	-0.401781	-0.343484	-0.212573	-0.103623	-0.265475	-0.651754	-0.186919	3.83604	4.31999	6.52613	1.86509	-0.372078	-0.57059	-0.74979	-1.25474	-1.9402	NA	-0.686584	-1.02884	-0.17483	0.487217	2.23464	3.07048	2.75224	0.249108	-1.12344	1.03146	-0.793348	-0.882262	-1.16921	-1.22519	-0.713035	-0.959041	-0.88021	-1.49249
TATGTCTGAGAGTA	Monocyte	-0.0956126	2.90864	3.78546	-0.23848	-0.161947	-0.0859337	-0.0763158	-0.401781	-0.343484	-0.212573	-0.103623	-0.265475	-0.651754	-0.186919	2.53383	1.91035	2.25022	2.03382	-0.429699	0.248079	0.238428	-0.938317	-0.496096	NA	-0.686584	-1.1251	-1.09355	0.831021	2.21772	2.17781	2.33068	0.15239	-1.12344	0.444123	-0.793348	-0.561034	-0.879409	-1.27944	-0.713035	-0.886675	-0.672716	-0.192574
GTACAGTGTGGTCA	Monocyte	-0.0956126	3.05851	-0.28039	-0.23848	-0.161947	-0.0859337	-0.0763158	-0.401781	-0.343484	-0.212573	-0.103623	-0.265475	1.87046	-0.186919	1.87204	1.60232	2.09754	-1.01269	-0.889258	-1.2197	-0.165262	-1.48206	-1.46527	NA	-0.686584	-0.551236	-2.48054	-0.31223	2.26846	2.17543	2.22513	0.293943	-1.12344	0.454494	-0.793348	-0.724258	-0.711595	-0.466896	-0.713035	-0.682807	-2.54579	0.379203
ACAGGTACCTCGCT	Monocyte	-0.0956126	-0.383739	-0.28039	-0.23848	-0.161947	-0.0859337	-0.0763158	-0.401781	-0.343484	-0.212573	-0.103623	-0.265475	-0.651754	-0.186919	1.35828	0.967336	1.09234	-0.0864907	-0.884309	-0.337609	0.0840763	-1.15421	-0.0487838	NA	1.3075	0.0818619	-1.89587	-0.469634	1.90222	1.70367	1.94126	0.107505	-1.12344	0.246156	-0.793348	-0.874921	-1.07437	-0.686597	-0.713035	-0.849386	-2.0848	-0.485498
TCTCAAACCTTGTT	Monocyte	-0.0956126	-0.383739	-0.28039	-0.23848	-0.161947	-0.0859337	-0.0763158	-0.401781	-0.343484	-0.212573	-0.103623	-0.265475	-0.651754	-0.186919	1.84947	1.81015	1.11896	-0.87897	-1.55739	-1.18475	0.00644363	-1.91157	-0.664528	NA	-0.686584	-1.41018	-2.93913	0.636337	2.14826	1.9508	1.87908	0.231468	-1.12344	1.10778	-0.793348	-0.541452	-0.957556	-0.697073	-0.713035	-1.04182	-1.75164	0.00643034
TGATTAGAACACAC	Monocyte	-0.0956126	-0.383739	-0.28039	-0.23848	-0.161947	-0.0859337	-0.0763158	-0.401781	-0.343484	-0.212573	-0.103623	-0.265475	-0.651754	-0.186919	3.21739	2.96038	0.431081	-2.60034	-0.173054	-0.593241	-0.303174	-1.41238	-1.41833	NA	1.34107	-2.2395	-1.36202	-0.390932	1.42401	1.78183	1.95413	0.318817	-1.12344	0.314239	-0.793348	-1.07037	-1.2813	-0.868686	-0.713035	-0.957605	-1.4128	1.3246
GGCGCATGCTTCGC	Monocyte	-0.0956126	-0.383739	3.75795	-0.23848	-0.161947	-0.0859337	-0.0763158	-0.401781	-0.343484	-0.212573	-0.103623	-0.265475	-0.651754	-0.186919	2.39688	2.84653	1.18362	-2.39527	-0.324001	-0.793216	0.359901	-1.83961	-1.89602	NA	-0.686584	-0.103255	-1.91721	-0.295661	1.13523	2.16335	2.01766	0.328027	-1.12344	0.463184	-0.793348	-1.01386	-1.10912	-0.429425	-0.713035	-0.873556	-1.62634	-0.0577334
ACTGAGACCTCTTA	Monocyte	-0.0956126	-0.383739	3.69858	-0.23848	-0.161947	-0.0859337	-0.0763158	-0.401781	-0.343484	-0.212573	-0.103623	-0.265475	-0.651754	-0.186919	1.21935	2.11477	1.28958	-1.27431	-0.881127	0.393045	0.457627	-0.874347	-2.85139	NA	-0.686584	-2.12473	-2.15154	-0.614612	1.55156	2.03653	1.98954	0.394298	-1.12344	1.05082	-0.793348	-1.00415	-1.14145	-1.04786	-0.713035	-0.514929	-2.45788	-0.124223
GTATCTACGTTGTG	Monocyte	-0.0956126	2.75659	-0.28039	-0.23848	-0.161947	-0.0859337	-0.0763158	-0.401781	-0.343484	-0.212573	-0.103623	-0.265475	-0.651754	-0.186919	1.32582	2.17154	1.68541	-0.581005	-0.957131	-0.670254	-0.789977	-0.8218	-0.139903	NA	-0.686584	0.0818619	-1.55174	0.768888	1.58535	2.3119	2.23457	0.142217	-1.12344	0.304681	-0.793348	-0.968041	-1.03616	-0.605593	-0.713035	-0.443297	-1.59257	0.161464
GTGATCGACACTAG	Monocyte	-0.0956126	-0.383739	-0.28039	-0.23848	-0.161947	-0.0859337	-0.0763158	-0.401781	-0.343484	-0.212573	-0.103623	-0.265475	-0.651754	-0.186919	2.18512	2.65359	1.78674	-0.86461	-1.27246	-0.354435	-0.149735	-0.901762	0.144499	NA	-0.686584	-0.103255	-1.64447	0.412657	1.19811	1.94658	2.0889	0.226943	-1.12344	0.315857	-0.793348	-0.750437	-1.16148	-0.867474	-0.713035	-1.29295	-1.93965	0.259873
GGACCTCTTGTGGT	Monocyte	-0.0956126	3.17005	-0.28039	-0.23848	-0.161947	-0.0859337	-0.0763158	-0.401781	-0.343484	-0.212573	-0.103623	-0.265475	-0.651754	-0.186919	2.95497	1.51019	1.20889	-1.77915	-0.409903	-0.149283	1.02024	-2.02009	0.31017	NA	-0.686584	-1.07697	-1.10635	-1.19452	1.6921	2.18888	2.01889	0.528636	-1.12344	0.785423	-0.793348	-0.753814	-1.23998	-1.00923	-0.713035	-1.0477	-1.76845	1.21142
CGTGAAACCACTTT	Monocyte	-0.0956126	2.9479	3.83395	-0.23848	-0.161947	-0.0859337	-0.0763158	-0.401781	-0.343484	-0.212573	-0.103623	-0.265475	-0.651754	-0.186919	1.94843	2.06328	2.51864	0.525145	-0.670791	-0.0916848	-0.589045	-0.490528	-0.83296	NA	-0.686584	-1.22506	-1.35853	-0.958415	1.31692	1.90639	2.17989	0.224608	-1.12344	0.536298	-0.793348	-0.900936	-1.0241	-0.398816	-0.713035	-0.957896	-2.04693	0.625052
ATGCCAGAACCCTC	Monocyte	-0.0956126	2.77335	3.61839	3.97831	-0.161947	-0.0859337	-0.0763158	-0.401781	-0.343484	-0.212573	-0.103623	-0.265475	-0.651754	-0.186919	2.78121	3.33107	3.67435	-0.0191794	-1.29756	-0.917472	-0.556165	-0.899478	-0.741841	NA	1.23364	-0.380929	-1.90402	-0.0222751	1.91909	2.47192	2.47883	0.503759	-1.12344	0.507585	-0.793348	-0.889801	-1.13655	-0.466287	-0.713035	-0.831088	-1.13019	1.29496
ACCTCGTGTGCACA	Monocyte	-0.0956126	2.61172	-0.28039	-0.23848	-0.161947	-0.0859337	-0.0763158	-0.401781	-0.343484	-0.212573	-0.103623	-0.265475	-0.651754	-0.186919	3.47308	2.89493	2.77537	1.25076	-0.7171	-0.427565	-0.805503	-1.63627	-1.63094	NA	-0.344166	-1.03254	-0.940686	-1.19452	1.6259	2.41042	2.38593	0.0626352	-1.12344	0.892141	-0.793348	-0.819979	-1.2338	-0.786397	-0.713035	-0.445827	-2.58549	-0.552965
AGAGGTCTTGGTGT	Monocyte	-0.0956126	-0.383739	3.93919	-0.23848	-0.161947	-0.0859337	-0.0763158	-0.401781	-0.343484	-0.212573	-0.103623	-0.265475	-0.651754	-0.186919	3.28626	3.43033	2.67023	1.12063	-0.969504	-0.43792	-1.05393	-1.38039	-1.21953	NA	-0.686584	-2.62454	-1.23011	-0.502772	2.46021	2.29786	2.19368	0.448533	-1.12344	0.307469	-0.793348	-1.06108	-1.29819	-0.874324	-0.713035	-0.976722	-1.31583	-0.306958
CTCCACGATCTGGA	Monocyte	-0.0956126	-0.383739	-0.28039	-0.23848	-0.161947	-0.0859337	-0.0763158	-0.401781	-0.343484	-0.212573	-0.103623	-0.265475	-0.651754	-0.186919	1.79129	2.35425	1.36999	-0.553183	-0.293246	-0.0217906	-0.945242	-1.65341	-1.78833	NA	-0.686584	-1.11029	-1.52846	-1.19452	3.22129	1.8928	2.08881	-0.175209	-1.12344	0.972041	-0.793348	-0.9445	-1.13912	-1.09506	-0.713035	-1.09846	-0.689783	-0.709702
ATTATGGATCCCAC	Monocyte	-0.0956126	-0.383739	-0.28039	-0.23848	-0.161947	-0.0859337	-0.0763158	-0.401781	-0.343484	-0.212573	-0.103623	-0.265475	-0.651754	-0.186919	2.29041	2.45444	2.26951	0.679961	-1.23888	0.0558697	-0.758924	-1.41581	-0.705946	NA	-0.686584	-1.2917	-1.97036	-1.19452	1.69877	1.46973	2.14557	0.450775	-1.12344	0.0587365	-0.793348	-0.646732	-1.01969	-0.298021	-0.713035	-1.0815	-1.40139	0.306154
AGAGCGGAAGGAGC	Monocyte	-0.0956126	2.73834	-0.28039	-0.23848	-0.161947	-0.0859337	-0.0763158	-0.401781	-0.343484	-0.212573	-0.103623	-0.265475	1.63586	-0.186919	2.36244	2.00217	1.55229	-0.918908	-1.23852	0.591078	0.388214	-0.509947	-1.3493	NA	-0.686584	-1.49163	-1.60528	-1.19452	1.80028	2.50581	2.06309	0.293688	-1.12344	0.474815	-0.793348	-0.817392	-1.12402	-1.00942	-0.713035	-1.17425	-1.84726	0.29677
ACAAATTGAACCAC	Monocyte	-0.0956126	-0.383739	-0.28039	-0.23848	-0.161947	-0.0859337	-0.0763158	-0.401781	-0.343484	-0.212573	-0.103623	-0.265475	-0.651754	-0.186919	3.24747	3.27989	3.06688	0.451103	-0.363594	-0.388088	-0.216408	-2.7409	-0.940646	NA	-0.686584	0.104076	-1.32982	-1.19452	1.54915	2.17553	2.23058	0.418879	-1.12344	0.0890299	-0.793348	-0.725934	-1.25985	-0.535866	-0.713035	-0.89018	-2.02984	-0.172686
TGATTCACTGGCAT	Monocyte	-0.0956126	-0.383739	-0.28039	-0.23848	-0.161947	-0.0859337	-0.0763158	-0.401781	-0.343484	-0.212573	-0.103623	-0.265475	-0.651754	-0.186919	1.92626	2.06917	1.2203	-0.620943	-0.359705	-0.964068	-0.0693624	-1.33013	-0.112291	NA	-0.686584	-1.06586	-2.37618	0.458222	0.584178	2.09708	2.1706	0.195975	-1.12344	0.659025	-0.793348	-0.923401	-1.0034	-0.794554	-0.713035	-0.724014	-1.90381	0.243667
CATTTGTGGTCATG	Monocyte	-0.0956126	-0.383739	3.63336	-0.23848	-0.161947	-0.0859337	-0.0763158	-0.401781	-0.343484	-0.212573	-0.103623	-0.265475	-0.651754	-0.186919	2.48554	1.54648	1.99186	0.296286	-0.207344	-1.22294	0.00370365	-2.12519	-2.01475	NA	0.803942	-1.40647	-1.81091	1.82101	1.416	1.83059	2.05408	-0.0880863	-1.12344	0.341513	-0.793348	-0.745145	-0.901076	-0.868275	-0.713035	-1.12684	-1.18073	-0.310882
AGACGTACCCGTTC	Monocyte	-0.0956126	-0.383739	-0.28039	4.48465	-0.161947	-0.0859337	-0.0763158	-0.401781	-0.343484	-0.212573	-0.103623	-0.265475	-0.651754	-0.186919	2.32167	2.32509	1.44633	-0.132262	-0.562264	-1.07344	-0.753444	-1.46607	-2.72161	NA	0.924795	-2.2358	-1.57308	0.644621	1.40806	1.87648	2.01112	0.166319	-1.12344	0.334737	-0.793348	-0.449053	-1.27783	-0.0155986	-0.713035	-1.11738	-1.98902	-0.768302
TTAGGGACCGCAAT	Monocyte	-0.0956126	-0.383739	3.66079	-0.23848	-0.161947	-0.0859337	-0.0763158	-0.401781	-0.343484	-0.212573	-0.103623	-0.265475	-0.651754	-0.186919	1.84987	1.66777	0.793768	0.117238	-0.703313	-0.14993	-0.363453	-1.32099	-2.01475	NA	-0.686584	-0.57345	-1.83729	-1.19452	1.45296	1.71738	1.96058	0.0117942	-1.12344	0.0636529	-0.793348	-0.71706	-1.13716	-1.1174	-0.713035	-0.767692	-2.31304	-0.169447
AGGAAATGATTCCT	Monocyte	-0.0956126	2.75277	-0.28039	-0.23848	-0.161947	-0.0859337	-0.0763158	-0.401781	-0.343484	-0.212573	-0.103623	-0.265475	-0.651754	-0.186919	1.75408	3.15829	2.22876	-1.16257	-0.783913	-0.899999	-1.05484	-1.46607	-2.39579	NA	-0.686584	-0.288371	-2.21944	-0.444781	1.10203	2.04322	2.30994	0.235823	-1.12344	0.566729	-0.793348	-1.05582	-1.18226	-0.889036	-0.713035	-0.969809	-0.202834	0.243844
GCCATGCTAGGCGA	Monocyte	-0.0956126	-0.383739	-0.28039	-0.23848	-0.161947	-0.0859337	-0.0763158	-0.401781	-0.343484	-0.212573	-0.103623	-0.265475	-0.651754	-0.186919	2.95576	1.75618	1.36755	-0.219318	-1.45734	-1.19575	-0.145168	-1.25131	-2.30743	NA	-0.686584	-1.39907	-2.77967	0.234542	1.91517	1.31181	2.07386	0.390928	-1.12344	0.224676	-0.793348	-0.95535	-1.10176	-0.965945	-0.713035	-0.832169	-2.29005	0.717762
ACTAGGTGTCTATC	Monocyte	-0.0956126	-0.383739	-0.28039	-0.23848	-0.161947	-0.0859337	-0.0763158	-0.401781	-0.343484	-0.212573	-0.103623	-0.265475	1.63013	-0.186919	2.74598	2.0884	1.3488	0.777787	-1.54996	-2.06684	-0.603658	-1.29815	0.381961	NA	1.24036	-0.195813	-2.3079	-0.643607	1.10848	2.3417	2.1922	0.364656	-1.12344	0.240758	-0.793348	-0.787034	-0.928558	-0.938362	-0.713035	-0.983171	-1.94541	0.627467
TATCGTACTTACTC	Monocyte	-0.0956126	-0.383739	3.6312	-0.23848	-0.161947	-0.0859337	-0.0763158	-0.401781	-0.343484	-0.212573	-0.103623	-0.265475	-0.651754	-0.186919	2.4325	1.70748	1.40069	-0.482281	-0.632966	-1.21841	0.961783	-2.02352	-1.41557	NA	-0.686584	-1.24727	-1.92342	0.673617	0.787545	1.52844	1.9133	0.387344	-1.12344	0.0934082	-0.793348	-0.903384	-0.869496	-0.525005	-0.713035	-0.208475	-2.25905	-0.21312
GCGGACTGACGTGT	Monocyte	-0.0956126	-0.383739	-0.28039	-0.23848	-0.161947	-0.0859337	-0.0763158	-0.401781	-0.343484	-0.212573	-0.103623	-0.265475	-0.651754	-0.186919	2.63674	3.04072	2.90306	-0.0636048	-0.857442	-1.09286	-0.360713	-1.5129	-0.711468	NA	1.36121	-1.03994	-2.6885	-0.382648	1.57985	2.14402	2.14338	-0.0123736	-1.12344	0.160422	-0.793348	-0.764707	-1.24161	-1.32116	-0.713035	-0.478564	-2.42419	1.13154
CCTCTACTTGGTCA	Monocyte	-0.0956126	-0.383739	3.45503	-0.23848	-0.161947	-0.0859337	-0.0763158	-0.401781	-0.343484	-0.212573	-0.103623	-0.265475	-0.651754	-0.186919	1.96465	2.29996	2.08233	0.615791	-0.415206	-0.826221	-0.899576	-1.09024	-1.76624	NA	-0.686584	-0.195813	-1.31469	2.39264	1.58543	2.06697	2.24142	0.234138	-1.12344	0.373421	-0.793348	-0.858783	-0.982833	-0.0223226	-0.713035	-1.06518	-1.51821	-0.219349
TTGAACCTGCTCCT	Monocyte	-0.0956126	-0.383739	4.03393	-0.23848	-0.161947	-0.0859337	-0.0763158	-0.401781	-0.343484	-0.212573	-0.103623	-0.265475	-0.651754	-0.186919	1.32582	2.60427	1.73567	0.656178	-0.581354	-0.930416	-0.156128	-1.18163	-1.5343	NA	-0.686584	-0.125469	-1.71197	-1.19452	1.05795	2.09897	1.9971	0.413905	-1.12344	0.124851	-0.793348	-0.882568	-0.982776	-1.05998	-0.713035	-0.723247	-2.5011	-0.623881
AACACGTGAAGAAC	Monocyte	-0.0956126	-0.383739	-0.28039	3.74277	-0.161947	-0.0859337	-0.0763158	-0.401781	-0.343484	-0.212573	-0.103623	-0.265475	1.54467	-0.186919	2.30188	3.06119	3.2345	1.66585	0.13379	-0.564118	-0.283081	-0.780677	-0.479529	NA	1.27393	-0.614176	-0.474732	-0.685029	1.4934	2.71595	2.47189	0.635135	-1.12344	0.276676	-0.793348	-0.694228	-1.08661	-0.716295	-0.713035	-0.971363	-0.832307	-0.334627
ACGTTACTTAACGC	Monocyte	-0.0956126	2.77678	3.62263	-0.23848	-0.161947	-0.0859337	-0.0763158	-0.401781	-0.343484	-0.212573	-0.103623	-0.265475	-0.651754	-0.186919	2.39846	2.5171	1.92258	-1.42554	-0.362533	-0.472867	-0.560732	-1.45807	-1.78557	NA	-0.686584	-1.11399	-1.49898	0.930434	1.9128	1.49965	2.20322	-0.0119311	-1.12344	0.641598	-0.793348	-0.816075	-0.993453	-0.267592	-0.713035	-0.7606	-1.64345	-0.797491
CTTGTATGCACTCC	Monocyte	-0.0956126	-0.383739	3.73133	-0.23848	-0.161947	-0.0859337	-0.0763158	-0.401781	-0.343484	-0.212573	-0.103623	-0.265475	-0.651754	-0.186919	2.25874	2.75968	1.29936	-2.23776	-0.783206	-0.586769	-0.73335	-2.19144	0.0478577	NA	-0.686584	0.141099	-0.793645	-0.00156402	1.28576	1.75023	2.0036	0.324585	-1.12344	1.61534	-0.793348	-0.978315	-0.965257	-0.758392	-0.713035	-0.891995	-0.519503	-0.649609
ACTTGACTGGTACT	Monocyte	-0.0956126	-0.383739	3.78212	-0.23848	-0.161947	-0.0859337	-0.0763158	-0.401781	-0.343484	-0.212573	-0.103623	-0.265475	-0.651754	-0.186919	2.08261	1.44567	0.346318	-1.30438	-0.912943	-1.38991	-0.39542	-1.42723	-1.79109	NA	-0.686584	-1.99514	-2.08481	1.24938	0.944136	2.35945	1.98027	0.194138	-1.12344	0.226063	-0.793348	-0.844233	-1.06639	-0.964583	-0.713035	-0.639844	-1.56439	0.642797
TTCACCCTGAGGGT	Monocyte	-0.0956126	2.68051	-0.28039	-0.23848	-0.161947	-0.0859337	-0.0763158	-0.401781	-0.343484	-0.212573	-0.103623	-0.265475	-0.651754	-0.186919	2.99732	3.32673	3.23342	2.22992	-1.03561	0.159417	-0.260248	-0.347738	-1.23885	NA	-0.686584	0.366941	-0.882102	0.280106	1.66122	2.94385	2.65206	0.192155	-1.12344	1.06078	-0.793348	-0.779163	-1.31127	-0.505189	-0.713035	-1.17913	-0.801973	0.28254
AGCGCCGAACACAC	Monocyte	-0.0956126	-0.383739	-0.28039	-0.23848	-0.161947	-0.0859337	-0.0763158	-0.401781	-0.343484	-0.212573	-0.103623	-0.265475	1.68488	-0.186919	2.68978	2.59372	2.4787	-0.164572	-0.320466	0.404694	-0.220061	-1.37697	-0.00184363	NA	-0.686584	0.0966712	-1.32361	-0.121688	1.88761	2.44083	2.04826	0.0991532	-1.12344	-0.20795	-0.793348	-0.849839	-1.01108	-0.825349	-0.713035	-0.931915	-1.65192	-0.823646
TGAGCTGATACTTC	Monocyte	-0.0956126	-0.383739	3.70267	-0.23848	-0.161947	-0.0859337	-0.0763158	-0.401781	-0.343484	-0.212573	-0.103623	-0.265475	-0.651754	-0.186919	2.23776	1.94292	0.727479	-0.670304	-0.95501	-0.233415	-0.319614	-1.24217	-0.117813	NA	-0.686584	-1.19914	-1.97463	0.951145	2.22368	1.49564	1.8927	0.128176	-1.12344	0.417702	-0.793348	-0.782066	-1.00105	-1.34987	-0.713035	-0.363957	-2.32786	-0.132384
TACTGGGACTTCCG	Monocyte	-0.0956126	-0.383739	-0.28039	-0.23848	-0.161947	-0.0859337	-0.0763158	-0.401781	-0.343484	-0.212573	-0.103623	-0.265475	-0.651754	-0.186919	2.29516	1.91531	1.05512	-1.18726	-0.41061	-0.46316	0.569052	-1.33927	-1.38244	NA	-0.686584	-0.0255057	-1.2724	-0.598043	1.9846	1.76915	2.08066	0.224809	-1.12344	0.715072	-0.793348	-0.710606	-1.12552	-0.477564	-0.713035	-0.643396	-0.542618	2.12295
GTACGTGAACTCTT	Monocyte	-0.0956126	-0.383739	-0.28039	-0.23848	-0.161947	-0.0859337	-0.0763158	-0.401781	-0.343484	-0.212573	-0.103623	-0.265475	-0.651754	-0.186919	2.81446	3.51068	4.35897	2.5732	-0.715686	-0.243769	-0.516892	-0.485958	-0.537513	NA	-0.686584	0.0448386	-1.00587	0.147556	2.85902	3.05732	2.82564	0.672311	-1.12344	1.44916	-0.793348	-0.782294	-0.860085	-0.584595	-0.713035	-1.23788	-1.36488	-0.929859
CCAGTCACAGAATG	Monocyte	-0.0956126	-0.383739	-0.28039	-0.23848	-0.161947	-0.0859337	-0.0763158	-0.401781	-0.343484	-0.212573	-0.103623	-0.265475	-0.651754	-0.186919	2.68384	2.72245	2.99	1.19512	-0.0698298	-0.747914	-0.593612	-0.428842	-0.255873	NA	-0.686584	0.12629	-0.912752	0.0440003	1.28728	2.62589	2.55744	0.39475	-1.12344	0.126611	-0.793348	-0.908588	-0.993042	0.0629418	-0.713035	-0.780208	-0.412467	0.645411
TACAAATGGTACCA	Monocyte	-0.0956126	-0.383739	-0.28039	-0.23848	-0.161947	-0.0859337	-0.0763158	-0.401781	-0.343484	-0.212573	-0.103623	-0.265475	-0.651754	-0.186919	1.82375	2.31888	0.903797	-0.837237	-0.43182	-0.793863	0.445753	-1.83161	-2.16661	NA	0.756943	-1.07697	-1.63865	-1.19452	1.6625	1.74071	1.87943	0.494645	-1.12344	0.527406	-0.793348	-0.867122	-1.09221	-1.27934	-0.713035	-0.631056	-1.13539	-0.37693
CAGGGCACGGTCTA	Monocyte	-0.0956126	2.88416	-0.28039	-0.23848	-0.161947	-0.0859337	-0.0763158	-0.401781	-0.343484	-0.212573	-0.103623	-0.265475	-0.651754	-0.186919	2.20174	2.80652	1.33848	-1.54804	-0.200981	-1.4488	0.0621565	-1.21247	-2.36266	NA	-0.686584	-2.02106	-2.03438	-0.225244	1.43937	1.66694	1.93669	0.751629	-1.12344	0.841992	-0.793348	-0.828829	-1.10045	-0.990704	-0.713035	-0.662574	-1.73855	0.0797113
CTACTATGACGTTG	Monocyte	-0.0956126	2.87618	-0.28039	-0.23848	-0.161947	-0.0859337	-0.0763158	-0.401781	-0.343484	-0.212573	-0.103623	-0.265475	-0.651754	-0.186919	2.45981	2.42094	1.61206	-0.165918	-0.943344	-1.04626	-0.444739	-1.81448	-2.12796	NA	-0.686584	0.637211	-1.66076	-1.19452	0.891381	1.48705	2.00692	0.344601	-1.12344	1.06622	-0.793348	-0.887193	-0.966833	-0.364788	-0.713035	-0.272457	-0.972267	0.517341
ACGGTATGTAGTCG	Monocyte	-0.0956126	-0.383739	-0.28039	-0.23848	-0.161947	-0.0859337	-0.0763158	-0.401781	-0.343484	-0.212573	-0.103623	-0.265475	-0.651754	-0.186919	2.29793	2.84746	2.94109	-0.105787	-0.269207	-0.0554434	-0.360713	-1.50948	-2.04236	NA	-0.686584	0.17442	-0.858824	-1.19452	2.00513	2.28589	2.33176	0.147421	-1.12344	-0.095815	-0.793348	-0.77355	-1.10803	-0.22005	-0.713035	-0.72389	-1.11941	-0.952115
GCTCACTGGCGTTA	Monocyte	-0.0956126	-0.383739	-0.28039	-0.23848	-0.161947	-0.0859337	-0.0763158	-0.401781	-0.343484	-0.212573	-0.103623	-0.265475	-0.651754	-0.186919	1.71094	2.15075	0.725306	-0.892881	-1.06142	-1.0262	-0.461179	-1.26045	-0.289007	NA	-0.686584	-1.39166	-1.72245	-0.49863	1.57972	2.26524	2.23612	0.16971	-1.12344	0.502883	-0.793348	-0.965731	-0.974966	-0.993137	-0.713035	-1.03817	-1.42804	-0.480029
CTTGTATGGTTTCT	Monocyte	9.43341	-0.383739	-0.28039	3.84836	-0.161947	-0.0859337	-0.0763158	-0.401781	-0.343484	-0.212573	-0.103623	-0.265475	-0.651754	-0.186919	2.96843	2.48174	2.89518	1.15338	-0.430406	-0.496165	-0.839296	-1.43294	-0.976542	NA	-0.686584	-0.451273	-0.788989	-1.19452	1.55644	2.37234	2.5967	0.157107	-1.12344	0.734695	-0.793348	-0.729255	-1.16833	-1.63314	-0.713035	-0.636128	-1.37545	-0.696214
TGATAAACGTCCTC	Monocyte	-0.0956126	-0.383739	-0.28039	-0.23848	-0.161947	-0.0859337	-0.0763158	-0.401781	-0.343484	-0.212573	-0.103623	-0.265475	-0.651754	-0.186919	2.89441	2.99574	1.39526	-0.239063	-1.03384	-0.843048	-0.264814	-0.592194	-0.681095	NA	-0.686584	-1.42869	-1.55058	-0.23767	1.9488	2.3101	2.14938	0.359707	-1.12344	0.193429	-0.793348	-0.643175	-1.09086	-1.29589	-0.713035	-1.22481	-2.11341	0.672637
TACAAATGGTTTGG	Monocyte	-0.0956126	-0.383739	-0.28039	-0.23848	-0.161947	-0.0859337	-0.0763158	-0.401781	-0.343484	-0.212573	-0.103623	-0.265475	-0.651754	-0.186919	2.59201	2.54068	2.52407	-0.364711	-0.698364	0.0824036	-0.35158	-2.12519	-2.05893	NA	-0.686584	0.466904	-1.56105	0.263538	2.56876	2.22214	2.36172	0.515368	-1.12344	-0.0486181	-0.793348	-0.683112	-0.964501	-1.22289	-0.713035	-0.997473	-1.45001	0.966177
TTAGTCACGAGGAC	Monocyte	-0.0956126	-0.383739	-0.28039	-0.23848	-0.161947	-0.0859337	-0.0763158	-0.401781	-0.343484	-0.212573	-0.103623	-0.265475	-0.651754	-0.186919	2.26587	2.05862	2.25538	0.156728	-0.639682	-0.320783	-0.352493	-1.60886	-0.454678	NA	-0.686584	-1.25098	-1.66852	1.93699	1.56	2.06268	2.19263	0.11192	-1.12344	-0.16913	-0.793348	-0.802802	-1.11881	-0.484513	-0.713035	-0.900791	-2.08699	-0.189763
TAGCGATGCTGATG	Monocyte	-0.0956126	-0.383739	-0.28039	-0.23848	-0.161947	-0.0859337	-0.0763158	-0.401781	-0.343484	-0.212573	-0.103623	-0.265475	-0.651754	-0.186919	2.04105	1.87281	1.90465	-0.771271	-0.842242	-1.15692	-0.623751	-1.618	-0.799826	NA	-0.686584	-0.125469	-2.16474	-0.216959	2.33528	2.10493	2.09976	0.169178	-1.12344	0.251147	-0.793348	-0.900127	-1.31692	-1.21584	-0.713035	-0.820501	-2.32964	-0.423118
ACCATTACATGCTG	Monocyte	-0.0956126	-0.383739	-0.28039	-0.23848	-0.161947	-0.0859337	-0.0763158	-0.401781	-0.343484	-0.212573	-0.103623	-0.265475	-0.651754	-0.186919	2.55758	2.10298	1.53571	-0.95032	-0.704727	-1.07344	-0.631058	-1.31757	-1.31617	NA	1.28736	-1.20655	-2.05533	-0.523483	1.82256	2.15741	2.14881	0.16746	-1.12344	-0.126632	-0.793348	-0.772899	-1.12378	-1.01158	-0.713035	-0.653122	-3.04173	0.128601
TAGGTGACGTCACA	Monocyte	-0.0956126	2.80279	4.03166	-0.23848	-0.161947	-0.0859337	-0.0763158	-0.401781	-0.343484	-0.212573	-0.103623	-0.265475	-0.651754	-0.186919	2.03748	3.0522	1.60907	-0.0160382	-0.410257	-0.343433	-0.399986	-1.70938	-0.258634	NA	-0.686584	-2.62454	-1.04854	0.00257819	1.44877	1.86305	2.15932	0.287378	-1.12344	0.141171	-0.793348	-0.804555	-1.13293	-0.499028	-0.713035	-1.08409	-2.70015	-0.0976465
ACAACCGACTGAAC	Monocyte	-0.0956126	2.50079	-0.28039	-0.23848	-0.161947	-0.0859337	-0.0763158	-0.401781	-0.343484	-0.212573	-0.103623	-0.265475	-0.651754	-0.186919	3.3112	3.14123	2.94626	1.08203	-0.165277	-0.871523	-0.42556	-0.0804353	-0.520946	NA	-0.686584	-1.1362	-0.491027	1.37365	1.92826	3.02194	2.53932	0.498083	-1.12344	0.684108	-0.793348	-0.894618	-1.18876	-0.740305	-0.713035	-0.8565	-0.997373	0.405597
ACAAGCACCCAAGT	Monocyte	-0.0956126	-0.383739	-0.28039	-0.23848	-0.161947	-0.0859337	-0.0763158	-0.401781	-0.343484	-0.212573	-0.103623	-0.265475	-0.651754	-0.186919	1.91597	1.64792	0.719329	-0.961538	-0.687052	-0.888997	-0.300434	-1.88416	-1.54811	NA	-0.686584	-0.106957	-2.13603	3.42405	2.03842	1.23697	1.80994	0.0292615	-1.12344	0.25017	-0.793348	-0.839184	-1.07682	-0.629074	-0.713035	-0.236446	-2.76758	-0.974977
CCGGTACTCTTCTA	Monocyte	-0.0956126	-0.383739	3.76527	-0.23848	-0.161947	-0.0859337	-0.0763158	-0.401781	-0.343484	-0.212573	-0.103623	-0.265475	1.74867	-0.186919	1.65276	1.21488	0.944548	-1.20296	-0.251886	-1.31419	0.0292768	-2.16974	-2.03684	NA	-0.686584	-0.269859	-1.65533	0.0978491	1.49761	1.34149	2.01434	0.315964	-1.12344	0.866045	-0.793348	-0.587794	-0.915837	-0.954151	-0.713035	-0.614693	-1.57416	0.22791
CGCACTACAGTACC	Monocyte	-0.0956126	-0.383739	-0.28039	-0.23848	-0.161947	-0.0859337	-0.0763158	-0.401781	-0.343484	5.33366	-0.103623	-0.265475	-0.651754	-0.186919	2.04738	1.28467	1.66069	-0.362916	-1.00521	-0.903882	0.191849	-1.08339	-0.531991	NA	-0.686584	-1.10288	-2.42623	-1.19452	1.87748	1.49732	2.08788	0.286381	-1.12344	0.494944	-0.793348	-0.775305	-1.0916	-0.367109	-0.713035	-0.448455	-0.841544	-1.03865
AGGTCATGCTTGTT	Monocyte	-0.0956126	-0.383739	-0.28039	5.03264	-0.161947	-0.0859337	-0.0763158	-0.401781	-0.343484	-0.212573	-0.103623	-0.265475	-0.651754	-0.186919	1.94605	1.82597	1.27735	-0.355287	-1.20635	-0.643073	0.0210568	-1.06854	-1.73863	NA	-0.686584	-1.1251	-0.829338	0.34224	2.05056	1.95494	1.98974	0.406003	-1.12344	0.190409	-0.793348	-0.763516	-1.22603	-1.29975	-0.713035	-0.837891	-2.64196	1.23596
GAAGTCTGGTTCAG	Monocyte	-0.0956126	2.41937	-0.28039	-0.23848	-0.161947	-0.0859337	-0.0763158	-0.401781	-0.343484	-0.212573	-0.103623	-0.265475	-0.651754	-0.186919	2.56035	2.7817	3.38746	2.56647	-0.403893	-0.267715	-0.139689	-0.752119	-0.52923	NA	-0.686584	-0.569748	-0.839425	0.69847	2.38182	2.81618	2.28679	0.188214	-1.12344	0.581265	-0.793348	-0.659901	-1.18095	-0.944946	-0.713035	-1.28538	-1.54757	0.581053
CATGTTACCTCCAC	Monocyte	-0.0956126	-0.383739	-0.28039	-0.23848	-0.161947	-0.0859337	-0.0763158	-0.401781	-0.343484	-0.212573	-0.103623	-0.265475	1.63317	-0.186919	2.95418	3.67725	1.38249	-1.59741	0.0493019	0.189834	-0.401813	-2.12633	-1.80766	NA	0.333956	-1.52865	-1.33176	-0.697456	2.10913	1.73318	2.23513	0.0782265	-1.12344	0.240529	-0.793348	-0.703043	-1.10369	-0.416813	-0.713035	-0.806076	-0.971426	1.97139
CATGGCCTCAACCA	Monocyte	-0.0956126	-0.383739	-0.28039	-0.23848	-0.161947	-0.0859337	-0.0763158	-0.401781	-0.343484	-0.212573	-0.103623	-0.265475	-0.651754	-0.186919	2.21362	2.50128	0.836965	-1.4215	-1.21378	-1.86299	-0.878569	-2.22114	-1.09527	NA	-0.686584	-1.11029	-2.42623	-0.287377	0.93656	1.61126	1.88554	0.623205	-1.12344	0.235363	-0.793348	-0.813611	-0.927364	-1.2661	-0.713035	-0.824936	-3.48803	0.201982
AATACTGACTCCAC	Monocyte	-0.0956126	-0.383739	-0.28039	-0.23848	-0.161947	-0.0859337	-0.0763158	-0.401781	-0.343484	-0.212573	-0.103623	-0.265475	-0.651754	-0.186919	1.93536	2.12346	1.42378	-0.645175	-0.9338	-0.630129	-0.791803	-1.54603	-2.30191	NA	-0.686584	-0.195813	-1.29646	-1.19452	2.16663	1.98967	2.13123	0.210509	-1.12344	0.658182	-0.793348	-1.00872	-1.00262	-0.812488	-0.713035	-1.27025	-2.32786	-0.167012
GGCATATGAGCTAC	Monocyte	-0.0956126	-0.383739	-0.28039	-0.23848	-0.161947	-0.0859337	-0.0763158	-0.401781	-0.343484	-0.212573	-0.103623	-0.265475	1.63702	-0.186919	2.23539	1.68018	1.1445	-0.546452	-0.903752	-0.973129	-0.896836	-1.96983	-0.83296	NA	0.105677	-1.51014	-2.37191	0.553493	1.65856	1.36499	2.1998	0.257252	-1.12344	0.05236	-0.793348	-0.669488	-0.896568	-0.553493	-0.713035	-0.578453	-1.92486	0.174793
CGGCGATGTTACCT	Monocyte	-0.0956126	-0.383739	-0.28039	-0.23848	-0.161947	-0.0859337	-0.0763158	-0.401781	-0.343484	-0.212573	-0.103623	-0.265475	-0.651754	-0.186919	0.945447	1.4286	-0.314941	-1.96717	-0.948647	-1.61124	-0.219148	-2.1606	-2.36818	NA	-0.686584	-2.05808	-1.98317	0.474791	1.99272	1.56541	1.89095	0.441566	-1.12344	0.457727	-0.793348	-0.961807	-1.09872	-1.02792	-0.713035	-0.496007	-0.708761	-0.653989
AGCATCGAGAGATA	Monocyte	-0.0956126	-0.383739	3.4666	-0.23848	-0.161947	-0.0859337	-0.0763158	-0.401781	-0.343484	-0.212573	-0.103623	-0.265475	-0.651754	-0.186919	2.16296	2.65979	2.41459	-0.19374	-0.461162	-0.675431	-0.202708	-1.10053	-0.385648	NA	1.00536	-1.09548	-1.17424	0.77303	0.9739	2.10352	2.49309	0.181404	-1.12344	0.847831	-0.793348	-1.03799	-0.987723	-0.823726	-0.713035	-1.0614	-0.254773	-0.636346
TCGACGCTGGAGTG	Monocyte	-0.0956126	-0.383739	-0.28039	-0.23848	-0.161947	-0.0859337	-0.0763158	-0.401781	-0.343484	-0.212573	-0.103623	-0.265475	-0.651754	-0.186919	1.81741	1.70717	0.945092	-0.0739259	-0.807951	-0.530465	-0.934282	-1.54375	-1.5205	NA	-0.686584	-0.147683	-1.32323	0.590772	2.19874	1.23745	1.8169	-0.077707	-1.12344	0.130421	-0.793348	-1.00939	-0.97117	-0.762684	-0.713035	-0.534704	-1.74435	-0.0963066
AGGATAGACACACA	Monocyte	-0.0956126	2.82528	3.68251	-0.23848	-0.161947	-0.0859337	-0.0763158	-0.401781	-0.343484	-0.212573	-0.103623	-0.265475	-0.651754	-0.186919	2.64228	2.09709	1.19177	0.0261436	-0.504643	-1.32972	-0.391767	-1.3644	-0.650722	NA	0.360812	-2.10621	-1.47686	1.06713	1.56991	2.12851	2.3017	0.301246	-1.12344	0.142357	-0.793348	-0.981537	-0.83767	-1.33527	-0.713035	-0.708194	-0.541668	0.585886
GTATGGTGTAGAGA	Monocyte	10.8117	-0.383739	3.62689	-0.23848	-0.161947	-0.0859337	-0.0763158	-0.401781	-0.343484	-0.212573	-0.103623	-0.265475	-0.651754	-0.186919	2.30663	1.4922	0.622884	-1.06295	-1.29402	-1.14463	-0.640191	-1.43979	-1.48736	NA	0.810656	-1.26208	-2.80489	-0.341226	1.1744	1.76379	2.07765	0.219519	-1.12344	1.24577	-0.793348	-0.649377	-1.0398	-0.840186	-0.713035	-0.956457	-1.6811	1.35177
TGATTCACTGATGC	Monocyte	-0.0956126	-0.383739	-0.28039	-0.23848	-0.161947	-0.0859337	-0.0763158	-0.401781	-0.343484	-0.212573	-0.103623	-0.265475	-0.651754	-0.186919	2.77527	2.95914	2.50152	0.339366	-0.585242	-0.58418	-1.08772	-0.770396	-0.700423	NA	-0.686584	-0.63639	-0.998494	0.188978	2.10412	3.11847	2.44518	0.0844518	-1.12344	0.855573	-0.793348	-1.02679	-1.18973	-0.765477	-0.713035	-1.17593	-1.68149	-0.461524
TGCAACGAGTGTCA	Monocyte	-0.0956126	-0.383739	3.5357	-0.23848	-0.161947	-0.0859337	-0.0763158	-0.401781	-0.343484	-0.212573	-0.103623	-0.265475	-0.651754	-0.186919	2.05886	2.76867	2.4874	1.31718	-0.70897	-0.814572	-0.693164	-0.661875	-0.882661	NA	0.683088	0.307704	-1.98433	-0.436496	1.37276	2.00223	2.27994	0.149012	-1.12344	0.829444	-0.793348	-0.504019	-1.17674	-1.17895	-0.713035	-0.805579	-1.36869	0.163265
CTAACGGACCTTTA	Monocyte	-0.0956126	-0.383739	-0.28039	-0.23848	-0.161947	-0.0859337	-0.0763158	-0.401781	-0.343484	-0.212573	-0.103623	-0.265475	1.66361	-0.186919	2.95814	2.1917	2.36052	-0.499334	-1.30215	-0.841106	-1.17814	-2.0121	-1.11736	NA	-0.686584	-1.27689	-2.74514	-1.19452	2.14447	1.50502	2.06793	0.294194	-1.12344	0.0709535	-0.793348	-0.636891	-1.1431	-0.553918	-0.713035	-1.10769	-2.18967	0.455155
CAGGGCACTCTTCA	Monocyte	9.7325	-0.383739	3.24029	-0.23848	-0.161947	-0.0859337	-0.0763158	-0.401781	-0.343484	-0.212573	-0.103623	-0.265475	-0.651754	-0.186919	0.189056	-0.0805238	-0.106294	0.274747	0.0242029	-0.0120831	0.590972	-0.390004	-1.26094	NA	-0.686584	0.581676	-0.00955451	1.79616	1.20166	1.79108	1.86817	0.0487723	-1.12344	0.266968	-0.793348	-0.813918	-1.24475	-1.08303	-0.713035	-0.562626	-2.71067	-0.0529961
TCCACTCTCTGTGA	Monocyte	-0.0956126	-0.383739	3.85745	-0.23848	-0.161947	-0.0859337	-0.0763158	-0.401781	-0.343484	-0.212573	-0.103623	-0.265475	1.44904	-0.186919	2.53581	2.44762	3.75476	1.39526	-0.764824	-0.203645	-0.255681	-0.14212	-1.69169	NA	-0.686584	0.0781595	-1.24874	-0.585616	1.68753	2.65722	2.45622	0.555484	-1.12344	-0.432922	-0.793348	-1.036	-0.969019	-1.16131	-0.713035	-0.736068	-0.764792	0.327473
TTGACACTCGAGTT	Monocyte	-0.0956126	-0.383739	-0.28039	-0.23848	-0.161947	-0.0859337	-0.0763158	-0.401781	-0.343484	-0.212573	-0.103623	-0.265475	-0.651754	-0.186919	2.1681	2.20907	1.62129	-0.285284	-0.742553	-1.02361	-0.405466	-0.075866	-0.206171	NA	-0.686584	-1.27319	-1.23399	-1.19452	1.47349	2.50895	2.3045	0.321948	-1.12344	0.446382	-0.793348	-1.07196	-0.964	-0.962949	-0.713035	-0.856029	-0.466382	-0.476283
ATAGGCTGCGTTAG	Monocyte	-0.0956126	-0.383739	3.99179	-0.23848	-0.161947	-0.0859337	-0.0763158	-0.401781	-0.343484	-0.212573	-0.103623	-0.265475	-0.651754	-0.186919	2.05332	2.34184	1.41428	-1.28733	-0.659832	-1.14916	-0.478532	-1.37354	-0.918557	NA	-0.686584	0.437285	-1.43613	-0.457207	0.991265	1.96759	2.17906	-0.00599195	-1.12344	0.375047	-0.793348	-0.667221	-1.15115	0.366474	-0.713035	-0.923751	-1.23499	0.392115
AATAGGGAGGTTAC	Monocyte	-0.0956126	-0.383739	-0.28039	-0.23848	-0.161947	-0.0859337	-0.0763158	-0.401781	-0.343484	-0.212573	-0.103623	-0.265475	-0.651754	-0.186919	2.39609	2.35797	2.37057	0.443923	-0.667963	-0.738854	-0.675811	-0.675583	-0.868856	NA	0.260101	0.44469	-1.40974	-0.482061	1.46104	2.36326	2.36651	0.425369	-1.12344	0.333011	-0.793348	-0.765705	-1.24406	-1.34459	-0.713035	-0.934698	-1.22322	0.620928
GCACTAGATCACGA	Monocyte	-0.0956126	-0.383739	-0.28039	-0.23848	-0.161947	-0.0859337	-0.0763158	-0.401781	-0.343484	-0.212573	-0.103623	-0.265475	-0.651754	-0.186919	1.65592	1.68762	1.36945	0.0575556	-0.789216	-0.556999	0.254868	-1.8853	-2.76579	NA	1.10608	-1.05846	-1.8885	-0.593901	1.72066	2.4053	2.07504	0.263248	-1.12344	0.145382	-0.793348	-0.905605	-1.15808	-0.797807	-0.713035	-1.09054	-2.70558	1.01732
ATTGCGGAAGCTCA	Monocyte	-0.0956126	-0.383739	-0.28039	-0.23848	-0.161947	-0.0859337	-0.0763158	-0.401781	-0.343484	-0.212573	-0.103623	-0.265475	-0.651754	-0.186919	1.18887	1.83125	1.38521	0.579443	-0.882895	-0.958244	-0.526025	-1.85446	-1.77729	NA	-0.686584	-1.11399	-2.05222	-0.635323	1.85449	2.16296	2.2603	0.230489	-1.12344	0.477999	-0.793348	-1.00027	-1.1039	-0.677588	-0.713035	-1.01384	-1.31455	0.0174351
TCAGTTACAGTAGA	Monocyte	-0.0956126	2.74097	-0.28039	-0.23848	-0.161947	-0.0859337	-0.0763158	-0.401781	-0.343484	-0.212573	-0.103623	-0.265475	-0.651754	-0.186919	2.27062	1.93951	1.79191	-0.165918	-1.3573	-1.18993	-0.0711891	-1.15193	-2.09758	NA	-0.686584	-1.1251	-1.78724	-0.569047	0.947013	2.35769	2.06149	0.592427	-1.12344	0.623021	-0.793348	-0.488426	-1.18112	-1.15499	-0.713035	-0.785547	-1.38593	-0.304653
TACTTGACGGAAGC	Monocyte	11.4477	2.65958	-0.28039	-0.23848	-0.161947	-0.0859337	-0.0763158	-0.401781	-0.343484	-0.212573	-0.103623	-0.265475	-0.651754	-0.186919	3.92708	2.5202	3.10111	-0.474204	-0.803709	-1.11033	-0.408206	-0.734984	-0.946169	NA	-0.31731	-1.73228	-1.1886	-0.598043	1.24965	2.54237	2.12548	0.156535	-1.12344	0.421605	-0.793348	-0.802664	-0.98044	-0.731816	-0.713035	-1.04087	-0.141785	0.342375
TGCGTAGAGTAGGG	Monocyte	-0.0956126	-0.383739	3.77833	4.16967	-0.161947	-0.0859337	-0.0763158	-0.401781	-0.343484	-0.212573	-0.103623	-0.265475	1.75641	-0.186919	2.7155	2.37875	2.40236	-0.168611	-0.8935	0.0882281	-0.415513	-1.80648	0.0644248	NA	-0.686584	-1.19174	-1.54786	-1.00398	1.06538	2.51367	2.20885	0.667783	-1.12344	0.245149	-0.793348	-0.913068	-0.926154	-0.110558	-0.713035	-0.681294	-1.53572	-0.852798
CCCAAAGACTTGCC	Monocyte	-0.0956126	-0.383739	-0.28039	-0.23848	-0.161947	-0.0859337	-0.0763158	-0.401781	-0.343484	-0.212573	-0.103623	-0.265475	-0.651754	-0.186919	2.79269	2.28755	2.34857	0.565083	-0.811133	-0.359613	-0.114115	-1.4021	-1.90982	NA	-0.686584	-1.13991	-1.81091	0.54935	1.49306	2.14273	2.16728	0.160284	-1.12344	0.353353	-0.793348	-0.943693	-1.11092	-1.01815	-0.713035	-0.924061	-1.33948	-0.183482
ATCACACTTGCCTC	Monocyte	-0.0956126	-0.383739	-0.28039	-0.23848	-0.161947	-0.0859337	-0.0763158	-0.401781	-0.343484	-0.212573	-0.103623	-0.265475	1.74217	-0.186919	3.41015	2.7817	1.27491	-1.36989	-1.60723	-0.964716	-0.399986	-0.850358	-2.08654	NA	-0.686584	0.415071	-2.73893	-1.19452	1.39145	1.85309	2.02628	0.0928712	-1.12344	0.193453	-0.793348	-0.730865	-0.976353	-0.995307	-0.713035	-1.03946	-2.51335	1.26617
ACACCAGATTCGGA	Monocyte	-0.0956126	-0.383739	-0.28039	-0.23848	-0.161947	-0.0859337	-0.0763158	-0.401781	-0.343484	-0.212573	-0.103623	-0.265475	-0.651754	-0.186919	1.28268	1.96122	1.55283	0.869779	-0.794518	-1.12262	-0.162522	-2.08749	0.288081	NA	1.01879	-0.273562	-1.30848	-0.241812	1.2864	2.46508	2.12535	0.191601	-1.12344	1.75289	-0.793348	-0.792114	-0.842604	-1.24436	-0.713035	-0.686277	-1.38023	-0.605535
CTTGATTGCACTCC	Monocyte	-0.0956126	-0.383739	-0.28039	-0.23848	-0.161947	-0.0859337	-0.0763158	-0.401781	-0.343484	-0.212573	-0.103623	-0.265475	-0.651754	-0.186919	2.13169	2.06948	1.52593	-0.292015	-0.783206	-0.865052	-0.126902	-1.90129	-1.49564	NA	-0.686584	-2.26171	-2.52516	0.0605692	1.34486	1.83186	1.96463	0.0558564	-1.12344	0.609948	-0.793348	-0.838624	-1.06313	-0.329396	-0.713035	-0.424007	-0.938872	2.33993
ATCTGGGACTCCAC	Monocyte	-0.0956126	-0.383739	-0.28039	-0.23848	-0.161947	-0.0859337	-0.0763158	-0.401781	-0.343484	-0.212573	-0.103623	-0.265475	-0.651754	-0.186919	1.75606	2.07879	1.70171	-2.70939	-0.96208	-0.529818	0.0164902	-1.48663	-2.58355	NA	-0.686584	-2.62454	-2.37502	2.5459	1.89196	1.62892	2.02639	0.159174	-1.12344	1.15214	-0.793348	-0.736095	-1.25298	-0.990067	-0.713035	-0.848856	-1.96329	0.158505
TATCGACTAACCAC	Monocyte	-0.0956126	-0.383739	3.7616	-0.23848	-0.161947	-0.0859337	-0.0763158	-0.401781	-0.343484	-0.212573	-0.103623	-0.265475	-0.651754	-0.186919	2.4325	1.41992	0.833705	-0.815248	-1.00627	-0.388735	-0.110462	-0.544217	-1.86012	NA	-0.686584	0.0263269	-1.30693	0.101991	1.71692	1.92226	1.82857	0.447864	-1.12344	0.238912	-0.793348	-0.731243	-1.3897	-0.645748	-0.713035	-0.465347	-2.80147	-0.493263
GTTACTACTCTTCA	Monocyte	-0.0956126	2.65217	3.46873	-0.23848	-0.161947	-0.0859337	-0.0763158	-0.401781	-0.343484	-0.212573	-0.103623	-0.265475	-0.651754	-0.186919	2.17245	1.93827	1.85059	0.0265924	-0.550599	-0.346022	-0.958029	0.0669238	-0.979303	NA	0.924795	-0.658604	-1.23205	-1.19452	1.7676	2.39495	2.3351	-0.0356093	-1.12344	0.644369	-0.793348	-0.486923	-1.1024	-1.01403	-0.713035	-0.276185	-0.412489	-1.1568
TAGGTCGACCCTAC	Monocyte	-0.0956126	-0.383739	-0.28039	-0.23848	-0.161947	-0.0859337	-0.0763158	-0.401781	-0.343484	-0.212573	-0.103623	-0.265475	-0.651754	-0.186919	2.46417	2.16781	1.18417	-0.587736	-0.675386	-0.644367	0.552613	-1.66712	-2.43169	NA	1.34778	0.0892665	-1.81129	-0.38679	1.11061	2.07467	1.97726	0.339456	-1.12344	1.0751	-0.793348	-0.778057	-1.2441	-1.00494	-0.713035	-1.06166	-2.39583	0.513605
GACAACACGCAGTT	Monocyte	-0.0956126	-0.383739	3.77457	-0.23848	-0.161947	-0.0859337	-0.0763158	-0.401781	-0.343484	-0.212573	-0.103623	-0.265475	-0.651754	-0.186919	1.67413	2.0152	0.848375	-0.981732	-1.46477	-1.26177	-0.0657091	-1.28215	-0.697662	NA	-0.686584	-2.62454	-2.34631	-0.357794	2.46767	1.25493	1.88537	-0.00562596	-1.12344	0.872036	-0.793348	-0.833768	-1.21662	-0.950865	-0.713035	-0.785382	-1.20971	0.270508
CTTGTATGTCTAGG	Monocyte	-0.0956126	-0.383739	-0.28039	-0.23848	-0.161947	-0.0859337	-0.0763158	-0.401781	-0.343484	-0.212573	-0.103623	-0.265475	-0.651754	-0.186919	1.18887	1.3098	0.577243	-0.542413	-0.541761	-0.68255	0.214682	-1.64427	-2.90109	NA	1.05908	-1.37686	-2.12012	0.818594	2.19676	1.57182	1.91704	0.000418116	-1.12344	0.540482	-0.793348	-0.602784	-1.08711	-0.963152	-0.713035	-0.830096	-1.95675	-1.7154
ACTCTCCTCAAGCT	Monocyte	-0.0956126	-0.383739	4.16482	-0.23848	-0.161947	-0.0859337	-0.0763158	-0.401781	-0.343484	-0.212573	-0.103623	-0.265475	-0.651754	-0.186919	2.98584	2.6874	3.49232	-0.545105	-0.938749	-0.327254	-0.363453	-1.3267	-0.104007	NA	-0.686584	0.104076	-1.25223	-0.53591	2.39465	2.77871	2.43015	-0.071784	-1.12344	0.0346956	-0.793348	-0.835225	-1.13719	-1.13308	-0.713035	-0.64656	-1.13155	-0.853402
TTGAGGTGTGACTG	Monocyte	-0.0956126	-0.383739	-0.28039	-0.23848	-0.161947	-0.0859337	-0.0763158	-0.401781	-0.343484	-0.212573	-0.103623	-0.265475	-0.651754	-0.186919	2.81129	2.71842	2.70637	2.19581	-1.06212	-0.635307	-0.559818	-1.74708	-0.85505	NA	-0.579159	-0.040315	-1.9079	0.0150048	1.78831	1.92976	2.46301	0.404118	-1.12344	0.160575	-0.793348	-0.666165	-1.221	-0.712502	-0.713035	-1.18364	-0.366284	-1.01967
AGTGCAACCGAACT	Monocyte	-0.0956126	-0.383739	-0.28039	-0.23848	-0.161947	-0.0859337	-0.0763158	-0.401781	-0.343484	-0.212573	-0.103623	-0.265475	-0.651754	-0.186919	1.41131	1.79899	0.677219	-1.36227	-0.0291766	-0.727205	-0.0812357	-1.77107	-3.27661	NA	-0.686584	0.0226246	-1.46096	-1.19452	1.35323	1.57882	2.09836	0.115151	-1.12344	0.417682	-0.793348	-0.99203	-0.992967	-0.436721	-0.713035	-0.540797	-2.56797	-0.089316
TCGGCACTGGAAAT	Monocyte	-0.0956126	-0.383739	-0.28039	-0.23848	-0.161947	-0.0859337	-0.0763158	-0.401781	-0.343484	-0.212573	-0.103623	-0.265475	-0.651754	-0.186919	3.22174	2.82141	3.02124	0.325455	-0.841888	-0.604243	-0.658458	-0.617325	-0.774975	NA	0.642804	-1.18433	-2.01071	-0.987411	0.874699	2.47296	2.29755	0.535385	-1.12344	0.522152	-0.793348	-0.963639	-1.19004	-1.18969	-0.713035	-0.665807	-0.677872	2.62431
TAATGAACCATGCA	Monocyte	-0.0956126	-0.383739	-0.28039	-0.23848	-0.161947	-0.0859337	-0.0763158	-0.401781	-0.343484	-0.212573	-0.103623	-0.265475	-0.651754	-0.186919	2.21045	2.07196	2.28744	0.993632	-0.504996	-1.0372	0.204635	-1.74594	-1.77452	NA	1.72377	0.241062	-1.40936	-0.465492	1.92478	2.28288	2.20033	0.0877517	-1.12344	0.336423	-0.793348	-0.52515	-1.28524	-0.299216	-0.713035	-0.590717	-1.09964	0.23782
GAGTGTTGGTGTCA	Monocyte	-0.0956126	2.96167	-0.28039	-0.23848	-0.161947	-0.0859337	-0.0763158	-0.401781	-0.343484	-0.212573	-0.103623	-0.265475	-0.651754	-0.186919	2.08023	2.46002	2.2073	0.268016	-0.686345	-0.424977	-0.312307	-1.35298	-0.780498	NA	-0.686584	-1.11029	-0.736613	0.975998	1.59297	2.5845	2.32714	0.0347029	-1.12344	0.897485	-0.793348	-0.957784	-1.00825	-0.765391	-0.713035	-1.05136	-1.22294	0.229923
GGCCGATGGAAACA	Monocyte	-0.0956126	-0.383739	-0.28039	-0.23848	-0.161947	-0.0859337	-0.0763158	-0.401781	-0.343484	-0.212573	-0.103623	-0.265475	1.72343	-0.186919	2.09092	2.38402	1.59739	-1.21598	-0.743613	-0.387441	-0.813723	-1.82704	-1.41557	NA	-0.686584	-2.10992	-2.53835	-1.19452	1.57371	1.47365	1.85949	0.390734	-1.12344	0.454063	-0.793348	-0.869087	-0.984364	-0.736284	-0.713035	-0.679687	-2.87884	-0.0575089
CAGTGTGAGTTGGT	Monocyte	-0.0956126	-0.383739	-0.28039	-0.23848	-0.161947	-0.0859337	-0.0763158	-0.401781	-0.343484	-0.212573	-0.103623	-0.265475	-0.651754	-0.186919	1.85779	1.55951	0.785618	-0.630815	-0.565446	0.0125094	-0.4146	-1.06511	-0.31938	NA	-0.686584	-0.943683	-0.946506	-0.374363	1.14855	1.99155	2.17781	0.297471	-1.12344	0.584549	-0.793348	-0.761488	-1.03712	-1.16536	-0.713035	-0.808166	-1.24675	0.727647
AGAGGTCTCTTTAC	Monocyte	-0.0956126	-0.383739	3.21932	-0.23848	-0.161947	-0.0859337	-0.0763158	-0.401781	-0.343484	-0.212573	-0.103623	-0.265475	-0.651754	-0.186919	2.57935	2.58969	2.75092	1.25166	-0.387632	0.189186	-0.0858023	-1.28901	-0.686617	NA	0.723373	-0.421655	-0.615178	0.0937069	1.8981	2.56854	2.66761	0.365329	-1.12344	0.0290971	-0.793348	-0.716281	-1.14404	-1.1494	-0.713035	-0.954421	-1.18703	-0.505291
GCTGATGATGGAGG	Monocyte	-0.0956126	2.74045	-0.28039	-0.23848	-0.161947	-0.0859337	-0.0763158	-0.401781	-0.343484	-0.212573	-0.103623	-0.265475	-0.651754	-0.186919	2.11862	2.15261	1.92964	0.772402	-0.124977	-0.285188	0.215595	-0.171821	-1.97333	NA	-0.686584	-1.53606	-1.4497	-1.19452	0.981973	2.15332	2.23372	0.0421112	-1.12344	0.902954	-0.793348	-0.840628	-1.0425	-0.256541	-0.713035	-1.13145	-2.14469	-0.846847
ATGTACCTCTCGAA	Monocyte	-0.0956126	2.80954	-0.28039	-0.23848	-0.161947	-0.0859337	-0.0763158	-0.401781	-0.343484	-0.212573	-0.103623	-0.265475	-0.651754	-0.186919	2.5176	2.05087	1.88482	0.0396059	-0.967383	-0.895469	-0.473966	-1.98468	-0.578931	NA	-0.686584	-0.0699336	-1.6239	0.4168	1.59809	2.07957	2.11934	0.695429	-1.12344	0.0530852	-0.793348	-0.82287	-1.15899	-0.84954	-0.713035	-1.09151	-2.20386	1.28295
CTCTAATGGAGGAC	Monocyte	-0.0956126	-0.383739	3.95301	-0.23848	-0.161947	-0.0859337	-0.0763158	-0.401781	-0.343484	-0.212573	-0.103623	-0.265475	1.41295	-0.186919	2.79546	3.07546	3.76264	1.04838	-0.358998	0.189186	0.380907	-1.73109	-0.797065	NA	-0.686584	0.167015	-1.25262	-0.792727	2.07021	2.97903	2.2705	0.388273	-1.12344	-0.274635	-0.793348	-0.752549	-1.1705	-0.787547	-0.713035	-0.880843	-1.26103	-0.57008
GGATTGTGTCCTGC	Monocyte	-0.0956126	-0.383739	-0.28039	-0.23848	-0.161947	-0.0859337	-0.0763158	-0.401781	-0.343484	-0.212573	-0.103623	-0.265475	-0.651754	-0.186919	2.36165	2.02698	1.13363	-0.629469	-0.212646	-0.344081	-0.142429	-0.978298	-1.31341	NA	-0.686584	0.0411363	-2.11934	-1.19452	2.00901	2.30992	2.08437	-0.0189596	-1.12344	0.159259	-0.793348	-0.640001	-1.23788	-1.02749	-0.713035	-0.301515	-2.05191	-0.00579557
CATCAACTTTCAGG	Monocyte	-0.0956126	-0.383739	-0.28039	-0.23848	-0.161947	-0.0859337	-0.0763158	-0.401781	-0.343484	-0.212573	-0.103623	-0.265475	-0.651754	-0.186919	2.22193	2.85801	1.49035	0.0270411	-1.29226	-0.404915	0.506946	-1.6774	-1.73863	NA	-0.686584	-1.15472	-1.91061	-0.494487	0.921943	2.39561	2.13378	-0.00491871	-1.12344	0.238264	-0.793348	-0.627457	-1.07869	-0.676014	-0.713035	-0.802223	-2.27957	0.0712534
TGCTATACTCGCTC	Monocyte	-0.0956126	-0.383739	-0.28039	-0.23848	-0.161947	-0.0859337	-0.0763158	-0.401781	-0.343484	-0.212573	-0.103623	-0.265475	-0.651754	-0.186919	1.68363	2.05769	1.837	-0.563504	-0.32895	-0.93171	-0.579912	-1.70824	-2.02855	NA	-0.196456	0.87416	-1.99054	0.516213	2.13905	2.36896	2.20032	0.350905	-1.12344	-0.00505546	-0.793348	-1.07472	-0.951089	-0.419947	-0.713035	-0.784093	-1.36238	-0.906336
TACTACTGGGGTGA	Monocyte	-0.0956126	2.835	-0.28039	-0.23848	-0.161947	-0.0859337	-0.0763158	-0.401781	-0.343484	-0.212573	-0.103623	-0.265475	-0.651754	-0.186919	1.95793	2.15541	1.59902	-0.282142	-0.813961	-1.10709	-0.874003	-1.45008	-1.6696	NA	-0.686584	-0.0143987	-1.48152	2.00741	1.24806	1.92251	1.98388	0.176731	-1.12344	-0.193593	-0.793348	-0.93565	-1.00411	-1.37277	-0.713035	-0.892509	-1.37907	1.39018
GAAGATGATACGAC	Monocyte	-0.0956126	-0.383739	3.43963	-0.23848	-0.161947	-0.0859337	-0.0763158	-0.401781	-0.343484	-0.212573	-0.103623	-0.265475	1.77903	-0.186919	2.5362	3.14309	2.73761	0.895357	-0.552366	-0.485163	-0.454786	0.425612	-0.67005	NA	0.96508	-0.765971	-1.68986	-1.19452	1.36998	2.55482	2.36917	0.175264	-1.12344	0.101128	-0.793348	-0.8458	-0.994021	-0.801608	-0.713035	-0.626118	-1.08078	-0.253801
GTTGACGAGAATAG	Monocyte	-0.0956126	-0.383739	-0.28039	-0.23848	-0.161947	-0.0859337	-0.0763158	-0.401781	-0.343484	-0.212573	-0.103623	-0.265475	-0.651754	-0.186919	1.59893	2.27918	1.47241	-1.44528	-0.78462	-0.516875	-0.179875	-1.74708	-0.537513	NA	1.56935	-1.32502	-0.97056	-1.19452	1.38375	1.82069	1.94368	0.277098	-1.12344	0.202612	-0.793348	-0.960979	-1.25158	-1.29216	-0.713035	-1.03428	-1.4913	1.27486
TGATTCACGGTGTT	Monocyte	-0.0956126	2.60429	3.0331	-0.23848	-0.161947	-0.0859337	-0.0763158	-0.401781	-0.343484	-0.212573	-0.103623	-0.265475	-0.651754	-0.186919	2.9328	3.90835	3.96531	2.99502	-0.215121	-0.83334	-0.82103	-0.303187	-0.128858	NA	-0.686584	0.0744572	-0.537972	0.0357159	1.67981	3.15309	2.67952	0.339283	-1.12344	1.20548	-0.793348	-0.796126	-1.41284	-0.349188	-0.713035	-0.758965	-1.01042	0.561954
GGCACGTGGCGAGA	Monocyte	-0.0956126	-0.383739	3.85691	-0.23848	-0.161947	-0.0859337	-0.0763158	-0.401781	-0.343484	-0.212573	-0.103623	-0.265475	-0.651754	-0.186919	2.9047	2.53168	2.7012	0.266221	-0.952536	-1.12133	-0.258421	-0.690433	-1.36311	NA	-0.686584	-0.425357	-1.01052	-0.23767	1.38994	2.31805	2.31602	0.480338	-1.12344	0.193391	-0.793348	-0.388831	-1.21842	-1.21935	-0.713035	-0.714303	-1.81188	1.31303
TGCTAGGAATTCCT	Monocyte	-0.0956126	-0.383739	-0.28039	-0.23848	-0.161947	-0.0859337	-0.0763158	-0.401781	-0.343484	-0.212573	-0.103623	-0.265475	-0.651754	-0.186919	1.7434	2.36045	1.91769	0.393664	-1.15403	-0.580944	-0.739744	-2.23828	-0.694901	NA	-0.686584	-0.240241	-1.87841	0.84759	1.3348	1.94964	2.19834	0.133714	-1.12344	0.834884	-0.793348	-0.874373	-0.700998	-0.859701	-0.713035	-0.803176	-1.39376	-0.876452
ATCGGAACGGGACA	Monocyte	-0.0956126	-0.383739	-0.28039	-0.23848	-0.161947	-0.0859337	-0.0763158	-0.401781	-0.343484	-0.212573	-0.103623	-0.265475	-0.651754	-0.186919	2.73134	2.42869	2.41078	-0.146622	-0.129572	-0.0360283	-0.269381	-0.889197	-0.874378	NA	-0.686584	-1.4546	-1.05281	-0.448923	1.83926	1.51234	2.02311	0.229855	-1.12344	0.581177	-0.793348	-0.859651	-1.06408	-0.578559	-0.713035	-1.13118	-2.12594	-0.361407
ACTCTCCTTGTCAG	Monocyte	-0.0956126	-0.383739	4.03544	-0.23848	-0.161947	-0.0859337	-0.0763158	-0.401781	-0.343484	-0.212573	-0.103623	-0.265475	-0.651754	-0.186919	1.75646	1.93051	1.53789	-0.970513	-0.962787	-0.389382	-0.623751	-1.30043	-1.20848	NA	-0.686584	0.0337316	-1.53971	-1.19452	1.00192	1.91353	2.10388	0.0372126	-1.12344	1.31752	-0.793348	-0.903764	-0.850485	-1.34925	-0.713035	-0.157551	-2.68164	-0.660708
CTAGGCCTCCAGTA	Monocyte	-0.0956126	-0.383739	3.68888	-0.23848	-0.161947	13.2956	-0.0763158	-0.401781	-0.343484	-0.212573	-0.103623	-0.265475	-0.651754	-0.186919	1.53481	1.7053	0.742965	-0.42933	-0.747148	-0.819103	-0.637451	-1.36783	-1.69445	NA	-0.686584	-1.20655	-2.54495	1.53105	1.12478	1.54899	1.9128	0.0406733	-1.12344	0.736424	-0.793348	-0.969952	-0.843927	-0.429416	-0.713035	-0.706606	-1.65925	-0.632375
GACAGTTGACGGTT	Monocyte	-0.0956126	-0.383739	-0.28039	-0.23848	-0.161947	-0.0859337	-0.0763158	-0.401781	-0.343484	-0.212573	-0.103623	-0.265475	-0.651754	-0.186919	1.78773	1.53066	1.00432	-2.02057	-0.781085	-0.752444	-0.186268	-1.30157	-2.71333	NA	-0.686584	-1.98774	-2.34669	0.15584	1.17857	1.98686	1.8584	0.302701	-1.12344	0.533898	-0.793348	-0.846962	-1.07627	0.265229	-0.713035	-0.833709	-1.25428	-0.382785
TATCTCGAAGGAGC	Monocyte	-0.0956126	-0.383739	-0.28039	-0.23848	-0.161947	-0.0859337	-0.0763158	-0.401781	-0.343484	-0.212573	-0.103623	-0.265475	-0.651754	-0.186919	2.48712	2.14486	1.10348	-0.463434	-0.295013	-0.173228	0.120609	-2.27026	-1.24714	NA	-0.686584	-1.06216	-1.58899	-1.19452	1.80392	2.19602	2.19384	0.0457804	-1.12344	0.919158	-0.793348	-0.762224	-1.15326	-0.845148	-0.713035	-0.621901	-0.680809	0.81904
TCATCCCTACACTG	Monocyte	-0.0956126	-0.383739	-0.28039	-0.23848	-0.161947	-0.0859337	-0.0763158	-0.401781	-0.343484	-0.212573	-0.103623	-0.265475	-0.651754	-0.186919	1.81425	1.94292	1.15428	-0.882111	-0.693062	-0.905176	-0.246548	-1.25245	-1.91258	NA	-0.686584	0.359537	-1.12691	2.09854	1.31832	2.00505	2.05363	-0.142931	-1.12344	0.707062	-0.793348	-0.913317	-1.26774	-1.06001	-0.713035	-0.706512	-0.226453	0.516015
CACAGTGATGAGCT	Monocyte	-0.0956126	-0.383739	-0.28039	-0.23848	-0.161947	-0.0859337	-0.0763158	-0.401781	-0.343484	-0.212573	-0.103623	-0.265475	-0.651754	-0.186919	2.86789	3.04413	2.7789	0.970746	-0.206283	-0.973776	-0.926976	-0.741838	-0.913034	NA	-0.686584	-1.18804	-2.26018	0.0315737	1.51983	2.62471	2.50976	0.354237	-1.12344	0.391049	-0.793348	-1.01589	-1.11116	-1.0554	-0.713035	-1.18925	-0.688664	-0.655862
ACTCTATGCGTGAT	Monocyte	-0.0956126	2.85237	-0.28039	-0.23848	-0.161947	-0.0859337	-0.0763158	-0.401781	-0.343484	-0.212573	-0.103623	-0.265475	-0.651754	-0.186919	2.56866	1.84924	1.84189	0.69477	-1.62879	-0.804218	0.243908	-0.798954	-0.918557	NA	-0.686584	-1.41758	-2.31139	-0.660176	1.38041	2.01084	2.16964	0.548761	-1.12344	1.09307	-0.793348	-0.655021	-1.11636	-1.02185	-0.713035	-0.125834	-1.77268	-0.610883
TTATGAGAGACGAG	Monocyte	-0.0956126	3.00157	3.67975	-0.23848	-0.161947	-0.0859337	-0.0763158	-0.401781	-0.343484	-0.212573	-0.103623	-0.265475	-0.651754	-0.186919	2.52472	2.87693	2.64524	0.843303	-0.22007	-0.290366	-0.880396	-0.496239	0.116887	NA	-0.686584	-1.15472	-1.64408	-0.254239	2.01468	2.51249	2.4403	0.169755	-1.12344	-0.0840838	-0.793348	-0.417667	-1.09988	-0.577595	-0.713035	-0.320792	-0.820859	-0.702163
ATCACGGAGGTGGA	Monocyte	-0.0956126	-0.383739	-0.28039	-0.23848	-0.161947	-0.0859337	-0.0763158	-0.401781	-0.343484	-0.212573	-0.103623	-0.265475	-0.651754	-0.186919	1.45208	2.35766	1.10484	-1.66741	-1.13707	-0.507167	-0.684031	-1.53918	-2.0396	NA	-0.686584	-1.12139	-2.13525	2.11511	1.27852	1.67363	1.82653	0.0814526	-1.12344	0.6779	-0.793348	-0.927847	-1.14727	-1.10178	-0.713035	-0.928831	-1.95029	0.285831
ATGAAACTACTGGT	Monocyte	-0.0956126	-0.383739	-0.28039	-0.23848	-0.161947	-0.0859337	-0.0763158	-0.401781	-0.343484	-0.212573	-0.103623	-0.265475	-0.651754	-0.186919	3.5847	2.40047	1.25181	-0.584595	-0.610695	-0.95695	-1.11238	-1.14051	-2.21079	NA	-0.686584	1.21848	-2.07511	1.75059	1.63512	1.87919	2.01164	0.253434	-1.12344	0.488167	-0.793348	-0.858284	-0.982606	-0.675797	-0.713035	-1.04435	-2.51162	0.66927
TCGCACTGGCGTTA	Monocyte	-0.0956126	2.75331	-0.28039	-0.23848	-0.161947	-0.0859337	-0.0763158	-0.401781	-0.343484	-0.212573	-0.103623	-0.265475	-0.651754	-0.186919	1.92784	1.72237	1.63678	-0.584146	-0.590545	-0.885114	-0.42556	-1.07768	-1.65579	NA	-0.686584	-1.10659	-1.70227	0.785457	1.38542	2.68486	2.13686	0.223463	-1.12344	0.843176	-0.793348	-0.27792	-1.16931	-0.616479	-0.713035	-0.63513	-2.0243	0.740131
AGTATCCTGCCCTT	Monocyte	-0.0956126	-0.383739	-0.28039	-0.23848	-0.161947	-0.0859337	-0.0763158	-0.401781	-0.343484	-0.212573	-0.103623	-0.265475	-0.651754	-0.186919	2.07271	0.780284	-0.420351	-1.68177	-0.410964	-0.395854	0.03841	-1.53575	-2.88452	NA	-0.686584	-1.32132	-1.51838	-1.19452	1.02988	1.5617	1.90446	0.341731	-1.12344	-0.0375917	-0.793348	-0.432794	-0.89795	-0.265818	-0.713035	-0.555287	-1.23368	-0.950138
CACTCTCTGGTATC	Monocyte	-0.0956126	2.73	-0.28039	-0.23848	-0.161947	-0.0859337	-0.0763158	-0.401781	-0.343484	-0.212573	-0.103623	-0.265475	-0.651754	-0.186919	2.63278	2.14548	1.50311	-0.181175	-0.856382	-1.20029	-0.966249	-0.773823	-1.52878	NA	1.23364	-1.19174	-2.2241	-0.150684	1.61699	2.27797	2.16952	0.321807	-1.12344	0.331592	-0.793348	-0.768195	-1.30056	-0.892619	-0.713035	-0.946221	-2.37727	1.20787
AAATGTTGAGAACA	Monocyte	-0.0956126	-0.383739	3.64505	-0.23848	-0.161947	-0.0859337	-0.0763158	-0.401781	-0.343484	-0.212573	-0.103623	-0.265475	-0.651754	-0.186919	2.083	1.97673	1.58462	0.0862751	-0.549185	-1.1278	-0.245634	-1.86359	-0.866094	NA	-0.686584	-1.26208	-1.79888	0.0150048	1.24884	1.81508	2.23893	-0.0667189	-1.12344	-0.17766	-0.793348	-1.11392	-1.2562	-0.787982	-0.713035	-0.707359	-1.92572	-0.0375448
CTATAGCTCACCAA	Monocyte	-0.0956126	-0.383739	-0.28039	-0.23848	-0.161947	-0.0859337	-0.0763158	-0.401781	-0.343484	-0.212573	-0.103623	-0.265475	-0.651754	-0.186919	2.1396	2.54843	1.91008	-0.383558	-0.778964	-0.973776	0.0256235	-0.832081	-0.601021	NA	-0.686584	-1.4472	-2.18336	-1.19452	1.99423	2.04198	1.93656	0.437503	-1.12344	0.462357	-0.793348	-0.797649	-0.854027	-1.04518	-0.713035	-0.33729	-2.2614	0.0308404
CTCGCATGCTCTTA	Monocyte	-0.0956126	-0.383739	3.84096	-0.23848	-0.161947	-0.0859337	-0.0763158	-0.401781	-0.343484	-0.212573	-0.103623	-0.265475	-0.651754	-0.186919	3.29734	2.75565	4.01285	0.717655	-0.240573	-0.661193	0.240255	-1.23075	-0.772214	NA	-0.270311	-0.902958	-1.45203	0.599057	1.79766	2.88336	2.44685	0.391251	-1.12344	0.131056	-0.793348	-0.902357	-1.32947	-1.00795	-0.713035	-0.293946	-1.07221	1.42133
CTATCCCTTACGCA	Monocyte	-0.0956126	2.66222	-0.28039	-0.23848	-0.161947	-0.0859337	-0.0763158	-0.401781	-0.343484	-0.212573	-0.103623	-0.265475	1.58009	-0.186919	1.91874	2.77581	1.54794	-0.602096	-0.753511	-0.310428	-0.280341	-1.75964	-0.0322167	NA	-0.686584	-1.63972	-1.77366	-0.482061	1.42492	2.5758	2.12506	0.0952412	-1.12344	0.655532	-0.793348	-0.803566	-0.880031	-0.250157	-0.713035	-0.742552	-0.721669	-0.614526
CACAGAACACCACA	Monocyte	-0.0956126	-0.383739	3.5732	4.37521	-0.161947	-0.0859337	-0.0763158	-0.401781	-0.343484	-0.212573	-0.103623	-0.265475	-0.651754	-0.186919	2.01651	2.03257	1.81065	-0.2081	-0.96102	-1.23847	0.432054	-0.364873	-1.50393	NA	0.991936	-2.25801	-1.01595	-0.469634	1.61606	2.51318	2.14312	0.253405	-1.12344	0.623169	-0.793348	-0.457446	-0.909265	-0.265695	-0.713035	-0.754005	-1.71046	0.171779
GACTGAACTGCACA	Monocyte	-0.0956126	-0.383739	3.67896	4.05078	-0.161947	-0.0859337	-0.0763158	-0.401781	-0.343484	-0.212573	-0.103623	-0.265475	-0.651754	-0.186919	2.61339	3.49517	3.82268	1.56847	0.266355	-0.703259	-0.541552	-0.940601	-0.733558	NA	-0.686584	-0.247645	-0.113919	0.0522847	1.66201	2.88323	2.63454	0.46727	-1.12344	-0.0550207	-0.793348	-0.995295	-1.07787	-0.293093	-0.713035	-1.01154	-1.21356	-1.32765
ACTCTCCTCAGATC	Monocyte	-0.0956126	3.32608	-0.28039	-0.23848	-0.161947	-0.0859337	-0.0763158	-0.401781	-0.343484	-0.212573	-0.103623	-0.265475	-0.651754	-0.186919	1.97772	2.09026	1.21025	-0.55767	-1.01051	-0.774448	-0.320527	-1.15421	-2.69124	NA	-0.686584	-2.10251	-2.36299	-1.19452	1.28336	2.27656	2.20388	0.21126	-1.12344	0.712073	-0.793348	-0.809517	-1.12141	-1.3482	-0.713035	-0.525209	-2.28415	-0.0200928
ATACGTCTATCTCT	Monocyte	-0.0956126	-0.383739	-0.28039	-0.23848	-0.161947	-0.0859337	-0.0763158	-0.401781	-0.343484	-0.212573	-0.103623	-0.265475	-0.651754	-0.186919	2.17325	2.23606	1.99485	-0.441895	-0.653469	-0.921355	0.571792	-1.18163	-0.703184	NA	-0.686584	-0.0625289	-1.24563	-0.324657	0.885676	1.91325	2.37315	0.328259	-1.12344	-0.323554	-0.793348	-0.711888	-1.19277	-1.49365	-0.713035	-0.537454	-0.856848	-0.0202701
AAGGTGCTTAGTCG	Monocyte	-0.0956126	-0.383739	-0.28039	-0.23848	-0.161947	-0.0859337	-0.0763158	-0.401781	-0.343484	-0.212573	-0.103623	-0.265475	-0.651754	-0.186919	2.30703	2.24381	0.598705	-1.38336	-0.646399	-0.0457358	-0.147908	-0.52594	-1.86288	NA	-0.686584	-1.39537	-1.82177	-0.183821	1.25185	1.7708	2.03104	0.348586	-1.12344	0.414977	-0.793348	-0.616202	-0.733931	-0.482746	-0.713035	-0.525928	-0.433284	-0.135676
AGGACACTCAGATC	Monocyte	-0.0956126	-0.383739	-0.28039	-0.23848	-0.161947	-0.0859337	-0.0763158	-0.401781	-0.343484	-0.212573	-0.103623	-0.265475	1.58318	-0.186919	2.87818	2.65731	3.26058	1.57296	-0.248704	-0.141517	-0.532419	-1.10852	-0.515424	NA	-0.686584	0.01522	-1.00005	-0.685029	2.14748	2.91068	2.71742	-0.041509	-1.12344	0.47386	-0.793348	-1.06889	-1.00008	-0.956843	-0.713035	-0.937696	-0.425995	-0.626172
AAATCTGAGCTACA	Monocyte	-0.0956126	-0.383739	-0.28039	-0.23848	-0.161947	-0.0859337	-0.0763158	-0.401781	-0.343484	-0.212573	-0.103623	-0.265475	-0.651754	-0.186919	2.10319	3.18776	1.14233	-1.94249	-1.53794	-0.623658	-0.500452	-2.47474	-2.88728	NA	-0.686584	-1.36575	-1.64602	0.619768	1.41511	1.98828	2.05868	0.209838	-1.12344	0.899532	-0.793348	-0.470355	-1.16611	-0.850162	-0.713035	-0.77433	-1.69609	-0.240477
GGATGTTGTACTTC	Monocyte	-0.0956126	-0.383739	-0.28039	-0.23848	-0.161947	-0.0859337	-0.0763158	-0.401781	-0.343484	-0.212573	-0.103623	-0.265475	1.74703	-0.186919	1.64365	1.94323	1.45367	-1.29765	-0.141945	-0.830104	-0.0154762	-1.7071	-1.16706	NA	-0.686584	-1.18433	-1.17657	0.0688536	2.19055	1.48227	2.01769	0.091627	-1.12344	0.562341	-0.793348	-0.802715	-1.07073	-0.946055	-0.713035	-0.817725	-1.85046	0.983423
CCAGTCACTAAGGA	Monocyte	-0.0956126	-0.383739	-0.28039	-0.23848	-0.161947	-0.0859337	-0.0763158	-0.401781	-0.343484	-0.212573	-0.103623	-0.265475	1.63355	-0.186919	2.76736	2.33532	1.41862	-1.10693	-0.700132	-1.49604	-0.698644	-1.6774	-1.59505	NA	-0.686584	-2.32465	-1.85863	-1.19452	1.20127	1.97612	2.08979	-0.126409	-1.12344	0.586014	-0.793348	-0.854062	-1.17753	-1.16359	-0.713035	-0.641776	-1.41937	1.15347
CCCAAAGAATCTTC	Monocyte	-0.0956126	-0.383739	3.72531	-0.23848	-0.161947	-0.0859337	-0.0763158	-0.401781	-0.343484	-0.212573	-0.103623	-0.265475	-0.651754	-0.186919	1.30524	2.24785	1.07522	-1.32233	-0.864866	-1.42874	-0.0291761	-1.53803	-1.52326	NA	-0.686584	-2.62454	-2.57599	-0.262523	1.85664	1.81465	1.94791	0.540261	-1.12344	0.76886	-0.793348	-0.97835	-1.09812	-1.31773	-0.713035	-0.853934	-1.48893	0.57659
CGAGATTGTCCTAT	Monocyte	-0.0956126	2.54254	3.33335	-0.23848	-0.161947	-0.0859337	-0.0763158	-0.401781	-0.343484	-0.212573	-0.103623	-0.265475	-0.651754	-0.186919	2.93676	2.809	2.78651	2.5925	-0.870522	-0.927827	-0.431953	-1.1782	-1.18087	NA	-0.686584	0.0707549	-2.04136	-1.19452	1.05858	2.44295	2.56201	0.239809	-1.12344	0.248554	-0.793348	-0.986182	-1.28543	-0.920181	-0.713035	-0.997327	-0.73339	0.0615087
GGCGGACTTTTACC	Monocyte	10.7821	2.77165	-0.28039	-0.23848	-0.161947	-0.0859337	-0.0763158	-0.401781	-0.343484	-0.212573	-0.103623	-0.265475	-0.651754	-0.186919	3.19047	2.05645	1.42324	-1.43137	-1.22014	-0.959538	-0.454786	-1.50148	-1.20848	NA	-0.686584	-0.158789	-2.34514	-0.138257	2.06296	1.86617	2.01545	0.0401713	-1.12344	-0.225775	-0.793348	-0.809878	-1.15477	-0.273023	-0.713035	-0.777349	-2.03527	-0.266634
TACGGCCTCCCTAC	Monocyte	-0.0956126	-0.383739	3.67936	-0.23848	-0.161947	-0.0859337	-0.0763158	-0.401781	-0.343484	-0.212573	-0.103623	-0.265475	-0.651754	-0.186919	1.68957	1.30328	0.939387	-1.50182	0.0454133	-0.223707	-0.430126	-2.02695	-2.4731	NA	-0.686584	-0.155087	-1.58045	-0.448923	1.29026	1.94712	2.05907	0.0240995	-1.12344	0.0977996	-0.793348	-0.710675	-1.15947	-1.05835	-0.713035	-0.567892	-0.930003	-0.159774
ATTGGGTGCCCAAA	Monocyte	-0.0956126	-0.383739	-0.28039	-0.23848	-0.161947	-0.0859337	-0.0763158	-0.401781	-0.343484	-0.212573	-0.103623	-0.265475	-0.651754	-0.186919	2.32642	2.02171	1.3814	-0.563055	-0.858503	-0.560882	-0.0885423	-1.47749	-0.888184	NA	0.971794	-1.08437	-2.57754	-0.0802661	2.05383	1.93379	1.97365	0.177252	-1.12344	0.507952	-0.793348	-0.655368	-1.09016	-1.0116	-0.713035	-1.04908	-1.93797	-0.0569357
CTTGAACTATACCG	Monocyte	-0.0956126	-0.383739	-0.28039	-0.23848	-0.161947	-0.0859337	-0.0763158	-0.401781	-0.343484	-0.212573	-0.103623	-0.265475	-0.651754	5.82081	2.03155	1.73198	1.63678	-0.681074	-1.12787	-0.446333	-0.241068	-0.61961	-1.00415	NA	-0.686584	-0.447571	-1.03186	2.12339	2.06386	2.23005	2.23997	0.0946565	-1.12344	0.955705	-0.793348	-0.856926	-1.04401	-0.84685	-0.713035	-0.944225	-1.00822	1.22801
CAGACCCTAGCTCA	Monocyte	-0.0956126	-0.383739	-0.28039	-0.23848	-0.161947	-0.0859337	-0.0763158	-0.401781	3.53645	-0.212573	-0.103623	-0.265475	1.68443	-0.186919	2.23974	2.8394	2.15432	-0.00571709	-0.67574	0.137413	-0.42282	-1.92756	-1.88221	NA	-0.686584	-1.39907	-1.72439	2.12339	1.85373	2.07446	2.26634	0.0656574	-1.12344	0.333781	-0.793348	-0.760718	-1.03809	0.0112423	-0.713035	-0.603512	-1.07751	-0.349705
ACGGAACTTTCCCG	Monocyte	-0.0956126	2.77966	-0.28039	-0.23848	-0.161947	-0.0859337	-0.0763158	-0.401781	-0.343484	-0.212573	-0.103623	-0.265475	-0.651754	-0.186919	2.07786	2.14052	1.85928	-1.11321	-0.47106	-0.0431472	-0.84295	-1.55288	-2.7078	NA	-0.686584	-0.669711	-1.56377	2.56661	2.52715	2.31612	2.06394	0.329635	-1.12344	0.305476	-0.793348	-0.764967	-1.02519	-0.877059	-0.713035	-0.60973	-1.27039	-0.380108
ACGTTACTGAATCC	Monocyte	-0.0956126	2.56963	-0.28039	-0.23848	-0.161947	-0.0859337	-0.0763158	-0.401781	-0.343484	-0.212573	-0.103623	-0.265475	1.51224	-0.186919	3.03492	2.8211	2.86095	0.74099	-0.856028	-0.327901	-0.511412	-1.57459	-1.17811	NA	-0.277025	-1.43609	-1.62002	0.188978	1.53025	2.7732	2.58769	0.0524055	-1.12344	1.65041	-0.793348	-0.930537	-0.860806	-0.691187	-0.713035	-0.51847	-1.48691	0.354067
GGTACAACGGACGA	Monocyte	-0.0956126	-0.383739	-0.28039	-0.23848	-0.161947	-0.0859337	-0.0763158	-0.401781	-0.343484	-0.212573	-0.103623	-0.265475	-0.651754	-0.186919	2.31059	3.20606	3.74444	1.57027	-0.395056	-0.827516	-0.603658	-0.0518773	-0.349753	NA	-0.686584	-0.451273	-1.48385	-0.540052	1.5369	2.27988	2.60572	0.311185	-1.12344	0.0843616	-0.793348	-0.934173	-1.13858	-0.812402	-0.713035	-0.708576	-0.489348	0.941917
GATCTACTATCTCT	Monocyte	-0.0956126	-0.383739	-0.28039	-0.23848	-0.161947	-0.0859337	-0.0763158	-0.401781	-0.343484	-0.212573	-0.103623	-0.265475	-0.651754	-0.186919	2.10833	2.34029	1.58299	-0.538823	-1.20671	-1.42874	-0.36528	-0.936032	-1.43766	NA	-0.686584	-1.31021	-1.51682	0.15584	1.39325	2.31364	2.2277	0.473643	-1.12344	0.0126906	-0.793348	-0.858214	-1.17947	-0.339322	-0.713035	-0.811445	-1.74298	0.269767
AGCGATACCGTAAC	Monocyte	-0.0956126	-0.383739	-0.28039	4.44637	-0.161947	-0.0859337	-0.0763158	-0.401781	-0.343484	-0.212573	-0.103623	-0.265475	-0.651754	-0.186919	1.92982	1.65753	1.59766	1.61559	-1.11939	-1.25724	-0.494059	-1.44208	-0.741841	NA	-0.686584	0.233657	-1.49316	0.545208	1.60492	1.70679	2.12398	0.464537	-1.12344	0.379748	-0.793348	-0.92317	-1.00211	-1.39097	-0.713035	-0.747571	-1.8035	0.363745
TGCTATACTCGACA	Monocyte	11.245	-0.383739	-0.28039	4.62534	-0.161947	-0.0859337	-0.0763158	-0.401781	-0.343484	-0.212573	-0.103623	-0.265475	-0.651754	-0.186919	2.16533	1.26668	0.95623	-0.0470014	-1.03031	-1.39249	0.213769	-0.980582	-1.05385	NA	-0.686584	-2.62454	-2.14223	-1.19452	1.42585	1.41539	1.87707	0.487787	-1.12344	0.196986	-0.793348	-0.862083	-1.07976	-1.29641	-0.713035	-1.22511	-2.45696	-0.00260397
CTCCGAACCGTTGA	Monocyte	-0.0956126	-0.383739	-0.28039	-0.23848	-0.161947	-0.0859337	-0.0763158	-0.401781	-0.343484	-0.212573	-0.103623	-0.265475	-0.651754	-0.186919	2.18077	2.42156	0.0567119	-0.829608	-0.88042	-1.08509	0.0575899	-1.1565	-2.44549	NA	-0.686584	-2.62454	-1.3756	-1.19452	1.19447	1.69546	1.81563	0.10333	-1.12344	0.216419	-0.793348	-1.0915	-1.24657	-1.28136	-0.713035	-0.250282	-1.75214	0.0429222
GTGCCACTCCCTCA	Monocyte	-0.0956126	-0.383739	3.73047	-0.23848	-0.161947	-0.0859337	-0.0763158	-0.401781	-0.343484	-0.212573	-0.103623	-0.265475	-0.651754	-0.186919	1.46198	1.72299	0.546	-1.67459	-0.226433	-0.280011	-0.78541	-1.29472	-2.09206	NA	-0.686584	-0.140278	-2.33389	1.71331	1.83524	1.53563	1.86763	-0.121547	-1.12344	-0.116754	-0.793348	-0.441372	-1.10473	-0.697881	-0.713035	-0.670028	-2.49569	0.0960423
TTGCATTGCGATAC	Monocyte	-0.0956126	-0.383739	-0.28039	-0.23848	-0.161947	-0.0859337	-0.0763158	-0.401781	-0.343484	-0.212573	-0.103623	-0.265475	-0.651754	-0.186919	1.8851	2.44544	1.87748	-0.193291	-0.945819	-1.51934	-0.514152	-1.87159	-1.32169	NA	-0.686584	-1.43239	-2.55814	-0.598043	1.56606	1.46625	1.99216	0.524911	-1.12344	0.14384	-0.793348	-0.880281	-1.26066	-0.750284	-0.713035	-0.673326	-1.57794	0.522186
TAGCCGCTACCTGA	Monocyte	-0.0956126	2.91292	3.79074	-0.23848	-0.161947	-0.0859337	-0.0763158	-0.401781	-0.343484	-0.212573	-0.103623	-0.265475	-0.651754	-0.186919	1.98405	2.581	1.3325	-2.81888	-1.25514	-0.890291	0.347114	-1.46264	-2.02027	NA	-0.686584	-1.1251	-1.28171	0.333955	0.910942	2.14461	1.76408	0.271614	-1.12344	0.566064	-0.793348	-0.731458	-1.2134	-1.27784	-0.713035	-1.00533	-2.4211	1.34486
GACGTATGAGAAGT	Monocyte	10.651	-0.383739	-0.28039	-0.23848	-0.161947	-0.0859337	-0.0763158	-0.401781	-0.343484	-0.212573	-0.103623	-0.265475	-0.651754	-0.186919	2.48079	2.56301	2.00762	-0.162777	-0.783913	-0.0308509	-0.357973	-1.67169	-1.81042	NA	-0.686584	-1.1288	-2.43942	0.0274315	2.00721	2.25608	2.47883	0.0661933	-1.12344	0.569373	-0.793348	-0.769779	-1.31703	-0.832717	-0.713035	-0.967739	-0.519737	-0.354677
ATCGGAACTACGCA	Monocyte	-0.0956126	-0.383739	3.11366	-0.23848	-0.161947	-0.0859337	-0.0763158	-0.401781	-0.343484	-0.212573	-0.103623	-0.265475	-0.651754	-0.186919	2.24766	2.63436	2.84003	1.46616	-0.561911	-0.155107	-0.239241	-0.147832	-0.554081	NA	0.206389	-1.05475	-0.17871	0.860016	1.747	2.43576	2.5196	0.129971	-1.12344	0.469472	-0.793348	-0.967141	-1.1151	-0.707344	-0.713035	-1.09824	-1.75541	-1.5904
AAATCAACTTGTCT	Monocyte	-0.0956126	-0.383739	3.59096	-0.23848	-0.161947	-0.0859337	-0.0763158	-0.401781	-0.343484	-0.212573	-0.103623	-0.265475	-0.651754	-0.186919	2.65138	2.40915	1.75659	0.678166	-0.922487	-0.640484	-0.132382	-1.60429	-2.01475	NA	-0.686584	-1.26579	-1.95717	0.296675	1.28754	2.12046	1.97166	0.117191	-1.12344	0.552461	-0.793348	-0.895704	-1.30367	-1.12799	-0.713035	-0.422475	-1.73682	-0.432499
ACGAGTACCTGATG	Monocyte	-0.0956126	-0.383739	-0.28039	-0.23848	-0.161947	-0.0859337	-0.0763158	-0.401781	-0.343484	-0.212573	-0.103623	-0.265475	-0.651754	-0.186919	2.10794	2.16378	0.259925	-1.49195	-0.713212	-0.852755	0.160796	-1.82818	-2.11415	NA	-0.686584	-1.15101	-0.934478	-1.19452	0.669805	2.04068	1.97712	-0.0151954	-1.12344	-0.101535	-0.793348	-1.08241	-1.08696	-0.673386	-0.713035	-0.823785	-1.71129	-0.407198
GTTATCTGGGGAGT	Monocyte	-0.0956126	-0.383739	3.64579	-0.23848	-0.161947	-0.0859337	-0.0763158	-0.401781	-0.343484	-0.212573	-0.103623	-0.265475	-0.651754	-0.186919	2.54095	1.89422	1.69437	-1.8312	-0.723463	-0.297485	0.482286	-1.78363	-0.777736	NA	-0.686584	-1.4398	-2.23612	-0.134115	1.48528	1.94202	1.95602	0.00940244	-1.12344	0.382809	-0.793348	-0.894689	-0.879748	-0.749571	-0.713035	-0.342338	-2.21138	0.373672
AAGATTACCGAGAG	Monocyte	-0.0956126	-0.383739	3.73047	4.5635	-0.161947	-0.0859337	-0.0763158	-0.401781	-0.343484	-0.212573	-0.103623	-0.265475	-0.651754	-0.186919	2.67474	2.20287	1.13418	-0.273616	-1.56622	-0.358318	-0.349754	-1.13365	-2.04512	NA	-0.686584	-1.19544	-3.05668	-0.262523	1.35905	1.75484	1.77089	0.253649	-1.12344	0.468837	-0.793348	-0.992864	-0.977531	-0.722263	-0.713035	-0.843179	-2.35968	1.15283
ACTCTCCTGGTCAT	Monocyte	-0.0956126	-0.383739	3.59972	-0.23848	-0.161947	-0.0859337	-0.0763158	-0.401781	-0.343484	-0.212573	-0.103623	-0.265475	-0.651754	-0.186919	2.62209	1.59828	1.91878	0.570019	-1.03172	-0.480633	-0.81281	-1.34612	-0.841244	NA	-0.686584	-2.62454	-1.68016	-1.19452	1.72756	2.16222	2.04404	0.3577	-1.12344	0.087455	-0.793348	-0.403283	-1.26186	-1.09522	-0.713035	-1.08188	-1.45301	-0.674588
TCTTGATGAGCGGA	Monocyte	-0.0956126	-0.383739	-0.28039	-0.23848	-0.161947	-0.0859337	-0.0763158	-0.401781	-0.343484	-0.212573	-0.103623	-0.265475	-0.651754	-0.186919	2.11862	2.01271	1.1589	0.369431	-0.841888	-1.28377	-0.661198	-1.04227	-0.984825	NA	-0.686584	-0.181003	-1.87492	0.188978	1.73442	1.85749	2.00306	-0.0599633	-1.12344	0.506577	-0.793348	-0.959227	-0.583031	0.141453	-0.713035	-0.496046	-1.83584	-0.956756
ATTGGTCTGGCATT	Monocyte	-0.0956126	2.79855	-0.28039	-0.23848	-0.161947	-0.0859337	-0.0763158	-0.401781	-0.343484	-0.212573	-0.103623	-0.265475	1.67998	-0.186919	2.75311	2.50842	0.750844	-0.239961	-0.74432	-0.459277	0.342548	-0.497382	0.373677	NA	-0.686584	-1.40647	-1.31857	-1.19452	2.06701	2.14068	2.08974	-0.066451	-1.12344	0.440678	-0.793348	-0.678262	-1.11308	-0.430437	-0.713035	-0.859473	-1.28318	-0.0588196
GTATTCACGTTGCA	Monocyte	-0.0956126	2.89267	3.38894	-0.23848	-0.161947	-0.0859337	-0.0763158	-0.401781	-0.343484	-0.212573	-0.103623	-0.265475	-0.651754	-0.186919	2.96407	2.11384	1.60825	0.00101405	-1.42517	-1.57629	-0.491319	-1.51405	-0.388409	NA	-0.686584	-1.38426	-0.753296	0.88487	2.06603	2.36156	2.20947	0.355701	-1.12344	0.751433	-0.793348	-0.823078	-1.03172	-1.15157	-0.713035	-0.951607	-1.05731	0.914041
CGATAGACAGGTTC	Monocyte	-0.0956126	-0.383739	-0.28039	-0.23848	-0.161947	-0.0859337	-0.0763158	-0.401781	-0.343484	-0.212573	-0.103623	-0.265475	1.67428	-0.186919	1.61872	2.11508	2.87127	-0.28663	-0.618825	-0.987366	-1.05849	-0.613898	-0.937885	NA	-0.686584	-1.07326	-1.63399	-0.871429	1.44306	1.60795	2.2095	0.358757	-1.12344	0.351521	-0.793348	-0.611192	-0.643306	-1.10788	-0.713035	-0.951859	-1.25318	-0.819787
ACTGAGACATCGTG	Monocyte	-0.0956126	3.10679	-0.28039	-0.23848	-0.161947	-0.0859337	-0.0763158	-0.401781	-0.343484	-0.212573	-0.103623	-0.265475	-0.651754	-0.186919	2.13287	2.49477	1.73214	-0.716525	-0.794165	-0.836576	0.258522	-1.62257	-1.21676	NA	-0.686584	-2.11362	-2.14223	0.781314	1.51934	2.33482	2.1381	0.288167	-1.12344	0.15317	-0.793348	-0.839083	-1.24458	-1.34752	-0.713035	-0.900068	-2.36173	-0.0551184
TTGATCTGTAAGGA	Monocyte	-0.0956126	2.74203	-0.28039	-0.23848	-0.161947	-0.0859337	-0.0763158	-0.401781	-0.343484	-0.212573	-0.103623	-0.265475	-0.651754	-0.186919	1.78258	2.25467	1.83211	0.237052	-0.525146	-0.553116	-0.589958	-0.448262	-1.55915	NA	-0.686584	-0.0143987	-1.86406	-0.0926927	1.76914	2.58032	2.06579	0.0878623	-1.12344	0.81032	-0.793348	-0.695029	-0.700409	-0.666563	-0.713035	-0.50597	-1.29554	1.00285
ACCACCTGTGTCAG	Monocyte	-0.0956126	-0.383739	-0.28039	-0.23848	-0.161947	-0.0859337	-0.0763158	-0.401781	-0.343484	-0.212573	-0.103623	-0.265475	-0.651754	-0.186919	2.98742	3.00381	2.81449	0.0764028	-1.24524	-0.108511	-0.574432	-1.21019	-2.43721	NA	2.52946	0.0633502	-1.37599	-1.09097	1.19779	2.18196	2.29475	0.507273	-1.12344	0.718738	-0.793348	-0.834242	-0.9657	-0.981228	-0.713035	-0.665659	-2.25933	0.940727
CTCCACGACACACA	Monocyte	-0.0956126	-0.383739	-0.28039	-0.23848	-0.161947	-0.0859337	-0.0763158	-0.401781	-0.343484	-0.212573	-0.103623	-0.265475	-0.651754	-0.186919	2.34978	1.91097	1.98289	0.491489	-0.894207	-0.950478	-0.573518	-0.111278	-1.09803	NA	-0.686584	-2.18396	-1.63477	-0.519341	1.29283	2.0859	2.12638	0.386761	-1.12344	1.55275	-0.793348	-0.693037	-1.13968	-1.08164	-0.713035	-0.710531	-2.55445	1.47945
TACGACGATCCTGC	Monocyte	-0.0956126	-0.383739	-0.28039	4.52239	-0.161947	-0.0859337	-0.0763158	-0.401781	-0.343484	-0.212573	-0.103623	-0.265475	-0.651754	-0.186919	2.59241	2.44948	1.79897	-0.458049	-0.334253	-0.0450887	0.478633	-1.50833	-0.987586	NA	-0.686584	-2.04698	-1.71934	0.184836	1.80509	1.58063	1.8771	0.238933	-1.12344	0.756181	-0.793348	-0.7745	-1.09597	-1.02807	-0.713035	-0.695323	-2.54086	-0.654484
TAAGATTGGGATTC	Monocyte	-0.0956126	-0.383739	-0.28039	-0.23848	-0.161947	-0.0859337	-0.0763158	-0.401781	-0.343484	-0.212573	-0.103623	-0.265475	-0.651754	-0.186919	2.06321	1.57254	0.860329	-0.637097	-0.597615	-1.46692	-0.456613	-1.48434	-0.50714	NA	-0.686584	-0.243943	-1.89742	-1.19452	1.81758	1.6311	2.1593	0.000613212	-1.12344	0.897376	-0.793348	-0.958455	-1.00949	-0.821626	-0.713035	-0.741773	-1.0566	0.318008
TGCGATGAAAAGTG	Monocyte	-0.0956126	-0.383739	-0.28039	-0.23848	-0.161947	-0.0859337	-0.0763158	-0.401781	-0.343484	-0.212573	-0.103623	-0.265475	-0.651754	-0.186919	2.42023	2.33408	2.4662	-0.0559762	-0.295367	-0.752444	-0.364367	-1.15307	-1.12012	NA	-0.686584	-1.11769	-1.30616	-1.02055	1.49758	2.74557	2.24911	0.506269	-1.12344	0.389483	-0.793348	-1.03691	-1.18378	-0.506871	-0.713035	-0.579369	-1.16004	0.161897
AAGTAGGAAGTTCG	Monocyte	11.0698	-0.383739	4.09629	-0.23848	-0.161947	-0.0859337	-0.0763158	-0.401781	-0.343484	-0.212573	-0.103623	-0.265475	-0.651754	-0.186919	1.96663	1.52725	1.32652	-1.32008	-0.52656	-0.821691	-0.217321	-0.28491	-0.78602	NA	-0.686584	-0.018101	-1.54709	-1.19452	1.67072	1.74031	2.02475	0.288533	-1.12344	-0.0846736	-0.793348	-0.845323	-1.20876	-0.321466	-0.713035	-1.00343	-1.25657	-0.389898
CTAACTACTGTCGA	Monocyte	-0.0956126	2.8164	-0.28039	-0.23848	-0.161947	-0.0859337	-0.0763158	-0.401781	-0.343484	-0.212573	-0.103623	-0.265475	-0.651754	-0.186919	2.71827	1.80457	1.63379	-0.562158	-0.998491	-0.9796	-0.473966	-1.55745	-1.029	NA	-0.686584	-2.62454	-1.61226	-1.19452	1.65118	1.74522	2.04171	0.0364687	-1.12344	0.742787	-0.793348	-1.07887	-1.12356	-1.03572	-0.713035	-0.883275	-1.37977	1.20026
CCACCTGAAGGCGA	Monocyte	-0.0956126	-0.383739	-0.28039	-0.23848	-0.161947	-0.0859337	-0.0763158	-0.401781	-0.343484	-0.212573	-0.103623	-0.265475	-0.651754	-0.186919	2.18591	2.55681	2.04321	0.290453	-0.658065	-1.15239	-0.0867156	-0.656164	-0.725274	NA	-0.686584	-1.26208	-1.34418	0.238684	2.82137	2.65339	2.32025	0.289881	-1.12344	0.638027	-0.793348	-0.666749	-1.11264	-1.03735	-0.713035	-0.431989	-1.66215	1.40577
TGGACCCTGCATCA	Monocyte	-0.0956126	-0.383739	3.61279	-0.23848	-0.161947	-0.0859337	-0.0763158	-0.401781	-0.343484	-0.212573	-0.103623	-0.265475	-0.651754	-0.186919	2.81921	2.12594	2.51402	0.345648	-1.02359	-0.659252	-0.294041	-1.16335	-2.20803	NA	-0.686584	0.155908	-1.3209	-1.19452	1.82954	1.83386	2.31473	0.297954	-1.12344	0.296747	-0.793348	-0.843505	-1.15886	-0.0714359	-0.713035	-0.951412	-0.171527	-0.835493
CCATAGGATAGAAG	Monocyte	-0.0956126	-0.383739	-0.28039	-0.23848	-0.161947	-0.0859337	-0.0763158	-0.401781	-0.343484	-0.212573	-0.103623	-0.265475	-0.651754	-0.186919	2.68621	1.85048	1.26676	-1.04725	-0.641803	-0.711673	-0.482186	-1.60543	-0.457439	NA	-0.686584	-1.19544	-2.14107	-1.19452	2.09311	1.17327	1.88613	0.224921	-1.12344	0.167837	-0.793348	-0.851808	-1.09193	-0.0864546	-0.713035	-0.643946	-1.32788	0.0681684
TTACTCGACCTTGC	Monocyte	-0.0956126	-0.383739	3.75072	-0.23848	-0.161947	-0.0859337	-0.0763158	-0.401781	-0.343484	-0.212573	-0.103623	-0.265475	-0.651754	-0.186919	2.93557	2.75068	2.21762	-0.144378	-1.12399	-0.65278	0.333414	-1.5289	-1.52326	NA	1.48206	-2.62454	-2.75833	0.532781	1.54101	1.52866	1.91468	0.0444749	-1.12344	0.784825	-0.793348	-0.905499	-1.40527	-0.365829	-0.713035	-0.877491	-1.72552	0.589725
CCAGGTCTATCGGT	Monocyte	-0.0956126	-0.383739	3.67077	-0.23848	-0.161947	-0.0859337	-0.0763158	-0.401781	-0.343484	-0.212573	-0.103623	-0.265475	1.69259	-0.186919	1.47741	2.25529	0.621254	-0.397469	-0.650641	-0.249594	-0.328747	-1.83389	-1.23057	NA	-0.686584	-0.632688	-1.34456	0.0688536	1.2121	1.79368	1.96536	0.370593	-1.12344	0.352554	-0.793348	-0.92552	-0.771738	-0.244777	-0.713035	-0.0716844	-2.42546	0.861813
CATTGTACAGGCGA	Monocyte	-0.0956126	-0.383739	-0.28039	-0.23848	-0.161947	-0.0859337	-0.0763158	-0.401781	-0.343484	-0.212573	-0.103623	-0.265475	-0.651754	-0.186919	2.50098	2.07879	2.44773	-0.0977093	-0.43677	-0.496813	0.129743	-1.72423	-1.2637	NA	-0.686584	-1.13991	-1.44893	-0.303946	0.491305	1.96268	2.11661	-0.092658	-1.12344	0.0111363	-0.793348	-0.674224	-1.19777	-1.43596	-0.713035	-0.783346	-0.798173	0.697295
ATACCACTAAGAAC	Monocyte	-0.0956126	-0.383739	4.15529	-0.23848	-0.161947	-0.0859337	-0.0763158	-0.401781	-0.343484	-0.212573	-0.103623	-0.265475	-0.651754	-0.186919	2.61141	2.7147	2.9199	0.335776	-1.00768	-0.967951	-0.687684	-1.25702	-1.52878	NA	0.132534	-2.25061	-1.40431	1.36951	2.10799	2.47071	2.11127	0.55242	-1.12344	0.624867	-0.793348	-0.65947	-1.143	-0.589585	-0.713035	-0.618361	-1.16627	0.203453
CTCGAAGAACGTTG	Monocyte	-0.0956126	-0.383739	-0.28039	-0.23848	-0.161947	-0.0859337	-0.0763158	-0.401781	-0.343484	-0.212573	-0.103623	-0.265475	-0.651754	-0.186919	2.17166	2.2525	1.08202	-1.87024	-0.118614	-0.694846	0.0813364	-1.22847	-1.13393	NA	-0.686584	-0.103255	-2.32419	0.835163	1.12456	2.09267	2.03319	0.226906	-1.12344	0.77334	-0.793348	-0.662971	-1.10099	-0.0949897	-0.713035	-0.316868	-1.88521	0.0390239
CAATCGGATGTAGC	Monocyte	-0.0956126	-0.383739	-0.28039	-0.23848	-0.161947	-0.0859337	-0.0763158	-0.401781	-0.343484	-0.212573	-0.103623	-0.265475	-0.651754	-0.186919	1.69907	2.21124	1.46426	-0.47914	-0.311275	-0.745325	0.181802	-2.28054	-1.03729	NA	-0.686584	-0.299478	-1.65611	-0.531767	2.21491	2.20552	1.99934	0.0655043	-1.12344	0.844953	-0.793348	-0.478818	-1.29395	-0.886718	-0.713035	-1.13561	-1.97359	0.703337
GGAGTTACCCTGAA	Monocyte	-0.0956126	-0.383739	-0.28039	-0.23848	-0.161947	-0.0859337	-0.0763158	-0.401781	-0.343484	-0.212573	-0.103623	-0.265475	-0.651754	-0.186919	1.70382	1.75401	0.892387	-1.57138	-0.282287	-0.223707	0.176322	-2.01781	-1.26923	NA	-0.686584	-0.466083	-1.65417	-0.46135	1.53181	2.07254	1.98989	-0.238414	-1.12344	0.433364	-0.793348	-0.906751	-0.986216	-1.07029	-0.713035	-0.906123	-2.04636	-0.561526
GAGGGAACCTCCAC	Monocyte	-0.0956126	3.12036	4.04692	4.4911	-0.161947	-0.0859337	-0.0763158	-0.401781	-0.343484	-0.212573	-0.103623	-0.265475	-0.651754	-0.186919	2.63357	2.12842	1.90248	0.184998	0.195654	-0.22759	-0.78815	-1.23189	-0.744602	NA	0.824084	-0.30318	-0.911588	0.918007	1.21799	1.748	2.03067	0.602483	-1.12344	0.070051	-0.793348	-0.625046	-1.01748	0.00926026	-0.713035	-0.557013	-2.20834	0.21072
ATTCCATGGAGGCA	Monocyte	-0.0956126	-0.383739	-0.28039	-0.23848	-0.161947	-0.0859337	-0.0763158	-0.401781	-0.343484	-0.212573	-0.103623	-0.265475	-0.651754	-0.186919	2.05411	2.10174	1.70932	-0.410931	-0.184012	-0.353141	0.754458	-0.700714	-0.150948	NA	-0.686584	-1.16212	-1.48656	0.462364	1.47109	1.75296	2.11949	0.319437	-1.12344	0.675023	-0.793348	-0.632288	-0.988843	-0.234778	-0.713035	-0.584697	-1.7959	0.2943
GTGCAAACTAACGC	Monocyte	-0.0956126	-0.383739	-0.28039	-0.23848	-0.161947	-0.0859337	-0.0763158	-0.401781	-0.343484	-0.212573	-0.103623	-0.265475	-0.651754	-0.186919	2.63595	2.55774	1.27735	-1.07597	-0.60822	-0.434684	-1.22015	-1.19191	-0.758408	NA	-0.686584	0.215146	-1.20955	3.30392	1.41412	1.75912	2.11703	0.105878	-1.12344	0.335082	-0.793348	-0.649208	-1.16648	-0.849272	-0.713035	-1.09951	-1.24324	-0.718927
GTTATCTGGGGATG	Monocyte	-0.0956126	2.84561	-0.28039	-0.23848	-0.161947	-0.0859337	-0.0763158	-0.401781	-0.343484	-0.212573	-0.103623	-0.265475	-0.651754	-0.186919	1.57122	1.71802	0.880705	-0.984873	-0.83305	-0.320783	-0.43378	-1.97783	-0.479529	NA	-0.686584	-1.40647	-1.66697	-0.46135	0.809454	1.42143	2.12373	0.562385	-1.12344	0.0974872	-0.793348	-1.03479	-1.13883	-1.37117	-0.713035	-1.26884	-1.14511	0.498446
TAGGTGACAACCGT	Monocyte	-0.0956126	3.15084	-0.28039	-0.23848	-0.161947	-0.0859337	-0.0763158	-0.401781	-0.343484	-0.212573	-0.103623	-0.265475	-0.651754	-0.186919	1.91439	2.07165	1.54169	-1.34028	-0.506057	-0.22759	-0.394506	-1.85103	-2.46758	NA	-0.686584	-1.23987	-2.24621	2.59146	1.54603	1.86691	1.97954	0.0407155	-1.12344	0.123765	-0.793348	-0.778269	-1.12752	-0.728471	-0.713035	-1.25647	-1.02338	-0.0843654
ATAAACACTTAGGC	Monocyte	10.6156	-0.383739	-0.28039	-0.23848	-0.161947	-0.0859337	-0.0763158	-0.401781	-0.343484	-0.212573	-0.103623	-0.265475	-0.651754	-0.186919	2.55362	3.01839	2.70881	1.43116	-0.643571	0.189186	-0.185355	-1.03427	-1.85736	NA	-0.686584	-1.11769	-1.12769	-0.622896	1.61381	2.20894	2.31152	0.231115	-1.12344	1.61715	-0.793348	-0.772509	-0.554798	-0.32658	-0.713035	-0.945303	-1.98031	-0.282566
TATAAGACCCCTTG	Monocyte	-0.0956126	-0.383739	-0.28039	-0.23848	-0.161947	-0.0859337	-0.0763158	-0.401781	-0.343484	-0.212573	-0.103623	-0.265475	-0.651754	-0.186919	2.13367	1.85389	1.26105	-0.0739259	-0.647813	-0.949831	0.299621	-1.76421	-0.866094	NA	-0.686584	-0.654902	-1.75931	0.30496	1.15069	1.94281	2.28046	0.458568	-1.12344	0.790518	-0.793348	-0.882448	-1.06316	-0.924467	-0.713035	-0.66547	-1.65946	0.591134
TTATGAGAGAGGAC	Monocyte	-0.0956126	-0.383739	-0.28039	-0.23848	-0.161947	-0.0859337	-0.0763158	-0.401781	-0.343484	-0.212573	-0.103623	-0.265475	-0.651754	-0.186919	3.15644	2.55464	1.16488	-1.00731	-0.77861	-1.12521	-0.144255	-1.42723	-2.02027	NA	-0.686584	-1.36205	-1.81362	3.03054	1.59384	1.50662	2.04075	-0.126466	-1.12344	0.153579	-0.793348	-0.650714	-1.11298	-1.03277	-0.713035	-0.862002	-1.97742	-1.18293
TACGCCACCACACA	Monocyte	10.6764	3.04617	-0.28039	-0.23848	-0.161947	-0.0859337	-0.0763158	-0.401781	-0.343484	-0.212573	-0.103623	-0.265475	-0.651754	-0.186919	2.29436	1.74191	1.06354	-0.312657	0.224995	-0.740795	0.301448	-0.996575	0.401289	NA	-0.686584	-1.07326	-0.574053	-0.100977	1.36626	2.1523	2.2774	0.489243	-1.12344	0.869627	-0.793348	-0.959603	-1.29353	-1.43461	-0.713035	-0.975067	-1.36828	1.78664
CCTTTAGACCTGAA	Monocyte	-0.0956126	2.66222	3.858	-0.23848	-0.161947	-0.0859337	-0.0763158	-0.401781	-0.343484	-0.212573	-0.103623	-0.265475	-0.651754	-0.186919	1.24428	2.1461	2.60585	-0.344966	-0.761642	-0.472867	-0.909622	-1.32899	-0.852288	NA	-0.686584	-1.21395	-1.34224	2.0364	1.61877	2.13261	2.30785	0.297462	-1.12344	1.19187	-0.793348	-0.738493	-0.975532	-0.0209116	-0.713035	-0.895751	-2.2889	-0.564216
ACGTTGGAGCGGAA	Monocyte	-0.0956126	-0.383739	-0.28039	-0.23848	-0.161947	-0.0859337	-0.0763158	-0.401781	-0.343484	-0.212573	-0.103623	-0.265475	-0.651754	-0.186919	1.99474	2.17898	2.8509	0.324108	-0.527267	-0.870876	-0.547945	-0.947455	-3.00049	NA	-0.686584	0.115183	-2.05688	0.0232893	1.34788	2.33715	2.20678	0.476771	-1.12344	0.550487	-0.793348	-0.859721	-1.06389	-0.312817	-0.713035	-0.630394	-2.2053	1.26479
GCAGGCACCATACG	Monocyte	-0.0956126	-0.383739	4.31093	-0.23848	-0.161947	-0.0859337	-0.0763158	-0.401781	-0.343484	-0.212573	-0.103623	-0.265475	-0.651754	-0.186919	1.66661	0.851631	0.689445	-0.349902	-0.742906	-0.541467	-0.291301	-0.840077	-1.47908	NA	-0.686584	-1.22136	-1.17192	-1.19452	0.893371	1.80432	2.05268	0.132418	-1.12344	1.37982	-0.793348	-0.867253	-1.09514	-0.418283	-0.713035	-0.84939	-1.73286	0.434493
GGAATGCTACCAGT	Monocyte	-0.0956126	-0.383739	3.60863	-0.23848	-0.161947	-0.0859337	-0.0763158	-0.401781	-0.343484	-0.212573	-0.103623	-0.265475	-0.651754	-0.186919	2.97159	2.25033	2.51538	-1.13161	-1.02642	0.0701074	-0.00634293	-1.60657	-2.49243	NA	-0.686584	-0.243943	-1.85901	1.3488	2.03134	2.62481	2.24566	0.209969	-1.12344	0.0239641	-0.793348	-0.679713	-1.31702	-1.42638	-0.713035	-0.615133	-1.17154	0.688934
CGCTACACCTTACT	Monocyte	-0.0956126	-0.383739	-0.28039	-0.23848	-0.161947	-0.0859337	-0.0763158	-0.401781	-0.343484	-0.212573	-0.103623	-0.265475	-0.651754	-0.186919	2.53462	3.01125	2.6034	-0.111172	-0.836585	-0.485163	-0.239241	-1.44208	-2.75198	NA	-0.686584	-1.51384	-1.84505	3.39091	2.08746	2.47267	2.21845	0.183403	-1.12344	0.505587	-0.793348	-0.896152	-1.06958	-1.20403	-0.713035	-0.440251	-1.27136	-0.970939
TACCGGCTTTTCAC	Monocyte	-0.0956126	-0.383739	3.66922	-0.23848	-0.161947	-0.0859337	-0.0763158	-0.401781	-0.343484	-0.212573	-0.103623	-0.265475	-0.651754	-0.186919	1.38519	2.12066	1.43221	-0.710691	-1.01157	-1.31419	-0.688597	-1.63285	-1.09803	NA	-0.686584	-1.08067	-1.90363	-0.324657	1.74878	1.94339	2.16245	0.350591	-1.12344	0.984081	-0.793348	-0.728482	-1.2914	-0.183249	-0.713035	-0.903045	-1.91648	-1.28576
AAATCTGATCACGA	Monocyte	-0.0956126	-0.383739	3.60519	-0.23848	-0.161947	-0.0859337	-0.0763158	-0.401781	-0.343484	5.11662	-0.103623	-0.265475	-0.651754	-0.186919	2.45308	1.69755	2.45425	0.924974	-0.925669	-0.489046	0.0868163	-1.1782	-0.780498	NA	-0.686584	-1.09918	-1.16881	-1.19452	1.34064	1.93616	2.23799	0.101587	-1.12344	-0.0219811	-0.793348	-0.780167	-1.05001	-1.19785	-0.713035	-0.505309	-1.22314	-0.46207
CGATCAGAGGTCTA	Monocyte	-0.0956126	2.77621	3.99883	-0.23848	-0.161947	-0.0859337	-0.0763158	-0.401781	-0.343484	-0.212573	-0.103623	-0.265475	-0.651754	-0.186919	2.39055	2.09833	2.07119	-0.469717	-0.597262	-0.637248	-0.761664	-1.602	-0.777736	NA	-0.686584	-0.225431	-1.62972	0.346382	1.46721	1.95347	2.10765	0.348318	-1.12344	0.094683	-0.793348	-0.915467	-1.14186	-0.470454	-0.713035	-0.747202	-1.47871	2.49506
CTAAACCTCATGGT	Monocyte	-0.0956126	-0.383739	-0.28039	-0.23848	-0.161947	-0.0859337	-0.0763158	-0.401781	-0.343484	-0.212573	-0.103623	-0.265475	-0.651754	-0.186919	2.47208	2.48794	2.18013	-0.498885	-0.419094	0.156828	0.152576	-0.853785	-1.2996	NA	-0.686584	0.01522	-0.420028	-1.19452	1.39238	1.95481	2.01683	0.0873442	-1.12344	0.637336	-0.793348	-0.93363	-1.14244	-0.830845	-0.713035	-0.91865	-2.52156	0.324537
AGAGCGGAGGAACG	Monocyte	-0.0956126	-0.383739	-0.28039	-0.23848	-0.161947	-0.0859337	-0.0763158	-0.401781	-0.343484	-0.212573	-0.103623	-0.265475	-0.651754	-0.186919	2.62368	2.15199	1.50773	0.595149	-0.938042	-0.287777	-0.651151	-1.73794	-2.84862	NA	-0.686584	-1.08807	-1.67434	0.143413	1.80697	2.03374	2.29649	0.0704463	-1.12344	0.459541	-0.793348	-0.852053	-1.26745	-0.999147	-0.713035	-1.05824	-1.35559	-0.598607
CGACAAACCGACAT	Monocyte	-0.0956126	-0.383739	-0.28039	-0.23848	-0.161947	-0.0859337	-0.0763158	-0.401781	-0.343484	-0.212573	-0.103623	-0.265475	-0.651754	-0.186919	2.49702	2.75782	0.273781	-1.75581	-1.53123	-0.541467	0.622939	-1.70481	-0.150948	NA	-0.686584	0.300299	-2.83709	-0.295661	1.56303	1.97862	1.85457	0.347764	-1.12344	0.468771	-0.793348	-0.883144	-1.09764	-1.02012	-0.713035	-0.669738	-1.62887	0.034111
TAGTTAGAGTCGTA	Monocyte	-0.0956126	-0.383739	3.5784	-0.23848	-0.161947	-0.0859337	-0.0763158	-0.401781	-0.343484	-0.212573	-0.103623	-0.265475	-0.651754	5.80339	1.69986	2.03288	1.90193	0.867984	-0.929204	-0.62301	-0.652978	-1.27987	-1.42661	NA	0.615948	0.289192	-1.8303	0.400231	1.95586	1.87688	2.26368	0.622308	-1.12344	0.249944	-0.793348	-0.884439	-1.30855	-0.374323	-0.713035	-0.83073	-2.22649	-0.950716
ATGAGCACACTTTC	Monocyte	-0.0956126	-0.383739	-0.28039	-0.23848	-0.161947	-0.0859337	-0.0763158	-0.401781	-0.343484	-0.212573	-0.103623	-0.265475	-0.651754	-0.186919	1.49641	1.5744	0.883965	0.438987	-0.700485	-0.724616	-0.00451628	-1.41238	-1.53154	NA	3.52315	-2.62454	-1.1436	-0.428212	1.83691	1.96324	2.20075	0.683918	-1.12344	0.583087	-0.793348	-0.753534	-1.17666	-1.41738	-0.713035	-0.626857	-2.41928	0.16349
TAAGCTCTGGGCAA	Monocyte	-0.0956126	-0.383739	-0.28039	-0.23848	-0.161947	-0.0859337	-0.0763158	-0.401781	-0.343484	-0.212573	-0.103623	-0.265475	-0.651754	-0.186919	1.98365	2.0397	1.16651	-0.769028	-1.38028	-0.881878	-0.681291	-1.51747	-1.71378	NA	-0.686584	-2.62454	-1.52885	0.296675	1.51665	1.60939	1.94319	0.128789	-1.12344	0.406293	-0.793348	-0.690396	-1.0191	-0.494278	-0.713035	-0.374502	-1.87714	0.501869
CGTCCAACACCACA	Monocyte	-0.0956126	-0.383739	-0.28039	-0.23848	-0.161947	-0.0859337	-0.0763158	-0.401781	-0.343484	-0.212573	-0.103623	-0.265475	-0.651754	-0.186919	1.65157	1.72206	0.97878	-0.314452	-0.938749	-0.707142	0.0228835	-1.53689	-0.440872	NA	-0.686584	-1.22876	-1.53001	-1.19452	1.92296	2.16674	2.04658	0.04188	-1.12344	0.184819	-0.793348	-0.616027	-1.09997	-0.405396	-0.713035	-0.491317	-1.41212	-0.505852
ATACGTCTAAACAG	Monocyte	-0.0956126	-0.383739	3.47789	-0.23848	-0.161947	-0.0859337	-0.0763158	-0.401781	-0.343484	-0.212573	-0.103623	-0.265475	-0.651754	-0.186919	2.21916	2.29965	2.31787	0.832534	-0.968443	-1.0592	-0.73609	-1.20105	-0.496096	NA	1.5962	-1.23617	-1.67667	1.20382	1.806	2.66409	2.38895	-0.0976545	-1.12344	0.658411	-0.793348	-0.769366	-0.998868	-0.272283	-0.713035	-0.895195	-1.66744	0.308759
TGCGAAACACACGT	Monocyte	-0.0956126	-0.383739	4.05393	-0.23848	-0.161947	-0.0859337	-0.0763158	-0.401781	-0.343484	-0.212573	-0.103623	-0.265475	-0.651754	-0.186919	2.31851	1.65846	1.63624	-0.128224	-1.39124	-1.66495	0.106909	-1.31185	-2.03408	NA	-0.686584	-2.12843	-2.35174	0.0895647	1.29732	1.60727	1.95461	0.498855	-1.12344	0.709072	-0.793348	-0.880598	-0.84888	-0.455687	-0.713035	-0.161298	-1.99752	-0.0543788
ACGTCCTGACGGTT	Monocyte	-0.0956126	-0.383739	-0.28039	-0.23848	-0.161947	-0.0859337	-0.0763158	-0.401781	-0.343484	-0.212573	-0.103623	-0.265475	-0.651754	-0.186919	2.6399	1.83621	1.45014	0.20923	-0.270975	-0.937534	-0.721477	-1.36326	-1.82146	NA	0.19296	0.426178	-2.18646	0.441653	1.74293	1.54848	2.16903	0.0110598	-1.12344	0.45083	-0.793348	-0.832355	-1.09612	-0.72901	-0.713035	-0.67988	-2.09108	-0.563636
CTATAAGACAATCG	Monocyte	10.0624	2.56288	3.35847	-0.23848	-0.161947	-0.0859337	-0.0763158	-0.401781	-0.343484	-0.212573	-0.103623	-0.265475	-0.651754	-0.186919	2.83464	2.44669	2.15052	0.0225537	-0.683517	-1.41644	-0.79637	-0.644741	-0.849527	NA	-0.686584	-1.4472	-1.30965	1.09612	1.1446	2.7019	2.57825	0.324941	-1.12344	0.420973	-0.793348	-0.848597	-1.29745	-1.1816	-0.713035	-0.846663	-0.708376	-0.532721
TCATCATGCCTAAG	Monocyte	-0.0956126	-0.383739	3.92603	-0.23848	-0.161947	-0.0859337	-0.0763158	-0.401781	-0.343484	-0.212573	-0.103623	-0.265475	1.62043	-0.186919	1.78575	2.12315	2.95087	0.0176175	0.0726333	0.182715	0.49964	-0.681295	-0.808109	NA	1.54921	-1.25838	-0.352521	1.19139	1.48461	2.10138	2.18094	0.343229	-1.12344	0.27891	-0.793348	-0.812499	-0.928375	-1.16546	-0.713035	-0.829732	-0.526238	0.0394953
AATGGAGATCTGGA	Monocyte	-0.0956126	-0.383739	-0.28039	-0.23848	-0.161947	-0.0859337	-0.0763158	-0.401781	-0.343484	-0.212573	-0.103623	-0.265475	1.64964	-0.186919	2.28645	2.70074	1.81174	-0.070336	-0.544589	-0.48128	-0.198141	-1.21704	-0.863333	NA	-0.686584	-2.62454	-1.93932	0.528639	1.7865	1.60375	2.10118	0.100353	-1.12344	0.594757	-0.793348	-0.934429	-0.511502	-0.865635	-0.713035	-0.955917	-2.58927	0.280041
GATATTGATACTTC	Monocyte	-0.0956126	-0.383739	-0.28039	-0.23848	-0.161947	-0.0859337	-0.0763158	-0.401781	-0.343484	-0.212573	-0.103623	-0.265475	-0.651754	-0.186919	1.58349	1.53811	0.636196	-0.91083	-1.22544	-0.955008	-0.397246	-1.28672	-0.918557	NA	-0.686584	-1.39166	-1.72866	-1.19452	1.85877	1.94438	1.88579	-0.114408	-1.12344	0.202444	-0.793348	-0.726214	-1.0858	-0.379538	-0.713035	-1.03449	-2.30768	1.23227
TATAGCCTTCTCAT	Monocyte	-0.0956126	-0.383739	-0.28039	-0.23848	-0.161947	-0.0859337	-0.0763158	-0.401781	-0.343484	-0.212573	-0.103623	-0.265475	-0.651754	-0.186919	1.35353	1.6687	0.40337	-2.12109	-0.313042	-0.770565	0.04663	-1.05369	-1.66684	NA	-0.686584	-1.16953	-1.71081	-1.19452	1.74434	1.73833	1.86919	-0.189239	-1.12344	0.243735	-0.793348	-0.827935	-1.23658	-0.947955	-0.713035	-0.415285	-2.67176	0.800188
CAAAGCACTTACCT	Monocyte	-0.0956126	-0.383739	3.47626	-0.23848	-0.161947	-0.0859337	-0.0763158	-0.401781	-0.343484	-0.212573	-0.103623	-0.265475	-0.651754	-0.186919	1.9797	2.21062	1.79245	-0.0303979	-0.749976	-0.678667	-0.0584025	-1.77678	-0.349753	NA	-0.686584	-1.6027	-0.872015	1.3198	1.60813	2.34604	2.19798	0.0067918	-1.12344	0.470292	-0.793348	-0.832988	-0.834635	-1.01131	-0.713035	-0.421101	-2.14129	0.435242
CACAGTGAACTTTC	Monocyte	-0.0956126	-0.383739	-0.28039	-0.23848	-0.161947	-0.0859337	-0.0763158	-0.401781	-0.343484	-0.212573	-0.103623	-0.265475	-0.651754	-0.186919	2.4986	1.7022	1.60608	-0.262846	-0.75846	-0.0470302	-0.380807	-1.17021	-0.708707	NA	-0.686584	0.0818619	-1.22507	-0.511056	1.56859	2.02448	2.14931	0.375149	-1.12344	1.09072	-0.793348	-0.779042	-1.18403	-0.631526	-0.713035	-0.990022	-0.925807	0.672654
AGTAGGCTCTGGAT	Monocyte	-0.0956126	-0.383739	3.53269	-0.23848	-0.161947	-0.0859337	-0.0763158	-0.401781	-0.343484	-0.212573	-0.103623	-0.265475	-0.651754	-0.186919	2.67988	2.1399	1.18063	-0.592223	-0.386218	-0.18423	-0.492232	-1.09367	-1.93743	NA	-0.686584	-1.18433	-1.98821	0.706754	1.67318	1.83317	2.18411	-0.0807407	-1.12344	0.211841	-0.793348	-0.743335	-0.986704	-1.22447	-0.713035	-0.696573	-1.71707	-0.407429
TAGATCCTGTGTTG	Monocyte	-0.0956126	-0.383739	-0.28039	-0.23848	-0.161947	-0.0859337	-0.0763158	-0.401781	-0.343484	-0.212573	-0.103623	-0.265475	-0.651754	-0.186919	2.09013	1.71616	1.29202	0.0584531	-0.616351	-0.735618	-0.642931	-1.71738	-1.19468	NA	-0.686584	-1.39907	-1.33991	-0.382648	1.7392	2.28645	2.30413	0.162347	-1.12344	0.140766	-0.793348	-0.775781	-1.13976	-1.01725	-0.713035	-0.708375	-1.57154	0.756804
TCAGCGCTCTATGG	Monocyte	-0.0956126	-0.383739	3.74804	-0.23848	-0.161947	-0.0859337	-0.0763158	-0.401781	-0.343484	-0.212573	-0.103623	-0.265475	-0.651754	-0.186919	3.26687	2.33563	3.10872	0.685795	-0.774015	-0.417211	-0.0711891	-0.860639	-2.45101	NA	-0.686584	-0.703032	-1.11178	-0.89214	1.51752	2.43875	2.20976	-0.040251	-1.12344	1.19128	-0.793348	-0.920063	-0.988141	-1.42954	-0.713035	-0.997579	-1.38112	0.388451
TGTTAAGAGGAGGT	Monocyte	-0.0956126	-0.383739	-0.28039	-0.23848	-0.161947	-0.0859337	-0.0763158	-0.401781	-0.343484	-0.212573	-0.103623	-0.265475	-0.651754	-0.186919	1.92389	1.19688	0.645162	0.276542	-1.11373	0.218956	-1.0932	-1.34841	-0.498857	NA	1.86477	-1.37315	-0.856496	1.77959	1.18972	1.78883	1.98547	0.0885715	-1.12344	0.542934	-0.793348	-0.735158	-0.930751	-0.0699442	-0.713035	-1.03279	-0.823729	0.192526
GATCCGCTCAAGCT	Monocyte	-0.0956126	-0.383739	3.68172	-0.23848	-0.161947	-0.0859337	-0.0763158	-0.401781	-0.343484	-0.212573	-0.103623	-0.265475	-0.651754	-0.186919	2.36046	1.83125	1.35722	0.350136	-1.095	-0.875406	0.475893	-1.32899	-1.29408	NA	-0.686584	-1.02884	-1.50906	0.151698	1.52429	2.3942	2.09246	0.21223	-1.12344	0.107454	-0.793348	-0.60068	-1.25755	-0.450338	-0.713035	-0.911185	-2.57759	-1.22578
ATAGCGTGGTTCTT	Monocyte	9.1961	2.31158	3.42466	3.74658	-0.161947	-0.0859337	-0.0763158	-0.401781	-0.343484	-0.212573	-0.103623	-0.265475	-0.651754	-0.186919	2.66722	3.55596	4.34348	1.83188	-0.478483	-0.472867	-0.566212	-1.0891	-1.27199	NA	-0.686584	0.226253	-1.53273	0.106134	1.28728	2.80469	2.73297	0.280287	-1.12344	1.5435	-0.793348	-1.02293	-1.16744	-1.39111	-0.713035	-1.146	-0.908013	-0.308139
CAAGCTGAGCATAC	Monocyte	-0.0956126	-0.383739	4.03772	-0.23848	-0.161947	-0.0859337	-0.0763158	-0.401781	-0.343484	-0.212573	-0.103623	-0.265475	-0.651754	-0.186919	1.99394	1.79216	2.36813	-0.562606	-1.20918	-1.84616	-0.604571	-1.44665	-0.788781	NA	-0.686584	-0.780781	-1.97463	-1.19452	1.96597	1.77099	2.17848	0.0505666	-1.12344	0.414228	-0.793348	-0.678558	-1.01622	-0.746729	-0.713035	-0.707342	-0.687158	-0.699845
ACTCAGGATCCGAA	Monocyte	-0.0956126	-0.383739	3.51963	-0.23848	-0.161947	-0.0859337	-0.0763158	-0.401781	-0.343484	-0.212573	-0.103623	-0.265475	-0.651754	-0.186919	2.86116	3.18962	2.72511	-0.328363	-0.0744254	-0.73044	-0.489492	-0.872062	-1.09527	NA	1.41492	-0.051422	-0.653975	-0.643607	1.19679	2.82153	2.46025	0.393996	-1.12344	1.00779	-0.793348	-0.912416	-0.977049	-0.484747	-0.713035	-0.537641	-1.28664	-0.0924362
ACGCCTTGCAAAGA	Monocyte	-0.0956126	-0.383739	-0.28039	-0.23848	-0.161947	-0.0859337	-0.0763158	-0.401781	-0.343484	-0.212573	-0.103623	-0.265475	-0.651754	-0.186919	2.3189	2.7544	1.48274	-0.778451	-1.23039	-1.00031	0.392781	-1.5209	-0.877139	NA	-0.686584	-1.07326	-1.75465	1.86657	1.51156	2.35997	2.14447	0.38408	-1.12344	1.38563	-0.793348	-0.953744	-1.1565	-0.369422	-0.713035	-0.452577	-1.29286	-0.270883
ACTTAAGACTGAGT	Monocyte	-0.0956126	-0.383739	-0.28039	-0.23848	-0.161947	-0.0859337	-0.0763158	-0.401781	-0.343484	-0.212573	-0.103623	-0.265475	-0.651754	-0.186919	1.58389	2.05242	2.17334	0.0974936	-0.551306	-0.472867	-0.0282628	-0.632175	-0.932363	NA	-0.686584	0.204039	-0.908096	0.2304	1.27388	2.20643	2.14759	0.169736	-1.12344	-0.0247927	-0.793348	-0.357301	-0.977833	-1.22517	-0.713035	-0.38383	-0.778753	0.447737
AAGTGCACAGATGA	Monocyte	-0.0956126	-0.383739	3.75613	-0.23848	-0.161947	-0.0859337	-0.0763158	-0.401781	-0.343484	-0.212573	-0.103623	-0.265475	-0.651754	-0.186919	2.06559	1.58433	0.823653	-1.03289	-0.148662	0.200188	0.0712898	-1.43979	-3.38429	NA	-0.686584	-1.03624	-1.5207	2.0364	1.61882	1.80507	1.98242	0.137348	-1.12344	1.12641	-0.793348	-0.782545	-1.25305	-1.02337	-0.713035	-0.671158	-2.40047	0.472806
AACCGATGGGGATG	Monocyte	-0.0956126	2.71529	-0.28039	-0.23848	-0.161947	-0.0859337	-0.0763158	-0.401781	-0.343484	-0.212573	-0.103623	-0.265475	-0.651754	-0.186919	3.27043	3.51161	2.63383	0.392317	-1.04021	-0.907118	-0.408206	-1.59401	-1.37415	NA	-0.686584	-1.16953	-2.98025	0.321529	1.56334	2.45536	2.23525	0.290158	-1.12344	0.154907	-0.793348	-0.931555	-0.989282	-0.765892	-0.713035	-1.16762	-2.222	-1.07023
GCTACGCTAGTGTC	Monocyte	11.2292	-0.383739	3.77645	-0.23848	-0.161947	-0.0859337	-0.0763158	-0.401781	-0.343484	-0.212573	-0.103623	-0.265475	-0.651754	-0.186919	2.32563	1.60573	1.04208	-1.47535	-0.537872	-1.54523	-0.673071	-1.34156	-1.17535	NA	-0.686584	-2.62454	-3.51177	0.184836	1.58418	1.5713	1.80265	0.0550831	-1.12344	0.841521	-0.793348	-1.07327	-1.09309	-0.688103	-0.713035	-1.03762	-2.08887	0.0790016
TGCACAGACCAATG	Monocyte	-0.0956126	-0.383739	-0.28039	-0.23848	-0.161947	-0.0859337	-0.0763158	-0.401781	-0.343484	-0.212573	-0.103623	-0.265475	-0.651754	-0.186919	1.19322	2.20876	0.317792	-2.02506	-0.990007	-0.141517	-0.427386	-2.03266	-0.747363	NA	-0.686584	-2.62454	-2.23961	0.180693	1.46366	1.89137	1.93676	0.00713721	-1.12344	0.847384	-0.793348	-0.828234	-1.10231	-0.967337	-0.713035	-0.435471	-2.17116	0.0559471
CACAGTGACCGTAA	Monocyte	-0.0956126	-0.383739	-0.28039	-0.23848	-0.161947	-0.0859337	-0.0763158	-0.401781	-0.343484	-0.212573	-0.103623	-0.265475	-0.651754	-0.186919	2.62763	2.05459	2.07255	0.0490295	-0.822092	-1.03979	-0.271207	-0.798954	-0.189604	NA	-0.686584	-1.23987	-1.70771	1.88729	1.77981	2.5136	2.20505	-0.0081598	-1.12344	0.708647	-0.793348	-0.671538	-0.994891	-1.05958	-0.713035	-0.350568	-0.87752	1.0357
GGAGCAGAGGTTTG	Monocyte	-0.0956126	2.77193	3.61663	-0.23848	-0.161947	-0.0859337	-0.0763158	-0.401781	-0.343484	-0.212573	-0.103623	-0.265475	1.43697	5.27796	2.97357	2.75565	3.07449	-0.0191794	-0.222545	-0.626246	-0.661198	-1.1268	-0.609304	NA	1.55592	-0.680818	-1.29956	0.876585	1.83957	2.60564	2.55026	0.310779	-1.12344	0.964691	-0.793348	-0.990455	-1.13497	-1.06455	-0.713035	-0.566918	-0.730434	-0.70324
GATAAGGAAAAAGC	Monocyte	-0.0956126	2.89155	-0.28039	-0.23848	-0.161947	-0.0859337	-0.0763158	-0.401781	-0.343484	-0.212573	-0.103623	-0.265475	-0.651754	-0.186919	2.13367	1.52167	0.778011	-1.64497	-1.01546	-0.623658	0.838484	-2.00981	-2.77683	NA	-0.686584	-1.11769	-1.74185	1.98256	1.8969	1.4097	1.88525	0.186054	-1.12344	-0.0993533	-0.793348	-0.864688	-1.22811	0.243209	-0.713035	-0.429706	-0.763896	0.732046
GAACCAACAGGTCT	Monocyte	-0.0956126	-0.383739	-0.28039	4.45158	-0.161947	-0.0859337	-0.0763158	-0.401781	-0.343484	-0.212573	-0.103623	-0.265475	-0.651754	-0.186919	2.86472	2.47926	1.66422	-0.948525	-1.08157	0.113468	-0.163435	-0.562494	-1.03453	NA	-0.686584	-1.07326	-1.93738	1.60561	0.817874	1.90967	2.07725	0.318922	-1.12344	1.02382	-0.793348	-0.886992	-1.28067	-1.34721	-0.713035	-0.901314	-1.0716	1.02999
GAGTGGGAAGTTCG	Monocyte	11.1649	-0.383739	-0.28039	-0.23848	-0.161947	-0.0859337	-0.0763158	-0.401781	-0.343484	-0.212573	-0.103623	-0.265475	-0.651754	-0.186919	2.55243	0.889785	0.848647	-0.587736	-0.946526	-0.221766	-0.182615	-1.28558	-1.40176	NA	-0.686584	-1.08807	-0.860764	-0.378505	2.19362	2.49991	2.02939	-0.20868	-1.12344	0.530172	-0.793348	-0.941542	-1.21922	-1.27741	-0.713035	-0.457989	-1.33909	0.0973925
ACCCAGCTGCTACA	Monocyte	-0.0956126	-0.383739	-0.28039	-0.23848	-0.161947	-0.0859337	-0.0763158	-0.401781	-0.343484	-0.212573	-0.103623	-0.265475	-0.651754	-0.186919	1.77862	1.82752	0.699225	-2.0264	-0.593373	0.326386	-0.43104	-1.98582	-2.27982	NA	-0.686584	-1.18063	-1.19558	-0.121688	1.12875	1.77296	1.87026	0.30514	-1.12344	0.150633	-0.793348	-0.885878	-1.12209	0.171919	-0.713035	-0.881447	-2.0847	-0.0663176
GGGAAGTGTATCGG	Monocyte	-0.0956126	2.85101	3.71429	-0.23848	-0.161947	-0.0859337	-0.0763158	-0.401781	-0.343484	-0.212573	-0.103623	-0.265475	-0.651754	-0.186919	1.36223	1.57998	0.819306	-1.44214	-0.0885657	-1.59894	-0.639278	-1.5209	-1.4846	NA	-0.686584	-2.62454	-1.77948	-0.0139907	2.01474	1.62943	1.96241	0.0296856	-1.12344	0.429994	-0.793348	-0.79436	-1.24723	-0.759068	-0.713035	-0.892419	-2.10509	-0.00820958
TAACCGGAGTTCGA	Monocyte	-0.0956126	-0.383739	-0.28039	-0.23848	-0.161947	-0.0859337	-0.0763158	-0.401781	-0.343484	-0.212573	-0.103623	-0.265475	-0.651754	-0.186919	1.54628	1.11189	0.058342	-1.93666	-1.01581	-1.13557	0.534346	-0.980582	-1.06214	NA	0.750229	-1.17693	-2.18181	0.114418	0.656796	1.67116	1.98991	-0.0169098	-1.12344	-0.0949392	-0.793348	-0.96765	-1.09295	-0.97486	-0.713035	-0.838666	-1.96749	1.90855
ACAGTCGAATGTCG	Monocyte	-0.0956126	2.77392	-0.28039	-0.23848	-0.161947	-0.0859337	-0.0763158	-0.401781	-0.343484	-0.212573	-0.103623	-0.265475	-0.651754	-0.186919	2.36403	1.87623	1.54115	-1.81953	-1.18373	-1.30836	-0.824683	-1.67397	-1.3355	NA	-0.686584	-2.62454	-1.95678	-0.117546	2.08862	2.07373	2.02958	-0.0154094	-1.12344	0.904389	-0.793348	-0.84037	-0.735366	-0.587674	-0.713035	0.103803	-0.692272	-0.214544
TGATATGATCGCTC	Monocyte	-0.0956126	-0.383739	-0.28039	-0.23848	-0.161947	-0.0859337	-0.0763158	-0.401781	-0.343484	-0.212573	-0.103623	-0.265475	-0.651754	-0.186919	2.27339	2.19201	2.45914	1.00306	-0.288297	-0.455394	0.213769	-1.5129	-1.00968	NA	-0.686584	-1.03624	-0.728078	-0.635323	1.63919	2.1969	2.318	0.190186	-1.12344	0.196534	-0.793348	-0.718877	-1.08949	-0.98039	-0.713035	-0.86652	-1.75222	0.371791
ACTGGCCTGGGTGA	Monocyte	-0.0956126	3.28903	3.65776	-0.23848	-0.161947	-0.0859337	-0.0763158	-0.401781	-0.343484	-0.212573	-0.103623	-0.265475	-0.651754	-0.186919	2.13406	2.77209	1.56804	-0.78608	-1.24701	-1.08379	-0.124162	-1.95726	-1.19744	NA	-0.686584	-1.05475	-2.51779	0.615626	1.39777	2.54803	1.9419	0.326562	-1.12344	0.315974	-0.793348	-0.661663	-1.03386	-0.591186	-0.713035	-0.616545	-1.7217	0.692823
AGAATACTCCGAAT	Monocyte	-0.0956126	2.87117	-0.28039	-0.23848	-0.161947	-0.0859337	-0.0763158	-0.401781	-0.343484	-0.212573	-0.103623	-0.265475	-0.651754	-0.186919	2.56074	2.38961	1.23606	-0.674343	-1.53617	-1.71478	-0.431953	-1.12908	-2.21907	NA	-0.686584	-0.0366126	-2.32691	-1.19452	1.39707	1.96257	2.03595	0.346377	-1.12344	0.48437	-0.793348	-0.856917	-0.674269	-0.379827	-0.713035	-0.861819	-2.34494	-1.08351
GCGATATGTGTCCC	Monocyte	-0.0956126	-0.383739	-0.28039	-0.23848	-0.161947	-0.0859337	-0.0763158	-0.401781	-0.343484	-0.212573	-0.103623	-0.265475	-0.651754	-0.186919	2.26903	1.8511	1.43737	-1.2438	-1.28695	-1.19381	0.254868	-1.45464	-1.29684	NA	-0.686584	-0.399441	-1.56454	-0.70574	1.22165	1.90003	1.89689	-0.000255498	-1.12344	1.49446	-0.793348	-0.620333	-1.14921	-1.10456	-0.713035	-1.07783	-1.15056	-0.134395
AGTGACTGCTCCCA	Monocyte	-0.0956126	2.80646	3.65927	-0.23848	-0.161947	-0.0859337	-0.0763158	-0.401781	-0.343484	-0.212573	-0.103623	-0.265475	-0.651754	-0.186919	2.32445	2.54254	2.27467	-0.692742	-0.689173	-0.614597	-0.490406	-1.76307	-1.84908	NA	0.891225	-1.1362	-1.72478	-1.19452	1.43949	2.00105	1.85454	0.241146	-1.12344	1.54968	-0.793348	-1.01948	-1.13948	-0.844365	-0.713035	-0.917117	-2.29081	0.230464
TAGAGCACACGCTA	Monocyte	-0.0956126	-0.383739	3.95464	-0.23848	-0.161947	-0.0859337	-0.0763158	-0.401781	-0.343484	-0.212573	-0.103623	-0.265475	-0.651754	-0.186919	1.97811	3.01839	4.05985	1.6636	-0.214767	-1.02167	-0.181702	-1.14051	-1.17259	NA	-0.686584	-0.425357	-1.78142	-1.19452	1.64423	2.7311	2.54958	0.11306	-1.12344	0.435459	-0.793348	-0.797364	-1.25226	-1.14014	-0.713035	-1.0125	-1.42715	1.00116
ATCACACTGTTGTG	Monocyte	-0.0956126	-0.383739	3.56168	-0.23848	-0.161947	-0.0859337	-0.0763158	-0.401781	-0.343484	-0.212573	-0.103623	-0.265475	-0.651754	-0.186919	2.87937	2.13866	1.82315	-0.231434	-0.497926	-0.851461	-0.739744	-1.17706	-0.451917	NA	2.93902	-0.529022	-1.38375	1.53934	2.84347	2.45789	2.21862	0.0720458	-1.12344	0.200306	-0.793348	-0.722859	-1.19023	-1.2349	-0.713035	-1.181	-2.45856	0.874136
TAATCCACGCGAAG	Monocyte	-0.0956126	-0.383739	-0.28039	-0.23848	-0.161947	-0.0859337	-0.0763158	-0.401781	-0.343484	-0.212573	-0.103623	-0.265475	-0.651754	-0.186919	1.99355	1.95533	2.91474	1.68829	-0.726291	-0.873465	-0.995475	-1.88987	-1.37415	NA	-0.686584	-0.247645	-1.37327	-0.258381	1.31268	2.46723	2.40628	0.373833	-1.12344	0.405678	-0.793348	-0.787011	-1.08674	-0.488955	-0.713035	-0.652838	-1.3718	-0.498763
TAAGGGCTCAGATC	Monocyte	-0.0956126	-0.383739	3.68489	-0.23848	-0.161947	-0.0859337	-0.0763158	-0.401781	-0.343484	-0.212573	-0.103623	-0.265475	-0.651754	-0.186919	2.21441	2.66941	2.74494	0.229873	-0.659479	-1.48116	-0.905056	-1.35069	-1.95124	NA	-0.686584	-1.39537	-1.84427	-1.19452	0.798135	2.32103	2.30175	-0.0799526	-1.12344	0.409197	-0.793348	-0.694331	-1.00958	-0.804742	-0.713035	-1.09512	-0.977143	1.40557
AACTTGCTGGAAAT	Monocyte	-0.0956126	2.68075	3.50402	-0.23848	-0.161947	-0.0859337	-0.0763158	-0.401781	-0.343484	-0.212573	-0.103623	-0.265475	-0.651754	-0.186919	2.46614	2.42869	2.52108	0.257695	-0.239513	-0.762152	-0.183528	-1.28101	-0.741841	NA	-0.686584	-0.30318	-1.2984	-0.436496	1.15432	2.78473	2.28707	0.527038	-1.12344	-0.114405	-0.793348	-0.927181	-0.876281	-1.28467	-0.713035	-0.59308	-0.407014	0.288234
GAGTACACAAGTAG	Monocyte	-0.0956126	2.90363	-0.28039	-0.23848	-0.161947	-0.0859337	-0.0763158	-0.401781	-0.343484	-0.212573	-0.103623	-0.265475	-0.651754	-0.186919	2.35651	2.35487	1.2855	-1.2411	-1.51885	-0.728499	0.457627	-1.43865	-2.27154	NA	-0.686584	-0.158789	-2.29005	-1.19452	1.66869	1.77583	1.97612	-0.00416924	-1.12344	0.206199	-0.793348	-0.961596	-1.25032	-0.954878	-0.713035	-0.655362	-1.5173	-0.468457
AGGTACTGGCGGAA	Monocyte	-0.0956126	-0.383739	-0.28039	-0.23848	-0.161947	-0.0859337	-0.0763158	-0.401781	-0.343484	-0.212573	-0.103623	-0.265475	-0.651754	-0.186919	0.214388	0.0860542	-0.0712474	-1.36855	-0.238452	0.116056	-0.680378	-0.524797	-1.07042	NA	3.44258	-1.00662	-0.665226	1.2121	1.27581	1.29109	1.73795	-0.251359	-1.12344	0.989474	-0.793348	-1.12508	-1.09307	-0.682762	-0.713035	-1.02929	-3.48414	0.500567
CACTTTGATCCAGA	Monocyte	9.1743	2.30526	3.04033	-0.23848	-0.161947	-0.0859337	-0.0763158	-0.401781	-0.343484	-0.212573	-0.103623	-0.265475	-0.651754	-0.186919	2.67434	4.01072	3.83246	1.89336	-0.6768	-0.612656	-0.79637	-0.788673	-1.01244	NA	-0.686584	-0.0995522	-0.544955	-0.129973	1.10207	2.80571	2.45204	-0.0460564	-1.12344	0.0599012	-0.793348	-0.740285	-1.14192	-1.18153	-0.713035	-1.01776	-1.56745	-0.84653
CCTGCAACCATGCA	Monocyte	-0.0956126	-0.383739	3.69048	-0.23848	-0.161947	-0.0859337	-0.0763158	-0.401781	-0.343484	-0.212573	-0.103623	-0.265475	-0.651754	-0.186919	2.31059	2.14517	0.266446	-0.983975	-0.238452	-0.841106	0.41196	-1.81676	-0.71699	NA	1.77077	-2.15064	-2.26949	-1.19452	1.77993	1.84166	1.93365	-0.0570338	-1.12344	0.417124	-0.793348	-1.09789	-1.12202	-1.01699	-0.713035	-0.509474	-1.11879	-0.656887
ACTATCACATGTGC	Monocyte	-0.0956126	-0.383739	-0.28039	-0.23848	-0.161947	-0.0859337	-0.0763158	-0.401781	-0.343484	-0.212573	-0.103623	-0.265475	1.71594	-0.186919	2.03036	1.87002	1.41428	-2.05198	-0.964908	-0.599065	-0.388113	-0.779534	-1.31617	NA	-0.686584	-2.09511	-1.38647	-1.19452	1.59473	2.64582	2.00344	0.222373	-1.12344	0.154248	-0.793348	-0.775554	-0.972683	-1.03224	-0.713035	-0.862677	-2.01631	1.65413
ACTGTTACAGGAGC	Monocyte	-0.0956126	2.71181	-0.28039	-0.23848	-0.161947	-0.0859337	-0.0763158	-0.401781	-0.343484	-0.212573	-0.103623	-0.265475	-0.651754	-0.186919	2.96249	2.70384	2.81015	-0.24355	-0.392581	-1.62742	-0.652064	-0.924609	-0.551319	NA	0.535379	-1.39166	-1.466	0.81031	1.46198	2.28139	2.35222	0.5684	-1.12344	0.483053	-0.793348	-0.900405	-1.1811	-1.21832	-0.713035	-0.834966	-1.04162	1.93789
AGGAATGAGAACTC	Monocyte	-0.0956126	2.61927	3.80493	-0.23848	-0.161947	-0.0859337	-0.0763158	-0.401781	-0.343484	-0.212573	-0.103623	-0.265475	-0.651754	-0.186919	2.34265	2.26056	2.85986	1.39974	-0.620946	0.545129	0.731624	-0.91547	-1.49841	NA	-0.686584	-1.11769	-1.10945	-0.751305	1.70984	2.64945	2.27744	0.256698	-1.12344	0.918527	-0.793348	-0.612666	-1.25605	-1.08958	-0.713035	-0.79121	-1.35818	0.288364
CATAAATGCGATAC	Monocyte	-0.0956126	-0.383739	3.17686	-0.23848	-0.161947	-0.0859337	-0.0763158	-0.401781	-0.343484	-0.212573	-0.103623	-0.265475	-0.651754	-0.186919	3.24985	2.9914	3.06851	1.95035	-0.157853	-0.689669	-0.0017763	-1.01143	-0.007366	NA	-0.686584	-1.03624	-0.394034	0.333955	1.463	2.55103	2.65669	0.27785	-1.12344	1.49447	-0.793348	-1.01787	-0.938577	-0.654424	-0.713035	-0.719361	-1.49866	0.404351
TACTCAACGTTCAG	Monocyte	-0.0956126	-0.383739	-0.28039	-0.23848	-0.161947	-0.0859337	-0.0763158	-0.401781	-0.343484	-0.212573	-0.103623	-0.265475	1.75031	-0.186919	1.33017	2.11167	-0.0883629	-1.79934	-0.424043	-0.816514	0.569052	-1.08339	-1.12841	NA	-0.686584	-1.93591	-1.14592	1.92871	1.74756	1.94412	1.81365	0.0540649	-1.12344	0.622771	-0.793348	-0.915405	-1.05342	-0.921096	-0.713035	-0.410492	-1.24016	-0.418498
CCAGTGCTGCTAAC	Monocyte	-0.0956126	-0.383739	-0.28039	-0.23848	-0.161947	-0.0859337	-0.0763158	-0.401781	-0.343484	-0.212573	-0.103623	-0.265475	-0.651754	-0.186919	1.743	1.39355	1.18226	-0.812107	-0.679275	-0.468337	0.289575	-1.55288	-2.04236	NA	-0.686584	-1.1325	-1.81634	0.876585	1.01696	1.68219	1.89963	0.198825	-1.12344	0.39156	-0.793348	-0.91625	-1.14456	-0.483525	-0.713035	-0.738601	-1.10105	-0.136339
TCCACGTGGAAGGC	Monocyte	-0.0956126	-0.383739	-0.28039	-0.23848	-0.161947	-0.0859337	-0.0763158	-0.401781	-0.343484	-0.212573	-0.103623	-0.265475	-0.651754	-0.186919	1.19441	0.979744	0.807896	-1.11321	-1.27635	-1.61124	-0.420993	-0.364873	0.138977	NA	-0.686584	-0.717841	-1.91372	-0.295661	1.54415	2.00316	1.9179	0.23564	-1.12344	0.307938	-0.793348	-0.803859	-1.04252	-1.2338	-0.713035	-0.992424	-1.80264	0.219856
ATGAAACTCCAACA	Monocyte	-0.0956126	-0.383739	3.59905	-0.23848	-0.161947	-0.0859337	-0.0763158	-0.401781	-0.343484	-0.212573	-0.103623	-0.265475	-0.651754	-0.186919	2.04144	1.80457	1.77642	-0.240858	-0.947586	-0.717497	-0.168002	-1.47635	-0.791542	NA	-0.686584	-0.454976	-2.26289	0.255253	0.818272	2.16565	2.07643	0.202099	-1.12344	0.487448	-0.793348	-0.993328	-1.19347	-0.956215	-0.713035	-0.823013	-0.925499	-1.00019
ATGATATGGAGGTG	Monocyte	-0.0956126	-0.383739	-0.28039	-0.23848	-0.161947	-0.0859337	-0.0763158	-0.401781	-0.343484	-0.212573	-0.103623	4.63499	-0.651754	-0.186919	-0.197649	0.462638	0.925531	1.09236	-0.675033	-0.816514	0.0119236	-0.44712	-0.750125	NA	0.139248	1.59982	-0.313336	0.197262	1.01024	1.88324	1.95679	0.382793	-1.12344	0.971388	-0.793348	-0.773514	-1.04063	-0.174445	-0.713035	-0.684841	-2.37055	-0.419548
TACAATGAGCTACA	Monocyte	-0.0956126	2.77335	-0.28039	-0.23848	-0.161947	-0.0859337	-0.0763158	-0.401781	-0.343484	-0.212573	-0.103623	-0.265475	-0.651754	-0.186919	2.43013	2.72059	1.862	-0.90365	-0.695183	-1.0482	-0.587218	-0.352307	-0.416021	NA	-0.686584	-1.13991	-2.25669	1.22039	1.83561	1.90349	2.01196	0.428557	-1.12344	0.937453	-0.793348	-0.841446	-1.2825	-1.11616	-0.713035	-0.580092	-2.34171	-0.177531
CGGACCGAGGACAG	Monocyte	-0.0956126	2.47752	-0.28039	-0.23848	-0.161947	-0.0859337	-0.0763158	-0.401781	-0.343484	-0.212573	-0.103623	-0.265475	1.44475	-0.186919	2.30901	3.00195	3.48662	1.51911	-0.737957	-0.401032	-0.545205	-0.764684	-1.05662	NA	1.07251	-0.392036	-0.792481	-0.627038	1.22395	2.64612	2.51167	0.706904	-1.12344	0.952293	-0.793348	-0.989919	-1.00082	-0.869205	-0.713035	-0.0365533	-0.993881	-0.724047
ACGTTTACCTTAGG	Monocyte	-0.0956126	-0.383739	-0.28039	-0.23848	-0.161947	-0.0859337	-0.0763158	-0.401781	-0.343484	-0.212573	-0.103623	-0.265475	-0.651754	-0.186919	2.31692	2.02543	3.17338	1.64072	-0.525146	-0.226296	-0.498626	-0.586482	-0.471245	NA	0.166104	-1.22506	-0.763771	0.607341	1.42036	2.64639	2.47738	0.443896	-1.12344	-0.21742	-0.793348	-0.995509	-1.03752	-0.914604	-0.713035	-0.979739	-1.56656	-0.39235
TGCAAGTGGTATCG	Monocyte	11.2006	2.89304	-0.28039	-0.23848	-0.161947	-0.0859337	-0.0763158	-0.401781	-0.343484	-0.212573	-0.103623	-0.265475	-0.651754	-0.186919	1.73548	1.83683	0.0925731	-2.40963	-0.216535	0.525067	0.0329301	-1.73794	-1.03729	NA	0.501808	-1.04365	-1.47259	0.11856	1.88337	1.59983	1.97625	0.0673925	-1.12344	-0.123257	-0.793348	-0.777663	-0.932301	-1.00597	-0.713035	-0.656869	-0.985522	0.126056
ATACGTCTACAGTC	Monocyte	-0.0956126	2.61251	3.79657	-0.23848	-0.161947	-0.0859337	-0.0763158	-0.401781	-0.343484	-0.212573	-0.103623	-0.265475	-0.651754	-0.186919	2.17918	2.61171	2.89409	0.544441	-0.429699	-1.32389	0.0484566	-0.940601	-1.47632	NA	-0.686584	-1.26579	-1.08152	0.839305	1.04824	3.16013	2.40559	-0.058902	-1.12344	0.285107	-0.793348	-0.720017	-1.28745	-0.362474	-0.713035	-0.37663	-1.46185	-1.14467
ACTATCACATTCTC	Monocyte	-0.0956126	-0.383739	-0.28039	-0.23848	-0.161947	-0.0859337	-0.0763158	-0.401781	-0.343484	-0.212573	-0.103623	-0.265475	-0.651754	-0.186919	1.3745	1.5958	0.303122	-0.922946	-0.21406	-0.973129	0.169016	-2.35022	-1.79661	NA	-0.686584	0.0374339	-1.71818	-1.19452	1.41615	1.56381	2.09082	0.177855	-1.12344	1.49741	-0.793348	-0.736047	-1.09001	-0.0460628	-0.713035	-1.02423	-1.64214	0.082477
TACCGGCTACAGTC	Monocyte	-0.0956126	2.83697	3.69695	-0.23848	-0.161947	-0.0859337	-0.0763158	-0.401781	-0.343484	-0.212573	-0.103623	-0.265475	-0.651754	-0.186919	2.41944	2.29996	1.66558	-0.764989	-0.956071	-0.136339	-0.486752	-0.633318	-2.64706	NA	-0.686584	0.311406	-2.33738	-0.316372	1.55397	1.84506	2.09517	0.314097	-1.12344	1.01642	-0.793348	-0.907804	-0.961225	-1.02454	-0.713035	-0.893898	-1.73429	-0.535788
GTTAGTCTCGCATA	Monocyte	-0.0956126	-0.383739	-0.28039	-0.23848	-0.161947	-0.0859337	-0.0763158	-0.401781	-0.343484	-0.212573	-0.103623	-0.265475	-0.651754	-0.186919	2.86829	2.70012	2.61128	0.970746	-1.6751	-1.00808	0.0941229	-1.68425	-1.18087	NA	-0.686584	-0.292073	-2.11779	-0.158968	1.22936	2.04213	2.23706	0.161926	-1.12344	0.0424301	-0.793348	-0.588875	-1.27039	-0.587587	-0.713035	-1.2333	-1.40673	-0.349938
CATGTACTGTGAGG	Monocyte	-0.0956126	-0.383739	3.66614	-0.23848	-0.161947	-0.0859337	-0.0763158	-0.401781	-0.343484	-0.212573	-0.103623	-0.265475	-0.651754	-0.186919	2.48831	2.35207	2.35264	0.139675	-0.494745	-0.370615	-0.618271	-2.32166	-2.63877	NA	-0.686584	-2.28022	-1.90169	2.1731	1.54991	2.21419	2.06495	0.327043	-1.12344	0.308817	-0.793348	-0.848603	-1.29017	-0.873824	-0.713035	-1.29869	-1.94566	1.16164
ATAATGACACGACT	Monocyte	-0.0956126	-0.383739	-0.28039	-0.23848	-0.161947	-0.0859337	-0.0763158	-0.401781	-0.343484	-0.212573	-0.103623	-0.265475	-0.651754	-0.186919	1.43071	1.83218	0.80708	-0.919356	-0.916124	-0.792569	-0.884049	-1.9527	-1.35482	NA	-0.686584	-1.32502	-1.42643	0.0605692	1.44141	1.36807	1.9802	0.115795	-1.12344	-0.0771278	-0.793348	-0.730726	-1.05664	0.314106	-0.713035	-0.615461	-1.51436	-1.03854
GGGTAACTCTACGA	Monocyte	10.4326	-0.383739	3.49108	-0.23848	-0.161947	-0.0859337	-0.0763158	-0.401781	-0.343484	-0.212573	-0.103623	-0.265475	-0.651754	-0.186919	2.9237	2.61357	2.64768	0.638228	-0.514894	-0.537584	-0.0209561	-1.54146	-2.0037	NA	-0.686584	-0.769674	-1.49161	0.0274315	1.42586	1.79191	2.05762	0.15921	-1.12344	0.447871	-0.793348	-0.59869	-1.20709	-1.00843	-0.713035	-0.0924327	-1.79141	0.361908
ATGCGATGCACTTT	Monocyte	-0.0956126	-0.383739	-0.28039	-0.23848	-0.161947	-0.0859337	-0.0763158	-0.401781	-0.343484	-0.212573	-0.103623	-0.265475	-0.651754	-0.186919	2.23103	2.27856	1.46888	-0.743449	-0.916831	-1.27406	-0.501366	-1.3427	-1.18087	NA	-0.686584	-2.62454	-1.77482	1.68846	1.90026	1.91182	2.18196	0.0755934	-1.12344	0.532884	-0.793348	-0.985324	-0.800492	-0.081129	-0.713035	-1.225	-0.287946	0.0246706
AAGTTCCTTAGCCA	Monocyte	-0.0956126	-0.383739	-0.28039	-0.23848	-0.161947	-0.0859337	-0.0763158	-0.401781	-0.343484	-0.212573	-0.103623	-0.265475	-0.651754	-0.186919	1.74933	2.45816	1.69383	-0.000332178	-1.15121	-1.38473	-0.715997	-0.802381	-1.12841	NA	-0.686584	-1.41018	-2.19151	-0.179679	2.11322	1.85234	2.04864	0.114922	-1.12344	-0.0931896	-0.793348	-0.831379	-1.2467	-0.944933	-0.713035	-0.649573	-2.59113	-0.503208
TGATACCTCTCTCG	Monocyte	-0.0956126	-0.383739	-0.28039	-0.23848	-0.161947	-0.0859337	-0.0763158	-0.401781	-0.343484	-0.212573	-0.103623	-0.265475	-0.651754	-0.186919	2.25162	1.73757	1.73485	0.740093	-0.409196	-0.371262	-0.597265	-1.96526	-0.924079	NA	-0.686584	-1.10659	-0.768815	-0.0719817	2.19171	2.81154	2.54328	0.192874	-1.12344	0.880086	-0.793348	-1.10173	-0.879432	-0.539935	-0.713035	-0.181472	-0.802744	-0.152087
GGTGATACTTTGGG	Monocyte	-0.0956126	-0.383739	3.52434	-0.23848	-0.161947	-0.0859337	-0.0763158	-0.401781	-0.343484	-0.212573	-0.103623	-0.265475	-0.651754	-0.186919	1.73113	2.32416	1.4064	1.15338	-0.637208	-0.728499	-1.03566	-1.28901	-0.752886	NA	0.656232	0.115183	-2.01304	0.0937069	1.45392	2.21924	2.37858	0.438853	-1.12344	0.488211	-0.793348	-0.541781	-1.0647	-0.953831	-0.713035	-0.81611	-2.36528	1.46504
CTCGAAGAGAGATA	Monocyte	-0.0956126	2.63189	-0.28039	4.22016	-0.161947	-0.0859337	-0.0763158	-0.401781	-0.343484	-0.212573	-0.103623	-0.265475	-0.651754	-0.186919	2.79862	2.4501	3.23206	1.25839	-0.905873	-0.830752	0.782771	-0.613898	-0.380126	NA	-0.686584	-1.16953	-1.29723	-1.19452	1.72069	2.96686	2.40162	0.35258	-1.12344	-0.159116	-0.793348	-0.693113	-1.23745	-0.329711	-0.713035	-1.06129	-1.42528	-1.21254
CATAGTCTAACCGT	Monocyte	-0.0956126	-0.383739	-0.28039	-0.23848	-0.161947	-0.0859337	-0.0763158	-0.401781	-0.343484	4.91568	-0.103623	-0.265475	-0.651754	-0.186919	2.78715	2.59527	3.30106	0.764325	-0.489796	-1.01131	-0.496799	-0.736126	-1.44042	NA	-0.686584	-0.114362	-1.21227	1.68017	1.19694	2.10893	2.38123	0.398194	-1.12344	0.448028	-0.793348	-1.09047	-0.975227	-1.00774	-0.713035	-0.699257	-0.971836	-0.996797
CTCCATCTGGTAAA	Monocyte	-0.0956126	-0.383739	-0.28039	-0.23848	-0.161947	-0.0859337	-0.0763158	-0.401781	-0.343484	-0.212573	-0.103623	-0.265475	-0.651754	-0.186919	3.30566	2.06173	2.44827	0.233911	-0.331778	-0.632071	-0.0638825	-0.834366	-1.3355	NA	-0.686584	-0.662306	-1.63011	0.822736	2.08863	2.5075	2.48307	-0.0901331	-1.12344	0.232332	-0.793348	-0.822159	-0.842327	-0.971098	-0.713035	-0.702348	-1.02256	0.00992579
TTACGACTTTTGTC	Monocyte	-0.0956126	-0.383739	-0.28039	-0.23848	-0.161947	-0.0859337	-0.0763158	-0.401781	-0.343484	-0.212573	-0.103623	-0.265475	-0.651754	-0.186919	2.36798	2.01675	1.96496	0.157176	-0.467878	-0.441156	-0.349754	-1.35184	-1.89602	NA	-0.686584	-0.236538	-0.702859	2.2228	1.60193	2.09154	2.22511	0.275141	-1.12344	-0.109254	-0.793348	-0.903087	-1.22692	-0.277049	-0.713035	-0.558655	-0.17293	-0.103367
ATCGCAGAGAGGGT	Monocyte	-0.0956126	-0.383739	-0.28039	-0.23848	-0.161947	-0.0859337	-0.0763158	-0.401781	-0.343484	-0.212573	-0.103623	-0.265475	-0.651754	-0.186919	1.3753	1.2673	0.186301	-2.0291	-1.36791	-0.426918	0.726145	-2.34337	-2.10034	NA	-0.686584	0.437285	-2.01381	-0.221101	1.70991	2.02152	1.93018	0.625801	-1.12344	0.876514	-0.793348	-0.839543	-1.07151	-1.26026	-0.713035	-0.800971	-1.67415	-1.05758
TTCAAGCTTGCCTC	Monocyte	-0.0956126	2.76826	-0.28039	4.42178	-0.161947	-0.0859337	-0.0763158	-0.401781	-0.343484	-0.212573	-0.103623	-0.265475	-0.651754	-0.186919	2.46971	1.63675	1.95844	-0.180278	-0.97622	-0.627541	-0.00816959	-1.10053	-0.396693	NA	-0.686584	-2.2358	-1.52032	-1.19452	1.67863	1.74798	1.9932	0.0853769	-1.12344	0.629895	-0.793348	-0.941137	-1.15398	-0.53119	-0.713035	-1.12109	-2.52932	1.27815
CTCGAAGACAGATC	Monocyte	-0.0956126	-0.383739	-0.28039	-0.23848	-0.161947	-0.0859337	-0.0763158	-0.401781	-0.343484	-0.212573	-0.103623	-0.265475	-0.651754	-0.186919	2.19977	2.7938	3.11089	-0.15111	-0.617411	-0.529818	-0.596352	-0.739553	-2.38751	NA	-0.686584	-1.288	-2.33816	0.499644	1.76471	2.08426	2.25269	0.280857	-1.12344	0.000235101	-0.793348	-0.777416	-1.44884	-0.909643	-0.713035	-0.652361	-2.22308	0.672916
CCATCGTGTACTTC	Monocyte	-0.0956126	-0.383739	3.78498	-0.23848	-0.161947	-0.0859337	-0.0763158	-0.401781	-0.343484	-0.212573	-0.103623	-0.265475	-0.651754	-0.186919	2.44873	2.72432	1.49333	-0.95032	-0.837999	-0.220471	0.0877296	-2.26569	-1.35206	NA	1.25379	-1.17323	-2.21129	1.06713	0.883433	2.19686	2.01942	0.682451	-1.12344	0.177438	-0.793348	-0.984211	-0.693518	-1.0103	-0.713035	-0.677248	-1.50221	0.698294
TGGTCAGAGCTAAC	Monocyte	-0.0956126	-0.383739	-0.28039	-0.23848	-0.161947	-0.0859337	-0.0763158	-0.401781	-0.343484	-0.212573	-0.103623	-0.265475	1.60889	-0.186919	1.46277	1.83311	1.85982	0.613547	-0.19179	-0.434037	-0.0629691	-1.31871	-2.04236	NA	-0.283739	-1.36205	-1.95135	0.0067204	0.888635	1.6413	2.03703	0.146415	-1.12344	0.22029	-0.793348	-1.09026	-0.875418	-0.209581	-0.713035	-1.34251	-0.414702	-0.554481
ACTCTCCTAAAACG	Monocyte	-0.0956126	-0.383739	-0.28039	-0.23848	-0.161947	-0.0859337	-0.0763158	-0.401781	-0.343484	-0.212573	-0.103623	-0.265475	-0.651754	-0.186919	1.75013	1.89205	1.59684	-1.31156	-1.09818	-1.33166	0.549873	-0.884628	-0.899229	NA	-0.686584	-1.38056	-2.29781	-0.440639	0.949121	1.66611	1.93023	0.0763318	-1.12344	-0.0947045	-0.793348	-0.946666	-1.08106	-0.642887	-0.713035	-0.84046	-1.71513	0.702021
GGCAATACGACGAG	Monocyte	-0.0956126	2.8416	3.70267	-0.23848	-0.161947	-0.0859337	-0.0763158	-0.401781	-0.343484	-0.212573	-0.103623	-0.265475	-0.651754	-0.186919	2.13723	2.56394	1.44226	-0.534335	-0.828808	-1.08832	-0.660284	-1.39182	-1.6199	NA	-0.686584	-0.580855	-2.76764	1.43993	1.74026	1.29777	1.95011	0.378328	-1.12344	1.06669	-0.793348	-0.388387	-0.989144	-1.33204	-0.713035	-0.686533	-1.32874	-0.573612
CTAATAGATTAGGC	Monocyte	-0.0956126	-0.383739	3.40674	-0.23848	-0.161947	-0.0859337	-0.0763158	-0.401781	-0.343484	-0.212573	-0.103623	-0.265475	-0.651754	-0.186919	1.91557	2.88376	2.30782	1.8956	-1.15651	-1.32713	-0.230108	-1.84532	-0.78602	NA	-0.0420325	-0.188408	-0.784721	-0.457207	1.35992	1.90771	2.28299	0.635564	-1.12344	0.552718	-0.793348	-0.981253	-1.25649	-0.359396	-0.713035	-0.924954	-2.23936	0.574917
GCAATTCTATGCCA	Monocyte	-0.0956126	2.73052	-0.28039	4.36598	-0.161947	-0.0859337	-0.0763158	-0.401781	-0.343484	-0.212573	-0.103623	-0.265475	-0.651754	-0.186919	2.8671	1.95191	2.85932	1.0753	-0.51843	-0.818455	-0.206361	-1.03084	-0.0874403	NA	-0.686584	0.289192	-1.56804	0.507928	1.54913	2.38501	2.44728	0.137651	-1.12344	0.552804	-0.793348	-0.83678	-0.905379	-0.338658	-0.713035	-0.950578	-0.621735	1.30364
CCAGCACTGGTTTG	Monocyte	-0.0956126	-0.383739	-0.28039	-0.23848	-0.161947	-0.0859337	-0.0763158	-0.401781	-0.343484	-0.212573	-0.103623	-0.265475	-0.651754	-0.186919	1.92032	2.0701	1.14532	-0.784734	-0.575698	-1.02231	-0.629231	-1.48092	-0.0570673	NA	1.67006	-2.62454	-1.14088	-1.19452	1.09025	1.78929	2.14405	0.125052	-1.12344	0.702699	-0.793348	-0.920168	-1.25717	-0.777269	-0.713035	-0.725764	-2.36203	-0.633553
CTTGAACTTCCTCG	Monocyte	10.7704	-0.383739	3.6121	-0.23848	-0.161947	-0.0859337	-0.0763158	-0.401781	-0.343484	-0.212573	-0.103623	-0.265475	-0.651754	-0.186919	2.19027	1.40999	1.94269	-0.754219	-0.45904	-0.86764	-0.786323	-1.09824	-1.40453	NA	-0.686584	-1.51754	-1.78026	-1.19452	1.477	1.69457	2.16964	0.00167498	-1.12344	0.67371	-0.793348	-0.71829	-1.16453	-0.541946	-0.713035	-0.943387	-1.33373	0.879218
AGCATTCTCGTACA	Monocyte	-0.0956126	2.74363	-0.28039	-0.23848	-0.161947	-0.0859337	-0.0763158	-0.401781	-0.343484	-0.212573	-0.103623	-0.265475	-0.651754	-0.186919	2.07984	1.81512	2.10922	-0.48273	-0.7977	-1.35561	-0.246548	-1.28444	-0.0598285	NA	0.723373	-1.53235	-1.49083	-1.19452	1.4326	1.95359	2.31861	0.605452	-1.12344	0.0348213	-0.793348	-0.656793	-1.17613	-1.41602	-0.713035	-0.442377	-2.07279	-0.846139
ATAGGAGAACCACA	Monocyte	-0.0956126	-0.383739	-0.28039	-0.23848	-0.161947	-0.0859337	-0.0763158	-0.401781	-0.343484	-0.212573	-0.103623	-0.265475	-0.651754	-0.186919	2.19383	2.0701	1.56533	0.391869	-0.0867981	0.0849923	0.0219702	-1.20333	-3.63832	NA	1.53578	0.0818619	-1.67628	-0.270808	1.40091	2.03173	2.13361	0.477729	-1.12344	2.08188	-0.793348	-1.07942	-1.09915	-1.29427	-0.713035	-1.0359	-1.87618	0.51956
ACGAGGGACACAAC	Monocyte	-0.0956126	2.67433	3.49611	-0.23848	-0.161947	-0.0859337	-0.0763158	-0.401781	-0.343484	-0.212573	-0.103623	-0.265475	-0.651754	-0.186919	1.4501	1.94695	1.34038	-0.4935	-0.771187	0.174302	-0.237414	-0.701857	-0.498857	NA	-0.686584	-1.09548	-1.2596	-0.552478	1.86113	1.97087	2.21755	0.083947	-1.12344	0.481433	-0.793348	-1.06564	-1.07988	-0.980916	-0.713035	-0.692728	-2.43963	-0.0088686
GGACAACTCCTAAG	Monocyte	-0.0956126	-0.383739	-0.28039	-0.23848	-0.161947	-0.0859337	-0.0763158	-0.401781	-0.343484	-0.212573	-0.103623	-0.265475	2.06118	-0.186919	2.67276	1.48475	1.23008	-0.448177	-0.298902	-1.01196	-0.0328294	-0.801238	-0.783259	NA	-0.686584	-0.928874	-1.10596	0.889012	1.40528	1.96523	2.12324	0.516789	-1.12344	0.454366	-0.793348	-0.89562	-1.08309	-0.736123	-0.713035	-0.680243	-1.28818	-0.042193
TATACAGATGCCCT	Monocyte	11.1903	-0.383739	-0.28039	-0.23848	-0.161947	-0.0859337	-0.0763158	-0.401781	-0.343484	-0.212573	-0.103623	-0.265475	-0.651754	-0.186919	1.6112	1.64047	1.45557	-1.12129	-0.257542	-0.0405585	-0.984515	-1.14736	-1.38244	NA	-0.686584	-0.162492	-0.840201	-0.540052	1.63021	1.96624	2.01794	0.566873	-1.12344	-0.121204	-0.793348	-0.534331	-1.23272	-0.703345	-0.713035	-0.673674	-1.12964	1.76769
TCAATAGACTACCC	Monocyte	-0.0956126	-0.383739	-0.28039	-0.23848	-0.161947	-0.0859337	-0.0763158	-0.401781	-0.343484	-0.212573	-0.103623	-0.265475	-0.651754	-0.186919	2.404	2.134	1.77099	-1.76165	-0.660893	-0.2826	-0.772623	-2.31938	-2.26325	NA	-0.686584	0.0855642	-0.953101	-1.19452	1.32506	1.70543	1.91061	-0.118816	-1.12344	0.799755	-0.793348	-0.558889	-0.839513	-0.973072	-0.713035	-0.839177	-1.03588	0.0419368
TCCACGTGAGACTC	Monocyte	-0.0956126	-0.383739	3.60725	-0.23848	-0.161947	-0.0859337	-0.0763158	-0.401781	-0.343484	-0.212573	-0.103623	-0.265475	-0.651754	-0.186919	2.37313	2.41504	1.53735	-0.0510401	-0.699778	-1.45203	-0.800023	-0.834366	-0.987586	NA	0.515236	0.366941	-1.86289	0.590772	1.189	1.5327	2.1234	0.396669	-1.12344	-0.244014	-0.793348	-0.579918	-1.05076	-1.12059	-0.713035	-1.11285	-0.952309	0.231252
GGTAGTACGTTTCT	Monocyte	-0.0956126	-0.383739	-0.28039	-0.23848	-0.161947	-0.0859337	-0.0763158	-0.401781	-0.343484	-0.212573	-0.103623	-0.265475	-0.651754	-0.186919	2.78675	3.31773	2.5219	1.078	-0.239866	-1.20935	-0.456613	-0.921182	-0.885423	NA	0.0519647	-1.22876	-1.01906	0.147556	1.96903	1.87628	2.29972	0.341433	-1.12344	0.489564	-0.793348	-0.690784	-1.0622	-0.729281	-0.713035	-1.2504	-1.44859	0.0690676
AAAGACGATCAAGC	Monocyte	-0.0956126	2.88343	3.37753	4.85604	-0.161947	-0.0859337	-0.0763158	-0.401781	-0.343484	-0.212573	-0.103623	-0.265475	1.51861	-0.186919	2.49068	3.4353	3.42359	2.91963	-0.855675	-0.435979	-0.189921	-1.4318	-1.63646	NA	1.25379	-0.284669	-1.7368	-0.353652	2.84799	2.05897	2.6252	0.294582	-1.12344	0.0204659	-0.793348	-0.845623	-1.06604	-0.44951	-0.713035	-0.421168	-1.63174	0.516142
CGGCATCTAGAAGT	Monocyte	-0.0956126	-0.383739	-0.28039	-0.23848	-0.161947	-0.0859337	-0.0763158	-0.401781	-0.343484	-0.212573	-0.103623	-0.265475	-0.651754	-0.186919	2.3949	2.07444	0.478353	1.04613	-1.28059	-1.21129	0.0594165	-1.37011	-3.33459	NA	1.42164	-1.20655	-2.16862	-1.19452	1.98392	1.96656	2.16096	0.384867	-1.12344	0.125133	-0.793348	-0.704162	-0.853122	-0.741499	-0.713035	-0.14763	-2.46919	0.394349
TACCGCTGTGGTCA	Monocyte	-0.0956126	-0.383739	-0.28039	-0.23848	-0.161947	-0.0859337	-0.0763158	-0.401781	-0.343484	-0.212573	-0.103623	-0.265475	-0.651754	-0.186919	2.94349	2.87942	2.27386	-1.60728	-0.748562	0.638969	-0.3735	-1.71395	-2.88728	NA	-0.686584	-1.39537	-1.91993	0.826879	1.94213	1.82966	1.9755	0.194466	-1.12344	0.988556	-0.793348	-1.09718	-1.28545	-0.784766	-0.713035	-0.329809	-2.50884	-0.159531
CCAAGAACAGGTCT	Monocyte	-0.0956126	2.67297	3.11783	-0.23848	-0.161947	-0.0859337	-0.0763158	-0.401781	-0.343484	-0.212573	-0.103623	-0.265475	-0.651754	-0.186919	2.80931	2.98054	3.29943	1.92926	-0.24022	0.677799	-0.246548	-0.597906	-1.05385	NA	-0.686584	-0.558641	-0.347866	1.72574	1.93597	2.77962	2.7266	0.235165	-1.12344	0.657951	-0.793348	-0.750216	-1.40969	-1.31816	-0.713035	-1.18472	-0.800431	-0.790862
GTAGGTACAAGCCT	Monocyte	-0.0956126	-0.383739	-0.28039	-0.23848	-0.161947	-0.0859337	-0.0763158	-0.401781	-0.343484	-0.212573	-0.103623	-0.265475	-0.651754	-0.186919	2.34344	2.26677	1.59766	-0.909035	-0.903752	-0.817808	-0.358887	-1.07083	-1.60885	NA	-0.686584	-0.0366126	-1.86677	-0.357794	1.66984	1.66913	2.05858	0.276941	-1.12344	0.386689	-0.793348	-1.02474	-1.01566	-1.38566	-0.713035	-0.759972	-0.77878	0.857205
GACAACACCTCTTA	Monocyte	-0.0956126	2.42397	3.18693	-0.23848	-0.161947	-0.0859337	-0.0763158	-0.401781	-0.343484	-0.212573	-0.103623	-0.265475	-0.651754	-0.186919	1.63455	1.87405	2.30211	2.68584	-0.842595	-0.302015	-0.702297	-0.512232	-0.982064	NA	-0.686584	-0.654902	-1.20761	0.802025	1.6012	3.03963	2.63627	0.285916	-1.12344	0.542193	-0.793348	-1.03409	-1.11202	-0.385926	-0.713035	-0.909328	-0.546506	-0.174113
CGGCGAACCCAAGT	Monocyte	-0.0956126	-0.383739	3.77928	-0.23848	-0.161947	-0.0859337	-0.0763158	-0.401781	-0.343484	-0.212573	-0.103623	-0.265475	-0.651754	-0.186919	2.43488	1.9516	0.854352	-0.91083	-0.987886	-1.81186	0.116956	-0.198094	-1.14221	NA	-0.686584	-1.32132	-1.77948	0.226258	1.66046	1.33279	1.89964	0.233279	-1.12344	0.216393	-0.793348	-0.542919	-0.651881	-1.00046	-0.713035	-0.464391	-1.22022	-1.10156
CTGAATCTCTGATG	Monocyte	-0.0956126	3.09304	4.01318	-0.23848	-0.161947	-0.0859337	-0.0763158	-0.401781	-0.343484	-0.212573	-0.103623	-0.265475	-0.651754	-0.186919	3.03492	2.67561	2.38959	-1.24469	-0.652762	-1.28118	-0.235588	-1.52433	-1.67512	NA	1.28736	-0.0662313	-1.92381	1.19139	1.39351	2.10523	1.89911	0.248988	-1.12344	0.594547	-0.793348	-0.760565	-1.13897	-0.317239	-0.713035	-0.617741	-2.42459	-0.166929
CTAGTTTGGATAAG	Monocyte	-0.0956126	-0.383739	-0.28039	-0.23848	-0.161947	-0.0859337	-0.0763158	-0.401781	-0.343484	-0.212573	-0.103623	-0.265475	-0.651754	-0.186919	1.498	1.74904	1.48165	-0.415419	-1.27882	-1.44815	-0.0154762	-0.332888	-0.954452	NA	-0.686584	-1.00662	-2.73932	-0.279092	1.27655	1.6113	2.09586	0.520233	-1.12344	1.62059	-0.793348	-0.994395	-0.992036	-0.458853	-0.713035	-0.887332	-1.19278	1.07918
GTACCCTGTCGACA	Monocyte	-0.0956126	-0.383739	-0.28039	-0.23848	-0.161947	-0.0859337	-0.0763158	-0.401781	-0.343484	-0.212573	-0.103623	-0.265475	-0.651754	-0.186919	2.15425	2.14331	0.865219	-1.62164	-0.936274	-0.78998	-0.583565	-0.764684	-1.31341	NA	0.481666	-1.32502	-1.77405	1.59319	1.89287	2.05265	1.98974	0.166368	-1.12344	0.211498	-0.793348	-0.357411	-1.10667	-0.400977	-0.713035	-0.265729	-2.21224	-0.0356891
GCAATCGAAGCCAT	Monocyte	-0.0956126	-0.383739	4.04615	-0.23848	-0.161947	-0.0859337	-0.0763158	-0.401781	-0.343484	-0.212573	-0.103623	-0.265475	-0.651754	-0.186919	2.70482	2.59496	2.2763	-0.680625	-1.02995	-1.75944	-0.0858023	-1.17478	-2.29087	NA	-0.686584	-0.814102	-2.26367	0.818594	1.4572	2.20292	2.0676	0.251008	-1.12344	0.642221	-0.793348	-0.920063	-1.2618	-0.82729	-0.713035	-0.760144	-1.15966	-0.304066
ATAGCCGATCTATC	Monocyte	-0.0956126	-0.383739	-0.28039	-0.23848	-0.161947	-0.0859337	-0.0763158	-0.401781	-0.343484	-0.212573	-0.103623	-0.265475	-0.651754	-0.186919	2.79823	2.18394	1.12494	-0.257013	-2.08057	-2.16198	-1.1069	-1.14279	-0.48229	NA	-0.686584	-2.62454	-2.59461	0.217973	1.89567	2.0032	1.89025	0.158853	-1.12344	0.393434	-0.793348	-0.923452	-1.12942	-0.776986	-0.713035	-0.381367	-2.81103	0.863138
TACTCTGAAGTCTG	Monocyte	-0.0956126	-0.383739	3.7296	-0.23848	-0.161947	-0.0859337	-0.0763158	-0.401781	-0.343484	-0.212573	-0.103623	-0.265475	-0.651754	-0.186919	1.95159	1.30949	0.54111	-0.954807	-0.722403	-0.0975093	-0.31322	-0.894909	-2.11967	NA	-0.686584	-1.22136	-1.9013	-0.324657	1.36647	1.87324	1.84966	0.135016	-1.12344	0.773833	-0.793348	-0.676459	-0.968895	-1.01659	-0.713035	-1.05206	-2.55762	0.564139
TCAAGTCTCTGTTT	Monocyte	-0.0956126	3.07459	-0.28039	-0.23848	-0.161947	-0.0859337	-0.0763158	-0.401781	-0.343484	-0.212573	-0.103623	-0.265475	-0.651754	-0.186919	2.77131	3.04196	1.78919	1.91535	-0.753158	-0.599712	0.39826	-1.25017	0.213529	NA	0.582377	-1.46941	-1.4113	-0.415785	1.36563	2.00363	2.30785	0.264481	-1.12344	1.71708	-0.793348	-0.845694	-1.16914	-1.14699	-0.713035	-1.12912	-1.91772	0.252324
AGATTCCTTCTCGC	Monocyte	-0.0956126	3.00913	-0.28039	-0.23848	-0.161947	-0.0859337	-0.0763158	-0.401781	-0.343484	-0.212573	-0.103623	-0.265475	-0.651754	-0.186919	2.28011	2.32416	1.60309	0.476681	-0.471413	0.0448678	-0.301347	-1.04341	-0.824677	NA	1.10608	-0.0736359	-0.931375	-1.19452	2.16988	2.39783	2.31592	0.387927	-1.12344	-0.285791	-0.793348	-0.97887	-1.3092	-1.19591	-0.713035	-0.996174	-1.21486	-0.867588
GAATTAACTGACCA	Monocyte	-0.0956126	2.77449	-0.28039	-0.23848	-0.161947	-0.0859337	-0.0763158	-0.401781	-0.343484	-0.212573	-0.103623	-0.265475	-0.651754	-0.186919	3.06144	3.01218	2.88812	0.871574	-0.053215	-0.371909	0.00461698	-1.82933	-1.89325	NA	0.63609	-1.06216	-1.74999	-1.19452	1.11617	2.14729	2.16384	0.492693	-1.12344	-0.273049	-0.793348	-0.873706	-1.17526	-0.910981	-0.713035	-1.12261	-2.23528	0.630345
AGCCGGTGCAGAGG	Monocyte	-0.0956126	-0.383739	-0.28039	-0.23848	-0.161947	-0.0859337	-0.0763158	-0.401781	-0.343484	-0.212573	-0.103623	-0.265475	-0.651754	-0.186919	2.28724	1.77572	0.791867	-0.992501	-0.29572	-0.0250264	-0.726044	-0.419704	-2.14728	NA	0.991936	-1.37315	-1.32206	-0.0429862	2.07146	1.86225	2.02408	0.343937	-1.12344	0.500101	-0.793348	-0.86379	-0.968513	-0.420902	-0.713035	-1.05279	-2.20194	1.78415
CAGCACCTTATCGG	Monocyte	-0.0956126	-0.383739	-0.28039	4.38694	-0.161947	-0.0859337	-0.0763158	-0.401781	-0.343484	-0.212573	-0.103623	-0.265475	-0.651754	-0.186919	2.23658	2.22024	1.49605	-0.173995	-1.03066	-1.54005	-0.901402	-0.697287	-1.15878	NA	1.09265	-1.30281	-2.21556	-1.19452	1.91038	1.89857	2.08203	0.16813	-1.12344	1.08593	-0.793348	-0.889647	-1.09505	-0.392568	-0.713035	-0.447715	-1.98592	-0.50292
CTCCACGACCATGA	Monocyte	-0.0956126	-0.383739	-0.28039	-0.23848	-0.161947	-0.0859337	-0.0763158	-0.401781	-0.343484	-0.212573	-0.103623	-0.265475	-0.651754	-0.186919	2.5081	1.87809	1.54957	-1.49868	-0.466111	-0.474809	-0.456613	-1.29586	-2.14176	NA	-0.686584	-1.39166	-1.88113	-0.38679	2.02555	1.82758	1.88802	-0.116585	-1.12344	1.08249	-0.793348	-1.0868	-1.2487	-0.0442398	-0.713035	-1.23329	-2.53064	-0.523817
AGCCGGACTGGATC	Monocyte	-0.0956126	2.76155	-0.28039	4.41187	-0.161947	-0.0859337	-0.0763158	-0.401781	-0.343484	-0.212573	-0.103623	-0.265475	-0.651754	-0.186919	1.22805	1.27754	1.27844	0.342956	-0.548124	-0.997074	-0.527852	-1.59629	-1.1146	NA	-0.686584	0.0633502	-1.43807	2.27665	1.031	1.6841	2.05826	0.44853	-1.12344	0.652135	-0.793348	-0.714548	-0.747422	-0.774354	-0.713035	-0.927292	-2.24847	0.474933
AATACTGAGGACAG	Monocyte	-0.0956126	-0.383739	-0.28039	-0.23848	-0.161947	-0.0859337	-0.0763158	-0.401781	-0.343484	-0.212573	-0.103623	-0.265475	-0.651754	-0.186919	2.76221	1.66374	1.69736	0.879651	-0.521258	-0.616539	0.257608	-0.931463	-0.570648	NA	-0.686584	-2.62454	-1.21459	-0.382648	1.57056	2.29501	2.32706	0.302418	-1.12344	-0.19741	-0.793348	-0.794868	-0.995251	-0.183416	-0.713035	-1.06998	-0.360283	-0.192001
ACTCAGGAAAGCCT	Monocyte	-0.0956126	-0.383739	3.5745	-0.23848	-0.161947	-0.0859337	-0.0763158	-0.401781	-0.343484	-0.212573	-0.103623	-0.265475	-0.651754	-0.186919	3.28982	2.35952	2.46648	-0.780246	-1.02536	-0.338256	0.102343	-1.44779	-1.74415	NA	-0.686584	-0.177301	-1.95213	0.255253	1.81	2.28608	2.24194	0.284492	-1.12344	0.528839	-0.793348	-0.685446	-1.04851	-0.654787	-0.713035	-0.471471	-0.790263	-0.969613
GCGACTCTCTGAGT	Monocyte	-0.0956126	2.8034	-0.28039	-0.23848	-0.161947	-0.0859337	-0.0763158	-0.401781	-0.343484	-0.212573	-0.103623	-0.265475	-0.651754	-0.186919	2.34028	2.49353	1.80033	-0.331055	-1.26751	-1.70508	0.129743	-1.38839	-0.92684	NA	1.72377	0.289192	-2.30169	-0.382648	1.86906	1.85497	1.85139	0.287041	-1.12344	-0.205978	-0.793348	-0.520085	-1.15506	-0.794901	-0.713035	-0.75645	-2.46285	1.4821
CAAGTTCTCTTACT	Monocyte	-0.0956126	-0.383739	-0.28039	4.31671	-0.161947	-0.0859337	-0.0763158	-0.401781	-0.343484	-0.212573	-0.103623	-0.265475	-0.651754	-0.186919	0.895575	1.50119	2.70609	3.59813	0.244437	0.111526	0.245735	-1.01714	-0.733558	NA	-0.686584	-0.491999	-0.987631	0.37952	0.952228	2.18229	2.21757	0.565258	-1.12344	0.114625	-0.793348	-1.01905	-1.01177	-1.02887	-0.713035	-1.29401	-1.80411	0.421093
ACGTTACTCACACA	Monocyte	-0.0956126	-0.383739	3.52316	-0.23848	-0.161947	-0.0859337	-0.0763158	-0.401781	-0.343484	-0.212573	-0.103623	-0.265475	1.60501	-0.186919	2.36996	2.89927	2.0807	-0.295605	-1.29013	-1.21193	-0.603658	-1.53918	-1.10908	NA	2.20047	-0.306883	-2.37075	1.58905	2.12217	2.16587	2.20628	0.120637	-1.12344	0.94489	-0.793348	-0.693753	-0.900342	-1.31452	-0.713035	-0.313227	-0.561277	-0.713013
CAGACCCTCCCGTT	Monocyte	-0.0956126	2.77052	-0.28039	-0.23848	-0.161947	-0.0859337	-0.0763158	-0.401781	-0.343484	-0.212573	-0.103623	-0.265475	-0.651754	-0.186919	2.35176	2.19635	1.57293	-0.0223206	-0.447728	-0.57512	-0.564385	-2.12404	-3.48922	NA	-0.686584	-0.188408	-1.41983	2.36778	2.04063	2.2019	1.98141	0.137606	-1.12344	1.72766	-0.793348	-1.14156	-1.1737	-0.867758	-0.713035	-0.25691	-0.904558	-0.312855
ATGAGAGATCCAGA	Monocyte	-0.0956126	2.82849	-0.28039	-0.23848	-0.161947	-0.0859337	-0.0763158	-0.401781	-0.343484	-0.212573	-0.103623	-0.265475	1.70192	-0.186919	1.73746	1.36781	1.06354	-0.855186	-0.674326	-1.18216	-0.155215	-1.5129	-2.11691	NA	-0.686584	0.118885	-2.71837	-1.19452	2.21367	1.65559	1.84848	0.127031	-1.12344	0.187247	-0.793348	-0.903222	-1.00471	-0.458928	-0.713035	-1.06777	-2.81446	-0.0905777
AGTGACACCACTAG	Monocyte	-0.0956126	-0.383739	-0.28039	-0.23848	-0.161947	-0.0859337	-0.0763158	-0.401781	-0.343484	-0.212573	-0.103623	-0.265475	-0.651754	-0.186919	2.28447	1.99658	1.09805	-1.09212	-0.977281	-0.262537	0.364467	-1.55745	-1.79109	NA	-0.686584	-1.10659	-1.4047	2.60803	1.12412	2.29387	1.90725	0.269614	-1.12344	0.493896	-0.793348	-0.758515	-0.953181	-0.0953427	-0.713035	-1.02491	-2.54174	1.30199
GGATTGTGAACCAC	Monocyte	-0.0956126	-0.383739	3.70679	-0.23848	-0.161947	-0.0859337	-0.0763158	-0.401781	-0.343484	-0.212573	-0.103623	-0.265475	-0.651754	-0.186919	2.77052	3.15053	3.82431	1.77265	-0.708616	-0.925238	0.569052	-1.18392	-1.54258	NA	1.05236	0.259574	-1.87182	-0.759589	2.25648	2.44179	2.27462	0.37169	-1.12344	0.870138	-0.793348	-0.926909	-1.15834	-0.966039	-0.713035	-0.45401	-2.24577	-0.0542254
CTTACATGTCCGAA	Monocyte	-0.0956126	-0.383739	3.38435	-0.23848	-0.161947	-0.0859337	-0.0763158	-0.401781	-0.343484	-0.212573	-0.103623	-0.265475	1.52265	5.50214	2.83662	2.55712	2.39367	-0.0106533	-0.798407	-0.511697	-0.410946	-1.35526	-1.04557	NA	-0.686584	-1.21025	-1.45164	1.13754	1.7969	2.61312	2.35474	0.521402	-1.12344	0.283452	-0.793348	-0.820514	-1.27026	-1.14589	-0.713035	-0.80316	-1.33558	0.0538824
ACCCGTACAGGTCT	Monocyte	-0.0956126	-0.383739	3.4483	4.22567	-0.161947	-0.0859337	-0.0763158	-0.401781	-0.343484	-0.212573	-0.103623	-0.265475	-0.651754	-0.186919	2.92726	2.9427	2.89165	1.59046	-0.273803	-1.38214	-1.19641	-0.968017	-1.04833	NA	1.3545	-1.33613	-1.41401	-0.937704	1.5293	1.98655	2.43389	0.566257	-1.12344	0.320758	-0.793348	-0.805455	-1.03002	-0.813614	-0.713035	-0.942533	-1.14576	-0.385262
TACGCCACCTTGGA	Monocyte	-0.0956126	-0.383739	4.03949	-0.23848	-0.161947	-0.0859337	-0.0763158	-0.401781	-0.343484	-0.212573	-0.103623	-0.265475	1.55696	-0.186919	2.18472	2.47367	2.82319	0.50899	-0.467525	-0.505873	-0.625578	-1.28101	-1.88221	NA	0.7838	-0.247645	-0.934478	-0.879713	2.76351	2.4515	2.38629	-0.0931261	-1.12344	0.630376	-0.793348	-0.65977	-1.0053	-1.04329	-0.713035	-0.452585	-1.29347	-0.0869897
TCATCAACTCACGA	Monocyte	-0.0956126	-0.383739	-0.28039	-0.23848	-0.161947	-0.0859337	-0.0763158	-0.401781	-0.343484	-0.212573	-0.103623	-0.265475	1.5913	-0.186919	2.44635	2.56332	2.31216	0.949207	-0.75846	-0.731735	-0.906882	-0.957736	-1.18087	NA	-0.686584	-0.506808	-1.10053	-1.19452	2.28591	2.30092	2.1427	0.0291747	-1.12344	0.458424	-0.793348	-1.0655	-1.10023	-0.978121	-0.713035	-0.533376	-2.53821	-0.00463436
TCGGCACTTCGTGA	Monocyte	-0.0956126	-0.383739	-0.28039	4.3791	-0.161947	-0.0859337	-0.0763158	-0.401781	-0.343484	-0.212573	-0.103623	-0.265475	-0.651754	5.80035	2.85127	1.89701	1.68568	-0.205856	-0.818203	-1.10256	-0.0885423	-1.24788	-1.18915	NA	-0.686584	-0.628985	-0.504994	-0.295661	1.07	2.1265	1.97784	0.366223	-1.12344	-0.0105101	-0.793348	-0.872965	-1.3057	0.16645	-0.713035	-0.645814	-1.40205	0.039119
TTACTCGACGTACA	Monocyte	-0.0956126	-0.383739	3.07978	-0.23848	-0.161947	-0.0859337	-0.0763158	-0.401781	-0.343484	-0.212573	-0.103623	-0.265475	1.34194	-0.186919	3.17108	3.03917	3.46923	1.45898	-0.385511	-1.37955	-0.41186	-1.03656	-1.26647	NA	-0.391165	-0.632688	-0.944178	-0.366079	2.05223	2.66734	2.682	0.175257	-1.12344	0.0153627	-0.793348	-0.961651	-1.24705	-1.36688	-0.713035	-1.07657	-0.608436	-0.506012
ACTCTCCTTTCGCC	Monocyte	-0.0956126	3.14088	-0.28039	-0.23848	-0.161947	-0.0859337	-0.0763158	-0.401781	-0.343484	-0.212573	-0.103623	-0.265475	1.70716	-0.186919	2.2156	2.18705	1.83619	0.587969	-1.26539	-0.666371	-1.00369	-1.35184	-2.1031	NA	1.42835	-0.292073	-1.7434	-0.308088	1.4647	1.76406	2.03364	0.00839039	-1.12344	1.54629	-0.793348	-0.70796	-1.13284	-1.09952	-0.713035	-0.56002	-3.02908	-1.30582
TCATCATGAAACGA	Monocyte	-0.0956126	2.81016	-0.28039	-0.23848	-0.161947	-0.0859337	-0.0763158	-0.401781	-0.343484	-0.212573	-0.103623	-0.265475	-0.651754	-0.186919	2.29041	2.6995	1.22437	0.0409521	-0.736897	-0.748561	-0.879483	-2.02466	-2.23564	NA	-0.686584	-1.06956	-1.69102	-0.105119	1.39128	1.89611	2.14074	0.0765686	-1.12344	0.587593	-0.793348	-0.368589	-1.17564	-0.572406	-0.713035	-0.589452	-1.42199	0.722848
TCTAAGCTCTCCAC	Monocyte	-0.0956126	-0.383739	3.63699	-0.23848	-0.161947	-0.0859337	-0.0763158	-0.401781	-0.343484	-0.212573	-0.103623	-0.265475	-0.651754	-0.186919	1.99157	1.94819	2.14237	-0.0223206	-0.645338	-0.826221	-0.926976	-1.08568	-0.142664	NA	-0.686584	-1.15472	-1.59791	0.0522847	2.30149	2.61374	2.1451	0.366794	-1.12344	0.0650511	-0.793348	-0.541236	-1.16156	-0.532654	-0.713035	-1.09439	-2.17136	0.411488
GAAGCTACCATGGT	Monocyte	-0.0956126	3.05203	-0.28039	-0.23848	-0.161947	-0.0859337	-0.0763158	-0.401781	-0.343484	-0.212573	-0.103623	-0.265475	-0.651754	-0.186919	2.03907	1.93733	1.16162	0.193973	-0.669023	-0.0412057	0.371774	-1.66712	-0.0543061	NA	-0.686584	-0.195813	-2.2078	0.11856	1.59152	2.06346	2.02989	0.212747	-1.12344	0.0497478	-0.793348	-0.765376	-1.16869	-0.318274	-0.713035	-0.601841	-2.40688	-0.330768
GTGGATTGTGCATG	Monocyte	-0.0956126	-0.383739	3.66499	-0.23848	-0.161947	-0.0859337	-0.0763158	-0.401781	-0.343484	-0.212573	-0.103623	-0.265475	-0.651754	-0.186919	2.95734	2.04901	2.37302	1.48097	-0.54671	-0.977659	-0.0730157	-1.53689	0.172111	NA	-0.686584	-0.292073	-1.45009	-0.150684	1.27306	2.50407	2.33976	0.313551	-1.12344	0.320466	-0.793348	-0.698224	-1.20467	-1.08366	-0.713035	-0.931829	-1.42999	0.882629
TTTCACGAGGCGAA	Monocyte	-0.0956126	-0.383739	3.52731	-0.23848	-0.161947	-0.0859337	-0.0763158	-0.401781	-0.343484	-0.212573	-0.103623	-0.265475	-0.651754	-0.186919	2.55401	2.14703	2.86122	-0.591775	-0.969504	-0.71232	-0.327834	-1.19877	-0.631394	NA	1.70363	-0.79559	-2.21711	0.309102	1.36201	2.30993	2.45123	0.307677	-1.12344	0.942724	-0.793348	-0.849573	-1.00113	-0.540069	-0.713035	-0.720793	-1.46013	1.81728
CGTGCACTCACAAC	Monocyte	-0.0956126	-0.383739	-0.28039	-0.23848	-0.161947	-0.0859337	-0.0763158	-0.401781	-0.343484	-0.212573	-0.103623	-0.265475	-0.651754	-0.186919	2.32326	2.16874	1.99947	-2.29026	-0.856382	-0.155107	-0.651151	-0.814946	0.0147235	NA	-0.686584	-2.12473	-1.44195	-1.19452	1.76538	1.56927	1.88185	0.230432	-1.12344	0.451977	-0.793348	-0.702544	-1.23656	-1.05558	-0.713035	-0.536847	-2.9372	0.573198
CATACTACGGACGA	Monocyte	-0.0956126	-0.383739	-0.28039	-0.23848	-0.161947	-0.0859337	-0.0763158	-0.401781	-0.343484	-0.212573	-0.103623	-0.265475	1.66997	-0.186919	2.23143	2.45475	1.7699	-0.979039	-1.07626	-0.944653	-0.515066	-2.04294	-1.13117	NA	0.0318224	-2.18396	-0.968232	-1.19452	1.0013	2.27593	2.10361	0.0685291	-1.12344	0.673822	-0.793348	-0.899709	-1.01605	-1.36665	-0.713035	-1.0916	-2.01406	-0.586218
GCAGTCCTTTAGGC	Monocyte	11.1252	-0.383739	-0.28039	-0.23848	-0.161947	-0.0859337	-0.0763158	-0.401781	-0.343484	-0.212573	-0.103623	-0.265475	-0.651754	-0.186919	2.90153	2.17774	0.967369	-0.319837	-0.591605	-1.02749	0.192762	-1.90358	-1.06214	NA	-0.686584	-1.21766	-1.59752	2.3595	2.02064	2.03702	2.122	0.345175	-1.12344	0.502106	-0.793348	-0.652401	-1.11155	-0.705216	-0.713035	-0.660145	-1.54536	0.570512
TAGGTGACGTGTAC	Monocyte	-0.0956126	3.11414	-0.28039	-0.23848	-0.161947	-0.0859337	-0.0763158	-0.401781	-0.343484	-0.212573	-0.103623	-0.265475	1.91122	-0.186919	1.743	2.43862	0.762254	-0.736718	-0.579586	-1.43974	0.0100969	-1.01257	-3.55825	NA	-0.686584	-0.758567	-0.955041	-1.19452	1.22416	1.31396	2.04433	0.0155812	-1.12344	0.0795252	-0.793348	-1.13447	-0.622278	-0.820375	-0.713035	-1.10278	-0.943545	0.8439
ACAGTGACAGATCC	Monocyte	-0.0956126	-0.383739	-0.28039	-0.23848	-0.161947	-0.0859337	-0.0763158	-0.401781	-0.343484	-0.212573	-0.103623	-0.265475	-0.651754	-0.186919	2.74796	2.52641	0.109417	-0.914869	-1.12505	-0.747267	0.453973	-1.57002	-1.21124	NA	0.991936	-1.42499	-2.61052	-0.370221	0.648311	1.68218	2.13156	0.545505	-1.12344	0.78915	-0.793348	-0.840006	-1.25957	-1.00683	-0.713035	-0.658978	-1.1832	0.513293
GAGGCAGAGACGAG	Monocyte	-0.0956126	-0.383739	3.71681	-0.23848	-0.161947	-0.0859337	-0.0763158	-0.401781	-0.343484	-0.212573	-0.103623	-0.265475	-0.651754	-0.186919	4.26114	2.58845	1.3594	-1.57138	-1.38205	-0.18876	-0.130555	-1.89215	-2.08378	NA	0.750229	-1.43609	-2.54417	-0.614612	1.82244	1.92329	1.8831	0.0428615	-1.12344	1.04206	-0.793348	-0.563585	-1.12324	-1.0368	-0.713035	-0.684832	-1.44444	1.00087
CTTGAACTGTTTCT	Monocyte	-0.0956126	-0.383739	3.32673	-0.23848	-0.161947	-0.0859337	-0.0763158	-0.401781	-0.343484	-0.212573	-0.103623	-0.265475	-0.651754	-0.186919	2.19304	2.83692	2.77265	1.77175	-0.234917	-0.391324	0.270395	-1.17592	-1.42109	NA	-0.666442	-0.243943	-1.18045	-1.19452	2.14889	2.33698	2.54927	0.376932	-1.12344	1.21082	-0.793348	-0.891451	-1.06406	-0.691181	-0.713035	-0.826974	-1.22401	1.39506
GTCACAGATTCTCA	Monocyte	-0.0956126	-0.383739	3.7699	-0.23848	-0.161947	-0.0859337	-0.0763158	-0.401781	-0.343484	-0.212573	-0.103623	-0.265475	-0.651754	-0.186919	1.95991	1.71275	1.11054	-1.03827	-0.661246	-1.08897	-0.487666	-0.825227	-1.00139	NA	-0.686584	-0.166194	-1.96765	0.404373	1.3543	1.80452	2.04462	0.277887	-1.12344	0.210171	-0.793348	-1.08526	-0.981901	-1.30737	-0.713035	-1.0459	-2.86487	-0.550918
GACCATGATGGTTG	Monocyte	-0.0956126	-0.383739	-0.28039	-0.23848	-0.161947	-0.0859337	-0.0763158	-0.401781	-0.343484	-0.212573	-0.103623	-0.265475	-0.651754	-0.186919	2.54491	2.64397	1.52403	-1.35329	-1.08121	-1.37178	-0.547945	-1.99725	-2.17766	NA	-0.686584	-0.029208	-1.93971	-1.19452	2.47515	2.00609	2.0949	0.484417	-1.12344	0.47259	-0.793348	-0.684004	-1.26334	-1.31403	-0.713035	-0.484293	-1.17252	1.17241
CGTGAAACAAGGCG	Monocyte	-0.0956126	-0.383739	-0.28039	-0.23848	-0.161947	-0.0859337	-0.0763158	-0.401781	-0.343484	-0.212573	-0.103623	-0.265475	-0.651754	-0.186919	2.30268	2.89058	2.38688	1.43564	-0.342383	0.456467	-0.146082	-1.63856	-0.217216	NA	-0.686584	-0.503106	-0.483268	-1.18624	1.57921	2.84229	2.40583	0.413716	-1.12344	0.230694	-0.793348	-0.562293	-1.03975	-0.900024	-0.713035	-1.11224	-1.54369	-0.41994
GCGTAAACTCCGAA	Monocyte	-0.0956126	-0.383739	-0.28039	4.42763	-0.161947	-0.0859337	-0.0763158	-0.401781	-0.343484	-0.212573	-0.103623	-0.265475	-0.651754	-0.186919	2.06282	2.07351	2.14182	-0.973205	-1.02218	-0.285835	-0.939762	-0.603617	-0.736319	NA	-0.686584	-1.46201	-0.979871	2.5956	1.30123	1.55513	2.08321	0.141591	-1.12344	0.555028	-0.793348	-1.06137	-1.17932	-0.359668	-0.713035	-0.793531	-1.20425	0.600083
GATTCGGACCAACA	Monocyte	-0.0956126	-0.383739	-0.28039	-0.23848	-0.161947	-0.0859337	-0.0763158	-0.401781	-0.343484	-0.212573	-0.103623	-0.265475	-0.651754	-0.186919	2.60626	2.80838	2.28934	-0.13675	-0.527267	-0.860521	-0.526025	-1.40552	-0.769453	NA	-0.686584	-1.06956	-1.37599	-0.726451	1.51674	1.93697	2.31583	0.185866	-1.12344	0.494841	-0.793348	-0.797598	-0.954879	-0.687499	-0.713035	-0.988505	-0.895765	0.61474
CGTTAACTTTGAGC	Monocyte	-0.0956126	-0.383739	-0.28039	-0.23848	-0.161947	-0.0859337	-0.0763158	-0.401781	-0.343484	-0.212573	-0.103623	-0.265475	1.70477	-0.186919	2.38421	2.72369	3.15164	-0.495295	-0.480958	-0.558941	-0.0529226	-1.21704	-2.31848	NA	-0.686584	-1.06586	-2.45959	-1.19452	1.91541	2.37318	2.20403	0.199825	-1.12344	0.0877368	-0.793348	-0.703769	-0.877662	-0.811544	-0.713035	-0.923662	-1.31549	-0.610155
CGAACATGATGACC	Monocyte	-0.0956126	2.72692	3.18439	-0.23848	-0.161947	-0.0859337	-0.0763158	-0.401781	-0.343484	-0.212573	-0.103623	-0.265475	-0.651754	-0.186919	2.4135	3.71355	3.68983	1.49802	-0.464343	-0.502637	-0.441086	-0.720134	-0.0874403	NA	-0.082317	0.141099	-1.16998	-0.544194	1.67594	2.88929	2.50292	0.31286	-1.12344	0.162464	-0.793348	-0.554725	-1.18424	-0.339595	-0.713035	-0.623627	-0.925644	0.121862
CTATCATGCCATGA	Monocyte	-0.0956126	2.77678	-0.28039	-0.23848	-0.161947	-0.0859337	-0.0763158	-0.401781	-0.343484	-0.212573	-0.103623	-0.265475	-0.651754	-0.186919	2.34819	1.67056	1.10212	0.329942	-0.644631	-0.572531	0.391867	-1.79506	-1.81594	NA	1.24707	-1.25098	-1.03264	-1.19452	1.61952	2.44069	2.19034	0.48942	-1.12344	0.880679	-0.793348	-0.866982	-1.15112	-0.85989	-0.713035	-0.597207	-2.03552	0.204089
CCCTACGATCCTCG	Monocyte	9.22941	-0.383739	3.657	-0.23848	-0.161947	-0.0859337	-0.0763158	-0.401781	-0.343484	-0.212573	-0.103623	-0.265475	-0.651754	-0.186919	2.37353	2.68771	3.75612	2.50455	-0.503936	-0.45863	-0.378067	-1.07882	-0.910273	NA	-0.686584	0.0078153	-0.749804	-0.482061	1.63729	2.98429	2.50514	0.282834	-1.12344	0.596909	-0.793348	-1.06528	-1.15927	-0.40362	-0.713035	-1.00019	-1.36514	-1.63379
TATCGACTAAACAG	Monocyte	-0.0956126	-0.383739	-0.28039	-0.23848	-0.161947	-0.0859337	-0.0763158	-0.401781	-0.343484	-0.212573	-0.103623	-0.265475	-0.651754	-0.186919	1.40102	2.05676	1.32028	-0.734026	-0.223959	-1.02296	-0.863956	-1.30043	-2.13624	NA	-0.686584	0.341025	-0.814983	-0.602185	1.83403	1.82209	1.97667	0.168471	-1.12344	0.449969	-0.793348	-0.782599	-1.12188	-1.00773	-0.713035	-1.06313	-1.58453	-0.168165
CACTAACTTGCTCC	Monocyte	-0.0956126	2.84226	-0.28039	-0.23848	-0.161947	-0.0859337	-0.0763158	-0.401781	-0.343484	-0.212573	-0.103623	-0.265475	-0.651754	-0.186919	2.49029	2.30244	1.85195	0.471296	-0.646752	-0.111747	-0.0127362	-1.02742	-1.53706	NA	-0.686584	0.670532	-0.495683	-0.544194	1.47526	2.05019	2.12891	0.751517	-1.12344	0.0996597	-0.793348	-0.813922	-1.01533	-1.10886	-0.713035	-0.75955	-1.88186	0.350823
TACGCGCTCGCATA	Monocyte	-0.0956126	-0.383739	-0.28039	-0.23848	-0.161947	-0.0859337	-0.0763158	-0.401781	-0.343484	-0.212573	-0.103623	-0.265475	-0.651754	-0.186919	2.08221	2.6722	1.56288	0.33802	-0.850019	-0.346022	-0.895009	-1.12337	-1.23057	NA	1.72377	-0.314287	-1.48501	0.495502	1.55855	1.94819	2.12491	0.101163	-1.12344	0.923731	-0.793348	-0.497766	-0.790436	-0.774343	-0.713035	-0.773978	-0.868966	0.396891
CGCTAAGATCGACA	Monocyte	-0.0956126	-0.383739	3.91865	-0.23848	-0.161947	-0.0859337	-0.0763158	-0.401781	-0.343484	-0.212573	-0.103623	-0.265475	-0.651754	-0.186919	1.70975	2.67468	2.40535	0.645857	-0.140885	-1.05208	-0.105895	-0.782961	-0.117813	NA	-0.686584	-1.03994	-0.383947	0.2304	1.89983	2.0551	2.25135	0.268676	-1.12344	-0.0376315	-0.793348	-1.16391	-1.19198	-0.926319	-0.713035	-1.16793	-1.19718	0.0282507
CTGGATGAAAAAGC	Monocyte	-0.0956126	-0.383739	-0.28039	-0.23848	-0.161947	-0.0859337	-0.0763158	-0.401781	-0.343484	-0.212573	-0.103623	-0.265475	-0.651754	-0.186919	2.4511	2.48205	1.4447	-1.74459	-0.620239	-1.09997	-0.4146	-1.54375	-3.03362	NA	-0.686584	-2.62454	-2.382	1.2701	1.91566	1.91992	2.00919	0.18841	-1.12344	0.0839548	-0.793348	-1.25271	-1.2951	-0.533352	-0.713035	-1.27448	-2.37532	0.247774
ACGAGGGAGGCGAA	Monocyte	-0.0956126	2.88636	-0.28039	-0.23848	-0.161947	-0.0859337	-0.0763158	-0.401781	-0.343484	-0.212573	-0.103623	-0.265475	-0.651754	-0.186919	2.28447	2.09585	0.815502	-1.71318	-1.21166	-0.883819	0.114216	-1.60429	-2.78788	NA	-0.686584	-1.16582	-1.98084	-1.19452	1.34584	1.82782	1.84501	0.0940723	-1.12344	0.177481	-0.793348	-0.990493	-1.2608	-1.01028	-0.713035	-1.04828	-1.98745	0.562271
TCCGGACTAGATGA	Monocyte	-0.0956126	-0.383739	-0.28039	-0.23848	-0.161947	-0.0859337	-0.0763158	-0.401781	-0.343484	-0.212573	-0.103623	-0.265475	-0.651754	-0.186919	2.33672	2.83382	1.56587	0.0921087	-0.923548	-0.903882	-0.991822	-1.00114	-0.943408	NA	-0.686584	-2.25801	-1.89122	1.18311	1.38697	2.3984	2.31426	0.254751	-1.12344	0.378914	-0.793348	-0.9429	-0.99887	-1.13343	-0.713035	0.447651	-1.86213	-0.27236
CCATCGTGAAAAGC	Monocyte	-0.0956126	2.70008	3.5279	-0.23848	-0.161947	-0.0859337	-0.0763158	-0.401781	-0.343484	-0.212573	-0.103623	-0.265475	1.60783	-0.186919	1.80316	2.39364	1.64955	-1.16168	-0.824566	-0.883819	-1.02927	-1.59401	0.497931	NA	-0.686584	-0.666009	-2.22371	1.23282	1.10264	2.31941	2.22798	0.42528	-1.12344	0.76809	-0.793348	-0.879781	-0.683288	-0.941462	-0.713035	-0.516862	-2.8094	1.11691
TGTCAGGATAGCCA	Monocyte	-0.0956126	2.51448	-0.28039	-0.23848	-0.161947	-0.0859337	-0.0763158	-0.401781	-0.343484	-0.212573	-0.103623	-0.265475	-0.651754	-0.186919	3.16593	1.544	2.18475	0.696565	-0.214414	-1.0935	0.4832	-0.388861	-1.02348	NA	-0.686584	0.533546	-0.93409	2.70744	1.514	3.05515	2.38843	0.161581	-1.12344	-0.0112382	-0.793348	-0.888218	-0.983559	-0.740816	-0.713035	-0.686858	-1.57347	0.278903
ATAATGACTCCCAC	Monocyte	-0.0956126	-0.383739	-0.28039	-0.23848	-0.161947	-0.0859337	-0.0763158	-0.401781	-0.343484	-0.212573	-0.103623	-0.265475	-0.651754	-0.186919	1.83918	1.41496	0.811156	-1.53324	-0.401065	-1.13686	0.192762	-2.1309	-0.636916	NA	-0.686584	-1.20285	-1.5079	2.26837	2.09531	1.92808	1.8191	0.0447302	-1.12344	0.183976	-0.793348	-0.959993	-0.816841	-1.00422	-0.713035	-0.831704	-1.53521	0.0310368
GAAGTAGAGAGCAG	Monocyte	-0.0956126	-0.383739	-0.28039	-0.23848	-0.161947	-0.0859337	-0.0763158	-0.401781	-0.343484	-0.212573	-0.103623	-0.265475	1.61102	-0.186919	2.03194	2.30647	1.6865	0.046337	-1.0395	-0.455394	-0.145168	-1.1348	-0.791542	NA	-0.686584	-1.1251	-1.74728	0.139271	2.21843	1.85674	2.26078	0.370711	-1.12344	0.817957	-0.793348	-1.27354	-0.561062	-1.18666	-0.713035	-0.648919	-2.25614	-0.848187
ATCTGTTGTCAGGT	Monocyte	-0.0956126	-0.383739	-0.28039	4.46567	-0.161947	-0.0859337	-0.0763158	-0.401781	-0.343484	-0.212573	-0.103623	-0.265475	-0.651754	-0.186919	2.24212	1.78875	1.5004	0.158971	0.0698053	-0.508462	-0.116855	-1.80191	-0.567886	NA	-0.686584	-1.21766	-1.90092	0.217973	2.01149	1.77198	1.98668	0.723638	-1.12344	0.287246	-0.793348	-0.95655	-1.2971	-0.894205	-0.713035	-0.454772	-1.91216	-0.366438
ATTTCTCTGGCAAG	Monocyte	-0.0956126	2.824	-0.28039	-0.23848	-0.161947	-0.0859337	-0.0763158	-0.401781	-0.343484	-0.212573	-0.103623	-0.265475	-0.651754	-0.186919	1.54589	1.8967	1.08772	-1.40131	-0.846837	-0.920061	-0.178048	-0.732699	-0.15647	NA	-0.686584	-2.62454	-1.8854	0.822736	1.91323	2.37965	2.13982	0.266272	-1.12344	0.630793	-0.793348	-1.02105	-1.145	-0.837289	-0.713035	-0.594081	-1.11765	1.29111
TAACGTCTTAGAGA	Monocyte	-0.0956126	-0.383739	-0.28039	-0.23848	-0.161947	-0.0859337	-0.0763158	-0.401781	-0.343484	-0.212573	-0.103623	-0.265475	-0.651754	-0.186919	1.24151	1.35912	1.73377	-0.319837	-0.531863	-0.577709	0.158969	-1.44551	-1.47632	NA	-0.686584	-0.358715	-0.15582	-1.19452	1.59053	2.35556	2.18779	-0.0194613	-1.12344	0.170322	-0.793348	-0.886222	-1.10108	-1.01714	-0.713035	-1.0524	-2.95266	0.560358
GAAGTCACACGCAT	Monocyte	-0.0956126	-0.383739	-0.28039	-0.23848	-0.161947	-0.0859337	-0.0763158	-0.401781	-0.343484	-0.212573	-0.103623	-0.265475	-0.651754	-0.186919	2.53502	1.4376	1.37352	-1.54311	-0.986826	-0.469631	0.688698	-1.79848	-2.31019	NA	-0.686584	-0.854827	-1.52264	-0.167253	1.35823	1.64354	1.9493	0.131841	-1.12344	0.741852	-0.793348	-0.663481	-0.814207	-1.04254	-0.713035	-0.520843	-2.36866	-0.128745
TGACACGAAACTGC	Monocyte	-0.0956126	-0.383739	-0.28039	-0.23848	-0.161947	-0.0859337	-0.0763158	-0.401781	-0.343484	5.3528	-0.103623	-0.265475	-0.651754	-0.186919	1.93972	1.56075	0.179781	-1.62478	-1.08545	-0.945948	-0.214581	-1.23189	0.343304	NA	1.89834	-1.36945	-1.93738	-0.395074	1.39991	1.82359	1.83047	0.188891	-1.12344	0.182228	-0.793348	-0.763202	-1.23859	-1.0058	-0.713035	-0.673709	-1.61884	0.68975
CCTCTACTGAAAGT	Monocyte	-0.0956126	2.77793	-0.28039	-0.23848	-0.161947	-0.0859337	-0.0763158	-0.401781	-0.343484	-0.212573	-0.103623	-0.265475	-0.651754	-0.186919	1.97613	2.67375	1.57837	-0.272719	-1.70338	-0.94077	-0.469399	-1.57002	-0.766692	NA	-0.686584	0.155908	-1.77405	-0.643607	1.83444	2.45611	2.11498	0.409394	-1.12344	0.887668	-0.793348	-0.95476	-1.30238	-1.14839	-0.713035	-1.12993	-1.48731	-1.33542
GATGCAACTATCGG	Monocyte	-0.0956126	2.80401	-0.28039	-0.23848	-0.161947	-0.0859337	-0.0763158	-0.401781	-0.343484	-0.212573	-0.103623	-0.265475	-0.651754	-0.186919	2.30386	1.91841	1.62048	-1.75043	-1.05046	-0.20947	-0.535159	-1.7208	-2.45101	NA	-0.686584	-1.48052	-2.7529	-1.19452	1.92026	1.94893	2.02678	-0.121408	-1.12344	0.626085	-0.793348	-0.844306	-1.03769	-0.836551	-0.713035	-0.614708	-2.03369	-0.350093
TATAGATGTGAGAA	Monocyte	-0.0956126	-0.383739	-0.28039	-0.23848	-0.161947	-0.0859337	-0.0763158	-0.401781	-0.343484	-0.212573	-0.103623	-0.265475	1.97233	-0.186919	3.08044	2.73145	0.890757	-0.566196	-1.07768	0.0901696	-0.859389	-1.21818	-2.79616	NA	2.0729	0.137397	-2.85416	0.0854225	1.76506	1.97766	2.02803	0.219481	-1.12344	0.772477	-0.793348	-0.985749	-0.98753	-0.700618	-0.713035	-0.667645	-2.37625	-0.623678
TGCGTAGATGGTAC	Monocyte	-0.0956126	-0.383739	-0.28039	-0.23848	-0.161947	-0.0859337	-0.0763158	-0.401781	-0.343484	-0.212573	-0.103623	-0.265475	-0.651754	-0.186919	2.03907	1.93733	1.49714	-0.251628	-1.44214	-1.17699	-0.655718	-1.79734	-1.87669	NA	-0.686584	0.0189223	-1.74068	-0.196248	1.32186	1.89043	2.04073	0.605988	-1.12344	0.437737	-0.793348	-0.999827	-1.10642	-1.04451	-0.713035	-1.24901	-0.722848	-0.112266
ATGATATGGTTACG	Monocyte	12.3441	-0.383739	-0.28039	-0.23848	-0.161947	-0.0859337	-0.0763158	-0.401781	-0.343484	-0.212573	-0.103623	-0.265475	1.86141	-0.186919	4.34901	2.37317	2.34857	-0.231434	-0.389753	-1.04173	0.145269	-1.77107	-0.242067	NA	-0.686584	-0.181003	-1.46018	0.963572	1.47135	1.87519	2.06895	0.923766	-1.12344	0.468051	-0.793348	-0.914441	-1.06558	-0.42725	-0.713035	-0.858964	-1.64909	0.0188626
GCCATCACCTCGAA	Monocyte	-0.0956126	-0.383739	-0.28039	-0.23848	-0.161947	-0.0859337	-0.0763158	-0.401781	-0.343484	-0.212573	-0.103623	-0.265475	1.594	-0.186919	2.76617	2.31981	2.0087	0.713617	-1.06177	-0.772506	-0.607311	-0.952024	-2.95631	NA	-0.686584	-0.0477196	-1.55252	0.313244	1.32815	1.86929	2.24707	0.200747	-1.12344	0.108329	-0.793348	-0.605711	-1.23705	-0.545402	-0.713035	-1.05818	-1.85397	-0.726139
TTCAAAGATGCTCC	Monocyte	-0.0956126	-0.383739	-0.28039	-0.23848	-0.161947	-0.0859337	-0.0763158	-0.401781	-0.343484	-0.212573	-0.103623	-0.265475	1.62302	-0.186919	2.27141	2.29965	1.2021	0.0790952	-0.62236	-1.45333	0.179062	-2.28397	-0.722513	NA	-0.686584	-1.81373	-1.43302	-0.788585	1.85343	2.16186	2.19275	0.120861	-1.12344	0.843664	-0.793348	-0.85315	-0.894082	-1.42214	-0.713035	-0.618925	-0.0831647	-0.301641
TTCCTAGACCGCTT	Monocyte	-0.0956126	2.89491	-0.28039	-0.23848	-0.161947	-0.0859337	-0.0763158	-0.401781	-0.343484	-0.212573	-0.103623	-0.265475	-0.651754	5.51357	1.71411	2.72866	2.8672	0.524696	-0.593373	-1.33684	-0.784497	-0.420846	-1.62818	NA	-0.686584	0.0818619	-1.43923	0.723323	1.52031	2.29357	2.35616	0.351657	-1.12344	1.09969	-0.793348	-0.800345	-1.24522	-1.11197	-0.713035	-0.807684	-1.64	-0.773123
CTAATGCTCGCATA	Monocyte	-0.0956126	-0.383739	-0.28039	-0.23848	-0.161947	-0.0859337	-0.0763158	-0.401781	-0.343484	-0.212573	-0.103623	-0.265475	-0.651754	-0.186919	2.51245	2.73672	2.0644	-1.05802	-0.780378	-0.270951	0.100516	-1.29358	-0.659006	NA	0.857655	-0.399441	-2.65009	0.077138	2.08496	1.78532	2.10113	0.356615	-1.12344	0.630155	-0.793348	-0.922472	-1.00101	-0.793764	-0.713035	-0.767205	-1.51514	-0.743267
ATTATGGACATGCA	Monocyte	-0.0956126	2.7193	-0.28039	-0.23848	-0.161947	-0.0859337	-0.0763158	-0.401781	-0.343484	-0.212573	-0.103623	-0.265475	-0.651754	-0.186919	2.13841	1.72547	2.2217	-0.231883	-1.04657	-0.298779	0.0767697	-1.26274	-1.87945	NA	-0.686584	-1.19544	-1.78258	-0.544194	1.4625	2.475	2.08241	0.357195	-1.12344	-0.0455137	-0.793348	-0.801689	-1.18949	-1.22004	-0.713035	-0.355119	-2.15961	-0.0524384
AAATTGACTGTCCC	Monocyte	-0.0956126	-0.383739	3.82771	-0.23848	-0.161947	-0.0859337	-0.0763158	-0.401781	-0.343484	-0.212573	-0.103623	-0.265475	-0.651754	6.1904	2.49108	2.04218	2.29179	-1.06924	-1.38982	-0.554411	-0.284907	-0.790958	0.304648	NA	-0.686584	-0.25505	-1.32284	2.21452	1.38831	2.25579	2.15556	0.409177	-1.12344	0.394655	-0.793348	-1.02798	-1.21164	-0.781562	-0.713035	-1.37065	-0.0615724	-0.19034
TAGTACCTAAGGGC	Monocyte	-0.0956126	-0.383739	-0.28039	4.56557	-0.161947	-0.0859337	-0.0763158	-0.401781	-0.343484	-0.212573	-0.103623	-0.265475	-0.651754	-0.186919	1.87995	1.48661	0.506607	-0.291566	-0.930265	-1.50122	-0.369847	-1.23075	-1.19744	NA	-0.686584	-2.62454	-1.69529	-0.20039	1.69104	1.47821	1.91321	0.154457	-1.12344	0.244276	-0.793348	-0.928608	-1.23398	-0.257052	-0.713035	-1.02743	-2.69748	-0.366931
ACACGTGACCCTCA	Monocyte	-0.0956126	-0.383739	3.75704	-0.23848	-0.161947	-0.0859337	-0.0763158	-0.401781	-0.343484	-0.212573	-0.103623	-0.265475	1.74378	-0.186919	2.14712	2.13959	0.872826	-0.71114	0.00476006	-0.169345	-0.762577	-2.24856	-0.634155	NA	1.50221	-1.36205	-1.90247	-0.23767	1.81297	1.94489	1.91504	0.280588	-1.12344	1.12276	-0.793348	-0.853129	-0.799223	-0.686284	-0.713035	-0.474251	-1.09336	0.649721
CAACAGACAAGCAA	Monocyte	-0.0956126	-0.383739	4.1135	-0.23848	-0.161947	-0.0859337	-0.0763158	-0.401781	-0.343484	-0.212573	-0.103623	-0.265475	-0.651754	-0.186919	2.2813	2.50314	1.21595	-0.0483476	-1.37179	-1.67401	-0.557992	-0.642456	-1.3493	NA	-0.686584	-0.0218033	-2.32536	-1.19452	1.66439	1.6985	1.87537	0.0727858	-1.12344	0.22329	-0.793348	-0.868231	-1.24172	-0.69253	-0.713035	-0.83542	-1.75182	0.598477
CCATTAACGCATCA	Monocyte	-0.0956126	-0.383739	4.33932	-0.23848	-0.161947	-0.0859337	-0.0763158	-0.401781	-0.343484	-0.212573	-0.103623	-0.265475	-0.651754	-0.186919	2.40242	1.99038	1.43737	-0.538823	-0.80477	-0.976365	-0.000862977	-1.7071	-3.42295	NA	-0.686584	0.28549	-2.03515	-0.328799	1.49864	1.70873	2.12177	-0.0391974	-1.12344	1.35094	-0.793348	-0.672661	-1.25658	-0.736707	-0.713035	-0.680075	-1.67127	-0.0803615
GTCCACTGGGTTAC	Monocyte	-0.0956126	2.60313	3.40817	-0.23848	-0.161947	-0.0859337	-0.0763158	-0.401781	-0.343484	-0.212573	-0.103623	-0.265475	-0.651754	-0.186919	1.44931	2.56487	2.04429	0.292248	-0.522318	-0.999016	-0.757097	-1.12109	-0.625871	NA	0.152676	0.659425	-1.17735	0.975998	1.77495	2.61008	2.30581	0.419127	-1.12344	0.496284	-0.793348	-0.811052	-1.15955	-1.14721	-0.713035	-1.12304	-2.09805	-0.444541
CCCATGTGACACGT	Monocyte	-0.0956126	2.87582	3.36814	-0.23848	-0.161947	-0.0859337	-0.0763158	-0.401781	-0.343484	-0.212573	-0.103623	-0.265475	-0.651754	-0.186919	2.52789	3.14216	3.17175	1.15832	-0.449142	-0.459277	-0.238328	-1.03084	-0.639677	NA	0.716659	-1.08437	-1.60063	-0.465492	1.90628	1.96435	2.23674	0.177016	-1.12344	0.906151	-0.793348	-0.969725	-1.29464	-0.726419	-0.713035	-0.298747	-1.05969	-1.36261
TCGGCACTGTCTAG	Monocyte	-0.0956126	-0.383739	-0.28039	-0.23848	-0.161947	-0.0859337	-0.0763158	-0.401781	-0.343484	-0.212573	-0.103623	-0.265475	-0.651754	-0.186919	1.28901	1.39448	1.00785	-0.218421	-0.55272	0.00474334	-0.514152	-1.4535	0.116887	NA	-0.686584	-2.62454	-1.80431	-0.324657	1.15311	1.8432	2.02565	-0.0382043	-1.12344	0.194452	-0.793348	-0.855522	-0.9193	-0.329722	-0.713035	-1.03881	-2.67242	-0.49239
TGATCGGAGACGGA	Monocyte	-0.0956126	-0.383739	-0.28039	-0.23848	-0.161947	-0.0859337	-0.0763158	-0.401781	-0.343484	-0.212573	-0.103623	-0.265475	-0.651754	-0.186919	1.0919	2.47553	1.9924	-0.236819	-1.06248	-0.400384	-0.694077	-0.752119	-1.1505	NA	-0.686584	0.0633502	-1.02837	-0.0181329	1.29038	2.76123	2.09263	0.267909	-1.12344	0.437501	-0.793348	-0.499448	-1.00607	-0.735105	-0.713035	-0.904198	-1.45972	-0.0418936
CGGCGATGTGCAGT	Monocyte	-0.0956126	-0.383739	-0.28039	-0.23848	-0.161947	-0.0859337	-0.0763158	-0.401781	-0.343484	-0.212573	-0.103623	-0.265475	-0.651754	-0.186919	2.34621	1.94943	2.13911	-0.325222	-0.728059	-1.4255	0.0329301	-1.9664	-1.14774	NA	-0.686584	-1.4546	-2.23418	-1.19452	1.33628	2.41124	2.31344	0.751099	-1.12344	-0.261913	-0.793348	-0.865165	-1.02966	-0.330458	-0.713035	-0.807794	-1.02784	-0.288081
GCCTCAACTTACCT	Monocyte	-0.0956126	-0.383739	3.57255	-0.23848	-0.161947	-0.0859337	-0.0763158	-0.401781	-0.343484	-0.212573	-0.103623	-0.265475	-0.651754	-0.186919	3.21264	2.22706	2.52407	0.049927	-1.13565	-0.623658	-0.194488	-1.16678	-1.90706	NA	-0.686584	-2.62454	-2.15154	-1.19452	1.65408	1.99879	2.19929	0.504447	-1.12344	0.0380935	-0.793348	-0.84515	-1.29264	-0.570473	-0.713035	-1.12597	-2.65366	0.305662
ACGCGGTGAGCCAT	Monocyte	-0.0956126	-0.383739	3.98347	-0.23848	-0.161947	-0.0859337	-0.0763158	-0.401781	-0.343484	-0.212573	-0.103623	-0.265475	-0.651754	-0.186919	1.81939	1.76983	1.31104	0.0571068	-0.503229	-0.934946	0.46676	-2.97279	-1.20848	NA	-0.686584	-1.07697	-1.66968	-1.19452	2.05907	1.79867	2.13302	0.0534735	-1.12344	0.317424	-0.793348	-0.922356	-0.904952	-0.592427	-0.713035	-0.602576	-1.97162	0.731321
TCTTGATGCCTAAG	Monocyte	-0.0956126	-0.383739	3.5473	-0.23848	-0.161947	-0.0859337	-0.0763158	-0.401781	-0.343484	-0.212573	-0.103623	-0.265475	-0.651754	-0.186919	2.4135	2.48453	2.65611	0.0840314	-0.926023	-0.303956	-0.170742	-1.37697	-1.06214	NA	-0.686584	-0.00329168	-1.41401	0.309102	1.04393	1.93066	2.34751	0.555696	-1.12344	1.22232	-0.793348	-0.773199	-1.08805	-0.245813	-0.713035	-0.711961	-1.40142	1.21353
TCATCATGTGGTAC	Monocyte	-0.0956126	-0.383739	-0.28039	-0.23848	-0.161947	-0.0859337	-0.0763158	-0.401781	-0.343484	-0.212573	-0.103623	-0.265475	-0.651754	-0.186919	1.90251	1.2307	-0.0410914	-2.49534	-1.78222	-1.08638	-0.813723	-1.23646	-2.09206	NA	-0.686584	-1.35094	-1.94243	0.292533	1.85479	1.1568	1.87199	0.183441	-1.12344	0.504306	-0.793348	-0.747565	-0.802729	-0.660142	-0.713035	-0.439652	-2.11943	0.101862
GGAAGGTGTCGCAA	Monocyte	-0.0956126	2.79855	3.6495	-0.23848	-0.161947	-0.0859337	-0.0763158	-0.401781	-0.343484	-0.212573	-0.103623	-0.265475	-0.651754	-0.186919	2.64901	2.48918	2.31624	0.333981	-1.46866	-0.219824	0.176322	-1.30043	-0.780498	NA	0.662946	-2.18026	-2.37618	0.180693	1.69991	1.67246	1.95961	-0.0756327	-1.12344	0.716061	-0.793348	-0.826091	-1.15082	-0.528833	-0.713035	-0.732782	-2.0384	1.00369
CACTTAACATCACG	Monocyte	-0.0956126	-0.383739	3.657	-0.23848	-0.161947	-0.0859337	-0.0763158	-0.401781	-0.343484	-0.212573	-0.103623	-0.265475	-0.651754	-0.186919	2.40677	2.77643	0.816317	-1.31739	-0.602211	-1.597	-0.0721024	-1.09253	-3.52511	NA	-0.686584	-2.62454	-2.58219	-0.714025	1.48963	1.5008	1.96621	0.260219	-1.12344	-0.209939	-0.793348	-0.839696	-1.42787	-0.828705	-0.713035	-0.400303	-1.5	0.408345
TGCGATGAATGTCG	Monocyte	-0.0956126	-0.383739	-0.28039	-0.23848	-0.161947	-0.0859337	-0.0763158	-0.401781	-0.343484	-0.212573	-0.103623	-0.265475	-0.651754	-0.186919	2.24964	1.82225	1.18308	-0.694985	-0.681396	-0.630776	-0.579912	-0.804665	-1.49564	NA	-0.686584	-1.39537	-1.41013	-0.225244	1.64393	2.54608	2.0989	-0.0201201	-1.12344	0.508261	-0.793348	-1.05323	-1.09975	-0.0515205	-0.713035	-0.848449	-2.07063	0.646588
TGGAAAGAGCTGAT	Monocyte	-0.0956126	-0.383739	-0.28039	-0.23848	-0.161947	-0.0859337	-0.0763158	-0.401781	-0.343484	-0.212573	-0.103623	-0.265475	-0.651754	-0.186919	2.05727	2.1551	1.26811	-0.543759	-0.331071	-0.876701	-0.180788	-0.817231	-1.63646	NA	-0.686584	-1.38426	-1.69413	-1.19452	1.12458	1.08476	1.78545	0.162682	-1.12344	0.870735	-0.793348	-0.676382	-0.790537	0.251575	-0.713035	-0.662624	-2.65043	-0.53921
CTTACATGGGTCTA	Monocyte	-0.0956126	-0.383739	3.75795	-0.23848	-0.161947	-0.0859337	-0.0763158	-0.401781	-0.343484	-0.212573	-0.103623	-0.265475	-0.651754	-0.186919	2.03432	0.972919	0.697052	-1.04545	-0.979756	-1.41385	0.383647	-1.24903	-2.42064	NA	-0.686584	-1.34724	-1.39655	-0.606327	1.65395	1.58079	2.09191	0.304005	-1.12344	0.201363	-0.793348	-0.735032	-0.92477	-1.2923	-0.713035	-0.659686	-1.2176	-0.532044
TGAAGCACTCGTGA	Monocyte	-0.0956126	-0.383739	3.59096	-0.23848	-0.161947	-0.0859337	-0.0763158	-0.401781	-0.343484	-0.212573	-0.103623	-0.265475	-0.651754	-0.186919	1.35748	2.46716	2.03234	-0.321183	-0.705081	0.273318	-0.157042	-1.37354	0.232857	NA	-0.686584	-1.17693	-0.44447	0.984283	1.06015	1.77829	2.15107	0.746822	-1.12344	0.709035	-0.793348	-0.896858	-1.1166	-1.36777	-0.713035	-0.747618	-1.16132	-0.619005
TCGAGAACACACAC	Monocyte	-0.0956126	-0.383739	3.56997	4.37135	-0.161947	-0.0859337	-0.0763158	-0.401781	-0.343484	-0.212573	-0.103623	-0.265475	-0.651754	5.7903	1.85027	2.01954	1.743	-0.5828	-0.641096	-0.496813	-0.729697	-0.937174	-1.55363	NA	-0.686584	0.589081	-1.22235	2.52933	1.32813	1.91417	2.29024	0.459968	-1.12344	0.0152431	-0.793348	-1.15729	-0.707946	-1.45256	-0.713035	-0.810623	-1.94609	0.0828445
CACTGAGAAGTAGA	Monocyte	-0.0956126	-0.383739	-0.28039	-0.23848	-0.161947	-0.0859337	-0.0763158	-0.401781	-0.343484	-0.212573	-0.103623	-0.265475	-0.651754	-0.186919	2.27062	2.27204	0.902439	-1.02257	-1.39088	-1.88305	-0.460266	-1.83618	-2.19975	NA	-0.686584	-2.03957	-2.11469	1.46478	1.57324	1.77172	1.6994	0.157485	-1.12344	0.792424	-0.793348	-0.622656	-0.96873	-0.403509	-0.713035	-1.23135	-1.59405	-0.00966042
GGTATGACATGACC	Monocyte	-0.0956126	-0.383739	3.63845	-0.23848	-0.161947	-0.0859337	-0.0763158	-0.401781	-0.343484	-0.212573	-0.103623	-0.265475	-0.651754	-0.186919	2.14831	2.03536	2.34558	-0.371442	-0.515602	-0.558294	0.0265368	-1.99382	-1.62818	NA	-0.686584	-0.0143987	-1.26115	2.36364	1.39428	1.78782	2.00422	0.335855	-1.12344	0.317777	-0.793348	-0.648387	-1.02684	-1.14013	-0.713035	-0.939433	-1.64176	0.156554
AACCGATGACCTAG	Monocyte	-0.0956126	2.73363	-0.28039	-0.23848	-0.161947	-0.0859337	-0.0763158	-0.401781	-0.343484	-0.212573	-0.103623	-0.265475	-0.651754	-0.186919	2.84216	2.70849	2.62024	0.641818	-0.808658	-1.07215	-1.04388	-1.67968	-1.37139	NA	-0.686584	-1.14731	-1.46522	-0.879713	1.10719	2.35604	2.22691	0.552038	-1.12344	0.808527	-0.793348	-0.877594	-0.815762	-0.932435	-0.713035	-1.32128	-1.848	0.583478
ACGTTTACAAGGTA	Monocyte	-0.0956126	-0.383739	-0.28039	-0.23848	-0.161947	-0.0859337	-0.0763158	-0.401781	-0.343484	-0.212573	-0.103623	-0.265475	-0.651754	-0.186919	3.00761	2.87104	2.69985	0.941129	-0.637915	-1.14333	-0.578085	-1.16107	-0.324902	NA	-0.686584	-1.09918	-1.69645	1.95356	1.59118	2.19196	2.18758	0.313491	-1.12344	0.31286	-0.793348	-0.860219	-1.13603	-0.297549	-0.713035	-1.11063	-1.75345	0.269559
TCTTGATGCCATGA	Monocyte	-0.0956126	-0.383739	-0.28039	-0.23848	-0.161947	-0.0859337	-0.0763158	-0.401781	-0.343484	-0.212573	-0.103623	-0.265475	-0.651754	-0.186919	1.68442	1.83807	2.13558	-0.662227	-0.570395	-0.347964	-1.08955	-1.65112	-2.4731	NA	-0.686584	-1.06216	-1.38453	-1.19452	1.42596	2.00763	2.00532	0.191776	-1.12344	-0.204477	-0.793348	-0.832154	-1.09778	-0.496436	-0.713035	-0.565558	-1.03385	0.28499
GGACCCGAATGTGC	Monocyte	-0.0956126	2.52536	-0.28039	-0.23848	-0.161947	-0.0859337	-0.0763158	-0.401781	-0.343484	-0.212573	-0.103623	-0.265475	-0.651754	-0.186919	3.0369	2.35642	2.26707	1.27275	-0.47919	-0.385499	0.120609	-1.2673	-0.799826	NA	-0.686584	-1.07326	-1.48385	-1.19452	1.79373	2.79585	2.223	0.352888	-1.12344	0.125872	-0.793348	-0.683	-1.01204	-0.132073	-0.713035	-0.779835	-1.69577	-1.98521
GCACACCTTTTCAC	Monocyte	-0.0956126	-0.383739	-0.28039	-0.23848	-0.161947	-0.0859337	-0.0763158	-0.401781	-0.343484	-0.212573	-0.103623	-0.265475	-0.651754	-0.186919	2.5275	2.18488	1.76881	0.254553	0.0443528	-0.168698	0.358987	-1.44322	-2.26601	NA	-0.686584	-1.27319	-1.01207	1.70503	1.57468	1.99026	2.23133	0.565756	-1.12344	0.850628	-0.793348	-0.765569	-0.800747	-0.900172	-0.713035	-0.960299	-1.49971	-0.41193
GAGAAATGTCTCGC	Monocyte	-0.0956126	-0.383739	3.72445	-0.23848	-0.161947	-0.0859337	-0.0763158	-0.401781	-0.343484	-0.212573	-0.103623	-0.265475	-0.651754	-0.186919	2.58726	2.21714	1.61885	-0.103543	-1.09995	-0.494871	-0.693164	-0.642456	-1.54811	NA	-0.686584	-0.854827	-1.70344	-1.19452	1.09825	1.8322	1.9444	0.25605	-1.12344	0.762623	-0.793348	-0.776466	-0.967858	-1.02495	-0.713035	-0.49157	-1.98312	-0.697986
TGCTATACGGTTAC	Monocyte	-0.0956126	2.44504	3.58963	-0.23848	-0.161947	-0.0859337	-0.0763158	-0.401781	-0.343484	-0.212573	-0.103623	-0.265475	-0.651754	-0.186919	2.83741	3.2712	3.10573	1.47289	-0.771187	-1.15369	-0.528765	-0.137551	-0.0625897	NA	-0.686584	-1.26208	-1.11178	-0.502772	2.01491	2.85472	2.57774	0.335824	-1.12344	-0.046218	-0.793348	-0.834027	-1.07144	-0.787816	-0.713035	-0.641215	-0.770091	0.511721
AACTGTCTAGTGCT	Monocyte	-0.0956126	-0.383739	3.64505	-0.23848	-0.161947	-0.0859337	-0.0763158	-0.401781	-0.343484	-0.212573	-0.103623	-0.265475	-0.651754	-0.186919	1.72479	1.76021	1.19911	0.167497	-0.88643	-0.950478	-0.294954	-1.29129	-0.625871	NA	0.810656	-1.1251	-1.15368	0.375377	1.18758	1.80499	2.07939	0.0975679	-1.12344	0.640853	-0.793348	-0.946818	-1.02155	-0.827947	-0.713035	-0.588592	-1.90866	-0.183308
GATCGAACAAACGA	Monocyte	-0.0956126	-0.383739	4.05158	-0.23848	-0.161947	-0.0859337	-0.0763158	-0.401781	-0.343484	-0.212573	-0.103623	-0.265475	-0.651754	-0.186919	1.98088	2.04497	1.15129	0.425076	-0.987533	-0.000434015	0.541653	-1.43294	-0.678334	NA	-0.686584	-1.11029	-1.45397	-0.0347017	1.37169	1.41747	1.8976	0.345709	-1.12344	0.198421	-0.793348	-0.751707	-1.08455	-0.990806	-0.713035	-0.638426	-1.76283	-0.504974
GAGTCTGAGACAGG	Monocyte	-0.0956126	-0.383739	-0.28039	-0.23848	-0.161947	-0.0859337	-0.0763158	-0.401781	-0.343484	-0.212573	-0.103623	-0.265475	-0.651754	6.10355	1.94843	1.56882	1.11951	-0.253423	-1.6295	-1.05079	-0.169828	-1.86131	-1.81042	NA	-0.686584	1.19256	-2.4724	-0.0512706	1.62753	1.77516	2.08663	0.250421	-1.12344	1.41544	-0.793348	-0.885917	-1.12458	-1.3148	-0.713035	-0.866297	-1.27793	-0.0322214
AGAGTGCTCCAGTA	Monocyte	-0.0956126	-0.383739	3.44881	4.22629	-0.161947	-0.0859337	-0.0763158	-0.401781	-0.343484	-0.212573	-0.103623	-0.265475	-0.651754	-0.186919	2.68344	3.24266	3.47793	1.73271	-0.62837	-0.771212	0.0374967	-0.103282	-0.766692	NA	0.414525	-0.214324	-1.34107	-0.606327	1.17746	2.35015	2.61113	0.483615	-1.12344	0.438118	-0.793348	-0.851001	-1.20637	-0.765735	-0.713035	-0.413417	-1.43859	-0.536661
TTGGTACTGGGATG	Monocyte	-0.0956126	-0.383739	-0.28039	-0.23848	-0.161947	-0.0859337	-0.0763158	-0.401781	-0.343484	-0.212573	-0.103623	-0.265475	-0.651754	-0.186919	2.7535	2.24195	1.93943	0.192627	-0.760935	-0.0793886	0.322454	-1.26045	-0.976542	NA	-0.686584	-1.2806	-0.586468	0.607341	1.69059	1.95955	2.26	0.235902	-1.12344	-0.312399	-0.793348	-0.718869	-1.31376	-1.48328	-0.713035	-0.696712	-0.9954	-0.47569
TAGGTGTGACCAAC	Monocyte	-0.0956126	-0.383739	-0.28039	-0.23848	-0.161947	-0.0859337	-0.0763158	-0.401781	-0.343484	-0.212573	-0.103623	-0.265475	1.71201	-0.186919	1.89697	1.73322	0.888855	-0.345864	-0.449849	0.846063	-0.543379	-0.466539	0.136216	NA	-0.686584	0.00411297	-1.10131	0.37952	1.77694	1.84351	1.98646	0.248187	-1.12344	0.163228	-0.793348	-0.6607	-0.945178	-0.109639	-0.713035	-0.692168	-1.30586	1.67922
GTGCAAACATGTCG	Monocyte	-0.0956126	-0.383739	-0.28039	-0.23848	-0.161947	-0.0859337	-0.0763158	-0.401781	-0.343484	-0.212573	-0.103623	-0.265475	-0.651754	-0.186919	1.35036	1.64109	0.719873	-1.45112	-1.16853	-0.945301	-0.477619	-1.72423	-1.85184	NA	-0.686584	-2.09141	-2.66949	-1.19452	1.0664	1.76515	2.13924	0.224864	-1.12344	1.02028	-0.793348	-0.793636	-0.985328	-0.464548	-0.713035	-1.06682	-2.05979	0.437882
GCGAGAGAAACGTC	Monocyte	-0.0956126	-0.383739	-0.28039	-0.23848	-0.161947	-0.0859337	-0.0763158	-0.401781	-0.343484	-0.212573	-0.103623	-0.265475	-0.651754	-0.186919	2.70996	2.44358	1.82668	-1.51798	-1.54572	-1.09156	-0.960769	-0.965732	-1.86288	NA	0.844226	-1.18433	-3.22312	-0.258381	2.06451	1.89324	2.01724	-0.0227165	-1.12344	1.12766	-0.793348	-0.664688	-0.945291	-0.0168697	-0.713035	-0.659271	-1.91078	0.727853
CGAAGACTCTGGAT	Monocyte	-0.0956126	-0.383739	-0.28039	-0.23848	-0.161947	-0.0859337	-0.0763158	-0.401781	-0.343484	-0.212573	-0.103623	-0.265475	-0.651754	-0.186919	2.48514	2.40884	1.99376	0.504054	-1.0745	-1.0592	-1.04662	-0.275772	-0.0984851	NA	-0.686584	-0.458678	-1.42255	0.980141	1.10751	1.86805	2.34678	0.327329	-1.12344	0.136242	-0.793348	-0.462914	-0.968378	-0.757299	-0.713035	-1.04662	-0.367387	-0.567089
ACAAGAGAACTACG	Monocyte	-0.0956126	-0.383739	3.75162	-0.23848	-0.161947	-0.0859337	-0.0763158	-0.401781	-0.343484	-0.212573	-0.103623	-0.265475	-0.651754	-0.186919	2.49464	1.60201	0.503619	-1.43137	-0.384097	-0.0256736	0.561746	-1.67854	-2.02855	NA	-0.686584	-1.17693	-0.923615	-1.19452	2.2705	1.92243	1.94844	-0.0276748	-1.12344	0.175291	-0.793348	-0.665596	-1.23158	-1.01234	-0.713035	-0.864428	-0.801253	-0.511029
TAGATTGACCGAAT	Monocyte	-0.0956126	2.71729	-0.28039	-0.23848	-0.161947	-0.0859337	-0.0763158	-0.401781	-0.343484	-0.212573	-0.103623	-0.265475	-0.651754	-0.186919	2.33157	2.4318	2.9036	1.73136	-0.255421	-0.254771	-0.327834	-2.06464	-0.667289	NA	0.542093	-1.17693	-1.8303	-0.46135	2.33046	2.19036	2.12659	0.705901	-1.12344	0.530496	-0.793348	-1.06458	-1.16037	-0.389987	-0.713035	-0.64514	-1.47242	0.58643
GGACGAGACATTGG	Monocyte	-0.0956126	-0.383739	-0.28039	-0.23848	-0.161947	-0.0859337	-0.0763158	-0.401781	-0.343484	-0.212573	-0.103623	-0.265475	-0.651754	-0.186919	1.94724	1.51763	1.439	-0.511001	-1.32902	-1.21064	-0.151562	-2.04522	-1.23333	NA	0.924795	-0.991813	-2.03903	-0.622896	1.50221	1.5296	2.05325	0.0251039	-1.12344	0.396798	-0.793348	-0.907543	-1.14234	-1.36401	-0.713035	-1.26466	-2.18104	0.527171
CTACGCACGGGATG	Monocyte	-0.0956126	-0.383739	-0.28039	-0.23848	-0.161947	-0.0859337	-0.0763158	-0.401781	-0.343484	-0.212573	-0.103623	-0.265475	1.61245	-0.186919	2.29634	2.40543	2.39503	0.392766	-0.971271	-0.58418	-0.0730157	-1.04912	-0.214455	NA	-0.686584	-2.33576	-2.32342	1.23696	1.0703	2.34565	2.25757	0.235866	-1.12344	0.256299	-0.793348	-0.79732	-1.05576	-0.659821	-0.713035	-0.827812	-0.0667526	-0.857831
TAAGCGTGAGTCAC	Monocyte	-0.0956126	-0.383739	2.86735	-0.23848	-0.161947	-0.0859337	-0.0763158	-0.401781	-0.343484	-0.212573	-0.103623	-0.265475	-0.651754	-0.186919	2.10675	2.96689	4.06013	2.7536	-0.61529	-0.404915	-0.79363	-0.643598	-0.0957239	NA	0.19296	0.500225	-0.229922	-0.846576	1.94066	2.86193	2.73186	0.361196	-1.12344	0.132501	-0.793348	-0.807736	-1.22926	-1.35065	-0.713035	-0.789597	-0.812037	0.0377783
TCGATACTCCTATT	Monocyte	-0.0956126	-0.383739	-0.28039	-0.23848	-0.161947	-0.0859337	-0.0763158	-0.401781	-0.343484	-0.212573	-0.103623	-0.265475	-0.651754	-0.186919	2.5928	1.76734	1.4735	-1.13341	-1.13282	-1.07279	-0.722391	-1.64198	-1.12012	NA	-0.686584	-1.03254	-1.03108	0.872443	1.49986	1.71301	2.04816	0.17401	-1.12344	0.366305	-0.793348	-0.72237	-1.14177	-0.537727	-0.713035	-0.754717	-0.898283	0.388325
CAGCCTACCCTAAG	Monocyte	-0.0956126	-0.383739	-0.28039	-0.23848	-0.161947	-0.0859337	-0.0763158	-0.401781	-0.343484	-0.212573	-0.103623	-0.265475	-0.651754	-0.186919	1.23478	1.8086	0.436786	-0.745244	-0.529742	-0.771212	-0.696817	-2.43475	-2.17213	NA	-0.686584	-1.40277	-2.28074	-1.19452	0.913922	1.19779	1.84623	0.511023	-1.12344	0.500096	-0.793348	-0.640748	-1.23451	-0.692604	-0.713035	-0.852853	-2.28524	-0.444299
CTTATCGAAGAACA	Monocyte	-0.0956126	-0.383739	-0.28039	-0.23848	-0.161947	-0.0859337	-0.0763158	-0.401781	-0.343484	-0.212573	-0.103623	-0.265475	-0.651754	-0.186919	2.9712	2.53975	1.00948	-1.137	-0.282287	-0.949831	-0.468486	-1.72537	-0.741841	NA	-0.686584	-1.03624	-1.3209	-0.465492	1.26339	2.0169	1.97446	0.11327	-1.12344	0.4402	-0.793348	-0.816989	-1.00245	-0.502939	-0.713035	-1.08842	-1.16118	1.33558
TCAAGTCTTGGTAC	Monocyte	-0.0956126	-0.383739	-0.28039	-0.23848	-0.161947	-0.0859337	-0.0763158	-0.401781	-0.343484	-0.212573	-0.103623	-0.265475	-0.651754	-0.186919	2.03313	2.1067	1.26159	-1.7962	-0.834464	-0.00755287	0.0420633	-1.07311	-2.53385	NA	-0.686584	-2.0877	-1.43651	-1.19452	1.36376	1.26287	1.88319	0.235383	-1.12344	0.445431	-0.793348	-0.455666	-0.833021	-0.744517	-0.713035	-0.702846	-1.40006	0.523767
AAGATGGATCAGGT	Monocyte	-0.0956126	-0.383739	3.4741	-0.23848	-0.161947	-0.0859337	-0.0763158	-0.401781	-0.343484	-0.212573	-0.103623	-0.265475	-0.651754	-0.186919	2.52195	2.83692	2.96147	1.53885	-0.389046	-0.805512	-0.0300894	-1.34384	-0.25035	NA	0.723373	0.940802	-1.06484	-0.179679	1.90254	2.13091	2.31118	0.371907	-1.12344	0.330315	-0.793348	-0.849776	-1.25472	-0.356644	-0.713035	-0.787112	-1.05148	0.120584
CTATCCCTCTTTAC	Monocyte	-0.0956126	-0.383739	-0.28039	-0.23848	-0.161947	-0.0859337	-0.0763158	-0.401781	-0.343484	-0.212573	-0.103623	-0.265475	-0.651754	-0.186919	2.77013	2.876	1.87178	-0.187906	-0.69695	-1.1731	0.150749	-2.26341	-1.1146	NA	0.931509	-1.4546	-1.87958	-1.19452	1.65806	2.15141	2.23423	0.170447	-1.12344	0.362573	-0.793348	-0.747536	-1.26559	-0.822961	-0.713035	-0.756826	-0.254253	-0.243892
ATGAAGGAGGCATT	Monocyte	-0.0956126	-0.383739	-0.28039	-0.23848	-0.161947	-0.0859337	-0.0763158	-0.401781	-0.343484	-0.212573	-0.103623	-0.265475	-0.651754	-0.186919	2.42181	1.59332	0.933138	-1.31784	-1.19575	-0.446981	-0.689511	-1.65455	-0.612065	NA	1.36792	-0.603069	-2.39985	-1.19452	2.13645	1.6053	2.16484	0.274536	-1.12344	0.377234	-0.793348	-0.830636	-0.872486	-0.242388	-0.713035	-0.398211	-1.77319	-0.156096
AAAGATCTTGCATG	Monocyte	-0.0956126	2.71479	3.92294	-0.23848	-0.161947	-0.0859337	-0.0763158	-0.401781	-0.343484	-0.212573	-0.103623	-0.265475	-0.651754	-0.186919	2.54531	2.38961	2.79167	0.928564	-0.489442	-0.513639	-0.345187	-1.48663	-0.581692	NA	1.48206	-1.599	-1.99636	1.2701	1.9788	2.39564	2.15465	0.841766	-1.12344	0.779161	-0.793348	-0.551354	-0.959539	-0.95523	-0.713035	-0.717843	-1.35514	1.42687
ACAGTGTGTCCGAA	Monocyte	-0.0956126	-0.383739	-0.28039	-0.23848	-0.161947	-0.0859337	-0.0763158	-0.401781	-0.343484	-0.212573	-0.103623	-0.265475	-0.651754	-0.186919	3.22174	2.20535	1.98452	0.196666	-1.26185	-0.173228	-0.212755	-1.20676	-0.973781	NA	-0.686584	0.0596479	-1.92031	0.387804	1.63714	2.23255	2.16937	-0.135567	-1.12344	0.604078	-0.793348	-0.861077	-1.3012	-0.893156	-0.713035	-1.13867	-1.00364	0.087934
ATAATGACAGCAAA	Monocyte	-0.0956126	2.68213	3.12914	-0.23848	-0.161947	-0.0859337	-0.0763158	-0.401781	-0.343484	-0.212573	-0.103623	-0.265475	-0.651754	-0.186919	3.10379	2.89524	3.1636	1.98445	-0.580293	-0.0761528	0.4832	-1.66255	-0.239305	NA	-0.686584	0.192932	-1.08501	-1.1531	1.94205	2.97972	2.75841	0.431738	-1.12344	-0.0928449	-0.793348	-1.03636	-0.842594	-0.830831	-0.713035	-1.17446	-0.950615	-1.07761
GGATTGTGGGTTCA	Monocyte	-0.0956126	-0.383739	-0.28039	-0.23848	-0.161947	-0.0859337	-0.0763158	-0.401781	-0.343484	-0.212573	-0.103623	-0.265475	-0.651754	-0.186919	2.14198	2.28073	1.38955	-0.151558	-0.605039	-1.19122	-0.538812	-1.37011	-2.29087	NA	0.763657	-1.19544	-2.27802	1.2121	2.06402	2.25825	2.09206	0.493704	-1.12344	0.33326	-0.793348	-0.948508	-1.30659	-0.85073	-0.713035	-0.776032	-2.4389	1.88033
GCGCGATGATGCTG	Monocyte	11.0498	2.54422	3.33543	-0.23848	-0.161947	-0.0859337	-0.0763158	-0.401781	-0.343484	-0.212573	-0.103623	-0.265475	1.71717	-0.186919	4.12656	2.81676	3.1818	1.33916	-0.835171	0.091464	-0.789063	-0.71328	-0.750125	NA	-0.686584	-0.232836	-1.09549	-0.374363	1.81928	2.5106	2.44673	0.273394	-1.12344	0.159965	-0.793348	-0.715266	-0.880395	-1.00388	-0.713035	-0.756539	-1.4441	-0.615588
GACTGAACGGGCAA	Monocyte	-0.0956126	-0.383739	3.54915	-0.23848	-0.161947	-0.0859337	-0.0763158	-0.401781	-0.343484	-0.212573	-0.103623	-0.265475	-0.651754	-0.186919	1.38044	1.81418	1.67617	-0.0577712	-0.953243	-0.984131	0.310581	-1.22961	-1.09527	NA	-0.686584	-1.26579	-2.34437	0.947003	0.665659	1.73812	2.1823	0.141436	-1.12344	1.09423	-0.793348	-0.816563	-1.32245	-0.647727	-0.713035	-0.511889	-2.68461	-0.424545
CACTAGGATATTCC	Monocyte	-0.0956126	-0.383739	-0.28039	-0.23848	-0.161947	-0.0859337	-0.0763158	-0.401781	-0.343484	-0.212573	-0.103623	-0.265475	-0.651754	-0.186919	2.31455	2.03505	1.52919	0.0396059	-1.23075	-1.31225	-0.279427	-0.771538	-0.00460482	NA	-0.686584	-1.1288	-2.19189	-1.19452	1.3043	2.04027	2.18974	0.425005	-1.12344	-0.164809	-0.793348	-0.831832	-0.999566	-1.346	-0.713035	-1.25412	-0.757768	-0.108401
CTGATTTGGTACCA	Monocyte	-0.0956126	-0.383739	-0.28039	-0.23848	-0.161947	-0.0859337	-0.0763158	-0.401781	-0.343484	-0.212573	-0.103623	-0.265475	1.71299	-0.186919	1.90014	2.35859	1.47921	-1.49509	-0.893146	-0.584827	-0.893182	-1.31071	-0.631394	NA	-0.686584	-2.0877	-1.58666	0.632195	1.72126	1.80659	2.06317	0.480666	-1.12344	1.01513	-0.793348	-1.04306	-0.741844	-1.07105	-0.713035	-0.906841	-1.98816	1.04574
CACAGAACGATACC	Monocyte	-0.0956126	-0.383739	-0.28039	-0.23848	-0.161947	-0.0859337	-0.0763158	-0.401781	-0.343484	-0.212573	-0.103623	-0.265475	-0.651754	-0.186919	2.01413	0.94283	1.12576	-1.53817	-0.883955	-0.551822	-0.456613	-2.32966	-1.14774	NA	-0.686584	1.04817	-1.90751	1.0547	0.915666	1.69606	1.88101	0.144291	-1.12344	0.78489	-0.793348	-0.763603	-1.248	-1.01055	-0.713035	-0.493851	-2.02283	0.0412522
GTAGGTACCTAGTG	Monocyte	-0.0956126	2.74416	3.58234	-0.23848	-0.161947	-0.0859337	-0.0763158	-0.401781	-0.343484	-0.212573	-0.103623	-0.265475	-0.651754	-0.186919	2.52552	3.16418	3.12937	1.71072	-1.2463	-1.36467	-0.655718	-1.02856	-0.589976	NA	-0.686584	0.963016	-2.27608	0.594915	1.37814	1.87199	2.12377	0.161576	-1.12344	0.281901	-0.793348	-0.587408	-1.03896	-0.363158	-0.713035	-0.950519	-1.42075	-0.41044
ATCACACTCCTAAG	Monocyte	-0.0956126	2.62209	3.43159	-0.23848	-0.161947	-0.0859337	-0.0763158	-0.401781	-0.343484	-0.212573	-0.103623	-0.265475	-0.651754	-0.186919	2.31099	2.69888	1.7411	-0.521322	-0.639329	0.226722	0.0585032	-1.44322	0.108604	NA	-0.686584	-0.377227	-1.00354	0.58663	1.11826	2.81528	2.17928	-0.150626	-1.12344	0.596585	-0.793348	-0.816349	-1.14102	-1.07645	-0.713035	-0.946968	-2.02767	0.234141
GCCCAACTTTCTGT	Monocyte	-0.0956126	-0.383739	-0.28039	-0.23848	-0.161947	-0.0859337	-0.0763158	-0.401781	-0.343484	-0.212573	-0.103623	-0.265475	1.61353	-0.186919	3.09786	2.94983	2.56401	0.101981	-0.106948	0.16783	-0.778103	-0.756688	-1.64751	NA	-0.686584	-0.358715	-1.59287	-0.776158	1.29231	2.04851	2.20694	0.941001	-1.12344	0.280364	-0.793348	-0.975295	-1.20938	-0.926039	-0.713035	-0.642119	-0.580546	-0.943955
TACGCCACACTGTG	Monocyte	-0.0956126	-0.383739	-0.28039	4.53416	-0.161947	-0.0859337	-0.0763158	-0.401781	-0.343484	-0.212573	-0.103623	-0.265475	-0.651754	-0.186919	1.81306	2.77705	2.18475	-0.56126	-1.40043	-0.270951	0.0895563	-2.23713	-0.890945	NA	0.797228	-1.20285	-1.73254	1.61804	1.66285	1.8624	2.0442	0.512889	-1.12344	0.660393	-0.793348	-0.837636	-1.26763	-1.39712	-0.713035	-0.921536	-0.946764	0.867483
TGATACCTACCAGT	Monocyte	-0.0956126	-0.383739	-0.28039	-0.23848	-0.161947	-0.0859337	-0.0763158	-0.401781	-0.343484	-0.212573	-0.103623	-0.265475	-0.651754	-0.186919	1.83087	2.3226	1.14179	-1.05218	-0.869815	-1.27277	-0.352493	-1.08339	-0.656244	NA	-0.686584	-1.41018	-2.14068	-1.19452	1.71611	1.42153	1.96161	-0.10623	-1.12344	1.22393	-0.793348	-0.943747	-0.634241	-1.27201	-0.713035	-1.21084	-1.30135	0.226366
CCCATGTGTTGCGA	Monocyte	-0.0956126	-0.383739	-0.28039	-0.23848	-0.161947	-0.0859337	-0.0763158	-0.401781	-0.343484	-0.212573	-0.103623	-0.265475	1.95841	-0.186919	1.83087	2.21403	0.74867	-0.116556	-1.2661	-1.07409	-0.821943	-1.91043	-1.99542	NA	-0.686584	-1.19914	-1.40315	-1.19452	1.6254	1.84267	1.73995	0.150825	-1.12344	0.768006	-0.793348	-0.660717	-1.08571	-1.31975	-0.713035	-0.688349	-1.7998	0.0294819
ACTTGGGAACCGAT	Monocyte	-0.0956126	2.56217	3.35759	-0.23848	-0.161947	-0.0859337	-0.0763158	-0.401781	-0.343484	-0.212573	-0.103623	-0.265475	-0.651754	-0.186919	3.00484	3.59877	2.74359	1.97548	-0.850019	-0.267068	-0.687684	-1.00457	-0.219977	NA	-0.686584	0.0374339	-1.57929	0.00257819	1.25608	2.91489	2.39157	0.238802	-1.12344	1.07794	-0.793348	-0.701089	-1.13348	-0.136164	-0.713035	-0.790603	-2.35832	0.545394
CTAGGCCTCTCAGA	Monocyte	-0.0956126	-0.383739	-0.28039	-0.23848	-0.161947	-0.0859337	-0.0763158	-0.401781	-0.343484	-0.212573	-0.103623	-0.265475	-0.651754	-0.186919	2.10438	1.61317	0.157504	-1.45156	-0.411317	-0.472867	0.174496	-1.83961	-2.91213	NA	-0.686584	-1.13991	-1.57386	0.768888	1.26669	1.92723	1.90602	0.0293252	-1.12344	0.409839	-0.793348	-0.911127	-1.0162	-1.08934	-0.713035	-0.533987	-1.20771	-1.36696
TCCTATGACTTATC	Monocyte	-0.0956126	-0.383739	-0.28039	4.61182	-0.161947	-0.0859337	-0.0763158	-0.401781	-0.343484	-0.212573	-0.103623	-0.265475	-0.651754	-0.186919	1.66265	2.31857	0.644618	-0.257013	-0.619179	-0.637895	-0.237414	-1.37925	-1.42938	NA	-0.686584	0.0226246	-1.53894	-0.382648	1.67725	1.18206	2.10892	0.203036	-1.12344	1.18285	-0.793348	-1.18003	-0.951437	-0.684146	-0.713035	-0.847813	-1.45604	0.0865777
GGCACTCTCGTTGA	Monocyte	-0.0956126	2.82336	-0.28039	-0.23848	-0.161947	-0.0859337	-0.0763158	-0.401781	-0.343484	-0.212573	-0.103623	-0.265475	-0.651754	-0.186919	2.60507	1.5167	0.540023	-1.973	-0.458333	-0.734971	-0.0867156	-2.04294	-1.98714	NA	0.918081	-1.06586	-1.03923	2.79857	2.00355	1.54707	1.89222	0.340253	-1.12344	0.133477	-0.793348	-0.892062	-1.10508	-0.470661	-0.713035	-0.714654	-1.66113	-0.70585
GTAGTGTGGACGGA	Monocyte	-0.0956126	2.59394	3.39683	-0.23848	-0.161947	-0.0859337	-0.0763158	-0.401781	-0.343484	-0.212573	-0.103623	-0.265475	-0.651754	-0.186919	2.74677	2.31175	2.38552	0.00146279	-0.323647	-0.486458	0.185456	-1.1782	-0.661767	NA	-0.686584	-1.38796	-1.12614	-0.792727	1.54725	2.26758	2.41866	0.178478	-1.12344	0.83028	-0.793348	-0.949812	-1.34506	-0.830445	-0.713035	-0.32116	-0.136476	1.59169
TCTTGATGCTGAGT	Monocyte	-0.0956126	3.00381	-0.28039	-0.23848	-0.161947	-0.0859337	-0.0763158	-0.401781	-0.343484	-0.212573	-0.103623	-0.265475	-0.651754	-0.186919	2.57737	2.96937	2.27114	0.188588	-0.876532	-0.68255	-0.612791	-0.69843	-2.55318	NA	0.568949	-0.273562	-0.451454	0.387804	1.50239	2.14526	2.28935	0.350333	-1.12344	0.688987	-0.793348	-0.976688	-0.981453	-1.00239	-0.713035	-1.02156	-2.04629	-0.197375
GGACCTCTCTAGAC	Monocyte	-0.0956126	2.761	3.98003	-0.23848	-0.161947	-0.0859337	-0.0763158	-0.401781	-0.343484	-0.212573	-0.103623	-0.265475	-0.651754	-0.186919	2.48989	2.34928	2.5363	0.542646	-0.787448	-1.24041	0.196415	-0.437981	-1.68893	NA	-0.686584	-2.62454	-1.35659	1.49377	1.54942	2.62872	2.3232	0.413961	-1.12344	0.310506	-0.793348	-0.783422	-1.03737	-0.897439	-0.713035	-0.808652	-2.65657	0.714461
CCAGCGGACCTATT	Monocyte	-0.0956126	-0.383739	3.70514	-0.23848	-0.161947	-0.0859337	-0.0763158	-0.401781	-0.343484	-0.212573	-0.103623	-0.265475	-0.651754	-0.186919	2.63318	1.80023	0.928248	-2.6865	-1.54996	-0.822986	-0.506846	-1.51176	-2.3599	NA	-0.686584	-1.39907	-2.61013	0.338097	1.89183	2.042	2.02891	-0.0633371	-1.12344	0.995938	-0.793348	-0.703904	-1.14961	-1.35519	-0.713035	-0.886512	-1.2337	0.999054
CGCACTACAAGGGC	Monocyte	-0.0956126	-0.383739	-0.28039	-0.23848	-0.161947	-0.0859337	-0.0763158	-0.401781	-0.343484	-0.212573	-0.103623	-0.265475	1.73475	-0.186919	1.76992	2.21496	0.0673073	-2.01384	-1.40432	-1.74973	-0.40364	0.0989088	0.0947978	NA	-0.686584	-0.699329	-1.795	-0.395074	1.56353	1.5519	1.85345	-0.0769069	-1.12344	0.586328	-0.793348	-0.794088	-0.616318	-0.266435	-0.713035	-0.80434	-1.50079	-0.275234
CATTAGCTCAAAGA	Monocyte	-0.0956126	-0.383739	-0.28039	-0.23848	-0.161947	-0.0859337	-0.0763158	-0.401781	-0.343484	-0.212573	-0.103623	-0.265475	-0.651754	-0.186919	3.20829	1.68049	1.69791	-1.79037	-0.967029	-0.865052	0.186369	-1.26502	-3.25728	NA	0.662946	-1.03254	-2.07395	-0.366079	0.776488	1.80636	1.87903	0.0907788	-1.12344	0.395526	-0.793348	-0.81616	-1.15497	-0.449298	-0.713035	-1.26697	-2.15021	-0.08256
AACCTTACGACAGG	Monocyte	-0.0956126	-0.383739	3.84879	-0.23848	-0.161947	-0.0859337	-0.0763158	-0.401781	-0.343484	-0.212573	-0.103623	-0.265475	-0.651754	-0.186919	2.58251	2.68957	2.93349	1.05017	-0.368189	-1.20999	-0.0876289	-0.797811	-0.874378	NA	0.253387	-0.169896	-1.77172	1.11269	2.277	2.52464	2.48579	0.580573	-1.12344	0.841516	-0.793348	-0.982077	-1.01343	0.428242	-0.713035	-0.640881	-1.49981	-1.30939
CACTGCACCACTGA	Monocyte	-0.0956126	-0.383739	3.76619	-0.23848	-0.161947	-0.0859337	-0.0763158	-0.401781	-0.343484	-0.212573	-0.103623	-0.265475	-0.651754	-0.186919	3.04086	2.80714	1.49496	-1.79934	-1.26468	-1.44362	-0.0931089	-0.627606	-1.52326	NA	-0.686584	-1.05846	-2.06503	-0.0429862	2.33575	1.92653	1.91765	0.265801	-1.12344	0.186454	-0.793348	-0.987895	-1.09803	-0.700026	-0.713035	-1.01584	-2.7261	0.6153
GCGCATCTCACTAG	Monocyte	-0.0956126	-0.383739	-0.28039	-0.23848	-0.161947	-0.0859337	-0.0763158	-0.401781	-0.343484	-0.212573	-0.103623	-0.265475	-0.651754	-0.186919	2.94903	2.47088	2.39367	-0.257462	-0.403186	-1.39767	-0.561645	-0.892624	-1.79937	NA	-0.686584	-1.19174	-2.78006	0.143413	1.43869	2.01203	2.12818	0.463238	-1.12344	0.687186	-0.793348	-0.60185	-1.27445	-0.503895	-0.713035	-0.540965	-2.03164	-0.133628
ACGCCACTTTTGCT	Monocyte	-0.0956126	-0.383739	3.556	-0.23848	-0.161947	-0.0859337	-0.0763158	-0.401781	-0.343484	-0.212573	-0.103623	-0.265475	-0.651754	-0.186919	3.07569	2.20132	2.4097	-1.44932	-1.2311	-1.45721	-0.584478	-1.26274	-2.37646	NA	1.15307	-1.31021	-2.22138	-1.19452	1.09727	2.2222	2.26047	0.603697	-1.12344	0.49244	-0.793348	-0.904091	-1.08668	-0.925135	-0.713035	-0.990675	-1.1176	0.13235
TTTCAGTGTGTGCA	Monocyte	-0.0956126	-0.383739	-0.28039	-0.23848	-0.161947	-0.0859337	-0.0763158	-0.401781	-0.343484	-0.212573	-0.103623	-0.265475	-0.651754	-0.186919	2.18195	2.46499	2.40915	0.603226	-0.71604	-0.814572	-0.915102	-0.568205	0.271514	NA	-0.686584	-0.162492	-1.1789	-0.912851	1.87689	1.75259	2.1388	0.421114	-1.12344	0.454847	-0.793348	-0.903075	-1.31534	-0.914267	-0.713035	-0.395747	-1.75715	-0.391059
TGAGACACTGTTTC	Monocyte	-0.0956126	-0.383739	3.60313	-0.23848	-0.161947	-0.0859337	-0.0763158	-0.401781	-0.343484	-0.212573	-0.103623	-0.265475	-0.651754	-0.186919	2.64426	2.98023	2.75445	0.827149	-0.0369537	-1.47921	-0.282167	-1.38268	-0.620349	NA	-0.686584	-2.62454	-1.53428	-0.805153	0.691691	2.34534	2.1983	0.341245	-1.12344	0.587264	-0.793348	-0.673527	-1.29223	-1.16254	-0.713035	-0.640852	-2.63969	0.11923
CGCAAATGGACGGA	Monocyte	-0.0956126	3.21196	-0.28039	-0.23848	-0.161947	-0.0859337	-0.0763158	-0.401781	-0.343484	-0.212573	-0.103623	-0.265475	-0.651754	-0.186919	2.23222	1.57285	-0.0383746	-0.168162	-1.19504	0.568427	-0.235588	-2.11034	-1.13117	NA	-0.686584	-0.754864	-2.49994	2.74887	2.01843	1.63741	1.86479	0.0990374	-1.12344	0.566891	-0.793348	-0.81525	-1.06914	-0.867176	-0.713035	-1.00808	-2.54518	-0.365995
GTGGTAACGTGCAT	Monocyte	-0.0956126	-0.383739	-0.28039	-0.23848	-0.161947	-0.0859337	-0.0763158	-0.401781	-0.343484	-0.212573	-0.103623	-0.265475	-0.651754	-0.186919	2.25162	2.16595	2.23854	-0.0487963	-0.777196	-1.00484	-1.31331	-1.30614	-1.10356	NA	-0.686584	-1.15101	-1.4175	1.96185	1.76414	1.76448	2.06073	0.259137	-1.12344	0.490346	-0.793348	-0.724534	-0.94748	-0.953871	-0.713035	-1.17016	-1.9173	-0.493549
ATTGCTTGTAAGGA	Monocyte	-0.0956126	-0.383739	-0.28039	-0.23848	-0.161947	-0.0859337	-0.0763158	-0.401781	-0.343484	-0.212573	-0.103623	-0.265475	-0.651754	-0.186919	2.20491	1.47079	0.019764	-0.988014	-0.911882	-0.904529	-0.118682	-0.822942	0.257708	NA	-0.686584	-1.39907	-1.66503	-1.19452	1.15995	2.15376	1.85381	0.171116	-1.12344	0.807357	-0.793348	-0.739345	-1.24151	-0.965502	-0.713035	-0.45211	-1.76186	0.213575
CGGATAACAGAATG	Monocyte	-0.0956126	2.4938	3.64988	-0.23848	-0.161947	-0.0859337	-0.0763158	-0.401781	-0.343484	-0.212573	-0.103623	-0.265475	-0.651754	-0.186919	3.12437	3.26344	4.06013	1.0246	-0.649227	-0.709084	-0.611878	-0.785246	-0.468484	NA	-0.250169	-1.08437	-1.54321	1.11269	1.16646	2.71315	2.58293	0.260893	-1.12344	0.537331	-0.793348	-0.842897	-1.14244	0.204004	-0.713035	-0.686179	-2.31171	1.69149
ATAATGACAGAAGT	Monocyte	-0.0956126	-0.383739	3.70267	-0.23848	-0.161947	-0.0859337	-0.0763158	-0.401781	-0.343484	-0.212573	-0.103623	-0.265475	-0.651754	-0.186919	1.90489	1.48072	0.207492	-0.447279	-0.346979	-1.11486	-0.0282628	-1.94241	-1.54535	NA	1.87148	-1.4435	-1.25378	-1.19452	1.14074	1.92259	2.1037	0.434766	-1.12344	0.465979	-0.793348	-0.874118	-1.11619	-1.02054	-0.713035	-1.23651	-1.42193	0.0238948
TAGCTACTCTCGAA	Monocyte	-0.0956126	-0.383739	-0.28039	-0.23848	-0.161947	-0.0859337	-0.0763158	-0.401781	-0.343484	-0.212573	-0.103623	-0.265475	-0.651754	-0.186919	2.16018	2.55805	1.36673	0.121277	-0.315517	-0.430154	-0.133295	-1.97097	-1.66408	NA	-0.686584	-1.38426	-1.10596	-1.19452	1.38768	2.29199	1.99979	0.530696	-1.12344	1.04258	-0.793348	-0.577796	-1.00056	-0.0997835	-0.713035	-0.662299	-2.06384	0.655482
TTAGAATGCTATTC	Monocyte	-0.0956126	-0.383739	-0.28039	-0.23848	-0.161947	-0.0859337	-0.0763158	-0.401781	-0.343484	-0.212573	-0.103623	-0.265475	1.49067	-0.186919	3.20077	2.7817	3.44641	0.647203	-0.775075	0.0843451	-0.438346	-0.788673	-0.744602	NA	-0.686584	0.315109	-0.931375	-0.970842	1.52146	3.3415	2.55145	0.446993	-1.12344	0.429048	-0.793348	-0.782516	-1.08489	-0.716538	-0.713035	-1.27992	-1.77456	-0.0517904
ACCGCGGACCAGTA	Monocyte	-0.0956126	-0.383739	-0.28039	-0.23848	-0.161947	-0.0859337	-0.0763158	-0.401781	-0.343484	-0.212573	-0.103623	-0.265475	-0.651754	-0.186919	2.43923	2.56115	3.07231	0.60906	-0.43076	-0.371909	-1.11512	-0.644741	-0.0266943	NA	-0.686584	-1.06956	-0.99733	-0.697456	2.38316	2.50031	2.51952	0.548185	-1.12344	0.628077	-0.793348	-1.02935	-1.1065	-1.04681	-0.713035	-0.581045	-0.922316	1.27574
CGTGAAACTGAAGA	Monocyte	-0.0956126	-0.383739	-0.28039	-0.23848	-0.161947	-0.0859337	-0.0763158	-0.401781	-0.343484	-0.212573	-0.103623	-0.265475	-0.651754	-0.186919	1.63059	2.7848	2.44474	0.0974936	-0.359705	-0.881231	-0.36802	-1.04912	-0.294529	NA	-0.686584	-0.225431	-1.24059	2.20624	1.70499	2.24618	2.20187	0.690118	-1.12344	-0.0475199	-0.793348	-1.16927	-1.3126	-0.443206	-0.713035	-0.997609	-0.6511	-0.380629
TCGGCACTTGGAAA	Monocyte	-0.0956126	-0.383739	3.58102	-0.23848	-0.161947	-0.0859337	-0.0763158	-0.401781	-0.343484	-0.212573	-0.103623	-0.265475	-0.651754	-0.186919	2.66365	2.62474	2.14427	0.705539	-0.639329	-0.768623	-0.656631	-1.16564	-1.17259	NA	-0.686584	-0.051422	-1.83651	-1.19452	1.68133	1.89788	2.33154	0.282107	-1.12344	0.883372	-0.793348	-0.681344	-0.927357	-0.57803	-0.713035	-0.460593	-1.40759	-0.282413
CGGAGGCTGACTAC	Monocyte	-0.0956126	-0.383739	-0.28039	-0.23848	-0.161947	-0.0859337	-0.0763158	-0.401781	-0.343484	-0.212573	-0.103623	-0.265475	-0.651754	-0.186919	2.38263	1.87654	0.100452	-1.97166	-0.884309	0.188539	-0.37624	-1.47292	-3.99728	NA	-0.686584	-0.0810406	-1.16338	1.54762	1.4098	1.02128	1.81263	0.325215	-1.12344	0.224042	-0.793348	-0.93849	-1.23053	-0.0389914	-0.713035	-0.432923	-2.07305	0.0616147
CGCAACCTAGGGTG	Monocyte	-0.0956126	-0.383739	3.42811	-0.23848	-0.161947	-0.0859337	-0.0763158	-0.401781	-0.343484	-0.212573	-0.103623	-0.265475	-0.651754	-0.186919	1.70025	2.32695	2.15758	0.169292	-0.565799	-1.06762	-0.881309	-1.18163	-0.791542	NA	-0.686584	-0.232836	-0.998494	-0.229386	1.67501	2.50504	2.58298	0.161869	-1.12344	0.553098	-0.793348	-1.12901	-1.35823	-0.574042	-0.713035	-0.777043	-1.37169	0.254614
TGTGACGATTTGTC	Monocyte	-0.0956126	-0.383739	-0.28039	-0.23848	-0.161947	-0.0859337	-0.0763158	-0.401781	-0.343484	-0.212573	-0.103623	-0.265475	-0.651754	-0.186919	1.9318	2.29158	1.59413	-0.902753	-0.904459	-1.05856	0.0201435	-1.67054	-1.17259	NA	-0.686584	-1.08067	-1.42875	-1.19452	1.73409	1.53656	2.03585	-0.0146664	-1.12344	0.484486	-0.793348	-0.807891	-1.07799	-0.671408	-0.713035	-0.673524	-1.3874	-0.00740456
GGACGCACGAATAG	Monocyte	-0.0956126	-0.383739	-0.28039	-0.23848	-0.161947	-0.0859337	-0.0763158	-0.401781	-0.343484	-0.212573	-0.103623	-0.265475	-0.651754	-0.186919	1.75488	1.71709	1.19205	-0.777554	-0.685638	-1.08574	-0.459353	-1.70139	-1.64199	NA	-0.686584	-1.09178	-1.55834	-1.19452	1.89529	1.95637	2.05213	0.441249	-1.12344	0.112748	-0.793348	-0.893428	-0.738758	-0.534243	-0.713035	-1.08298	-1.57221	-1.23912
CTCGAAGATCTTTG	Monocyte	-0.0956126	-0.383739	-0.28039	-0.23848	-0.161947	-0.0859337	-0.0763158	-0.401781	-0.343484	-0.212573	-0.103623	-0.265475	-0.651754	-0.186919	2.26943	2.34184	0.625873	-1.67055	-0.88042	-0.872818	0.628419	-1.2753	-1.68064	NA	3.74471	-2.62454	-1.95252	-0.258381	1.21222	1.67151	1.98333	-0.0113898	-1.12344	1.15443	-0.793348	-0.724987	-1.09082	-0.37898	-0.713035	-0.65984	-2.34495	0.772848
GACTTTACGGACGA	Monocyte	-0.0956126	2.55311	-0.28039	-0.23848	-0.161947	-0.0859337	-0.0763158	-0.401781	-0.343484	-0.212573	-0.103623	-0.265475	-0.651754	5.44323	3.04521	3.04041	3.14648	0.718104	-0.612462	0.386573	-0.426473	-1.46721	-2.09758	NA	-0.686584	0.311406	-1.35543	-0.593901	1.88198	2.95817	2.387	0.0824531	-1.12344	-0.29256	-0.793348	-0.621197	-1.11859	-1.45177	-0.713035	-0.471658	-1.4266	-0.00233369
TATAAGTGTGCAGT	Monocyte	-0.0956126	2.6972	-0.28039	-0.23848	-0.161947	-0.0859337	-0.0763158	-0.401781	-0.343484	-0.212573	-0.103623	4.25309	1.38225	-0.186919	0.506099	0.697461	0.863046	0.434499	0.337056	-0.444392	-0.546119	-0.0907161	0.260469	NA	1.67677	1.78493	1.21411	0.263538	1.38426	1.56439	2.00233	0.157867	-1.12344	0.590167	-0.793348	-1.05068	-1.03877	-1.08058	-0.713035	-0.995358	-1.08091	-0.00644096
GGGTAACTTAAGCC	Monocyte	-0.0956126	2.66002	3.47843	-0.23848	-0.161947	-0.0859337	-0.0763158	-0.401781	-0.343484	-0.212573	-0.103623	-0.265475	-0.651754	-0.186919	2.46496	2.11136	2.72892	0.0539656	-0.917892	-1.14269	-1.0521	-0.361446	-0.957213	NA	-0.686584	-0.169896	-2.06619	0.425084	1.9539	2.36708	2.4026	0.365464	-1.12344	-0.123219	-0.793348	-1.01864	-1.23813	-1.29301	-0.713035	-0.894313	-2.37976	-0.679035
ATGATAACGAGGTG	Monocyte	-0.0956126	-0.383739	3.58963	-0.23848	-0.161947	-0.0859337	-0.0763158	-0.401781	-0.343484	-0.212573	-0.103623	-0.265475	1.64445	-0.186919	3.07332	2.33408	1.68052	-0.216626	0.209794	-0.903235	0.0658098	-0.243787	-1.81318	NA	0.803942	-1.17323	-1.37095	-0.415785	1.65795	2.30035	2.21255	0.148838	-1.12344	0.352938	-0.793348	-0.929377	-0.764081	-0.528111	-0.713035	-0.765309	-0.388266	-0.719473
AGGGTGGAGGCGAA	Monocyte	-0.0956126	-0.383739	-0.28039	-0.23848	-0.161947	-0.0859337	-0.0763158	-0.401781	-0.343484	-0.212573	-0.103623	-0.265475	-0.651754	-0.186919	1.88153	1.45652	1.60146	-1.05218	-0.882541	-1.08638	0.109649	-1.65341	-2.48691	NA	-0.686584	-1.37686	-1.76202	1.19554	1.35162	2.01475	2.04822	0.248067	-1.12344	0.147433	-0.793348	-0.877424	-1.11139	-1.03865	-0.713035	-0.522885	-1.92542	0.498798
ATAAGTACGTCGTA	Monocyte	-0.0956126	2.57251	-0.28039	4.13236	-0.161947	-0.0859337	-0.0763158	-0.401781	-0.343484	-0.212573	-0.103623	-0.265475	-0.651754	-0.186919	2.66524	2.56146	2.86095	0.536812	-0.661953	-0.440509	-0.136035	-1.49463	0.591811	NA	0.777086	-1.30281	-2.04951	-1.03712	1.74108	2.69049	2.53364	0.193551	-1.12344	0.25773	-0.793348	-1.05342	-1.37825	-1.1463	-0.713035	-1.12259	-0.945677	-0.447836
GAGATGCTTATCTC	Monocyte	-0.0956126	-0.383739	-0.28039	-0.23848	-0.161947	-0.0859337	-0.0763158	-0.401781	-0.343484	-0.212573	-0.103623	-0.265475	1.65985	-0.186919	1.75765	2.52237	1.41047	-0.33644	-0.855675	-1.34202	0.0311034	-0.933747	-2.2743	NA	0.750229	-0.973302	-1.87337	0.197262	1.45684	2.12389	2.27484	0.34564	-1.12344	0.659839	-0.793348	-1.03992	-0.793606	-0.289162	-0.713035	-1.12342	-0.785424	-0.21486
GCCAAAACCTTGTT	Monocyte	-0.0956126	-0.383739	-0.28039	-0.23848	-0.161947	-0.0859337	-0.0763158	-0.401781	-0.343484	-0.212573	-0.103623	-0.265475	-0.651754	-0.186919	1.77071	1.21395	1.15618	-0.0353341	-0.667963	-0.790627	-0.438346	-1.65112	-1.11184	NA	-0.686584	-2.22839	-1.44001	-0.403359	1.1868	1.78211	2.01905	0.509203	-1.12344	0.0480074	-0.793348	-0.868286	-1.15673	-1.13213	-0.713035	-0.610095	-2.89313	0.363122
AGAATTTGTCTATC	Monocyte	-0.0956126	-0.383739	-0.28039	-0.23848	-0.161947	-0.0859337	-0.0763158	-0.401781	-0.343484	-0.212573	-0.103623	-0.265475	-0.651754	-0.186919	0.888451	1.19875	-0.428501	-1.80876	-0.663721	-1.28118	-0.490406	-1.38039	-1.73587	NA	-0.686584	-0.817804	-2.08908	-0.403359	1.71756	1.39041	1.65989	0.0960356	-1.12344	0.198776	-0.793348	-0.953885	-0.959969	-0.657882	-0.713035	-1.22388	-2.43342	0.649657
GAAGTCTGGTTCGA	Monocyte	-0.0956126	-0.383739	-0.28039	-0.23848	-0.161947	-0.0859337	-0.0763158	-0.401781	-0.343484	-0.212573	-0.103623	-0.265475	-0.651754	-0.186919	2.43646	2.55526	1.60418	-0.0312954	-0.616351	-1.3006	-0.578998	-1.26388	-1.98714	NA	-0.686584	-1.1325	-1.9401	-1.19452	1.82314	2.32231	2.08694	0.0861991	-1.12344	0.335103	-0.793348	-0.651142	-0.88623	-0.822512	-0.713035	-0.587766	-0.766663	0.295104
ATTGCGGAGTAAAG	Monocyte	-0.0956126	-0.383739	-0.28039	-0.23848	-0.161947	-0.0859337	-0.0763158	-0.401781	-0.343484	-0.212573	-0.103623	-0.265475	-0.651754	-0.186919	2.18472	1.8936	1.94567	-0.519527	-0.944758	-1.02361	0.501466	-0.567063	-2.36818	NA	0.891225	-1.41758	-1.98278	-0.34951	1.28145	2.39045	2.09039	0.0151288	-1.12344	1.03458	-0.793348	-0.807792	-1.41291	-1.05817	-0.713035	-0.898168	-1.10666	0.428721
GGAATGCTCCAAGT	Monocyte	11.0533	-0.383739	3.71345	-0.23848	-0.161947	-0.0859337	-0.0763158	-0.401781	-0.343484	-0.212573	-0.103623	-0.265475	-0.651754	-0.186919	2.70719	2.13307	1.73648	0.132944	-1.25514	-1.8604	-0.466659	-1.64884	-1.8684	NA	-0.686584	-2.62454	-2.38937	-0.332941	1.11301	2.06597	1.99717	-0.0713419	-1.12344	1.07106	-0.793348	-0.994501	-1.11023	-1.33041	-0.713035	-0.701487	-1.57974	1.02445
GCCGACGAGTGCAT	Monocyte	-0.0956126	-0.383739	3.6121	-0.23848	-0.161947	-0.0859337	-0.0763158	-0.401781	-0.343484	-0.212573	-0.103623	-0.265475	-0.651754	-0.186919	2.32722	2.48577	2.04728	-0.555426	-0.973392	-1.70961	-0.868523	-1.52547	-0.752886	NA	1.75734	0.355834	-1.28559	0.570061	1.70545	1.87646	2.30498	0.102173	-1.12344	0.653336	-0.793348	-0.926023	-1.27525	-0.789963	-0.713035	-0.737295	-1.10941	-0.741231
ATATACGAAGATGA	Monocyte	-0.0956126	-0.383739	-0.28039	-0.23848	-0.161947	-0.0859337	-0.0763158	-0.401781	-0.343484	-0.212573	-0.103623	-0.265475	-0.651754	-0.186919	1.89143	2.32229	1.08473	-2.78568	-0.916831	-0.436626	-0.0995022	-1.30386	-1.53982	NA	-0.686584	-2.62454	-2.03011	1.74645	1.66066	1.71739	1.80003	0.0283752	-1.12344	0.542645	-0.793348	-0.490743	-1.08612	-0.606641	-0.713035	-1.01982	-2.72336	-0.474452
GGGAACGAAAGCAA	Monocyte	-0.0956126	-0.383739	3.6121	-0.23848	-0.161947	-0.0859337	-0.0763158	-0.401781	-0.343484	-0.212573	-0.103623	-0.265475	-0.651754	-0.186919	2.42894	2.85181	2.68518	-0.0173844	-0.622007	-1.14981	-0.77445	-0.69843	-3.0143	NA	-0.686584	-1.06216	-1.62817	-1.19452	1.23617	1.36037	2.01454	0.18702	-1.12344	0.692949	-0.793348	-0.531938	-1.01832	-1.38025	-0.713035	-0.739612	-1.61813	0.449178
GCGTAAACCCGTAA	Monocyte	-0.0956126	2.81078	3.66461	-0.23848	-0.161947	-0.0859337	-0.0763158	-0.401781	-0.343484	-0.212573	-0.103623	-0.265475	-0.651754	-0.186919	2.3098	1.81543	1.26187	-0.132262	-1.19363	0.0778734	-0.0574892	-0.681295	-1.24438	NA	0.797228	-0.351311	-1.85048	-0.411643	1.25735	2.49666	2.05549	0.453268	-1.12344	0.388152	-0.793348	-0.912978	-1.26919	-0.824546	-0.713035	-0.585134	-1.85282	-0.248189
GCACGGACGCAGTT	Monocyte	-0.0956126	2.73729	-0.28039	-0.23848	-0.161947	-0.0859337	-0.0763158	-0.401781	-0.343484	-0.212573	-0.103623	-0.265475	-0.651754	-0.186919	2.38223	2.16037	0.510682	0.0212075	-0.75846	-1.39702	0.200069	-2.15489	-1.33273	NA	-0.142744	-0.0477196	-0.575217	-0.879713	1.64642	2.11953	2.16181	0.0724714	-1.12344	0.627701	-0.793348	-0.825833	-1.18318	-0.559875	-0.713035	-0.446213	-0.386669	-0.268338
AAATGGGACGAATC	Monocyte	-0.0956126	-0.383739	-0.28039	-0.23848	-0.161947	-0.0859337	-0.0763158	-0.401781	-0.343484	-0.212573	-0.103623	3.80876	-0.651754	-0.186919	-0.327079	-0.377697	-0.235883	-0.431574	-0.32294	-0.28713	-0.336967	1.1784	1.00875	NA	-0.686584	1.71829	0.0532969	2.31393	1.09688	1.23689	1.65627	-0.0259521	-1.12344	2.05037	-0.793348	-0.644707	-0.786497	0.0761238	-0.713035	-0.506223	-3.09196	-0.255981
TAAATCGACAGATC	Monocyte	-0.0956126	-0.383739	3.78785	-0.23848	-0.161947	-0.0859337	-0.0763158	-0.401781	-0.343484	-0.212573	-0.103623	-0.265475	-0.651754	-0.186919	2.13406	1.90228	0.973074	-2.72824	-1.25761	-0.676725	-0.667591	-1.53575	-0.650722	NA	1.50221	-1.41018	-1.74999	0.77303	1.68048	1.65574	2.08015	0.185425	-1.12344	0.518384	-0.793348	-0.865027	-1.21921	-1.28725	-0.713035	-0.842484	-1.03346	-1.1191
GGCACTCTGTTGTG	Monocyte	-0.0956126	-0.383739	-0.28039	-0.23848	-0.161947	-0.0859337	-0.0763158	-0.401781	-0.343484	-0.212573	-0.103623	-0.265475	-0.651754	-0.186919	1.82533	2.15944	1.94948	0.964464	-0.106241	-0.412033	-0.126902	-1.21247	-1.23333	NA	1.01208	-0.188408	-1.74573	1.97013	1.17129	1.78513	2.30937	0.567562	-1.12344	0.0163195	-0.793348	-0.783632	-1.29182	-0.851683	-0.713035	-0.956253	-1.08036	-0.304346
AGGTTGTGTAGCCA	Monocyte	-0.0956126	-0.383739	3.59364	-0.23848	-0.161947	-0.0859337	-0.0763158	-0.401781	-0.343484	-0.212573	-0.103623	-0.265475	-0.651754	-0.186919	2.11308	2.68275	1.3776	-0.573825	-0.489089	-0.0709754	-0.129642	-1.53575	-2.3737	NA	-0.686584	-0.406846	-1.92924	0.375377	1.7769	2.49028	2.19746	0.100196	-1.12344	0.805728	-0.793348	-0.681764	-0.93994	-0.863685	-0.713035	-0.475817	-1.28253	-0.426761
CAAGCTGAGAGGTG	Monocyte	-0.0956126	2.74844	-0.28039	-0.23848	-0.161947	-0.0859337	-0.0763158	-0.401781	-0.343484	-0.212573	-0.103623	-0.265475	-0.651754	-0.186919	2.5362	1.9181	1.09587	0.332186	-0.517369	-1.16145	0.445753	-1.17363	-2.0534	NA	-0.686584	-2.62454	-1.8369	2.782	1.59574	2.17007	2.15802	0.63172	-1.12344	0.283744	-0.793348	-0.870012	-1.05457	-0.871465	-0.713035	-1.14095	-1.81032	1.21603
CAACCGCTTATGGC	Monocyte	-0.0956126	-0.383739	-0.28039	-0.23848	-0.161947	-0.0859337	-0.0763158	-0.401781	-0.343484	-0.212573	-0.103623	-0.265475	-0.651754	-0.186919	2.52275	2.45909	2.23012	-0.102645	-0.180831	-0.456688	-0.330574	-1.36212	-1.93467	NA	-0.686584	-1.02884	-1.12846	-1.19452	1.2227	2.05189	2.02054	0.254349	-1.12344	0.472994	-0.793348	-0.817014	-0.967179	-0.732094	-0.713035	-0.507359	-0.969691	-0.616205
GCATTGGATGTCCC	Monocyte	-0.0956126	-0.383739	3.14331	4.31142	-0.161947	-0.0859337	-0.0763158	-0.401781	-0.343484	-0.212573	-0.103623	-0.265475	-0.651754	-0.186919	1.81623	1.60418	2.36922	2.21331	-0.473888	-0.494224	-0.441086	-0.113563	-0.620349	NA	1.05236	-0.654902	-1.34612	-1.15724	1.27476	2.03654	2.40468	0.42827	-1.12344	0.391575	-0.793348	-0.929112	-1.05428	-1.3891	-0.713035	-0.615071	-0.898843	-0.945212
ATGTACCTAAGATG	Monocyte	-0.0956126	-0.383739	-0.28039	-0.23848	-0.161947	-0.0859337	-0.0763158	-0.401781	-0.343484	-0.212573	-0.103623	-0.265475	-0.651754	-0.186919	1.77387	1.86568	2.03016	-2.26783	-0.89951	-0.792569	0.43936	-1.25702	-0.849527	NA	-0.686584	-1.38426	-2.06115	0.238684	1.33465	1.25734	1.83611	-0.0271467	-1.12344	-0.151848	-0.793348	-0.675865	-1.25974	-0.746322	-0.713035	-0.884842	-2.27542	0.550912
ACGGCTCTCACTTT	Monocyte	-0.0956126	-0.383739	3.4301	-0.23848	-0.161947	-0.0859337	-0.0763158	-0.401781	-0.343484	-0.212573	-0.103623	-0.265475	-0.651754	-0.186919	2.97001	2.93091	2.55042	0.24513	-0.351928	0.0714017	0.319714	-1.91157	-0.73908	NA	0.360812	-0.995516	-1.20994	-0.7803	1.33315	2.57872	2.33919	-0.0237628	-1.12344	0.154298	-0.793348	-1.04163	-1.11515	-1.55563	-0.713035	-0.459209	-1.60264	-0.210104
TGCTGAGATGGGAG	Monocyte	-0.0956126	-0.383739	4.16003	4.62648	-0.161947	-0.0859337	-0.0763158	-0.401781	-0.343484	-0.212573	-0.103623	-0.265475	-0.651754	-0.186919	1.46871	1.8998	0.173533	-1.22001	-0.520551	-1.15434	-0.00634293	-1.91386	-1.84355	NA	1.15979	-2.04698	-2.59228	-0.158968	1.32962	1.7184	1.7676	0.277193	-1.12344	-0.119371	-0.793348	-0.745433	-1.23622	-0.0893992	-0.713035	-1.04226	-0.65285	-0.0735306
TTGCATTGGACGTT	Monocyte	-0.0956126	-0.383739	-0.28039	-0.23848	-0.161947	-0.0859337	-0.0763158	-0.401781	-0.343484	-0.212573	-0.103623	-0.265475	-0.651754	-0.186919	2.61536	2.00775	1.63297	-0.374135	-0.738664	-0.146047	-0.444739	-1.95041	-0.659006	NA	-0.686584	-1.14361	-1.16687	0.114418	1.76944	1.50377	2.20104	0.474888	-1.12344	0.116991	-0.793348	-0.528413	-0.989263	-0.178275	-0.713035	-0.905034	-0.920855	-1.19492
TAGATTGATTCGTT	Monocyte	-0.0956126	-0.383739	-0.28039	-0.23848	-0.161947	-0.0859337	-0.0763158	-0.401781	-0.343484	-0.212573	-0.103623	-0.265475	-0.651754	-0.186919	3.13269	1.32562	0.894832	-0.386699	-0.631905	-1.41968	-0.202708	-1.51747	-3.98071	NA	-0.686584	-0.984409	-1.42759	0.238684	1.7158	2.47885	2.05707	0.209644	-1.12344	-0.180632	-0.793348	-0.818876	-1.15271	-1.07297	-0.713035	-0.503073	-0.73439	-1.3375
AGTATCCTGCGGAA	Monocyte	-0.0956126	2.75604	3.59701	-0.23848	-0.161947	-0.0859337	-0.0763158	-0.401781	-0.343484	-0.212573	-0.103623	-0.265475	-0.651754	-0.186919	2.50216	2.70663	1.37896	-0.0855932	0.084299	-1.39702	0.290488	-0.868635	-0.725274	NA	-0.686584	0.0522432	-0.821967	1.65532	2.45434	2.4404	2.25651	0.452738	-1.12344	0.305505	-0.793348	-0.967569	-0.685357	-0.902147	-0.713035	-0.604621	-2.1518	0.184568
CGCACGGAACGGGA	Monocyte	-0.0956126	-0.383739	-0.28039	-0.23848	-0.161947	-0.0859337	-0.0763158	-0.401781	-0.343484	-0.212573	-0.103623	-0.265475	1.58996	-0.186919	1.99355	2.07755	2.06086	-0.548695	-0.439244	0.0862866	0.4147	-0.897193	-1.39348	NA	-0.686584	-1.10288	-0.318768	0.404373	1.43391	2.2393	2.50395	0.319471	-1.12344	0.433745	-0.793348	-0.484064	-0.764981	-1.27244	-0.713035	-0.396984	-1.44836	0.436594
CATTTCGATTGTCT	Monocyte	-0.0956126	-0.383739	-0.28039	-0.23848	-0.161947	-0.0859337	-0.0763158	-0.401781	-0.343484	-0.212573	-0.103623	-0.265475	-0.651754	-0.186919	2.05134	3.22653	3.10546	1.41769	-0.878653	-0.0276151	-0.0602292	-0.286053	0.42614	NA	-0.686584	0.426178	-0.939522	-0.100977	2.2754	2.39208	2.69254	0.293301	-1.12344	-0.123691	-0.793348	-0.914695	-1.20464	-0.822361	-0.713035	-0.799132	-1.13654	-1.03862
CAATTCTGACGTGT	Monocyte	-0.0956126	2.63106	-0.28039	-0.23848	-0.161947	-0.0859337	-0.0763158	-0.401781	-0.343484	-0.212573	-0.103623	-0.265475	-0.651754	-0.186919	2.26507	1.66777	2.44692	0.214615	-1.13494	-1.06762	-0.578085	-0.832081	-1.46803	NA	-0.599301	-1.38426	-2.00877	-1.19452	1.60613	2.55956	2.28892	-0.0821145	-1.12344	-0.0990914	-0.793348	-1.10542	-0.875896	0.723314	-0.713035	-1.01738	-0.767742	-0.631977
ATGCGCCTCGAGTT	Monocyte	-0.0956126	-0.383739	-0.28039	-0.23848	-0.161947	-0.0859337	-0.0763158	-0.401781	-0.343484	-0.212573	-0.103623	-0.265475	-0.651754	-0.186919	1.80396	1.42085	0.895375	-1.01359	-0.981877	-0.763446	0.189109	-1.37582	-1.31065	NA	-0.686584	-2.20988	-1.45591	1.47721	1.37262	2.00307	2.09066	0.217723	-1.12344	0.933019	-0.793348	-1.06759	-1.29108	-0.0355825	-0.713035	-0.614091	-2.09894	0.363183
AGCAACACTCTCCG	Monocyte	10.7998	-0.383739	3.62263	-0.23848	-0.161947	-0.0859337	-0.0763158	-0.401781	-0.343484	-0.212573	-0.103623	-0.265475	-0.651754	-0.186919	2.74361	2.65731	1.9378	0.20923	-1.24382	-1.3116	-0.967162	-1.16221	-1.6696	NA	-0.686584	-1.47682	-2.06154	-0.167253	1.86243	1.91257	2.10323	-0.037629	-1.12344	0.871965	-0.793348	-0.739915	-1.05912	-0.318401	-0.713035	-1.12539	-1.45069	0.238055
GCTACGCTACTGGT	Monocyte	-0.0956126	-0.383739	-0.28039	-0.23848	-0.161947	-0.0859337	-0.0763158	-0.401781	-0.343484	-0.212573	-0.103623	-0.265475	-0.651754	-0.186919	2.34067	1.74036	1.69274	-0.22246	-0.738311	-1.2074	-0.304087	-0.431127	0.0589024	NA	-0.686584	-1.16212	-1.94708	0.930434	1.33494	1.97929	2.34166	0.132962	-1.12344	0.612242	-0.793348	-0.831228	-1.15401	-0.873275	-0.713035	-0.45691	-1.59282	-0.187226
AACCTTACGCCCTT	Monocyte	-0.0956126	2.52503	-0.28039	-0.23848	-0.161947	-0.0859337	-0.0763158	-0.401781	-0.343484	-0.212573	-0.103623	-0.265475	-0.651754	-0.186919	2.73292	2.34463	3.3429	1.06274	-0.171286	-0.918119	-0.569865	-0.605902	-0.363559	NA	-0.686584	-0.232836	-0.664062	-0.883855	2.183	2.85523	2.50034	0.340329	-1.12344	0.156739	-0.793348	-0.948285	-0.983883	-0.535551	-0.713035	-0.597117	-1.63176	-0.526642
TAGCATCTACAGTC	Monocyte	-0.0956126	2.65695	-0.28039	-0.23848	-0.161947	-0.0859337	-0.0763158	-0.401781	-0.343484	-0.212573	-0.103623	-0.265475	1.57622	-0.186919	3.05907	2.76712	2.15486	-0.56126	-0.757753	-0.659252	-0.369847	-1.17249	-1.15326	NA	-0.686584	-1.01403	-1.52226	-0.469634	1.48749	2.75812	2.24086	0.334304	-1.12344	0.227522	-0.793348	-0.672603	-1.0606	-1.46873	-0.713035	-0.847402	-0.435341	0.133675
ATAGCGTGTACTTC	Monocyte	-0.0956126	2.88051	3.75072	-0.23848	-0.161947	-0.0859337	-0.0763158	-0.401781	-0.343484	-0.212573	-0.103623	-0.265475	-0.651754	-0.186919	2.24568	1.8573	-0.311952	-0.962884	-1.86529	-1.7575	-0.178048	-2.38563	-1.94848	NA	-0.686584	-2.09141	-2.58646	-0.208675	1.50209	1.32095	1.59293	0.0557889	-1.12344	1.0222	-0.793348	-0.480932	-1.27758	-1.34679	-0.713035	-0.531812	-2.26503	-0.157931
TACTACTGGTTACG	Monocyte	-0.0956126	-0.383739	-0.28039	-0.23848	-0.161947	-0.0859337	-0.0763158	-0.401781	-0.343484	-0.212573	-0.103623	-0.265475	-0.651754	-0.186919	2.27497	2.21652	1.44226	-0.098158	-0.949	-0.890938	-0.0830623	-0.997717	0.183156	NA	0.763657	-1.01773	-1.73215	-0.407501	1.61311	2.11117	2.0965	0.0539908	-1.12344	0.946852	-0.793348	-0.766561	-0.895964	-0.300929	-0.713035	-0.96159	-1.79726	0.107294
ATTGGGTGCCGTTC	Monocyte	-0.0956126	-0.383739	-0.28039	-0.23848	-0.161947	-0.0859337	-0.0763158	-0.401781	-0.343484	-0.212573	-0.103623	-0.265475	-0.651754	-0.186919	1.98049	2.01364	1.78973	0.185896	-0.642157	-0.36026	-0.402726	-1.3427	-1.40729	NA	1.54921	-0.129171	-1.2596	-1.19452	2.17489	2.05273	2.12866	0.199455	-1.12344	0.74677	-0.793348	-0.806986	-1.19456	-1.21925	-0.713035	-1.33231	-1.93264	-0.00954127
CAGACATGTCACCC	Monocyte	-0.0956126	-0.383739	-0.28039	-0.23848	-0.161947	-0.0859337	-0.0763158	-0.401781	-0.343484	-0.212573	-0.103623	-0.265475	1.64405	-0.186919	1.79367	2.37844	1.94622	0.150445	-0.911882	-0.692905	-0.463919	-0.579629	-1.49564	NA	-0.686584	-1.58789	-1.60257	1.02985	1.51525	2.63536	2.33138	0.490613	-1.12344	0.311092	-0.793348	-0.980718	-0.943575	-0.655746	-0.713035	-0.809313	-2.26026	-0.951322
AACCAGTGGACACT	Monocyte	-0.0956126	-0.383739	-0.28039	-0.23848	-0.161947	-0.0859337	-0.0763158	-0.401781	-0.343484	-0.212573	-0.103623	-0.265475	-0.651754	-0.186919	2.44398	1.73539	0.464497	-1.09571	-0.829869	-1.03008	-1.1343	-1.77221	-1.78833	NA	0.904653	-1.46571	-1.45048	-0.0719817	1.30956	1.91466	1.84537	0.351854	-1.12344	0.400045	-0.793348	-0.82312	-0.852527	-0.744301	-0.713035	-0.892627	-1.26654	-0.0724669
GTGTATCTACTACG	Monocyte	-0.0956126	-0.383739	3.69209	-0.23848	-0.161947	-0.0859337	-0.0763158	-0.401781	-0.343484	-0.212573	-0.103623	-0.265475	1.70525	-0.186919	1.88351	2.09957	0.516116	-1.33803	-1.1604	-0.693552	-0.968989	-1.02513	-0.465723	NA	-0.686584	-1.00662	-1.56959	-0.374363	1.00629	2.05031	1.8303	0.475365	-1.12344	0.95849	-0.793348	-1.01727	-0.611147	-0.804924	-0.713035	-0.542268	-2.0508	-0.0952686
GTAATAACGTGCAT	Monocyte	-0.0956126	-0.383739	3.55413	-0.23848	-0.161947	-0.0859337	-0.0763158	-0.401781	-0.343484	-0.212573	-0.103623	-0.265475	1.847	-0.186919	2.04342	1.97456	2.01359	0.115443	-0.821385	-1.11292	-0.590872	-1.46835	-0.686617	NA	-0.686584	-0.780781	-1.16261	0.408515	1.2292	2.1178	2.43122	0.146897	-1.12344	1.07521	-0.793348	-0.856472	-0.913508	-1.4456	-0.713035	-0.615001	-0.174468	-0.87941
GCAGCCGAATTTCC	Monocyte	-0.0956126	-0.383739	-0.28039	-0.23848	-0.161947	-0.0859337	-0.0763158	-0.401781	-0.343484	-0.212573	-0.103623	-0.265475	-0.651754	-0.186919	3.55264	3.14092	3.03075	0.187242	-0.326476	-0.258654	-0.594525	-1.38268	-0.78602	NA	0.508522	-0.628985	-1.58743	0.901438	1.17949	1.85994	2.22686	0.408793	-1.12344	1.18804	-0.793348	-1.02771	-1.09602	-0.439604	-0.713035	-0.357028	-1.84435	-1.0109
GGCAAGGAGGAGCA	Monocyte	-0.0956126	-0.383739	-0.28039	-0.23848	-0.161947	-0.0859337	-0.0763158	-0.401781	-0.343484	-0.212573	-0.103623	-0.265475	1.67385	-0.186919	1.91241	2.26708	1.77126	0.201602	-0.339909	-1.03849	-0.273947	-1.52775	-1.71102	NA	-0.686584	-1.07326	-1.59519	0.176551	1.54746	2.00762	1.97743	0.164792	-1.12344	0.0354852	-0.793348	-1.14474	-0.793665	-0.00998491	-0.713035	-0.792754	-2.32001	0.505739
GCTGATGAATACCG	Monocyte	-0.0956126	-0.383739	-0.28039	-0.23848	-0.161947	-0.0859337	-0.0763158	-0.401781	-0.343484	-0.212573	-0.103623	-0.265475	-0.651754	-0.186919	2.06004	2.15882	0.990462	-0.202715	-0.449142	-0.791922	0.348941	-1.5129	-0.777736	NA	0.830798	-1.05105	-2.03748	-0.00156402	1.52008	1.76268	2.03098	0.359245	-1.12344	1.51691	-0.793348	-0.82796	-1.14424	-1.37742	-0.713035	-0.750588	-2.78896	-0.164907
CTCGAAGATCATTC	Monocyte	-0.0956126	-0.383739	-0.28039	-0.23848	-0.161947	-0.0859337	-0.0763158	-0.401781	-0.343484	-0.212573	-0.103623	-0.265475	-0.651754	-0.186919	2.75865	2.46437	2.44719	0.216859	-1.16287	-0.605537	-0.609138	-1.65341	-0.940646	NA	-0.686584	-1.2954	-1.21071	1.15411	1.43835	2.47994	2.35022	0.357082	-1.12344	-0.0983773	-0.793348	-1.00921	-1.22283	-0.767643	-0.713035	-0.712852	-1.56483	-0.553558
GGACATTGGCATCA	Monocyte	-0.0956126	2.79019	-0.28039	-0.23848	-0.161947	-0.0859337	-0.0763158	-0.401781	-0.343484	-0.212573	-0.103623	-0.265475	-0.651754	-0.186919	3.09706	3.30842	2.22523	-0.0299492	-0.665488	-0.756327	-0.626491	-1.64313	-0.25035	NA	0.468238	-2.62454	-2.21866	-1.19452	1.57927	1.58496	2.12352	-0.213943	-1.12344	0.00927885	-0.793348	-0.876038	-0.781476	-0.586778	-0.713035	-0.776553	-0.872661	1.18445
GGAACACTCACACA	Monocyte	-0.0956126	3.05364	3.36725	-0.23848	-0.161947	-0.0859337	-0.0763158	-0.401781	-0.343484	-0.212573	-0.103623	-0.265475	-0.651754	-0.186919	2.85681	2.93866	3.24836	1.61424	-0.189669	-0.325313	-0.709604	-0.861781	-0.780498	NA	-0.686584	-1.29911	-1.92031	-1.19452	1.79193	2.45593	2.34213	0.522865	-1.12344	0.488011	-0.793348	-0.908476	-1.16517	-1.12807	-0.713035	-0.390964	-1.95434	-0.322654
AACTACCTGTCATG	Monocyte	-0.0956126	-0.383739	3.65927	-0.23848	-0.161947	-0.0859337	-0.0763158	-0.401781	-0.343484	-0.212573	-0.103623	-0.265475	-0.651754	-0.186919	1.69036	1.54214	0.927161	-0.323875	-0.606806	-0.43792	-0.531505	-1.29358	-2.2246	NA	-0.686584	-1.07697	-0.695876	1.6139	2.02815	1.72961	1.97076	0.209148	-1.12344	0.125083	-0.793348	-0.766955	-1.25496	-1.34752	-0.713035	-0.883272	-1.5894	0.833042
CAATATGACGGGAA	Monocyte	-0.0956126	-0.383739	-0.28039	-0.23848	-0.161947	-0.0859337	-0.0763158	-0.401781	-0.343484	-0.212573	-0.103623	-0.265475	-0.651754	-0.186919	2.51483	2.12718	1.0668	-0.0124482	-0.490503	-1.0359	0.0219702	-1.29358	-0.672811	NA	0.985222	-1.08807	-0.952713	-0.7803	0.731111	2.61182	2.33131	0.137236	-1.12344	0.591085	-0.793348	-0.79793	-0.922681	-1.33815	-0.713035	-0.927575	-1.64616	0.657172
TGGATCGATGGTCA	Monocyte	-0.0956126	-0.383739	-0.28039	-0.23848	-0.161947	-0.0859337	-0.0763158	-0.401781	-0.343484	-0.212573	-0.103623	-0.265475	-0.651754	-0.186919	2.06598	1.98355	0.969543	-1.55478	-1.01829	-0.965363	-0.556165	-0.921182	-0.427066	NA	-0.686584	-0.029208	-1.16687	0.918007	1.97963	2.23477	1.97717	0.0768682	-1.12344	0.159358	-0.793348	-0.780185	-1.08253	-0.703769	-0.713035	-0.876115	-2.06565	1.64904
ACCTCCGATCCAGA	Monocyte	-0.0956126	-0.383739	-0.28039	-0.23848	-0.161947	-0.0859337	-0.0763158	-0.401781	-0.343484	-0.212573	-0.103623	-0.265475	-0.651754	-0.186919	1.441	1.8604	0.595717	-0.250282	-1.2265	-1.32907	0.180889	-2.02238	-2.55042	NA	1.77077	-1.38796	-2.19306	1.93285	2.11034	1.51458	1.82459	0.56039	-1.12344	0.166404	-0.793348	-0.761954	-1.12811	-0.723547	-0.713035	-1.05452	-0.752976	-0.13462
CCATCGTGCTCTCG	Monocyte	-0.0956126	2.80708	4.03696	-0.23848	-0.161947	-0.0859337	-0.0763158	-0.401781	-0.343484	-0.212573	-0.103623	-0.265475	-0.651754	-0.186919	3.15485	1.85761	1.09017	0.123521	-1.48138	-0.35573	-0.396333	-1.92528	-2.35437	NA	-0.686584	-1.26208	-2.16202	1.28666	2.03593	1.80363	1.89932	0.0633663	-1.12344	0.307006	-0.793348	-0.870569	-0.912052	-1.4237	-0.713035	-0.269668	-2.59978	-0.789083
AAATCCCTGCTGTA	Monocyte	-0.0956126	2.69912	3.90358	-0.23848	-0.161947	-0.0859337	-0.0763158	-0.401781	-0.343484	-0.212573	-0.103623	-0.265475	1.60712	-0.186919	2.32524	1.83993	2.43768	1.09774	-0.714626	-0.441156	-0.842036	-1.19648	-0.523707	NA	-0.686584	-1.08067	-1.07337	-0.453065	1.4865	2.84089	2.26125	-0.10318	-1.12344	0.727432	-0.793348	-0.985695	-1.19432	-1.22888	-0.713035	-1.01884	-1.12332	1.53788
GTCACAGATAGAAG	Monocyte	-0.0956126	-0.383739	3.72874	-0.23848	-0.161947	-0.0859337	-0.0763158	-0.401781	-0.343484	-0.212573	-0.103623	-0.265475	-0.651754	-0.186919	1.90172	1.32903	1.04942	-1.0661	-0.894914	-0.0314981	0.348028	-2.19715	-0.797065	NA	-0.686584	-1.35834	-2.35639	1.2121	1.78493	1.50134	1.93347	0.157716	-1.12344	0.144202	-0.793348	-0.816681	-1.10455	-0.453111	-0.713035	-1.24818	-2.6441	-0.0800214
TCGCAAGAAGTCGT	Monocyte	-0.0956126	-0.383739	-0.28039	-0.23848	-0.161947	-0.0859337	-0.0763158	-0.401781	-0.343484	-0.212573	-0.103623	-0.265475	-0.651754	-0.186919	1.85106	3.07422	3.42767	0.199358	-0.670084	0.327681	-0.0739291	-0.669872	-1.37967	NA	-0.686584	-1.02143	-1.35155	-0.233528	1.16192	2.47169	2.60652	0.424683	-1.12344	1.44774	-0.793348	-0.828111	-1.20409	-0.598251	-0.713035	-1.07705	-1.6262	1.37047
ACCAGTGACTCGCT	Monocyte	-0.0956126	-0.383739	-0.28039	-0.23848	-0.161947	-0.0859337	-0.0763158	-0.401781	-0.343484	-0.212573	-0.103623	-0.265475	-0.651754	-0.186919	1.72796	2.36634	0.998884	-0.515937	-1.01546	-0.649544	-0.375327	-1.31757	-3.08885	NA	-0.686584	-1.4546	-1.6239	-1.19452	1.24453	1.75452	2.14588	0.356058	-1.12344	-0.203899	-0.793348	-0.936603	-1.2969	-0.542808	-0.713035	-0.707988	-0.581001	0.89351
GACGCTCTAGGAGC	Monocyte	-0.0956126	-0.383739	-0.28039	-0.23848	-0.161947	-0.0859337	-0.0763158	-0.401781	-0.343484	-0.212573	-0.103623	-0.265475	1.65902	-0.186919	3.31555	2.82699	1.89297	-0.351249	-0.516662	-0.940123	-0.478532	-0.803523	-1.88497	NA	-0.686584	-1.23617	-1.66736	-0.448923	1.66045	1.90946	1.97082	0.557583	-1.12344	0.944715	-0.793348	-0.819565	-1.02812	-0.825074	-0.713035	-0.591518	-1.21957	0.155961
ATTCCATGATCAGC	Monocyte	-0.0956126	-0.383739	3.69048	-0.23848	-0.161947	-0.0859337	-0.0763158	-0.401781	-0.343484	-0.212573	-0.103623	-0.265475	-0.651754	-0.186919	1.74933	1.2034	0.4357	0.180062	-1.59662	-0.555705	-0.857563	-1.81904	-2.83206	NA	0.19296	-2.0803	-1.96571	-0.146541	2.26543	1.44101	1.81553	0.319364	-1.12344	0.448434	-0.793348	-0.976702	-1.08965	-1.3281	-0.713035	-0.847912	-2.41836	0.543826
AGAGCTACGGGAGT	Monocyte	-0.0956126	-0.383739	3.39078	-0.23848	-0.161947	-0.0859337	-0.0763158	-0.401781	-0.343484	-0.212573	-0.103623	-0.265475	-0.651754	-0.186919	1.83285	2.30399	2.46566	0.685795	-0.718514	-0.296837	-0.860303	-0.611613	-0.987586	NA	-0.686584	1.80344	-1.55097	-0.0222751	1.94462	2.30102	2.40164	0.34295	-1.12344	-0.00223817	-0.793348	-0.771777	-1.06829	-0.887475	-0.713035	-0.177731	-2.03366	0.485477
ACTATCACCGCATA	Monocyte	-0.0956126	-0.383739	-0.28039	-0.23848	-0.161947	-0.0859337	-0.0763158	-0.401781	-0.343484	-0.212573	-0.103623	-0.265475	1.71299	-0.186919	2.24647	1.70313	0.634023	-0.51145	-1.25655	-1.20611	-0.0236961	-1.82019	-0.736319	NA	1.75063	-0.836316	-1.27279	-1.19452	1.85925	2.05745	2.10959	0.576913	-1.12344	0.795957	-0.793348	-0.833356	-0.808784	-1.00072	-0.713035	-0.840175	-1.88402	0.631155
TGACTTTGAGAGAT	Monocyte	-0.0956126	2.80892	3.66232	-0.23848	-0.161947	-0.0859337	-0.0763158	-0.401781	-0.343484	-0.212573	-0.103623	-0.265475	-0.651754	5.93365	2.45348	2.75192	2.27766	-0.930126	-1.02253	-1.04561	-0.715084	-1.60886	-1.4487	NA	-0.686584	0.0929689	-2.13253	0.462364	1.07521	2.18517	2.21814	0.283351	-1.12344	-0.179968	-0.793348	-0.597256	-1.02336	-0.789537	-0.713035	-1.26237	-1.64444	0.4377
AGGTACACTGACTG	Monocyte	-0.0956126	-0.383739	-0.28039	-0.23848	-0.161947	-0.0859337	-0.0763158	-0.401781	-0.343484	-0.212573	-0.103623	-0.265475	-0.651754	-0.186919	2.79387	2.24536	2.354	0.836572	-0.591959	-0.553116	-0.304087	-1.21476	-1.26647	NA	-0.686584	-1.32132	-1.20179	0.710897	1.9057	2.33822	2.13874	0.213247	-1.12344	0.391682	-0.793348	-0.575137	-1.10064	-0.534385	-0.713035	-0.732517	-1.88759	1.20252
TGTATCTGTATCGG	Monocyte	-0.0956126	2.69672	3.52375	-0.23848	-0.161947	-0.0859337	-0.0763158	-0.401781	-0.343484	-0.212573	-0.103623	-0.265475	-0.651754	-0.186919	1.20747	1.88367	2.34286	0.0512732	-0.850019	-0.409445	-0.443826	-1.67397	0.241141	NA	-0.686584	-0.0329103	-1.80935	-0.602185	0.98644	2.20871	2.27697	0.139099	-1.12344	1.26425	-0.793348	-0.910088	-0.96836	-1.24468	-0.713035	-0.531533	-1.52351	-0.995267
AATAAGCTTTGACG	Monocyte	-0.0956126	-0.383739	-0.28039	-0.23848	-0.161947	-0.0859337	-0.0763158	-0.401781	-0.343484	-0.212573	-0.103623	-0.265475	-0.651754	-0.186919	2.42063	1.78472	1.30914	-0.275411	-1.46653	-0.572531	0.0731164	-1.90472	-1.15602	NA	-0.686584	-0.329097	-2.03593	-0.291519	1.16695	2.10118	2.10515	0.174744	-1.12344	1.08015	-0.793348	-0.883038	-0.954164	-1.31033	-0.713035	-0.682617	-1.79965	0.139475
AAGGCTACCACTCC	Monocyte	-0.0956126	-0.383739	-0.28039	-0.23848	-0.161947	-0.0859337	-0.0763158	-0.401781	-0.343484	-0.212573	-0.103623	-0.265475	-0.651754	-0.186919	2.65534	3.17163	3.30297	0.67323	-0.583475	-1.35043	-0.375327	-1.01485	-1.00968	NA	-0.686584	-0.229134	-1.81168	0.81031	1.02947	2.17237	2.17538	0.0364592	-1.12344	0.232894	-0.793348	-0.885431	-1.3194	-0.731053	-0.713035	-0.541616	-2.03504	0.988443
GTGCTAGATACAGC	Monocyte	-0.0956126	-0.383739	3.56041	-0.23848	-0.161947	-0.0859337	-0.0763158	-0.401781	-0.343484	-0.212573	-0.103623	-0.265475	-0.651754	-0.186919	2.17681	2.54471	1.42704	0.345648	-0.915771	-0.786744	-0.873089	-0.8218	-0.774975	NA	2.13333	-1.08807	-2.67531	0.0895647	1.64888	1.5254	2.00261	0.0923019	-1.12344	0.309977	-0.793348	-0.861518	-1.16886	-0.304147	-0.713035	-0.776867	-1.63852	0.714184
GCAATCGAGTTCTT	Monocyte	-0.0956126	-0.383739	-0.28039	-0.23848	-0.161947	-0.0859337	-0.0763158	-0.401781	-0.343484	-0.212573	-0.103623	-0.265475	-0.651754	-0.186919	2.62249	1.96215	0.354197	-1.21104	-0.495452	-1.13427	-0.214581	-1.92985	-2.62773	NA	-0.686584	-1.18063	-0.918572	-0.0429862	1.67603	1.28635	1.85557	0.0526671	-1.12344	0.572253	-0.793348	-0.610417	-1.22095	-0.622984	-0.713035	-0.418063	-1.94861	-1.1371
ACGTTTACTGCTTT	Monocyte	10.8348	2.4819	3.85564	-0.23848	-0.161947	-0.0859337	-0.0763158	-0.401781	-0.343484	-0.212573	-0.103623	-0.265475	-0.651754	-0.186919	5.62549	3.31587	4.31197	1.45943	-0.839413	-1.16857	-0.241981	-1.01143	-0.965497	NA	-0.686584	-1.01033	-1.86639	-0.196248	1.88394	3.05631	2.41851	0.158558	-1.12344	1.18326	-0.793348	-0.761162	-1.22545	-1.11147	-0.713035	-0.666631	-2.18323	1.54297
AATGGAGAGCAAGG	Monocyte	-0.0956126	-0.383739	3.21096	-0.23848	-0.161947	-0.0859337	-0.0763158	-0.401781	-0.343484	-0.212573	-0.103623	-0.265475	-0.651754	-0.186919	2.79902	3.31091	2.96256	1.22563	-0.745734	-0.431448	-0.325094	-0.766969	0.252185	NA	-0.404593	-0.243943	-0.745148	0.445795	1.44408	2.99907	2.68446	0.40938	-1.12344	0.206422	-0.793348	-0.816046	-1.15386	-1.13682	-0.713035	-0.868398	-0.563695	-0.508701
CTAGATCTCTGGAT	Monocyte	-0.0956126	-0.383739	3.5109	-0.23848	-0.161947	-0.0859337	-0.0763158	-0.401781	-0.343484	-0.212573	-0.103623	-0.265475	-0.651754	-0.186919	2.14633	2.51245	1.5042	-0.0411677	-0.748916	-0.944006	-0.700471	-1.59401	-0.703184	NA	-0.686584	-2.45053	-0.901889	-0.291519	1.76205	2.25388	2.20565	-0.075586	-1.12344	-0.0835218	-0.793348	-0.807405	-1.20646	-0.747742	-0.713035	-1.19333	-2.87069	-0.597779
AATCTCACCGTGAT	Monocyte	-0.0956126	-0.383739	-0.28039	-0.23848	-0.161947	-0.0859337	-0.0763158	-0.401781	-0.343484	-0.212573	-0.103623	-0.265475	-0.651754	-0.186919	2.16296	2.10453	1.39906	-0.432471	-1.17171	-1.88693	0.239342	-1.29929	-1.58676	NA	-0.686584	-0.0440173	-1.73448	0.0108626	1.3511	1.77038	1.92153	0.287376	-1.12344	0.13573	-0.793348	-0.883562	-1.122	-1.02207	-0.713035	-0.712559	-2.48398	-0.516387
CACAGATGCGCAAT	Monocyte	-0.0956126	2.87259	3.74094	-0.23848	-0.161947	-0.0859337	-0.0763158	-0.401781	-0.343484	-0.212573	-0.103623	-0.265475	-0.651754	-0.186919	2.25043	2.1461	1.25861	-0.571132	-0.487321	-0.913589	0.156229	-1.93785	-0.578931	NA	-0.686584	-1.35464	-1.99868	-0.283235	1.33857	1.74758	1.92027	0.375136	-1.12344	0.80479	-0.793348	-0.757741	-1.24297	-0.0471935	-0.713035	-0.867882	-0.808313	-0.543425
TACGTACTTCTTCA	Monocyte	-0.0956126	-0.383739	-0.28039	-0.23848	-0.161947	-0.0859337	-0.0763158	-0.401781	-0.343484	-0.212573	-0.103623	-0.265475	-0.651754	-0.186919	1.91637	2.93401	2.25593	0.0817877	-0.847191	-0.930416	-1.04479	-1.07539	-0.846766	NA	-0.686584	-2.06179	-2.5271	0.632195	1.31812	1.86351	2.10153	0.0975243	-1.12344	0.156195	-0.793348	-0.601321	-1.24849	-0.120072	-0.713035	-1.2416	-2.24508	-0.0174484
GATCGTGAAGCCTA	Monocyte	-0.0956126	2.62696	-0.28039	-0.23848	-0.161947	-0.0859337	-0.0763158	-0.401781	-0.343484	-0.212573	-0.103623	-0.265475	1.55425	-0.186919	3.04205	2.35145	2.3358	0.0669792	-0.75846	-1.06114	-0.786323	-0.136409	-1.60609	NA	-0.686584	-0.351311	-1.68831	0.636337	1.53573	3.23332	2.36385	0.494639	-1.12344	0.111081	-0.793348	-0.768133	-1.23988	-0.546239	-0.713035	-0.905711	-2.08553	1.12311
CTCGAGCTTCCTGC	Monocyte	-0.0956126	-0.383739	-0.28039	-0.23848	-0.161947	-0.0859337	-0.0763158	-0.401781	-0.343484	-0.212573	-0.103623	-0.265475	-0.651754	5.99501	1.47781	1.48196	1.12494	-0.218421	0.0280915	-0.918767	-0.079409	-1.43523	-2.29363	NA	0.448096	0.0522432	-0.889862	1.96185	1.81696	2.21495	2.01616	-0.0334173	-1.12344	-0.163241	-0.793348	-0.700399	-0.563099	-0.445006	-0.713035	-0.357374	-1.15549	-0.167456
TATCCTGATATTCC	Monocyte	-0.0956126	2.97768	3.11727	-0.23848	-0.161947	-0.0859337	-0.0763158	-0.401781	-0.343484	-0.212573	-0.103623	-0.265475	-0.651754	-0.186919	2.6593	4.64601	3.43745	0.749516	-0.562618	-1.24235	0.0694631	0.0178041	-1.2002	NA	0.662946	0.155908	-1.2627	-0.788585	1.20701	2.7792	2.64366	0.343023	-1.12344	0.557597	-0.793348	-0.915408	-1.16487	-0.582064	-0.713035	-0.737337	-0.496139	-0.877543
GATTGGACGAGGGT	Monocyte	-0.0956126	-0.383739	-0.28039	-0.23848	-0.161947	-0.0859337	-0.0763158	-0.401781	-0.343484	-0.212573	-0.103623	-0.265475	-0.651754	-0.186919	1.57914	1.90073	0.789422	-1.16257	-0.754925	-1.02879	-0.145168	-1.31985	-0.625871	NA	-0.686584	-0.110659	-1.84388	-1.19452	1.2531	1.55932	1.8791	0.779209	-1.12344	0.432954	-0.793348	-1.00512	-0.965588	-0.419085	-0.713035	-1.07151	-2.62942	1.5742
CTTAGGGATATCTC	Monocyte	-0.0956126	-0.383739	-0.28039	-0.23848	-0.161947	-0.0859337	-0.0763158	-0.401781	-0.343484	-0.212573	-0.103623	-0.265475	-0.651754	-0.186919	2.0545	2.46406	2.73897	-1.2236	-0.958899	-1.53552	-0.743397	-1.44551	-2.76855	NA	-0.686584	-1.23617	-2.21362	-0.134115	1.70706	2.18612	1.99251	0.0195038	-1.12344	0.765863	-0.793348	-0.903092	-1.18941	-0.920453	-0.713035	-0.841344	-1.68026	-0.857916
ATCTACACTCACGA	Monocyte	-0.0956126	-0.383739	-0.28039	-0.23848	-0.161947	-0.0859337	-0.0763158	-0.401781	-0.343484	-0.212573	-0.103623	-0.265475	-0.651754	-0.186919	2.02521	1.71802	1.5474	0.184101	-1.5284	-1.0825	-0.833816	-0.12727	-0.918557	NA	0.63609	-1.43609	-1.7306	1.06298	1.48841	2.08839	2.09213	0.297649	-1.12344	0.416105	-0.793348	-0.810783	-1.13322	-1.36703	-0.713035	-1.09118	-1.30312	0.417112
ATTGCGGACAATCG	Monocyte	-0.0956126	-0.383739	-0.28039	-0.23848	-0.161947	-0.0859337	-0.0763158	-0.401781	-0.343484	-0.212573	-0.103623	-0.265475	-0.651754	-0.186919	2.22193	1.43295	0.994537	0.0983911	-1.28766	-0.621069	-0.716911	-1.55974	-2.39855	NA	-0.686584	-1.11769	-2.00101	1.38194	1.77624	1.84838	1.70473	0.243816	-1.12344	0.754816	-0.793348	-0.675997	-1.13263	-1.32514	-0.713035	-0.462593	-1.69532	-0.575193
AAGTCCGACACCAA	Monocyte	-0.0956126	-0.383739	-0.28039	-0.23848	-0.161947	-0.0859337	-0.0763158	-0.401781	-0.343484	-0.212573	-0.103623	-0.265475	1.61533	-0.186919	1.82375	1.63179	1.66367	-0.947178	-0.894207	-1.55882	-0.113202	-1.22047	-0.554081	NA	-0.686584	-0.103255	-1.60451	-1.19452	2.47305	2.64379	2.45263	0.800405	-1.12344	0.30114	-0.793348	-0.850076	-0.89577	-0.0340173	-0.713035	-0.965575	-0.886654	-0.258259
TGACACGAGTCGTA	Monocyte	-0.0956126	2.75604	-0.28039	-0.23848	-0.161947	-0.0859337	-0.0763158	-0.401781	-0.343484	-0.212573	-0.103623	-0.265475	-0.651754	-0.186919	2.65613	1.71926	2.5439	-0.261949	-0.5407	-0.374498	-0.488579	-1.41352	-1.18087	NA	-0.686584	-0.114362	-2.24815	-1.19452	2.54874	2.27199	2.09753	0.0965464	-1.12344	-0.0222993	-0.793348	-0.780798	-1.18121	-0.378283	-0.713035	-0.996139	-1.60189	-0.431722
AGCCACCTGTTTCT	Monocyte	-0.0956126	-0.383739	4.00883	-0.23848	-0.161947	-0.0859337	-0.0763158	-0.401781	-0.343484	-0.212573	-0.103623	-0.265475	-0.651754	-0.186919	2.26032	2.06514	2.64578	0.546685	-0.60009	-0.48128	-0.985428	-0.881201	-1.029	NA	-0.686584	-0.269859	-0.45029	-1.19452	2.59115	2.65629	2.25629	0.230035	-1.12344	0.318191	-0.793348	-0.728413	-0.937013	-0.901312	-0.713035	-0.956766	-1.44149	0.514083
AGTTCTACAGGTTC	Monocyte	-0.0956126	-0.383739	-0.28039	-0.23848	-0.161947	-0.0859337	-0.0763158	-0.401781	-0.343484	-0.212573	-0.103623	-0.265475	-0.651754	-0.186919	2.10715	2.46561	1.19232	0.436743	-0.930265	-0.465748	-0.572605	-1.64884	-1.6696	NA	1.32764	0.0559456	-1.69645	2.24766	1.70815	1.75189	1.97996	0.290986	-1.12344	0.130466	-0.793348	-0.704917	-0.895293	-1.36512	-0.713035	-0.739198	-2.08168	1.00425
TCCATAACAGGAGC	Monocyte	-0.0956126	-0.383739	-0.28039	-0.23848	-0.161947	-0.0859337	-0.0763158	-0.401781	-0.343484	-0.212573	-0.103623	-0.265475	-0.651754	-0.186919	2.44358	2.08654	0.768231	-1.31245	-1.03632	-0.773801	-0.40638	-1.92871	-0.382887	NA	-0.686584	-2.62454	-1.90518	-0.295661	1.41802	1.83006	1.86918	0.186765	-1.12344	1.14095	-0.793348	-1.05183	-1.22231	-1.28491	-0.713035	-1.01211	-2.48752	-0.38354
GCACGGTGCCTATT	Monocyte	-0.0956126	-0.383739	-0.28039	-0.23848	-0.161947	-0.0859337	-0.0763158	-0.401781	-0.343484	-0.212573	-0.103623	-0.265475	1.75031	-0.186919	2.00859	1.6473	0.814687	-1.64497	-0.90658	-1.24494	0.434794	-1.83047	-1.65027	NA	-0.686584	-0.814102	-1.74301	-1.19452	1.33549	2.16062	1.98534	-0.00484749	-1.12344	0.781785	-0.793348	-0.684259	-0.949486	-1.3146	-0.713035	-1.05061	-1.9655	-1.79169
TCCATAACAGAGAT	Monocyte	-0.0956126	-0.383739	-0.28039	-0.23848	-0.161947	-0.0859337	-0.0763158	-0.401781	-0.343484	-0.212573	-0.103623	-0.265475	-0.651754	-0.186919	1.31157	2.36572	0.98367	-0.64697	-0.859917	-0.672195	0.10143	-0.947455	-1.13669	NA	-0.686584	-2.02476	-2.50731	1.59319	1.66125	1.8759	2.20029	-0.026324	-1.12344	0.861993	-0.793348	-0.720056	-1.09019	-0.392114	-0.713035	-1.22589	-0.82007	0.159942
GGTACATGACGGTT	Monocyte	-0.0956126	2.88821	3.38343	-0.23848	-0.161947	-0.0859337	-0.0763158	-0.401781	-0.343484	-0.212573	-0.103623	-0.265475	-0.651754	-0.186919	2.01532	2.96968	2.50831	0.367188	-1.00097	-0.767329	-0.402726	-0.796669	-0.747363	NA	-0.686584	-0.336501	-1.61537	0.284249	1.274	2.83891	2.45852	0.219325	-1.12344	1.00538	-0.793348	-0.735652	-1.15651	-1.11512	-0.713035	-1.11842	-1.58364	0.921828
TCATCCCTCCCGTT	Monocyte	-0.0956126	-0.383739	3.60794	-0.23848	-0.161947	-0.0859337	-0.0763158	-0.401781	-0.343484	-0.212573	-0.103623	-0.265475	-0.651754	-0.186919	1.81148	1.88739	1.52729	-0.0802083	-0.419094	-0.982836	-0.327834	-1.30614	-0.592737	NA	-0.686584	-0.0662313	-0.988406	-1.19452	1.84603	1.66861	2.08401	0.263069	-1.12344	0.352164	-0.793348	-0.918014	-1.00945	-0.555235	-0.713035	-0.732119	-1.61202	0.26521
AACGCATGCTGAAC	Monocyte	-0.0956126	-0.383739	-0.28039	-0.23848	-0.161947	-0.0859337	-0.0763158	-0.401781	-0.343484	-0.212573	-0.103623	-0.265475	-0.651754	-0.186919	3.31832	1.90197	1.87286	-0.785182	-1.24418	-1.02231	-0.570778	-1.66826	-0.896467	NA	-0.686584	-2.15434	-1.99946	0.0647114	1.70764	2.27838	2.24303	-0.0696362	-1.12344	0.71682	-0.793348	-0.80739	-0.876919	0.100436	-0.713035	-0.184682	-1.5442	-0.0609927
ATAGATTGTGACTG	Monocyte	-0.0956126	2.87046	-0.28039	-0.23848	-0.161947	-0.0859337	-0.0763158	-0.401781	-0.343484	-0.212573	-0.103623	-0.265475	-0.651754	-0.186919	1.27239	1.45063	0.232758	-2.21308	-1.38735	-0.19329	-0.301347	-1.12109	-1.55915	NA	-0.686584	-2.62454	-1.57036	-0.279092	1.07606	2.12992	1.86815	0.12756	-1.12344	0.748745	-0.793348	-0.786749	-0.973291	-0.740317	-0.713035	-0.682255	-2.37851	-0.574348
AGGTTGTGGTCAAC	Monocyte	-0.0956126	2.74097	-0.28039	-0.23848	-0.161947	-0.0859337	-0.0763158	-0.401781	-0.343484	-0.212573	-0.103623	-0.265475	1.86141	-0.186919	2.27655	2.58783	1.17276	-0.322529	-0.979756	-0.802276	-0.613705	-1.00457	-1.87393	NA	-0.686584	-0.569748	-1.33331	2.57075	2.03196	2.34631	2.20019	0.150632	-1.12344	0.0435159	-0.793348	-0.768416	-1.0282	-0.353442	-0.713035	-0.805645	-1.50091	-1.34166
CACTCCGAGGTAGG	Monocyte	-0.0956126	-0.383739	3.44727	-0.23848	-0.161947	-0.0859337	-0.0763158	-0.401781	-0.343484	-0.212573	-0.103623	-0.265475	-0.651754	5.59982	2.385	1.75121	1.84706	-0.861469	-0.498987	-0.443097	0.255782	-1.0297	-2.04236	NA	0.293672	-1.1288	-0.910424	0.909723	2.06492	2.4024	2.30598	0.13931	-1.12344	0.585429	-0.793348	-0.807354	-1.03779	-1.10999	-0.713035	-0.65618	-1.09157	-0.34119
CGGTAAACTGCCTC	Monocyte	-0.0956126	2.74952	3.58896	-0.23848	-0.161947	-0.0859337	-0.0763158	-0.401781	-0.343484	-0.212573	-0.103623	-0.265475	-0.651754	-0.186919	1.07686	2.19356	1.65498	0.575853	-0.417327	-0.981542	-0.35158	-0.897193	-1.70549	NA	-0.686584	-1.50644	-2.22565	0.122702	1.73181	2.57122	2.09152	0.51594	-1.12344	0.0666235	-0.793348	-0.725399	-1.26955	-0.560592	-0.713035	-1.11013	-2.538	0.317847
ATCGACGAGTGTCA	Monocyte	-0.0956126	2.56784	3.74138	-0.23848	-0.161947	-0.0859337	-0.0763158	-0.401781	-0.343484	-0.212573	-0.103623	-0.265475	-0.651754	-0.186919	3.6128	3.43095	2.66398	1.5209	-0.625189	-0.489694	-0.494972	-1.13023	-0.471245	NA	-0.686584	-0.640092	-1.76551	0.333955	2.30202	2.90214	2.5594	0.485998	-1.12344	0.219361	-0.793348	-0.825693	-1.39822	-1.17966	-0.713035	-1.14229	-1.68952	0.515778
GCGATATGAGGTTC	Monocyte	-0.0956126	-0.383739	-0.28039	-0.23848	-0.161947	-0.0859337	-0.0763158	-0.401781	-0.343484	-0.212573	-0.103623	-0.265475	-0.651754	-0.186919	1.76398	1.42147	0.888855	-0.883008	-0.682103	-1.01843	-0.131469	-0.874347	-2.16109	NA	-0.686584	-0.369822	-1.83341	2.87313	1.11714	1.51517	2.02477	0.189074	-1.12344	-0.126918	-0.793348	-0.872418	-0.95994	-0.983472	-0.713035	-0.0994293	-1.76465	-0.46406
GACAACACAGAATG	Monocyte	-0.0956126	-0.383739	-0.28039	-0.23848	-0.161947	-0.0859337	-0.0763158	-0.401781	-0.343484	-0.212573	-0.103623	-0.265475	-0.651754	-0.186919	1.95476	2.43769	2.38715	1.95843	-0.522318	-0.67802	-0.523285	-1.24788	-1.38796	NA	-0.686584	-0.469785	-1.24098	-0.7803	1.51654	2.17217	2.24005	0.390008	-1.12344	-0.0257092	-0.793348	-0.703484	-1.18027	-0.657482	-0.713035	-0.826091	-1.72732	-0.961173
TTCATTCTTCTATC	Monocyte	-0.0956126	-0.383739	-0.28039	-0.23848	-0.161947	-0.0859337	-0.0763158	-0.401781	-0.343484	-0.212573	-0.103623	-0.265475	1.93909	-0.186919	1.97138	1.10227	0.667439	-1.05174	-0.581354	-0.434684	-0.342447	-2.52957	-1.92363	NA	2.85174	-1.00662	-1.87725	-0.38679	1.30191	1.86582	1.90536	0.149115	-1.12344	0.728571	-0.793348	-0.781203	-0.994267	-1.33919	-0.713035	-1.05344	-2.28866	1.01602
TGCCAGCTACCACA	Monocyte	-0.0956126	-0.383739	-0.28039	-0.23848	-0.161947	-0.0859337	-0.0763158	-0.401781	-0.343484	-0.212573	-0.103623	-0.265475	-0.651754	-0.186919	1.80237	1.71988	0.890485	-1.85543	-0.910822	-1.16275	-0.397246	-1.74822	-1.08975	NA	-0.686584	-1.39537	-2.15154	-1.19452	0.943843	2.19325	1.93471	-0.105949	-1.12344	0.526263	-0.793348	-0.96128	-1.08485	-1.28146	-0.713035	-0.648953	-2.04709	0.680524
CTAGTTACCCTAAG	Monocyte	-0.0956126	3.04829	-0.28039	-0.23848	-0.161947	-0.0859337	-0.0763158	-0.401781	-0.343484	-0.212573	-0.103623	-0.265475	-0.651754	-0.186919	2.38421	2.05459	2.29288	0.0629405	-0.377734	-1.19187	-0.415513	-0.91547	-1.86564	NA	-0.0554606	-1.05846	-1.75465	0.106134	2.25529	2.23471	2.12842	0.128264	-1.12344	1.13557	-0.793348	-1.05377	-0.911032	-0.326697	-0.713035	-0.971571	-2.4662	0.725419
GGTGGAGACTTAGG	Monocyte	-0.0956126	-0.383739	4.25597	-0.23848	-0.161947	-0.0859337	-0.0763158	-0.401781	-0.343484	-0.212573	-0.103623	-0.265475	-0.651754	-0.186919	1.37609	1.48568	0.701942	-1.64228	-0.680689	-1.1621	-0.684031	-1.17135	-2.20251	NA	1.31421	-1.4435	-1.78181	-1.19452	1.49697	1.40886	1.90414	-0.0720753	-1.12344	0.12284	-0.793348	-0.587887	-1.00373	-0.774444	-0.713035	-1.07887	-1.81272	0.423233
ATCACGGACGACAT	Monocyte	-0.0956126	-0.383739	-0.28039	-0.23848	-0.161947	-0.0859337	-0.0763158	-0.401781	-0.343484	-0.212573	-0.103623	-0.265475	-0.651754	-0.186919	2.10002	2.30771	1.33196	-0.961987	-0.840474	-0.00561137	-0.231021	-2.37078	-0.802587	NA	2.45561	-1.22506	-2.15698	-0.332941	1.91601	1.79963	2.02587	-0.00990976	-1.12344	0.956638	-0.793348	-0.811041	-1.00516	-1.08887	-0.713035	-0.219996	-1.51231	-0.140019
AGTAATACAGAAGT	Monocyte	-0.0956126	-0.383739	-0.28039	-0.23848	-0.161947	-0.0859337	-0.0763158	-0.401781	-0.343484	-0.212573	-0.103623	-0.265475	-0.651754	-0.186919	2.04896	1.48754	0.896733	-1.57048	-0.655944	-0.391324	-0.245634	-2.17659	-1.00691	NA	-0.686584	0.0522432	-0.623713	-1.19452	1.63685	1.69281	1.90714	0.0839713	-1.12344	0.0776005	-0.793348	-0.850362	-0.993059	-1.10424	-0.713035	-0.391286	-0.870642	0.791389
GATAGCACGAGGAC	Monocyte	-0.0956126	-0.383739	3.12487	-0.23848	-0.161947	-0.0859337	-0.0763158	-0.401781	-0.343484	-0.212573	-0.103623	-0.265475	-0.651754	-0.186919	2.70363	3.09718	3.44478	2.26627	-0.465757	0.259081	0.124263	-0.0655851	-0.656244	NA	-0.686584	0.304002	-1.40742	-0.589758	1.2787	2.62178	2.67437	0.197521	-1.12344	0.277932	-0.793348	-0.683776	-1.2971	-1.517	-0.713035	-0.444911	-0.716039	-0.139311
CACTTTGAATGTCG	Monocyte	-0.0956126	-0.383739	3.74804	-0.23848	-0.161947	-0.0859337	-0.0763158	-0.401781	-0.343484	-0.212573	-0.103623	-0.265475	-0.651754	-0.186919	2.08854	1.11747	1.10891	-0.541515	-0.509238	-0.929768	0.161709	-1.75736	-2.38751	NA	-0.686584	-0.177301	-2.85765	-1.19452	1.68791	1.27731	1.8559	0.0863022	-1.12344	0.859064	-0.793348	-0.818752	-1.08511	-0.958697	-0.713035	-0.809338	-2.20973	0.238287
ACGTAGACTCTGGA	Monocyte	-0.0956126	-0.383739	-0.28039	-0.23848	-0.161947	-0.0859337	-0.0763158	-0.401781	2.82779	-0.212573	-0.103623	3.69309	-0.651754	-0.186919	0.0762507	-0.129536	-0.263322	-0.187458	-0.191083	-0.532407	-0.194488	0.706622	0.611139	NA	-0.686584	0.840839	-0.190737	0.234542	1.45238	1.37464	1.87854	-0.0464366	-1.12344	0.115287	-0.793348	-0.997044	-0.795481	-0.339441	-0.713035	-0.401098	-1.7433	-0.336331
GAGTAAGAACCAAC	Monocyte	-0.0956126	3.05257	-0.28039	-0.23848	-0.161947	-0.0859337	-0.0763158	-0.401781	-0.343484	-0.212573	-0.103623	-0.265475	-0.651754	-0.186919	2.6783	2.82079	1.72806	0.0149251	-1.31099	-0.569943	-0.673984	-1.18848	-1.27751	NA	-0.686584	-1.1251	-2.24388	0.0605692	1.50599	1.83146	2.19203	-0.00724532	-1.12344	1.18273e-06	-0.793348	-0.968381	-1.05185	-0.0673169	-0.713035	-1.14702	-1.90121	-0.354897
AGGGCCACTTTCAC	Monocyte	-0.0956126	2.41759	3.77613	-0.23848	-0.161947	-0.0859337	-0.0763158	-0.401781	-0.343484	-0.212573	-0.103623	-0.265475	-0.651754	-0.186919	2.65772	2.52641	3.55535	1.94138	-0.701899	0.211837	-0.737004	-1.14165	-1.24162	NA	-0.686584	-0.321692	-1.06367	-0.519341	1.33977	3.38769	2.47347	0.563967	-1.12344	0.217297	-0.793348	-0.915019	-1.14588	-0.478968	-0.713035	-0.977695	-0.712939	0.705111
ATTCGACTGGTGGA	Monocyte	-0.0956126	-0.383739	3.45398	-0.23848	-0.161947	-0.0859337	-0.0763158	-0.401781	-0.343484	-0.212573	-0.103623	-0.265475	-0.651754	-0.186919	2.45546	2.58348	2.18719	-0.0788621	-0.837292	-0.612656	-0.879483	-0.657306	-0.485051	NA	-0.686584	0.248467	-1.64485	-0.0471284	1.67343	2.40986	2.36418	0.233524	-1.12344	0.343943	-0.793348	-1.04333	-0.799229	-0.128593	-0.713035	-0.794421	-1.96748	-0.794668
ATCCCGTGCAGATC	Monocyte	-0.0956126	-0.383739	3.76343	4.60296	-0.161947	-0.0859337	-0.0763158	-0.401781	-0.343484	-0.212573	-0.103623	-0.265475	-0.651754	-0.186919	1.95357	1.46614	1.31376	-1.45291	-1.14166	-0.921355	-0.800023	-0.31918	-2.56146	NA	-0.686584	-0.580855	-1.86251	-0.241812	1.4223	1.57745	1.83614	0.144137	-1.12344	1.44955	-0.793348	-0.950192	-1.10833	-1.28685	-0.713035	-1.21952	-2.13332	-0.409149
ATGTCGGAGTACCA	Monocyte	-0.0956126	-0.383739	3.63264	-0.23848	-0.161947	-0.0859337	-0.0763158	-0.401781	-0.343484	-0.212573	-0.103623	-0.265475	-0.651754	-0.186919	2.15346	1.84241	2.20431	-0.344966	-0.712505	-1.16469	-0.800023	-0.941744	-1.81594	NA	0.756943	-1.14361	-2.87511	1.00914	2.46895	1.677	2.11329	0.504344	-1.12344	0.663698	-0.793348	-0.736809	-1.04683	-1.41494	-0.713035	-0.956364	-1.71708	0.291184
GCTCACTGAGCATC	Monocyte	-0.0956126	-0.383739	3.64432	4.00933	-0.161947	-0.0859337	-0.0763158	-0.401781	-0.343484	-0.212573	-0.103623	-0.265475	-0.651754	-0.186919	1.84829	1.96742	2.943	0.959079	-0.64251	-0.286483	-0.765317	-0.910901	-0.509902	NA	-0.230027	-0.369822	-1.79345	2.61631	2.23068	2.51606	2.32522	0.652646	-1.12344	0.329958	-0.793348	-0.894196	-1.30657	-1.71195	-0.713035	-0.364568	-0.498077	0.985109
TGACCGCTCGTGAT	Monocyte	-0.0956126	2.71181	4.13978	-0.23848	-0.161947	-0.0859337	-0.0763158	-0.401781	-0.343484	-0.212573	-0.103623	-0.265475	-0.651754	-0.186919	3.20789	2.97961	3.4858	0.988247	-0.0500334	-0.389382	-0.888616	-0.99886	-1.09803	NA	-0.686584	-1.19914	-1.0466	0.0605692	1.69483	2.88356	2.3705	0.180416	-1.12344	0.47383	-0.793348	-1.00629	-0.951427	-0.189779	-0.713035	-0.99978	-2.51475	-1.51585
GGGCCATGAAGTGA	Monocyte	-0.0956126	-0.383739	-0.28039	-0.23848	-0.161947	-0.0859337	-0.0763158	-0.401781	-0.343484	-0.212573	-0.103623	-0.265475	-0.651754	-0.186919	2.26943	2.05831	1.179	-0.241307	-1.498	-0.724616	-0.686771	-1.07197	-1.28856	NA	-0.686584	-2.62454	-1.48734	-1.19452	2.76656	1.9093	1.9139	0.0618862	-1.12344	1.07149	-0.793348	-0.666238	-0.935069	-0.721796	-0.713035	-0.870285	-2.34904	-0.0491355
TTCCTAGACAACCA	Monocyte	-0.0956126	-0.383739	3.66384	-0.23848	-0.161947	-0.0859337	-0.0763158	-0.401781	-0.343484	-0.212573	-0.103623	-0.265475	-0.651754	-0.186919	2.1875	2.38837	1.85358	-0.0766184	-0.841535	-0.217236	-0.388113	-1.52318	-1.47079	NA	-0.686584	-0.0625289	-1.12769	-1.19452	1.00003	1.90151	2.05595	0.289978	-1.12344	0.106589	-0.793348	-0.951657	-1.01257	-1.10267	-0.713035	-0.755682	-1.44025	0.235124
ACTTAAGAGCATAC	Monocyte	-0.0956126	-0.383739	-0.28039	-0.23848	-0.161947	-0.0859337	-0.0763158	-0.401781	-0.343484	-0.212573	-0.103623	-0.265475	-0.651754	-0.186919	2.37194	2.27297	1.18308	-1.44618	-1.1459	-0.756327	-0.241068	-1.32556	-0.137142	NA	-0.686584	-1.22876	-2.20431	-1.19452	1.81517	2.09312	2.01933	0.0535454	-1.12344	1.05799	-0.793348	-0.903387	-1.12691	-0.167113	-0.713035	-0.708062	-1.82819	-0.621612
TGCAGATGTGTCAG	Monocyte	-0.0956126	3.19829	3.76619	-0.23848	-0.161947	-0.0859337	-0.0763158	-0.401781	-0.343484	-0.212573	-0.103623	-0.265475	-0.651754	-0.186919	2.49068	2.38216	1.17194	-0.728192	-0.544236	-0.784155	0.687785	-0.818373	-1.62818	NA	1.05908	-1.08807	-1.80159	-1.19452	0.938074	1.87794	2.03279	0.273884	-1.12344	0.856259	-0.793348	-0.950056	-0.924614	-0.675748	-0.713035	-0.654472	-2.56438	1.97391
GCGTATGACGGAGA	Monocyte	-0.0956126	-0.383739	-0.28039	-0.23848	-0.161947	-0.0859337	-0.0763158	-0.401781	-0.343484	-0.212573	-0.103623	-0.265475	-0.651754	-0.186919	2.24568	1.97208	1.48681	-0.206754	-0.541054	-1.05208	0.388214	-1.02399	-1.4846	NA	-0.686584	-1.05846	-1.92458	-1.19452	1.32925	2.07973	2.14935	0.133698	-1.12344	0.165179	-0.793348	-0.879063	-0.698145	-1.04807	-0.713035	-0.531145	-1.82432	0.390978
GAGGACGAATTCCT	Monocyte	-0.0956126	-0.383739	-0.28039	-0.23848	-0.161947	-0.0859337	-0.0763158	-0.401781	-0.343484	-0.212573	-0.103623	-0.265475	-0.651754	-0.186919	2.36126	2.55277	2.12579	-0.569786	-0.40955	-0.679961	-0.73609	-1.11081	-1.79385	NA	1.22022	-0.788185	-1.01479	1.10855	1.86751	2.68286	2.41817	0.483708	-1.12344	1.12844	-0.793348	-0.837606	-1.04611	-0.55452	-0.713035	-0.963652	-1.66539	-0.238456
GTAGTCGATCAGAC	Monocyte	-0.0956126	-0.383739	-0.28039	-0.23848	-0.161947	-0.0859337	-0.0763158	-0.401781	-0.343484	-0.212573	-0.103623	-0.265475	-0.651754	-0.186919	1.66028	2.14765	0.562029	-1.63016	-1.18656	-1.01972	-0.697731	-1.5803	-1.89878	NA	-0.686584	-0.25505	-1.91954	0.980141	1.51101	1.46434	1.9096	0.389809	-1.12344	0.701301	-0.793348	-0.889009	-1.26993	-0.757478	-0.713035	-1.26711	-1.43737	1.52118
ACACATCTGGCAAG	Monocyte	-0.0956126	-0.383739	-0.28039	-0.23848	-0.161947	-0.0859337	-0.0763158	-0.401781	-0.343484	-0.212573	-0.103623	-0.265475	-0.651754	-0.186919	2.13564	1.78596	1.32951	-0.664022	-1.31064	-1.68113	-0.709604	-2.1012	0.196962	NA	-0.686584	-0.57345	-2.32109	-1.19452	2.15748	2.30689	2.06469	0.19528	-1.12344	0.836752	-0.793348	-0.93434	-1.07168	-0.315938	-0.713035	-1.02714	-1.79391	0.910588
ACGGCGTGGGAAGC	Monocyte	-0.0956126	-0.383739	-0.28039	-0.23848	-0.161947	-0.0859337	-0.0763158	-0.401781	-0.343484	-0.212573	-0.103623	-0.265475	-0.651754	-0.186919	2.23103	2.18301	1.79028	0.44841	-0.95501	-1.06114	-0.286734	-0.90062	-0.83296	NA	-0.686584	-1.599	-1.39422	-1.19452	1.21843	2.10035	2.52442	0.412936	-1.12344	1.47736	-0.793348	-0.926101	-1.22402	-1.00567	-0.713035	-0.692416	-1.0135	-0.651296
TTGAGGACCATACG	Monocyte	-0.0956126	-0.383739	4.02247	-0.23848	-0.161947	-0.0859337	-0.0763158	-0.401781	-0.343484	-0.212573	-0.103623	-0.265475	-0.651754	-0.186919	3.60449	2.37999	2.75635	-0.327465	-0.886783	-1.1278	-0.0483559	-0.993148	-1.95952	NA	-0.686584	-0.295776	-2.14223	-1.19452	1.16501	2.11363	2.38374	0.503587	-1.12344	0.763469	-0.793348	-0.764513	-1.28088	-0.891958	-0.713035	-0.648348	-1.74021	-0.898737
CGCAAATGCACCAA	Monocyte	-0.0956126	-0.383739	3.70928	-0.23848	-0.161947	-0.0859337	-0.0763158	-0.401781	-0.343484	-0.212573	-0.103623	-0.265475	-0.651754	-0.186919	1.91082	1.82783	1.66069	-0.774861	-0.753511	-0.468337	-0.624665	-1.21133	-1.14221	NA	-0.686584	-2.62454	-1.76629	-0.0264173	1.23843	2.02673	1.94992	-0.0409013	-1.12344	0.507075	-0.793348	-0.851486	-0.921849	-0.959576	-0.713035	-0.849176	-2.08725	0.0650769
CGGCCAGACGAATC	Monocyte	-0.0956126	-0.383739	-0.28039	-0.23848	-0.161947	-0.0859337	-0.0763158	-0.401781	-0.343484	-0.212573	-0.103623	-0.265475	-0.651754	-0.186919	3.27953	3.25104	2.87182	0.0660817	-1.15191	-0.434684	-0.693164	-2.23142	-2.78236	NA	-0.686584	-0.0847429	-1.24757	-1.19452	1.42712	2.47154	2.30896	0.166817	-1.12344	-0.113089	-0.793348	-0.559133	-1.23375	-1.03432	-0.713035	-0.733431	-2.0956	0.437946
CGCACTTGCTGTTT	Monocyte	-0.0956126	-0.383739	-0.28039	-0.23848	-0.161947	-0.0859337	-0.0763158	-0.401781	-0.343484	-0.212573	-0.103623	-0.265475	-0.651754	-0.186919	2.05094	2.21434	1.00894	-0.639341	-0.844363	-1.05597	-0.574432	-1.43865	-1.8546	NA	-0.686584	-1.20285	-2.58452	-1.19452	2.07515	1.75215	1.71621	0.27532	-1.12344	1.16958	-0.793348	-0.731393	-1.20835	-1.29023	-0.713035	-1.03459	-2.10314	-0.426546
CTGTAACTAGTAGA	Monocyte	-0.0956126	-0.383739	-0.28039	-0.23848	-0.161947	-0.0859337	-0.0763158	-0.401781	-0.343484	-0.212573	-0.103623	-0.265475	-0.651754	-0.186919	1.68561	1.52415	1.02578	-0.423496	-1.3368	-0.594535	-0.34062	-1.35069	-1.49564	NA	-0.686584	-0.914065	-2.40916	-0.573189	1.38747	1.63393	1.99333	0.141109	-1.12344	0.182393	-0.793348	-0.768505	-1.1083	-0.682214	-0.713035	-0.698344	-1.73846	-0.0620639
GCCTAGCTATCTCT	Monocyte	-0.0956126	-0.383739	3.76343	-0.23848	-0.161947	-0.0859337	-0.0763158	-0.401781	-0.343484	-0.212573	-0.103623	-0.265475	1.97124	-0.186919	2.37788	2.61947	1.0793	-0.12239	-1.02889	-1.00549	-0.84021	-1.33127	-0.531991	NA	-0.686584	-1.40647	-1.81246	-1.19452	1.38136	1.89706	2.0047	0.0698489	-1.12344	0.792199	-0.793348	-0.664326	-1.08705	-1.3056	-0.713035	-0.842628	-2.06513	0.0631965
TGATAAACGGTAAA	Monocyte	-0.0956126	-0.383739	-0.28039	-0.23848	-0.161947	-0.0859337	-0.0763158	-0.401781	-0.343484	-0.212573	-0.103623	-0.265475	-0.651754	-0.186919	2.34621	1.34423	1.37787	-0.295605	-0.465404	0.0105679	0.231122	-0.93489	-1.72758	NA	-0.686584	-1.1288	-1.92885	-1.19452	1.85878	2.31664	2.1158	0.158114	-1.12344	0.0480144	-0.793348	-0.671669	-1.01011	-1.13212	-0.713035	-0.583988	-2.12236	0.178643
ATAGAACTTAGCCA	Monocyte	10.9364	-0.383739	-0.28039	-0.23848	-0.161947	-0.0859337	-0.0763158	-0.401781	-0.343484	-0.212573	-0.103623	-0.265475	-0.651754	-0.186919	2.74044	2.34804	1.82858	-1.08539	-1.34705	-1.77497	-1.07859	-1.1268	-1.46803	NA	2.14004	-2.22839	-1.64912	-1.19452	2.27213	1.87242	2.17821	0.0750788	-1.12344	0.350851	-0.793348	-0.964188	-1.16299	-1.41209	-0.713035	-0.952034	-1.23603	0.660662
CTTACAACACTAGC	Monocyte	-0.0956126	-0.383739	3.64358	-0.23848	-0.161947	-0.0859337	-0.0763158	-0.401781	-0.343484	-0.212573	-0.103623	-0.265475	-0.651754	-0.186919	2.53977	2.50562	2.34286	-0.860122	-1.15227	-0.511697	0.04115	-1.85674	-0.120575	NA	-0.686584	-1.02884	-2.6982	-0.614612	2.28037	2.09543	2.08611	0.229773	-1.12344	0.829188	-0.793348	-0.922861	-0.918193	-0.629686	-0.713035	-0.459769	-1.34687	0.145945
GTAGTGTGGTAAAG	Monocyte	-0.0956126	-0.383739	3.68808	-0.23848	-0.161947	-0.0859337	-0.0763158	-0.401781	-0.343484	-0.212573	-0.103623	-0.265475	-0.651754	-0.186919	2.21639	1.8967	0.580231	-0.46478	-1.52451	-1.61059	-0.656631	-1.78249	-1.23057	NA	-0.686584	-0.284669	-2.76066	-1.19452	1.5358	1.24084	1.74988	0.0218845	-1.12344	0.407988	-0.793348	-0.984931	-0.853493	-1.06755	-0.713035	-0.727738	-2.02541	0.382827
CCTGCAACGGATTC	Monocyte	-0.0956126	2.68213	3.50574	-0.23848	-0.161947	-0.0859337	-0.0763158	-0.401781	-0.343484	-0.212573	-0.103623	-0.265475	-0.651754	-0.186919	2.55441	1.98697	2.35862	1.92343	-0.553427	-0.1797	0.0155769	-1.3427	-2.06721	NA	-0.686584	-1.14731	-2.14107	-1.19452	1.67063	2.38228	2.17401	0.484736	-1.12344	0.416216	-0.793348	-1.1151	-1.22569	-0.974173	-0.713035	-1.04402	-1.5249	0.396757
GAAGATGAGATGAA	Monocyte	-0.0956126	2.39825	3.15516	-0.23848	-0.161947	-0.0859337	-0.0763158	-0.401781	-0.343484	-0.212573	-0.103623	-0.265475	-0.651754	-0.186919	3.12833	3.25414	3.87919	1.46661	-0.832343	-0.503931	-0.650238	-1.65112	-0.962736	NA	-0.626158	-1.08807	-1.67744	-0.440639	2.07744	3.11288	2.83169	0.577969	-1.12344	-0.267752	-0.793348	-0.832055	-1.18359	-0.170615	-0.713035	-0.50067	-0.764452	-0.565211
GAAGTCTGAGGCGA	Monocyte	-0.0956126	-0.383739	3.34427	-0.23848	-0.161947	-0.0859337	-0.0763158	-0.401781	-0.343484	-0.212573	-0.103623	-0.265475	-0.651754	-0.186919	2.72263	2.17433	2.2926	-0.331055	0.294635	-0.963421	-1.15805	-1.32785	-0.656244	NA	-0.686584	-0.351311	-0.712947	0.263538	1.54506	2.45404	2.50685	0.197227	-1.12344	-0.0311676	-0.793348	-0.856905	-1.07362	-0.536665	-0.713035	-1.00181	-0.715132	-0.167227
ATTGTCTGGCTACA	Monocyte	-0.0956126	-0.383739	-0.28039	-0.23848	-0.161947	-0.0859337	-0.0763158	-0.401781	-0.343484	-0.212573	-0.103623	-0.265475	-0.651754	-0.186919	1.39786	1.44784	1.26241	-0.192394	-1.06318	0.148415	-0.240154	-0.353449	-1.65303	NA	1.14636	0.296597	-3.11139	-0.382648	2.09775	2.03582	2.07586	0.19151	-1.12344	0.339659	-0.793348	-0.732952	-1.14473	-0.287647	-0.713035	-1.11499	-1.70963	0.25871
CGAAGACTTGCCCT	Monocyte	-0.0956126	-0.383739	3.31615	-0.23848	-0.161947	-0.0859337	-0.0763158	-0.401781	-0.343484	-0.212573	-0.103623	-0.265475	-0.651754	-0.186919	3.3302	3.09811	3.21494	1.36878	-0.237392	-0.668312	-0.886789	-1.1862	-1.05662	NA	-0.686584	-1.07326	-1.72361	-1.19452	1.39567	2.49124	2.6568	0.29077	-1.12344	-0.243345	-0.793348	-0.831178	-1.28629	-1.40582	-0.713035	-0.834427	-0.559734	-0.0779707
TGACACGAAGATGA	Monocyte	-0.0956126	-0.383739	-0.28039	-0.23848	-0.161947	-0.0859337	-0.0763158	-0.401781	-0.343484	-0.212573	-0.103623	-0.265475	-0.651754	-0.186919	2.69373	2.08251	2.35645	-0.874931	-1.09641	-0.755033	-0.457526	-1.25588	-0.940646	NA	1.34107	-1.73228	-2.02313	-1.19452	0.727682	2.26294	1.98759	-0.0183639	-1.12344	0.0420396	-0.793348	-0.836927	-1.15512	-0.284535	-0.713035	-0.597691	-2.2888	0.350499
ATTGAATGACCAAC	Monocyte	-0.0956126	3.04882	3.58168	4.38536	-0.161947	-0.0859337	-0.0763158	-0.401781	-0.343484	-0.212573	-0.103623	-0.265475	-0.651754	-0.186919	2.27101	1.82659	1.66666	-0.199125	-0.330011	-1.2773	-0.110462	-1.50833	-3.14407	NA	-0.686584	-1.40277	-2.45688	-0.573189	1.84382	2.08813	2.1023	0.381036	-1.12344	1.534	-0.793348	-1.07213	-0.968356	-0.95495	-0.713035	-0.385169	-1.5962	0.404874
GGTACTGACCTCAC	Monocyte	10.6421	-0.383739	-0.28039	-0.23848	-0.161947	-0.0859337	-0.0763158	-0.401781	-0.343484	-0.212573	-0.103623	-0.265475	-0.651754	-0.186919	2.85562	2.31144	1.65335	0.683102	-0.357584	-0.67349	-1.10507	-1.618	-1.4487	NA	1.04565	0.00411297	-1.93622	1.82101	1.57751	1.87877	2.05777	0.256164	-1.12344	0.3332	-0.793348	-0.674902	-1.19536	-1.16015	-0.713035	-1.30278	-1.51174	0.186803
CTAGGCCTCCCTCA	Monocyte	-0.0956126	2.71729	-0.28039	-0.23848	-0.161947	-0.0859337	-0.0763158	-0.401781	-0.343484	-0.212573	-0.103623	-0.265475	-0.651754	-0.186919	0.341047	1.02007	0.814144	-0.976347	0.415888	-0.33502	-0.731524	1.71986	0.166589	NA	-0.686584	0.459499	0.509551	1.77959	1.75407	2.0591	1.94643	-0.101865	-1.12344	0.992555	-0.793348	-0.740339	-1.02069	0.454809	-0.713035	-0.936173	-1.76328	0.0188341
GTGTCAGATTGAGC	Monocyte	-0.0956126	-0.383739	-0.28039	-0.23848	-0.161947	-0.0859337	-0.0763158	-0.401781	-0.343484	-0.212573	-0.103623	-0.265475	-0.651754	-0.186919	2.74242	2.05862	0.996167	-0.403303	-1.2714	-1.44815	-0.677638	-1.84532	-0.551319	NA	1.7842	-1.14361	-2.27841	0.487217	1.36033	1.95597	2.09805	0.216037	-1.12344	0.469445	-0.793348	-0.661197	-0.684412	-1.33174	-0.713035	-0.689438	-1.31325	0.00633666
ACCGAAACGAAACA	Monocyte	-0.0956126	-0.383739	-0.28039	-0.23848	-0.161947	-0.0859337	-0.0763158	-0.401781	-0.343484	-0.212573	-0.103623	-0.265475	-0.651754	-0.186919	1.8661	2.14548	2.35237	3.21446	0.356853	-1.45786	-0.661198	-1.10624	-0.197888	NA	0.944938	-0.0884452	-0.475896	-1.19452	1.13384	2.73569	2.56893	0.414029	-1.12344	0.777502	-0.793348	-1.04033	-1.26702	-0.736313	-0.713035	-0.899777	-1.12022	1.76632
GCCAAATGCCTTAT	Monocyte	-0.0956126	-0.383739	4.17582	-0.23848	-0.161947	-0.0859337	-0.0763158	-0.401781	-0.343484	-0.212573	-0.103623	-0.265475	-0.651754	-0.186919	2.95299	2.06483	2.10732	-1.16482	-0.811486	-1.29865	-0.117769	-1.80534	-2.74094	NA	-0.686584	-0.00699401	-1.8594	1.14169	1.75529	2.28153	2.25254	0.355357	-1.12344	0.792775	-0.793348	-0.813927	-1.20453	-0.681793	-0.713035	-0.803997	-1.30534	0.0346866
ACGAAGCTTGCATG	Monocyte	-0.0956126	-0.383739	-0.28039	-0.23848	-0.161947	-0.0859337	-0.0763158	-0.401781	-0.343484	-0.212573	-0.103623	-0.265475	-0.651754	-0.186919	2.00621	2.61326	1.44063	-1.82178	-0.468232	-0.891586	0.319714	-1.297	-1.84631	NA	-0.686584	-1.38056	-0.94185	-1.19452	1.59865	1.65561	2.06391	0.24792	-1.12344	1.43514	-0.793348	-0.873483	-1.24641	-1.00676	-0.713035	-0.859734	-1.31831	-1.21793
GAATTAACAAGAGT	Monocyte	-0.0956126	-0.383739	-0.28039	-0.23848	-0.161947	-0.0859337	-0.0763158	-0.401781	-0.343484	-0.212573	-0.103623	-0.265475	1.75923	-0.186919	2.23618	1.97239	0.877716	-2.0991	-1.08651	-1.27083	-0.712344	-0.681295	-1.04833	NA	-0.686584	-0.788185	-3.05086	0.462364	1.36037	1.50074	1.70117	0.459033	-1.12344	-0.0995144	-0.793348	-1.06612	-1.08617	-0.978268	-0.713035	-0.840111	-0.958524	-0.509799
TGATTCACGCTACA	Monocyte	-0.0956126	-0.383739	-0.28039	-0.23848	-0.161947	-0.0859337	-0.0763158	-0.401781	-0.343484	-0.212573	-0.103623	-0.265475	-0.651754	-0.186919	1.62901	2.06917	1.06137	-0.37234	-0.90658	-0.601654	-0.543379	-1.68082	-2.0893	NA	-0.686584	-2.35797	-1.89083	0.114418	1.34105	2.09079	1.89674	0.462709	-1.12344	0.524619	-0.793348	-0.833904	-0.541644	-1.19051	-0.713035	-1.13892	-0.712315	-0.369729
GGTGGAGAGATACC	Monocyte	-0.0956126	-0.383739	-0.28039	-0.23848	-0.161947	-0.0859337	-0.0763158	-0.401781	-0.343484	-0.212573	-0.103623	-0.265475	-0.651754	-0.186919	1.98445	1.73632	1.41563	-0.813453	-0.604685	-0.54082	-0.228281	-1.46264	-0.0957239	NA	0.924795	-1.47312	-2.24854	-0.316372	0.751095	1.70363	2.16185	0.5245	-1.12344	0.104041	-0.793348	-0.833552	-1.00663	-1.10498	-0.713035	-0.567534	-1.10705	-0.691144
GAGCATACGTCACA	Monocyte	-0.0956126	-0.383739	3.63772	-0.23848	-0.161947	-0.0859337	-0.0763158	-0.401781	-0.343484	-0.212573	-0.103623	-0.265475	-0.651754	-0.186919	1.69076	2.88035	1.75414	-0.560811	-1.56587	-1.44297	-0.690424	-1.87502	-0.8799	NA	-0.686584	-2.16915	-2.02274	-1.19452	1.51636	1.80114	1.90063	0.0720962	-1.12344	0.956552	-0.793348	-0.712727	-1.26536	-0.803056	-0.713035	-0.744497	-2.15374	0.91663
CTTCTAGAACCGAT	Monocyte	11.1852	-0.383739	-0.28039	-0.23848	-0.161947	-0.0859337	-0.0763158	-0.401781	-0.343484	-0.212573	-0.103623	-0.265475	-0.651754	-0.186919	1.97059	2.73517	0.245255	-1.25457	0.313371	-1.03655	0.82935	-0.61504	-2.77131	NA	0.978508	-2.05068	-1.41828	1.4565	1.09202	2.0497	2.0492	0.412861	-1.12344	0.167202	-0.793348	-0.970209	-0.976989	-0.124954	-0.713035	-1.23792	-1.86556	-0.633504
TGGACCCTTGTCAG	Monocyte	-0.0956126	-0.383739	3.8303	-0.23848	-0.161947	-0.0859337	-0.0763158	-0.401781	-0.343484	-0.212573	-0.103623	-0.265475	-0.651754	-0.186919	2.43171	2.40171	2.15486	1.07306	-0.391167	-0.989955	-0.163435	-1.51747	-0.85505	NA	-0.686584	-1.09178	-1.03031	1.23696	2.04565	2.27993	2.22059	0.338586	-1.12344	0.42364	-0.793348	-0.863282	-0.979387	-0.977682	-0.713035	-0.59268	-1.39786	-0.0989554
TGGGTATGTGTGAC	Monocyte	-0.0956126	-0.383739	-0.28039	-0.23848	-0.161947	-0.0859337	-0.0763158	-0.401781	-0.343484	-0.212573	-0.103623	-0.265475	-0.651754	-0.186919	1.34878	1.09018	0.23792	-2.76952	-1.08263	-1.17116	-0.460266	-1.2833	-1.93467	NA	-0.686584	-1.17693	-1.62429	0.130987	1.3652	1.51451	1.92476	0.511767	-1.12344	0.1777	-0.793348	-0.528869	-1.1223	-0.709502	-0.713035	-1.23344	-1.46353	1.20641
GTAAGCACTCAGGT	Monocyte	-0.0956126	-0.383739	3.71011	-0.23848	-0.161947	-0.0859337	-0.0763158	-0.401781	-0.343484	-0.212573	-0.103623	-0.265475	-0.651754	-0.186919	2.7155	1.94261	1.29148	-2.50656	-0.400358	-0.096215	0.0648965	-1.96755	-3.10541	NA	-0.686584	-0.173599	-1.58006	0.280106	2.20051	1.96457	2.08146	0.307013	-1.12344	1.04295	-0.793348	-0.885676	-1.01003	-1.05648	-0.713035	-1.25542	-0.903385	-0.013772
GTCCAGCTATGGTC	Monocyte	-0.0956126	-0.383739	-0.28039	-0.23848	-0.161947	-0.0859337	-0.0763158	-0.401781	-0.343484	-0.212573	-0.103623	-0.265475	-0.651754	-0.186919	1.72954	2.08499	1.84733	-0.714281	-1.04339	-0.656016	-0.642931	-1.18734	-2.31572	NA	-0.686584	-1.11029	-2.14262	0.122702	0.996805	1.85969	2.01413	0.247569	-1.12344	0.347009	-0.793348	-0.652403	-1.01152	-1.13708	-0.713035	-0.95467	-2.25247	-0.353881
CGTGAATGAGATCC	Monocyte	11.17	-0.383739	-0.28039	-0.23848	-0.161947	-0.0859337	-0.0763158	-0.401781	-0.343484	-0.212573	-0.103623	-0.265475	-0.651754	-0.186919	2.2342	1.66994	0.934496	-1.90749	-0.409196	-1.42162	-0.645671	-2.74889	-1.20296	NA	-0.686584	-0.14398	-1.46561	-0.0636972	2.14281	2.04145	1.91201	-0.0214726	-1.12344	-0.111058	-0.793348	-0.648693	-1.25412	-0.386655	-0.713035	-0.851176	-1.58259	0.127019
CCCAGACTTATCTC	Monocyte	-0.0956126	2.57613	3.37483	4.13771	-0.161947	-0.0859337	-0.0763158	-0.401781	-0.343484	-0.212573	-0.103623	-0.265475	-0.651754	-0.186919	3.06896	2.57356	2.06711	1.02235	-0.299609	-0.441156	0.138876	-1.89786	-2.06445	NA	-0.686584	-1.01403	-1.71624	0.686043	1.50807	2.71078	2.52482	0.251623	-1.12344	0.242301	-0.793348	-0.523032	-1.40932	-0.695492	-0.713035	-0.441528	-0.971918	-0.951563
ATTTCCGACCATAG	Monocyte	11.5513	-0.383739	-0.28039	-0.23848	-0.161947	-0.0859337	-0.0763158	-0.401781	-0.343484	-0.212573	-0.103623	-0.265475	-0.651754	-0.186919	4.29003	3.13285	3.37904	0.542646	-0.358998	-0.14087	-0.3872	-1.65569	-1.6337	NA	0.448096	-1.58419	-2.45571	-1.19452	1.58759	2.63117	2.38746	0.39642	-1.12344	0.168967	-0.793348	-0.534557	-1.10096	-0.7528	-0.713035	-1.02394	-1.82241	-1.5999
TACTCCCTATGGTC	Monocyte	-0.0956126	-0.383739	-0.28039	-0.23848	-0.161947	-0.0859337	-0.0763158	-0.401781	-0.343484	-0.212573	-0.103623	-0.265475	1.57558	-0.186919	3.04561	3.46725	2.70718	2.09126	-0.977988	-0.601654	-1.12334	-1.16335	-1.61438	NA	-0.686584	-0.14398	-1.24641	-0.63118	1.40591	2.6627	2.47216	0.382989	-1.12344	0.654561	-0.793348	-0.856156	-1.21041	-0.750901	-0.713035	-0.589223	-1.65851	0.432179
TTAGAATGCGTGAT	Monocyte	-0.0956126	-0.383739	-0.28039	-0.23848	-0.161947	-0.0859337	-0.0763158	-0.401781	-0.343484	-0.212573	-0.103623	-0.265475	-0.651754	-0.186919	1.82098	2.13679	1.01029	-0.106684	-1.43436	-0.664429	-0.717824	-1.05026	-0.774975	NA	-0.686584	-2.29133	-2.35368	-1.19452	0.998338	2.24707	2.03205	0.077908	-1.12344	0.628655	-0.793348	-1.13057	-0.628923	-0.284915	-0.713035	-1.12132	-1.18925	-0.85747
ACTGGCCTGAGGGT	Monocyte	-0.0956126	-0.383739	-0.28039	-0.23848	-0.161947	-0.0859337	-0.0763158	-0.401781	-0.343484	-0.212573	-0.103623	-0.265475	-0.651754	-0.186919	2.38738	2.61078	2.10433	-0.0864907	-1.0699	-1.29865	-0.0593158	-1.54946	-1.68893	NA	-0.686584	-0.969599	-1.57967	-0.635323	0.818829	1.47112	2.03341	0.478852	-1.12344	0.706931	-0.793348	-0.76101	-0.852986	-1.3509	-0.713035	-0.901232	-2.45762	0.480914
AGTGACACGGGAGT	Monocyte	-0.0956126	2.88636	-0.28039	-0.23848	-0.161947	-0.0859337	-0.0763158	-0.401781	-0.343484	-0.212573	-0.103623	-0.265475	-0.651754	-0.186919	0.901908	1.66777	0.982583	-0.15111	-0.90658	-1.11098	-0.502279	-1.38611	-2.324	NA	-0.686584	-1.18433	-2.37657	-0.660176	1.30441	2.00819	1.9497	0.354954	-1.12344	-0.134984	-0.793348	-0.655178	-1.10684	-0.693701	-0.713035	-0.658943	-2.04622	-0.581375
GGAGGCCTTGAGAA	Monocyte	-0.0956126	-0.383739	3.36065	-0.23848	-0.161947	-0.0859337	-0.0763158	-0.401781	-0.343484	-0.212573	-0.103623	-0.265475	-0.651754	-0.186919	2.16216	1.982	2.26571	0.501362	-0.889965	-0.931063	-0.715997	-1.10624	-0.667289	NA	-0.686584	-2.62454	-0.885982	0.2304	1.83677	2.70192	2.38198	0.263793	-1.12344	1.29584	-0.793348	-0.87167	-1.20146	-1.02611	-0.713035	-1.04585	-1.17141	0.216299
AAACGGCTCAGCTA	Monocyte	-0.0956126	3.30669	-0.28039	-0.23848	-0.161947	-0.0859337	-0.0763158	-0.401781	-0.343484	-0.212573	-0.103623	-0.265475	-0.651754	-0.186919	2.00899	3.13688	1.03692	-1.34701	-0.708616	-0.985425	-0.838383	-1.76764	-1.57848	NA	-0.686584	-1.18804	-1.51139	2.36778	2.48771	2.01513	2.11021	0.335456	-1.12344	0.984548	-0.793348	-0.884341	-1.06105	-0.65191	-0.713035	-1.02121	-1.20031	-0.379579
TAACCGGAGTACGT	Monocyte	-0.0956126	-0.383739	3.97935	-0.23848	-0.161947	-0.0859337	-0.0763158	-0.401781	-0.343484	-0.212573	-0.103623	-0.265475	-0.651754	-0.186919	1.92982	1.80643	0.600335	-0.276309	-0.623421	-0.634659	-0.221888	-1.27873	-0.341469	NA	-0.686584	-2.28393	-1.20683	0.768888	1.62682	2.10062	2.24403	0.379439	-1.12344	0.016572	-0.793348	-0.960992	-0.928049	-0.082924	-0.713035	-1.13784	-2.42537	0.661011
GCCATCACTGGAGG	Monocyte	-0.0956126	-0.383739	3.75252	-0.23848	-0.161947	-0.0859337	-0.0763158	-0.401781	-0.343484	-0.212573	-0.103623	-0.265475	-0.651754	-0.186919	2.18987	2.08282	1.32218	-1.24784	-0.954657	-1.35755	0.340721	-1.35069	0.0257682	NA	-0.686584	-2.62454	-2.06503	1.62218	1.40411	1.99712	2.01644	0.0673854	-1.12344	1.46734	-0.793348	-0.837133	-1.05403	-0.955888	-0.713035	-1.2206	-1.16015	-0.335596
CCAGACCTGCCATA	Monocyte	-0.0956126	-0.383739	-0.28039	-0.23848	-0.161947	-0.0859337	-0.0763158	-0.401781	-0.343484	-0.212573	-0.103623	-0.265475	-0.651754	-0.186919	2.33672	2.38092	1.69492	-0.347659	-0.254714	-0.581592	-0.279427	-1.84189	-0.719752	NA	-0.686584	-0.606771	-1.15485	2.04055	1.26891	1.33557	1.96393	0.360641	-1.12344	0.996272	-0.793348	-0.791305	-0.993524	-1.05328	-0.713035	-0.0362953	-1.18049	0.905168
TTGTAGCTCGTAAC	Monocyte	-0.0956126	2.59394	-0.28039	-0.23848	-0.161947	-0.0859337	-0.0763158	-0.401781	-0.343484	-0.212573	-0.103623	-0.265475	-0.651754	-0.186919	1.47504	2.63156	2.48223	1.85342	-0.232089	-0.377086	0.259435	-0.91547	-1.6834	NA	-0.0420325	0.0078153	-1.54553	-0.23767	1.47657	2.48705	2.35814	0.310088	-1.12344	0.775672	-0.793348	-0.886594	-1.27347	-0.878778	-0.713035	-0.179289	-1.35539	-0.376868
TAATGAACGCTGAT	Monocyte	-0.0956126	2.5682	3.74182	-0.23848	-0.161947	-0.0859337	-0.0763158	-0.401781	-0.343484	-0.212573	-0.103623	-0.265475	-0.651754	-0.186919	2.82633	2.98768	3.23233	0.415652	-0.460454	-0.241828	-0.366193	-1.51861	-1.93467	NA	-0.686584	-1.02884	-0.818863	-1.19452	0.959924	2.51481	2.29523	0.0570683	-1.12344	-0.0319773	-0.793348	-0.926427	-0.837907	-1.42486	-0.713035	-0.691169	-0.837768	1.66906
ATGTTAGAAGGTTC	Monocyte	-0.0956126	-0.383739	-0.28039	-0.23848	-0.161947	-0.0859337	-0.0763158	-0.401781	-0.343484	-0.212573	-0.103623	-0.265475	-0.651754	-0.186919	1.37292	1.5198	0.73074	-1.37483	-1.0501	-0.674784	-0.109549	-1.57802	-1.95676	NA	-0.686584	-0.884446	-1.7822	1.41507	1.83819	2.10182	2.07001	0.124618	-1.12344	-0.146581	-0.793348	-0.752813	-1.24959	-0.0907135	-0.713035	-0.680223	-1.55719	-0.0428204
TTGAACCTAGCTCA	Monocyte	-0.0956126	-0.383739	3.63336	-0.23848	-0.161947	-0.0859337	-0.0763158	-0.401781	-0.343484	-0.212573	-0.103623	-0.265475	-0.651754	-0.186919	1.93734	2.41908	1.70144	-0.0286029	-0.0903332	0.015098	-0.473053	-1.29586	-1.66408	NA	-0.686584	-1.48422	-1.23399	0.744034	1.8212	2.25434	1.97928	0.255765	-1.12344	1.19549	-0.793348	-1.13722	-1.2767	-0.837985	-0.713035	-0.955142	-1.09266	-0.691576
CCTGGACTCCCTTG	Monocyte	-0.0956126	3.06234	3.59837	4.40534	-0.161947	-0.0859337	-0.0763158	-0.401781	-0.343484	-0.212573	-0.103623	-0.265475	-0.651754	-0.186919	1.61199	2.33842	2.39666	-0.040719	-1.17949	-0.818455	-0.311394	-1.90472	-0.440872	NA	-0.686584	-1.05475	-2.29044	-0.378505	2.41587	2.3834	2.03353	0.139503	-1.12344	1.40934	-0.793348	-1.03924	-1.17672	-0.866705	-0.713035	-0.639288	-2.94174	-0.763515
AATCCGGATGAGGG	Monocyte	-0.0956126	-0.383739	-0.28039	-0.23848	-0.161947	-0.0859337	-0.0763158	-0.401781	-0.343484	-0.212573	-0.103623	-0.265475	-0.651754	-0.186919	2.99495	1.83652	1.37189	-0.346312	-1.50224	-1.47792	-0.196315	-1.16221	-2.58079	NA	-0.686584	-1.38796	-2.23884	-0.378505	1.61476	2.11413	2.16892	0.267445	-1.12344	0.476068	-0.793348	-0.891654	-1.09463	-1.01475	-0.713035	-0.664488	-2.30824	0.155448
CCCGGAGACTAGAC	Monocyte	-0.0956126	2.55657	3.35068	-0.23848	-0.161947	-0.0859337	-0.0763158	-0.401781	-0.343484	-0.212573	-0.103623	-0.265475	-0.651754	-0.186919	2.6027	2.16874	2.32629	0.703296	-1.11974	-1.12974	-0.83199	-1.32785	-1.1008	NA	-0.686584	-0.30318	-2.13991	-0.465492	2.32997	2.23808	2.46735	0.119013	-1.12344	-0.24192	-0.793348	-0.596137	-0.954494	-0.442046	-0.713035	-0.809323	-0.55743	-0.0764902
ACAGTTCTTGGATC	Monocyte	-0.0956126	-0.383739	-0.28039	-0.23848	-0.161947	-0.0859337	-0.0763158	-0.401781	-0.343484	-0.212573	-0.103623	-0.265475	-0.651754	-0.186919	1.03846	2.21496	1.51697	-0.295156	-0.593019	-0.950478	-0.589045	-1.19191	-1.59229	NA	1.15307	0.100374	-2.04757	-1.19452	2.18769	2.3703	2.1016	-0.232578	-1.12344	0.796221	-0.793348	-0.897361	-1.28831	-0.893024	-0.713035	-0.987793	-1.61002	0.607456
TCCCACGATGAGAA	Monocyte	-0.0956126	3.04353	-0.28039	-0.23848	-0.161947	-0.0859337	-0.0763158	-0.401781	-0.343484	-0.212573	-0.103623	-0.265475	-0.651754	5.79833	2.36601	1.91903	2.27657	0.54489	-0.6616	-1.14398	0.358987	-1.25245	-0.835721	NA	0.495094	-1.52865	-1.15252	0.487217	1.37296	1.60538	2.31297	0.0488209	-1.12344	0.850996	-0.793348	-0.609983	-1.16764	-1.16797	-0.713035	-0.976352	-1.86179	0.567902
CCTATAACTTCACT	Monocyte	-0.0956126	-0.383739	3.7699	-0.23848	-0.161947	-0.0859337	-0.0763158	-0.401781	-0.343484	-0.212573	-0.103623	-0.265475	-0.651754	-0.186919	1.91439	1.84924	0.878531	0.513029	-0.570042	-0.954361	0.03841	-1.92642	-1.12288	NA	-0.686584	-0.517915	-2.24349	1.4565	1.61459	1.63716	1.99051	0.560964	-1.12344	0.215755	-0.793348	-0.736935	-1.09195	-1.30363	-0.713035	-0.856356	-2.1772	1.19681
AAGTTATGCGAATC	Monocyte	-0.0956126	-0.383739	-0.28039	4.43269	-0.161947	-0.0859337	-0.0763158	-0.401781	-0.343484	-0.212573	-0.103623	-0.265475	1.66319	-0.186919	2.03432	2.02791	1.63542	1.02639	-0.599736	-0.937534	-0.846603	-1.19191	-0.752886	NA	-0.686584	0.207741	-1.7787	-0.187964	1.26224	2.01123	2.15143	0.486085	-1.12344	1.53721	-0.793348	-0.797247	-1.01038	-1.09452	-0.713035	-0.925187	-1.14336	-0.177953
CAATAAACCAGAGG	Monocyte	-0.0956126	-0.383739	-0.28039	-0.23848	-0.161947	-0.0859337	-0.0763158	-0.401781	-0.343484	-0.212573	-0.103623	-0.265475	-0.651754	-0.186919	2.46812	1.30204	2.13992	-0.101748	-0.298549	-0.244417	-0.0328294	-1.53918	-0.559603	NA	-0.686584	-1.25098	-1.32943	1.03813	1.48957	2.55101	2.4308	0.20186	-1.12344	0.0575945	-0.793348	-0.69145	-1.37005	-1.32582	-0.713035	-0.468452	-1.28979	0.106405
ACAGTTCTCGCAAT	Monocyte	-0.0956126	-0.383739	-0.28039	-0.23848	-0.161947	-0.0859337	-0.0763158	-0.401781	-0.343484	-0.212573	-0.103623	-0.265475	-0.651754	-0.186919	2.14119	1.82194	0.158047	-1.09122	-0.140178	-0.703907	-0.809156	-2.00981	-2.95907	NA	1.31421	-1.21766	-0.982199	2.07368	1.80258	1.85368	1.96901	0.397394	-1.12344	0.126079	-0.793348	-0.785784	-1.14628	-1.0314	-0.713035	-1.06011	-2.8448	-0.720345
TATAGATGAGGTCT	Monocyte	-0.0956126	2.77793	3.62404	-0.23848	-0.161947	-0.0859337	-0.0763158	-0.401781	-0.343484	-0.212573	-0.103623	-0.265475	-0.651754	-0.186919	2.49662	2.89648	2.87317	0.132944	-0.57393	-1.09674	0.106909	-0.636744	-0.551319	NA	-0.686584	-0.510511	-1.12924	0.143413	2.40908	2.93842	2.44903	0.0444561	-1.12344	0.691253	-0.793348	-0.635317	-1.34182	-0.952735	-0.713035	-1.07767	-1.72111	1.61722
TTCAGTACCATTGG	Monocyte	-0.0956126	-0.383739	-0.28039	-0.23848	-0.161947	-0.0859337	-0.0763158	-0.401781	-0.343484	-0.212573	-0.103623	-0.265475	-0.651754	-0.186919	1.96188	2.21155	1.56017	-1.4942	-0.540347	-0.00108118	-0.617358	-2.02466	-1.46527	NA	-0.686584	-1.22136	-2.1077	-0.618754	1.28696	1.87075	1.99835	0.29347	-1.12344	0.456295	-0.793348	-0.885049	-1.1303	-0.760606	-0.713035	-1.07283	-1.4066	0.0385015
GTTGACGAAGTGTC	Monocyte	-0.0956126	-0.383739	-0.28039	4.30827	-0.161947	-0.0859337	-0.0763158	-0.401781	-0.343484	-0.212573	-0.103623	-0.265475	1.60153	-0.186919	3.65278	2.61171	2.6773	-0.22246	-0.291832	-0.305251	-0.266641	-1.21704	-1.02072	NA	-0.686584	-0.166194	-1.33137	-0.0926927	1.254	2.09675	2.12878	0.195496	-1.12344	0.467045	-0.793348	-0.724725	-1.11804	-1.24935	-0.713035	-1.01627	-0.442338	-0.102303
TGATTAGACAAAGA	Monocyte	-0.0956126	-0.383739	-0.28039	-0.23848	-0.161947	-0.0859337	-0.0763158	-0.401781	-0.343484	-0.212573	-0.103623	-0.265475	-0.651754	-0.186919	2.404	2.65917	1.52947	-0.640239	-1.15828	-1.15757	-0.259334	-1.66597	-1.37415	NA	1.34778	-1.25468	-1.95872	-0.801011	2.13671	1.80517	2.07857	0.0601449	-1.12344	0.881559	-0.793348	-0.730767	-1.0274	-0.859354	-0.713035	-1.10531	-1.64507	-0.257629
AGTGTGACCATGAC	Monocyte	-0.0956126	-0.383739	-0.28039	-0.23848	-0.161947	-0.0859337	-0.0763158	-0.401781	-0.343484	-0.212573	-0.103623	-0.265475	-0.651754	-0.186919	2.03907	1.63303	0.963566	-0.524912	-0.662307	-0.888997	-0.122335	-1.14736	-3.28765	NA	-0.686584	-1.80633	-2.01498	-1.19452	1.41227	1.67004	1.91434	0.182828	-1.12344	1.15232	-0.793348	-0.859208	-0.949743	-0.974833	-0.713035	-0.83721	-2.26276	0.61849
GAGGTTTGCGTGTA	Monocyte	-0.0956126	-0.383739	3.82086	-0.23848	-0.161947	-0.0859337	-0.0763158	-0.401781	-0.343484	-0.212573	-0.103623	-0.265475	-0.651754	-0.186919	3.61557	2.72028	4.21118	1.32705	-0.259663	-0.494224	-0.478532	-0.853785	-0.294529	NA	1.42164	-1.25098	-0.702084	-1.13239	1.86144	2.60416	2.47242	0.316843	-1.12344	0.01175	-0.793348	-1.14641	-1.12883	-0.701404	-0.713035	-0.685457	-1.10015	0.844049
GTAGGTACTGCGTA	Monocyte	-0.0956126	2.62452	-0.28039	-0.23848	-0.161947	-0.0859337	-0.0763158	-0.401781	-0.343484	-0.212573	-0.103623	-0.265475	-0.651754	-0.186919	3.02226	2.61885	2.60313	-0.157392	-0.546003	-0.527877	-0.37624	-0.533936	-1.05938	NA	1.48206	-1.06216	-0.572501	-1.19452	1.62634	2.64739	2.21584	0.812894	-1.12344	0.535012	-0.793348	-1.06931	-1.05742	-1.38385	-0.713035	-0.948611	-2.25625	-0.831828
AACTCGGAATACCG	Monocyte	-0.0956126	-0.383739	4.31598	-0.23848	-0.161947	-0.0859337	-0.0763158	-0.401781	-0.343484	-0.212573	-0.103623	-0.265475	-0.651754	-0.186919	1.50156	1.97642	0.690803	-1.01494	-1.08263	-0.731088	-0.32966	-0.888055	-0.94893	NA	-0.686584	-1.43239	-1.19752	0.126845	1.40959	1.70703	1.92962	0.0954539	-1.12344	0.226126	-0.793348	-0.628835	-0.954899	-1.29374	-0.713035	-0.665136	-1.94371	0.63574
CGGTAAACCCCGTT	Monocyte	-0.0956126	2.66046	-0.28039	4.71357	-0.161947	-0.0859337	-0.0763158	-0.401781	-0.343484	-0.212573	-0.103623	-0.265475	-0.651754	-0.186919	1.78812	1.99751	2.10488	0.857663	-1.21272	-1.26435	-0.594525	-1.03199	-0.940646	NA	-0.686584	-1.15472	-1.77909	1.46892	2.1581	2.04842	2.02081	0.451547	-1.12344	0.38801	-0.793348	-0.589811	-1.22108	-1.28786	-0.713035	-0.391603	-1.91528	-0.685221
CTAAGGTGACCACA	Monocyte	-0.0956126	3.01897	-0.28039	-0.23848	-0.161947	-0.0859337	-0.0763158	-0.401781	-0.343484	-0.212573	-0.103623	-0.265475	1.61787	-0.186919	2.87818	3.34875	2.4298	0.31648	-0.956424	-1.10192	-0.630145	-1.74708	0.0920366	NA	-0.686584	0.685341	-0.962024	-0.254239	1.78383	2.03199	2.14479	0.38707	-1.12344	-0.0173891	-0.793348	-0.6924	-0.794622	-0.930352	-0.713035	-0.491445	-1.80494	1.15073
GTACGTGACAAAGA	Monocyte	-0.0956126	-0.383739	-0.28039	-0.23848	-0.161947	-0.0859337	-0.0763158	-0.401781	-0.343484	-0.212573	-0.103623	-0.265475	-0.651754	-0.186919	2.16652	1.87281	1.0342	0.0122326	-0.639682	0.20666	-0.0949356	-1.70481	-2.84586	NA	-0.686584	0.440988	-1.7174	-1.19452	2.04785	1.56474	1.87876	0.0857055	-1.12344	0.322738	-0.793348	-0.959159	-1.14256	-0.259018	-0.713035	-1.29133	-2.54174	-0.261928
CATTTGTGCAACTG	Monocyte	-0.0956126	2.74952	3.58896	-0.23848	-0.161947	-0.0859337	-0.0763158	-0.401781	-0.343484	-0.212573	-0.103623	-0.265475	-0.651754	-0.186919	2.71669	1.75556	1.99648	-0.958397	-1.00485	-0.639837	-0.399073	-1.45921	-0.83296	NA	-0.686584	-1.74709	-1.38375	-1.19452	1.59747	1.67176	1.98927	0.209338	-1.12344	0.0192091	-0.793348	-0.873718	-1.04201	-0.281243	-0.713035	-0.121537	-1.67253	0.648059
ACCAACGAGGAGTG	Monocyte	-0.0956126	-0.383739	-0.28039	-0.23848	-0.161947	-0.0859337	-0.0763158	-0.401781	-0.343484	-0.212573	-0.103623	-0.265475	-0.651754	-0.186919	1.76913	2.0304	2.46593	-0.935511	-1.1611	-0.169992	-0.203621	-0.716707	-3.55825	NA	-0.686584	-1.02513	-3.17812	-1.19452	1.68776	2.07119	2.03552	0.133285	-1.12344	0.401255	-0.793348	-0.72656	-1.41845	-1.07442	-0.713035	-1.08619	-0.980661	-0.751928
AAGCCATGTCGTTT	Monocyte	-0.0956126	2.55345	3.34683	-0.23848	-0.161947	-0.0859337	-0.0763158	-0.401781	-0.343484	-0.212573	-0.103623	-0.265475	-0.651754	-0.186919	1.93774	2.56146	2.25511	1.2889	-1.1558	-0.362201	-0.884049	-0.834366	-0.874378	NA	-0.0420325	-0.336501	-2.0724	-0.813438	1.5135	2.42299	2.31899	-0.131947	-1.12344	0.963807	-0.793348	-0.94534	-0.77387	-1.22228	-0.713035	-0.400918	-1.1131	-0.517314
ACCCGTTGTGCTCC	Monocyte	-0.0956126	-0.383739	-0.28039	-0.23848	-0.161947	-0.0859337	-0.0763158	-0.401781	-0.343484	-0.212573	-0.103623	-0.265475	-0.651754	-0.186919	2.42102	2.75844	2.10705	-1.04052	-1.10808	-1.03914	-0.930629	-2.04408	-1.65579	NA	-0.686584	-1.11769	-1.84932	1.46478	1.84559	2.07035	2.16951	-0.0381337	-1.12344	0.0528806	-0.793348	-1.03665	-1.0223	-0.849905	-0.713035	-0.58786	-1.2712	-0.272289
TATAGATGGAGAGC	Monocyte	-0.0956126	2.85305	-0.28039	-0.23848	-0.161947	-0.0859337	-0.0763158	-0.401781	-0.343484	-0.212573	-0.103623	-0.265475	-0.651754	-0.186919	1.91914	1.80333	1.91932	-1.87293	-1.34351	-1.21388	0.487766	-1.83732	-1.70549	NA	-0.686584	-0.547534	-2.49994	0.2304	0.918397	1.9942	1.83625	-0.0393905	-1.12344	0.494419	-0.793348	-0.975482	-1.24489	-0.724962	-0.713035	-0.654993	-1.28049	0.0866054
GTAAGCACCTAGAC	Monocyte	-0.0956126	-0.383739	-0.28039	-0.23848	-0.161947	-0.0859337	-0.0763158	-0.401781	-0.343484	-0.212573	-0.103623	-0.265475	-0.651754	-0.186919	2.60112	1.75494	1.5925	-0.11162	-0.789569	-0.713614	0.653992	-1.95498	-2.4593	NA	-0.686584	0.0115176	-1.76357	-0.258381	2.1014	1.9896	1.96539	-0.0267138	-1.12344	0.0576047	-0.793348	-0.980838	-1.17602	-0.538205	-0.713035	-1.1149	-1.52961	-0.907057
CGTTATACTCGCTC	Monocyte	-0.0956126	-0.383739	-0.28039	-0.23848	-0.161947	-0.0859337	-0.0763158	-0.401781	-0.343484	-0.212573	-0.103623	-0.265475	-0.651754	-0.186919	2.33197	1.99224	2.83215	-0.41497	-0.625542	-0.804218	0.0402367	-1.13936	-1.42385	NA	-0.686584	-2.34687	-1.53351	1.31566	1.52281	2.0658	2.17461	0.187625	-1.12344	0.533468	-0.793348	-1.06562	-1.06193	-0.938623	-0.713035	-0.795676	-1.6068	-0.420663
GGTTTACTGCGAGA	Monocyte	-0.0956126	2.83763	-0.28039	-0.23848	-0.161947	-0.0859337	-0.0763158	-0.401781	-0.343484	-0.212573	-0.103623	-0.265475	-0.651754	-0.186919	1.98919	1.78844	1.29583	-0.0591174	-0.331425	-1.36661	0.0932096	-1.008	-2.07273	NA	-0.686584	-1.08807	-1.22352	-1.19452	1.06627	1.9794	2.02265	0.241034	-1.12344	-0.148015	-0.793348	-0.89554	-0.982929	-1.03843	-0.713035	-1.06502	-1.64575	1.63224
CAAGTTCTGTTGAC	Monocyte	-0.0956126	2.60409	-0.28039	3.7283	-0.161947	-0.0859337	-0.0763158	-0.401781	-0.343484	-0.212573	-0.103623	-0.265475	1.31411	-0.186919	2.64188	3.30904	3.13724	1.53841	-0.10518	-0.22306	-0.0118229	-0.0975701	-0.0322167	NA	-0.686584	-0.614176	-0.0533953	1.16654	2.06395	2.84467	2.56606	0.416282	-1.12344	1.42287	-0.793348	-1.0989	-0.859024	-1.46228	-0.713035	-0.492817	-1.03489	0.252428
GAGATGCTAAAGTG	Monocyte	-0.0956126	-0.383739	3.75342	-0.23848	-0.161947	-0.0859337	-0.0763158	-0.401781	-0.343484	-0.212573	-0.103623	-0.265475	-0.651754	-0.186919	2.31218	1.64947	1.2241	-0.171303	-0.522672	-0.957597	-0.132382	-1.27416	-1.07042	NA	-0.686584	0.381751	-1.06755	0.0729958	2.20972	1.11517	2.02451	0.367621	-1.12344	0.564751	-0.793348	-0.839704	-1.06018	-1.25486	-0.713035	-0.624366	-1.91667	0.781231
ACCGTGCTCCACCT	Monocyte	-0.0956126	-0.383739	-0.28039	-0.23848	-0.161947	-0.0859337	-0.0763158	-0.401781	-0.343484	-0.212573	-0.103623	-0.265475	-0.651754	-0.186919	2.48277	2.62009	2.38362	0.565981	-0.648873	-0.474809	-0.522372	-0.126128	-0.518185	NA	-0.686584	-1.08807	-1.05747	2.3595	2.03593	2.18279	2.32424	0.560052	-1.12344	0.443119	-0.793348	-0.992668	-1.10041	-1.24029	-0.713035	-0.856821	-1.15614	0.401621
AACAAACTCAATCG	Monocyte	-0.0956126	-0.383739	-0.28039	-0.23848	-0.161947	-0.0859337	-0.0763158	-0.401781	-0.343484	-0.212573	-0.103623	-0.265475	-0.651754	-0.186919	1.3373	2.91385	0.945907	0.243784	-0.188254	-0.909706	-0.3187	-1.41009	0.0947978	NA	-0.686584	-2.00625	-2.18181	-0.00156402	1.38418	2.17941	1.99805	0.152984	-1.12344	0.487963	-0.793348	-0.648482	-0.829205	-1.00576	-0.713035	-0.859593	-0.842437	-0.518165
ATCCAGGACACACA	Monocyte	-0.0956126	-0.383739	-0.28039	4.18126	-0.161947	-0.0859337	-0.0763158	-0.401781	-0.343484	-0.212573	-0.103623	-0.265475	-0.651754	-0.186919	1.09981	1.7965	3.37224	7.74272	-0.173761	-0.347317	-0.176222	-0.170678	-0.647961	NA	0.273529	-1.01033	-0.219059	-0.370221	1.62215	2.67927	2.49899	0.542976	-1.12344	0.689695	-0.793348	-1.02045	-1.20454	-0.798576	-0.713035	-0.849572	-1.01826	-0.679703
GCGGAGCTCGTTGA	Monocyte	-0.0956126	2.89567	3.98993	-0.23848	-0.161947	-0.0859337	-0.0763158	-0.401781	-0.343484	-0.212573	-0.103623	-0.265475	-0.651754	-0.186919	2.75311	3.13378	3.11306	0.434499	-0.701546	-0.711673	-0.750704	-1.24103	-0.893706	NA	-0.686584	-0.847423	-1.33603	2.30979	1.43931	2.62014	2.3157	0.176853	-1.12344	0.306044	-0.793348	-0.767553	-1.25119	-0.602998	-0.713035	-1.08343	-1.16447	-1.13033
TATGGGTGCCCAAA	Monocyte	-0.0956126	-0.383739	3.5535	-0.23848	-0.161947	-0.0859337	-0.0763158	-0.401781	-0.343484	-0.212573	-0.103623	-0.265475	1.62302	-0.186919	2.083	2.3589	1.79707	0.153138	-0.817143	-1.30577	-0.299521	-1.57459	-1.60333	NA	-0.686584	0.581676	-1.36629	0.333955	1.77055	2.437	2.15606	0.463935	-1.12344	0.52459	-0.793348	-0.689175	-1.06244	-0.923437	-0.713035	-0.664276	-1.86945	0.0602296
TAGATTGATATGGC	Monocyte	10.7665	2.76713	3.61071	-0.23848	-0.161947	-0.0859337	-0.0763158	-0.401781	-0.343484	-0.212573	-0.103623	-0.265475	-0.651754	-0.186919	2.35769	1.98573	1.3814	0.00819393	-0.574637	-0.60036	-0.262988	-1.66597	-0.48229	NA	-0.686584	-1.25098	-1.73874	1.49377	1.55369	1.97958	2.03291	0.382054	-1.12344	0.00258667	-0.793348	-1.06749	-1.0417	-1.44314	-0.713035	-0.814736	-1.28107	-0.213672
GAGGCCACGTTGGT	Monocyte	-0.0956126	-0.383739	-0.28039	-0.23848	-0.161947	-0.0859337	-0.0763158	-0.401781	-0.343484	-0.212573	-0.103623	-0.265475	-0.651754	-0.186919	2.10794	2.25064	0.588653	-0.838134	-1.01369	-1.33684	-0.133295	-0.908616	-2.65258	NA	-0.686584	-2.02106	-2.35639	-1.19452	1.87275	1.65464	1.85096	0.158134	-1.12344	0.500525	-0.793348	-1.08705	-1.10246	-0.692194	-0.713035	-0.648488	-2.87172	0.174354
TTTCAGTGTCCTGC	Monocyte	-0.0956126	-0.383739	-0.28039	-0.23848	-0.161947	-0.0859337	-0.0763158	-0.401781	-0.343484	-0.212573	-0.103623	-0.265475	-0.651754	-0.186919	2.06875	1.5105	0.615821	-1.55163	-1.50012	-0.544703	-0.4283	-1.26159	-1.91258	NA	-0.686584	-2.03957	-1.61149	2.15239	1.63422	2.15116	2.09089	0.156912	-1.12344	0.503681	-0.793348	-0.946651	-1.11421	-0.992824	-0.713035	-0.663614	-1.94507	-1.14026
ATCGCAGAGTTCAG	Monocyte	-0.0956126	2.64829	-0.28039	-0.23848	-0.161947	-0.0859337	-0.0763158	-0.401781	-0.343484	-0.212573	-0.103623	-0.265475	-0.651754	-0.186919	1.92468	1.96308	2.71995	-0.0820033	-0.73725	0.150356	0.0612432	-1.46036	-2.6581	NA	0.441381	-0.106957	-1.72904	-1.19452	1.37366	2.77031	2.4385	0.233917	-1.12344	0.892207	-0.793348	-0.564882	-1.36772	-1.01207	-0.713035	-0.889067	-0.607981	0.88596
AGGCAGGACCTTGC	Monocyte	-0.0956126	-0.383739	3.71765	-0.23848	-0.161947	-0.0859337	-0.0763158	-0.401781	-0.343484	-0.212573	-0.103623	-0.265475	-0.651754	-0.186919	2.06044	1.52384	0.830173	-1.14193	-0.403893	-0.934299	-0.79911	0.193721	-0.29729	NA	1.42164	-2.18767	-0.739329	2.43406	3.12924	2.07494	1.82001	0.319115	-1.12344	0.104854	-0.793348	-1.1202	-1.00291	-0.76417	-0.713035	-0.380174	-1.95263	-0.174652
CTAACGGACTTGGA	Monocyte	-0.0956126	-0.383739	-0.28039	-0.23848	-0.161947	-0.0859337	-0.0763158	-0.401781	-0.343484	-0.212573	-0.103623	-0.265475	1.74378	-0.186919	2.58726	1.69941	0.882606	-1.22091	-1.40644	-0.654722	-0.646584	-1.8556	-1.47632	NA	-0.686584	-1.39537	-1.9595	-1.19452	1.85421	1.74985	1.99481	0.256973	-1.12344	0.175483	-0.793348	-0.655737	-0.964316	-0.683671	-0.713035	-0.864185	-0.934779	0.453341
CCCGGAGACCTAAG	Monocyte	-0.0956126	-0.383739	3.56677	-0.23848	-0.161947	-0.0859337	-0.0763158	-0.401781	-0.343484	-0.212573	-0.103623	-0.265475	-0.651754	-0.186919	3.11923	1.84707	1.4102	-0.706653	-1.47714	-0.943359	0.259435	-1.79848	-1.51773	NA	1.60292	0.34843	-1.16998	-0.353652	1.05651	2.2907	2.30878	0.17157	-1.12344	0.812586	-0.793348	-0.865346	-1.06084	-0.928068	-0.713035	-0.667745	-1.04184	0.125388
CACCTGACTTCGTT	Monocyte	-0.0956126	-0.383739	-0.28039	-0.23848	-0.161947	-0.0859337	-0.0763158	-0.401781	-0.343484	-0.212573	-0.103623	-0.265475	-0.651754	-0.186919	2.40282	3.10772	0.280844	-1.14956	-1.72283	-1.06632	-0.40638	-0.825227	-1.94296	NA	-0.686584	-2.62454	-2.18995	-0.38679	1.43983	1.70343	1.90744	-0.0754732	-1.12344	1.83917	-0.793348	-0.810195	-1.14333	-0.810859	-0.713035	-0.573592	-1.58352	1.01979
AACGGTTGTCTACT	Monocyte	-0.0956126	2.56288	3.95573	4.11812	-0.161947	-0.0859337	-0.0763158	-0.401781	-0.343484	-0.212573	-0.103623	-0.265475	-0.651754	-0.186919	2.61536	2.30058	3.40566	1.03716	-0.645692	-1.36143	-1.05301	-0.758973	-0.164754	NA	-0.686584	0.448392	-0.969008	-0.0844083	1.53703	2.43423	2.2769	0.346839	-1.12344	0.210021	-0.793348	-0.785639	-1.05032	-0.402509	-0.713035	-0.990526	-1.46623	1.86138
GTCTGAGATCGCAA	Monocyte	-0.0956126	-0.383739	-0.28039	3.44586	-0.161947	-0.0859337	-0.0763158	-0.401781	-0.343484	-0.212573	-0.103623	-0.265475	-0.651754	-0.186919	1.77783	2.21279	2.74766	3.91315	0.35155	-0.389382	-0.724217	-0.449404	-0.656244	NA	-0.686584	-0.336501	-0.172503	-0.697456	1.09252	2.56074	2.60281	0.369005	-1.12344	0.350642	-0.793348	-0.79516	-1.03772	-0.478863	-0.713035	-0.533745	-0.935501	-1.21884
GTAGCTGACGTTGA	Monocyte	-0.0956126	2.97678	3.8696	4.27889	-0.161947	-0.0859337	-0.0763158	-0.401781	-0.343484	-0.212573	-0.103623	-0.265475	-0.651754	-0.186919	2.43092	3.17628	2.79167	0.242886	-0.805123	-0.126632	-0.73609	-1.45921	-0.725274	NA	-0.686584	-1.21395	-1.58743	1.20382	2.72043	2.8355	2.30722	0.591396	-1.12344	0.868144	-0.793348	-0.687508	-1.34456	-0.808042	-0.713035	-0.702985	-1.66882	1.1434
ACAAGAGAAGAAGT	Monocyte	-0.0956126	2.74097	-0.28039	-0.23848	-0.161947	-0.0859337	-0.0763158	-0.401781	-0.343484	-0.212573	-0.103623	-0.265475	1.86141	-0.186919	2.41192	2.54192	1.0975	-0.88256	-0.108716	-1.09674	-0.803677	-0.748692	-0.631394	NA	-0.686584	-1.17323	-1.37211	0.143413	1.6478	2.41855	2.04967	0.0735907	-1.12344	0.0307392	-0.793348	-0.951176	-1.02855	-0.850995	-0.713035	-0.461818	-1.51286	0.29171
AGAAAGTGGCTGAT	Monocyte	-0.0956126	3.2028	-0.28039	-0.23848	-0.161947	-0.0859337	-0.0763158	-0.401781	-0.343484	-0.212573	-0.103623	-0.265475	-0.651754	-0.186919	1.76002	1.94788	1.21541	-0.530297	-1.5291	-1.35366	-0.783583	-1.48663	-0.959975	NA	-0.686584	-1.39537	-2.05533	-1.19452	1.38457	1.9061	2.06646	0.0977144	-1.12344	0.540423	-0.793348	-0.625212	-1.23866	-0.681563	-0.713035	-0.657894	-1.8566	0.0803219
AGAATTTGACCACA	Monocyte	9.65154	-0.383739	-0.28039	-0.23848	-0.161947	-0.0859337	-0.0763158	-0.401781	-0.343484	-0.212573	-0.103623	-0.265475	1.64346	-0.186919	3.61597	3.1099	2.45371	1.77624	-0.385865	-0.404915	-0.341534	-1.07083	0.185917	NA	0.414525	0.0189223	-0.351745	-0.23767	1.66951	2.58939	2.4626	0.453064	-1.12344	-0.151115	-0.793348	-0.935749	-1.31666	-1.33034	-0.713035	-0.941253	-1.47829	-0.321623
TGTAGGTGGTAGGG	Monocyte	-0.0956126	2.75495	-0.28039	-0.23848	-0.161947	-0.0859337	-0.0763158	-0.401781	-0.343484	-0.212573	-0.103623	-0.265475	-0.651754	-0.186919	2.67553	2.05893	2.03859	-0.916215	-1.30321	0.180126	-0.77445	-2.24399	-1.02348	NA	-0.686584	-0.169896	-2.05804	-0.399217	1.62669	1.82268	2.10836	0.118106	-1.12344	1.48175	-0.793348	-0.656941	-1.02581	-0.311821	-0.713035	-0.781548	-1.13734	0.165124
TGCAATCTACTACG	Monocyte	11.1326	-0.383739	-0.28039	-0.23848	-0.161947	-0.0859337	-0.0763158	-0.401781	-0.343484	-0.212573	-0.103623	-0.265475	-0.651754	-0.186919	2.03471	0.762913	1.03148	-1.81146	-1.39265	-0.375792	0.386387	-0.360303	-1.94296	NA	-0.686584	-1.21395	-2.26949	0.536924	1.34029	2.32157	1.95315	0.148513	-1.12344	0.495211	-0.793348	-0.834486	-1.23578	-0.367917	-0.713035	-1.22704	-0.901762	0.587339
GAGGATCTTGTCCC	Monocyte	-0.0956126	-0.383739	-0.28039	-0.23848	-0.161947	-0.0859337	-0.0763158	-0.401781	-0.343484	-0.212573	-0.103623	-0.265475	1.74003	-0.186919	2.45744	1.9668	0.427821	-1.91197	-0.728412	-0.457982	0.580926	-1.84418	-3.35668	NA	-0.686584	0.0448386	-1.45785	0.19312	1.27846	1.4487	1.75564	0.178655	-1.12344	0.392902	-0.793348	-0.913046	-0.758076	-1.36995	-0.713035	-0.558101	-0.79268	-0.279401
TCTAGACTGACGGA	Monocyte	-0.0956126	-0.383739	3.39589	-0.23848	-0.161947	-0.0859337	-0.0763158	-0.401781	-0.343484	-0.212573	-0.103623	-0.265475	-0.651754	-0.186919	2.51364	2.286	2.90387	0.483412	-0.24623	0.491414	-0.244721	-0.479104	-0.78602	NA	0.145962	0.0374339	-1.22197	-0.635323	2.19572	2.71511	2.52011	0.495572	-1.12344	1.02134	-0.793348	-0.75481	-1.16564	-1.37972	-0.713035	-0.817844	-0.544156	-0.00561346
ATCTTTCTTGTGAC	Monocyte	-0.0956126	-0.383739	-0.28039	-0.23848	-0.161947	-0.0859337	-0.0763158	-0.401781	-0.343484	-0.212573	-0.103623	-0.265475	-0.651754	-0.186919	0.494621	0.852561	-0.309779	-0.581902	-0.543175	-0.869582	-0.764404	-1.5426	-1.16154	NA	-0.686584	-2.62454	-1.75232	0.644621	1.72292	0.598665	1.63521	0.299296	-1.12344	1.1587	-0.793348	-0.724889	-0.93981	-0.323937	-0.713035	-0.834273	-2.00159	0.0533951
AGGCAGGAACCTAG	Monocyte	-0.0956126	3.3149	3.68968	-0.23848	-0.161947	-0.0859337	-0.0763158	-0.401781	-0.343484	-0.212573	-0.103623	-0.265475	-0.651754	5.97613	2.40559	2.56239	1.14586	-0.976795	-0.741139	-0.891586	-0.488579	-1.5506	-1.5702	NA	-0.686584	-2.10251	-1.20761	4.02467	1.80023	2.28954	1.92301	0.146992	-1.12344	0.152389	-0.793348	-0.777123	-0.718749	-1.32658	-0.713035	-1.06246	-2.28793	0.00925425
TAGGTGTGTCTCCG	Monocyte	-0.0956126	-0.383739	-0.28039	-0.23848	-0.161947	-0.0859337	-0.0763158	-0.401781	-0.343484	-0.212573	-0.103623	-0.265475	-0.651754	-0.186919	3.41371	3.256	3.04623	1.85163	-0.99637	-1.40544	-0.873089	-1.1051	-0.283484	NA	-0.686584	-1.1251	-0.650483	0.325671	1.19408	2.6547	2.56865	0.274921	-1.12344	0.538311	-0.793348	-0.60466	-1.37998	-1.44781	-0.713035	-0.89048	-0.996848	0.139509
ATCGTTTGGGTTTG	Monocyte	-0.0956126	3.06787	-0.28039	4.41351	-0.161947	-0.0859337	-0.0763158	-0.401781	-0.343484	-0.212573	-0.103623	-0.265475	1.65368	-0.186919	2.30663	2.82048	1.62781	0.410267	-1.19045	-0.531112	-0.32144	-1.47749	-0.752886	NA	-0.686584	-1.00292	-2.08714	-0.515198	1.73889	2.08599	2.1153	0.332158	-1.12344	0.00794743	-0.793348	-0.408597	-0.656832	-1.43825	-0.713035	-0.811695	-1.50987	-0.413787
CACTGAGACGTAAC	Monocyte	-0.0956126	-0.383739	3.7616	-0.23848	-0.161947	-0.0859337	-0.0763158	-0.401781	-0.343484	-0.212573	-0.103623	-0.265475	-0.651754	-0.186919	2.05213	1.68917	0.772578	-0.425291	-0.795579	-0.702612	-0.264814	-0.850358	-3.42847	NA	-0.686584	0.0485409	-2.24737	0.11856	0.984711	1.90951	1.95545	0.228706	-1.12344	0.131706	-0.793348	-0.904989	-1.14298	-0.76116	-0.713035	-0.713517	-1.39868	-1.30204
GTCGAATGCTGTAG	Monocyte	-0.0956126	-0.383739	-0.28039	-0.23848	-0.161947	-0.0859337	-0.0763158	-0.401781	-0.343484	-0.212573	-0.103623	-0.265475	-0.651754	-0.186919	2.63793	1.544	1.60472	-0.580107	-0.488735	-1.21905	-0.191748	-1.13822	-2.37922	NA	-0.686584	-1.22506	-1.14049	-0.610469	1.33391	2.06238	2.02525	0.0830178	-1.12344	0.752066	-0.793348	-1.09969	-1.26895	-0.386625	-0.713035	-0.499185	-2.21593	0.125958
CACGGGACTTCTGT	Monocyte	-0.0956126	-0.383739	3.78307	-0.23848	-0.161947	-0.0859337	-0.0763158	-0.401781	-0.343484	-0.212573	-0.103623	-0.265475	-0.651754	-0.186919	1.41408	1.91779	0.905155	-0.64338	-0.766591	-1.26759	-0.890443	-1.13936	-1.21124	NA	-0.686584	-2.03217	-1.47143	1.86657	2.74153	1.66098	1.83128	0.462979	-1.12344	0.488667	-0.793348	-0.987329	-0.967705	-0.40123	-0.713035	-1.04538	-2.50393	0.756722
TAAGAGGATTGTCT	Monocyte	-0.0956126	-0.383739	-0.28039	-0.23848	-0.161947	-0.0859337	-0.0763158	-0.401781	-0.343484	-0.212573	-0.103623	-0.265475	-0.651754	-0.186919	2.28486	2.07972	1.49578	-0.584595	-1.29084	-0.732382	-0.32692	-1.48549	-0.835721	NA	0.96508	-1.42128	-2.26483	0.263538	1.78349	2.00629	2.05497	-0.053242	-1.12344	1.36693	-0.793348	-1.10103	-1.23214	-0.72507	-0.713035	-1.05498	-1.00917	1.76989
AGTGTTCTCTTGGA	Monocyte	-0.0956126	-0.383739	3.59769	-0.23848	-0.161947	-0.0859337	-0.0763158	-0.401781	-0.343484	-0.212573	-0.103623	-0.265475	1.64923	-0.186919	1.89776	2.06669	2.66127	-0.237717	-1.38346	-0.606184	-0.347927	-0.992006	-0.344231	NA	-0.686584	0.0189223	-1.62895	1.18311	1.39659	2.38572	2.44831	0.395079	-1.12344	0.293468	-0.793348	-0.838633	-0.532772	-0.345816	-0.713035	-0.785894	-0.922511	0.216306
AGAATACTCCTTCG	Monocyte	-0.0956126	-0.383739	-0.28039	-0.23848	-0.161947	-0.0859337	-0.0763158	-0.401781	-0.343484	-0.212573	-0.103623	-0.265475	-0.651754	-0.186919	2.44912	2.24878	1.0285	-0.164572	-0.8532	-0.477397	0.0511966	-1.7882	-0.780498	NA	-0.686584	0.9371	-1.12458	-0.324657	2.27763	2.21406	2.09044	0.157241	-1.12344	0.442117	-0.793348	-0.786565	-0.973164	-1.33405	-0.713035	-1.06639	-2.09909	1.17462
ATTAACGATACTTC	Monocyte	-0.0956126	-0.383739	3.60794	-0.23848	-0.161947	-0.0859337	-0.0763158	-0.401781	-0.343484	-0.212573	-0.103623	-0.265475	-0.651754	-0.186919	1.91914	2.07599	1.16107	0.0517219	-0.779317	-1.52063	-0.680378	-1.63742	-1.90706	NA	-0.686584	-1.14361	-1.5564	1.09198	0.751425	1.41448	1.91856	0.155162	-1.12344	0.589293	-0.793348	-0.851689	-1.44519	-1.43465	-0.713035	-0.262839	-1.79774	-0.295742
GTAGCTGATTGGCA	Monocyte	-0.0956126	-0.383739	3.86682	-0.23848	-0.161947	-0.0859337	-0.0763158	-0.401781	-0.343484	-0.212573	-0.103623	-0.265475	-0.651754	-0.186919	3.47664	2.89244	2.7243	0.169292	-1.10348	-0.132456	-0.136949	-1.39981	-2.01751	NA	-0.686584	-1.04365	-2.17831	-1.01641	1.75758	2.67655	2.31922	-0.0153178	-1.12344	-0.101617	-0.793348	-1.00818	-1.13143	-0.519598	-0.713035	-0.723646	-0.525636	-0.0314792
CACGGGTGCACTTT	Monocyte	10.1093	-0.383739	-0.28039	-0.23848	-0.161947	-0.0859337	-0.0763158	-0.401781	-0.343484	-0.212573	-0.103623	-0.265475	-0.651754	-0.186919	2.2912	2.24878	2.72294	0.0575556	-0.386925	-0.0379698	-0.299521	-1.95384	-1.39072	NA	-0.686584	-1.00292	-1.09665	-1.02055	1.6055	2.26183	2.33457	0.578149	-1.12344	0.00298097	-0.793348	-0.752428	-1.14241	-0.906225	-0.713035	-0.830611	-1.06315	-1.27223
TTCATGTGAGGGTG	Monocyte	-0.0956126	-0.383739	-0.28039	-0.23848	-0.161947	-0.0859337	-0.0763158	-0.401781	-0.343484	-0.212573	-0.103623	-0.265475	-0.651754	-0.186919	1.73509	2.16843	1.60635	0.689385	-0.901277	-0.466396	-0.434693	-0.449404	-0.487812	NA	-0.686584	-0.214324	-2.03826	-0.16311	1.3357	1.51514	1.90213	0.299427	-1.12344	1.0168	-0.793348	-0.966798	-0.862812	-1.34255	-0.713035	-1.07292	-1.61647	0.950737
TAGGCTGAGTTCGA	Monocyte	-0.0956126	-0.383739	-0.28039	-0.23848	-0.161947	-0.0859337	-0.0763158	-0.401781	-0.343484	-0.212573	-0.103623	-0.265475	-0.651754	-0.186919	1.71767	1.81543	1.31213	0.0674279	-1.12222	-1.18281	-0.530592	-2.18459	-0.377365	NA	1.07251	-2.00255	-1.511	2.01155	2.13183	2.05943	1.85632	0.180522	-1.12344	0.224502	-0.793348	-0.83696	-1.20949	-0.351439	-0.713035	-1.21171	-2.47676	0.745399
AACGTTCTGCGGAA	Monocyte	-0.0956126	3.04687	-0.28039	-0.23848	-0.161947	-0.0859337	-0.0763158	-0.401781	-0.343484	-0.212573	-0.103623	-0.265475	1.73111	-0.186919	2.94389	3.7455	2.70283	1.49757	-0.371724	-0.375145	-0.603658	-1.52775	-0.554081	NA	0.0653928	-1.19174	-1.45902	-0.00984845	1.34414	2.51986	2.46828	0.200533	-1.12344	1.17125	-0.793348	-0.943343	-1.07362	-0.0318011	-0.713035	-0.857514	-1.16251	0.417144
GGCTACCTCTTTAC	Monocyte	-0.0956126	-0.383739	-0.28039	-0.23848	-0.161947	-0.0859337	-0.0763158	-0.401781	-0.343484	-0.212573	-0.103623	-0.265475	-0.651754	-0.186919	2.66444	1.63334	1.40585	-1.08763	-0.687759	-0.421741	0.267655	-1.15079	-1.74967	NA	-0.686584	0.259574	-2.10111	-1.19452	1.64486	1.95903	2.0364	0.127623	-1.12344	0.604033	-0.793348	-1.03705	-1.15761	-0.858156	-0.713035	-0.739696	-1.52041	-0.271905
TTATGCACTGCTCC	Monocyte	-0.0956126	-0.383739	3.76944	-0.23848	-0.161947	-0.0859337	-0.0763158	-0.401781	-0.343484	-0.212573	-0.103623	-0.265475	-0.651754	-0.186919	2.1206	2.14734	2.06331	-0.485871	-0.547771	-1.1621	-0.390853	-1.24217	-0.115052	NA	-0.686584	-0.425357	-0.487147	-0.751305	1.51884	2.33093	2.45944	0.158965	-1.12344	0.216249	-0.793348	-0.698493	-1.06907	-0.465149	-0.713035	-0.96372	-0.21004	-0.428937
GATTCGGACCTTCG	Monocyte	-0.0956126	2.86763	-0.28039	-0.23848	-0.161947	-0.0859337	-0.0763158	-0.401781	-0.343484	-0.212573	-0.103623	-0.265475	-0.651754	-0.186919	1.17106	1.98231	1.21133	-0.831403	-1.1459	-0.303956	0.131569	-1.28444	-1.79937	NA	1.03893	-1.10659	-2.71604	-0.0429862	1.60557	2.36229	1.86368	0.533007	-1.12344	0.518579	-0.793348	-0.875982	-1.23761	-0.702237	-0.713035	-0.858576	-2.09962	0.663351
GATTCTACACGGTT	Monocyte	-0.0956126	2.83631	-0.28039	-0.23848	-0.161947	-0.0859337	-0.0763158	-0.401781	-0.343484	-0.212573	-0.103623	-0.265475	-0.651754	-0.186919	1.04875	1.67708	1.54196	-0.214382	-0.400358	-1.33166	-0.125075	-1.49691	-1.1505	NA	-0.686584	-1.1251	-2.17715	-0.0678394	1.52472	1.79233	1.89211	0.0192303	-1.12344	0.718793	-0.793348	-0.699582	-1.1445	-0.182971	-0.713035	-0.878736	-2.96551	-0.118168
GACGTAACATCGTG	Monocyte	-0.0956126	-0.383739	-0.28039	-0.23848	-0.161947	-0.0859337	-0.0763158	-0.401781	-0.343484	-0.212573	-0.103623	-0.265475	1.64524	-0.186919	2.14079	2.73424	1.81119	-0.830954	-0.76447	-0.989308	-0.0282628	-1.1485	-1.11184	NA	-0.686584	-1.2843	-2.08947	1.03813	1.39842	2.01122	2.19156	0.209259	-1.12344	0.347211	-0.793348	-0.728717	-0.767825	-0.810974	-0.713035	-0.769201	-1.74096	0.313719
GCACAATGGCGAAG	Monocyte	-0.0956126	-0.383739	-0.28039	-0.23848	-0.161947	-0.0859337	-0.0763158	-0.401781	-0.343484	-0.212573	-0.103623	-0.265475	1.65287	-0.186919	2.15346	2.01395	1.60092	-0.811658	-1.68854	-1.83322	-0.940675	-1.70824	-0.275201	NA	1.28736	0.0818619	-1.65261	-0.303946	1.6464	2.15051	1.9578	0.133379	-1.12344	0.352475	-0.793348	-0.825194	-1.15761	-0.858274	-0.713035	-1.10442	-0.806231	-0.23716
AGCCTCACTGCAAC	Monocyte	-0.0956126	2.50914	3.2921	-0.23848	-0.161947	-0.0859337	-0.0763158	-0.401781	-0.343484	-0.212573	-0.103623	-0.265475	-0.651754	-0.186919	2.22628	2.08158	2.05081	0.647652	-0.0419028	-0.729146	-0.410946	-1.26845	-0.799826	NA	-0.686584	-0.765971	-1.13467	1.14997	1.93667	2.33041	2.4166	0.101627	-1.12344	0.177357	-0.793348	-0.949895	-0.995002	-1.21071	-0.713035	-0.429702	-1.14023	-0.151385
GCGATATGTCCTGC	Monocyte	-0.0956126	-0.383739	-0.28039	-0.23848	-0.161947	-0.0859337	-0.0763158	-0.401781	-0.343484	-0.212573	-0.103623	-0.265475	1.68443	-0.186919	1.83443	1.88646	0.0846945	-1.34387	-0.927083	-1.26435	-0.700471	-1.44779	-0.603782	NA	-0.686584	-1.23246	-1.65766	-0.697456	1.43473	1.7336	2.15369	0.524822	-1.12344	1.22703	-0.793348	-0.749715	-0.780197	-0.262437	-0.713035	-0.755883	-1.04876	0.890222
TCAATCACCTAGAC	Monocyte	-0.0956126	-0.383739	-0.28039	-0.23848	-0.161947	-0.0859337	-0.0763158	-0.401781	-0.343484	-0.212573	-0.103623	-0.265475	-0.651754	-0.186919	2.41192	2.77736	2.61372	0.701501	-0.701192	-0.556352	-0.667591	-1.22504	-1.42385	NA	-0.686584	-0.018101	-1.25068	-0.527625	2.18855	2.17186	2.45071	0.143194	-1.12344	-0.31947	-0.793348	-0.95618	-1.22417	-0.582243	-0.713035	-0.75781	-1.11709	-1.46671
ACGTGCCTACCGAT	Monocyte	-0.0956126	-0.383739	3.97459	-0.23848	-0.161947	-0.0859337	-0.0763158	-0.401781	-0.343484	-0.212573	-0.103623	-0.265475	1.64923	-0.186919	2.9328	3.19985	2.2888	0.018515	-0.437123	-0.187466	-0.200881	-0.898335	-0.90199	NA	-0.686584	-0.214324	-1.19403	1.07955	1.50928	1.66746	2.18276	0.302891	-1.12344	0.0113689	-0.793348	-0.996953	-0.933866	-0.593891	-0.713035	-0.664583	-1.50756	0.552986
ATATGAACAAGCCT	Monocyte	-0.0956126	-0.383739	3.76068	-0.23848	-0.161947	-0.0859337	-0.0763158	-0.401781	-0.343484	-0.212573	-0.103623	-0.265475	-0.651754	-0.186919	2.13604	1.90787	0.370497	-1.00417	-0.83906	-1.06114	0.0603299	-1.49348	-1.2996	NA	-0.686584	0.118885	-1.84776	-1.19452	1.85638	1.92879	1.8175	0.355896	-1.12344	1.08856	-0.793348	-1.20949	-1.24823	-0.655009	-0.713035	-0.846527	-1.8172	0.0500786
GACCTCTGACACAC	Monocyte	-0.0956126	-0.383739	3.75523	-0.23848	-0.161947	-0.0859337	-0.0763158	-0.401781	-0.343484	-0.212573	-0.103623	-0.265475	-0.651754	-0.186919	2.80575	2.33563	0.712809	-0.338684	-0.883248	-0.538231	0.227469	-1.45236	-1.79937	NA	-0.686584	0.0855642	-2.10421	0.768888	1.70695	1.78454	1.79397	0.191138	-1.12344	0.560169	-0.793348	-0.710994	-0.771538	-1.25852	-0.713035	-0.225271	-2.17833	0.277297
CCCTTACTCGATAC	Monocyte	-0.0956126	-0.383739	3.77363	-0.23848	-0.161947	-0.0859337	-0.0763158	-0.401781	-0.343484	-0.212573	-0.103623	-0.265475	-0.651754	-0.186919	1.68996	1.52104	1.38792	-0.626328	-1.62137	-0.910353	0.535259	-1.7368	-0.780498	NA	-0.686584	-1.09918	-0.961636	-1.19452	2.73372	1.59232	1.97158	0.348971	-1.12344	1.44774	-0.793348	-0.867179	-1.10316	-0.712628	-0.713035	-0.679699	-1.93233	0.0254432
CGTACCTGCTACCC	Monocyte	-0.0956126	-0.383739	-0.28039	-0.23848	-0.161947	-0.0859337	-0.0763158	-0.401781	-0.343484	-0.212573	-0.103623	-0.265475	-0.651754	-0.186919	2.07469	2.15075	0.15859	-1.2411	-0.66266	-0.67349	-0.168002	-1.1942	-3.65765	NA	-0.686584	-2.03587	-2.00295	0.292533	2.13002	1.77138	1.74361	-0.0172184	-1.12344	-0.113458	-0.793348	-0.966905	-1.11434	-0.994016	-0.713035	-0.663595	-1.83959	0.590699
GATCTACTACCCTC	Monocyte	-0.0956126	3.19904	-0.28039	-0.23848	-0.161947	-0.0859337	-0.0763158	-0.401781	-0.343484	-0.212573	-0.103623	-0.265475	-0.651754	-0.186919	1.93101	2.48174	1.60744	-0.745693	-0.405307	0.154887	0.179062	-1.3427	-0.844005	NA	-0.686584	-1.19544	-1.05397	-1.19452	0.700289	2.40479	2.10254	0.219827	-1.12344	0.272197	-0.793348	-0.848567	-1.30596	0.503075	-0.713035	-1.14592	-2.20935	0.187971
ATACAATGTGTGAC	Monocyte	-0.0956126	-0.383739	-0.28039	-0.23848	-0.161947	-0.0859337	-0.0763158	-0.401781	-0.343484	-0.212573	-0.103623	-0.265475	-0.651754	-0.186919	0.877368	0.659616	0.273238	0.749965	-0.489442	-0.141517	0.336154	-1.34156	-0.443633	NA	-0.686584	-1.1288	-1.11101	-0.0305595	1.61586	1.50469	1.8451	0.303395	-1.12344	0.442991	-0.793348	-1.12578	-0.870248	-0.506783	-0.713035	-1.04395	-1.5856	0.39881
GGTACATGTCAGTG	Monocyte	-0.0956126	-0.383739	-0.28039	-0.23848	-0.161947	-0.0859337	-0.0763158	-0.401781	-0.343484	-0.212573	-0.103623	-0.265475	-0.651754	-0.186919	1.98286	2.40481	1.34581	0.184998	-0.932739	-1.06697	-0.309567	-1.84989	-1.94848	NA	-0.686584	-0.158789	-1.92458	0.396088	1.20936	2.19122	2.05853	0.627856	-1.12344	0.923724	-0.793348	-0.733134	-1.28548	-0.847165	-0.713035	-0.944945	-1.20479	0.294993
GACCTCTGTTCAGG	Monocyte	-0.0956126	-0.383739	3.583	-0.23848	-0.161947	-0.0859337	-0.0763158	-0.401781	-0.343484	-0.212573	-0.103623	-0.265475	-0.651754	-0.186919	2.68701	2.31392	2.19453	1.07665	-0.810072	-0.129868	-0.164348	-2.0635	-1.36311	NA	-0.686584	-1.27319	-1.73176	-0.100977	1.51435	2.14152	2.17551	0.297359	-1.12344	1.60055	-0.793348	-1.08638	-1.2081	0.137826	-0.713035	-1.15396	-1.7019	-0.258942
TGCATGGACCTGTC	Monocyte	-0.0956126	-0.383739	-0.28039	-0.23848	-0.161947	-0.0859337	-0.0763158	-0.401781	-0.343484	-0.212573	-0.103623	-0.265475	-0.651754	-0.186919	2.3197	1.52601	0.94156	0.893562	-0.557669	-1.05208	-0.76349	-1.72994	-2.48967	NA	0.528665	-1.16953	-1.7725	1.78787	1.41523	2.08757	2.13125	0.11736	-1.12344	0.316856	-0.793348	-0.737323	-1.15711	0.0322805	-0.713035	-0.593888	-1.48152	0.657872
ATATACGAGCTTAG	Monocyte	-0.0956126	-0.383739	-0.28039	4.5964	-0.161947	-0.0859337	-0.0763158	-0.401781	-0.343484	-0.212573	-0.103623	-0.265475	-0.651754	-0.186919	2.30109	2.18332	0.685913	0.560596	-0.829515	0.492709	-0.431953	-1.64198	-1.22781	NA	-0.686584	-1.20285	-0.859212	0.255253	1.86907	1.83641	2.11232	0.0712578	-1.12344	0.203952	-0.793348	-0.664518	-1.11102	-0.713007	-0.713035	-0.847818	-1.39683	-0.496904
TGCGAAACAAACAG	Monocyte	-0.0956126	-0.383739	-0.28039	-0.23848	-0.161947	-0.0859337	-0.0763158	-0.401781	-0.343484	-0.212573	-0.103623	-0.265475	-0.651754	-0.186919	1.68046	1.71616	0.653312	-0.922946	-1.28165	-1.57305	-0.692251	-1.61228	-1.12841	NA	-0.686584	-2.06919	-2.67453	-0.332941	2.58052	1.41508	1.99372	0.22252	-1.12344	0.464678	-0.793348	-0.860839	-1.07353	-0.385373	-0.713035	-0.672898	-1.67134	1.60114
TCAGTACTTGAACC	Monocyte	-0.0956126	-0.383739	3.54177	-0.23848	-0.161947	-0.0859337	-0.0763158	-0.401781	-0.343484	-0.212573	-0.103623	-0.265475	-0.651754	-0.186919	2.84137	3.47345	4.66107	3.3585	-0.426164	0.0131565	0.0210568	-0.281483	0.420618	NA	0.434667	0.115183	0.115372	0.147556	1.63666	2.96426	2.68803	0.327154	-1.12344	0.792953	-0.793348	-0.928069	-1.14002	-0.791742	-0.713035	-0.554973	-0.745569	0.104534
TGAGACACACAGTC	Monocyte	-0.0956126	-0.383739	-0.28039	-0.23848	-0.161947	-0.0859337	-0.0763158	-0.401781	-0.343484	-0.212573	-0.103623	-0.265475	-0.651754	-0.186919	2.57301	2.18488	1.50963	-0.394777	-0.847191	-1.19252	-0.161608	-1.37126	-3.3484	NA	-0.686584	-1.11399	-2.22293	1.3488	1.30388	1.68868	2.0898	0.480537	-1.12344	0.72286	-0.793348	-0.903498	-1.12296	-1.05179	-0.713035	-0.893549	-2.07325	0.491552
AATTACGATACGCA	Monocyte	-0.0956126	-0.383739	-0.28039	-0.23848	-0.161947	-0.0859337	-0.0763158	-0.401781	-0.343484	-0.212573	-0.103623	-0.265475	-0.651754	-0.186919	2.37788	1.83993	1.10457	-0.974103	-0.946879	-0.438567	0.221989	-1.5883	-1.71102	NA	-0.686584	-0.229134	-2.23923	-0.457207	1.4617	1.71649	1.94905	0.376204	-1.12344	1.1832	-0.793348	-0.830412	-1.30229	-0.564324	-0.713035	-0.754226	-0.833441	1.83873
TGAAGCTGTGGAAA	Monocyte	10.3852	-0.383739	-0.28039	-0.23848	-0.161947	-0.0859337	-0.0763158	-0.401781	-0.343484	-0.212573	-0.103623	-0.265475	1.7995	-0.186919	2.85404	2.31578	1.81065	0.322762	-0.868401	-0.764093	-0.694077	-1.31642	-0.73908	NA	-0.686584	-0.136576	-2.03515	0.101991	1.04485	2.35232	2.29527	0.390177	-1.12344	-0.0538119	-0.793348	-0.89098	-1.07965	-0.691101	-0.713035	-0.978598	-0.57793	0.035338
TGTAATGATGGCAT	Monocyte	-0.0956126	-0.383739	3.70596	-0.23848	-0.161947	-0.0859337	-0.0763158	-0.401781	-0.343484	-0.212573	-0.103623	-0.265475	-0.651754	-0.186919	1.72202	1.22108	0.670156	0.557454	-1.48633	-1.15887	-0.561645	-1.0377	-1.97057	NA	1.40821	-0.714139	-2.14223	-0.27495	2.0269	2.24613	2.08927	-0.147569	-1.12344	0.13779	-0.793348	-0.694701	-1.26282	-0.756239	-0.713035	-0.514446	-1.0801	0.000942913
GTAGACTGTACGAC	Monocyte	-0.0956126	-0.383739	-0.28039	-0.23848	-0.161947	-0.0859337	-0.0763158	-0.401781	-0.343484	-0.212573	-0.103623	-0.265475	-0.651754	-0.186919	2.83781	2.23885	1.17113	-0.0434114	-0.787095	-1.22747	0.251215	-1.22275	-0.352514	NA	-0.686584	-0.029208	-1.8854	-1.19452	0.938595	1.46141	2.07225	0.313957	-1.12344	0.89681	-0.793348	-0.853245	-1.02339	-1.14387	-0.713035	-0.941724	-0.626561	-0.777072
TGCATGGAGGCGAA	Monocyte	-0.0956126	-0.383739	-0.28039	-0.23848	-0.161947	-0.0859337	-0.0763158	-0.401781	-0.343484	-0.212573	-0.103623	-0.265475	-0.651754	-0.186919	2.22312	1.87312	1.4121	-1.43855	-1.11974	-1.65266	-0.4146	-1.16678	-2.71057	NA	-0.686584	-2.14694	-2.66793	-1.19452	1.68086	1.77418	1.78814	0.0984059	-1.12344	0.957738	-0.793348	-0.82699	-1.14119	-0.806018	-0.713035	-0.530312	-1.06714	0.224554
GGACCCGACACTGA	Monocyte	-0.0956126	-0.383739	-0.28039	-0.23848	-0.161947	-0.0859337	-0.0763158	-0.401781	-0.343484	-0.212573	-0.103623	-0.265475	1.56645	-0.186919	2.77804	2.64832	1.96034	-0.322978	-0.676093	-0.775742	0.227469	-1.39981	-2.00646	NA	-0.686584	0.226253	-1.46057	-0.726451	1.06722	2.27198	2.24793	0.290835	-1.12344	-0.186352	-0.793348	-0.892981	-0.444278	-0.870971	-0.713035	-1.10185	-0.325816	0.201434
ACCTCGTGACACCA	Monocyte	-0.0956126	-0.383739	-0.28039	-0.23848	-0.161947	-0.0859337	-0.0763158	-0.401781	-0.343484	-0.212573	-0.103623	-0.265475	-0.651754	-0.186919	2.38065	1.20805	0.537306	0.600534	-1.50082	-0.78545	-0.77445	-0.704141	-0.291768	NA	-0.686584	0.215146	-1.96571	0.188978	1.30281	1.5135	2.01625	-0.0412166	-1.12344	0.730355	-0.793348	-0.772585	-0.839748	-0.726213	-0.713035	-0.889432	-1.57898	-0.692651
GCGAGAGACAGAAA	Monocyte	-0.0956126	-0.383739	3.13719	-0.23848	-0.161947	-0.0859337	-0.0763158	-0.401781	-0.343484	-0.212573	-0.103623	-0.265475	-0.651754	-0.186919	2.41746	3.37729	3.03564	2.27838	0.0135977	0.81694	-0.522372	-0.838935	-0.00460482	NA	-0.686584	-0.0440173	-0.12517	-0.477919	2.07327	2.44274	2.63751	0.295484	-1.12344	0.693302	-0.793348	-0.926966	-1.20669	-1.03133	-0.713035	-0.532312	-0.970424	-1.12605
TCTACAACTGCACA	Monocyte	-0.0956126	-0.383739	3.79171	5.08814	-0.161947	-0.0859337	-0.0763158	-0.401781	-0.343484	-0.212573	-0.103623	-0.265475	-0.651754	-0.186919	2.46575	1.78844	2.22604	-0.80403	-1.22827	-0.662488	-0.00816959	-1.67511	-2.52281	NA	-0.686584	-1.36945	-2.96124	-1.19452	1.26112	2.21715	1.89331	0.504948	-1.12344	0.954684	-0.793348	-0.72733	-1.23148	-1.24948	-0.713035	-0.227476	-3.58645	-0.360453
ACAATCCTTGCAGT	Monocyte	-0.0956126	-0.383739	3.6312	-0.23848	-0.161947	-0.0859337	-0.0763158	-0.401781	-0.343484	-0.212573	-0.103623	-0.265475	-0.651754	-0.186919	-0.505984	0.69591	-0.967234	-0.626776	-0.629077	-1.51351	0.674085	-0.795527	-1.28579	NA	0.736801	-0.773376	-0.982587	5.19691	1.36842	1.1431	1.45819	0.0292154	-1.12344	1.20384	-0.793348	-0.97893	-1.17789	-0.908493	-0.713035	-0.79934	-2.3739	1.65965
GCACTAGACCTATT	Monocyte	-0.0956126	-0.383739	-0.28039	-0.23848	-0.161947	-0.0859337	-0.0763158	-0.401781	-0.343484	-0.212573	-0.103623	-0.265475	-0.651754	-0.186919	1.10417	1.12244	-0.0712474	0.229873	-1.57435	-1.75297	-0.737004	-1.86245	-0.752886	NA	-0.686584	-2.14324	-2.44446	-1.19452	0.788304	2.1295	2.12459	0.4955	-1.12344	1.32876	-0.793348	-0.885635	-1.12614	-0.161441	-0.713035	-1.07679	-2.07604	0.953489
GGATAGCTCCGATA	Monocyte	-0.0956126	-0.383739	-0.28039	-0.23848	-0.161947	-0.0859337	-0.0763158	-0.401781	-0.343484	-0.212573	-0.103623	-0.265475	-0.651754	-0.186919	2.92845	2.43024	2.93267	0.358213	-0.102352	-0.107864	-0.103155	-1.43979	-1.69997	NA	-0.209885	0.0707549	-0.650871	1.19968	1.75258	2.30331	2.40335	0.186936	-1.12344	1.63137	-0.793348	-0.679439	-1.07345	-0.48367	-0.713035	-0.854021	-1.35804	-0.0873222
ACGGTATGGCCATA	Monocyte	-0.0956126	2.79614	-0.28039	-0.23848	-0.161947	-0.0859337	-0.0763158	-0.401781	-0.343484	-0.212573	-0.103623	-0.265475	1.67822	-0.186919	1.73469	2.29127	1.25888	-1.18636	-1.12257	-0.194585	-0.118682	-1.09481	-1.029	NA	-0.686584	-0.19211	-0.906932	-0.357794	1.7626	2.25893	2.0998	0.308526	-1.12344	0.411126	-0.793348	-0.694147	-0.99828	-0.777292	-0.713035	-1.07978	-0.914654	-0.109526
GATCATCTCCTGAA	Monocyte	-0.0956126	-0.383739	-0.28039	-0.23848	-0.161947	-0.0859337	-0.0763158	-0.401781	-0.343484	-0.212573	-0.103623	-0.265475	-0.651754	-0.186919	1.2332	1.73726	1.07387	0.60188	-0.666195	-0.923944	-0.872176	-0.660733	-1.2637	NA	-0.686584	-1.49903	-0.887922	-1.19452	0.935341	1.62017	2.04067	0.632044	-1.12344	0.514541	-0.793348	-0.688795	-1.17993	-0.407319	-0.713035	-0.172257	-1.76512	0.165036
CATTAGCTTCGATG	Monocyte	-0.0956126	-0.383739	-0.28039	-0.23848	-0.161947	-0.0859337	-0.0763158	-0.401781	-0.343484	-0.212573	-0.103623	-0.265475	-0.651754	-0.186919	2.56153	2.6356	2.13123	0.593803	-0.117907	-1.05402	-0.576258	-1.40438	-2.66363	NA	-0.686584	-2.27652	-1.51605	-0.81758	1.6154	2.38039	2.03864	0.295092	-1.12344	1.16731	-0.793348	-0.758679	-1.1919	-0.611324	-0.713035	-0.463605	-1.88679	0.620079
ACCAGTGACAGGAG	Monocyte	-0.0956126	2.87117	3.73918	-0.23848	-0.161947	-0.0859337	-0.0763158	-0.401781	-0.343484	-0.212573	-0.103623	-0.265475	-0.651754	-0.186919	3.39075	2.12749	1.77262	-1.76479	-1.36897	-0.781567	0.811084	-0.928036	-0.681095	NA	-0.686584	-1.06216	-2.1853	3.09681	1.28836	2.20767	2.06745	0.491299	-1.12344	1.04377	-0.793348	-0.778303	-1.12402	-0.18032	-0.713035	-0.68859	-1.96933	0.509305
TCACTATGCGCTAA	Monocyte	-0.0956126	-0.383739	-0.28039	-0.23848	-0.161947	-0.0859337	-0.0763158	-0.401781	-0.343484	-0.212573	-0.103623	-0.265475	-0.651754	-0.186919	2.52156	2.51338	1.74789	-0.519527	-1.17913	-1.1634	-0.137862	-0.509947	-0.913034	NA	-0.686584	-1.53606	-1.88811	0.615626	1.7174	2.17144	2.24777	0.0870555	-1.12344	-0.291283	-0.793348	-0.892246	-1.17113	-0.675281	-0.713035	-0.674985	-1.22527	-0.869158
TAATGATGCTAGCA	Monocyte	-0.0956126	-0.383739	-0.28039	-0.23848	-0.161947	-0.0859337	-0.0763158	-0.401781	-0.343484	-0.212573	-0.103623	-0.265475	-0.651754	-0.186919	2.56431	2.29779	2.10895	0.566429	-0.58807	-0.436626	-0.438346	-0.789815	-0.228261	NA	-0.686584	-1.1362	-0.925943	-0.00570624	0.956783	2.37331	2.18514	-0.0422109	-1.12344	-0.252036	-0.793348	-1.02849	-1.29034	-0.594406	-0.713035	-0.788267	-1.46447	-0.361608
CCACTTCTGGTGTT	Monocyte	-0.0956126	-0.383739	-0.28039	4.39888	-0.161947	-0.0859337	-0.0763158	-0.401781	-0.343484	-0.212573	-0.103623	-0.265475	-0.651754	-0.186919	2.24964	1.83063	1.25127	-0.764092	-0.346625	-0.230826	-0.000862977	-1.33584	-1.87393	NA	-0.686584	-1.18063	-0.916244	1.49792	0.717857	1.84163	1.93693	0.148946	-1.12344	-0.267085	-0.793348	-0.978852	-1.18849	-1.17287	-0.713035	-0.979044	-1.65842	0.080745
TCGCACACGACTAC	Monocyte	-0.0956126	2.67753	3.50005	-0.23848	-0.161947	-0.0859337	-0.0763158	-0.401781	-0.343484	-0.212573	-0.103623	-0.265475	-0.651754	-0.186919	3.17068	2.43769	1.71421	0.242886	-0.875118	-0.481928	0.337981	-1.51747	-2.77407	NA	-0.686584	0.600188	-0.856884	1.20382	1.33606	3.07149	2.37142	0.213463	-1.12344	0.434091	-0.793348	-0.916184	-0.843195	-0.718824	-0.713035	-0.861907	-0.765805	0.966743
TAGGTTCTCCATAG	Monocyte	10.4815	2.98962	3.88546	-0.23848	-0.161947	-0.0859337	-0.0763158	-0.401781	-0.343484	-0.212573	-0.103623	-0.265475	-0.651754	-0.186919	2.9328	3.13781	2.69713	0.503605	-0.384451	-1.11551	-0.78267	-1.46264	-0.485051	NA	-0.686584	-1.19544	-0.455722	0.557635	1.64696	1.88317	2.23161	-0.000875919	-1.12344	0.990879	-0.793348	-0.927619	-1.10561	-0.752453	-0.713035	-0.570455	-1.68591	-0.0714715
AGTTAAACTCCGTC	Monocyte	-0.0956126	3.01814	-0.28039	-0.23848	-0.161947	-0.0859337	-0.0763158	-0.401781	-0.343484	-0.212573	-0.103623	-0.265475	-0.651754	-0.186919	2.57895	2.91633	2.72701	1.07575	-0.997431	-0.825574	-0.0775824	-0.718991	-1.0152	NA	-0.686584	-1.1362	-0.660183	-0.589758	1.32136	2.14615	2.46831	0.413792	-1.12344	-0.0571416	-0.793348	-0.799993	-1.17107	-0.970144	-0.713035	-1.01219	-0.883957	0.31892
TGAATAACCTTAGG	Monocyte	10.7378	2.75879	3.6004	-0.23848	-0.161947	-0.0859337	-0.0763158	-0.401781	-0.343484	-0.212573	-0.103623	-0.265475	-0.651754	-0.186919	2.38223	2.08344	1.43465	0.352828	-0.912943	-0.821044	0.315148	0.0109502	-0.959975	NA	-0.686584	-1.4472	-1.46794	-1.19452	1.51757	2.52286	2.05458	0.328893	-1.12344	-0.201368	-0.793348	-0.802505	-1.14752	-1.07322	-0.713035	-0.20633	-1.62116	-0.683962
CTCAGCTGTGCAAC	Monocyte	-0.0956126	-0.383739	3.42049	-0.23848	-0.161947	-0.0859337	-0.0763158	-0.401781	-0.343484	-0.212573	-0.103623	-0.265475	1.3207	-0.186919	3.2352	3.51254	3.50564	2.56288	-0.0634667	0.32315	-0.192661	-0.876631	-0.438111	NA	-0.686584	-0.647497	-0.588796	-1.19452	0.842098	2.96976	2.6178	0.279402	-1.12344	0.661775	-0.793348	-0.976722	-1.10368	-0.336358	-0.713035	-1.09057	-0.274058	0.197528
GATTCTACGAACCT	Monocyte	-0.0956126	-0.383739	-0.28039	-0.23848	-0.161947	-0.0859337	-0.0763158	-0.401781	-0.343484	-0.212573	-0.103623	-0.265475	-0.651754	-0.186919	2.858	1.86785	2.39177	-0.00347337	-1.08404	-1.21323	-0.578998	-1.68082	-0.85505	NA	-0.686584	-2.15805	-1.42798	0.822736	1.48208	2.19898	2.3026	0.201927	-1.12344	0.102019	-0.793348	-0.812091	-0.974397	-0.770833	-0.713035	-0.915796	-1.38798	0.401521
CTCAGCTGCCTGAA	Monocyte	-0.0956126	-0.383739	-0.28039	-0.23848	-0.161947	-0.0859337	-0.0763158	-0.401781	-0.343484	-0.212573	-0.103623	-0.265475	-0.651754	-0.186919	2.66999	1.49406	0.99345	-1.48971	-0.5407	-0.272245	0.267655	-1.49463	-2.37646	NA	-0.686584	-1.38056	-1.57929	-0.494487	1.57086	2.04187	2.02284	-0.0531726	-1.12344	-0.161758	-0.793348	-0.979609	-1.25656	-0.758475	-0.713035	-0.53163	-3.19084	-0.125844
TTTATCCTTAAGCC	Monocyte	-0.0956126	-0.383739	3.18566	-0.23848	-0.161947	-0.0859337	-0.0763158	-0.401781	-0.343484	-0.212573	-0.103623	-0.265475	1.62824	-0.186919	3.34286	3.14867	2.90985	1.28262	0.358267	0.112173	0.419267	-1.07768	-0.924079	NA	-0.686584	-1.08807	-0.623325	-0.954273	1.53296	2.85789	2.69959	0.115564	-1.12344	0.573634	-0.793348	-0.745664	-1.17603	-1.037	-0.713035	-1.27118	-0.671681	-0.993718
AGTTTCACTGACTG	Monocyte	-0.0956126	-0.383739	-0.28039	-0.23848	-0.161947	-0.0859337	-0.0763158	-0.401781	-0.343484	-0.212573	-0.103623	-0.265475	-0.651754	-0.186919	2.28407	1.48537	1.60689	-0.626776	-1.2113	-1.15887	-0.226455	-1.4832	-0.689379	NA	-0.686584	-1.12139	-2.46464	2.72401	0.814926	1.44041	2.17595	0.258712	-1.12344	0.660763	-0.793348	-1.01946	-0.726792	-0.833766	-0.713035	-1.28042	-2.53217	0.300409
AACTTGCTCCTTAT	Monocyte	-0.0956126	-0.383739	4.14686	-0.23848	-0.161947	-0.0859337	-0.0763158	-0.401781	-0.343484	-0.212573	-0.103623	-0.265475	-0.651754	-0.186919	1.86056	1.64575	1.57592	-0.939101	-1.00874	-1.54652	0.0347567	-1.39296	-1.12012	NA	-0.686584	-1.32502	-1.89122	0.644621	1.51344	1.93101	1.97333	0.0134245	-1.12344	0.256125	-0.793348	-0.595475	-1.05244	-0.936328	-0.713035	-0.616883	-1.16031	0.832453
GATCGATGTCGATG	Monocyte	-0.0956126	-0.383739	-0.28039	-0.23848	-0.161947	-0.0859337	-0.0763158	-0.401781	-0.343484	-0.212573	-0.103623	-0.265475	-0.651754	-0.186919	1.97455	2.12749	0.543283	-0.904099	-0.88749	-0.245064	0.290488	-2.19258	-4.04698	NA	-0.686584	-2.16175	-1.12575	-0.208675	1.24249	1.70081	1.90886	0.212484	-1.12344	0.963224	-0.793348	-1.00646	-1.14662	-1.08603	-0.713035	-0.373681	-2.01345	-1.2441
AATCTAGACCTTCG	Monocyte	-0.0956126	-0.383739	3.50745	-0.23848	-0.161947	-0.0859337	-0.0763158	-0.401781	-0.343484	-0.212573	-0.103623	-0.265475	-0.651754	-0.186919	2.50018	2.7147	2.24126	1.21711	-0.472827	0.643499	-0.136035	-1.31071	-0.625871	NA	-0.686584	-1.04735	-0.927107	-0.105119	1.23404	2.58148	2.34385	0.170642	-1.12344	0.423148	-0.793348	-0.829355	-1.33993	-0.198775	-0.713035	-0.0736097	-2.11269	1.86984
ACGTTGGACTGTAG	Monocyte	-0.0956126	2.85855	4.10054	-0.23848	-0.161947	-0.0859337	-0.0763158	-0.401781	-0.343484	-0.212573	-0.103623	-0.265475	-0.651754	-0.186919	2.51285	1.79557	1.56995	0.451103	-0.874764	-1.22294	0.0210568	-1.86588	-0.998631	NA	1.24036	-0.884446	-0.77929	-0.407501	1.36449	1.94105	2.03812	0.151035	-1.12344	1.08053	-0.793348	-0.776005	-1.22564	0.178993	-0.713035	-1.04973	-1.62935	0.637372
GGAACACTTCCTAT	Monocyte	-0.0956126	-0.383739	3.64653	-0.23848	-0.161947	-0.0859337	-0.0763158	-0.401781	-0.343484	-0.212573	-0.103623	-0.265475	-0.651754	-0.186919	2.01571	2.63932	2.26788	1.06588	-0.395763	0.130294	-0.465746	-0.907474	-1.04005	NA	-0.686584	-1.11399	-2.18491	-1.19452	1.93721	1.99648	2.21771	0.652687	-1.12344	0.683191	-0.793348	-0.732216	-1.26989	-1.37895	-0.713035	-0.909484	-1.44106	1.04735
AGAGTCACGGACGA	Monocyte	-0.0956126	2.77909	-0.28039	-0.23848	-0.161947	-0.0859337	-0.0763158	-0.401781	-0.343484	-0.212573	-0.103623	-0.265475	1.66572	-0.186919	1.99711	1.79402	1.57755	-0.652803	-0.233503	-1.27083	0.598279	-1.60429	-0.540275	NA	-0.686584	-0.691925	-2.22836	-0.208675	1.12882	1.9482	2.38761	0.809042	-1.12344	0.0330227	-0.793348	-0.946013	-0.916385	-0.283548	-0.713035	-0.791329	-0.924759	0.209133
TACGATCTCGAGTT	Monocyte	-0.0956126	-0.383739	-0.28039	-0.23848	-0.161947	-0.0859337	-0.0763158	-0.401781	-0.343484	-0.212573	-0.103623	-0.265475	-0.651754	-0.186919	2.5366	1.61162	-0.123681	-2.17224	-1.01405	-0.715556	-0.219148	-2.68264	-0.962736	NA	0.226531	-2.04698	-2.07473	-0.361937	1.57756	1.23414	1.7904	0.548894	-1.12344	-0.123312	-0.793348	-0.873365	-1.09315	-0.370919	-0.713035	-0.484965	-2.51639	-0.461213
AAGTAGGAACGTTG	Monocyte	-0.0956126	-0.383739	3.89944	-0.23848	-0.161947	-0.0859337	-0.0763158	-0.401781	-0.343484	-0.212573	-0.103623	-0.265475	-0.651754	-0.186919	2.00305	2.75347	1.80114	-0.335094	-0.421215	-0.49746	-0.448393	-2.20629	-2.80445	NA	-0.686584	-0.0218033	-0.739329	1.22453	2.19007	2.57578	2.39748	0.332869	-1.12344	0.158922	-0.793348	-0.853488	-0.860756	-0.712907	-0.713035	-0.562222	-0.859156	-0.492028
CAACGAACTTTCGT	Monocyte	-0.0956126	-0.383739	-0.28039	-0.23848	-0.161947	-0.0859337	-0.0763158	-0.401781	-0.343484	-0.212573	-0.103623	-0.265475	-0.651754	-0.186919	3.69394	2.37689	1.674	0.107366	-0.432174	-0.543409	-0.294041	-1.69453	-2.19146	NA	-0.686584	-1.50273	-1.68094	-1.19452	0.972542	1.71295	2.01368	0.281088	-1.12344	0.0505658	-0.793348	-0.820357	-1.14647	-1.40468	-0.713035	-0.747325	-1.54486	-0.275401
TGGTATCTGTACGT	Monocyte	-0.0956126	2.82656	-0.28039	-0.23848	-0.161947	-0.0859337	-0.0763158	-0.401781	-0.343484	-0.212573	-0.103623	-0.265475	-0.651754	-0.186919	2.14237	1.51515	0.428908	-0.925639	-1.30003	-1.27083	-0.3735	-1.50719	-1.399	NA	-0.686584	0.0522432	-1.92691	-0.353652	2.42847	2.07274	1.96085	0.0878206	-1.12344	0.0961351	-0.793348	-0.805571	-1.0166	-1.37099	-0.713035	-1.09361	-2.57443	1.55495
CACTAGGACCCTAC	Monocyte	-0.0956126	-0.383739	-0.28039	-0.23848	-0.161947	-0.0859337	-0.0763158	-0.401781	-0.343484	-0.212573	-0.103623	-0.265475	-0.651754	-0.186919	1.74261	2.16037	1.00051	0.765222	-1.29367	-0.61848	-0.241068	-1.43294	-2.35437	NA	-0.686584	-1.27319	-2.39868	-0.167253	2.29155	2.05077	1.92854	0.179257	-1.12344	0.0507388	-0.793348	-0.822482	-1.27899	-0.552975	-0.713035	-0.440703	-1.93416	0.292783
TCAACACTAGTCGT	Monocyte	-0.0956126	-0.383739	-0.28039	-0.23848	-0.161947	-0.0859337	-0.0763158	-0.401781	-0.343484	-0.212573	-0.103623	-0.265475	-0.651754	-0.186919	2.52947	1.69383	0.457162	-1.1536	-0.659832	-0.879289	-0.484012	-1.73451	0.572483	NA	-0.686584	-2.62454	-1.44776	0.251111	1.43189	2.20908	2.06962	0.189347	-1.12344	0.213012	-0.793348	-0.622308	-0.952638	-0.931569	-0.713035	-1.02857	-1.52199	0.634055
CGTCAAGAATGTGC	Monocyte	-0.0956126	-0.383739	-0.28039	-0.23848	-0.161947	-0.0859337	-0.0763158	-0.401781	-0.343484	-0.212573	-0.103623	-0.265475	1.73319	-0.186919	1.49364	1.61597	0.765242	-1.70869	-1.18231	-1.52452	-0.74157	-1.68996	-1.78557	NA	-0.686584	-1.06586	-2.4014	1.09612	1.0357	1.54487	1.85319	0.315583	-1.12344	0.133906	-0.793348	-0.692185	-1.14232	0.116691	-0.713035	-0.892551	-2.24448	1.71004
GGAAGGTGATCAGC	Monocyte	-0.0956126	-0.383739	-0.28039	4.17024	-0.161947	-0.0859337	-0.0763158	-0.401781	-0.343484	-0.212573	-0.103623	-0.265475	-0.651754	-0.186919	2.3474	1.90259	1.50121	0.222244	-0.483432	-0.190054	-0.286734	-1.66483	-1.74415	NA	-0.686584	-1.10288	-1.82992	0.951145	2.03024	2.1085	2.43909	0.55	-1.12344	0.801956	-0.793348	-0.902975	-0.811139	-0.639649	-0.713035	-0.492714	-1.46325	-0.766689
CAGCTCACGCAGTT	Monocyte	-0.0956126	-0.383739	-0.28039	-0.23848	-0.161947	-0.0859337	-0.0763158	-0.401781	-0.343484	-0.212573	-0.103623	-0.265475	1.75866	-0.186919	2.14316	0.956789	0.256665	-0.900958	-0.558022	-0.584827	-0.517806	-1.19762	-1.35206	NA	-0.686584	-1.35834	-1.4466	-1.19452	1.90725	1.68205	1.91878	0.0626533	-1.12344	0.53976	-0.793348	-0.862455	-1.06031	-0.682118	-0.713035	-0.640908	-1.54016	0.167153
TCGTGAGATTCTTG	Monocyte	-0.0956126	-0.383739	-0.28039	-0.23848	-0.161947	-0.0859337	-0.0763158	-0.401781	-0.343484	-0.212573	-0.103623	-0.265475	-0.651754	-0.186919	1.96149	1.5834	0.950525	-1.31021	-1.19822	0.00215466	-0.713257	-1.04798	-1.74691	NA	0.260101	0.12629	-1.72594	-0.552478	1.20233	2.05474	1.98524	0.0245036	-1.12344	0.373226	-0.793348	-0.591777	-1.12653	-0.488159	-0.713035	-0.717411	-3.00664	-0.106712
ACAATAACTTCTCA	Monocyte	-0.0956126	2.79555	-0.28039	-0.23848	-0.161947	-0.0859337	-0.0763158	-0.401781	-0.343484	-0.212573	-0.103623	-0.265475	-0.651754	-0.186919	3.33455	3.14743	3.35975	1.44552	-0.718868	-0.601654	-0.0127362	-1.22847	-2.92318	NA	-0.686584	-1.04735	-1.81052	-1.19452	1.85358	2.66423	2.61677	0.518544	-1.12344	0.0305993	-0.793348	-0.995775	-1.07755	-0.464924	-0.713035	-0.843168	-0.480336	-1.22246
GTTGTACTAAGTGA	Monocyte	-0.0956126	-0.383739	-0.28039	-0.23848	-0.161947	-0.0859337	-0.0763158	-0.401781	-0.343484	-0.212573	-0.103623	-0.265475	-0.651754	-0.186919	3.20868	2.93835	2.30075	0.00639896	-1.13848	-1.09415	-0.839296	-1.618	-0.587215	NA	1.68349	-1.26949	-2.47511	-1.19452	1.10617	1.88372	1.92199	0.0911516	-1.12344	0.801608	-0.793348	-0.983501	-1.19463	-0.911354	-0.713035	-0.495669	-1.12184	0.162311
ACGCCTTGTCAGTG	Monocyte	-0.0956126	-0.383739	3.94622	-0.23848	-0.161947	-0.0859337	-0.0763158	-0.401781	-0.343484	-0.212573	-0.103623	-0.265475	1.85603	5.7893	2.18947	2.84002	1.99349	-0.14752	-0.605039	-1.40673	-0.439259	-1.66255	-1.89049	NA	-0.686584	-1.1288	-2.19655	0.715039	1.6089	2.64544	2.1803	0.229396	-1.12344	0.273008	-0.793348	-0.857955	-0.923664	-0.639843	-0.713035	-0.964778	-1.6236	0.281473
CCTATAACTTCTAC	Monocyte	-0.0956126	2.51306	3.97799	-0.23848	-0.161947	-0.0859337	-0.0763158	-0.401781	-0.343484	-0.212573	-0.103623	-0.265475	-0.651754	-0.186919	1.86926	3.52215	8.09804	2.98919	-0.140885	-0.401679	-0.139689	-0.837793	-0.678334	NA	-0.666442	1.4184	-0.89025	-0.962558	0.361588	2.5222	2.43772	0.43569	-1.12344	1.66846	-0.793348	-0.704768	-1.36418	-0.439608	-0.713035	-1.1133	-1.6166	-1.16997
TCTAGTTGGTTCTT	Monocyte	-0.0956126	-0.383739	-0.28039	-0.23848	-0.161947	-0.0859337	-0.0763158	-0.401781	-0.343484	-0.212573	-0.103623	-0.265475	-0.651754	-0.186919	2.91935	2.09368	1.48111	0.284619	-0.974453	-0.522699	0.429314	-1.19648	-3.65489	NA	0.897939	0.111481	-2.43981	-1.19452	1.17621	1.82053	1.85921	0.0305345	-1.12344	0.669201	-0.793348	-0.934094	-1.01739	-0.80551	-0.713035	-1.09542	-1.62974	-0.787333
ATTTGCACAAGAAC	Monocyte	-0.0956126	-0.383739	3.86349	-0.23848	-0.161947	-0.0859337	-0.0763158	-0.401781	-0.343484	-0.212573	-0.103623	-0.265475	-0.651754	-0.186919	1.67571	1.77634	2.18393	0.768363	-0.383744	-0.136339	-0.084889	-1.12223	-1.84355	NA	-0.686584	-0.0921476	-1.52652	-0.776158	1.26142	2.14786	2.14853	0.200596	-1.12344	0.230059	-0.793348	-1.17696	-1.30538	-0.690824	-0.713035	-0.845823	-0.976185	-0.998194
TCAATAGATAGCCA	Monocyte	-0.0956126	-0.383739	-0.28039	4.51084	-0.161947	-0.0859337	-0.0763158	-0.401781	-0.343484	-0.212573	-0.103623	-0.265475	-0.651754	-0.186919	2.13287	1.65753	1.3412	-1.25232	-1.28059	-0.377086	0.313321	-1.75051	-2.29915	NA	0.683088	-2.62454	-1.63748	0.400231	1.28233	2.03718	1.95088	-0.0548262	-1.12344	0.414449	-0.793348	-0.903041	-1.12303	-0.773884	-0.713035	-0.90128	-2.08416	0.997954
CAGACCCTTTTGGG	Monocyte	-0.0956126	2.90517	-0.28039	-0.23848	-0.161947	-0.0859337	-0.0763158	-0.401781	-0.343484	-0.212573	-0.103623	-0.265475	-0.651754	-0.186919	2.80575	2.45475	1.62292	-1.41387	-0.657358	-0.588063	-0.162522	-1.02285	-1.31341	NA	-0.686584	-1.18433	-2.26638	-0.0719817	1.10298	2.12075	1.88189	-0.105898	-1.12344	1.14454	-0.793348	-0.980005	-1.09455	-0.994897	-0.713035	-0.66512	-1.91119	0.689493
TTAGTCACATAAGG	Monocyte	-0.0956126	-0.383739	-0.28039	-0.23848	-0.161947	-0.0859337	-0.0763158	-0.401781	-0.343484	-0.212573	-0.103623	-0.265475	-0.651754	-0.186919	2.55481	2.66507	1.97583	-1.75491	-1.46406	-0.966657	-0.0867156	-0.460827	-1.31893	NA	-0.686584	-0.902958	-2.58142	4.08266	1.60876	1.77485	2.04402	0.150097	-1.12344	0.787429	-0.793348	-0.871344	-1.07005	-1.30881	-0.713035	-1.23237	-1.2197	-0.556442
AACATATGACAGTC	Monocyte	-0.0956126	-0.383739	3.66003	-0.23848	-0.161947	-0.0859337	-0.0763158	-0.401781	-0.343484	-0.212573	-0.103623	-0.265475	-0.651754	-0.186919	3.02305	1.59797	0.929606	0.163907	-0.509238	-1.38732	-0.367107	-1.15536	-1.55639	NA	-0.686584	-1.41388	-2.32497	0.996709	1.47929	1.971	1.94349	0.138281	-1.12344	-0.158667	-0.793348	-0.987352	-1.1433	-1.05057	-0.713035	-0.715007	-1.63755	0.0507844
CTAGGTGATGAGCT	Monocyte	-0.0956126	-0.383739	3.76435	-0.23848	-0.161947	-0.0859337	-0.0763158	-0.401781	-0.343484	-0.212573	-0.103623	-0.265475	-0.651754	-0.186919	1.5736	1.02969	1.19503	-1.71004	-0.423336	-0.43792	0.354421	-1.51861	-2.50624	NA	1.96548	-1.35094	-2.39015	-1.19452	1.39682	2.04186	1.94159	0.342739	-1.12344	0.803935	-0.793348	-0.880552	-1.23827	-0.391462	-0.713035	-0.868497	-2.14404	-0.559569
TGCGAAACTAGTCG	Monocyte	-0.0956126	-0.383739	-0.28039	-0.23848	-0.161947	-0.0859337	-0.0763158	-0.401781	-0.343484	-0.212573	-0.103623	-0.265475	-0.651754	6.35563	2.44754	2.22148	1.41645	-0.442343	-0.83906	-1.33684	-1.14617	-1.24788	-1.52878	NA	-0.686584	-1.65083	-1.68792	7.37986	1.18825	2.2327	2.33881	0.372927	-1.12344	1.10712	-0.793348	-0.935017	-1.07169	-0.864227	-0.713035	-0.61424	-0.921479	0.245181
TCGCACACCAACCA	Monocyte	-0.0956126	-0.383739	3.78022	-0.23848	-0.161947	-0.0859337	-0.0763158	-0.401781	-0.343484	-0.212573	-0.103623	-0.265475	-0.651754	-0.186919	3.13744	3.1071	1.64004	-0.167264	-0.712151	-0.962774	-0.173482	-1.13251	-1.27199	NA	-0.686584	-2.62454	-2.21246	-1.19452	1.33835	2.3393	1.99718	0.0877582	-1.12344	0.175938	-0.793348	-1.09208	-1.24838	-0.710425	-0.713035	-0.863375	-2.13019	0.645874
TAGTCACTCATGGT	Monocyte	-0.0956126	-0.383739	-0.28039	-0.23848	-0.161947	-0.0859337	-0.0763158	-0.401781	-0.343484	-0.212573	-0.103623	-0.265475	-0.651754	-0.186919	2.7155	3.1983	2.4624	-0.310862	-0.464697	-0.97507	-0.307741	-1.40324	-1.31617	NA	-0.686584	-2.62454	-1.86677	1.6926	2.40266	2.43135	2.17199	0.281842	-1.12344	0.646008	-0.793348	-0.813279	-1.14869	-0.500711	-0.713035	-0.568689	-1.4896	0.928035
AGGATAGAACCCAA	Monocyte	-0.0956126	-0.383739	-0.28039	-0.23848	-0.161947	-0.0859337	-0.0763158	-0.401781	-0.343484	-0.212573	-0.103623	-0.265475	-0.651754	-0.186919	2.35651	1.21581	0.749214	-0.588633	-1.16075	-1.27859	-0.465746	-1.88644	-0.531991	NA	-0.686584	0.7779	-1.52187	-1.19452	1.64809	1.73956	1.87118	-0.227212	-1.12344	0.211333	-0.793348	-0.735035	-0.920798	-0.340186	-0.713035	-0.653596	-1.90037	0.760294
TAAGGGCTACTTTC	Monocyte	-0.0956126	-0.383739	3.73481	-0.23848	-0.161947	-0.0859337	-0.0763158	-0.401781	-0.343484	-0.212573	-0.103623	-0.265475	-0.651754	-0.186919	1.82177	1.80705	0.59626	-1.509	-1.14131	-1.27277	-0.418253	-1.43751	-3.20206	NA	-0.686584	0.0300293	-1.52226	0.590772	1.97802	1.9377	1.71257	0.39401	-1.12344	1.05172	-0.793348	-0.897567	-1.27647	-1.05054	-0.713035	-0.684547	-1.2094	-0.205598
CACATACTCCGCTT	Monocyte	-0.0956126	-0.383739	-0.28039	-0.23848	-0.161947	-0.0859337	-0.0763158	-0.401781	-0.343484	-0.212573	-0.103623	-0.265475	-0.651754	-0.186919	1.58943	2.34928	0.776381	-1.26893	-0.756339	-1.01261	-0.751617	-1.36669	-2.74646	NA	-0.686584	-2.62454	-2.53913	-1.19452	1.96404	1.51282	1.82628	0.221518	-1.12344	1.0425	-0.793348	-0.780164	-1.13188	-0.126751	-0.713035	-0.879028	-2.00529	-0.0367895
TTCTTACTGTACAC	Monocyte	-0.0956126	-0.383739	-0.28039	-0.23848	-0.161947	-0.0859337	-0.0763158	-0.401781	-0.343484	-0.212573	-0.103623	-0.265475	-0.651754	-0.186919	1.03213	1.03124	0.393318	-1.41432	-0.62236	-0.412033	-0.0565759	-1.38611	0.40405	NA	-0.686584	-1.1251	-1.46988	0.938718	1.3957	1.37273	1.79495	0.374952	-1.12344	0.772965	-0.793348	-1.00168	-0.959599	-0.692213	-0.713035	-0.685582	-1.75773	0.511396
AATGAGGATCTATC	Monocyte	-0.0956126	2.86167	-0.28039	-0.23848	-0.161947	-0.0859337	-0.0763158	-0.401781	-0.343484	-0.212573	-0.103623	-0.265475	-0.651754	-0.186919	2.24964	2.67189	3.13208	0.00280902	-1.05788	-0.234709	-0.292214	-1.1485	-1.23609	NA	-0.102459	-1.02884	-1.49393	1.67603	1.21484	2.51985	2.36321	-0.072415	-1.12344	0.132141	-0.793348	-1.03639	-1.41994	-0.784588	-0.713035	-0.607207	-1.41741	-1.03026
AACTCACTCGTTGA	Monocyte	-0.0956126	-0.383739	-0.28039	-0.23848	-0.161947	-0.0859337	-0.0763158	-0.401781	-0.343484	-0.212573	-0.103623	-0.265475	1.66656	-0.186919	2.27853	2.03846	1.30099	-0.964231	0.623043	-1.07926	0.537086	-1.82933	-1.32721	NA	-0.686584	-0.384632	-1.42022	-0.0926927	1.51493	2.35432	2.16709	0.012424	-1.12344	0.290096	-0.793348	-0.80747	-0.941455	-0.664156	-0.713035	-0.798449	-0.191449	-0.920202
AGCTTACTCGGGAA	Monocyte	-0.0956126	-0.383739	-0.28039	-0.23848	-0.161947	-0.0859337	-0.0763158	-0.401781	-0.343484	-0.212573	-0.103623	-0.265475	-0.651754	-0.186919	2.09923	1.53811	1.34391	-0.406444	-0.695183	-1.3116	-0.497712	-1.60772	-2.47863	NA	-0.686584	-1.1251	-1.64175	-0.262523	1.58663	1.66539	2.13097	0.200151	-1.12344	0.813024	-0.793348	-0.961324	-1.12289	-1.00946	-0.713035	-1.04785	-1.13609	-0.490504
CTGGCACTTTCTGT	Monocyte	-0.0956126	-0.383739	4.01318	-0.23848	-0.161947	-0.0859337	-0.0763158	-0.401781	-0.343484	-0.212573	-0.103623	-0.265475	-0.651754	-0.186919	2.53383	2.91757	2.26218	0.808301	-0.766238	-0.738206	-0.174395	-1.16335	-0.987586	NA	-0.686584	-1.21395	-2.38122	0.391946	2.0612	2.51498	2.18293	0.154046	-1.12344	0.0432408	-0.793348	-0.780312	-1.29779	-0.861517	-0.713035	-0.767512	-1.1584	-0.170795
TACGTACTGTCGAT	Monocyte	-0.0956126	2.42811	3.78914	3.91886	-0.161947	-0.0859337	-0.0763158	-0.401781	-0.343484	-0.212573	-0.103623	-0.265475	-0.651754	-0.186919	3.55581	3.61366	4.05931	1.45045	-0.859917	-0.890291	-0.232848	-1.63627	-1.20296	NA	0.642804	0.0559456	-1.49316	1.0257	2.34748	3.31108	2.6596	0.454341	-1.12344	0.441321	-0.793348	-0.740749	-1.25312	-1.6034	-0.713035	-0.465512	-1.27501	1.05658
CCACTGTGTTGGTG	Monocyte	-0.0956126	-0.383739	3.70021	-0.23848	-0.161947	-0.0859337	-0.0763158	-0.401781	-0.343484	-0.212573	-0.103623	-0.265475	-0.651754	-0.186919	1.50472	2.06017	1.09777	-1.5108	-0.686345	-0.852755	0.337981	-1.79848	-2.45378	NA	-0.686584	-0.880744	-1.51954	0.0108626	1.79097	2.33123	2.03716	0.599502	-1.12344	0.14402	-0.793348	-0.995409	-1.11236	-0.748296	-0.713035	-0.507025	-2.01421	0.443237
TCAAGGACACGCAT	Monocyte	-0.0956126	-0.383739	-0.28039	-0.23848	-0.161947	-0.0859337	-0.0763158	-0.401781	-0.343484	-0.212573	-0.103623	-0.265475	-0.651754	-0.186919	1.81029	1.86165	1.22845	0.284619	-0.598676	-1.17116	-0.241981	-1.24332	-1.45699	NA	-0.686584	0.0078153	-1.24874	-1.19452	1.983	2.22456	2.34722	0.35133	-1.12344	0.424852	-0.793348	-0.605056	-1.13501	-0.790197	-0.713035	-0.34874	-0.0495944	0.337018
CATTGACTAAACGA	Monocyte	-0.0956126	-0.383739	-0.28039	-0.23848	-0.161947	-0.0859337	-0.0763158	-0.401781	-0.343484	-0.212573	-0.103623	-0.265475	-0.651754	-0.186919	1.92705	1.93299	1.49578	-0.823326	-0.704374	0.195011	0.730711	-1.41124	-2.55594	NA	-0.686584	-0.577153	-1.51954	-0.390932	2.77991	2.05549	2.09312	0.350387	-1.12344	0.675489	-0.793348	-0.92785	-0.993459	-0.796553	-0.713035	-1.08829	-1.8073	1.97383
GCGTACCTACGTTG	Monocyte	-0.0956126	-0.383739	-0.28039	-0.23848	-0.161947	-0.0859337	-0.0763158	-0.401781	-0.343484	-0.212573	-0.103623	-0.265475	-0.651754	-0.186919	2.63832	2.68616	1.32435	-1.7253	-1.82393	-1.09286	-0.981775	-1.38725	-1.58952	NA	-0.686584	-0.677116	-2.62332	-1.19452	1.48697	2.13323	1.9175	0.262633	-1.12344	0.0835304	-0.793348	-0.408564	-1.27044	-1.38086	-0.713035	-0.57887	0.0530447	-0.121765
AAGTTCCTTACTCT	Monocyte	-0.0956126	-0.383739	-0.28039	-0.23848	-0.161947	-0.0859337	-0.0763158	-0.401781	-0.343484	-0.212573	-0.103623	-0.265475	-0.651754	-0.186919	2.28843	1.66157	2.49718	0.447064	-0.799467	-0.481928	0.601019	-1.56316	-0.275201	NA	-0.686584	-0.118064	-1.61614	-1.19452	2.04018	2.32617	2.21976	0.0708879	-1.12344	0.165256	-0.793348	-0.905826	-1.22391	-0.756391	-0.713035	-0.245133	-2.04917	0.776087
TATGCGGATCACCC	Monocyte	-0.0956126	-0.383739	3.5208	-0.23848	-0.161947	-0.0859337	-0.0763158	-0.401781	-0.343484	-0.212573	-0.103623	-0.265475	1.60362	-0.186919	2.05292	2.44979	2.50397	-0.383558	-1.00627	0.0435735	-0.307741	-1.11195	-1.54811	NA	-0.431449	-2.41351	-2.14223	1.52277	1.29498	2.49924	2.38494	0.100953	-1.12344	0.475002	-0.793348	-0.710468	-0.825301	-0.964506	-0.713035	-1.17395	-1.00299	-0.0189862
GGATGTTGCTCTCG	Monocyte	-0.0956126	-0.383739	-0.28039	-0.23848	-0.161947	-0.0859337	-0.0763158	-0.401781	-0.343484	-0.212573	-0.103623	-0.265475	1.36056	-0.186919	-0.450175	-0.13636	0.300405	1.74931	-0.320112	-0.547292	-0.413686	1.15898	0.77681	NA	-0.13603	2.27734	0.61314	0.396088	0.763355	1.76995	1.75399	0.230688	-1.12344	0.316614	-0.793348	-0.770656	-1.07526	-0.817489	-0.713035	-0.876723	-2.11941	0.259535
CACTGAGAGGAGGT	Monocyte	-0.0956126	-0.383739	3.24734	-0.23848	-0.161947	-0.0859337	-0.0763158	-0.401781	-0.343484	-0.212573	-0.103623	-0.265475	1.44136	-0.186919	1.9979	2.52951	2.74277	1.14172	-0.598322	-0.39003	-0.228281	-1.33813	-0.741841	NA	-0.686584	-0.436464	-0.462317	-0.672603	2.15278	2.85873	2.43331	0.175693	-1.12344	0.878	-0.793348	-0.774061	-1.05368	-0.944725	-0.713035	-0.661108	-0.19998	-0.434067
CCTAGAGAAGATCC	Monocyte	-0.0956126	2.86167	3.35068	-0.23848	-0.161947	-0.0859337	-0.0763158	-0.401781	-0.343484	-0.212573	-0.103623	-0.265475	-0.651754	-0.186919	1.46871	1.81605	1.69954	0.745926	-1.04374	-0.160932	-0.961682	-1.50262	-0.4602	NA	0.119106	-1.16212	-1.60916	1.63047	1.70106	2.14785	2.27832	0.288581	-1.12344	0.971146	-0.793348	-0.985621	-1.04654	-0.442323	-0.713035	-0.529585	-1.96199	0.14736
AATCTCTGGTGCTA	Monocyte	-0.0956126	-0.383739	-0.28039	-0.23848	-0.161947	-0.0859337	-0.0763158	-0.401781	-0.343484	-0.212573	-0.103623	-0.265475	-0.651754	-0.186919	2.61378	2.74014	2.48522	0.213269	-0.887844	0.0260999	0.00644363	-1.51405	-1.50117	NA	-0.686584	-1.48422	-2.16706	1.29081	1.93538	2.1976	2.09861	0.52358	-1.12344	-0.0161598	-0.793348	-0.847652	-1.05961	-0.105503	-0.713035	-0.992421	-1.30566	1.66493
TTTAGAGACTCATT	Monocyte	-0.0956126	-0.383739	-0.28039	-0.23848	-0.161947	-0.0859337	-0.0763158	-0.401781	-0.343484	-0.212573	-0.103623	-0.265475	-0.651754	-0.186919	2.70759	1.77789	0.974161	-1.51663	-0.869462	-1.21776	-0.515979	-1.53461	-0.570648	NA	-0.686584	0.200336	-1.78142	-0.179679	1.43814	1.49673	1.97257	0.293262	-1.12344	0.874585	-0.793348	-0.946639	-0.923121	-0.948923	-0.713035	-0.784116	-2.53671	-0.370096
TCCATCCTACTGTG	Monocyte	-0.0956126	-0.383739	3.85855	-0.23848	-0.161947	-0.0859337	-0.0763158	-0.401781	-0.343484	-0.212573	-0.103623	-0.265475	-0.651754	-0.186919	2.26151	2.9945	2.76613	1.16012	-0.827041	-0.263185	-0.791803	-1.2376	-1.69721	NA	-0.686584	0.622402	-1.64718	-1.19452	1.7919	1.89443	2.30735	0.476564	-1.12344	0.451828	-0.793348	-0.812813	-0.737045	-0.727305	-0.713035	-0.858477	-1.69065	0.0206516
ACGGCTCTAGGGTG	Monocyte	-0.0956126	-0.383739	-0.28039	-0.23848	-0.161947	-0.0859337	-0.0763158	-0.401781	-0.343484	-0.212573	-0.103623	-0.265475	-0.651754	-0.186919	2.93795	2.0093	2.24941	-0.265988	-1.35765	-1.16599	-0.916016	-1.07197	-1.62266	NA	0.152676	0.0300293	-1.59558	0.0315737	2.13674	1.81186	1.84665	0.256703	-1.12344	-0.23427	-0.793348	-1.07251	-1.43627	-0.272343	-0.713035	-0.20552	-1.35779	1.36005
GGAGCAGAAAGCCT	Monocyte	-0.0956126	-0.383739	3.95923	-0.23848	-0.161947	-0.0859337	-0.0763158	-0.401781	-0.343484	-0.212573	-0.103623	-0.265475	-0.651754	-0.186919	2.31415	1.96339	3.27689	-0.545105	-1.0045	-1.02814	-0.396333	-1.13137	-1.03177	NA	-0.686584	-1.23246	-1.37754	0.0150048	2.02624	2.13706	2.34905	0.472597	-1.12344	0.0127927	-0.793348	-1.13431	-1.1741	-1.12971	-0.713035	-0.794548	-0.94231	0.461152
AGCTGAACTGTTTC	Monocyte	-0.0956126	-0.383739	3.33293	-0.23848	-0.161947	-0.0859337	-0.0763158	-0.401781	-0.343484	-0.212573	-0.103623	-0.265475	-0.651754	-0.186919	2.54372	2.45134	2.40127	1.44596	-0.185073	0.63638	-0.174395	-1.93328	-0.562364	NA	0.756943	-0.277264	-0.749416	0.437511	1.4734	2.53818	2.48063	0.0610599	-1.12344	0.491276	-0.793348	-0.733275	-1.15631	-1.37998	-0.713035	-1.25173	-1.20561	0.576703
TCGTTATGCCACAA	Monocyte	-0.0956126	-0.383739	-0.28039	4.1851	-0.161947	-0.0859337	-0.0763158	-0.401781	-0.343484	-0.212573	-0.103623	-0.265475	-0.651754	-0.186919	2.19185	2.27514	1.60037	0.0405034	0.105863	-1.01843	-0.717824	-1.46493	-0.728035	NA	-0.686584	-0.673413	-0.220223	2.22695	1.31319	2.05266	2.16399	0.557445	-1.12344	0.323271	-0.793348	-0.810961	-1.23908	-0.849173	-0.713035	-0.644998	-1.27435	-0.298376
GACGGCACACGACT	Monocyte	-0.0956126	-0.383739	3.86826	-0.23848	-0.161947	-0.0859337	-0.0763158	-0.401781	-0.343484	-0.212573	-0.103623	-0.265475	-0.651754	-0.186919	2.28803	3.35682	6.0458	2.47044	-0.375613	0.400811	-0.537899	-0.993148	-0.819154	NA	-0.585873	0.385453	-0.581424	-0.453065	1.784	2.53823	2.46382	0.223868	-1.12344	-0.0737681	-0.793348	-0.768795	-1.0977	-1.08971	-0.713035	-0.63681	-0.932175	-0.198326
GAAGTCACTATCGG	Monocyte	-0.0956126	-0.383739	-0.28039	-0.23848	-0.161947	-0.0859337	-0.0763158	-0.401781	-0.343484	-0.212573	-0.103623	-0.265475	-0.651754	-0.186919	3.00405	3.104	3.28015	2.13792	-0.419448	-0.259302	-0.360713	-1.08225	-0.628632	NA	-0.686584	0.118885	-0.158148	-0.436496	2.53568	2.9761	2.57175	0.274518	-1.12344	1.11109	-0.793348	-0.98477	-1.38353	-1.25399	-0.713035	-0.827789	-1.12693	1.37719
GGCAAGGACCCTAC	Monocyte	-0.0956126	-0.383739	3.41104	-0.23848	-0.161947	-0.0859337	-0.0763158	-0.401781	-0.343484	-0.212573	-0.103623	-0.265475	-0.651754	-0.186919	2.65257	2.89555	2.47272	0.877856	-0.728412	-1.02361	-1.19458	-0.978298	0.174872	NA	-0.686584	-1.26208	-2.30596	0.557635	2.04022	2.08168	2.27218	0.11558	-1.12344	0.109538	-0.793348	-0.879855	-1.00484	-0.820035	-0.713035	-0.625157	-1.11988	-0.207651
TAGGGACTTCTCGC	Monocyte	-0.0956126	-0.383739	4.01756	-0.23848	-0.161947	-0.0859337	-0.0763158	-0.401781	-0.343484	-0.212573	-0.103623	-0.265475	-0.651754	-0.186919	1.96465	2.04373	1.51398	-0.159636	-0.240927	-0.0198491	0.576359	-0.530509	-0.244828	NA	-0.686584	0.0596479	-0.389767	2.64531	2.22298	2.27545	2.22546	0.407058	-1.12344	0.438108	-0.793348	-0.666736	-0.976061	-0.461117	-0.713035	-0.888178	-1.71549	-0.0941972
CAACAGACCAACTG	Monocyte	-0.0956126	-0.383739	-0.28039	-0.23848	-0.161947	-0.0859337	-0.0763158	-0.401781	-0.343484	-0.212573	-0.103623	-0.265475	-0.651754	-0.186919	2.66365	2.56859	2.82319	0.890421	-0.856382	-0.802276	-0.649324	-0.723561	-0.208932	NA	0.213103	-1.12139	-2.00218	0.84759	2.24548	2.18896	2.27197	0.540199	-1.12344	0.0870988	-0.793348	-0.896291	-1.04425	-1.35865	-0.713035	-0.813529	-1.40992	-0.447747
AAGGCTTGCTGATG	Monocyte	-0.0956126	-0.383739	3.59364	-0.23848	-0.161947	-0.0859337	-0.0763158	-0.401781	-0.343484	-0.212573	-0.103623	-0.265475	-0.651754	-0.186919	2.98465	2.44948	2.60014	-0.167713	-0.490149	-1.61577	-0.669418	-1.1782	-2.15281	NA	2.67046	-2.36168	-2.82972	-0.585616	1.52647	1.78011	2.14431	0.653764	-1.12344	0.267521	-0.793348	-0.676654	-1.0476	-1.44639	-0.713035	-0.459034	-0.978906	0.652773
TGCCACTGCTTGGA	Monocyte	-0.0956126	-0.383739	-0.28039	-0.23848	-0.161947	-0.0859337	-0.0763158	-0.401781	-0.343484	-0.212573	-0.103623	-0.265475	-0.651754	-0.186919	3.56887	3.4142	2.69468	0.218205	-1.01829	0.400163	0.554439	-0.891482	-1.06766	NA	-0.686584	-1.11769	-1.90518	-0.117546	1.87899	2.18298	2.3906	0.473855	-1.12344	0.518153	-0.793348	-0.895496	-1.19511	-0.950496	-0.713035	-0.499446	-0.674035	-0.0807826
GGACGCTGGGTTAC	Monocyte	-0.0956126	-0.383739	3.82462	-0.23848	-0.161947	-0.0859337	-0.0763158	-0.401781	-0.343484	-0.212573	-0.103623	-0.265475	-0.651754	-0.186919	2.45031	2.35735	2.69686	0.461424	-1.32195	-0.58871	-0.615531	-1.13936	0.252185	NA	-0.686584	-0.429059	-1.5692	-1.19452	1.56247	2.93199	2.20675	0.289069	-1.12344	-0.467127	-0.793348	-0.746185	-1.15997	-0.386242	-0.713035	-0.668353	-1.29283	0.0470664
AGTCTACTGTTGCA	Monocyte	-0.0956126	-0.383739	3.71765	-0.23848	-0.161947	-0.0859337	-0.0763158	-0.401781	-0.343484	-0.212573	-0.103623	-0.265475	-0.651754	-0.186919	2.15425	2.45475	1.59793	-0.301438	-0.823506	-1.40414	-0.0319161	-1.40552	-0.4602	NA	-0.686584	-0.63639	-1.9692	-0.515198	1.64044	1.91355	2.14729	-0.0286119	-1.12344	-0.118595	-0.793348	-0.73109	-1.06589	-0.703404	-0.713035	-1.04417	-1.59279	0.0817685
AACGTGTGCCAACA	Monocyte	-0.0956126	-0.383739	3.72874	-0.23848	-0.161947	-0.0859337	-0.0763158	-0.401781	-0.343484	-0.212573	-0.103623	-0.265475	-0.651754	-0.186919	1.70105	2.20752	2.03506	-0.73627	-1.4432	-1.15951	-0.843863	-2.31595	-5.01615	NA	-0.686584	-0.199515	-3.46134	1.69674	1.51802	2.04473	2.05222	0.0927123	-1.12344	1.27271	-0.793348	-1	-1.12919	-0.788969	-0.713035	-1.08751	-1.4317	0.852701
TACTCAACGTATCG	Monocyte	-0.0956126	-0.383739	3.62904	-0.23848	-0.161947	-0.0859337	-0.0763158	-0.401781	-0.343484	-0.212573	-0.103623	-0.265475	-0.651754	-0.186919	1.88431	2.68306	1.38004	-1.43362	-0.543175	-1.11292	-0.814636	-1.84418	-2.76579	NA	1.13965	-2.29503	-1.90053	-1.19452	0.959782	2.05603	2.1061	0.136932	-1.12344	0.297056	-0.793348	-0.944681	-1.06697	-0.884959	-0.713035	-0.766935	-1.2717	0.190224
CTGTATACATTGGC	Monocyte	-0.0956126	-0.383739	-0.28039	-0.23848	-0.161947	-0.0859337	-0.0763158	-0.401781	-0.343484	-0.212573	-0.103623	-0.265475	1.6704	-0.186919	1.0919	1.19223	0.221891	-0.339581	-0.734422	-0.3169	-0.539725	-1.43294	-1.74691	NA	-0.686584	-0.147683	-1.23205	-1.19452	1.46827	1.5299	2.0342	0.41768	-1.12344	2.10652	-0.793348	-0.833291	-0.756306	-1.3859	-0.713035	-1.27746	-1.461	-0.728837
AGGTGTTGATGTGC	Monocyte	-0.0956126	-0.383739	3.81595	-0.23848	-0.161947	-0.0859337	-0.0763158	-0.401781	-0.343484	-0.212573	-0.103623	-0.265475	1.55515	-0.186919	2.71392	2.84002	2.90143	1.27275	-0.978342	-0.695493	-0.38994	-0.41285	-1.95952	NA	-0.686584	-0.177301	-2.77657	-0.245955	2.14085	2.4784	2.36137	0.0432736	-1.12344	0.00921074	-0.793348	-1.0194	-1.06174	-0.921988	-0.713035	-1.12879	-1.70238	-1.29629
GCGGAGCTGTATGC	Monocyte	-0.0956126	-0.383739	-0.28039	-0.23848	-0.161947	-0.0859337	-0.0763158	-0.401781	-0.343484	-0.212573	-0.103623	-0.265475	1.70958	-0.186919	1.34126	1.73446	1.31593	-1.27207	-0.969857	-0.530465	-0.353407	-1.96069	-2.29087	NA	-0.686584	-1.15101	-1.74379	-1.19452	1.80868	1.57818	1.86665	-0.151313	-1.12344	0.154619	-0.793348	-0.876602	-0.829254	-1.03189	-0.713035	-0.879568	-1.54463	0.0216835
GAGGGAACGAGATA	Monocyte	-0.0956126	2.76433	-0.28039	4.86722	-0.161947	-0.0859337	-0.0763158	-0.401781	-0.343484	-0.212573	-0.103623	-0.265475	-0.651754	-0.186919	2.18947	1.62589	1.132	-1.45156	-0.840827	-0.97054	-0.161608	-1.30957	-1.03729	NA	-0.686584	-0.00699401	-1.61847	-1.19452	1.55138	2.42706	1.98926	0.0368133	-1.12344	0.4192	-0.793348	-0.897185	-1.24607	-1.34312	-0.713035	-0.898969	-0.987699	-0.000683547
TGGTAGTGGACGGA	Monocyte	-0.0956126	-0.383739	-0.28039	-0.23848	-0.161947	-0.0859337	-0.0763158	-0.401781	-0.343484	-0.212573	-0.103623	-0.265475	-0.651754	-0.186919	3.04007	1.68266	0.951069	-1.83344	-1.06318	-1.71543	-0.00816959	-1.35526	-2.98668	NA	1.30078	-2.0766	-2.36726	-0.00156402	1.38879	1.80686	1.85817	0.0546435	-1.12344	0.789254	-0.793348	-0.852737	-0.949649	-1.00681	-0.713035	-0.641608	-3.33747	1.63285
CGGTAAACGGCAAG	Monocyte	-0.0956126	2.87188	-0.28039	-0.23848	-0.161947	-0.0859337	-0.0763158	-0.401781	-0.343484	-0.212573	-0.103623	-0.265475	-0.651754	-0.186919	2.14831	2.55091	2.00164	-0.668509	-0.456212	0.699155	-0.479446	-1.57002	-1.56744	NA	1.6902	-1.08437	-2.01847	0.350524	1.49328	2.16441	2.08789	0.134694	-1.12344	0.73892	-0.793348	-0.664382	-1.14713	-1.03559	-0.713035	-0.899924	-0.67749	0.503323
GGATTGTGTCTCAT	Monocyte	-0.0956126	-0.383739	3.19525	3.92271	-0.161947	-0.0859337	-0.0763158	-0.401781	-0.343484	4.55437	-0.103623	-0.265475	-0.651754	-0.186919	2.7725	3.33107	2.7137	0.577199	-0.280873	-0.161579	-0.647498	-0.987436	-0.656244	NA	-0.270311	-0.680818	-0.662122	-1.08682	1.81703	2.81233	2.65391	0.582896	-1.12344	1.11827	-0.793348	-0.640151	-1.45029	-1.56904	-0.713035	-0.578613	-0.701873	-0.145554
ACTTGGGATGTTTC	Monocyte	-0.0956126	-0.383739	-0.28039	-0.23848	-0.161947	-0.0859337	-0.0763158	-0.401781	-0.343484	-0.212573	-0.103623	-0.265475	-0.651754	-0.186919	2.11387	2.81272	1.51507	0.403087	-0.950768	-0.201704	0.10417	-1.34955	-2.82377	NA	-0.686584	-0.266157	-1.02449	-0.0512706	1.73424	2.21122	2.08979	0.396273	-1.12344	0.142412	-0.793348	-0.913817	-1.25876	-0.494459	-0.713035	-0.889229	-1.65403	-0.258757
TTGGGAACCTACCC	Monocyte	-0.0956126	-0.383739	-0.28039	4.53021	-0.161947	-0.0859337	-0.0763158	-0.401781	-0.343484	-0.212573	-0.103623	-0.265475	-0.651754	-0.186919	2.29832	2.83506	1.0975	-1.46682	-1.41139	-1.2993	-0.764404	-1.69453	-1.23885	NA	-0.686584	-2.15805	-2.0239	-1.19452	3.14085	1.53943	1.87247	0.225631	-1.12344	-0.172779	-0.793348	-1.08177	-1.25674	-1.0644	-0.713035	-0.902153	-2.01279	-0.0198724
GCTCAGCTTTTGTC	Monocyte	-0.0956126	-0.383739	-0.28039	-0.23848	-0.161947	-0.0859337	-0.0763158	-0.401781	-0.343484	-0.212573	-0.103623	-0.265475	-0.651754	-0.186919	2.67038	2.25312	1.62319	0.0328748	-0.885723	-0.317547	-0.293127	-1.57802	-1.63923	NA	-0.686584	-2.23209	-1.50751	0.897296	1.27377	2.19744	2.01282	0.147704	-1.12344	0.929924	-0.793348	-1.11931	-1.26334	-0.824673	-0.713035	-0.915002	-1.18192	0.939082
ACAAATTGCTATTC	Monocyte	-0.0956126	-0.383739	-0.28039	-0.23848	-0.161947	-0.0859337	-0.0763158	-0.401781	-0.343484	-0.212573	-0.103623	-0.265475	-0.651754	-0.186919	3.18414	2.69764	1.9742	0.636433	-0.46399	-0.3512	-0.811896	-1.61457	-0.774975	NA	-0.686584	-0.336501	-1.08967	-0.370221	1.57156	2.4513	2.52167	0.613375	-1.12344	-0.115822	-0.793348	-0.56874	-1.22501	-1.28625	-0.713035	-0.892777	-0.670004	0.321271
TGTCTAACGGACTT	Monocyte	12.175	-0.383739	-0.28039	-0.23848	-0.161947	-0.0859337	-0.0763158	-0.401781	-0.343484	-0.212573	-0.103623	-0.265475	-0.651754	-0.186919	3.23203	2.23823	1.58353	0.527389	-0.547417	-0.723322	0.0968629	-1.67397	-2.62221	NA	-0.686584	-2.00625	-1.65261	-0.494487	1.15674	1.64105	2.00132	0.286169	-1.12344	0.503125	-0.793348	-0.952119	-1.10145	-0.386775	-0.713035	-1.03795	-1.64558	0.127493
TCCTAAACGGACTT	Monocyte	-0.0956126	-0.383739	4.02197	-0.23848	-0.161947	-0.0859337	-0.0763158	-0.401781	-0.343484	-0.212573	-0.103623	-0.265475	-0.651754	-0.186919	1.88985	2.23792	1.84706	-0.957948	0.32433	-0.221766	-0.0858023	-1.49234	-2.24393	NA	1.8312	-1.11769	-1.12846	0.321529	2.41577	2.30459	2.16864	0.289621	-1.12344	0.397064	-0.793348	-0.603049	-0.892043	-0.763017	-0.713035	-0.894267	-1.48323	-0.226762
ACTGAGACAATGCC	Monocyte	-0.0956126	-0.383739	-0.28039	-0.23848	-0.161947	-0.0859337	-0.0763158	-0.401781	-0.343484	-0.212573	-0.103623	-0.265475	-0.651754	-0.186919	2.6874	2.42311	1.80658	-1.5992	-0.930972	-0.610067	-0.986342	-1.74708	-2.23288	NA	-0.686584	-1.38056	-2.20819	-0.16311	1.27689	1.37316	2.09535	0.651319	-1.12344	-0.184294	-0.793348	-0.942236	-1.11369	-1.03264	-0.713035	-0.359198	-1.42541	0.859654
TTCACAACGGATCT	Monocyte	-0.0956126	3.14352	-0.28039	-0.23848	-0.161947	-0.0859337	-0.0763158	-0.401781	-0.343484	-0.212573	-0.103623	-0.265475	-0.651754	-0.186919	1.62901	2.6021	1.04697	0.703744	-1.73591	-0.228885	-0.83747	-0.768111	0.180395	NA	0.871083	-2.07289	-1.69102	-0.337083	1.31463	1.7574	1.9355	0.254322	-1.12344	1.05726	-0.793348	-0.690743	-1.09824	-0.731976	-0.713035	-1.05845	-2.14273	1.60411
TGCGAAACGATACC	Monocyte	-0.0956126	-0.383739	3.76897	-0.23848	-0.161947	-0.0859337	-0.0763158	-0.401781	-0.343484	-0.212573	-0.103623	-0.265475	-0.651754	-0.186919	2.404	1.40348	0.948352	-0.991155	0.176918	-0.0813301	-0.200881	-0.798954	-1.72206	NA	-0.686584	-1.09548	-1.73758	-0.212817	0.572273	2.00677	1.80863	0.147951	-1.12344	0.452122	-0.793348	-0.916474	-0.997001	-0.737948	-0.713035	-0.514159	-1.5654	-1.21652
GGCGACTGCCCGTT	Monocyte	-0.0956126	-0.383739	3.51612	-0.23848	-0.161947	-0.0859337	-0.0763158	-0.401781	-0.343484	-0.212573	-0.103623	-0.265475	-0.651754	-0.186919	2.05252	2.09647	3.02912	-0.17938	-0.119321	-0.621716	0.174496	-0.466539	-0.794304	NA	-0.686584	-1.10288	-1.36047	0.868301	2.07215	2.08437	2.39283	0.0977878	-1.12344	0.78064	-0.793348	-0.926567	-1.20336	-0.687426	-0.713035	-1.01835	-1.34953	-0.978606
TATCTCGACATTGG	Monocyte	-0.0956126	2.85101	-0.28039	-0.23848	-0.161947	-0.0859337	-0.0763158	-0.401781	-0.343484	-0.212573	-0.103623	-0.265475	1.71842	-0.186919	1.5542	2.75875	1.0592	-0.250282	-1.19151	-1.59118	-0.234674	-1.68311	-2.26049	NA	-0.686584	-0.899255	-1.89354	-0.316372	1.50556	2.06871	2.01958	-0.0660628	-1.12344	0.124952	-0.793348	-0.789228	-1.01282	-1.05974	-0.713035	-0.719792	-1.60549	-1.21148
GCAGTCCTCCTCAC	Monocyte	-0.0956126	3.06124	-0.28039	-0.23848	-0.161947	-0.0859337	-0.0763158	-0.401781	-0.343484	-0.212573	-0.103623	-0.265475	-0.651754	-0.186919	2.65534	2.35952	2.48414	0.566429	-1.29826	-1.32713	-0.76897	-1.60429	-1.95124	NA	-0.686584	-0.284669	-1.35543	0.880727	1.49435	2.27714	2.33549	0.139875	-1.12344	0.55246	-0.793348	-0.739278	-1.06318	-1.17041	-0.713035	-1.3088	-0.945409	1.171
GGAGCGCTCCATAG	Monocyte	-0.0956126	3.18721	3.75252	-0.23848	-0.161947	-0.0859337	-0.0763158	-0.401781	-0.343484	-0.212573	-0.103623	-0.265475	-0.651754	-0.186919	1.39034	2.05335	1.12331	-0.595813	-1.41952	-1.35949	-0.880396	-1.6477	-0.518185	NA	0.293672	-1.34353	-2.84213	0.0398581	1.38835	1.60915	1.70663	0.063688	-1.12344	1.14194	-0.793348	-0.749143	-1.23439	-0.361697	-0.713035	-0.85287	-2.09938	0.142686
AGCGTAACCGACTA	Monocyte	-0.0956126	-0.383739	-0.28039	-0.23848	-0.161947	-0.0859337	-0.0763158	-0.401781	-0.343484	-0.212573	-0.103623	-0.265475	-0.651754	-0.186919	1.78773	1.6566	0.461781	-0.586838	-1.31665	-0.852108	-0.0684491	-1.53232	-0.496096	NA	-0.686584	-1.46201	-1.30577	0.507928	1.81146	2.25697	2.00592	-0.161473	-1.12344	1.02888	-0.793348	-0.858754	-1.10074	0.149919	-0.713035	-0.501656	-1.34753	-0.68569
TACGCCACCCCTTG	Monocyte	-0.0956126	-0.383739	4.09291	-0.23848	-0.161947	-0.0859337	-0.0763158	-0.401781	-0.343484	-0.212573	-0.103623	-0.265475	-0.651754	-0.186919	0.974737	1.93516	1.29284	1.11345	-0.919306	-0.542114	-0.492232	-1.6397	-2.1031	NA	1.54249	-1.05105	-3.09509	-1.19452	0.750282	0.922679	1.50556	0.209562	-1.12344	-0.206598	-0.793348	-1.02951	-0.901534	-0.244527	-0.713035	-0.925389	-3.26098	-0.713103
TTCAAGCTTTCGTT	Monocyte	-0.0956126	2.88858	-0.28039	-0.23848	-0.161947	-0.0859337	-0.0763158	-0.401781	-0.343484	-0.212573	-0.103623	-0.265475	-0.651754	-0.186919	1.60289	0.867761	-0.308149	-1.88146	-1.15297	-0.488399	0.10417	-1.70253	-4.01661	NA	-0.686584	-1.10288	-1.40198	-0.00156402	1.33694	1.91103	1.72005	0.33912	-1.12344	-0.0603015	-0.793348	-0.909086	-1.05176	-1.24879	-0.713035	-0.404145	-1.83371	0.812532
GCCACTACGGACAG	Monocyte	-0.0956126	-0.383739	3.74938	-0.23848	-0.161947	-0.0859337	-0.0763158	-0.401781	-0.343484	-0.212573	-0.103623	-0.265475	-0.651754	-0.186919	2.51166	3.05437	3.10464	0.816379	-0.488382	-0.395854	-0.980862	-0.924609	-0.200649	NA	-0.686584	-0.288371	-0.258632	-0.258381	2.27101	2.46545	2.23887	0.259993	-1.12344	0.352209	-0.793348	-1.05648	-1.02015	-0.1269	-0.713035	-0.76738	-1.49968	-0.678072
ACCCGTACGTCGAT	Monocyte	10.3539	-0.383739	-0.28039	-0.23848	-0.161947	-0.0859337	-0.0763158	-0.401781	-0.343484	-0.212573	-0.103623	-0.265475	-0.651754	-0.186919	1.80554	2.16006	2.27549	-0.665817	-0.820324	-1.27147	-0.673984	-1.1565	-1.03453	NA	-0.686584	0.866756	-1.44621	0.802025	1.48763	2.37576	2.35105	0.307985	-1.12344	0.571413	-0.793348	-0.967299	-1.03761	-0.387778	-0.713035	-0.93756	-0.957385	-0.328843
[truncated: 12,645 more rows]

## Sheet: Figure_5b
Cell_Barcode	Cell_Type	UMAP_1	UMAP_2	FOXP3
				Expression	Activity_SCENIC	Activity_scMINER
CACTTTGACGCAAT	Monocyte	14.9165	13.041	0	0.318342	0
GTTACGGAAACGAA	Monocyte	14.5703	10.2709	0	0.125791	0
CACTTATGAGTCGT	Monocyte	14.2887	13.6167	0	0	0
[truncated: 13,602 more rows]

## Sheet: Figure_5c
Cell_Barcode	True_Label	By SCENIC			By scMINER
[truncated: 13,606 more rows]

[truncated: 7 more sheets: Figure_5d, Figure_5e, Figure_5f, Figure_5g, Figure_5h, Figure_5i, Figure_5j,k]
