# Supplementary material for: scMINER: a mutual information-based framework for clustering and hidden driver inference from single-cell transcriptomics data
Source: Nat Commun. 2025 May 8;16:4305. doi: 10.1038/s41467-025-59620-6 (PMC12062461; doi:10.1038/s41467-025-59620-6)
Supplement: Supplementary file 4 — Source Data [file 41467_2025_59620_MOESM4_ESM.zip › SourceData/Source_Data_Figure_6.xlsx]

## Sheet: Figure_6a
TP (left panel)			EPR (middle panel)		ROC (right panel)
# Top_Ranked_Edges	# True_Postive_Edges	Method	# Top_Ranked_Edges	Early_Precision_Ratio	1-Specificity	Sensitivity	Method
1000	1	scMINER	1000	1	1	1	scMINER
2000	12	scMINER	2000	12	0.999858	1	scMINER
3000	35	scMINER	3000	35	0.999717	1	scMINER
4000	44	scMINER	4000	14.6667	0.999575	1	scMINER
5000	54	scMINER	5000	18	0.999433	1	scMINER
6000	62	scMINER	6000	15.5	0.999292	1	scMINER
7000	66	scMINER	7000	9.42857	0.99915	1	scMINER
8000	68	scMINER	8000	8.5	0.999008	1	scMINER
9000	74	scMINER	9000	9.25	0.998866	1	scMINER
10000	80	scMINER	10000	8	0.998725	1	scMINER
11000	86	scMINER	11000	8.6	0.998583	1	scMINER
12000	91	scMINER	12000	8.27273	0.998441	1	scMINER
13000	93	scMINER	13000	7.75	0.9983	1	scMINER
14000	100	scMINER	14000	7.14286	0.998158	1	scMINER
15000	105	scMINER	15000	7	0.998016	1	scMINER
16000	111	scMINER	16000	6.52941	0.997875	1	scMINER
17000	118	scMINER	17000	6.55556	0.997733	1	scMINER
18000	120	scMINER	18000	6.66667	0.997591	1	scMINER
19000	124	scMINER	19000	5.90476	0.99745	1	scMINER
20000	128	scMINER	20000	5.81818	0.997308	1	scMINER
21000	132	scMINER	21000	5.28	0.997166	1	scMINER
22000	137	scMINER	22000	5.48	0.997025	1	scMINER
23000	138	scMINER	23000	5.30769	0.996883	1	scMINER
24000	141	scMINER	24000	5.22222	0.996741	1	scMINER
25000	142	scMINER	25000	4.89655	0.996599	1	scMINER
26000	143	scMINER	26000	4.6129	0.996458	1	scMINER
27000	144	scMINER	27000	4.36364	0.996316	1	scMINER
28000	145	scMINER	28000	4.26471	0.996174	1	scMINER
29000	147	scMINER	29000	3.97297	0.996033	1	scMINER
30000	147	scMINER	30000	3.675	0.995891	1	scMINER
31000	151	scMINER	31000	3.68293	0.995749	1	scMINER
32000	155	scMINER	32000	3.78049	0.995608	1	scMINER
33000	159	scMINER	33000	3.78571	0.995466	1	scMINER
34000	160	scMINER	34000	3.72093	0.995324	1	scMINER
35000	161	scMINER	35000	3.65909	0.995183	1	scMINER
36000	163	scMINER	36000	3.54348	0.995042	0.998594	scMINER
37000	165	scMINER	37000	3.51064	0.994901	0.998594	scMINER
38000	166	scMINER	38000	3.38776	0.994759	0.998594	scMINER
39000	170	scMINER	39000	3.46939	0.994617	0.998594	scMINER
40000	171	scMINER	40000	3.42	0.994476	0.998594	scMINER
41000	172	scMINER	41000	3.30769	0.994334	0.998594	scMINER
42000	172	scMINER	42000	3.30769	0.994192	0.998594	scMINER
43000	174	scMINER	43000	3.28302	0.994051	0.998594	scMINER
44000	175	scMINER	44000	3.24074	0.993909	0.998594	scMINER
45000	178	scMINER	45000	3.2963	0.993767	0.998594	scMINER
46000	181	scMINER	46000	3.35185	0.993625	0.998594	scMINER
47000	182	scMINER	47000	3.25	0.993484	0.998594	scMINER
48000	186	scMINER	48000	3.32143	0.993342	0.998594	scMINER
49000	190	scMINER	49000	3.27586	0.9932	0.998594	scMINER
50000	190	scMINER	50000	3.22034	0.99306	0.997187	scMINER
51000	191	scMINER	51000	3.18333	0.992918	0.997187	scMINER
52000	194	scMINER	52000	3.23333	0.992777	0.997187	scMINER
53000	194	scMINER	53000	3.18033	0.992635	0.997187	scMINER
54000	197	scMINER	54000	3.17742	0.992493	0.997187	scMINER
55000	198	scMINER	55000	3.14286	0.992353	0.995781	scMINER
56000	200	scMINER	56000	3.1746	0.992211	0.995781	scMINER
57000	204	scMINER	57000	3.1875	0.99207	0.995781	scMINER
58000	207	scMINER	58000	3.23438	0.991928	0.995781	scMINER
59000	207	scMINER	59000	3.13636	0.991786	0.995781	scMINER
60000	209	scMINER	60000	3.16667	0.991645	0.995781	scMINER
61000	211	scMINER	61000	3.10294	0.991503	0.995781	scMINER
62000	214	scMINER	62000	3.14706	0.991361	0.995781	scMINER
63000	217	scMINER	63000	3.19118	0.99122	0.995781	scMINER
64000	219	scMINER	64000	3.17391	0.991078	0.995781	scMINER
65000	223	scMINER	65000	3.23188	0.990936	0.995781	scMINER
66000	226	scMINER	66000	3.22857	0.990795	0.995781	scMINER
67000	227	scMINER	67000	3.19718	0.990653	0.995781	scMINER
68000	228	scMINER	68000	3.16667	0.990511	0.995781	scMINER
69000	231	scMINER	69000	3.20833	0.990369	0.995781	scMINER
70000	236	scMINER	70000	3.27778	0.990228	0.995781	scMINER
71000	239	scMINER	71000	3.27397	0.990086	0.995781	scMINER
72000	240	scMINER	72000	3.28767	0.989944	0.995781	scMINER
73000	241	scMINER	73000	3.21333	0.989803	0.995781	scMINER
74000	242	scMINER	74000	3.22667	0.989661	0.995781	scMINER
75000	244	scMINER	75000	3.16883	0.989519	0.995781	scMINER
76000	248	scMINER	76000	3.1	0.989378	0.995781	scMINER
77000	251	scMINER	77000	3.1375	0.989236	0.995781	scMINER
78000	252	scMINER	78000	3	0.989094	0.995781	scMINER
79000	253	scMINER	79000	3.0119	0.988953	0.995781	scMINER
80000	259	scMINER	80000	2.97701	0.988811	0.995781	scMINER
81000	261	scMINER	81000	2.96591	0.988669	0.995781	scMINER
82000	262	scMINER	82000	2.94382	0.988528	0.995781	scMINER
83000	266	scMINER	83000	2.92308	0.988386	0.995781	scMINER
84000	268	scMINER	84000	2.88172	0.988244	0.995781	scMINER
85000	268	scMINER	85000	2.88172	0.988102	0.995781	scMINER
86000	271	scMINER	86000	2.88298	0.987961	0.995781	scMINER
87000	272	scMINER	87000	2.86316	0.987819	0.995781	scMINER
88000	273	scMINER	88000	2.87368	0.987677	0.995781	scMINER
89000	278	scMINER	89000	2.92632	0.987536	0.995781	scMINER
90000	281	scMINER	90000	2.92708	0.987394	0.995781	scMINER
91000	286	scMINER	91000	2.94845	0.987252	0.995781	scMINER
92000	287	scMINER	92000	2.87	0.987111	0.995781	scMINER
93000	289	scMINER	93000	2.83333	0.986969	0.995781	scMINER
94000	292	scMINER	94000	2.80769	0.986827	0.995781	scMINER
95000	292	scMINER	95000	2.78095	0.986686	0.995781	scMINER
96000	296	scMINER	96000	2.76636	0.986544	0.995781	scMINER
97000	297	scMINER	97000	2.7757	0.986402	0.995781	scMINER
98000	300	scMINER	98000	2.75229	0.986261	0.995781	scMINER
99000	302	scMINER	99000	2.72072	0.986119	0.995781	scMINER
100000	303	scMINER	100000	2.68142	0.985977	0.995781	scMINER
101000	305	scMINER	101000	2.60684	0.985835	0.995781	scMINER
102000	307	scMINER	102000	2.60169	0.985694	0.995781	scMINER
103000	309	scMINER	103000	2.61864	0.985552	0.995781	scMINER
104000	311	scMINER	104000	2.63559	0.98541	0.995781	scMINER
105000	314	scMINER	105000	2.66102	0.985269	0.995781	scMINER
106000	315	scMINER	106000	2.66949	0.985127	0.995781	scMINER
107000	318	scMINER	107000	2.69492	0.984985	0.995781	scMINER
108000	318	scMINER	108000	2.65	0.984844	0.995781	scMINER
109000	322	scMINER	109000	2.68333	0.984702	0.995781	scMINER
110000	322	scMINER	110000	2.68333	0.98456	0.995781	scMINER
111000	323	scMINER	111000	2.69167	0.98442	0.994374	scMINER
112000	328	scMINER	112000	2.71074	0.984278	0.994374	scMINER
113000	329	scMINER	113000	2.65323	0.984137	0.994374	scMINER
114000	330	scMINER	114000	2.64	0.983995	0.994374	scMINER
115000	333	scMINER	115000	2.62205	0.983853	0.994374	scMINER
116000	338	scMINER	116000	2.62016	0.983712	0.994374	scMINER
117000	342	scMINER	117000	2.65116	0.98357	0.994374	scMINER
118000	342	scMINER	118000	2.63077	0.983428	0.994374	scMINER
119000	342	scMINER	119000	2.63077	0.983286	0.994374	scMINER
120000	343	scMINER	120000	2.61832	0.983145	0.994374	scMINER
121000	346	scMINER	121000	2.58209	0.983003	0.994374	scMINER
122000	349	scMINER	122000	2.60448	0.982861	0.994374	scMINER
123000	350	scMINER	123000	2.61194	0.98272	0.994374	scMINER
124000	354	scMINER	124000	2.62222	0.982578	0.994374	scMINER
125000	356	scMINER	125000	2.59854	0.982436	0.994374	scMINER
126000	357	scMINER	126000	2.58696	0.982295	0.994374	scMINER
127000	360	scMINER	127000	2.6087	0.982153	0.994374	scMINER
128000	361	scMINER	128000	2.57857	0.982011	0.994374	scMINER
129000	362	scMINER	129000	2.5493	0.98187	0.994374	scMINER
130000	365	scMINER	130000	2.57042	0.981728	0.994374	scMINER
131000	366	scMINER	131000	2.57746	0.981586	0.994374	scMINER
132000	370	scMINER	132000	2.60563	0.981445	0.994374	scMINER
133000	373	scMINER	133000	2.62676	0.981303	0.994374	scMINER
134000	373	scMINER	134000	2.62676	0.981161	0.994374	scMINER
135000	376	scMINER	135000	2.61111	0.981019	0.994374	scMINER
136000	379	scMINER	136000	2.61379	0.980878	0.994374	scMINER
137000	381	scMINER	137000	2.62759	0.980736	0.994374	scMINER
138000	383	scMINER	138000	2.62329	0.980594	0.994374	scMINER
139000	386	scMINER	139000	2.62585	0.980453	0.994374	scMINER
140000	386	scMINER	140000	2.62585	0.980311	0.994374	scMINER
141000	386	scMINER	141000	2.5906	0.980169	0.994374	scMINER
142000	390	scMINER	142000	2.61745	0.980028	0.994374	scMINER
143000	390	scMINER	143000	2.61745	0.979886	0.994374	scMINER
144000	391	scMINER	144000	2.62416	0.979744	0.994374	scMINER
145000	393	scMINER	145000	2.62	0.979603	0.994374	scMINER
146000	394	scMINER	146000	2.62667	0.979461	0.994374	scMINER
147000	397	scMINER	147000	2.64667	0.979319	0.994374	scMINER
148000	399	scMINER	148000	2.625	0.979178	0.994374	scMINER
149000	402	scMINER	149000	2.64474	0.979036	0.994374	scMINER
150000	406	scMINER	150000	2.65359	0.978894	0.994374	scMINER
151000	410	scMINER	151000	2.66234	0.978752	0.994374	scMINER
152000	411	scMINER	152000	2.66883	0.978611	0.994374	scMINER
153000	412	scMINER	153000	2.6242	0.978469	0.994374	scMINER
154000	414	scMINER	154000	2.63694	0.978327	0.994374	scMINER
155000	414	scMINER	155000	2.63694	0.978186	0.994374	scMINER
156000	417	scMINER	156000	2.65605	0.978044	0.994374	scMINER
157000	417	scMINER	157000	2.62264	0.977902	0.994374	scMINER
158000	418	scMINER	158000	2.59627	0.977761	0.994374	scMINER
159000	421	scMINER	159000	2.59877	0.977619	0.994374	scMINER
160000	422	scMINER	160000	2.58896	0.977479	0.992968	scMINER
161000	424	scMINER	161000	2.58537	0.977337	0.992968	scMINER
162000	425	scMINER	162000	2.56024	0.977195	0.992968	scMINER
163000	427	scMINER	163000	2.57229	0.977054	0.992968	scMINER
164000	428	scMINER	164000	2.57831	0.976912	0.992968	scMINER
165000	430	scMINER	165000	2.59036	0.97677	0.992968	scMINER
166000	434	scMINER	166000	2.61446	0.976629	0.992968	scMINER
167000	437	scMINER	167000	2.63253	0.976487	0.992968	scMINER
168000	437	scMINER	168000	2.61677	0.976345	0.992968	scMINER
169000	438	scMINER	169000	2.60714	0.976203	0.992968	scMINER
170000	441	scMINER	170000	2.625	0.976062	0.992968	scMINER
171000	444	scMINER	171000	2.62722	0.97592	0.992968	scMINER
172000	447	scMINER	172000	2.64497	0.975778	0.992968	scMINER
173000	448	scMINER	173000	2.61988	0.975637	0.992968	scMINER
174000	449	scMINER	174000	2.58046	0.975495	0.992968	scMINER
175000	452	scMINER	175000	2.56818	0.975353	0.992968	scMINER
176000	453	scMINER	176000	2.57386	0.975212	0.992968	scMINER
177000	456	scMINER	177000	2.59091	0.97507	0.992968	scMINER
178000	457	scMINER	178000	2.59659	0.974928	0.992968	scMINER
179000	460	scMINER	179000	2.58427	0.974787	0.992968	scMINER
180000	461	scMINER	180000	2.54696	0.974645	0.992968	scMINER
181000	462	scMINER	181000	2.53846	0.974503	0.992968	scMINER
182000	463	scMINER	182000	2.53005	0.974362	0.992968	scMINER
183000	463	scMINER	183000	2.53005	0.97422	0.992968	scMINER
184000	464	scMINER	184000	2.53552	0.974078	0.992968	scMINER
185000	464	scMINER	185000	2.50811	0.973936	0.992968	scMINER
186000	464	scMINER	186000	2.48128	0.973795	0.992968	scMINER
187000	465	scMINER	187000	2.4734	0.973653	0.992968	scMINER
188000	466	scMINER	188000	2.45263	0.973511	0.992968	scMINER
189000	466	scMINER	189000	2.45263	0.97337	0.992968	scMINER
190000	466	scMINER	190000	2.41451	0.973228	0.992968	scMINER
191000	467	scMINER	191000	2.41969	0.973086	0.992968	scMINER
192000	467	scMINER	192000	2.39487	0.972945	0.992968	scMINER
193000	467	scMINER	193000	2.38265	0.972803	0.992968	scMINER
194000	468	scMINER	194000	2.36364	0.972661	0.992968	scMINER
195000	468	scMINER	195000	2.35176	0.97252	0.992968	scMINER
196000	470	scMINER	196000	2.35	0.972378	0.992968	scMINER
197000	471	scMINER	197000	2.355	0.972236	0.992968	scMINER
198000	471	scMINER	198000	2.33168	0.972095	0.992968	scMINER
199000	472	scMINER	199000	2.33663	0.971953	0.992968	scMINER
200000	473	scMINER	200000	2.34158	0.971811	0.992968	scMINER
201000	475	scMINER	201000	2.3399	0.971669	0.992968	scMINER
202000	478	scMINER	202000	2.33171	0.971528	0.992968	scMINER
203000	478	scMINER	203000	2.33171	0.971386	0.992968	scMINER
204000	478	scMINER	204000	2.33171	0.971244	0.992968	scMINER
205000	480	scMINER	205000	2.28571	0.971103	0.992968	scMINER
206000	480	scMINER	206000	2.26415	0.970961	0.992968	scMINER
207000	482	scMINER	207000	2.27358	0.970819	0.992968	scMINER
208000	484	scMINER	208000	2.2723	0.970678	0.992968	scMINER
209000	484	scMINER	209000	2.26168	0.970536	0.992968	scMINER
210000	486	scMINER	210000	2.23963	0.970394	0.992968	scMINER
211000	487	scMINER	211000	2.23394	0.970253	0.992968	scMINER
212000	488	scMINER	212000	2.22831	0.970111	0.992968	scMINER
213000	489	scMINER	213000	2.22273	0.969969	0.992968	scMINER
214000	490	scMINER	214000	2.20721	0.969828	0.992968	scMINER
215000	490	scMINER	215000	2.1875	0.969686	0.992968	scMINER
216000	492	scMINER	216000	2.19643	0.969544	0.992968	scMINER
217000	493	scMINER	217000	2.18142	0.969402	0.992968	scMINER
218000	493	scMINER	218000	2.18142	0.969261	0.992968	scMINER
219000	494	scMINER	219000	2.17621	0.969119	0.992968	scMINER
220000	495	scMINER	220000	2.17105	0.968977	0.992968	scMINER
221000	496	scMINER	221000	2.16594	0.968836	0.992968	scMINER
222000	496	scMINER	222000	2.16594	0.968695	0.991561	scMINER
223000	497	scMINER	223000	2.17031	0.968554	0.991561	scMINER
224000	499	scMINER	224000	2.17904	0.968412	0.991561	scMINER
225000	499	scMINER	225000	2.15086	0.96827	0.991561	scMINER
226000	501	scMINER	226000	2.15948	0.968129	0.991561	scMINER
227000	501	scMINER	227000	2.15948	0.967987	0.991561	scMINER
228000	502	scMINER	228000	2.15451	0.967845	0.991561	scMINER
229000	503	scMINER	229000	2.1588	0.967704	0.991561	scMINER
230000	503	scMINER	230000	2.14957	0.967562	0.991561	scMINER
231000	505	scMINER	231000	2.15812	0.96742	0.991561	scMINER
232000	508	scMINER	232000	2.1617	0.967279	0.991561	scMINER
233000	509	scMINER	233000	2.15678	0.967137	0.991561	scMINER
234000	510	scMINER	234000	2.16102	0.966995	0.991561	scMINER
235000	512	scMINER	235000	2.16949	0.966854	0.991561	scMINER
236000	513	scMINER	236000	2.12863	0.966712	0.991561	scMINER
237000	513	scMINER	237000	2.11983	0.96657	0.991561	scMINER
238000	514	scMINER	238000	2.12397	0.966428	0.991561	scMINER
239000	514	scMINER	239000	2.11523	0.966287	0.991561	scMINER
240000	516	scMINER	240000	2.12346	0.966145	0.991561	scMINER
241000	516	scMINER	241000	2.12346	0.966003	0.991561	scMINER
242000	517	scMINER	242000	2.11885	0.965862	0.991561	scMINER
243000	517	scMINER	243000	2.1102	0.96572	0.991561	scMINER
244000	518	scMINER	244000	2.09717	0.965578	0.991561	scMINER
245000	519	scMINER	245000	2.09274	0.965437	0.991561	scMINER
246000	520	scMINER	246000	2.08835	0.965295	0.991561	scMINER
247000	522	scMINER	247000	2.09639	0.965153	0.991561	scMINER
248000	522	scMINER	248000	2.09639	0.965012	0.991561	scMINER
249000	524	scMINER	249000	2.096	0.96487	0.991561	scMINER
250000	526	scMINER	250000	2.104	0.964728	0.991561	scMINER
251000	526	scMINER	251000	2.09562	0.964586	0.991561	scMINER
252000	526	scMINER	252000	2.0873	0.964445	0.991561	scMINER
253000	528	scMINER	253000	2.08696	0.964303	0.991561	scMINER
254000	528	scMINER	254000	2.08696	0.964161	0.991561	scMINER
255000	528	scMINER	255000	2.08696	0.96402	0.991561	scMINER
256000	531	scMINER	256000	2.08235	0.963878	0.991561	scMINER
257000	532	scMINER	257000	2.08627	0.963736	0.991561	scMINER
258000	532	scMINER	258000	2.07812	0.963595	0.991561	scMINER
259000	532	scMINER	259000	2.06202	0.963453	0.991561	scMINER
260000	532	scMINER	260000	2.04615	0.963311	0.991561	scMINER
261000	532	scMINER	261000	2.03831	0.96317	0.991561	scMINER
262000	534	scMINER	262000	2.01509	0.963028	0.991561	scMINER
263000	534	scMINER	263000	2.01509	0.962886	0.991561	scMINER
264000	535	scMINER	264000	2.01887	0.962745	0.991561	scMINER
265000	535	scMINER	265000	1.99627	0.962603	0.991561	scMINER
266000	536	scMINER	266000	1.99257	0.962461	0.991561	scMINER
267000	537	scMINER	267000	1.99628	0.962319	0.991561	scMINER
268000	539	scMINER	268000	2.00372	0.962178	0.991561	scMINER
269000	539	scMINER	269000	2.00372	0.962036	0.991561	scMINER
270000	541	scMINER	270000	2.01115	0.961894	0.991561	scMINER
271000	541	scMINER	271000	2.0037	0.961753	0.991561	scMINER
272000	541	scMINER	272000	2.0037	0.961611	0.991561	scMINER
273000	542	scMINER	273000	2.00741	0.961469	0.991561	scMINER
274000	543	scMINER	274000	1.99632	0.961328	0.991561	scMINER
275000	544	scMINER	275000	1.99267	0.961186	0.991561	scMINER
276000	546	scMINER	276000	2	0.961044	0.991561	scMINER
277000	546	scMINER	277000	1.97826	0.960903	0.991561	scMINER
278000	546	scMINER	278000	1.97112	0.960761	0.991561	scMINER
279000	546	scMINER	279000	1.96403	0.960619	0.991561	scMINER
280000	547	scMINER	280000	1.96057	0.960478	0.991561	scMINER
281000	547	scMINER	281000	1.94662	0.960336	0.991561	scMINER
282000	547	scMINER	282000	1.93286	0.960194	0.991561	scMINER
283000	547	scMINER	283000	1.93286	0.960052	0.991561	scMINER
284000	547	scMINER	284000	1.92606	0.959911	0.991561	scMINER
285000	547	scMINER	285000	1.9193	0.959769	0.991561	scMINER
286000	547	scMINER	286000	1.9193	0.959627	0.991561	scMINER
287000	547	scMINER	287000	1.9193	0.959486	0.991561	scMINER
288000	548	scMINER	288000	1.91608	0.959344	0.991561	scMINER
289000	550	scMINER	289000	1.91638	0.959202	0.991561	scMINER
290000	550	scMINER	290000	1.91638	0.959061	0.991561	scMINER
291000	552	scMINER	291000	1.92334	0.958919	0.991561	scMINER
292000	552	scMINER	292000	1.91003	0.958777	0.991561	scMINER
293000	552	scMINER	293000	1.90345	0.958636	0.991561	scMINER
294000	554	scMINER	294000	1.91034	0.958494	0.991561	scMINER
295000	554	scMINER	295000	1.91034	0.958352	0.991561	scMINER
296000	555	scMINER	296000	1.90068	0.958211	0.991561	scMINER
297000	555	scMINER	297000	1.8942	0.958069	0.991561	scMINER
298000	556	scMINER	298000	1.88475	0.957927	0.991561	scMINER
299000	559	scMINER	299000	1.88215	0.957785	0.991561	scMINER
300000	561	scMINER	300000	1.88889	0.957644	0.991561	scMINER
301000	564	scMINER	301000	1.89899	0.957502	0.991561	scMINER
302000	564	scMINER	302000	1.88	0.95736	0.991561	scMINER
303000	564	scMINER	303000	1.87375	0.957219	0.991561	scMINER
304000	565	scMINER	304000	1.85855	0.957077	0.991561	scMINER
305000	566	scMINER	305000	1.85574	0.956935	0.991561	scMINER
306000	566	scMINER	306000	1.85574	0.956794	0.991561	scMINER
307000	566	scMINER	307000	1.84967	0.956652	0.991561	scMINER
308000	568	scMINER	308000	1.84416	0.95651	0.991561	scMINER
309000	568	scMINER	309000	1.82637	0.956369	0.991561	scMINER
310000	568	scMINER	310000	1.82637	0.956227	0.991561	scMINER
311000	569	scMINER	311000	1.82372	0.956085	0.991561	scMINER
312000	569	scMINER	312000	1.81789	0.955944	0.991561	scMINER
313000	569	scMINER	313000	1.81789	0.955802	0.991561	scMINER
314000	569	scMINER	314000	1.8121	0.95566	0.991561	scMINER
315000	570	scMINER	315000	1.80952	0.955518	0.991561	scMINER
316000	571	scMINER	316000	1.80696	0.955377	0.991561	scMINER
317000	571	scMINER	317000	1.80126	0.955235	0.991561	scMINER
318000	571	scMINER	318000	1.7956	0.955093	0.991561	scMINER
319000	571	scMINER	319000	1.78997	0.954952	0.991561	scMINER
320000	571	scMINER	320000	1.78438	0.95481	0.991561	scMINER
321000	571	scMINER	321000	1.78438	0.954668	0.991561	scMINER
322000	571	scMINER	322000	1.78438	0.954527	0.991561	scMINER
323000	571	scMINER	323000	1.77882	0.954385	0.991561	scMINER
324000	571	scMINER	324000	1.7678	0.954243	0.991561	scMINER
325000	572	scMINER	325000	1.76543	0.954102	0.991561	scMINER
326000	572	scMINER	326000	1.76	0.95396	0.991561	scMINER
327000	572	scMINER	327000	1.76	0.953818	0.991561	scMINER
328000	572	scMINER	328000	1.7546	0.953677	0.991561	scMINER
329000	572	scMINER	329000	1.7546	0.953535	0.991561	scMINER
330000	574	scMINER	330000	1.76074	0.953393	0.991561	scMINER
331000	575	scMINER	331000	1.75841	0.953251	0.991561	scMINER
332000	576	scMINER	332000	1.75076	0.953111	0.990155	scMINER
333000	576	scMINER	333000	1.74545	0.952969	0.990155	scMINER
334000	577	scMINER	334000	1.73795	0.952828	0.990155	scMINER
335000	577	scMINER	335000	1.73795	0.952686	0.990155	scMINER
336000	577	scMINER	336000	1.73795	0.952544	0.990155	scMINER
337000	577	scMINER	337000	1.73273	0.952403	0.990155	scMINER
338000	578	scMINER	338000	1.73574	0.952261	0.990155	scMINER
339000	579	scMINER	339000	1.73874	0.952119	0.990155	scMINER
340000	579	scMINER	340000	1.72836	0.951978	0.990155	scMINER
341000	579	scMINER	341000	1.72321	0.951836	0.990155	scMINER
342000	581	scMINER	342000	1.72404	0.951694	0.990155	scMINER
343000	581	scMINER	343000	1.71893	0.951553	0.990155	scMINER
344000	581	scMINER	344000	1.71386	0.951411	0.990155	scMINER
345000	582	scMINER	345000	1.71681	0.951269	0.990155	scMINER
346000	582	scMINER	346000	1.71681	0.951128	0.990155	scMINER
347000	583	scMINER	347000	1.71471	0.950986	0.990155	scMINER
348000	583	scMINER	348000	1.71471	0.950844	0.990155	scMINER
349000	583	scMINER	349000	1.70968	0.950702	0.990155	scMINER
350000	584	scMINER	350000	1.71261	0.950561	0.990155	scMINER
351000	584	scMINER	351000	1.71261	0.950419	0.990155	scMINER
352000	584	scMINER	352000	1.71261	0.950277	0.990155	scMINER
353000	584	scMINER	353000	1.69275	0.950136	0.990155	scMINER
354000	584	scMINER	354000	1.67816	0.949994	0.990155	scMINER
355000	584	scMINER	355000	1.67816	0.949852	0.990155	scMINER
356000	584	scMINER	356000	1.66857	0.949711	0.990155	scMINER
357000	586	scMINER	357000	1.67429	0.949569	0.990155	scMINER
358000	587	scMINER	358000	1.66761	0.949427	0.990155	scMINER
359000	589	scMINER	359000	1.6733	0.949286	0.990155	scMINER
360000	589	scMINER	360000	1.66856	0.949144	0.990155	scMINER
361000	593	scMINER	361000	1.67042	0.949002	0.990155	scMINER
362000	593	scMINER	362000	1.67042	0.948861	0.990155	scMINER
363000	594	scMINER	363000	1.66387	0.948719	0.990155	scMINER
364000	595	scMINER	364000	1.66667	0.948577	0.990155	scMINER
365000	596	scMINER	365000	1.66017	0.948435	0.990155	scMINER
366000	596	scMINER	366000	1.65556	0.948294	0.990155	scMINER
367000	596	scMINER	367000	1.64641	0.948152	0.990155	scMINER
368000	596	scMINER	368000	1.64641	0.94801	0.990155	scMINER
369000	596	scMINER	369000	1.64641	0.947869	0.990155	scMINER
370000	596	scMINER	370000	1.63736	0.947727	0.990155	scMINER
371000	597	scMINER	371000	1.6267	0.947585	0.990155	scMINER
372000	598	scMINER	372000	1.6206	0.947444	0.990155	scMINER
373000	598	scMINER	373000	1.61186	0.947302	0.990155	scMINER
374000	598	scMINER	374000	1.60322	0.94716	0.990155	scMINER
375000	598	scMINER	375000	1.59467	0.947019	0.990155	scMINER
376000	599	scMINER	376000	1.59309	0.946877	0.990155	scMINER
377000	599	scMINER	377000	1.59309	0.946735	0.990155	scMINER
378000	601	scMINER	378000	1.58995	0.946594	0.990155	scMINER
379000	601	scMINER	379000	1.58575	0.946452	0.990155	scMINER
380000	601	scMINER	380000	1.58575	0.94631	0.990155	scMINER
381000	602	scMINER	381000	1.58005	0.946168	0.990155	scMINER
382000	602	scMINER	382000	1.58005	0.946027	0.990155	scMINER
383000	602	scMINER	383000	1.58005	0.945885	0.990155	scMINER
384000	603	scMINER	384000	1.57853	0.945743	0.990155	scMINER
385000	603	scMINER	385000	1.57441	0.945602	0.990155	scMINER
386000	603	scMINER	386000	1.55412	0.94546	0.990155	scMINER
387000	603	scMINER	387000	1.55013	0.945318	0.990155	scMINER
388000	603	scMINER	388000	1.55013	0.945177	0.990155	scMINER
389000	603	scMINER	389000	1.55013	0.945035	0.990155	scMINER
390000	604	scMINER	390000	1.5527	0.944893	0.990155	scMINER
391000	605	scMINER	391000	1.55128	0.944752	0.990155	scMINER
392000	606	scMINER	392000	1.55385	0.94461	0.990155	scMINER
393000	608	scMINER	393000	1.55499	0.944468	0.990155	scMINER
394000	608	scMINER	394000	1.55499	0.944327	0.990155	scMINER
395000	609	scMINER	395000	1.54962	0.944185	0.990155	scMINER
396000	609	scMINER	396000	1.53401	0.944043	0.990155	scMINER
397000	609	scMINER	397000	1.53015	0.943901	0.990155	scMINER
398000	609	scMINER	398000	1.52632	0.94376	0.990155	scMINER
399000	610	scMINER	399000	1.525	0.943618	0.990155	scMINER
400000	610	scMINER	400000	1.5212	0.943476	0.990155	scMINER
401000	610	scMINER	401000	1.51365	0.943335	0.990155	scMINER
402000	611	scMINER	402000	1.50864	0.943193	0.990155	scMINER
403000	612	scMINER	403000	1.51111	0.943051	0.990155	scMINER
404000	613	scMINER	404000	1.50985	0.94291	0.990155	scMINER
405000	615	scMINER	405000	1.51106	0.942768	0.990155	scMINER
406000	617	scMINER	406000	1.51597	0.942626	0.990155	scMINER
407000	618	scMINER	407000	1.51843	0.942486	0.988748	scMINER
408000	618	scMINER	408000	1.51471	0.942344	0.988748	scMINER
409000	618	scMINER	409000	1.51471	0.942204	0.987342	scMINER
410000	618	scMINER	410000	1.50732	0.942062	0.987342	scMINER
411000	619	scMINER	411000	1.50243	0.941921	0.987342	scMINER
412000	620	scMINER	412000	1.50121	0.941779	0.987342	scMINER
413000	621	scMINER	413000	1.50363	0.941637	0.987342	scMINER
414000	622	scMINER	414000	1.50242	0.941496	0.987342	scMINER
415000	622	scMINER	415000	1.49161	0.941354	0.987342	scMINER
416000	622	scMINER	416000	1.48804	0.941212	0.987342	scMINER
417000	622	scMINER	417000	1.48804	0.941071	0.987342	scMINER
418000	622	scMINER	418000	1.48449	0.940929	0.987342	scMINER
419000	623	scMINER	419000	1.48687	0.940787	0.987342	scMINER
420000	623	scMINER	420000	1.47981	0.940645	0.987342	scMINER
421000	623	scMINER	421000	1.4763	0.940504	0.987342	scMINER
422000	623	scMINER	422000	1.47281	0.940362	0.987342	scMINER
423000	624	scMINER	423000	1.4717	0.94022	0.987342	scMINER
424000	624	scMINER	424000	1.46824	0.94008	0.985935	scMINER
425000	624	scMINER	425000	1.46479	0.939938	0.985935	scMINER
426000	624	scMINER	426000	1.45455	0.939797	0.985935	scMINER
427000	624	scMINER	427000	1.45116	0.939655	0.985935	scMINER
428000	625	scMINER	428000	1.44676	0.939513	0.985935	scMINER
429000	625	scMINER	429000	1.44676	0.939372	0.985935	scMINER
430000	626	scMINER	430000	1.4424	0.93923	0.985935	scMINER
431000	627	scMINER	431000	1.44138	0.939088	0.985935	scMINER
432000	627	scMINER	432000	1.44138	0.938948	0.984529	scMINER
433000	627	scMINER	433000	1.43807	0.938806	0.984529	scMINER
434000	627	scMINER	434000	1.43807	0.938665	0.984529	scMINER
435000	629	scMINER	435000	1.43936	0.938523	0.984529	scMINER
436000	629	scMINER	436000	1.43607	0.938381	0.984529	scMINER
437000	629	scMINER	437000	1.43607	0.93824	0.984529	scMINER
438000	631	scMINER	438000	1.43084	0.938098	0.984529	scMINER
439000	632	scMINER	439000	1.42986	0.937956	0.984529	scMINER
440000	633	scMINER	440000	1.42568	0.937816	0.983122	scMINER
441000	634	scMINER	441000	1.42472	0.937674	0.983122	scMINER
442000	635	scMINER	442000	1.41741	0.937533	0.983122	scMINER
443000	636	scMINER	443000	1.41964	0.937391	0.983122	scMINER
444000	637	scMINER	444000	1.41556	0.937249	0.983122	scMINER
445000	637	scMINER	445000	1.40929	0.937108	0.983122	scMINER
446000	637	scMINER	446000	1.40308	0.936966	0.983122	scMINER
447000	639	scMINER	447000	1.40749	0.936824	0.983122	scMINER
448000	641	scMINER	448000	1.40879	0.936682	0.983122	scMINER
449000	641	scMINER	449000	1.40263	0.936541	0.983122	scMINER
450000	641	scMINER	450000	1.39956	0.936399	0.983122	scMINER
451000	641	scMINER	451000	1.39956	0.936257	0.983122	scMINER
452000	641	scMINER	452000	1.39651	0.936116	0.983122	scMINER
453000	641	scMINER	453000	1.39348	0.935974	0.983122	scMINER
454000	641	scMINER	454000	1.39046	0.935832	0.983122	scMINER
455000	641	scMINER	455000	1.39046	0.935691	0.983122	scMINER
456000	642	scMINER	456000	1.38961	0.93555	0.981716	scMINER
457000	643	scMINER	457000	1.38578	0.935409	0.981716	scMINER
458000	644	scMINER	458000	1.38495	0.935267	0.981716	scMINER
459000	645	scMINER	459000	1.3871	0.935125	0.981716	scMINER
460000	645	scMINER	460000	1.38116	0.934984	0.981716	scMINER
461000	648	scMINER	461000	1.38758	0.934842	0.981716	scMINER
462000	648	scMINER	462000	1.38758	0.9347	0.981716	scMINER
463000	648	scMINER	463000	1.38462	0.934559	0.981716	scMINER
464000	649	scMINER	464000	1.3838	0.934417	0.981716	scMINER
465000	649	scMINER	465000	1.38085	0.934275	0.981716	scMINER
466000	649	scMINER	466000	1.375	0.934133	0.981716	scMINER
467000	650	scMINER	467000	1.36555	0.933992	0.981716	scMINER
468000	650	scMINER	468000	1.36268	0.93385	0.981716	scMINER
469000	651	scMINER	469000	1.36478	0.933708	0.981716	scMINER
470000	652	scMINER	470000	1.36402	0.933567	0.981716	scMINER
471000	652	scMINER	471000	1.35833	0.933425	0.981716	scMINER
472000	652	scMINER	472000	1.3499	0.933283	0.981716	scMINER
473000	653	scMINER	473000	1.34639	0.933142	0.981716	scMINER
474000	653	scMINER	474000	1.34639	0.933	0.981716	scMINER
475000	653	scMINER	475000	1.34639	0.932858	0.981716	scMINER
476000	653	scMINER	476000	1.34362	0.932717	0.981716	scMINER
477000	653	scMINER	477000	1.34362	0.932575	0.981716	scMINER
478000	653	scMINER	478000	1.34362	0.932433	0.981716	scMINER
479000	653	scMINER	479000	1.34086	0.932292	0.981716	scMINER
480000	654	scMINER	480000	1.34016	0.93215	0.981716	scMINER
481000	654	scMINER	481000	1.33742	0.932008	0.981716	scMINER
482000	654	scMINER	482000	1.33198	0.931866	0.981716	scMINER
483000	654	scMINER	483000	1.33198	0.931725	0.981716	scMINER
484000	654	scMINER	484000	1.33198	0.931585	0.980309	scMINER
485000	654	scMINER	485000	1.32657	0.931443	0.980309	scMINER
486000	654	scMINER	486000	1.32657	0.931301	0.980309	scMINER
487000	654	scMINER	487000	1.32657	0.931159	0.980309	scMINER
488000	654	scMINER	488000	1.32657	0.931018	0.980309	scMINER
489000	654	scMINER	489000	1.32657	0.930876	0.980309	scMINER
490000	654	scMINER	490000	1.32121	0.930734	0.980309	scMINER
491000	654	scMINER	491000	1.31855	0.930593	0.980309	scMINER
492000	655	scMINER	492000	1.31791	0.930451	0.980309	scMINER
493000	655	scMINER	493000	1.31263	0.930309	0.980309	scMINER
494000	655	scMINER	494000	1.31	0.930168	0.980309	scMINER
495000	655	scMINER	495000	1.31	0.930026	0.980309	scMINER
496000	655	scMINER	496000	1.30739	0.929884	0.980309	scMINER
497000	655	scMINER	497000	1.30219	0.929743	0.980309	scMINER
498000	655	scMINER	498000	1.30219	0.929601	0.980309	scMINER
499000	655	scMINER	499000	1.2996	0.929459	0.980309	scMINER
500000	655	scMINER	500000	1.29703	0.929318	0.980309	scMINER
501000	655	scMINER	501000	1.29447	0.929176	0.980309	scMINER
502000	657	scMINER	502000	1.29586	0.929034	0.980309	scMINER
503000	657	scMINER	503000	1.29331	0.928892	0.980309	scMINER
504000	658	scMINER	504000	1.29528	0.928751	0.980309	scMINER
505000	658	scMINER	505000	1.29273	0.928609	0.980309	scMINER
506000	658	scMINER	506000	1.28767	0.928467	0.980309	scMINER
507000	659	scMINER	507000	1.2846	0.928326	0.980309	scMINER
508000	661	scMINER	508000	1.2885	0.928184	0.980309	scMINER
509000	662	scMINER	509000	1.28794	0.928042	0.980309	scMINER
510000	663	scMINER	510000	1.28488	0.927902	0.978903	scMINER
511000	663	scMINER	511000	1.2824	0.92776	0.978903	scMINER
512000	663	scMINER	512000	1.27992	0.927619	0.978903	scMINER
513000	663	scMINER	513000	1.27746	0.927478	0.977496	scMINER
514000	664	scMINER	514000	1.27692	0.927337	0.977496	scMINER
515000	664	scMINER	515000	1.27692	0.927195	0.977496	scMINER
516000	664	scMINER	516000	1.27447	0.927053	0.977496	scMINER
517000	664	scMINER	517000	1.27203	0.926912	0.977496	scMINER
518000	664	scMINER	518000	1.2696	0.92677	0.977496	scMINER
519000	664	scMINER	519000	1.26476	0.926628	0.977496	scMINER
520000	664	scMINER	520000	1.25758	0.926487	0.977496	scMINER
521000	665	scMINER	521000	1.25947	0.926345	0.977496	scMINER
522000	666	scMINER	522000	1.2566	0.926203	0.977496	scMINER
523000	666	scMINER	523000	1.2566	0.926062	0.977496	scMINER
524000	666	scMINER	524000	1.25424	0.92592	0.977496	scMINER
525000	666	scMINER	525000	1.25188	0.925778	0.977496	scMINER
526000	666	scMINER	526000	1.24486	0.925636	0.977496	scMINER
527000	667	scMINER	527000	1.2444	0.925495	0.977496	scMINER
528000	668	scMINER	528000	1.24627	0.925353	0.977496	scMINER
529000	668	scMINER	529000	1.23475	0.925211	0.977496	scMINER
530000	668	scMINER	530000	1.2302	0.92507	0.977496	scMINER
531000	668	scMINER	531000	1.22794	0.924928	0.977496	scMINER
532000	668	scMINER	532000	1.22794	0.924786	0.977496	scMINER
533000	668	scMINER	533000	1.22794	0.924645	0.977496	scMINER
534000	668	scMINER	534000	1.22794	0.924503	0.977496	scMINER
535000	668	scMINER	535000	1.22794	0.924361	0.977496	scMINER
536000	669	scMINER	536000	1.22978	0.92422	0.977496	scMINER
537000	670	scMINER	537000	1.23162	0.924078	0.977496	scMINER
538000	671	scMINER	538000	1.23119	0.923936	0.977496	scMINER
539000	671	scMINER	539000	1.22669	0.923795	0.977496	scMINER
540000	671	scMINER	540000	1.22445	0.923654	0.97609	scMINER
541000	671	scMINER	541000	1.22	0.923514	0.974684	scMINER
542000	671	scMINER	542000	1.22	0.923372	0.974684	scMINER
543000	671	scMINER	543000	1.21558	0.923231	0.974684	scMINER
544000	674	scMINER	544000	1.21881	0.923089	0.974684	scMINER
545000	675	scMINER	545000	1.21622	0.922947	0.974684	scMINER
546000	675	scMINER	546000	1.21185	0.922806	0.974684	scMINER
547000	675	scMINER	547000	1.21185	0.922664	0.974684	scMINER
548000	675	scMINER	548000	1.20751	0.922522	0.974684	scMINER
549000	675	scMINER	549000	1.20751	0.92238	0.974684	scMINER
550000	675	scMINER	550000	1.20107	0.922239	0.974684	scMINER
551000	675	scMINER	551000	1.19893	0.922097	0.974684	scMINER
552000	676	scMINER	552000	1.19858	0.921955	0.974684	scMINER
553000	676	scMINER	553000	1.19646	0.921814	0.974684	scMINER
554000	676	scMINER	554000	1.19224	0.921672	0.974684	scMINER
555000	676	scMINER	555000	1.19014	0.92153	0.974684	scMINER
556000	676	scMINER	556000	1.19014	0.921389	0.974684	scMINER
557000	676	scMINER	557000	1.19014	0.921247	0.974684	scMINER
558000	676	scMINER	558000	1.18596	0.921105	0.974684	scMINER
559000	677	scMINER	559000	1.18772	0.920964	0.974684	scMINER
560000	677	scMINER	560000	1.18357	0.920822	0.974684	scMINER
561000	677	scMINER	561000	1.1815	0.92068	0.974684	scMINER
562000	677	scMINER	562000	1.1815	0.920539	0.974684	scMINER
563000	677	scMINER	563000	1.1815	0.920397	0.974684	scMINER
564000	678	scMINER	564000	1.18118	0.920255	0.974684	scMINER
565000	679	scMINER	565000	1.18293	0.920113	0.974684	scMINER
566000	679	scMINER	566000	1.18087	0.919972	0.974684	scMINER
567000	679	scMINER	567000	1.17882	0.91983	0.974684	scMINER
568000	679	scMINER	568000	1.17474	0.919688	0.974684	scMINER
569000	680	scMINER	569000	1.17647	0.919547	0.974684	scMINER
570000	680	scMINER	570000	1.17647	0.919405	0.974684	scMINER
571000	680	scMINER	571000	1.1704	0.919263	0.974684	scMINER
572000	680	scMINER	572000	1.1704	0.919122	0.974684	scMINER
573000	681	scMINER	573000	1.1661	0.91898	0.974684	scMINER
574000	681	scMINER	574000	1.16212	0.918838	0.974684	scMINER
575000	681	scMINER	575000	1.16014	0.918697	0.974684	scMINER
576000	681	scMINER	576000	1.1562	0.918555	0.974684	scMINER
577000	681	scMINER	577000	1.15228	0.918413	0.974684	scMINER
578000	681	scMINER	578000	1.15228	0.918272	0.974684	scMINER
579000	681	scMINER	579000	1.15034	0.91813	0.974684	scMINER
580000	681	scMINER	580000	1.15034	0.917988	0.974684	scMINER
581000	681	scMINER	581000	1.15034	0.917846	0.974684	scMINER
582000	683	scMINER	582000	1.15372	0.917705	0.974684	scMINER
583000	683	scMINER	583000	1.15177	0.917563	0.974684	scMINER
584000	683	scMINER	584000	1.14405	0.917421	0.974684	scMINER
585000	684	scMINER	585000	1.14573	0.91728	0.974684	scMINER
586000	684	scMINER	586000	1.14	0.917138	0.974684	scMINER
587000	684	scMINER	587000	1.14	0.916996	0.974684	scMINER
588000	684	scMINER	588000	1.14	0.916855	0.974684	scMINER
589000	684	scMINER	589000	1.1381	0.916713	0.974684	scMINER
590000	684	scMINER	590000	1.1381	0.916571	0.974684	scMINER
591000	684	scMINER	591000	1.13621	0.91643	0.974684	scMINER
592000	684	scMINER	592000	1.13433	0.916288	0.974684	scMINER
593000	684	scMINER	593000	1.13058	0.916146	0.974684	scMINER
594000	684	scMINER	594000	1.13058	0.916005	0.974684	scMINER
595000	685	scMINER	595000	1.13036	0.915863	0.974684	scMINER
596000	686	scMINER	596000	1.13201	0.915721	0.974684	scMINER
597000	686	scMINER	597000	1.12644	0.915579	0.974684	scMINER
598000	686	scMINER	598000	1.12275	0.915438	0.974684	scMINER
599000	686	scMINER	599000	1.11909	0.915296	0.974684	scMINER
600000	687	scMINER	600000	1.12072	0.915154	0.974684	scMINER
601000	687	scMINER	601000	1.12072	0.915013	0.974684	scMINER
602000	687	scMINER	602000	1.11889	0.914871	0.974684	scMINER
603000	687	scMINER	603000	1.11707	0.914729	0.974684	scMINER
604000	687	scMINER	604000	1.11707	0.914588	0.974684	scMINER
605000	687	scMINER	605000	1.11526	0.914446	0.974684	scMINER
606000	687	scMINER	606000	1.11526	0.914304	0.974684	scMINER
607000	687	scMINER	607000	1.11345	0.914163	0.974684	scMINER
608000	687	scMINER	608000	1.10806	0.914021	0.974684	scMINER
609000	687	scMINER	609000	1.10806	0.913879	0.974684	scMINER
610000	687	scMINER	610000	1.10628	0.913738	0.974684	scMINER
611000	687	scMINER	611000	1.1045	0.913596	0.974684	scMINER
612000	687	scMINER	612000	1.1045	0.913454	0.974684	scMINER
613000	687	scMINER	613000	1.1045	0.913312	0.974684	scMINER
614000	687	scMINER	614000	1.1045	0.913171	0.974684	scMINER
615000	687	scMINER	615000	1.1045	0.913029	0.974684	scMINER
616000	687	scMINER	616000	1.1045	0.912887	0.974684	scMINER
617000	687	scMINER	617000	1.10096	0.912746	0.974684	scMINER
618000	687	scMINER	618000	1.09744	0.912604	0.974684	scMINER
619000	687	scMINER	619000	1.09744	0.912462	0.974684	scMINER
620000	687	scMINER	620000	1.09395	0.912321	0.974684	scMINER
621000	687	scMINER	621000	1.09395	0.912179	0.974684	scMINER
622000	687	scMINER	622000	1.09221	0.912037	0.974684	scMINER
623000	688	scMINER	623000	1.0938	0.911896	0.974684	scMINER
624000	688	scMINER	624000	1.09206	0.911754	0.974684	scMINER
625000	688	scMINER	625000	1.09033	0.911612	0.974684	scMINER
626000	688	scMINER	626000	1.09033	0.91147	0.974684	scMINER
627000	688	scMINER	627000	1.08861	0.911329	0.974684	scMINER
628000	689	scMINER	628000	1.09019	0.911187	0.974684	scMINER
629000	689	scMINER	629000	1.09019	0.911045	0.974684	scMINER
630000	689	scMINER	630000	1.08847	0.910904	0.974684	scMINER
631000	689	scMINER	631000	1.08847	0.910762	0.974684	scMINER
632000	690	scMINER	632000	1.08661	0.91062	0.974684	scMINER
633000	690	scMINER	633000	1.08491	0.910479	0.974684	scMINER
634000	690	scMINER	634000	1.0832	0.910337	0.974684	scMINER
635000	690	scMINER	635000	1.0815	0.910195	0.974684	scMINER
636000	692	scMINER	636000	1.08294	0.910054	0.974684	scMINER
637000	692	scMINER	637000	1.08294	0.909912	0.974684	scMINER
638000	692	scMINER	638000	1.08125	0.90977	0.974684	scMINER
639000	693	scMINER	639000	1.08281	0.909629	0.974684	scMINER
640000	693	scMINER	640000	1.07944	0.909487	0.974684	scMINER
641000	693	scMINER	641000	1.07944	0.909345	0.974684	scMINER
642000	693	scMINER	642000	1.07776	0.909203	0.974684	scMINER
643000	693	scMINER	643000	1.07276	0.909062	0.974684	scMINER
644000	693	scMINER	644000	1.0678	0.90892	0.974684	scMINER
645000	693	scMINER	645000	1.0678	0.908778	0.974684	scMINER
646000	693	scMINER	646000	1.0678	0.908637	0.974684	scMINER
647000	693	scMINER	647000	1.06288	0.908495	0.974684	scMINER
648000	693	scMINER	648000	1.06126	0.908353	0.974684	scMINER
649000	693	scMINER	649000	1.05802	0.908212	0.974684	scMINER
650000	693	scMINER	650000	1.05802	0.90807	0.974684	scMINER
651000	693	scMINER	651000	1.0564	0.907928	0.974684	scMINER
652000	693	scMINER	652000	1.05319	0.907787	0.974684	scMINER
653000	695	scMINER	653000	1.05463	0.907645	0.974684	scMINER
654000	695	scMINER	654000	1.05463	0.907503	0.974684	scMINER
655000	695	scMINER	655000	1.05463	0.907362	0.974684	scMINER
656000	697	scMINER	656000	1.05287	0.90722	0.974684	scMINER
657000	697	scMINER	657000	1.05128	0.907078	0.974684	scMINER
658000	697	scMINER	658000	1.0497	0.906936	0.974684	scMINER
659000	698	scMINER	659000	1.04962	0.906795	0.974684	scMINER
660000	698	scMINER	660000	1.04805	0.906653	0.974684	scMINER
661000	698	scMINER	661000	1.04491	0.906511	0.974684	scMINER
662000	699	scMINER	662000	1.04641	0.90637	0.974684	scMINER
663000	700	scMINER	663000	1.0479	0.906228	0.974684	scMINER
664000	701	scMINER	664000	1.04783	0.906086	0.974684	scMINER
665000	702	scMINER	665000	1.0462	0.905945	0.974684	scMINER
666000	704	scMINER	666000	1.04762	0.905803	0.974684	scMINER
667000	704	scMINER	667000	1.04762	0.905661	0.974684	scMINER
668000	704	scMINER	668000	1.04451	0.90552	0.974684	scMINER
669000	704	scMINER	669000	1.04451	0.905378	0.974684	scMINER
670000	704	scMINER	670000	1.04451	0.905236	0.974684	scMINER
671000	704	scMINER	671000	1.04296	0.905095	0.974684	scMINER
672000	704	scMINER	672000	1.04142	0.904953	0.974684	scMINER
673000	704	scMINER	673000	1.03835	0.904811	0.974684	scMINER
674000	705	scMINER	674000	1.03829	0.904669	0.974684	scMINER
675000	705	scMINER	675000	1.03829	0.904528	0.974684	scMINER
676000	705	scMINER	676000	1.03676	0.904386	0.974684	scMINER
677000	705	scMINER	677000	1.03524	0.904244	0.974684	scMINER
678000	705	scMINER	678000	1.03372	0.904103	0.974684	scMINER
679000	705	scMINER	679000	1.03372	0.903961	0.974684	scMINER
680000	705	scMINER	680000	1.03372	0.903819	0.974684	scMINER
681000	705	scMINER	681000	1.03221	0.903678	0.974684	scMINER
682000	705	scMINER	682000	1.0307	0.903537	0.973277	scMINER
683000	705	scMINER	683000	1.0262	0.903396	0.973277	scMINER
684000	705	scMINER	684000	1.02322	0.903254	0.973277	scMINER
685000	706	scMINER	685000	1.02319	0.903112	0.973277	scMINER
686000	706	scMINER	686000	1.02319	0.902971	0.973277	scMINER
687000	706	scMINER	687000	1.02319	0.902829	0.973277	scMINER
688000	706	scMINER	688000	1.02319	0.902687	0.973277	scMINER
689000	706	scMINER	689000	1.02319	0.902546	0.973277	scMINER
690000	706	scMINER	690000	1.02171	0.902404	0.973277	scMINER
691000	707	scMINER	691000	1.02315	0.902262	0.973277	scMINER
692000	707	scMINER	692000	1.02168	0.902121	0.973277	scMINER
693000	707	scMINER	693000	1.02168	0.901979	0.973277	scMINER
694000	707	scMINER	694000	1.01873	0.901837	0.973277	scMINER
695000	707	scMINER	695000	1.01873	0.901695	0.973277	scMINER
696000	708	scMINER	696000	1.01724	0.901554	0.973277	scMINER
697000	708	scMINER	697000	1.01433	0.901412	0.973277	scMINER
698000	708	scMINER	698000	1.01143	0.90127	0.973277	scMINER
699000	708	scMINER	699000	1.00999	0.901129	0.973277	scMINER
700000	708	scMINER	700000	1.00999	0.900987	0.973277	scMINER
701000	708	scMINER	701000	1.00855	0.900845	0.973277	scMINER
702000	710	scMINER	702000	1.00567	0.900704	0.973277	scMINER
703000	710	scMINER	703000	1.00282	0.900562	0.973277	scMINER
704000	711	scMINER	704000	1.00424	0.90042	0.973277	scMINER
705000	711	scMINER	705000	1.00282	0.900279	0.973277	scMINER
706000	711	scMINER	706000	1	0.900137	0.973277	scMINER
1000	1	Random			0.899995	0.973277	scMINER
2000	1	Random			0.899855	0.971871	scMINER
3000	1	Random			0.899713	0.971871	scMINER
4000	3	Random			0.899572	0.971871	scMINER
5000	3	Random			0.89943	0.971871	scMINER
6000	4	Random			0.899288	0.971871	scMINER
7000	7	Random			0.899146	0.971871	scMINER
8000	8	Random			0.899005	0.971871	scMINER
9000	8	Random			0.898863	0.971871	scMINER
10000	10	Random			0.898723	0.970464	scMINER
11000	10	Random			0.898581	0.970464	scMINER
12000	11	Random			0.898439	0.970464	scMINER
13000	12	Random			0.898298	0.970464	scMINER
14000	14	Random			0.898156	0.970464	scMINER
15000	15	Random			0.898014	0.970464	scMINER
16000	17	Random			0.897873	0.970464	scMINER
17000	18	Random			0.897731	0.970464	scMINER
18000	18	Random			0.897589	0.970464	scMINER
19000	21	Random			0.897448	0.970464	scMINER
20000	22	Random			0.897306	0.970464	scMINER
21000	25	Random			0.897164	0.970464	scMINER
22000	25	Random			0.897023	0.970464	scMINER
23000	26	Random			0.896881	0.970464	scMINER
24000	27	Random			0.896739	0.970464	scMINER
25000	29	Random			0.896598	0.970464	scMINER
26000	31	Random			0.896456	0.970464	scMINER
27000	33	Random			0.896314	0.970464	scMINER
28000	34	Random			0.896172	0.970464	scMINER
29000	37	Random			0.896031	0.970464	scMINER
30000	40	Random			0.895889	0.970464	scMINER
31000	41	Random			0.895747	0.970464	scMINER
32000	41	Random			0.895606	0.970464	scMINER
33000	42	Random			0.895464	0.970464	scMINER
34000	43	Random			0.895322	0.970464	scMINER
35000	44	Random			0.895181	0.970464	scMINER
36000	46	Random			0.895039	0.970464	scMINER
37000	47	Random			0.894897	0.970464	scMINER
38000	49	Random			0.894756	0.970464	scMINER
39000	49	Random			0.894614	0.970464	scMINER
40000	50	Random			0.894472	0.970464	scMINER
41000	52	Random			0.89433	0.970464	scMINER
42000	52	Random			0.894189	0.970464	scMINER
43000	53	Random			0.894047	0.970464	scMINER
44000	54	Random			0.893905	0.970464	scMINER
45000	54	Random			0.893764	0.970464	scMINER
46000	54	Random			0.893622	0.970464	scMINER
47000	56	Random			0.89348	0.970464	scMINER
48000	56	Random			0.89334	0.969058	scMINER
49000	58	Random			0.893198	0.969058	scMINER
50000	59	Random			0.893057	0.969058	scMINER
51000	60	Random			0.892915	0.969058	scMINER
52000	60	Random			0.892773	0.969058	scMINER
53000	61	Random			0.892632	0.969058	scMINER
54000	62	Random			0.89249	0.969058	scMINER
55000	63	Random			0.892348	0.969058	scMINER
56000	63	Random			0.892207	0.969058	scMINER
57000	64	Random			0.892065	0.969058	scMINER
58000	64	Random			0.891923	0.969058	scMINER
59000	66	Random			0.891782	0.969058	scMINER
60000	66	Random			0.89164	0.969058	scMINER
61000	68	Random			0.891498	0.969058	scMINER
62000	68	Random			0.891356	0.969058	scMINER
63000	68	Random			0.891215	0.969058	scMINER
64000	69	Random			0.891073	0.969058	scMINER
65000	69	Random			0.890931	0.969058	scMINER
66000	70	Random			0.89079	0.969058	scMINER
67000	71	Random			0.890648	0.969058	scMINER
68000	72	Random			0.890506	0.969058	scMINER
69000	72	Random			0.890365	0.969058	scMINER
70000	72	Random			0.890223	0.969058	scMINER
71000	73	Random			0.890081	0.969058	scMINER
72000	73	Random			0.88994	0.969058	scMINER
73000	75	Random			0.889798	0.969058	scMINER
74000	75	Random			0.889656	0.969058	scMINER
75000	77	Random			0.889515	0.969058	scMINER
76000	80	Random			0.889373	0.969058	scMINER
77000	80	Random			0.889231	0.969058	scMINER
78000	84	Random			0.889089	0.969058	scMINER
79000	84	Random			0.888948	0.969058	scMINER
80000	87	Random			0.888806	0.969058	scMINER
81000	88	Random			0.888664	0.969058	scMINER
82000	89	Random			0.888523	0.969058	scMINER
83000	91	Random			0.888381	0.969058	scMINER
84000	93	Random			0.888239	0.969058	scMINER
85000	93	Random			0.888099	0.967651	scMINER
86000	94	Random			0.887957	0.967651	scMINER
87000	95	Random			0.887816	0.967651	scMINER
88000	95	Random			0.887674	0.967651	scMINER
89000	95	Random			0.887532	0.967651	scMINER
90000	96	Random			0.887391	0.967651	scMINER
91000	97	Random			0.887249	0.967651	scMINER
92000	100	Random			0.887107	0.967651	scMINER
93000	102	Random			0.886966	0.967651	scMINER
94000	104	Random			0.886824	0.967651	scMINER
95000	105	Random			0.886682	0.967651	scMINER
96000	107	Random			0.88654	0.967651	scMINER
97000	107	Random			0.886399	0.967651	scMINER
98000	109	Random			0.886257	0.967651	scMINER
99000	111	Random			0.886115	0.967651	scMINER
100000	113	Random			0.885974	0.967651	scMINER
101000	117	Random			0.885832	0.967651	scMINER
102000	118	Random			0.88569	0.967651	scMINER
103000	118	Random			0.885549	0.967651	scMINER
104000	118	Random			0.885407	0.967651	scMINER
105000	118	Random			0.885265	0.967651	scMINER
106000	118	Random			0.885124	0.967651	scMINER
107000	118	Random			0.884982	0.967651	scMINER
108000	120	Random			0.88484	0.967651	scMINER
109000	120	Random			0.884699	0.967651	scMINER
110000	120	Random			0.884557	0.967651	scMINER
111000	120	Random			0.884415	0.967651	scMINER
112000	121	Random			0.884273	0.967651	scMINER
113000	124	Random			0.884132	0.967651	scMINER
114000	125	Random			0.88399	0.967651	scMINER
115000	127	Random			0.883848	0.967651	scMINER
116000	129	Random			0.883707	0.967651	scMINER
117000	129	Random			0.883565	0.967651	scMINER
118000	130	Random			0.883423	0.967651	scMINER
119000	130	Random			0.883282	0.967651	scMINER
120000	131	Random			0.88314	0.967651	scMINER
121000	134	Random			0.882998	0.967651	scMINER
122000	134	Random			0.882857	0.967651	scMINER
123000	134	Random			0.882715	0.967651	scMINER
124000	135	Random			0.882573	0.967651	scMINER
125000	137	Random			0.882432	0.967651	scMINER
126000	138	Random			0.88229	0.967651	scMINER
127000	138	Random			0.882148	0.967651	scMINER
128000	140	Random			0.882006	0.967651	scMINER
129000	142	Random			0.881865	0.967651	scMINER
130000	142	Random			0.881723	0.967651	scMINER
131000	142	Random			0.881583	0.966245	scMINER
132000	142	Random			0.881441	0.966245	scMINER
133000	142	Random			0.881299	0.966245	scMINER
134000	142	Random			0.881158	0.966245	scMINER
135000	144	Random			0.881016	0.966245	scMINER
136000	145	Random			0.880874	0.966245	scMINER
137000	145	Random			0.880733	0.966245	scMINER
138000	146	Random			0.880591	0.966245	scMINER
139000	147	Random			0.880449	0.966245	scMINER
140000	147	Random			0.880308	0.966245	scMINER
141000	149	Random			0.880166	0.966245	scMINER
142000	149	Random			0.880024	0.966245	scMINER
143000	149	Random			0.879883	0.966245	scMINER
144000	149	Random			0.879741	0.966245	scMINER
145000	150	Random			0.879599	0.966245	scMINER
146000	150	Random			0.879458	0.966245	scMINER
147000	150	Random			0.879316	0.966245	scMINER
148000	152	Random			0.879174	0.966245	scMINER
149000	152	Random			0.879032	0.966245	scMINER
150000	153	Random			0.878891	0.966245	scMINER
151000	154	Random			0.878749	0.966245	scMINER
152000	154	Random			0.878607	0.966245	scMINER
153000	157	Random			0.878466	0.966245	scMINER
154000	157	Random			0.878324	0.966245	scMINER
155000	157	Random			0.878182	0.966245	scMINER
156000	157	Random			0.878041	0.966245	scMINER
157000	159	Random			0.877899	0.966245	scMINER
158000	161	Random			0.877757	0.966245	scMINER
159000	162	Random			0.877616	0.966245	scMINER
160000	163	Random			0.877474	0.966245	scMINER
161000	164	Random			0.877332	0.966245	scMINER
162000	166	Random			0.87719	0.966245	scMINER
163000	166	Random			0.877049	0.966245	scMINER
164000	166	Random			0.876907	0.966245	scMINER
165000	166	Random			0.876765	0.966245	scMINER
166000	166	Random			0.876624	0.966245	scMINER
167000	166	Random			0.876482	0.966245	scMINER
168000	167	Random			0.87634	0.966245	scMINER
169000	168	Random			0.876199	0.966245	scMINER
170000	168	Random			0.876057	0.966245	scMINER
171000	169	Random			0.875915	0.966245	scMINER
172000	169	Random			0.875774	0.966245	scMINER
173000	171	Random			0.875632	0.966245	scMINER
174000	174	Random			0.87549	0.966245	scMINER
175000	176	Random			0.875349	0.966245	scMINER
176000	176	Random			0.875207	0.966245	scMINER
177000	176	Random			0.875065	0.966245	scMINER
178000	176	Random			0.874923	0.966245	scMINER
179000	178	Random			0.874782	0.966245	scMINER
180000	181	Random			0.87464	0.966245	scMINER
181000	182	Random			0.874498	0.966245	scMINER
182000	183	Random			0.874357	0.966245	scMINER
183000	183	Random			0.874215	0.966245	scMINER
184000	183	Random			0.874073	0.966245	scMINER
185000	185	Random			0.873932	0.966245	scMINER
186000	187	Random			0.87379	0.966245	scMINER
187000	188	Random			0.873648	0.966245	scMINER
188000	190	Random			0.873507	0.966245	scMINER
189000	190	Random			0.873365	0.966245	scMINER
190000	193	Random			0.873223	0.966245	scMINER
191000	193	Random			0.873082	0.966245	scMINER
192000	195	Random			0.87294	0.966245	scMINER
193000	196	Random			0.872798	0.966245	scMINER
194000	198	Random			0.872656	0.966245	scMINER
195000	199	Random			0.872515	0.966245	scMINER
196000	200	Random			0.872373	0.966245	scMINER
197000	200	Random			0.872231	0.966245	scMINER
198000	202	Random			0.87209	0.966245	scMINER
199000	202	Random			0.871948	0.966245	scMINER
200000	202	Random			0.871806	0.966245	scMINER
201000	203	Random			0.871665	0.966245	scMINER
202000	205	Random			0.871523	0.966245	scMINER
203000	205	Random			0.871381	0.966245	scMINER
204000	205	Random			0.87124	0.966245	scMINER
205000	210	Random			0.871098	0.966245	scMINER
206000	212	Random			0.870956	0.966245	scMINER
207000	212	Random			0.870815	0.966245	scMINER
208000	213	Random			0.870673	0.966245	scMINER
209000	214	Random			0.870531	0.966245	scMINER
210000	217	Random			0.870389	0.966245	scMINER
211000	218	Random			0.870248	0.966245	scMINER
212000	219	Random			0.870106	0.966245	scMINER
213000	220	Random			0.869964	0.966245	scMINER
214000	222	Random			0.869823	0.966245	scMINER
215000	224	Random			0.869681	0.966245	scMINER
216000	224	Random			0.869539	0.966245	scMINER
217000	226	Random			0.869398	0.966245	scMINER
218000	226	Random			0.869256	0.966245	scMINER
219000	227	Random			0.869114	0.966245	scMINER
220000	228	Random			0.868973	0.966245	scMINER
221000	229	Random			0.868831	0.966245	scMINER
222000	229	Random			0.868689	0.966245	scMINER
223000	229	Random			0.868548	0.966245	scMINER
224000	229	Random			0.868406	0.966245	scMINER
225000	232	Random			0.868264	0.966245	scMINER
226000	232	Random			0.868122	0.966245	scMINER
227000	232	Random			0.867981	0.966245	scMINER
228000	233	Random			0.867839	0.966245	scMINER
229000	233	Random			0.867697	0.966245	scMINER
230000	234	Random			0.867556	0.966245	scMINER
231000	234	Random			0.867414	0.966245	scMINER
232000	235	Random			0.867272	0.966245	scMINER
233000	236	Random			0.867131	0.966245	scMINER
234000	236	Random			0.866989	0.966245	scMINER
235000	236	Random			0.866847	0.966245	scMINER
236000	241	Random			0.866706	0.966245	scMINER
237000	242	Random			0.866564	0.966245	scMINER
238000	242	Random			0.866422	0.966245	scMINER
239000	243	Random			0.866281	0.966245	scMINER
240000	243	Random			0.866139	0.966245	scMINER
241000	243	Random			0.865997	0.966245	scMINER
242000	244	Random			0.865855	0.966245	scMINER
243000	245	Random			0.865714	0.966245	scMINER
244000	247	Random			0.865572	0.966245	scMINER
245000	248	Random			0.86543	0.966245	scMINER
246000	249	Random			0.865289	0.966245	scMINER
247000	249	Random			0.865147	0.966245	scMINER
248000	249	Random			0.865005	0.966245	scMINER
249000	250	Random			0.864864	0.966245	scMINER
250000	250	Random			0.864722	0.966245	scMINER
251000	251	Random			0.86458	0.966245	scMINER
252000	252	Random			0.864439	0.966245	scMINER
253000	253	Random			0.864297	0.966245	scMINER
254000	253	Random			0.864155	0.966245	scMINER
255000	253	Random			0.864014	0.966245	scMINER
256000	255	Random			0.863872	0.966245	scMINER
257000	255	Random			0.86373	0.966245	scMINER
258000	256	Random			0.863588	0.966245	scMINER
259000	258	Random			0.863447	0.966245	scMINER
260000	260	Random			0.863305	0.966245	scMINER
261000	261	Random			0.863163	0.966245	scMINER
262000	265	Random			0.863022	0.966245	scMINER
263000	265	Random			0.86288	0.966245	scMINER
264000	265	Random			0.862738	0.966245	scMINER
265000	268	Random			0.862597	0.966245	scMINER
266000	269	Random			0.862455	0.966245	scMINER
267000	269	Random			0.862313	0.966245	scMINER
268000	269	Random			0.862172	0.966245	scMINER
269000	269	Random			0.86203	0.966245	scMINER
270000	269	Random			0.861888	0.966245	scMINER
271000	270	Random			0.861747	0.966245	scMINER
272000	270	Random			0.861605	0.966245	scMINER
273000	270	Random			0.861463	0.966245	scMINER
274000	272	Random			0.861321	0.966245	scMINER
275000	273	Random			0.86118	0.966245	scMINER
276000	273	Random			0.861038	0.966245	scMINER
277000	276	Random			0.860896	0.966245	scMINER
278000	277	Random			0.860755	0.966245	scMINER
279000	278	Random			0.860613	0.966245	scMINER
280000	279	Random			0.860471	0.966245	scMINER
281000	281	Random			0.86033	0.966245	scMINER
282000	283	Random			0.860188	0.966245	scMINER
283000	283	Random			0.860046	0.966245	scMINER
284000	284	Random			0.859905	0.966245	scMINER
285000	285	Random			0.859763	0.966245	scMINER
286000	285	Random			0.859621	0.966245	scMINER
287000	285	Random			0.859479	0.966245	scMINER
288000	286	Random			0.859338	0.966245	scMINER
289000	287	Random			0.859196	0.966245	scMINER
290000	287	Random			0.859054	0.966245	scMINER
291000	287	Random			0.858913	0.966245	scMINER
292000	289	Random			0.858771	0.966245	scMINER
293000	290	Random			0.858629	0.966245	scMINER
294000	290	Random			0.858488	0.966245	scMINER
295000	290	Random			0.858346	0.966245	scMINER
296000	292	Random			0.858204	0.966245	scMINER
297000	293	Random			0.858063	0.966245	scMINER
298000	295	Random			0.857921	0.966245	scMINER
299000	297	Random			0.857779	0.966245	scMINER
300000	297	Random			0.857638	0.966245	scMINER
301000	297	Random			0.857496	0.966245	scMINER
302000	300	Random			0.857354	0.966245	scMINER
303000	301	Random			0.857212	0.966245	scMINER
304000	304	Random			0.857071	0.966245	scMINER
305000	305	Random			0.856929	0.966245	scMINER
306000	305	Random			0.856787	0.966245	scMINER
307000	306	Random			0.856646	0.966245	scMINER
308000	308	Random			0.856504	0.966245	scMINER
309000	311	Random			0.856362	0.966245	scMINER
310000	311	Random			0.856221	0.966245	scMINER
311000	312	Random			0.856079	0.966245	scMINER
312000	313	Random			0.855937	0.966245	scMINER
313000	313	Random			0.855796	0.966245	scMINER
314000	314	Random			0.855654	0.966245	scMINER
315000	315	Random			0.855512	0.966245	scMINER
316000	316	Random			0.855371	0.966245	scMINER
317000	317	Random			0.855229	0.966245	scMINER
318000	318	Random			0.855087	0.966245	scMINER
319000	319	Random			0.854945	0.966245	scMINER
320000	320	Random			0.854804	0.966245	scMINER
321000	320	Random			0.854662	0.966245	scMINER
322000	320	Random			0.85452	0.966245	scMINER
323000	321	Random			0.854379	0.966245	scMINER
324000	323	Random			0.854237	0.966245	scMINER
325000	324	Random			0.854095	0.966245	scMINER
326000	325	Random			0.853954	0.966245	scMINER
327000	325	Random			0.853812	0.966245	scMINER
328000	326	Random			0.85367	0.966245	scMINER
329000	326	Random			0.853529	0.966245	scMINER
330000	326	Random			0.853387	0.966245	scMINER
331000	327	Random			0.853245	0.966245	scMINER
332000	329	Random			0.853104	0.966245	scMINER
333000	330	Random			0.852962	0.966245	scMINER
334000	332	Random			0.85282	0.966245	scMINER
335000	332	Random			0.852678	0.966245	scMINER
336000	332	Random			0.852537	0.966245	scMINER
337000	333	Random			0.852395	0.966245	scMINER
338000	333	Random			0.852253	0.966245	scMINER
339000	333	Random			0.852112	0.966245	scMINER
340000	335	Random			0.85197	0.966245	scMINER
341000	336	Random			0.851828	0.966245	scMINER
342000	337	Random			0.851687	0.966245	scMINER
343000	338	Random			0.851545	0.966245	scMINER
344000	339	Random			0.851403	0.966245	scMINER
345000	339	Random			0.851262	0.966245	scMINER
346000	339	Random			0.85112	0.966245	scMINER
347000	340	Random			0.850978	0.966245	scMINER
348000	340	Random			0.850837	0.966245	scMINER
349000	341	Random			0.850695	0.966245	scMINER
350000	341	Random			0.850553	0.966245	scMINER
351000	341	Random			0.850411	0.966245	scMINER
352000	341	Random			0.85027	0.966245	scMINER
353000	345	Random			0.850128	0.966245	scMINER
354000	348	Random			0.849986	0.966245	scMINER
355000	348	Random			0.849845	0.966245	scMINER
356000	350	Random			0.849703	0.966245	scMINER
357000	350	Random			0.849561	0.966245	scMINER
358000	352	Random			0.84942	0.966245	scMINER
359000	352	Random			0.849278	0.966245	scMINER
360000	353	Random			0.849136	0.966245	scMINER
361000	355	Random			0.848995	0.966245	scMINER
362000	355	Random			0.848853	0.966245	scMINER
363000	357	Random			0.848713	0.964838	scMINER
364000	357	Random			0.848571	0.964838	scMINER
365000	359	Random			0.848429	0.964838	scMINER
366000	360	Random			0.848288	0.964838	scMINER
367000	362	Random			0.848146	0.964838	scMINER
368000	362	Random			0.848004	0.964838	scMINER
369000	362	Random			0.847862	0.964838	scMINER
370000	364	Random			0.847721	0.964838	scMINER
371000	367	Random			0.847579	0.964838	scMINER
372000	369	Random			0.847437	0.964838	scMINER
373000	371	Random			0.847296	0.964838	scMINER
374000	373	Random			0.847154	0.964838	scMINER
375000	375	Random			0.847012	0.964838	scMINER
376000	376	Random			0.846871	0.964838	scMINER
377000	376	Random			0.846729	0.964838	scMINER
378000	378	Random			0.846587	0.964838	scMINER
379000	379	Random			0.846446	0.964838	scMINER
380000	379	Random			0.846304	0.964838	scMINER
381000	381	Random			0.846162	0.964838	scMINER
382000	381	Random			0.846021	0.964838	scMINER
383000	381	Random			0.845879	0.964838	scMINER
384000	382	Random			0.845737	0.964838	scMINER
385000	383	Random			0.845595	0.964838	scMINER
386000	388	Random			0.845454	0.964838	scMINER
387000	389	Random			0.845312	0.964838	scMINER
388000	389	Random			0.84517	0.964838	scMINER
389000	389	Random			0.845029	0.964838	scMINER
390000	389	Random			0.844887	0.964838	scMINER
391000	390	Random			0.844745	0.964838	scMINER
392000	390	Random			0.844604	0.964838	scMINER
393000	391	Random			0.844462	0.964838	scMINER
394000	391	Random			0.84432	0.964838	scMINER
395000	393	Random			0.844179	0.964838	scMINER
396000	397	Random			0.844037	0.964838	scMINER
397000	398	Random			0.843895	0.964838	scMINER
398000	399	Random			0.843754	0.964838	scMINER
399000	400	Random			0.843612	0.964838	scMINER
400000	401	Random			0.84347	0.964838	scMINER
401000	403	Random			0.843328	0.964838	scMINER
402000	405	Random			0.843187	0.964838	scMINER
403000	405	Random			0.843045	0.964838	scMINER
404000	406	Random			0.842903	0.964838	scMINER
405000	407	Random			0.842762	0.964838	scMINER
406000	407	Random			0.84262	0.964838	scMINER
407000	407	Random			0.842478	0.964838	scMINER
408000	408	Random			0.842337	0.964838	scMINER
409000	408	Random			0.842196	0.963432	scMINER
410000	410	Random			0.842055	0.963432	scMINER
411000	412	Random			0.841913	0.963432	scMINER
412000	413	Random			0.841771	0.963432	scMINER
413000	413	Random			0.84163	0.963432	scMINER
414000	414	Random			0.841488	0.963432	scMINER
415000	417	Random			0.841346	0.963432	scMINER
416000	418	Random			0.841205	0.963432	scMINER
417000	418	Random			0.841063	0.963432	scMINER
418000	419	Random			0.840923	0.962025	scMINER
419000	419	Random			0.840781	0.962025	scMINER
420000	421	Random			0.840639	0.962025	scMINER
421000	422	Random			0.840498	0.962025	scMINER
422000	423	Random			0.840356	0.962025	scMINER
423000	424	Random			0.840214	0.962025	scMINER
424000	425	Random			0.840072	0.962025	scMINER
425000	426	Random			0.839931	0.962025	scMINER
426000	429	Random			0.839789	0.962025	scMINER
427000	430	Random			0.839647	0.962025	scMINER
428000	432	Random			0.839506	0.962025	scMINER
429000	432	Random			0.839364	0.962025	scMINER
430000	434	Random			0.839222	0.962025	scMINER
431000	435	Random			0.839081	0.962025	scMINER
432000	435	Random			0.838939	0.962025	scMINER
433000	436	Random			0.838797	0.962025	scMINER
434000	436	Random			0.838656	0.962025	scMINER
435000	437	Random			0.838514	0.962025	scMINER
436000	438	Random			0.838372	0.962025	scMINER
437000	438	Random			0.838231	0.962025	scMINER
438000	441	Random			0.838089	0.962025	scMINER
439000	442	Random			0.837947	0.962025	scMINER
440000	444	Random			0.837805	0.962025	scMINER
441000	445	Random			0.837664	0.962025	scMINER
442000	448	Random			0.837522	0.962025	scMINER
443000	448	Random			0.83738	0.962025	scMINER
444000	450	Random			0.837239	0.962025	scMINER
445000	452	Random			0.837097	0.962025	scMINER
446000	454	Random			0.836955	0.962025	scMINER
447000	454	Random			0.836814	0.962025	scMINER
448000	455	Random			0.836672	0.962025	scMINER
449000	457	Random			0.83653	0.962025	scMINER
450000	458	Random			0.836389	0.962025	scMINER
451000	458	Random			0.836247	0.962025	scMINER
452000	459	Random			0.836105	0.962025	scMINER
453000	460	Random			0.835964	0.962025	scMINER
454000	461	Random			0.835822	0.962025	scMINER
455000	461	Random			0.83568	0.962025	scMINER
456000	462	Random			0.835538	0.962025	scMINER
457000	464	Random			0.835397	0.962025	scMINER
458000	465	Random			0.835255	0.962025	scMINER
459000	465	Random			0.835113	0.962025	scMINER
460000	467	Random			0.834972	0.962025	scMINER
461000	467	Random			0.83483	0.962025	scMINER
462000	467	Random			0.834688	0.962025	scMINER
463000	468	Random			0.834547	0.962025	scMINER
464000	469	Random			0.834405	0.962025	scMINER
465000	470	Random			0.834263	0.962025	scMINER
466000	472	Random			0.834122	0.962025	scMINER
467000	476	Random			0.83398	0.962025	scMINER
468000	477	Random			0.833838	0.962025	scMINER
469000	477	Random			0.833697	0.962025	scMINER
470000	478	Random			0.833555	0.962025	scMINER
471000	480	Random			0.833413	0.962025	scMINER
472000	483	Random			0.833271	0.962025	scMINER
473000	485	Random			0.83313	0.962025	scMINER
474000	485	Random			0.832988	0.962025	scMINER
475000	485	Random			0.832846	0.962025	scMINER
476000	486	Random			0.832705	0.962025	scMINER
477000	486	Random			0.832563	0.962025	scMINER
478000	486	Random			0.832421	0.962025	scMINER
479000	487	Random			0.83228	0.962025	scMINER
480000	488	Random			0.832138	0.962025	scMINER
481000	489	Random			0.831996	0.962025	scMINER
482000	491	Random			0.831855	0.962025	scMINER
483000	491	Random			0.831713	0.962025	scMINER
484000	491	Random			0.831571	0.962025	scMINER
485000	493	Random			0.83143	0.962025	scMINER
486000	493	Random			0.831288	0.962025	scMINER
487000	493	Random			0.831146	0.962025	scMINER
488000	493	Random			0.831004	0.962025	scMINER
489000	493	Random			0.830863	0.962025	scMINER
490000	495	Random			0.830721	0.962025	scMINER
491000	496	Random			0.830579	0.962025	scMINER
492000	497	Random			0.830438	0.962025	scMINER
493000	499	Random			0.830296	0.962025	scMINER
494000	500	Random			0.830154	0.962025	scMINER
495000	500	Random			0.830013	0.962025	scMINER
496000	501	Random			0.829871	0.962025	scMINER
497000	503	Random			0.829729	0.962025	scMINER
498000	503	Random			0.829588	0.962025	scMINER
499000	504	Random			0.829446	0.962025	scMINER
500000	505	Random			0.829304	0.962025	scMINER
501000	506	Random			0.829163	0.962025	scMINER
502000	507	Random			0.829021	0.962025	scMINER
503000	508	Random			0.828879	0.962025	scMINER
504000	508	Random			0.828737	0.962025	scMINER
505000	509	Random			0.828596	0.962025	scMINER
506000	511	Random			0.828454	0.962025	scMINER
507000	513	Random			0.828312	0.962025	scMINER
508000	513	Random			0.828171	0.962025	scMINER
509000	514	Random			0.828029	0.962025	scMINER
510000	516	Random			0.827887	0.962025	scMINER
511000	517	Random			0.827746	0.962025	scMINER
512000	518	Random			0.827604	0.962025	scMINER
513000	519	Random			0.827462	0.962025	scMINER
514000	520	Random			0.827321	0.962025	scMINER
515000	520	Random			0.827179	0.962025	scMINER
516000	521	Random			0.827039	0.960619	scMINER
517000	522	Random			0.826897	0.960619	scMINER
518000	523	Random			0.826755	0.960619	scMINER
519000	525	Random			0.826614	0.960619	scMINER
520000	528	Random			0.826472	0.960619	scMINER
521000	528	Random			0.82633	0.960619	scMINER
522000	530	Random			0.826188	0.960619	scMINER
523000	530	Random			0.826047	0.960619	scMINER
524000	531	Random			0.825905	0.960619	scMINER
525000	532	Random			0.825763	0.960619	scMINER
526000	535	Random			0.825622	0.960619	scMINER
527000	536	Random			0.82548	0.960619	scMINER
528000	536	Random			0.825338	0.960619	scMINER
529000	541	Random			0.825197	0.960619	scMINER
530000	543	Random			0.825055	0.960619	scMINER
531000	544	Random			0.824913	0.960619	scMINER
532000	544	Random			0.824772	0.960619	scMINER
533000	544	Random			0.82463	0.960619	scMINER
534000	544	Random			0.824488	0.960619	scMINER
535000	544	Random			0.824347	0.960619	scMINER
536000	544	Random			0.824205	0.960619	scMINER
537000	544	Random			0.824063	0.960619	scMINER
538000	545	Random			0.823921	0.960619	scMINER
539000	547	Random			0.82378	0.960619	scMINER
540000	548	Random			0.823638	0.960619	scMINER
541000	550	Random			0.823496	0.960619	scMINER
542000	550	Random			0.823355	0.960619	scMINER
543000	552	Random			0.823213	0.960619	scMINER
544000	553	Random			0.823071	0.960619	scMINER
545000	555	Random			0.82293	0.960619	scMINER
546000	557	Random			0.822788	0.960619	scMINER
547000	557	Random			0.822648	0.959212	scMINER
548000	559	Random			0.822506	0.959212	scMINER
549000	559	Random			0.822364	0.959212	scMINER
550000	562	Random			0.822224	0.957806	scMINER
551000	563	Random			0.822082	0.957806	scMINER
552000	564	Random			0.821941	0.957806	scMINER
553000	565	Random			0.821799	0.957806	scMINER
554000	567	Random			0.821657	0.957806	scMINER
555000	568	Random			0.821516	0.957806	scMINER
556000	568	Random			0.821374	0.957806	scMINER
557000	568	Random			0.821232	0.957806	scMINER
558000	570	Random			0.821091	0.957806	scMINER
559000	570	Random			0.820949	0.957806	scMINER
560000	572	Random			0.820807	0.957806	scMINER
561000	573	Random			0.820665	0.957806	scMINER
562000	573	Random			0.820524	0.957806	scMINER
563000	573	Random			0.820382	0.957806	scMINER
564000	574	Random			0.82024	0.957806	scMINER
565000	574	Random			0.820099	0.957806	scMINER
566000	575	Random			0.819957	0.957806	scMINER
567000	576	Random			0.819815	0.957806	scMINER
568000	578	Random			0.819674	0.957806	scMINER
569000	578	Random			0.819532	0.957806	scMINER
570000	578	Random			0.81939	0.957806	scMINER
571000	581	Random			0.819249	0.957806	scMINER
572000	581	Random			0.819107	0.957806	scMINER
573000	584	Random			0.818965	0.957806	scMINER
574000	586	Random			0.818824	0.957806	scMINER
575000	587	Random			0.818682	0.957806	scMINER
576000	589	Random			0.81854	0.957806	scMINER
577000	591	Random			0.818398	0.957806	scMINER
578000	591	Random			0.818257	0.957806	scMINER
579000	592	Random			0.818115	0.957806	scMINER
580000	592	Random			0.817973	0.957806	scMINER
581000	592	Random			0.817832	0.957806	scMINER
582000	592	Random			0.81769	0.957806	scMINER
583000	593	Random			0.817548	0.957806	scMINER
584000	597	Random			0.817407	0.957806	scMINER
585000	597	Random			0.817265	0.957806	scMINER
586000	600	Random			0.817123	0.957806	scMINER
587000	600	Random			0.816982	0.957806	scMINER
588000	600	Random			0.81684	0.957806	scMINER
589000	601	Random			0.816698	0.957806	scMINER
590000	601	Random			0.816557	0.957806	scMINER
591000	602	Random			0.816415	0.957806	scMINER
592000	603	Random			0.816273	0.957806	scMINER
593000	605	Random			0.816131	0.957806	scMINER
594000	605	Random			0.81599	0.957806	scMINER
595000	606	Random			0.815848	0.957806	scMINER
596000	606	Random			0.815706	0.957806	scMINER
597000	609	Random			0.815565	0.957806	scMINER
598000	611	Random			0.815423	0.957806	scMINER
599000	613	Random			0.815281	0.957806	scMINER
600000	613	Random			0.81514	0.957806	scMINER
601000	613	Random			0.814998	0.957806	scMINER
602000	614	Random			0.814856	0.957806	scMINER
603000	615	Random			0.814715	0.957806	scMINER
604000	615	Random			0.814573	0.957806	scMINER
605000	616	Random			0.814431	0.957806	scMINER
606000	616	Random			0.81429	0.957806	scMINER
607000	617	Random			0.814148	0.957806	scMINER
608000	620	Random			0.814006	0.957806	scMINER
609000	620	Random			0.813864	0.957806	scMINER
610000	621	Random			0.813723	0.957806	scMINER
611000	622	Random			0.813581	0.957806	scMINER
612000	622	Random			0.813439	0.957806	scMINER
613000	622	Random			0.813298	0.957806	scMINER
614000	622	Random			0.813156	0.957806	scMINER
615000	622	Random			0.813014	0.957806	scMINER
616000	622	Random			0.812873	0.957806	scMINER
617000	624	Random			0.812731	0.957806	scMINER
618000	626	Random			0.812589	0.957806	scMINER
619000	626	Random			0.812448	0.957806	scMINER
620000	628	Random			0.812306	0.957806	scMINER
621000	628	Random			0.812164	0.957806	scMINER
622000	629	Random			0.812023	0.957806	scMINER
623000	629	Random			0.811881	0.957806	scMINER
624000	630	Random			0.811739	0.957806	scMINER
625000	631	Random			0.811597	0.957806	scMINER
626000	631	Random			0.811456	0.957806	scMINER
627000	632	Random			0.811314	0.957806	scMINER
628000	632	Random			0.811172	0.957806	scMINER
629000	632	Random			0.811031	0.957806	scMINER
630000	633	Random			0.810889	0.957806	scMINER
631000	633	Random			0.810747	0.957806	scMINER
632000	635	Random			0.810606	0.957806	scMINER
633000	636	Random			0.810464	0.957806	scMINER
634000	637	Random			0.810322	0.957806	scMINER
635000	638	Random			0.810181	0.957806	scMINER
636000	639	Random			0.810039	0.957806	scMINER
637000	639	Random			0.809897	0.957806	scMINER
638000	640	Random			0.809756	0.957806	scMINER
639000	640	Random			0.809614	0.957806	scMINER
640000	642	Random			0.809474	0.956399	scMINER
641000	642	Random			0.809332	0.956399	scMINER
642000	643	Random			0.80919	0.956399	scMINER
643000	646	Random			0.809048	0.956399	scMINER
644000	649	Random			0.808907	0.956399	scMINER
645000	649	Random			0.808765	0.956399	scMINER
646000	649	Random			0.808623	0.956399	scMINER
647000	652	Random			0.808482	0.956399	scMINER
648000	653	Random			0.80834	0.956399	scMINER
649000	655	Random			0.808198	0.956399	scMINER
650000	655	Random			0.808057	0.956399	scMINER
651000	656	Random			0.807915	0.956399	scMINER
652000	658	Random			0.807773	0.956399	scMINER
653000	659	Random			0.807632	0.956399	scMINER
654000	659	Random			0.80749	0.956399	scMINER
655000	659	Random			0.807348	0.956399	scMINER
656000	662	Random			0.807207	0.956399	scMINER
657000	663	Random			0.807065	0.956399	scMINER
658000	664	Random			0.806923	0.956399	scMINER
659000	665	Random			0.806781	0.956399	scMINER
660000	666	Random			0.80664	0.956399	scMINER
661000	668	Random			0.806498	0.956399	scMINER
662000	668	Random			0.806356	0.956399	scMINER
663000	668	Random			0.806215	0.956399	scMINER
664000	669	Random			0.806073	0.956399	scMINER
665000	671	Random			0.805931	0.956399	scMINER
666000	672	Random			0.80579	0.956399	scMINER
667000	672	Random			0.805648	0.956399	scMINER
668000	674	Random			0.805506	0.956399	scMINER
669000	674	Random			0.805365	0.956399	scMINER
670000	674	Random			0.805223	0.956399	scMINER
671000	675	Random			0.805081	0.956399	scMINER
672000	676	Random			0.80494	0.956399	scMINER
673000	678	Random			0.804798	0.956399	scMINER
674000	679	Random			0.804656	0.956399	scMINER
675000	679	Random			0.804514	0.956399	scMINER
676000	680	Random			0.804374	0.954993	scMINER
677000	681	Random			0.804233	0.954993	scMINER
678000	682	Random			0.804091	0.954993	scMINER
679000	682	Random			0.803949	0.954993	scMINER
680000	682	Random			0.803807	0.954993	scMINER
681000	683	Random			0.803666	0.954993	scMINER
682000	684	Random			0.803524	0.954993	scMINER
683000	687	Random			0.803382	0.954993	scMINER
684000	689	Random			0.803241	0.954993	scMINER
685000	690	Random			0.803099	0.954993	scMINER
686000	690	Random			0.802957	0.954993	scMINER
687000	690	Random			0.802816	0.954993	scMINER
688000	690	Random			0.802674	0.954993	scMINER
689000	690	Random			0.802532	0.954993	scMINER
690000	691	Random			0.802391	0.954993	scMINER
691000	691	Random			0.802249	0.954993	scMINER
692000	692	Random			0.802107	0.954993	scMINER
693000	692	Random			0.801965	0.954993	scMINER
694000	694	Random			0.801824	0.954993	scMINER
695000	694	Random			0.801682	0.954993	scMINER
696000	696	Random			0.80154	0.954993	scMINER
697000	698	Random			0.801399	0.954993	scMINER
698000	700	Random			0.801257	0.954993	scMINER
699000	701	Random			0.801115	0.954993	scMINER
700000	701	Random			0.800974	0.954993	scMINER
701000	702	Random			0.800832	0.954993	scMINER
702000	706	Random			0.80069	0.954993	scMINER
703000	708	Random			0.800549	0.954993	scMINER
704000	708	Random			0.800407	0.954993	scMINER
705000	709	Random			0.800265	0.954993	scMINER
706000	711	Random			0.800124	0.954993	scMINER

## Sheet: Figure_6b
SIG	-Log10(P-value)			AUROC
	Positive	Negative	Combined
TYMP	14.9166	11.588	24.712	0.864041
IFNGR2	18.6446	7.74187	24.5958	0.808589
TAPBP	16.5306	1.11771	16.0288	0.800568
IL1B	10.9904	5.89007	15.2799	0.621166
EIF2AK2	10.9048	4.54342	13.8851	0.838983
MYCBP2	10.2363	5.06799	13.7451	0.883929
C3	10.0879	4.99509	13.5299	0.990991
TNFAIP3	13.4418	0.59566	12.5147	0.745386
B4GALT1	10.3364	2.52182	11.3724	0.622711
TLR2	10.4767	1.04082	10.0779	0.960094
TGFB1	10.5486	0.807668	9.92253	0.531814
G6PD	9.96231	1.2619	9.79535	0.742609
PIK3R1	10.2887	0.824649	9.68868	0.170732
MYD88	5.80089	4.49467	8.90276	0.865248
NAMPT	9.06251	1.15535	8.8282	0.686772
UQCR10	9.1894	0.981841	8.7835	0.73
MALT1	8.0482	1.56115	8.24524	0.932584
CARD9	8.4982	0.88235	8.02645	0.708874
CYLD	8.90824	0.339927	7.89996	0.738095
ATP6AP1	8.21462	0.885912	7.759	0.681873
SEC61A1	8.58648	0.470922	7.71784	0.783037
TAB2	7.95483	1.07906	7.69541	0.707602
HLA-E	6.87435	1.66539	7.22454	0.715789
POLR2E	6.9716	1.54653	7.20398	0.538462
RIPK2	7.35081	0.870765	6.92205	0.679272

## Sheet: Figure_6c
Source	Target	Mutual_Information	Sign	Order
IFNGR2	TNFAIP6	0.7733	1	1
IFNGR2	SOD2	0.7724	1	2
IFNGR2	FTH1	0.7539	1	3
IFNGR2	LYN	0.7481	1	4
IFNGR2	NCF1	0.746	1	5
IFNGR2	TYMP	0.7447	1	6
IFNGR2	COTL1	0.7443	1	7
IFNGR2	CCL20	0.7419	1	8
IFNGR2	CTSZ	0.7388	1	9
IFNGR2	WTAP	0.7327	1	10
IFNGR2	CTSS	0.7233	1	11
IFNGR2	TCIRG1	0.7202	1	12
IFNGR2	SLC43A2	0.7122	1	13
IFNGR2	CD53	0.7106	1	14
IFNGR2	CCL4	0.7068	1	15
IFNGR2	MARCKS	0.7036	1	16
IFNGR2	SRGN	0.6984	1	17
IFNGR2	DNAJB6	0.6979	1	18
IFNGR2	IL1B	0.6921	1	19
IFNGR2	TGFBI	0.6905	1	20
IFNGR2	ENG	0.6897	1	21
IFNGR2	P3H2	0.6886	1	22
IFNGR2	CCL5	0.687	1	23
IFNGR2	GPR84	0.687	1	24
IFNGR2	CXCL1	0.6834	1	25
IFNGR2	MYO10	0.6789	1	26
IFNGR2	SPI1	0.6776	1	27
IFNGR2	BID	0.676	1	28
IFNGR2	CSF1R	0.6726	1	29
IFNGR2	LAPTM5	0.6707	1	30
IFNGR2	AC005224.3	0.6706	1	31
IFNGR2	LPXN	0.6691	1	32
IFNGR2	ACOD1	0.6679	1	33
IFNGR2	RFTN1	0.6674	1	34
IFNGR2	SRC	0.6654	1	35
IFNGR2	NRP1	0.664	1	36
IFNGR2	SLC7A11	0.6639	1	37
IFNGR2	LAIR1	0.6637	1	38
IFNGR2	SDC2	0.6624	1	39
IFNGR2	ADAM28	0.6581	1	40
IFNGR2	CD14	0.6557	1	41
IFNGR2	EHD1	0.6515	1	42
IFNGR2	NINJ1	0.6501	1	43
IFNGR2	C5AR1	0.649	1	44
IFNGR2	PTPRJ	0.6475	1	45
IFNGR2	NRP2	0.6431	1	46
IFNGR2	PLEK	0.6408	1	47
IFNGR2	SLC11A2	0.6377	1	48
IFNGR2	TNFAIP2	0.6361	1	49
IFNGR2	TNFAIP8	0.6358	1	50
IFNGR2	CCRL2	0.6305	1	51
IFNGR2	PLEKHO1	0.6262	1	52
IFNGR2	TYROBP	0.6188	1	53
IFNGR2	TNF	0.6175	1	54
IFNGR2	HS3ST3A1	0.6107	1	55
IFNGR2	PCGF5	0.6083	1	56
IFNGR2	TMEM106A	0.608	1	57
IFNGR2	IFNAR2	0.6064	1	58
IFNGR2	SH3KBP1	0.6051	1	59
IFNGR2	GPR137B	0.6043	1	60
IFNGR2	SRD5A1	0.6006	1	61
IFNGR2	BCL2A1	0.6004	1	62
IFNGR2	AIF1	0.5999	1	63
IFNGR2	UNC93B1	0.5994	1	64
IFNGR2	PVR	0.5985	1	65
IFNGR2	NPC2	0.5981	1	66
IFNGR2	CDKN1A	0.5976	1	67
IFNGR2	FMNL1	0.5976	1	68
IFNGR2	IFNAR1	0.5953	1	69
IFNGR2	LAMP2	0.5952	1	70
IFNGR2	RAB31	0.5925	1	71
IFNGR2	LACTB	0.5922	1	72
IFNGR2	LCP1	0.5916	1	73
IFNGR2	MYO5A	0.5885	1	74
IFNGR2	DYNLT1	0.5847	1	75
IFNGR2	SIRPA	0.5832	1	76
IFNGR2	ACTR2	0.5816	1	77
IFNGR2	PIM2	0.5806	1	78
IFNGR2	IL1A	0.5772	1	79
IFNGR2	GALM	0.5702	1	80
IFNGR2	TRPM2	0.5696	1	81
IFNGR2	PLXDC2	0.5664	1	82
IFNGR2	CAMSAP2	0.5658	1	83
IFNGR2	CD83	0.558	1	84
IFNGR2	PANX1	0.5551	1	85
IFNGR2	QPRT	0.5538	1	86
IFNGR2	RHOG	0.5523	1	87
IFNGR2	MFSD1	0.5506	1	88
IFNGR2	METTL9	0.5314	1	89
IFNGR2	REL	0.5307	1	90
IFNGR2	RAB39A	0.5267	1	91
IFNGR2	TRAF1	0.5267	1	92
IFNGR2	SLC9A9	0.5256	1	93
IFNGR2	CD40	0.5236	1	94
IFNGR2	METTL7A	0.5197	1	95
IFNGR2	RGS10	0.5185	1	96
IFNGR2	CYFIP1	0.5171	1	97
IFNGR2	CHI3L1	0.516	1	98
IFNGR2	ADAP2	0.5115	1	99
IFNGR2	FAM129A	0.5057	1	100
IFNGR2	IL7R	0.5039	1	101
IFNGR2	SWAP70	0.5027	1	102
IFNGR2	P2RX4	0.5015	1	103
IFNGR2	GSN	0.4918	1	104
IFNGR2	VEGFB	0.4856	1	105
IFNGR2	HCLS1	0.4829	1	106
IFNGR2	BCL2L11	0.4762	1	107
IFNGR2	SPAG9	0.4739	1	108
IFNGR2	NQO1	0.4697	1	109
IFNGR2	AMPD3	0.4672	1	110
IFNGR2	DAB2	0.4651	1	111
IFNGR2	RRAS	0.4647	1	112
IFNGR2	HACD4	0.4506	1	113
IFNGR2	GPX4	0.4437	1	114
IFNGR2	LTB	0.4349	1	115
IFNGR2	IGSF8	0.4252	1	116
IFNGR2	LPL	0.4174	1	117
IFNGR2	CAST	0.4134	1	118
IFNGR2	SMURF1	0.4104	1	119
IFNGR2	RASA1	0.7389	-1	120
IFNGR2	NRGN	0.684	-1	121
IFNGR2	REEP3	0.6789	-1	122
IFNGR2	SPTBN1	0.6635	-1	123
IFNGR2	ZFP36L2	0.6604	-1	124
IFNGR2	MINDY2	0.6577	-1	125
IFNGR2	H2AFJ	0.6489	-1	126
IFNGR2	ARHGEF3	0.6472	-1	127
IFNGR2	EID1	0.6419	-1	128
IFNGR2	HNRNPDL	0.6383	-1	129
IFNGR2	GSE1	0.6345	-1	130
IFNGR2	MGP	0.629	-1	131
IFNGR2	SLC20A1	0.6275	-1	132
IFNGR2	EPS8	0.6274	-1	133
IFNGR2	DLX3	0.6229	-1	134
IFNGR2	GABRB2	0.6177	-1	135
IFNGR2	SPRY2	0.614	-1	136
IFNGR2	ENC1	0.6137	-1	137
IFNGR2	CLU	0.6129	-1	138
IFNGR2	RAB40B	0.6114	-1	139
IFNGR2	NCOR1	0.6113	-1	140
IFNGR2	TERF2IP	0.6103	-1	141
IFNGR2	EGR2	0.6097	-1	142
IFNGR2	CAB39L	0.6091	-1	143
IFNGR2	PRF1	0.5991	-1	144
IFNGR2	SLC12A8	0.5981	-1	145
IFNGR2	SMAD5	0.5974	-1	146
IFNGR2	TSC22D1	0.5932	-1	147
IFNGR2	SSFA2	0.5914	-1	148
IFNGR2	ASS1	0.5894	-1	149
IFNGR2	TRAM2	0.5885	-1	150
IFNGR2	PPARGC1B	0.5818	-1	151
IFNGR2	SNX4	0.5788	-1	152
IFNGR2	LRRFIP1	0.5748	-1	153
IFNGR2	DYSF	0.5735	-1	154
IFNGR2	CD55	0.5731	-1	155
IFNGR2	PMP22	0.5705	-1	156
IFNGR2	MRPS30-DT	0.565	-1	157
IFNGR2	EXO5	0.5648	-1	158
IFNGR2	LMO4	0.5633	-1	159
IFNGR2	CDC34	0.5549	-1	160
IFNGR2	RANBP2	0.545	-1	161
IFNGR2	AC092683.1	0.543	-1	162
IFNGR2	ITPKB	0.5376	-1	163
IFNGR2	ADO	0.5321	-1	164
IFNGR2	ZMYM5	0.5254	-1	165
IFNGR2	LHX2	0.5233	-1	166
IFNGR2	ZNF791	0.5229	-1	167
IFNGR2	JAG2	0.5211	-1	168
IFNGR2	ZBTB7C	0.5098	-1	169
IFNGR2	AL359237.1	0.5014	-1	170
IFNGR2	TIAM1	0.4943	-1	171
IFNGR2	BAZ1B	0.4942	-1	172
IFNGR2	AC008124.1	0.4924	-1	173
IFNGR2	MMADHC	0.4896	-1	174
IFNGR2	CCL22	0.4843	-1	175
IFNGR2	CRIP1	0.482	-1	176
IFNGR2	KCNJ2-AS1	0.4775	-1	177
IFNGR2	KCNQ1OT1	0.4757	-1	178
IFNGR2	SRSF8	0.4737	-1	179
IFNGR2	TRIP11	0.465	-1	180
IFNGR2	UBE2I	0.4624	-1	181
IFNGR2	SLC30A3	0.4559	-1	182
IFNGR2	TBXA2R	0.4539	-1	183
IFNGR2	NOP14	0.4479	-1	184
IFNGR2	UHRF2	0.4442	-1	185
IFNGR2	CDC73	0.4365	-1	186
IFNGR2	CALCOCO1	0.4122	-1	187
IFNGR2	PTK7	0.4074	-1	188

## Sheet: Figure_6d
Rank_Profile	scMINER_pos	scMINER_neg	Position
1.43394	-5.90423e-05	-5.88685e-05	1
1.40998	-0.000118085	-0.000117737	2
1.29533	-0.000177127	-0.000176606	3
1.25224	-0.000236169	-0.000235474	4
1.22993	-0.000295212	-0.000294343	5
1.21294	-0.000354254	0.0519926	6
1.20664	-0.000413296	0.0519338	7
1.15512	-0.000472339	0.0518749	8
1.14155	-0.000531381	0.051816	9
1.1364	-0.000590423	0.0517571	10
1.1306	-0.000649466	0.0516983	11
1.11443	-0.000708508	0.0516394	12
1.10413	-0.00076755	0.0515805	13
1.10347	-0.000826593	0.0515217	14
1.10019	-0.000885635	0.0514628	15
1.09791	-0.000944677	0.0514039	16
1.08534	-0.00100372	0.0513451	17
1.05882	-0.00106276	0.0512862	18
1.05261	-0.0011218	0.0512273	19
1.03307	-0.00118085	0.0511685	20
1.02971	-0.00123989	0.0511096	21
1.02545	-0.00129893	0.0510507	22
1.02454	-0.00135797	0.0509919	23
1.02271	-0.00141702	0.050933	24
1.0134	-0.00147606	0.0508741	25
1.00772	-0.0015351	0.0508153	26
1.00342	-0.00159414	0.0507564	27
1.0031	-0.00165319	0.0506975	28
0.998092	-0.00171223	0.0506386	29
0.996862	-0.00177127	0.0505798	30
0.989607	-0.00183031	0.0505209	31
0.985975	-0.00188935	0.050462	32
0.982031	0.0211903	0.0504032	33
0.977615	0.0211313	0.0503443	34
0.971664	0.0210723	0.0502854	35
0.969667	0.0210132	0.0502266	36
0.958195	0.0209542	0.0501677	37
0.954254	0.0208951	0.0501088	38
0.950653	0.0208361	0.05005	39
0.94934	0.0207771	0.0499911	40
0.949091	0.020718	0.0499322	41
0.948554	0.020659	0.0498734	42
0.948517	0.0205999	0.0498145	43
0.945865	0.0205409	0.0497556	44
0.945756	0.0204818	0.0496968	45
0.940808	0.0204228	0.0902529	46
0.933446	0.0203638	0.090194	47
0.931369	0.0203047	0.0901351	48
0.928017	0.0202457	0.0900763	49
0.922552	0.0201866	0.0900174	50
0.919545	0.0201276	0.129657	51
0.911541	0.0200685	0.129598	52
0.904694	0.0200095	0.129539	53
0.902774	0.0199505	0.12948	54
0.901621	0.0198914	0.129421	55
0.897832	0.0198324	0.129363	56
0.892891	0.0197733	0.129304	57
0.891043	0.0197143	0.129245	58
0.890687	0.0196552	0.129186	59
0.88862	0.0195962	0.129127	60
0.88725	0.0195372	0.129068	61
0.88638	0.0194781	0.129009	62
0.885487	0.0194191	0.12895	63
0.885207	0.01936	0.128892	64
0.885007	0.019301	0.128833	65
0.884532	0.019242	0.128774	66
0.882436	0.0191829	0.128715	67
0.882397	0.0191239	0.128656	68
0.881103	0.0190648	0.128597	69
0.878901	0.0190058	0.128538	70
0.878081	0.0189467	0.12848	71
0.877889	0.0188877	0.128421	72
0.877316	0.0188287	0.128362	73
0.876052	0.0187696	0.128303	74
0.87545	0.0187106	0.128244	75
0.874955	0.0186515	0.128185	76
0.874384	0.0185925	0.128126	77
0.873249	0.0185334	0.128067	78
0.869421	0.0184744	0.128009	79
0.868758	0.0184154	0.12795	80
0.86782	0.0183563	0.127891	81
0.862172	0.0182973	0.127832	82
0.860652	0.0182382	0.127773	83
0.860624	0.0181792	0.127714	84
0.86037	0.0181201	0.127655	85
0.857161	0.0180611	0.127596	86
0.85703	0.0180021	0.127538	87
0.856408	0.017943	0.127479	88
0.856145	0.017884	0.12742	89
0.854399	0.0178249	0.127361	90
0.851587	0.0177659	0.127302	91
0.846698	0.0177069	0.127243	92
0.846016	0.0176478	0.127184	93
0.844752	0.0175888	0.127126	94
0.843514	0.0175297	0.127067	95
0.842494	0.0174707	0.127008	96
0.84155	0.0174116	0.126949	97
0.841237	0.0173526	0.12689	98
0.839442	0.0172936	0.126831	99
0.83783	0.0172345	0.126772	100
0.834969	0.0171755	0.126713	101
0.834019	0.0171164	0.126655	102
0.833291	0.0170574	0.126596	103
0.83267	0.0169983	0.126537	104
0.831975	0.0169393	0.126478	105
0.830647	0.0168803	0.126419	106
0.828811	0.0168212	0.12636	107
0.826006	0.0167622	0.126301	108
0.825939	0.0167031	0.126243	109
0.822873	0.0166441	0.126184	110
0.821223	0.016585	0.126125	111
0.817446	0.016526	0.126066	112
0.816948	0.016467	0.126007	113
0.816754	0.0164079	0.125948	114
0.816127	0.0163489	0.125889	115
0.815218	0.0162898	0.12583	116
0.811377	0.0162308	0.125772	117
0.810817	0.0161718	0.125713	118
0.810816	0.0161127	0.160665	119
0.807124	0.0160537	0.160606	120
0.804577	0.0159946	0.160547	121
0.803289	0.0159356	0.160489	122
0.802579	0.0158765	0.16043	123
0.802006	0.0158175	0.160371	124
0.801768	0.0157585	0.160312	125
0.800017	0.0156994	0.160253	126
0.797123	0.0156404	0.160194	127
0.794855	0.0155813	0.160135	128
0.79426	0.0155223	0.160076	129
0.793452	0.0154632	0.160018	130
0.793382	0.0154042	0.159959	131
0.793004	0.0153452	0.1599	132
0.791313	0.0152861	0.159841	133
0.790475	0.0152271	0.159782	134
0.789562	0.015168	0.159723	135
0.789201	0.015109	0.159664	136
0.788332	0.0150499	0.159606	137
0.788108	0.0149909	0.159547	138
0.788034	0.0149319	0.159488	139
0.787492	0.0148728	0.159429	140
0.787105	0.0148138	0.15937	141
0.787028	0.0147547	0.159311	142
0.785724	0.0146957	0.159252	143
0.785613	0.0146366	0.159193	144
0.783848	0.0145776	0.159135	145
0.783579	0.0145186	0.159076	146
0.782555	0.0144595	0.159017	147
0.782487	0.0144005	0.158958	148
0.782482	0.0143414	0.158899	149
0.782364	0.0142824	0.15884	150
0.782025	0.0142234	0.158781	151
0.780438	0.0141643	0.158722	152
0.780273	0.0141053	0.158664	153
0.778424	0.0140462	0.158605	154
0.777885	0.0139872	0.158546	155
0.776113	0.0139281	0.158487	156
0.775761	0.0138691	0.158428	157
0.775201	0.0138101	0.158369	158
0.774928	0.013751	0.15831	159
0.77319	0.013692	0.158252	160
0.768539	0.0136329	0.158193	161
0.767877	0.0135739	0.158134	162
0.766758	0.0135148	0.158075	163
0.763512	0.0134558	0.158016	164
0.763395	0.0133968	0.157957	165
0.763089	0.0133377	0.157898	166
0.762694	0.0132787	0.157839	167
0.761954	0.0132196	0.157781	168
0.761592	0.0131606	0.157722	169
0.760624	0.0131015	0.157663	170
0.760437	0.0130425	0.157604	171
0.759764	0.0129835	0.157545	172
0.759756	0.0129244	0.157486	173
0.757627	0.0128654	0.157427	174
0.754253	0.0128063	0.157369	175
0.754102	0.0127473	0.15731	176
0.753777	0.0126883	0.157251	177
0.752817	0.0126292	0.157192	178
0.750744	0.0125702	0.157133	179
0.748101	0.0125111	0.157074	180
0.747966	0.0124521	0.157015	181
0.746617	0.012393	0.156956	182
0.745336	0.012334	0.156898	183
0.74488	0.012275	0.156839	184
0.743724	0.0122159	0.15678	185
0.743577	0.0121569	0.156721	186
0.743453	0.0120978	0.156662	187
0.741827	0.0120388	0.156603	188
0.74129	0.0119797	0.156544	189
0.741287	0.0119207	0.156485	190
0.739666	0.0118617	0.156427	191
0.738386	0.0118026	0.156368	192
0.735174	0.0117436	0.156309	193
0.734665	0.0116845	0.15625	194
0.734421	0.0116255	0.156191	195
0.733642	0.0115664	0.187817	196
0.731159	0.0115074	0.187758	197
0.729785	0.0114484	0.187699	198
0.729762	0.0113893	0.18764	199
0.728379	0.0113303	0.187581	200
0.726378	0.0112712	0.187522	201
0.726356	0.0112122	0.187464	202
0.725079	0.0111532	0.187405	203
0.724363	0.0110941	0.187346	204
0.723827	0.0110351	0.187287	205
0.723188	0.010976	0.187228	206
0.722253	0.010917	0.187169	207
0.722227	0.0108579	0.18711	208
0.721956	0.0107989	0.187052	209
0.71961	0.0107399	0.186993	210
0.719382	0.0106808	0.218004	211
0.718805	0.0106218	0.217945	212
0.718718	0.0105627	0.217886	213
0.71835	0.0105037	0.217827	214
0.718014	0.0104446	0.217768	215
0.717532	0.0103856	0.217709	216
0.716685	0.0103266	0.21765	217
0.716625	0.0102675	0.217592	218
0.716335	0.0102085	0.217533	219
0.715181	0.0101494	0.217474	220
0.714914	0.0100904	0.217415	221
0.714763	0.0100313	0.217356	222
0.714303	0.00997231	0.217297	223
0.713113	0.00991326	0.217238	224
0.712997	0.00985422	0.217179	225
0.712895	0.00979518	0.217121	226
0.712197	0.00973614	0.217062	227
0.712174	0.00967709	0.217003	228
0.711748	0.00961805	0.216944	229
0.710983	0.00955901	0.216885	230
0.710563	0.00949997	0.216826	231
0.710173	0.00944092	0.216767	232
0.709767	0.00938188	0.216708	233
0.70716	0.00932284	0.21665	234
0.707041	0.0092638	0.216591	235
0.707024	0.00920476	0.216532	236
0.706697	0.00914571	0.216473	237
0.706622	0.00908667	0.216414	238
0.706009	0.00902763	0.216355	239
0.70539	0.00896859	0.216296	240
0.704728	0.00890954	0.216238	241
0.704208	0.0088505	0.216179	242
0.703585	0.00879146	0.21612	243
0.703383	0.00873242	0.246441	244
0.703219	0.00867337	0.246382	245
0.702486	0.00861433	0.246323	246
0.701911	0.00855529	0.246264	247
0.701594	0.00849625	0.246206	248
0.70074	0.0084372	0.246147	249
0.700634	0.00837816	0.246088	250
0.700486	0.00831912	0.246029	251
0.700434	0.00826008	0.24597	252
0.699399	0.00820104	0.245911	253
0.698303	0.00814199	0.245852	254
0.69742	0.00808295	0.245794	255
0.69697	0.00802391	0.245735	256
0.696962	0.00796487	0.245676	257
0.696678	0.00790582	0.245617	258
0.696346	0.00784678	0.245558	259
0.696287	0.00778774	0.245499	260
0.695617	0.0077287	0.24544	261
0.695602	0.00766965	0.245381	262
0.694928	0.00761061	0.245323	263
0.694666	0.00755157	0.245264	264
0.693916	0.00749253	0.245205	265
0.692944	0.00743349	0.245146	266
0.692767	0.00737444	0.245087	267
0.692664	0.0073154	0.245028	268
0.692382	0.00725636	0.244969	269
0.691559	0.00719732	0.24491	270
0.689993	0.00713827	0.244852	271
0.689805	0.00707923	0.244793	272
0.688231	0.00702019	0.244734	273
0.687166	0.00696115	0.244675	274
0.686345	0.0069021	0.244616	275
0.684304	0.00684306	0.244557	276
0.68423	0.00678402	0.244498	277
0.684032	0.00672498	0.24444	278
0.683558	0.00666593	0.244381	279
0.683297	0.00660689	0.244322	280
0.682957	0.00654785	0.244263	281
0.681989	0.00648881	0.244204	282
0.681724	0.00642977	0.273592	283
0.681636	0.00637072	0.273533	284
0.680388	0.00631168	0.273474	285
0.68027	0.00625264	0.273415	286
0.678943	0.0061936	0.273356	287
0.678855	0.00613455	0.273297	288
0.678531	0.00607551	0.273238	289
0.678304	0.00601647	0.27318	290
0.676678	0.00595743	0.273121	291
0.676125	0.00589838	0.273062	292
0.675187	0.00583934	0.273003	293
0.674799	0.0057803	0.272944	294
0.673847	0.00572126	0.272885	295
0.672835	0.00566222	0.272826	296
0.672766	0.00560317	0.272767	297
0.672618	0.00554413	0.272709	298
0.672012	0.00548509	0.27265	299
0.671832	0.00542605	0.272591	300
0.67175	0.005367	0.272532	301
0.671562	0.00530796	0.272473	302
0.670146	0.00524892	0.272414	303
0.669546	0.00518988	0.272355	304
0.669349	0.00513083	0.272297	305
0.669168	0.00507179	0.301143	306
0.668896	0.00501275	0.301084	307
0.668598	0.00495371	0.301025	308
0.668202	0.00489466	0.300966	309
0.667263	0.00483562	0.300907	310
0.66562	0.00477658	0.300849	311
0.665587	0.00471754	0.30079	312
0.664775	0.0046585	0.300731	313
0.664611	0.00459945	0.300672	314
0.664499	0.00454041	0.300613	315
0.663802	0.00448137	0.300554	316
0.662411	0.00442233	0.300495	317
0.662201	0.00436328	0.300436	318
0.662035	0.00430424	0.300378	319
0.661577	0.0042452	0.300319	320
0.661507	0.00418616	0.30026	321
0.661106	0.00412711	0.300201	322
0.659006	0.00406807	0.300142	323
0.65863	0.00400903	0.300083	324
0.658537	0.00394999	0.300024	325
0.658161	0.00389095	0.299966	326
0.657618	0.0038319	0.299907	327
0.657528	0.00377286	0.299848	328
0.657456	0.00371382	0.299789	329
0.657202	0.00365478	0.29973	330
0.655648	0.00359573	0.299671	331
0.655462	0.00353669	0.299612	332
0.654798	0.00347765	0.299553	333
0.654564	0.00341861	0.299495	334
0.654553	0.00335956	0.299436	335
0.654103	0.00330052	0.299377	336
0.653972	0.00324148	0.299318	337
0.653632	0.00318244	0.299259	338
0.653614	0.00312339	0.2992	339
0.653224	0.00306435	0.299141	340
0.653145	0.00300531	0.299082	341
0.653069	0.00294627	0.299024	342
0.652654	0.00288723	0.298965	343
0.651952	0.00282818	0.298906	344
0.651449	0.00276914	0.298847	345
0.649998	0.0027101	0.298788	346
0.64943	0.00265106	0.298729	347
0.647831	0.00259201	0.29867	348
0.64771	0.00253297	0.298612	349
0.647097	0.00247393	0.298553	350
0.646834	0.00241489	0.326436	351
0.646687	0.00235584	0.326377	352
0.646491	0.0022968	0.326319	353
0.646277	0.00223776	0.32626	354
0.644009	0.00217872	0.326201	355
0.643292	0.00211968	0.326142	356
0.642098	0.00206063	0.326083	357
0.639841	0.00200159	0.326024	358
0.639818	0.00194255	0.325965	359
0.63924	0.00188351	0.325906	360
0.638842	0.00182446	0.325848	361
0.638745	0.00176542	0.325789	362
0.638487	0.00170638	0.32573	363
0.638337	0.00164734	0.325671	364
0.638146	0.00158829	0.325612	365
0.637558	0.00152925	0.325553	366
0.636845	0.00147021	0.325494	367
0.636451	0.00141117	0.325435	368
0.63617	0.00135212	0.325377	369
0.636139	0.00129308	0.325318	370
0.635211	0.00123404	0.325259	371
0.635021	0.001175	0.3252	372
0.634253	0.00111596	0.325141	373
0.633623	0.00105691	0.325082	374
0.63321	0.000997871	0.325023	375
0.63296	0.000938829	0.324965	376
0.632295	0.000879786	0.324906	377
0.631516	0.000820744	0.324847	378
0.631035	0.000761702	0.324788	379
0.630826	0.000702659	0.324729	380
0.630777	0.000643617	0.32467	381
0.630316	0.000584575	0.324611	382
0.630247	0.000525532	0.324552	383
0.629302	0.00046649	0.324494	384
0.629019	0.000407448	0.324435	385
0.628469	0.000348405	0.324376	386
0.628463	0.000289363	0.324317	387
0.628226	0.000230321	0.324258	388
0.627998	0.000171278	0.324199	389
0.627432	0.000112236	0.32414	390
0.626531	5.31935e-05	0.324082	391
0.626483	-5.84881e-06	0.324023	392
0.626023	-6.48911e-05	0.323964	393
0.625764	-0.000123933	0.323905	394
0.625591	-0.000182976	0.323846	395
0.625483	-0.000242018	0.323787	396
0.625257	-0.00030106	0.323728	397
0.623875	-0.000360103	0.323669	398
0.623011	-0.000419145	0.323611	399
0.621922	-0.000478187	0.323552	400
0.621879	-0.00053723	0.323493	401
0.621662	-0.000596272	0.323434	402
0.621578	-0.000655314	0.323375	403
0.621507	-0.000714357	0.323316	404
0.621324	-0.000773399	0.323257	405
0.619547	-0.000832441	0.323198	406
0.619404	-0.000891484	0.32314	407
0.619274	-0.000950526	0.323081	408
0.619002	-0.00100957	0.323022	409
0.618142	-0.00106861	0.322963	410
0.618116	-0.00112765	0.322904	411
0.617466	-0.0011867	0.322845	412
0.616833	-0.00124574	0.322786	413
0.615969	-0.00130478	0.322728	414
0.615528	-0.00136382	0.322669	415
0.615505	-0.00142286	0.32261	416
0.614249	-0.00148191	0.322551	417
0.614117	-0.00154095	0.322492	418
0.613922	-0.00159999	0.322433	419
0.613856	-0.00165903	0.322374	420
0.61345	-0.00171808	0.322315	421
0.611838	-0.00177712	0.322257	422
0.61158	-0.00183616	0.322198	423
0.611533	-0.0018952	0.322139	424
0.610524	-0.00195425	0.32208	425
0.610487	-0.00201329	0.322021	426
0.609013	-0.00207233	0.321962	427
0.607936	-0.00213137	0.321903	428
0.607919	-0.00219042	0.321844	429
0.60784	-0.00224946	0.321786	430
0.607769	-0.0023085	0.321727	431
0.607644	-0.00236754	0.321668	432
0.607627	-0.00242658	0.321609	433
0.607604	-0.00248563	0.32155	434
0.607391	-0.00254467	0.321491	435
0.607239	-0.00260371	0.321432	436
0.606947	-0.00266275	0.321374	437
0.606809	-0.0027218	0.321315	438
0.606808	-0.00278084	0.321256	439
0.606691	-0.00283988	0.321197	440
0.605975	-0.00289892	0.321138	441
0.605308	-0.00295797	0.321079	442
0.605213	-0.00301701	0.347169	443
0.605143	-0.00307605	0.34711	444
0.60505	-0.00313509	0.347051	445
0.604624	-0.00319413	0.346992	446
0.6044	-0.00325318	0.346933	447
0.60439	-0.00331222	0.346874	448
0.604326	-0.00337126	0.346815	449
0.603619	-0.0034303	0.346757	450
0.603351	-0.00348935	0.346698	451
0.603271	-0.00354839	0.346639	452
0.602486	-0.00360743	0.34658	453
0.601962	-0.00366647	0.346521	454
0.601487	-0.00372552	0.346462	455
0.601376	-0.00378456	0.346403	456
0.600893	-0.0038436	0.346344	457
0.600758	-0.00390264	0.346286	458
0.600668	-0.00396169	0.346227	459
0.599507	-0.00402073	0.346168	460
0.599217	-0.00407977	0.346109	461
0.598801	-0.00413881	0.34605	462
0.59844	-0.00419785	0.345991	463
0.597633	-0.0042569	0.345932	464
0.597042	-0.00431594	0.345873	465
0.595988	-0.00437498	0.345815	466
0.595425	-0.00443402	0.345756	467
0.595352	-0.00449307	0.345697	468
0.594758	-0.00455211	0.345638	469
0.594496	-0.00461115	0.345579	470
0.594336	-0.00467019	0.34552	471
0.594169	-0.00472924	0.345461	472
0.594109	-0.00478828	0.345403	473
0.593975	-0.00484732	0.345344	474
0.593362	-0.00490636	0.345285	475
0.593229	-0.0049654	0.345226	476
0.593184	-0.00502445	0.345167	477
0.592945	-0.00508349	0.345108	478
0.591969	-0.00514253	0.345049	479
0.591473	-0.00520157	0.370546	480
0.591145	-0.00526062	0.370488	481
0.590789	-0.00531966	0.370429	482
0.590574	-0.0053787	0.37037	483
0.590294	-0.00543774	0.370311	484
0.590078	-0.00549679	0.370252	485
0.590014	-0.00555583	0.370193	486
0.589866	-0.00561487	0.370134	487
0.589001	-0.00567391	0.370075	488
0.588787	-0.00573296	0.370017	489
0.588394	-0.005792	0.369958	490
0.588103	-0.00585104	0.369899	491
0.587936	-0.00591008	0.36984	492
0.587808	-0.00596912	0.369781	493
0.587666	-0.00602817	0.369722	494
0.587465	-0.00608721	0.369663	495
0.586012	-0.00614625	0.369605	496
0.585957	-0.00620529	0.369546	497
0.585892	-0.00626434	0.369487	498
0.585561	-0.00632338	0.369428	499
0.585313	-0.00638242	0.369369	500
0.585292	-0.00644146	0.36931	501
0.585087	-0.00650051	0.369251	502
0.584824	-0.00655955	0.369192	503
0.58417	-0.00661859	0.369134	504
0.583719	-0.00667763	0.369075	505
0.58327	-0.00673667	0.369016	506
0.58175	-0.00679572	0.368957	507
0.581251	-0.00685476	0.368898	508
0.581139	-0.0069138	0.368839	509
0.580626	-0.00697284	0.36878	510
0.580533	-0.00703189	0.368721	511
0.580499	-0.00709093	0.368663	512
0.580156	-0.00714997	0.368604	513
0.580069	-0.00720901	0.368545	514
0.579099	-0.00726806	0.368486	515
0.578729	-0.0073271	0.368427	516
0.578589	-0.00738614	0.368368	517
0.577363	-0.00744518	0.368309	518
0.577015	-0.00750423	0.368251	519
0.576969	-0.00756327	0.368192	520
0.576897	-0.00762231	0.368133	521
0.576703	-0.00768135	0.368074	522
0.576543	-0.00774039	0.368015	523
0.576014	-0.00779944	0.367956	524
0.575738	-0.00785848	0.367897	525
0.575078	-0.00791752	0.367838	526
0.574926	-0.00797656	0.36778	527
0.574592	-0.00803561	0.367721	528
0.574417	-0.00809465	0.367662	529
0.574381	-0.00815369	0.367603	530
0.574255	-0.00821273	0.367544	531
0.573417	-0.00827178	0.367485	532
0.573244	-0.00833082	0.367426	533
0.572623	-0.00838986	0.367368	534
0.572485	-0.0084489	0.367309	535
0.571919	-0.00850794	0.36725	536
0.571571	-0.00856699	0.367191	537
0.571445	-0.00862603	0.367132	538
0.570369	-0.00868507	0.367073	539
0.570288	-0.00874411	0.367014	540
0.570103	-0.00880316	0.366955	541
0.569918	-0.0088622	0.366897	542
0.569777	-0.00892124	0.366838	543
0.569709	-0.00898028	0.366779	544
0.569504	-0.00903933	0.36672	545
0.569261	-0.00909837	0.366661	546
0.568908	-0.00915741	0.366602	547
0.568613	-0.00921645	0.366543	548
0.56817	-0.0092755	0.366484	549
0.568103	-0.00933454	0.366426	550
0.567784	-0.00939358	0.366367	551
0.567723	-0.00945262	0.366308	552
0.567581	-0.00951166	0.366249	553
0.567194	-0.00957071	0.36619	554
0.566963	-0.00962975	0.366131	555
0.56677	-0.00968879	0.366072	556
0.566752	-0.00974783	0.366014	557
0.565339	-0.00980688	0.365955	558
0.565124	-0.00986592	0.365896	559
0.565057	-0.00992496	0.365837	560
0.564861	-0.009984	0.365778	561
0.564399	-0.010043	0.365719	562
0.564165	-0.0101021	0.36566	563
0.563923	-0.0101611	0.365601	564
0.563843	-0.0102202	0.365543	565
0.563798	-0.0102792	0.365484	566
0.563688	-0.0103383	0.365425	567
0.563011	-0.0103973	0.365366	568
0.562739	-0.0104563	0.365307	569
0.562563	-0.0105154	0.365248	570
0.562169	-0.0105744	0.365189	571
0.561445	-0.0106335	0.389392	572
0.561339	-0.0106925	0.389333	573
0.561059	-0.0107516	0.389274	574
0.560938	-0.0108106	0.389215	575
0.56081	-0.0108696	0.389157	576
0.560412	-0.0109287	0.389098	577
0.56023	-0.0109877	0.389039	578
0.560112	-0.0110468	0.38898	579
0.559626	-0.0111058	0.388921	580
0.559345	-0.0111648	0.388862	581
0.559284	-0.0112239	0.388803	582
0.558105	-0.0112829	0.388744	583
0.558098	-0.011342	0.388686	584
0.557625	-0.011401	0.388627	585
0.557593	-0.0114601	0.388568	586
0.556926	-0.0115191	0.388509	587
0.556857	-0.0115781	0.38845	588
0.555972	-0.0116372	0.388391	589
0.555791	-0.0116962	0.388332	590
0.555723	-0.0117553	0.388274	591
0.555094	-0.0118143	0.388215	592
0.554852	-0.0118734	0.388156	593
0.554779	-0.0119324	0.388097	594
0.554747	-0.0119914	0.388038	595
0.554745	-0.0120505	0.387979	596
0.554249	-0.0121095	0.38792	597
0.553799	-0.0121686	0.387861	598
0.552952	-0.0122276	0.387803	599
0.552687	-0.0122867	0.387744	600
0.552359	-0.0123457	0.387685	601
0.552333	-0.0124047	0.387626	602
0.552155	-0.0124638	0.387567	603
0.551958	-0.0125228	0.387508	604
0.551731	-0.0125819	0.387449	605
0.551089	-0.0126409	0.38739	606
0.551021	-0.0127	0.387332	607
0.551001	-0.012759	0.387273	608
0.550874	-0.012818	0.387214	609
0.54851	-0.0128771	0.387155	610
0.54849	-0.0129361	0.387096	611
0.548138	-0.0129952	0.387037	612
0.547743	-0.0130542	0.386978	613
0.547298	-0.0131132	0.38692	614
0.546521	-0.0131723	0.386861	615
0.546454	-0.0132313	0.386802	616
0.546347	-0.0132904	0.386743	617
0.54632	-0.0133494	0.386684	618
0.545834	-0.0134085	0.386625	619
0.545486	-0.0134675	0.386566	620
0.545486	-0.0135265	0.386507	621
0.54482	-0.0135856	0.386449	622
0.544507	-0.0136446	0.38639	623
0.544194	-0.0137037	0.386331	624
0.543838	-0.0137627	0.386272	625
0.543713	-0.0138218	0.386213	626
0.543395	-0.0138808	0.386154	627
0.543366	-0.0139398	0.386095	628
0.542905	-0.0139989	0.386037	629
0.542722	-0.0140579	0.385978	630
0.542548	-0.014117	0.385919	631
0.541833	-0.014176	0.38586	632
0.541193	-0.0142351	0.385801	633
0.540882	-0.0142941	0.385742	634
0.540829	-0.0143531	0.385683	635
0.540829	-0.0144122	0.385624	636
0.540594	-0.0144712	0.385566	637
0.539682	-0.0145303	0.385507	638
0.539583	-0.0145893	0.385448	639
0.539139	-0.0146483	0.385389	640
0.539077	-0.0147074	0.38533	641
0.538809	-0.0147664	0.385271	642
0.538727	-0.0148255	0.385212	643
0.538662	-0.0148845	0.385153	644
0.538365	-0.0149436	0.385095	645
0.537952	-0.0150026	0.385036	646
0.537855	-0.0150616	0.384977	647
0.537354	-0.0151207	0.384918	648
0.536979	-0.0151797	0.384859	649
0.536978	-0.0152388	0.3848	650
0.536617	-0.0152978	0.384741	651
0.536193	-0.0153569	0.384683	652
0.536084	-0.0154159	0.384624	653
0.536006	-0.0154749	0.384565	654
0.535837	-0.015534	0.384506	655
0.535719	-0.015593	0.384447	656
0.535357	-0.0156521	0.384388	657
0.535203	-0.0157111	0.384329	658
0.535154	-0.0157702	0.38427	659
0.534712	-0.0158292	0.384212	660
0.534552	-0.0158882	0.384153	661
0.534483	-0.0159473	0.384094	662
0.533798	-0.0160063	0.384035	663
0.532533	-0.0160654	0.383976	664
0.532428	-0.0161244	0.383917	665
0.532389	-0.0161834	0.383858	666
0.531892	-0.0162425	0.3838	667
0.531152	-0.0163015	0.383741	668
0.531135	-0.0163606	0.383682	669
0.530921	-0.0164196	0.383623	670
0.530549	-0.0164787	0.383564	671
0.530316	-0.0165377	0.383505	672
0.530056	-0.0165967	0.383446	673
0.52929	-0.0166558	0.383387	674
0.529273	-0.0167148	0.383329	675
0.529164	-0.0167739	0.38327	676
0.528485	-0.0168329	0.383211	677
0.528454	-0.016892	0.383152	678
0.527856	-0.016951	0.383093	679
0.52766	-0.01701	0.383034	680
0.527485	-0.0170691	0.382975	681
0.526818	-0.0171281	0.382916	682
0.526814	-0.0171872	0.382858	683
0.526741	-0.0172462	0.382799	684
0.526527	-0.0173053	0.405496	685
0.526424	-0.0173643	0.405437	686
0.526293	-0.0174233	0.405378	687
0.526256	-0.0174824	0.40532	688
0.526152	-0.0175414	0.405261	689
0.525787	-0.0176005	0.405202	690
0.525699	-0.0176595	0.405143	691
0.524931	-0.0177185	0.405084	692
0.524751	-0.0177776	0.405025	693
0.524603	-0.0178366	0.404966	694
0.524276	-0.0178957	0.404907	695
0.524218	-0.0179547	0.404849	696
0.524207	-0.0180138	0.40479	697
0.523829	-0.0180728	0.404731	698
0.52358	-0.0181318	0.404672	699
0.523076	-0.0181909	0.404613	700
0.52304	-0.0182499	0.404554	701
0.52301	-0.018309	0.404495	702
0.522826	-0.018368	0.404437	703
0.521973	-0.0184271	0.404378	704
0.52191	-0.0184861	0.404319	705
0.521688	-0.0185451	0.40426	706
0.521606	-0.0186042	0.426745	707
0.521391	-0.0186632	0.426686	708
0.521216	-0.0187223	0.426627	709
0.521032	-0.0187813	0.426569	710
0.520292	-0.0188404	0.42651	711
0.519758	-0.0188994	0.426451	712
0.519701	-0.0189584	0.426392	713
0.51959	-0.0190175	0.426333	714
0.519253	-0.0190765	0.426274	715
0.518549	-0.0191356	0.426215	716
0.518476	-0.0191946	0.426156	717
0.518394	-0.0192536	0.426098	718
0.518209	-0.0193127	0.426039	719
0.518076	-0.0193717	0.42598	720
0.517905	-0.0194308	0.425921	721
0.51787	-0.0194898	0.425862	722
0.517832	-0.0195489	0.425803	723
0.517672	-0.0196079	0.425744	724
0.517227	-0.0196669	0.425686	725
0.517167	-0.019726	0.425627	726
0.517004	-0.019785	0.425568	727
0.516877	-0.0198441	0.425509	728
0.516569	-0.0199031	0.42545	729
0.516452	-0.0199622	0.425391	730
0.516211	-0.0200212	0.425332	731
0.51621	-0.0200802	0.425273	732
0.516148	-0.0201393	0.425215	733
0.515588	-0.0201983	0.425156	734
0.515477	-0.0202574	0.425097	735
0.51486	-0.0203164	0.425038	736
0.51416	-0.0203755	0.424979	737
0.513147	-0.0204345	0.42492	738
0.513097	-0.0204935	0.424861	739
0.512872	-0.0205526	0.424802	740
0.512805	-0.0206116	0.424744	741
0.512728	-0.0206707	0.424685	742
0.51228	-0.0207297	0.424626	743
0.512248	-0.0207888	0.424567	744
0.512243	-0.0208478	0.424508	745
0.51203	-0.0209068	0.424449	746
0.511839	-0.0209659	0.42439	747
0.511461	-0.0210249	0.424332	748
0.511001	-0.021084	0.424273	749
0.510924	-0.021143	0.424214	750
0.510579	-0.021202	0.424155	751
0.510267	-0.0212611	0.424096	752
0.509901	-0.0213201	0.424037	753
0.509665	-0.0213792	0.423978	754
0.509377	-0.0214382	0.423919	755
0.509275	-0.0214973	0.423861	756
0.507822	-0.0215563	0.423802	757
0.507299	-0.0216153	0.423743	758
0.507065	-0.0216744	0.423684	759
0.506968	-0.0217334	0.423625	760
0.506797	-0.0217925	0.423566	761
0.506691	-0.0218515	0.423507	762
0.506644	-0.0219106	0.423449	763
0.505789	-0.0219696	0.42339	764
0.505789	-0.0220286	0.423331	765
0.505695	-0.0220877	0.423272	766
0.505327	-0.0221467	0.423213	767
0.504406	-0.0222058	0.423154	768
0.503855	-0.0222648	0.423095	769
0.503732	-0.0223239	0.423036	770
0.5036	-0.0223829	0.422978	771
0.503232	-0.0224419	0.422919	772
0.502933	-0.022501	0.42286	773
0.502895	-0.02256	0.422801	774
0.502441	-0.0226191	0.422742	775
0.502056	-0.0226781	0.422683	776
0.502036	-0.0227371	0.422624	777
0.501894	-0.0227962	0.422565	778
0.500615	-0.0228552	0.422507	779
0.500517	-0.0229143	0.422448	780
0.500508	-0.0229733	0.422389	781
0.500493	-0.0230324	0.42233	782
0.500394	-0.0230914	0.422271	783
0.500369	-0.0231504	0.422212	784
0.500101	-0.0232095	0.422153	785
0.500012	-0.0232685	0.422095	786
0.499947	-0.0233276	0.422036	787
0.499476	-0.0233866	0.421977	788
0.499148	-0.0234457	0.421918	789
0.498868	-0.0235047	0.421859	790
0.498745	-0.0235637	0.4218	791
0.498612	-0.0236228	0.421741	792
0.498477	-0.0236818	0.421682	793
0.498433	-0.0237409	0.421624	794
0.49807	-0.0237999	0.421565	795
0.498018	-0.023859	0.421506	796
0.497422	-0.023918	0.421447	797
0.497318	-0.023977	0.421388	798
0.497293	-0.0240361	0.421329	799
0.49717	-0.0240951	0.42127	800
0.496767	-0.0241542	0.421212	801
0.496681	-0.0242132	0.421153	802
0.49652	-0.0242722	0.421094	803
0.496303	-0.0243313	0.421035	804
0.496194	-0.0243903	0.420976	805
0.495564	-0.0244494	0.420917	806
0.495258	-0.0245084	0.420858	807
0.494975	-0.0245675	0.420799	808
0.494718	-0.0246265	0.420741	809
0.494171	-0.0246855	0.420682	810
0.494023	-0.0247446	0.420623	811
0.493608	-0.0248036	0.420564	812
0.493499	-0.0248627	0.420505	813
0.493026	-0.0249217	0.420446	814
0.492996	-0.0249808	0.420387	815
0.492867	-0.0250398	0.420328	816
0.492839	-0.0250988	0.42027	817
0.492738	-0.0251579	0.420211	818
0.49217	-0.0252169	0.420152	819
0.49172	-0.025276	0.420093	820
0.491555	-0.025335	0.420034	821
0.491463	-0.0253941	0.419975	822
0.491118	-0.0254531	0.419916	823
0.490496	-0.0255121	0.419858	824
0.490424	-0.0255712	0.419799	825
0.489716	-0.0256302	0.41974	826
0.489516	-0.0256893	0.419681	827
0.489258	-0.0257483	0.419622	828
0.488553	-0.0258073	0.419563	829
0.488488	-0.0258664	0.419504	830
0.488413	-0.0259254	0.419445	831
0.48806	-0.0259845	0.419387	832
0.487957	-0.0260435	0.440421	833
0.487469	-0.0261026	0.440362	834
0.487191	-0.0261616	0.440304	835
0.487151	-0.0262206	0.440245	836
0.486785	-0.0262797	0.440186	837
0.486508	-0.0263387	0.440127	838
0.486453	-0.0263978	0.440068	839
0.485657	-0.0264568	0.440009	840
0.485573	-0.0265159	0.43995	841
0.485551	-0.0265749	0.439892	842
0.485304	-0.0266339	0.439833	843
0.484658	-0.026693	0.439774	844
0.484314	-0.026752	0.439715	845
0.484211	-0.0268111	0.439656	846
0.48405	-0.0268701	0.439597	847
0.483875	-0.0269292	0.439538	848
0.483755	-0.0269882	0.439479	849
0.483747	-0.0270472	0.439421	850
0.48325	-0.0271063	0.439362	851
0.482735	-0.0271653	0.439303	852
0.48252	-0.0272244	0.439244	853
0.482317	-0.0272834	0.439185	854
0.482016	-0.0273424	0.439126	855
0.481506	-0.0274015	0.439067	856
0.481417	-0.0274605	0.439008	857
0.480956	-0.0275196	0.43895	858
0.480946	-0.0275786	0.438891	859
0.480769	-0.0276377	0.438832	860
0.48069	-0.0276967	0.438773	861
0.480393	-0.0277557	0.438714	862
0.480236	-0.0278148	0.438655	863
0.479612	-0.0278738	0.438596	864
0.479131	-0.0279329	0.438538	865
0.478922	-0.0279919	0.438479	866
0.478506	-0.028051	0.43842	867
0.478362	-0.02811	0.438361	868
0.478359	-0.028169	0.438302	869
0.478094	-0.0282281	0.438243	870
0.478025	-0.0282871	0.438184	871
0.477926	-0.0283462	0.438125	872
0.477825	-0.0284052	0.438067	873
0.477805	-0.0284643	0.438008	874
0.477599	-0.0285233	0.437949	875
0.47736	-0.0285823	0.43789	876
0.47722	-0.0286414	0.437831	877
0.477009	-0.0287004	0.458394	878
0.4765	-0.0287595	0.458335	879
0.476144	-0.0288185	0.458276	880
0.475563	-0.0288775	0.458217	881
0.475345	-0.0289366	0.458158	882
0.475281	-0.0289956	0.4581	883
0.475141	-0.0290547	0.458041	884
0.474593	-0.0291137	0.457982	885
0.474466	-0.0291728	0.457923	886
0.47413	-0.0292318	0.457864	887
0.4741	-0.0292908	0.457805	888
0.473901	-0.0293499	0.457746	889
0.473464	-0.0294089	0.457687	890
0.473272	-0.029468	0.457629	891
0.473177	-0.029527	0.45757	892
0.473077	-0.0295861	0.457511	893
0.472847	-0.0296451	0.457452	894
0.472409	-0.0297041	0.457393	895
0.472278	-0.0297632	0.457334	896
0.472253	-0.0298222	0.457275	897
0.472242	-0.0298813	0.457217	898
0.472179	-0.0299403	0.457158	899
0.472127	-0.0299994	0.457099	900
0.472005	-0.0300584	0.45704	901
0.47159	-0.0301174	0.456981	902
0.471513	-0.0301765	0.456922	903
0.471407	-0.0302355	0.456863	904
0.471345	-0.0302946	0.456804	905
0.471304	-0.0303536	0.456746	906
0.471182	-0.0304127	0.456687	907
0.470866	-0.0304717	0.456628	908
0.470759	-0.0305307	0.456569	909
0.470445	-0.0305898	0.45651	910
0.470307	-0.0306488	0.456451	911
0.4701	-0.0307079	0.456392	912
0.470081	-0.0307669	0.456334	913
0.469788	-0.0308259	0.456275	914
0.469386	-0.030885	0.456216	915
0.469133	-0.030944	0.456157	916
0.468866	-0.0310031	0.456098	917
0.468437	-0.0310621	0.456039	918
0.468329	-0.0311212	0.45598	919
0.468041	-0.0311802	0.455921	920
0.467796	-0.0312392	0.455863	921
0.467745	-0.0312983	0.455804	922
0.467205	-0.0313573	0.455745	923
0.466973	-0.0314164	0.455686	924
0.46684	-0.0314754	0.455627	925
0.46682	-0.0315345	0.455568	926
0.46669	-0.0315935	0.455509	927
0.466538	-0.0316525	0.45545	928
0.466501	-0.0317116	0.455392	929
0.466251	-0.0317706	0.455333	930
0.466105	-0.0318297	0.455274	931
0.465902	-0.0318887	0.455215	932
0.465678	-0.0319478	0.455156	933
0.465249	-0.0320068	0.455097	934
0.465243	-0.0320658	0.455038	935
0.465067	-0.0321249	0.45498	936
0.464971	-0.0321839	0.454921	937
0.464563	-0.032243	0.454862	938
0.46452	-0.032302	0.454803	939
0.464459	-0.032361	0.454744	940
0.464452	-0.0324201	0.454685	941
0.464225	-0.0324791	0.454626	942
0.46404	-0.0325382	0.47463	943
0.463139	-0.0325972	0.474571	944
0.463121	-0.0326563	0.474512	945
0.46284	-0.0327153	0.474453	946
0.462609	-0.0327743	0.474395	947
0.462572	-0.0328334	0.474336	948
0.462538	-0.0328924	0.474277	949
0.462075	-0.0329515	0.474218	950
0.461693	-0.0330105	0.474159	951
0.461536	-0.0330696	0.4741	952
0.461532	-0.0331286	0.474041	953
0.461489	-0.0331876	0.473983	954
0.461098	-0.0332467	0.473924	955
0.460658	-0.0333057	0.473865	956
0.460293	-0.0333648	0.473806	957
0.459753	-0.0334238	0.473747	958
0.459689	-0.0334829	0.473688	959
0.459548	-0.0335419	0.473629	960
0.459448	-0.0336009	0.47357	961
0.459388	-0.03366	0.473512	962
0.459319	-0.033719	0.473453	963
0.459272	-0.0337781	0.473394	964
0.459248	-0.0338371	0.473335	965
0.459206	-0.0338961	0.473276	966
0.459005	-0.0339552	0.473217	967
0.458971	-0.0340142	0.473158	968
0.458745	-0.0340733	0.473099	969
0.458663	-0.0341323	0.473041	970
0.458574	-0.0341914	0.472982	971
0.458304	-0.0342504	0.472923	972
0.458178	-0.0343094	0.472864	973
0.458097	-0.0343685	0.472805	974
0.457853	-0.0344275	0.472746	975
0.45778	-0.0344866	0.472687	976
0.45757	-0.0345456	0.472629	977
0.457509	-0.0346047	0.47257	978
0.457481	-0.0346637	0.472511	979
0.457439	-0.0347227	0.472452	980
0.457347	-0.0347818	0.472393	981
0.457253	-0.0348408	0.472334	982
0.457195	-0.0348999	0.472275	983
0.456998	-0.0349589	0.472216	984
0.456611	-0.035018	0.472158	985
0.456441	-0.035077	0.472099	986
0.456406	-0.035136	0.47204	987
0.45603	-0.0351951	0.471981	988
0.455985	-0.0352541	0.471922	989
0.455967	-0.0353132	0.471863	990
0.455775	-0.0353722	0.471804	991
0.455719	-0.0354312	0.471746	992
0.455641	-0.0354903	0.471687	993
0.454942	-0.0355493	0.471628	994
0.454747	-0.0356084	0.471569	995
0.454725	-0.0356674	0.47151	996
0.454719	-0.0357265	0.471451	997
0.454653	-0.0357855	0.471392	998
0.454646	-0.0358445	0.471333	999
0.454634	-0.0359036	0.471275	1000
0.45452	-0.0359626	0.471216	1001
0.454066	-0.0360217	0.471157	1002
0.454019	-0.0360807	0.471098	1003
0.453996	-0.0361398	0.471039	1004
0.453877	-0.0361988	0.47098	1005
0.453837	-0.0362578	0.470921	1006
0.453317	-0.0363169	0.470862	1007
0.45299	-0.0363759	0.470804	1008
0.452801	-0.036435	0.470745	1009
0.452787	-0.036494	0.470686	1010
0.452686	-0.0365531	0.470627	1011
0.45263	-0.0366121	0.470568	1012
0.452511	-0.0366711	0.470509	1013
0.452209	-0.0367302	0.47045	1014
0.452171	-0.0367892	0.470392	1015
0.452109	-0.0368483	0.470333	1016
0.452021	-0.0369073	0.470274	1017
0.451615	-0.0369663	0.470215	1018
0.451592	-0.0370254	0.470156	1019
0.451279	-0.0370844	0.470097	1020
0.450754	-0.0371435	0.470038	1021
0.450469	-0.0372025	0.469979	1022
0.45011	-0.0372616	0.469921	1023
0.450067	-0.0373206	0.469862	1024
0.449283	-0.0373796	0.469803	1025
0.449226	-0.0374387	0.469744	1026
0.449091	-0.0374977	0.469685	1027
0.448911	-0.0375568	0.469626	1028
0.448691	-0.0376158	0.469567	1029
0.448167	-0.0376749	0.469509	1030
0.447939	-0.0377339	0.46945	1031
0.447664	-0.0377929	0.469391	1032
0.447637	-0.037852	0.469332	1033
0.447256	-0.037911	0.469273	1034
0.44704	-0.0379701	0.469214	1035
0.446963	-0.0380291	0.469155	1036
0.446887	-0.0380882	0.469096	1037
0.446756	-0.0381472	0.469038	1038
0.446675	-0.0382062	0.468979	1039
0.446502	-0.0382653	0.46892	1040
0.446469	-0.0383243	0.468861	1041
0.446405	-0.0383834	0.468802	1042
0.445571	-0.0384424	0.468743	1043
0.44552	-0.0385015	0.468684	1044
0.445382	-0.0385605	0.468625	1045
0.445343	-0.0386195	0.468567	1046
0.445311	-0.0386786	0.468508	1047
0.445035	-0.0387376	0.468449	1048
0.444739	-0.0387967	0.46839	1049
0.444671	-0.0388557	0.468331	1050
0.444615	-0.0389147	0.468272	1051
0.444563	-0.0389738	0.468213	1052
0.443934	-0.0390328	0.468155	1053
0.443789	-0.0390919	0.468096	1054
0.443755	-0.0391509	0.468037	1055
0.443453	-0.03921	0.467978	1056
0.443125	-0.039269	0.467919	1057
0.442909	-0.039328	0.46786	1058
0.442636	-0.0393871	0.467801	1059
0.442168	-0.0394461	0.486862	1060
0.441976	-0.0395052	0.486803	1061
0.441806	-0.0395642	0.486744	1062
0.441484	-0.0396233	0.486686	1063
0.441138	-0.0396823	0.486627	1064
0.441114	-0.0397413	0.486568	1065
0.440965	-0.0398004	0.486509	1066
0.440645	-0.0398594	0.48645	1067
0.440571	-0.0399185	0.486391	1068
0.440493	-0.0399775	0.486332	1069
0.440456	-0.0400366	0.486274	1070
0.439998	-0.0400956	0.486215	1071
0.439843	-0.0401546	0.486156	1072
0.439829	-0.0402137	0.486097	1073
0.439772	-0.0402727	0.486038	1074
0.439627	-0.0403318	0.485979	1075
0.439295	-0.0403908	0.48592	1076
0.439294	-0.0404498	0.485861	1077
0.439082	-0.0405089	0.485803	1078
0.439022	-0.0405679	0.485744	1079
0.438943	-0.040627	0.485685	1080
0.438701	-0.040686	0.485626	1081
0.438673	-0.0407451	0.485567	1082
0.438405	-0.0408041	0.485508	1083
0.438307	-0.0408631	0.485449	1084
0.438207	-0.0409222	0.48539	1085
0.43817	-0.0409812	0.485332	1086
0.438167	-0.0410403	0.485273	1087
0.437916	-0.0410993	0.485214	1088
0.437788	-0.0411584	0.485155	1089
0.437708	-0.0412174	0.485096	1090
0.437451	-0.0412764	0.485037	1091
0.437397	-0.0413355	0.484978	1092
0.437128	-0.0413945	0.48492	1093
0.436778	-0.0414536	0.484861	1094
0.436428	-0.0415126	0.484802	1095
0.436411	-0.0415717	0.484743	1096
0.43622	-0.0416307	0.484684	1097
0.436036	-0.0416897	0.484625	1098
0.435906	-0.0417488	0.484566	1099
0.435882	-0.0418078	0.484507	1100
0.43565	-0.0418669	0.484449	1101
0.43536	-0.0419259	0.48439	1102
0.435028	-0.0419849	0.503143	1103
0.434773	-0.042044	0.503084	1104
0.434578	-0.042103	0.503025	1105
0.434407	-0.0421621	0.502966	1106
0.43407	-0.0422211	0.502907	1107
0.433662	-0.0422802	0.502848	1108
0.433617	-0.0423392	0.50279	1109
0.43343	-0.0423982	0.502731	1110
0.433375	-0.0424573	0.502672	1111
0.433364	-0.0425163	0.502613	1112
0.433357	-0.0425754	0.502554	1113
0.433242	-0.0323933	0.502495	1114
0.433029	-0.0324524	0.502436	1115
0.432971	-0.0325114	0.502378	1116
0.432677	-0.0325704	0.502319	1117
0.432597	-0.0326295	0.50226	1118
0.432219	-0.0326885	0.502201	1119
0.4322	-0.0327476	0.502142	1120
0.432121	-0.0328066	0.502083	1121
0.432051	-0.0328657	0.502024	1122
0.432039	-0.0329247	0.501965	1123
0.431387	-0.0329837	0.501907	1124
0.431258	-0.0330428	0.501848	1125
0.430981	-0.0331018	0.501789	1126
0.430736	-0.0331609	0.50173	1127
0.430423	-0.0332199	0.501671	1128
0.43006	-0.033279	0.501612	1129
0.429826	-0.033338	0.501553	1130
0.429795	-0.033397	0.501494	1131
0.429636	-0.0334561	0.501436	1132
0.429156	-0.0335151	0.501377	1133
0.429015	-0.0335742	0.501318	1134
0.428831	-0.0336332	0.501259	1135
0.428818	-0.0336923	0.5012	1136
0.428695	-0.0337513	0.501141	1137
0.428672	-0.0338103	0.501082	1138
0.428576	-0.0338694	0.501024	1139
0.428525	-0.0339284	0.500965	1140
0.428238	-0.0339875	0.500906	1141
0.428026	-0.0340465	0.500847	1142
0.427921	-0.0341055	0.500788	1143
0.427745	-0.0341646	0.500729	1144
0.427707	-0.0342236	0.50067	1145
0.42769	-0.0342827	0.500611	1146
0.427462	-0.0343417	0.500553	1147
0.42729	-0.0344008	0.500494	1148
0.426692	-0.0344598	0.500435	1149
0.426583	-0.0345188	0.500376	1150
0.426075	-0.0345779	0.500317	1151
0.426075	-0.0346369	0.500258	1152
0.425945	-0.034696	0.500199	1153
0.425484	-0.034755	0.500141	1154
0.425482	-0.0348141	0.500082	1155
0.425451	-0.0348731	0.500023	1156
0.425359	-0.0349321	0.499964	1157
0.425347	-0.0349912	0.499905	1158
0.425302	-0.0350502	0.499846	1159
0.425036	-0.0351093	0.499787	1160
0.425023	-0.0351683	0.499728	1161
0.424911	-0.0352274	0.49967	1162
0.424881	-0.0352864	0.499611	1163
0.42488	-0.0353454	0.499552	1164
0.424157	-0.0354045	0.499493	1165
0.42364	-0.0354635	0.499434	1166
0.423545	-0.0355226	0.499375	1167
0.423321	-0.0355816	0.499316	1168
0.4232	-0.0356406	0.499257	1169
0.423032	-0.0356997	0.499199	1170
0.422772	-0.0357587	0.49914	1171
0.42268	-0.0358178	0.499081	1172
0.422518	-0.0358768	0.499022	1173
0.422487	-0.0359359	0.498963	1174
0.422125	-0.0359949	0.498904	1175
0.422125	-0.0360539	0.498845	1176
0.421936	-0.036113	0.498787	1177
0.421597	-0.036172	0.498728	1178
0.421384	-0.0362311	0.498669	1179
0.421375	-0.0362901	0.49861	1180
0.421368	-0.0363492	0.498551	1181
0.421106	-0.0364082	0.498492	1182
0.420848	-0.0364672	0.498433	1183
0.420659	-0.0365263	0.498374	1184
0.420558	-0.0365853	0.498316	1185
0.420392	-0.0366444	0.498257	1186
0.419842	-0.0367034	0.498198	1187
0.419788	-0.0367625	0.498139	1188
0.419719	-0.0368215	0.49808	1189
0.419649	-0.0368805	0.498021	1190
0.419503	-0.0369396	0.497962	1191
0.419465	-0.0369986	0.497904	1192
0.41942	-0.0370577	0.497845	1193
0.419219	-0.0371167	0.497786	1194
0.418896	-0.0371758	0.497727	1195
0.418787	-0.0372348	0.497668	1196
0.418437	-0.0372938	0.497609	1197
0.418309	-0.0373529	0.49755	1198
0.418145	-0.0374119	0.497491	1199
0.417998	-0.037471	0.497433	1200
0.417676	-0.03753	0.497374	1201
0.417647	-0.037589	0.497315	1202
0.417635	-0.0376481	0.497256	1203
0.417419	-0.0377071	0.497197	1204
0.416883	-0.0377662	0.497138	1205
0.416188	-0.0378252	0.497079	1206
0.416132	-0.0378843	0.49702	1207
0.41599	-0.0379433	0.496962	1208
0.415785	-0.0380023	0.496903	1209
0.415592	-0.0380614	0.496844	1210
0.415542	-0.0381204	0.496785	1211
0.415478	-0.0381795	0.496726	1212
0.415271	-0.0382385	0.496667	1213
0.415112	-0.0382976	0.496608	1214
0.41504	-0.0383566	0.49655	1215
0.415018	-0.0384156	0.496491	1216
0.41499	-0.0384747	0.496432	1217
0.414822	-0.0385337	0.496373	1218
0.414771	-0.0385928	0.496314	1219
0.414765	-0.0386518	0.496255	1220
0.414706	-0.0387109	0.496196	1221
0.414669	-0.0387699	0.496137	1222
0.414601	-0.0388289	0.496079	1223
0.414487	-0.038888	0.49602	1224
0.414235	-0.038947	0.495961	1225
0.413961	-0.0390061	0.495902	1226
0.413888	-0.0390651	0.495843	1227
0.413835	-0.0391241	0.495784	1228
0.413453	-0.0391832	0.495725	1229
0.4134	-0.0392422	0.495666	1230
0.413221	-0.0393013	0.495608	1231
0.413093	-0.0393603	0.495549	1232
0.412942	-0.0394194	0.49549	1233
0.412936	-0.0394784	0.495431	1234
0.412897	-0.0395374	0.495372	1235
0.412555	-0.0395965	0.495313	1236
0.412503	-0.0396555	0.495254	1237
0.412434	-0.0397146	0.495196	1238
0.412429	-0.0397736	0.512974	1239
0.412238	-0.0398327	0.512916	1240
0.412159	-0.0398917	0.512857	1241
0.411953	-0.0399507	0.512798	1242
0.411742	-0.0400098	0.512739	1243
0.411681	-0.0400688	0.51268	1244
0.410977	-0.0401279	0.512621	1245
0.410962	-0.0401869	0.512562	1246
0.410875	-0.040246	0.512504	1247
0.410857	-0.040305	0.512445	1248
0.410157	-0.040364	0.512386	1249
0.410133	-0.0404231	0.512327	1250
0.409973	-0.0404821	0.512268	1251
0.409933	-0.0405412	0.512209	1252
0.409847	-0.0406002	0.51215	1253
0.409723	-0.0406592	0.512091	1254
0.40972	-0.0407183	0.512033	1255
0.409609	-0.0407773	0.511974	1256
0.409376	-0.0408364	0.511915	1257
0.40929	-0.0408954	0.511856	1258
0.409186	-0.0409545	0.511797	1259
0.408958	-0.0410135	0.511738	1260
0.408777	-0.0410725	0.511679	1261
0.408723	-0.0411316	0.51162	1262
0.408301	-0.0411906	0.511562	1263
0.408256	-0.0412497	0.511503	1264
0.407936	-0.0413087	0.511444	1265
0.407715	-0.0317266	0.511385	1266
0.407659	-0.0317856	0.511326	1267
0.407558	-0.0318447	0.511267	1268
0.407483	-0.0319037	0.511208	1269
0.407415	-0.0319628	0.51115	1270
0.407376	-0.0320218	0.511091	1271
0.407135	-0.0320809	0.511032	1272
0.407073	-0.0321399	0.510973	1273
0.407072	-0.0321989	0.528521	1274
0.40701	-0.032258	0.528462	1275
0.406621	-0.032317	0.528403	1276
0.406425	-0.0323761	0.528344	1277
0.406298	-0.0324351	0.528285	1278
0.406288	-0.0324941	0.528227	1279
0.406175	-0.0325532	0.528168	1280
0.406091	-0.0326122	0.528109	1281
0.406008	-0.0326713	0.52805	1282
0.405912	-0.0327303	0.527991	1283
0.405879	-0.0327894	0.527932	1284
0.405854	-0.0328484	0.527873	1285
0.405786	-0.0329074	0.527814	1286
0.405785	-0.0329665	0.527756	1287
0.404935	-0.0330255	0.527697	1288
0.404919	-0.0330846	0.527638	1289
0.40491	-0.0331436	0.527579	1290
0.404902	-0.0332027	0.52752	1291
0.404896	-0.0332617	0.544974	1292
0.404375	-0.0333207	0.544915	1293
0.40432	-0.0333798	0.544857	1294
0.404259	-0.0334388	0.544798	1295
0.404053	-0.0334979	0.544739	1296
0.404037	-0.0335569	0.54468	1297
0.403657	-0.033616	0.544621	1298
0.40359	-0.033675	0.544562	1299
0.403451	-0.033734	0.544503	1300
0.40344	-0.0337931	0.544444	1301
0.403351	-0.0338521	0.544386	1302
0.403005	-0.0339112	0.544327	1303
0.402999	-0.0339702	0.544268	1304
0.40289	-0.0340292	0.544209	1305
0.40286	-0.0340883	0.54415	1306
0.402716	-0.0341473	0.56151	1307
0.402269	-0.0342064	0.561451	1308
0.401739	-0.0342654	0.561393	1309
0.401706	-0.0343245	0.561334	1310
0.401575	-0.0343835	0.561275	1311
0.401546	-0.0344425	0.561216	1312
0.401417	-0.0345016	0.561157	1313
0.40133	-0.0345606	0.561098	1314
0.401251	-0.0346197	0.561039	1315
0.40113	-0.0346787	0.56098	1316
0.401123	-0.0347378	0.560922	1317
0.401067	-0.0347968	0.560863	1318
0.401022	-0.0348558	0.560804	1319
0.400839	-0.0349149	0.560745	1320
0.400795	-0.0349739	0.560686	1321
0.400594	-0.035033	0.560627	1322
0.400585	-0.035092	0.560568	1323
0.400566	-0.0351511	0.56051	1324
0.400095	-0.0352101	0.560451	1325
0.399999	-0.0352691	0.560392	1326
0.399733	-0.0353282	0.560333	1327
0.399661	-0.0353872	0.560274	1328
0.399641	-0.0354463	0.560215	1329
0.399527	-0.0355053	0.560156	1330
0.399454	-0.0355643	0.560097	1331
0.398916	-0.0356234	0.560039	1332
0.398777	-0.0356824	0.55998	1333
0.398382	-0.0357415	0.559921	1334
0.398299	-0.0358005	0.559862	1335
0.398291	-0.0358596	0.559803	1336
0.398262	-0.0359186	0.559744	1337
0.398148	-0.0359776	0.559685	1338
0.398072	-0.0360367	0.559626	1339
0.397811	-0.0360957	0.559568	1340
0.397579	-0.0361548	0.559509	1341
0.39738	-0.0362138	0.55945	1342
0.397337	-0.0362729	0.559391	1343
0.397335	-0.0363319	0.559332	1344
0.397099	-0.0363909	0.559273	1345
0.396514	-0.03645	0.559214	1346
0.396401	-0.036509	0.559156	1347
0.396355	-0.0365681	0.559097	1348
0.396276	-0.0366271	0.559038	1349
0.396229	-0.0366862	0.558979	1350
0.396161	-0.0367452	0.55892	1351
0.396134	-0.0368042	0.558861	1352
0.395843	-0.0368633	0.558802	1353
0.395822	-0.0369223	0.558743	1354
0.395427	-0.0369814	0.558685	1355
0.395126	-0.0370404	0.558626	1356
0.395091	-0.0370994	0.558567	1357
0.394871	-0.0371585	0.558508	1358
0.394763	-0.0372175	0.558449	1359
0.394542	-0.0372766	0.55839	1360
0.394377	-0.0373356	0.558331	1361
0.394329	-0.0373947	0.558273	1362
0.39428	-0.0374537	0.558214	1363
0.393991	-0.0375127	0.558155	1364
0.393978	-0.0375718	0.558096	1365
0.393949	-0.0376308	0.558037	1366
0.39393	-0.0376899	0.557978	1367
0.393707	-0.0377489	0.557919	1368
0.393494	-0.037808	0.55786	1369
0.393395	-0.037867	0.557802	1370
0.393342	-0.037926	0.557743	1371
0.393104	-0.0379851	0.557684	1372
0.392813	-0.0380441	0.557625	1373
0.392631	-0.0381032	0.557566	1374
0.392565	-0.0381622	0.574489	1375
0.392564	-0.0382213	0.57443	1376
0.392246	-0.0382803	0.574371	1377
0.391729	-0.0383393	0.574312	1378
0.391704	-0.0383984	0.574253	1379
0.391674	-0.0384574	0.574194	1380
0.391445	-0.0385165	0.574135	1381
0.391435	-0.0385755	0.574077	1382
0.391417	-0.0386345	0.574018	1383
0.390765	-0.0386936	0.573959	1384
0.390748	-0.0387526	0.5739	1385
0.390591	-0.0388117	0.573841	1386
0.390318	-0.0388707	0.573782	1387
0.390233	-0.0389298	0.573723	1388
0.390208	-0.0389888	0.573665	1389
0.390202	-0.0390478	0.573606	1390
0.389933	-0.0391069	0.573547	1391
0.389805	-0.0391659	0.573488	1392
0.389698	-0.039225	0.573429	1393
0.38941	-0.039284	0.57337	1394
0.389408	-0.0393431	0.573311	1395
0.389385	-0.0394021	0.573252	1396
0.389252	-0.0394611	0.573194	1397
0.389244	-0.0395202	0.573135	1398
0.389215	-0.0395792	0.573076	1399
0.389054	-0.0396383	0.573017	1400
0.388974	-0.0396973	0.572958	1401
0.388802	-0.0397564	0.572899	1402
0.38829	-0.0398154	0.57284	1403
0.387663	-0.0398744	0.572781	1404
0.387494	-0.0399335	0.572723	1405
0.387481	-0.0399925	0.572664	1406
0.387432	-0.0400516	0.572605	1407
0.387379	-0.0401106	0.572546	1408
0.387172	-0.0401696	0.572487	1409
0.387161	-0.0402287	0.572428	1410
0.386951	-0.0402877	0.572369	1411
0.386824	-0.0403468	0.572311	1412
0.386629	-0.0404058	0.572252	1413
0.386446	-0.0404649	0.572193	1414
0.386288	-0.0405239	0.572134	1415
0.386215	-0.0405829	0.572075	1416
0.386127	-0.040642	0.572016	1417
0.38533	-0.040701	0.571957	1418
0.385327	-0.0407601	0.571898	1419
0.385308	-0.0408191	0.57184	1420
0.385266	-0.0408782	0.571781	1421
0.385161	-0.0409372	0.571722	1422
0.385046	-0.0409962	0.571663	1423
0.384677	-0.0410553	0.571604	1424
0.384534	-0.0411143	0.571545	1425
0.384376	-0.0411734	0.571486	1426
0.384176	-0.0412324	0.571428	1427
0.384089	-0.0412915	0.571369	1428
0.384076	-0.0413505	0.57131	1429
0.383922	-0.0414095	0.571251	1430
0.383753	-0.0414686	0.571192	1431
0.383239	-0.0415276	0.571133	1432
0.383014	-0.0415867	0.571074	1433
0.382499	-0.0416457	0.571015	1434
0.382267	-0.0417048	0.570957	1435
0.382192	-0.0417638	0.570898	1436
0.381881	-0.0418228	0.570839	1437
0.381801	-0.0418819	0.57078	1438
0.381765	-0.0329096	0.570721	1439
0.381711	-0.0329687	0.570662	1440
0.381667	-0.0330277	0.570603	1441
0.381539	-0.0330868	0.570544	1442
0.381288	-0.0331458	0.570486	1443
0.381255	-0.0332048	0.570427	1444
0.381206	-0.0332639	0.570368	1445
0.380666	-0.0333229	0.570309	1446
0.380617	-0.033382	0.57025	1447
0.380466	-0.033441	0.570191	1448
0.380322	-0.0335001	0.570132	1449
0.3803	-0.0335591	0.570074	1450
0.380225	-0.0336181	0.570015	1451
0.380194	-0.0336772	0.569956	1452
0.380108	-0.0337362	0.569897	1453
0.380011	-0.0337953	0.569838	1454
0.379821	-0.0338543	0.569779	1455
0.379645	-0.0339134	0.56972	1456
0.379607	-0.0339724	0.569661	1457
0.379595	-0.0340314	0.569603	1458
0.379505	-0.0340905	0.569544	1459
0.379434	-0.0341495	0.569485	1460
0.379382	-0.0342086	0.569426	1461
0.379338	-0.0342676	0.569367	1462
0.379265	-0.0343267	0.569308	1463
0.379074	-0.0343857	0.569249	1464
0.378891	-0.0344447	0.569191	1465
0.378707	-0.0345038	0.569132	1466
0.37851	-0.0345628	0.569073	1467
0.378509	-0.0346219	0.569014	1468
0.378358	-0.0346809	0.568955	1469
0.378279	-0.0347399	0.568896	1470
0.378276	-0.034799	0.568837	1471
0.378236	-0.034858	0.568778	1472
0.378203	-0.0349171	0.56872	1473
0.377933	-0.0349761	0.568661	1474
0.377848	-0.0350352	0.568602	1475
0.377508	-0.0350942	0.568543	1476
0.377332	-0.0351532	0.568484	1477
0.377033	-0.0352123	0.568425	1478
0.37684	-0.0352713	0.568366	1479
0.376798	-0.0353304	0.568307	1480
0.376763	-0.0353894	0.568249	1481
0.376625	-0.0354485	0.56819	1482
0.376591	-0.0355075	0.568131	1483
0.376465	-0.0355665	0.568072	1484
0.37641	-0.0356256	0.568013	1485
0.376387	-0.0356846	0.567954	1486
0.376042	-0.0357437	0.567895	1487
0.376019	-0.0358027	0.567837	1488
0.375435	-0.0358618	0.567778	1489
0.375027	-0.0359208	0.567719	1490
0.374982	-0.0359798	0.56766	1491
0.374939	-0.0360389	0.567601	1492
0.374936	-0.0360979	0.567542	1493
0.374907	-0.036157	0.567483	1494
0.374731	-0.036216	0.567424	1495
0.374692	-0.036275	0.567366	1496
0.374598	-0.0363341	0.567307	1497
0.374573	-0.0363931	0.567248	1498
0.374427	-0.0364522	0.567189	1499
0.374349	-0.0365112	0.56713	1500
0.374269	-0.0365703	0.567071	1501
0.373595	-0.0366293	0.567012	1502
0.373433	-0.0366883	0.566954	1503
0.373337	-0.0367474	0.566895	1504
0.373324	-0.0368064	0.566836	1505
0.373115	-0.0368655	0.566777	1506
0.37301	-0.0369245	0.566718	1507
0.372844	-0.0369836	0.566659	1508
0.372646	-0.0370426	0.5666	1509
0.372603	-0.0371016	0.566541	1510
0.372559	-0.0371607	0.566483	1511
0.372506	-0.0372197	0.566424	1512
0.372485	-0.0372788	0.566365	1513
0.37248	-0.0373378	0.566306	1514
0.372296	-0.0373969	0.566247	1515
0.372269	-0.0374559	0.566188	1516
0.372267	-0.0375149	0.566129	1517
0.372083	-0.037574	0.56607	1518
0.371951	-0.037633	0.566012	1519
0.371813	-0.0376921	0.565953	1520
0.371775	-0.0377511	0.565894	1521
0.371762	-0.0378101	0.565835	1522
0.371703	-0.0378692	0.565776	1523
0.371659	-0.0379282	0.565717	1524
0.371653	-0.0379873	0.565658	1525
0.371524	-0.0380463	0.5656	1526
0.371373	-0.0381054	0.565541	1527
0.371252	-0.0381644	0.565482	1528
0.37116	-0.0382234	0.565423	1529
0.370981	-0.0382825	0.565364	1530
0.370934	-0.0383415	0.565305	1531
0.370915	-0.0384006	0.565246	1532
0.370864	-0.0384596	0.565187	1533
0.370786	-0.0385187	0.565129	1534
0.370612	-0.0385777	0.56507	1535
0.370525	-0.0386367	0.565011	1536
0.370359	-0.0386958	0.564952	1537
0.370356	-0.0387548	0.564893	1538
0.369918	-0.0388139	0.564834	1539
0.369826	-0.0388729	0.564775	1540
0.369803	-0.038932	0.564716	1541
0.369609	-0.038991	0.564658	1542
0.369569	-0.03905	0.564599	1543
0.369371	-0.0391091	0.56454	1544
0.368968	-0.0391681	0.564481	1545
0.368953	-0.0392272	0.564422	1546
0.36887	-0.0392862	0.564363	1547
0.368572	-0.0393452	0.564304	1548
0.368539	-0.0394043	0.564246	1549
0.36853	-0.0394633	0.564187	1550
0.368256	-0.0395224	0.564128	1551
0.368247	-0.0395814	0.564069	1552
0.368167	-0.0396405	0.56401	1553
0.367911	-0.0396995	0.563951	1554
0.367587	-0.0397585	0.563892	1555
0.367375	-0.0398176	0.563833	1556
0.367201	-0.0398766	0.563775	1557
0.367148	-0.0399357	0.563716	1558
0.367122	-0.0399947	0.563657	1559
0.367083	-0.0400538	0.563598	1560
0.367046	-0.0401128	0.563539	1561
0.366822	-0.0401718	0.56348	1562
0.366614	-0.0402309	0.563421	1563
0.366591	-0.0402899	0.563363	1564
0.366399	-0.040349	0.563304	1565
0.366301	-0.040408	0.563245	1566
0.366297	-0.0404671	0.563186	1567
0.365967	-0.0405261	0.563127	1568
0.365956	-0.0405851	0.563068	1569
0.36587	-0.0406442	0.563009	1570
0.365833	-0.0407032	0.56295	1571
0.365449	-0.0407623	0.562892	1572
0.365311	-0.0408213	0.562833	1573
0.365266	-0.0408804	0.562774	1574
0.364565	-0.0409394	0.562715	1575
0.364219	-0.0409984	0.562656	1576
0.364134	-0.0410575	0.562597	1577
0.364105	-0.0411165	0.562538	1578
0.363894	-0.0411756	0.562479	1579
0.363508	-0.0412346	0.562421	1580
0.363432	-0.0412936	0.562362	1581
0.363204	-0.0413527	0.562303	1582
0.363037	-0.0414117	0.562244	1583
0.362977	-0.0414708	0.562185	1584
0.362893	-0.0415298	0.562126	1585
0.362129	-0.0415889	0.562067	1586
0.361947	-0.0416479	0.562009	1587
0.361815	-0.0417069	0.56195	1588
0.361688	-0.041766	0.561891	1589
0.361589	-0.041825	0.561832	1590
0.361567	-0.0418841	0.561773	1591
0.361228	-0.0419431	0.561714	1592
0.361228	-0.0420022	0.561655	1593
0.361128	-0.0420612	0.561596	1594
0.361033	-0.0421202	0.561538	1595
0.360863	-0.0421793	0.561479	1596
0.36042	-0.0422383	0.56142	1597
0.360272	-0.0422974	0.561361	1598
0.360271	-0.0423564	0.561302	1599
0.359877	-0.0424155	0.561243	1600
0.35987	-0.0424745	0.561184	1601
0.359792	-0.0425335	0.561126	1602
0.359776	-0.0425926	0.561067	1603
0.359613	-0.0426516	0.561008	1604
0.359587	-0.0427107	0.560949	1605
0.35952	-0.0427697	0.56089	1606
0.359419	-0.0428287	0.560831	1607
0.359402	-0.0428878	0.560772	1608
0.359402	-0.0429468	0.560713	1609
0.359298	-0.0430059	0.560655	1610
0.358952	-0.0430649	0.560596	1611
0.358922	-0.043124	0.560537	1612
0.358688	-0.043183	0.560478	1613
0.358556	-0.043242	0.560419	1614
0.358526	-0.0433011	0.56036	1615
0.358054	-0.0433601	0.560301	1616
0.357986	-0.0434192	0.560242	1617
0.357598	-0.0434782	0.560184	1618
0.357403	-0.0435373	0.560125	1619
0.357299	-0.0435963	0.575527	1620
0.357264	-0.0436553	0.575468	1621
0.357142	-0.0437144	0.575409	1622
0.357129	-0.0437734	0.57535	1623
0.357066	-0.0438325	0.575292	1624
0.357008	-0.0438915	0.575233	1625
0.356891	-0.0439506	0.575174	1626
0.3568	-0.0440096	0.575115	1627
0.356592	-0.0440686	0.575056	1628
0.356585	-0.0441277	0.574997	1629
0.356375	-0.0441867	0.574938	1630
0.356308	-0.0442458	0.57488	1631
0.356107	-0.0443048	0.574821	1632
0.355795	-0.0443638	0.574762	1633
0.355503	-0.0444229	0.574703	1634
0.354986	-0.0444819	0.574644	1635
0.35475	-0.044541	0.574585	1636
0.354746	-0.0446	0.574526	1637
0.354638	-0.0446591	0.574467	1638
0.354605	-0.0447181	0.574409	1639
0.354563	-0.0447771	0.57435	1640
0.354231	-0.0448362	0.574291	1641
0.35412	-0.0448952	0.574232	1642
0.353965	-0.0449543	0.574173	1643
0.353559	-0.0450133	0.574114	1644
0.353342	-0.0450724	0.574055	1645
0.353046	-0.0451314	0.573997	1646
0.352482	-0.0451904	0.573938	1647
0.352418	-0.0452495	0.573879	1648
0.352073	-0.0453085	0.57382	1649
0.351734	-0.0453676	0.573761	1650
0.351681	-0.0454266	0.573702	1651
0.351657	-0.0454857	0.573643	1652
0.351298	-0.0455447	0.573584	1653
0.351108	-0.0456037	0.573526	1654
0.351062	-0.0456628	0.573467	1655
0.351024	-0.0457218	0.573408	1656
0.350953	-0.0457809	0.573349	1657
0.35071	-0.0458399	0.57329	1658
0.350655	-0.0458989	0.573231	1659
0.350538	-0.045958	0.573172	1660
0.350509	-0.046017	0.573113	1661
0.350507	-0.0460761	0.573055	1662
0.350109	-0.0461351	0.572996	1663
0.349687	-0.0379168	0.572937	1664
0.34968	-0.0379758	0.572878	1665
0.349249	-0.0380349	0.572819	1666
0.3491	-0.0380939	0.57276	1667
0.348716	-0.0381529	0.572701	1668
0.348598	-0.038212	0.587729	1669
0.348582	-0.038271	0.58767	1670
0.348543	-0.0383301	0.587611	1671
0.348538	-0.0383891	0.587552	1672
0.348442	-0.0384482	0.587493	1673
0.348117	-0.0385072	0.587434	1674
0.347894	-0.0385662	0.587375	1675
0.347851	-0.0386253	0.587317	1676
0.347833	-0.0386843	0.587258	1677
0.347793	-0.0387434	0.587199	1678
0.347588	-0.0388024	0.58714	1679
0.347392	-0.0388615	0.587081	1680
0.347377	-0.0389205	0.587022	1681
0.347339	-0.0389795	0.586963	1682
0.347	-0.0390386	0.586905	1683
0.346983	-0.0390976	0.586846	1684
0.346924	-0.0391567	0.586787	1685
0.346822	-0.0310056	0.586728	1686
0.346677	-0.0310647	0.586669	1687
0.346464	-0.0311237	0.58661	1688
0.346146	-0.0311828	0.586551	1689
0.346076	-0.0312418	0.586492	1690
0.345632	-0.0313009	0.586434	1691
0.345606	-0.0313599	0.586375	1692
0.345413	-0.0314189	0.586316	1693
0.345334	-0.031478	0.586257	1694
0.345329	-0.031537	0.586198	1695
0.345236	-0.0315961	0.586139	1696
0.3452	-0.0316551	0.58608	1697
0.34511	-0.0317142	0.586021	1698
0.345065	-0.0317732	0.585963	1699
0.344968	-0.0318322	0.585904	1700
0.344825	-0.0318913	0.585845	1701
0.34445	-0.0319503	0.585786	1702
0.344185	-0.0320094	0.585727	1703
0.34405	-0.0320684	0.585668	1704
0.343915	-0.0321274	0.585609	1705
0.343451	-0.0321865	0.585551	1706
0.343409	-0.0322455	0.585492	1707
0.34333	-0.0323046	0.585433	1708
0.343168	-0.0323636	0.585374	1709
0.343139	-0.0324227	0.585315	1710
0.342969	-0.0324817	0.585256	1711
0.34295	-0.0325407	0.585197	1712
0.342915	-0.0325998	0.585138	1713
0.342741	-0.0326588	0.58508	1714
0.342736	-0.0327179	0.585021	1715
0.342576	-0.0327769	0.584962	1716
0.342304	-0.032836	0.584903	1717
0.342211	-0.032895	0.584844	1718
0.342032	-0.032954	0.584785	1719
0.341991	-0.0330131	0.584726	1720
0.341725	-0.0330721	0.584668	1721
0.341539	-0.0331312	0.584609	1722
0.34149	-0.0331902	0.58455	1723
0.341278	-0.0332493	0.584491	1724
0.34073	-0.0333083	0.584432	1725
0.340703	-0.0333673	0.584373	1726
0.340346	-0.0334264	0.584314	1727
0.340265	-0.0334854	0.584255	1728
0.340232	-0.0335445	0.584197	1729
0.340076	-0.0336035	0.584138	1730
0.340033	-0.0336626	0.584079	1731
0.34	-0.0337216	0.58402	1732
0.339845	-0.0337806	0.583961	1733
0.339738	-0.0338397	0.583902	1734
0.339677	-0.0338987	0.583843	1735
0.339578	-0.0339578	0.583784	1736
0.339133	-0.0340168	0.583726	1737
0.339028	-0.0340758	0.583667	1738
0.338985	-0.0341349	0.583608	1739
0.338888	-0.0341939	0.583549	1740
0.338825	-0.034253	0.58349	1741
0.338779	-0.034312	0.583431	1742
0.338676	-0.0343711	0.583372	1743
0.338668	-0.0344301	0.583314	1744
0.338636	-0.0344891	0.583255	1745
0.338507	-0.0345482	0.597847	1746
0.338507	-0.0346072	0.597788	1747
0.338278	-0.0346663	0.597729	1748
0.338216	-0.0347253	0.59767	1749
0.338159	-0.0347844	0.597611	1750
0.338097	-0.0348434	0.597553	1751
0.337924	-0.0349024	0.597494	1752
0.337862	-0.0349615	0.597435	1753
0.33786	-0.0350205	0.597376	1754
0.337824	-0.0350796	0.597317	1755
0.337694	-0.0351386	0.597258	1756
0.337579	-0.0351977	0.597199	1757
0.337446	-0.0352567	0.597141	1758
0.337316	-0.0353157	0.597082	1759
0.337095	-0.0353748	0.597023	1760
0.336924	-0.0354338	0.596964	1761
0.336905	-0.0354929	0.596905	1762
0.336812	-0.0355519	0.596846	1763
0.336811	-0.0356109	0.596787	1764
0.336724	-0.03567	0.596728	1765
0.336551	-0.035729	0.59667	1766
0.336543	-0.0357881	0.596611	1767
0.336542	-0.0358471	0.611118	1768
0.336484	-0.0359062	0.611059	1769
0.336477	-0.0359652	0.611001	1770
0.336415	-0.0360242	0.610942	1771
0.336302	-0.0360833	0.610883	1772
0.335816	-0.0361423	0.610824	1773
0.335805	-0.0362014	0.610765	1774
0.335735	-0.0362604	0.610706	1775
0.335377	-0.0363195	0.610647	1776
0.335368	-0.0363785	0.610588	1777
0.335221	-0.0364375	0.61053	1778
0.335201	-0.0364966	0.610471	1779
0.335082	-0.0365556	0.610412	1780
0.334922	-0.0366147	0.610353	1781
0.334882	-0.0366737	0.610294	1782
0.334826	-0.0367328	0.610235	1783
0.334821	-0.0367918	0.610176	1784
0.334715	-0.0368508	0.610118	1785
0.334611	-0.0369099	0.610059	1786
0.334475	-0.0369689	0.61	1787
0.334423	-0.037028	0.609941	1788
0.3341	-0.037087	0.609882	1789
0.334054	-0.037146	0.609823	1790
0.333916	-0.0372051	0.609764	1791
0.333836	-0.0372641	0.609705	1792
0.333823	-0.0373232	0.609647	1793
0.333559	-0.0373822	0.609588	1794
0.333344	-0.0374413	0.609529	1795
0.333341	-0.0375003	0.60947	1796
0.333297	-0.0375593	0.609411	1797
0.33318	-0.0376184	0.609352	1798
0.333134	-0.0376774	0.609293	1799
0.333066	-0.0377365	0.609234	1800
0.332958	-0.0377955	0.609176	1801
0.332819	-0.0378546	0.609117	1802
0.332774	-0.0379136	0.609058	1803
0.33269	-0.0379726	0.608999	1804
0.33242	-0.0380317	0.60894	1805
0.332373	-0.0380907	0.608881	1806
0.332291	-0.0381498	0.608822	1807
0.331969	-0.0382088	0.608764	1808
0.331944	-0.0382679	0.608705	1809
0.331892	-0.0383269	0.608646	1810
0.331809	-0.0383859	0.608587	1811
0.331767	-0.038445	0.608528	1812
0.331706	-0.038504	0.608469	1813
0.331615	-0.0385631	0.622764	1814
0.331575	-0.0386221	0.622706	1815
0.33155	-0.0386811	0.622647	1816
0.331474	-0.0387402	0.622588	1817
0.331428	-0.0387992	0.622529	1818
0.331391	-0.0388583	0.62247	1819
0.331275	-0.0389173	0.622411	1820
0.331263	-0.0389764	0.622352	1821
0.331196	-0.0390354	0.622293	1822
0.331179	-0.0390944	0.622235	1823
0.331076	-0.0391535	0.622176	1824
0.331056	-0.0392125	0.622117	1825
0.331028	-0.0392716	0.622058	1826
0.330934	-0.0393306	0.621999	1827
0.33088	-0.0393897	0.62194	1828
0.330746	-0.0394487	0.621881	1829
0.330666	-0.0395077	0.621822	1830
0.330588	-0.0395668	0.621764	1831
0.330559	-0.0396258	0.621705	1832
0.330487	-0.0396849	0.621646	1833
0.330256	-0.0397439	0.621587	1834
0.33005	-0.039803	0.621528	1835
0.329865	-0.039862	0.621469	1836
0.329854	-0.039921	0.62141	1837
0.329762	-0.0399801	0.621352	1838
0.329732	-0.0400391	0.621293	1839
0.329727	-0.0400982	0.621234	1840
0.329624	-0.0401572	0.621175	1841
0.329552	-0.0402162	0.621116	1842
0.329478	-0.0402753	0.621057	1843
0.329446	-0.0403343	0.620998	1844
0.329433	-0.0403934	0.620939	1845
0.329386	-0.0404524	0.620881	1846
0.329068	-0.0405115	0.620822	1847
0.329035	-0.0405705	0.620763	1848
0.328772	-0.0406295	0.620704	1849
0.32866	-0.0406886	0.620645	1850
0.328528	-0.0407476	0.620586	1851
0.328395	-0.0408067	0.620527	1852
0.327974	-0.0408657	0.620469	1853
0.327774	-0.0409248	0.62041	1854
0.327744	-0.0409838	0.620351	1855
0.327342	-0.0410428	0.620292	1856
0.327098	-0.0411019	0.620233	1857
0.327088	-0.0411609	0.620174	1858
0.327021	-0.04122	0.620115	1859
0.326987	-0.041279	0.620056	1860
0.32686	-0.0413381	0.619998	1861
0.326807	-0.0413971	0.619939	1862
0.326753	-0.0414561	0.61988	1863
0.326715	-0.0415152	0.619821	1864
0.326703	-0.0415742	0.619762	1865
0.326667	-0.0416333	0.619703	1866
0.32654	-0.0416923	0.619644	1867
0.326512	-0.0417514	0.619585	1868
0.326465	-0.0418104	0.619527	1869
0.326391	-0.0418694	0.619468	1870
0.326275	-0.0419285	0.619409	1871
0.326244	-0.0419875	0.61935	1872
0.326186	-0.0420466	0.619291	1873
0.326156	-0.0421056	0.619232	1874
0.326122	-0.0421646	0.619173	1875
0.325844	-0.0422237	0.619115	1876
0.325785	-0.0422827	0.619056	1877
0.325537	-0.0423418	0.618997	1878
0.325167	-0.0424008	0.618938	1879
0.32487	-0.0424599	0.618879	1880
0.324868	-0.0425189	0.61882	1881
0.324838	-0.0425779	0.618761	1882
0.32476	-0.042637	0.618702	1883
0.324565	-0.042696	0.618644	1884
0.324476	-0.0427551	0.618585	1885
0.324476	-0.0428141	0.618526	1886
0.324379	-0.0428732	0.618467	1887
0.324372	-0.0429322	0.618408	1888
0.324262	-0.0429912	0.618349	1889
0.324142	-0.0430503	0.61829	1890
0.323856	-0.0431093	0.618231	1891
0.323604	-0.0431684	0.618173	1892
0.323402	-0.0432274	0.618114	1893
0.323185	-0.0432865	0.618055	1894
0.32317	-0.0433455	0.617996	1895
0.323147	-0.0434045	0.617937	1896
0.322863	-0.0434636	0.617878	1897
0.322767	-0.0435226	0.617819	1898
0.322675	-0.0435817	0.617761	1899
0.322593	-0.0436407	0.617702	1900
0.322555	-0.0436997	0.617643	1901
0.322495	-0.0437588	0.617584	1902
0.322425	-0.0438178	0.617525	1903
0.322321	-0.0438769	0.617466	1904
0.322094	-0.0439359	0.617407	1905
0.322022	-0.043995	0.617348	1906
0.321998	-0.044054	0.61729	1907
0.321896	-0.044113	0.617231	1908
0.321834	-0.0441721	0.617172	1909
0.321756	-0.0442311	0.617113	1910
0.321732	-0.0442902	0.617054	1911
0.321614	-0.0443492	0.616995	1912
0.321425	-0.0444083	0.616936	1913
0.321414	-0.0444673	0.616878	1914
0.321215	-0.0445263	0.616819	1915
0.320917	-0.0445854	0.61676	1916
0.320887	-0.0446444	0.616701	1917
0.320878	-0.0447035	0.616642	1918
0.320866	-0.0447625	0.616583	1919
0.320787	-0.0448216	0.616524	1920
0.320787	-0.0448806	0.616465	1921
0.320744	-0.0449396	0.616407	1922
0.320708	-0.0449987	0.616348	1923
0.320658	-0.0450577	0.616289	1924
0.320599	-0.0451168	0.61623	1925
0.320551	-0.0451758	0.616171	1926
0.320534	-0.0452348	0.616112	1927
0.320522	-0.0452939	0.616053	1928
0.320359	-0.0453529	0.615994	1929
0.320287	-0.045412	0.615936	1930
0.320104	-0.045471	0.615877	1931
0.320008	-0.0455301	0.615818	1932
0.31984	-0.0455891	0.615759	1933
0.319778	-0.0456481	0.6157	1934
0.319655	-0.0457072	0.615641	1935
0.319556	-0.0457662	0.615582	1936
0.319464	-0.0458253	0.615524	1937
0.319295	-0.0458843	0.615465	1938
0.319213	-0.0459434	0.615406	1939
0.318975	-0.0460024	0.615347	1940
0.318918	-0.0460614	0.615288	1941
0.318866	-0.0461205	0.615229	1942
0.318862	-0.0461795	0.61517	1943
0.318409	-0.0462386	0.615111	1944
0.318339	-0.0462976	0.615053	1945
0.318319	-0.0463567	0.614994	1946
0.318151	-0.0464157	0.614935	1947
0.318116	-0.0464747	0.614876	1948
0.318104	-0.0465338	0.614817	1949
0.318016	-0.0465928	0.614758	1950
0.317973	-0.0466519	0.614699	1951
0.31778	-0.0467109	0.614641	1952
0.317753	-0.0467699	0.614582	1953
0.317562	-0.046829	0.614523	1954
0.317531	-0.046888	0.614464	1955
0.317396	-0.0469471	0.614405	1956
0.317343	-0.0470061	0.614346	1957
0.31729	-0.0470652	0.614287	1958
0.317224	-0.0471242	0.614228	1959
0.317163	-0.0471832	0.61417	1960
0.316842	-0.0472423	0.614111	1961
0.3166	-0.0473013	0.614052	1962
0.316572	-0.0473604	0.613993	1963
0.316434	-0.0474194	0.613934	1964
0.316307	-0.0474785	0.613875	1965
0.316169	-0.0475375	0.613816	1966
0.315778	-0.0475965	0.613757	1967
0.315714	-0.0476556	0.613699	1968
0.315273	-0.0477146	0.61364	1969
0.315082	-0.0477737	0.613581	1970
0.315034	-0.0478327	0.613522	1971
0.314938	-0.0478918	0.613463	1972
0.314848	-0.0479508	0.613404	1973
0.314746	-0.0480098	0.613345	1974
0.314707	-0.0480689	0.613287	1975
0.31451	-0.0481279	0.613228	1976
0.314501	-0.048187	0.613169	1977
0.31436	-0.048246	0.61311	1978
0.31435	-0.048305	0.613051	1979
0.314155	-0.0483641	0.612992	1980
0.314103	-0.0484231	0.612933	1981
0.314095	-0.0484822	0.612874	1982
0.313903	-0.0485412	0.612816	1983
0.313723	-0.0486003	0.612757	1984
0.313683	-0.0486593	0.612698	1985
0.313631	-0.0487183	0.612639	1986
0.313444	-0.0487774	0.61258	1987
0.313064	-0.0488364	0.612521	1988
0.312941	-0.0488955	0.612462	1989
0.312706	-0.0489545	0.612404	1990
0.312627	-0.0490136	0.612345	1991
0.311973	-0.0490726	0.612286	1992
0.311896	-0.0491316	0.612227	1993
0.311794	-0.0491907	0.612168	1994
0.311791	-0.0492497	0.612109	1995
0.311662	-0.0493088	0.61205	1996
0.311169	-0.0493678	0.611991	1997
0.310962	-0.0494269	0.611933	1998
0.310841	-0.0494859	0.611874	1999
[truncated: 15,057 more rows]

## Sheet: Figure_6e
ROC - IFNGR2
1-Specificity	Sensitivity	Method
1	1	scMINER
0.993865	1	scMINER
0.98773	1	scMINER
0.981595	1	scMINER
0.97546	1	scMINER
0.969325	1	scMINER
0.96319	1	scMINER
0.957055	1	scMINER
0.95092	1	scMINER
0.944785	1	scMINER
0.93865	1	scMINER
0.932515	1	scMINER
0.92638	1	scMINER
0.920245	1	scMINER
0.91411	1	scMINER
0.907975	1	scMINER
0.90184	1	scMINER
0.895706	1	scMINER
0.889571	1	scMINER
0.883436	1	scMINER
0.877301	1	scMINER
0.871166	1	scMINER
0.865031	1	scMINER
0.858896	1	scMINER
0.852761	1	scMINER
0.846626	1	scMINER
0.840491	1	scMINER
0.834356	1	scMINER
0.828221	1	scMINER
0.822086	1	scMINER
0.815951	1	scMINER
0.815951	0.96	scMINER
0.809816	0.96	scMINER
0.803681	0.96	scMINER
0.797546	0.96	scMINER
0.791411	0.96	scMINER
0.785276	0.96	scMINER
0.779141	0.96	scMINER
0.773006	0.96	scMINER
0.766871	0.96	scMINER
0.760736	0.96	scMINER
0.754601	0.96	scMINER
0.754601	0.92	scMINER
0.748466	0.92	scMINER
0.742331	0.92	scMINER
0.736196	0.92	scMINER
0.730061	0.92	scMINER
0.723926	0.92	scMINER
0.717791	0.92	scMINER
0.711656	0.92	scMINER
0.705521	0.92	scMINER
0.699387	0.92	scMINER
0.693252	0.92	scMINER
0.687117	0.92	scMINER
0.680982	0.92	scMINER
0.674847	0.92	scMINER
0.668712	0.92	scMINER
0.662577	0.92	scMINER
0.656442	0.92	scMINER
0.650307	0.92	scMINER
0.644172	0.92	scMINER
0.638037	0.92	scMINER
0.631902	0.92	scMINER
0.625767	0.92	scMINER
0.619632	0.92	scMINER
0.613497	0.92	scMINER
0.607362	0.92	scMINER
0.601227	0.92	scMINER
0.595092	0.92	scMINER
0.588957	0.92	scMINER
0.582822	0.92	scMINER
0.576687	0.92	scMINER
0.570552	0.92	scMINER
0.564417	0.92	scMINER
0.558282	0.92	scMINER
0.552147	0.92	scMINER
0.546012	0.92	scMINER
0.539877	0.92	scMINER
0.533742	0.92	scMINER
0.527607	0.92	scMINER
0.521472	0.92	scMINER
0.515337	0.92	scMINER
0.509202	0.92	scMINER
0.503067	0.92	scMINER
0.496933	0.92	scMINER
0.490798	0.92	scMINER
0.484663	0.92	scMINER
0.478528	0.92	scMINER
0.472393	0.92	scMINER
0.466258	0.92	scMINER
0.460123	0.92	scMINER
0.453988	0.92	scMINER
0.447853	0.92	scMINER
0.441718	0.92	scMINER
0.435583	0.92	scMINER
0.429448	0.92	scMINER
0.423313	0.92	scMINER
0.417178	0.92	scMINER
0.411043	0.92	scMINER
0.404908	0.92	scMINER
0.398773	0.92	scMINER
0.392638	0.92	scMINER
0.386503	0.92	scMINER
0.386503	0.88	scMINER
0.380368	0.88	scMINER
0.374233	0.88	scMINER
0.368098	0.88	scMINER
0.361963	0.88	scMINER
0.355828	0.88	scMINER
0.349693	0.88	scMINER
0.343558	0.88	scMINER
0.337423	0.88	scMINER
0.331288	0.88	scMINER
0.325153	0.88	scMINER
0.319018	0.88	scMINER
0.312883	0.88	scMINER
0.306748	0.88	scMINER
0.300613	0.88	scMINER
0.294479	0.88	scMINER
0.294479	0.84	scMINER
0.288344	0.84	scMINER
0.282209	0.84	scMINER
0.276074	0.84	scMINER
0.269939	0.84	scMINER
0.263804	0.84	scMINER
0.263804	0.8	scMINER
0.263804	0.76	scMINER
0.257669	0.76	scMINER
0.251534	0.76	scMINER
0.245399	0.76	scMINER
0.245399	0.72	scMINER
0.239264	0.72	scMINER
0.233129	0.72	scMINER
0.233129	0.68	scMINER
0.233129	0.64	scMINER
0.226994	0.64	scMINER
0.220859	0.64	scMINER
0.214724	0.64	scMINER
0.208589	0.64	scMINER
0.202454	0.64	scMINER
0.196319	0.64	scMINER
0.190184	0.64	scMINER
0.190184	0.6	scMINER
0.184049	0.6	scMINER
0.177914	0.6	scMINER
0.171779	0.6	scMINER
0.165644	0.6	scMINER
0.165644	0.56	scMINER
0.159509	0.56	scMINER
0.153374	0.56	scMINER
0.147239	0.56	scMINER
0.141104	0.56	scMINER
0.134969	0.56	scMINER
0.134969	0.52	scMINER
0.128834	0.52	scMINER
0.122699	0.52	scMINER
0.122699	0.48	scMINER
0.116564	0.48	scMINER
0.116564	0.44	scMINER
0.116564	0.4	scMINER
0.110429	0.4	scMINER
0.104294	0.4	scMINER
0.104294	0.36	scMINER
0.0981595	0.36	scMINER
0.0920245	0.36	scMINER
0.0920245	0.32	scMINER
0.0858896	0.32	scMINER
0.0797546	0.32	scMINER
0.0736196	0.32	scMINER
0.0736196	0.28	scMINER
0.0674847	0.28	scMINER
0.0613497	0.28	scMINER
0.0552147	0.28	scMINER
0.0552147	0.24	scMINER
0.0490798	0.24	scMINER
0.0429448	0.24	scMINER
0.0368098	0.24	scMINER
0.0306748	0.24	scMINER
0.0245399	0.24	scMINER
0.0245399	0.2	scMINER
0.0245399	0.16	scMINER
0.0245399	0.12	scMINER
0.0245399	0.08	scMINER
0.0184049	0.08	scMINER
0.0184049	0.04	scMINER
0.0122699	0.04	scMINER
0.00613497	0.04	scMINER
0.00613497	0	scMINER
0	0	scMINER
1	1	Random
0.993865	1	Random
0.98773	1	Random
0.98773	0.96	Random
0.981595	0.96	Random
0.97546	0.96	Random
0.969325	0.96	Random
0.96319	0.96	Random
0.957055	0.96	Random
0.95092	0.96	Random
0.944785	0.96	Random
0.93865	0.96	Random
0.932515	0.96	Random
0.92638	0.96	Random
0.920245	0.96	Random
0.91411	0.96	Random
0.907975	0.96	Random
0.90184	0.96	Random
0.895706	0.96	Random
0.895706	0.92	Random
0.889571	0.92	Random
0.883436	0.92	Random
0.883436	0.88	Random
0.877301	0.88	Random
0.871166	0.88	Random
0.865031	0.88	Random
0.865031	0.84	Random
0.858896	0.84	Random
0.852761	0.84	Random
0.846626	0.84	Random
0.846626	0.8	Random
0.840491	0.8	Random
0.834356	0.8	Random
0.828221	0.8	Random
0.822086	0.8	Random
0.822086	0.76	Random
0.815951	0.76	Random
0.809816	0.76	Random
0.803681	0.76	Random
0.797546	0.76	Random
0.791411	0.76	Random
0.785276	0.76	Random
0.779141	0.76	Random
0.773006	0.76	Random
0.766871	0.76	Random
0.760736	0.76	Random
0.754601	0.76	Random
0.748466	0.76	Random
0.742331	0.76	Random
0.736196	0.76	Random
0.730061	0.76	Random
0.723926	0.76	Random
0.717791	0.76	Random
0.711656	0.76	Random
0.705521	0.76	Random
0.699387	0.76	Random
0.693252	0.76	Random
0.687117	0.76	Random
0.687117	0.72	Random
0.687117	0.68	Random
0.680982	0.68	Random
0.680982	0.64	Random
0.674847	0.64	Random
0.668712	0.64	Random
0.662577	0.64	Random
0.656442	0.64	Random
0.650307	0.64	Random
0.644172	0.64	Random
0.638037	0.64	Random
0.631902	0.64	Random
0.625767	0.64	Random
0.619632	0.64	Random
0.613497	0.64	Random
0.607362	0.64	Random
0.601227	0.64	Random
0.595092	0.64	Random
0.588957	0.64	Random
0.582822	0.64	Random
0.576687	0.64	Random
0.576687	0.6	Random
0.576687	0.56	Random
0.576687	0.52	Random
0.576687	0.48	Random
0.570552	0.48	Random
0.564417	0.48	Random
0.558282	0.48	Random
0.552147	0.48	Random
0.546012	0.48	Random
0.539877	0.48	Random
0.533742	0.48	Random
0.527607	0.48	Random
0.521472	0.48	Random
0.515337	0.48	Random
0.509202	0.48	Random
0.503067	0.48	Random
0.496933	0.48	Random
0.496933	0.44	Random
0.490798	0.44	Random
0.484663	0.44	Random
0.478528	0.44	Random
0.472393	0.44	Random
0.466258	0.44	Random
0.466258	0.4	Random
0.460123	0.4	Random
0.453988	0.4	Random
0.447853	0.4	Random
0.441718	0.4	Random
0.435583	0.4	Random
0.429448	0.4	Random
0.429448	0.36	Random
0.423313	0.36	Random
0.417178	0.36	Random
0.411043	0.36	Random
0.404908	0.36	Random
0.398773	0.36	Random
0.392638	0.36	Random
0.386503	0.36	Random
0.380368	0.36	Random
0.374233	0.36	Random
0.368098	0.36	Random
0.361963	0.36	Random
0.355828	0.36	Random
0.355828	0.32	Random
0.349693	0.32	Random
0.343558	0.32	Random
0.337423	0.32	Random
0.331288	0.32	Random
0.325153	0.32	Random
0.319018	0.32	Random
0.312883	0.32	Random
0.306748	0.32	Random
0.300613	0.32	Random
0.294479	0.32	Random
0.294479	0.28	Random
0.294479	0.24	Random
0.288344	0.24	Random
0.282209	0.24	Random
0.276074	0.24	Random
0.269939	0.24	Random
0.263804	0.24	Random
0.257669	0.24	Random
0.251534	0.24	Random
0.245399	0.24	Random
0.245399	0.2	Random
0.239264	0.2	Random
0.233129	0.2	Random
0.226994	0.2	Random
0.226994	0.16	Random
0.220859	0.16	Random
0.214724	0.16	Random
0.208589	0.16	Random
0.202454	0.16	Random
0.196319	0.16	Random
0.190184	0.16	Random
0.184049	0.16	Random
0.177914	0.16	Random
0.171779	0.16	Random
0.165644	0.16	Random
0.159509	0.16	Random
0.153374	0.16	Random
0.147239	0.16	Random
0.141104	0.16	Random
0.134969	0.16	Random
0.128834	0.16	Random
0.122699	0.16	Random
0.122699	0.12	Random
0.116564	0.12	Random
0.110429	0.12	Random
0.110429	0.08	Random
0.104294	0.08	Random
0.0981595	0.08	Random
0.0920245	0.08	Random
0.0858896	0.08	Random
0.0797546	0.08	Random
0.0736196	0.08	Random
0.0674847	0.08	Random
0.0674847	0.04	Random
0.0613497	0.04	Random
0.0552147	0.04	Random
0.0490798	0.04	Random
0.0429448	0.04	Random
0.0368098	0.04	Random
0.0306748	0.04	Random
0.0245399	0.04	Random
0.0184049	0.04	Random
0.0122699	0.04	Random
0.0122699	0	Random
0.00613497	0	Random
0	0	Random

## Sheet: Figure_6f
Marker	Cell_Type	Data_Modality	% Percentage	Average_Quantification	Average_Quantification_Scaled
CD19	CD4T	Protein	20.0834	2507.85	-0.447172
FCGR2A	CD4T	Protein	34.3641	14302	-0.531278
CD40	CD4T	Protein	29.2564	7319.95	-0.558681
MS4A1	CD4T	Protein	27.6928	7344.11	-0.439666
TNFRSF13C	CD4T	Protein	40.0625	12496.9	-0.436347
CD22	CD4T	Protein	10.8061	1919.6	-0.438836
CCR6	CD4T	Protein	30.7505	8859.51	-0.387349
NT5E	CD4T	Protein	56.4281	57921.3	-0.566393
CXCR5	CD4T	Protein	49.2356	16816.7	-0.337988
BTLA	CD4T	Protein	72.3072	34638.8	-0.566474
CD4	CD4T	Protein	99.4788	5.85739e+06	1.78644
CD3D	CD4T	Protein	100	3.55294e+06	1.56527
CD3E	CD4T	Protein	100	3.55294e+06	1.56527
CD3G	CD4T	Protein	100	3.55294e+06	1.56527
DPP4	CD4T	Protein	87.4218	248291	1.26824
ICOS	CD4T	Protein	90.5142	290687	1.52951
CD28	CD4T	Protein	97.8805	846883	1.38598
SELL	CD4T	Protein	98.6449	9.06719e+06	1.20913
CD8A	CD4T	Protein	14.6977	2379.92	-0.456276
CD8B	CD4T	Protein	14.6977	2379.92	-0.456276
KLRK1	CD4T	Protein	48.5754	17818.5	-0.598193
CD36	CD4T	Protein	6.08061	3418.85	-0.445666
CD33	CD4T	Protein	11.9875	9475.86	-0.444459
ITGAX	CD4T	Protein	18.624	30130.2	-0.491932
CD14	CD4T	Protein	22.8631	5255.12	-0.409287
CD86	CD4T	Protein	9.83322	1955.89	-0.451561
ENTPD1	CD4T	Protein	20.5003	5537.84	-0.704611
PECAM1	CD4T	Protein	39.9236	46217.5	-0.593972
ITGAM	CD4T	Protein	83.1133	143643	-0.528784
CD1D	CD4T	Protein	40.5142	12657.9	-0.583974
LILRB1	CD4T	Protein	40.0625	11797	-0.727639
NCAM1	CD4T	Protein	24.8436	8316.58	-0.455926
FCGR3A	CD4T	Protein	68.1028	122260	-0.462994
CD244	CD4T	Protein	52.0848	28934.5	-0.619322
KLRD1	CD4T	Protein	38.4295	22964.9	-0.461264
NCR1	CD4T	Protein	57.0535	20571.8	-0.450405
IL2RB	CD4T	Protein	84.9896	71716	-0.424234
KIR3DL1	CD4T	Protein	31.4802	12376.8	-0.460334
KLRG1	CD4T	Protein	71.7165	153012	-0.541176
KLRB1	CD4T	Protein	44.9965	21571.4	-0.14262
NCR3	CD4T	Protein	89.2634	81880.7	-0.377148
CD191	NK	Protein	19.6286	2756.56	-0.446723
FCGR2A1	NK	Protein	45.8886	121646	-0.449773
CD401	NK	Protein	29.9735	8054.59	-0.551197
MS4A11	NK	Protein	24.4032	6208.61	-0.449464
TNFRSF13C1	NK	Protein	42.1751	13933.7	-0.425682
CD221	NK	Protein	11.9363	2385.4	-0.420707
CCR61	NK	Protein	28.382	8313.7	-0.405907
NT5E1	NK	Protein	43.1034	15381.2	-0.648702
CXCR51	NK	Protein	48.4085	14996.3	-0.397884
BTLA1	NK	Protein	60.2122	24498.5	-0.693576
CD41	NK	Protein	64.9867	59466.8	-0.486272
CD3D1	NK	Protein	52.122	22754.2	-0.667716
CD3E1	NK	Protein	52.122	22754.2	-0.667716
CD3G1	NK	Protein	52.122	22754.2	-0.667716
DPP41	NK	Protein	49.3369	19840	-0.756346
ICOS1	NK	Protein	60.0796	28343.3	-0.614628
CD281	NK	Protein	80.1061	53417.8	-0.681352
SELL1	NK	Protein	90.0531	1.55733e+06	-0.620112
CD8A1	NK	Protein	47.878	99440.1	-0.422952
CD8B1	NK	Protein	47.878	99440.1	-0.422952
KLRK11	NK	Protein	80.2387	89259.5	0.337745
CD361	NK	Protein	7.02918	3419.63	-0.445664
CD331	NK	Protein	12.4668	15394.8	-0.432118
ITGAX1	NK	Protein	69.7613	201962	-0.279131
CD141	NK	Protein	14.4562	1824.32	-0.514095
CD861	NK	Protein	9.41645	2009.08	-0.448217
ENTPD11	NK	Protein	18.1698	4451.62	-0.725787
PECAM11	NK	Protein	64.4562	71785.7	-0.510206
ITGAM1	NK	Protein	99.4695	2.33222e+06	-0.18672
CD1D1	NK	Protein	38.4615	12037.8	-0.61564
LILRB11	NK	Protein	41.6446	13651.4	-0.534433
NCAM11	NK	Protein	100	428711	1.78844
FCGR3A1	NK	Protein	99.2042	1.20294e+07	1.78819
CD2441	NK	Protein	96.2865	1.16137e+06	1.762
KLRD11	NK	Protein	85.809	575580	1.7851
NCR11	NK	Protein	89.7878	426466	1.78764
IL2RB1	NK	Protein	98.5411	792571	1.78382
KIR3DL11	NK	Protein	54.244	743749	1.78818
KLRG11	NK	Protein	89.6552	973428	1.37662
KLRB11	NK	Protein	69.7613	50045.4	1.42802
NCR31	NK	Protein	97.3475	316058	1.78289
CD192	CD8T	Protein	21.7069	2535.49	-0.447122
FCGR2A2	CD8T	Protein	43.0427	15423	-0.530427
CD402	CD8T	Protein	28.0148	5973.97	-0.572391
MS4A12	CD8T	Protein	30.0557	7285.26	-0.440174
TNFRSF13C2	CD8T	Protein	44.3414	10941.9	-0.44789
CD222	CD8T	Protein	10.9462	1835.74	-0.4421
CCR62	CD8T	Protein	34.5083	8137.14	-0.411911
NT5E2	CD8T	Protein	82.9314	459327	0.210272
CXCR52	CD8T	Protein	46.3822	10640.6	-0.541202
BTLA2	CD8T	Protein	71.6141	202436	1.53673
CD42	CD8T	Protein	73.4694	370361	-0.364406
CD3D2	CD8T	Protein	100	1.7853e+06	0.447165
CD3E2	CD8T	Protein	100	1.7853e+06	0.447165
CD3G2	CD8T	Protein	100	1.7853e+06	0.447165
DPP42	CD8T	Protein	79.7774	207133	0.903486
ICOS2	CD8T	Protein	87.9406	166310	0.512977
CD282	CD8T	Protein	95.9184	602051	0.748083
SELL2	CD8T	Protein	97.2171	8.01848e+06	0.953686
CD8A2	CD8T	Protein	100	6.54122e+06	1.78868
CD8B2	CD8T	Protein	100	6.54122e+06	1.78868
KLRK12	CD8T	Protein	89.4249	186761	1.61509
CD362	CD8T	Protein	8.16327	1680.05	-0.449481
CD332	CD8T	Protein	11.6883	2968.91	-0.458026
ITGAX2	CD8T	Protein	21.3358	6514.75	-0.521177
CD142	CD8T	Protein	24.4898	4233.15	-0.440507
CD862	CD8T	Protein	10.5751	1561.34	-0.476369
ENTPD12	CD8T	Protein	21.7069	4071.69	-0.733194
PECAM12	CD8T	Protein	78.6642	192478	-0.114796
ITGAM2	CD8T	Protein	85.8998	107534	-0.534428
CD1D2	CD8T	Protein	38.0334	10921.5	-0.672644
LILRB12	CD8T	Protein	43.9703	11026	-0.807966
NCAM12	CD8T	Protein	30.0557	14272.8	-0.424128
FCGR3A2	CD8T	Protein	67.5325	360852	-0.417885
CD2442	CD8T	Protein	65.6772	140058	-0.385646
KLRD12	CD8T	Protein	51.9481	51841.8	-0.34388
NCR12	CD8T	Protein	58.4416	20464	-0.450999
IL2RB2	CD8T	Protein	91.2801	96311.1	-0.348896
KIR3DL12	CD8T	Protein	29.6846	26993.6	-0.415397
KLRG12	CD8T	Protein	82.0037	704350	0.747629
KLRB12	CD8T	Protein	44.7124	33765.6	0.530019
NCR32	CD8T	Protein	90.9091	75358.2	-0.437311
CD193	B	Protein	100	1.24201e+06	1.78885
FCGR2A3	B	Protein	98.0263	3.05626e+06	1.77843
CD403	B	Protein	94.0789	233672	1.74706
MS4A13	B	Protein	89.4737	265596	1.7888
TNFRSF13C3	B	Protein	97.0395	312220	1.7885
CD223	B	Protein	77.6316	59143.8	1.78833
CCR63	B	Protein	85.8553	72707.1	1.78354
NT5E3	B	Protein	88.8158	1.21186e+06	1.66631
CXCR53	B	Protein	88.8158	81275.5	1.78289
BTLA3	B	Protein	95.0658	119199	0.493424
CD43	B	Protein	71.7105	34889	-0.495906
CD3D3	B	Protein	62.5	15144	-0.672529
CD3E3	B	Protein	62.5	15144	-0.672529
CD3G3	B	Protein	62.5	15144	-0.672529
DPP43	B	Protein	75.9868	28497.3	-0.679624
ICOS3	B	Protein	67.1053	17662.2	-0.701926
CD283	B	Protein	84.2105	36968.5	-0.72421
SELL3	B	Protein	98.6842	1.61092e+06	-0.607059
CD8A3	B	Protein	25.9868	7609.23	-0.45448
CD8B3	B	Protein	25.9868	7609.23	-0.45448
KLRK13	B	Protein	59.2105	14210.6	-0.645461
CD363	B	Protein	6.57895	2336.14	-0.448041
CD333	B	Protein	11.5132	4821.96	-0.454162
ITGAX3	B	Protein	33.2237	33115.3	-0.488235
CD143	B	Protein	27.6316	4789.64	-0.423507
CD863	B	Protein	17.1053	2581.28	-0.412239
ENTPD13	B	Protein	76.9737	108560	1.30385
PECAM13	B	Protein	74.6711	63481.5	-0.537412
ITGAM3	B	Protein	90.7895	204241	-0.519313
CD1D3	B	Protein	76.3158	28069.3	0.20304
LILRB13	B	Protein	75.6579	24479.1	0.593665
NCAM13	B	Protein	31.5789	13156.2	-0.430089
FCGR3A3	B	Protein	75.9868	330309	-0.423659
CD2443	B	Protein	69.0789	50433.8	-0.574112
KLRD13	B	Protein	55.5921	24103.2	-0.456636
NCR13	B	Protein	64.8026	31291.3	-0.391299
IL2RB3	B	Protein	90.1316	62445.7	-0.452629
KIR3DL13	B	Protein	41.7763	23156.6	-0.427193
KLRG13	B	Protein	79.9342	44510.8	-0.794807
KLRB13	B	Protein	51.3158	9083.09	-0.831484
NCR33	B	Protein	93.75	80803.7	-0.387082
CD194	CM	Protein	48.0315	2139.61	-0.447836
FCGR2A4	CM	Protein	95.2756	362422	-0.266956
CD404	CM	Protein	89.7638	55804.2	-0.0647935
MS4A14	CM	Protein	46.4567	5046.54	-0.459492
TNFRSF13C4	CM	Protein	66.1417	6806.59	-0.478586
CD224	CM	Protein	27.5591	690.208	-0.486684
CCR64	CM	Protein	48.0315	3241.36	-0.578373
NT5E4	CM	Protein	72.4409	8771.06	-0.661491
CXCR54	CM	Protein	81.8898	11716	-0.505818
BTLA4	CM	Protein	92.126	18393	-0.770103
CD44	CM	Protein	99.2126	177886	-0.439853
CD3D4	CM	Protein	77.9528	15682.9	-0.672189
CD3E4	CM	Protein	77.9528	15682.9	-0.672189
CD3G4	CM	Protein	77.9528	15682.9	-0.672189
DPP44	CM	Protein	93.7008	22163.4	-0.735755
ICOS4	CM	Protein	81.8898	14724.6	-0.725935
CD284	CM	Protein	94.4882	35321.8	-0.7285
SELL4	CM	Protein	98.4252	261930	-0.935644
CD8A4	CM	Protein	38.5827	6180.15	-0.454971
CD8B4	CM	Protein	38.5827	6180.15	-0.454971
KLRK14	CM	Protein	78.7402	9346.43	-0.709185
CD364	CM	Protein	94.4882	1.02195e+06	1.78885
CD334	CM	Protein	95.2756	1.08057e+06	1.78876
ITGAX4	CM	Protein	95.2756	1.86505e+06	1.78047
CD144	CM	Protein	100	77161.4	1.7874
CD864	CM	Protein	86.6142	37580.5	1.78839
ENTPD14	CM	Protein	92.126	85779.7	0.859741
PECAM14	CM	Protein	95.2756	763627	1.75639
ITGAM4	CM	Protein	99.2126	1.48468e+07	1.76924
CD1D4	CM	Protein	92.9134	56780.1	1.66922
LILRB14	CM	Protein	92.9134	32951.4	1.47637
NCAM14	CM	Protein	55.9055	4127.05	-0.478293
FCGR3A4	CM	Protein	80.315	13015.2	-0.483647
CD2444	CM	Protein	95.2756	236463	-0.182922
KLRD14	CM	Protein	79.5276	7697.51	-0.523325
NCR14	CM	Protein	86.6142	12495.6	-0.494936
IL2RB4	CM	Protein	96.8504	28027.4	-0.558056
KIR3DL14	CM	Protein	56.6929	4271.61	-0.485253
KLRG14	CM	Protein	95.2756	47307.4	-0.78827
KLRB14	CM	Protein	70.0787	6319.31	-0.983936
NCR34	CM	Protein	99.2126	59742.1	-0.581354
CD195	B	Activity	100	1.84108	1.77427
FCGR2A5	B	Activity	3.61842	-0.152285	-0.351007
CD405	B	Activity	100	1.4414	1.766
MS4A15	B	Activity	100	1.91269	1.77316
TNFRSF13C5	B	Activity	100	1.69736	1.78011
CD225	B	Activity	100	1.72678	1.76621
CCR65	B	Activity	69.4079	0.0640127	0.203184
NT5E5	B	Activity	29.2763	-0.048274	0.651601
CXCR55	B	Activity	100	0.963776	1.78388
BTLA5	B	Activity	23.0263	-0.0701168	1.02255
CD45	B	Activity	37.1711	-0.0245511	-0.529862
CD3D5	B	Activity	13.8158	-0.101298	-0.854046
CD3E5	B	Activity	6.57895	-0.138907	-0.538119
CD3G5	B	Activity	16.7763	-0.0700979	-0.813798
DPP45	B	Activity	0	-0.520651	-0.521653
ICOS5	B	Activity	17.7632	-0.102447	-0.440965
CD285	B	Activity	4.93421	-0.142253	-0.482594
SELL5	B	Activity	100	1.1031	-0.625235
CD8A5	B	Activity	4.27632	-0.160276	-0.436535
CD8B5	B	Activity	17.1053	-0.0791176	-0.236898
KLRK15	B	Activity	9.53947	-0.111834	0.478512
CD365	B	Activity	2.96053	-0.170561	-0.418991
CD335	B	Activity	10.8553	-0.100466	-0.213826
ITGAX5	B	Activity	0.328947	-0.181713	-0.512835
CD145	B	Activity	2.96053	-0.176337	-0.408579
CD865	B	Activity	18.4211	-0.0713418	-0.320206
ENTPD15	B	Activity	15.7895	-0.0996512	-0.103546
PECAM15	B	Activity	69.0789	0.0654683	-0.599609
ITGAM5	B	Activity	14.8026	-0.0864677	-0.619398
CD1D5	B	Activity	27.6316	-0.0464656	-0.0309925
LILRB15	B	Activity	32.2368	-0.03493	-0.136914
NCAM15	B	Activity	56.9079	0.0259258	-0.0179175
FCGR3A5	B	Activity	100	0.383842	-0.358275
CD2445	B	Activity	14.4737	-0.109967	-0.456371
KLRD15	B	Activity	41.1184	0.0298967	-0.612227
NCR15	B	Activity	4.60526	-0.153625	-0.352714
IL2RB5	B	Activity	58.2237	0.0899107	-0.484878
KIR3DL15	B	Activity	22.3684	-0.0648035	0.397171
KLRG15	B	Activity	25.6579	-0.0517152	-0.890645
KLRB15	B	Activity	71.0526	0.0799855	-0.561923
NCR35	B	Activity	79.2763	0.121308	-0.263854
CD1911	CD4T	Activity	0.277971	-0.217363	-0.222876
FCGR2A11	CD4T	Activity	0.138985	-0.232096	-0.503471
CD4011	CD4T	Activity	0	-0.253071	-0.56973
MS4A111	CD4T	Activity	0.0347464	-0.232483	-0.381996
TNFRSF13C11	CD4T	Activity	0	-0.234205	-0.516918
CD2211	CD4T	Activity	0.243224	-0.230276	-0.294251
CCR611	CD4T	Activity	99.2703	0.397894	1.61786
NT5E11	CD4T	Activity	0.104239	-0.239433	-1.24101
CXCR511	CD4T	Activity	0.0694927	-0.241622	-0.530362
BTLA11	CD4T	Activity	0.104239	-0.224496	0.100203
CD411	CD4T	Activity	100	5.50457	1.75179
CD3D11	CD4T	Activity	100	9.09463	1.58279
CD3E11	CD4T	Activity	99.8958	30.5542	1.78385
CD3G11	CD4T	Activity	100	5.23409	1.62289
DPP411	CD4T	Activity	97.95	9.01018	1.78639
ICOS11	CD4T	Activity	87.3523	9.21237	1.78872
CD2811	CD4T	Activity	99.7915	6.44968	1.78441
SELL11	CD4T	Activity	100	7.98048	1.7451
CD8A11	CD4T	Activity	0.173732	-0.229757	-0.483687
CD8B11	CD4T	Activity	0.0694927	-0.234654	-0.654531
KLRK111	CD4T	Activity	0.0347464	-0.237019	-0.167159
CD3611	CD4T	Activity	0.38221	-0.21891	-0.466422
CD3311	CD4T	Activity	0	-0.236858	-0.40816
ITGAX11	CD4T	Activity	1.07714	-0.225189	-0.586374
CD1411	CD4T	Activity	0.938151	-0.227129	-0.467139
CD8611	CD4T	Activity	0.104239	-0.237665	-0.598696
ENTPD111	CD4T	Activity	0	-0.230891	-0.360329
PECAM111	CD4T	Activity	1.04239	-0.225747	-1.22279
ITGAM11	CD4T	Activity	0.833912	-0.214101	-0.716973
CD1D11	CD4T	Activity	0.243224	-0.228183	-0.380534
LILRB111	CD4T	Activity	0.277971	-0.231238	-0.613315
NCAM111	CD4T	Activity	0	-0.2385	-0.463396
FCGR3A11	CD4T	Activity	3.40514	-0.183058	-0.533405
CD24411	CD4T	Activity	0.521195	-0.214353	-0.546899
KLRD111	CD4T	Activity	6.87978	-0.109036	-0.700927
NCR111	CD4T	Activity	0.0694927	-0.231922	-0.413503
IL2RB11	CD4T	Activity	39.4719	0.0142698	-0.510027
KIR3DL111	CD4T	Activity	0.0694927	-0.217031	-0.198708
KLRG111	CD4T	Activity	86.3099	0.434033	-0.42346
KLRB111	CD4T	Activity	99.9653	1.87545	-0.109966
NCR311	CD4T	Activity	3.43989	-0.199017	-0.566005
CD1921	CD8T	Activity	0	-0.520651	-0.517133
FCGR2A21	CD8T	Activity	0.556586	-0.224829	-0.489589
CD4021	CD8T	Activity	0.185529	-0.214317	-0.51631
MS4A121	CD8T	Activity	0.185529	-0.21714	-0.366581
TNFRSF13C21	CD8T	Activity	0.556586	-0.20326	-0.480118
CD2221	CD8T	Activity	0	-0.520651	-0.599968
CCR621	CD8T	Activity	17.4397	-0.0811236	-0.411765
NT5E21	CD8T	Activity	21.8924	-0.0797783	0.339685
CXCR521	CD8T	Activity	0.927644	-0.17362	-0.399807
BTLA21	CD8T	Activity	1.48423	-0.184407	0.33972
CD421	CD8T	Activity	22.449	-0.0598285	-0.544419
CD3D21	CD8T	Activity	100	3.74758	0.16587
CD3E21	CD8T	Activity	100	0.814853	-0.465966
CD3G21	CD8T	Activity	100	2.25875	0.25605
DPP421	CD8T	Activity	75.1391	0.0896957	-0.373848
ICOS21	CD8T	Activity	7.05009	-0.134128	-0.448548
CD2821	CD8T	Activity	97.0315	0.313028	-0.326021
SELL21	CD8T	Activity	100	2.55233	-0.125745
CD8A21	CD8T	Activity	100	3.11827	1.78843
CD8B21	CD8T	Activity	100	0.666732	1.76578
KLRK121	CD8T	Activity	4.08163	-0.140563	0.330338
CD3621	CD8T	Activity	0.371058	-0.196261	-0.444203
CD3321	CD8T	Activity	0	-0.520651	-0.812517
ITGAX21	CD8T	Activity	0.742115	-0.221223	-0.579666
CD1421	CD8T	Activity	0.556586	-0.21319	-0.451068
CD8621	CD8T	Activity	1.2987	-0.191598	-0.521563
ENTPD121	CD8T	Activity	0	-0.520651	-0.927269
PECAM121	CD8T	Activity	97.9592	0.281167	-0.138029
ITGAM21	CD8T	Activity	3.15399	-0.152513	-0.669889
CD1D21	CD8T	Activity	0	-0.520651	-0.943109
LILRB121	CD8T	Activity	3.33952	-0.14485	-0.403668
NCAM121	CD8T	Activity	7.23562	-0.119839	-0.263488
FCGR3A21	CD8T	Activity	64.3785	0.135243	-0.435074
CD24421	CD8T	Activity	0.185529	-0.193039	-0.528415
KLRD121	CD8T	Activity	100	1.35132	0.23142
NCR121	CD8T	Activity	2.04082	-0.180212	-0.373355
IL2RB21	CD8T	Activity	100	0.730456	-0.271907
KIR3DL121	CD8T	Activity	0.742115	-0.209982	-0.171114
KLRG121	CD8T	Activity	100	1.57139	0.670428
KLRB121	CD8T	Activity	100	0.528493	-0.449024
NCR321	CD8T	Activity	0.556586	-0.184267	-0.552092
CD1931	CM	Activity	0	-0.520651	-0.517133
FCGR2A31	CM	Activity	100	0.966211	1.78567
CD4031	CM	Activity	59.8425	0.0381125	-0.168352
MS4A131	CM	Activity	0	-0.520651	-0.671505
TNFRSF13C31	CM	Activity	34.6457	-0.0312555	-0.275569
CD2231	CM	Activity	0	-0.520651	-0.599968
CCR631	CM	Activity	20.4724	-0.0797019	-0.405741
NT5E31	CM	Activity	48.0315	-0.00332291	1.09665
CXCR531	CM	Activity	7.87402	-0.146966	-0.348633
BTLA31	CM	Activity	0	-0.520651	-1.66919
CD431	CM	Activity	100	1.0433	-0.0892003
CD3D31	CM	Activity	100	2.98429	-0.0363943
CD3E31	CM	Activity	100	2.6116	-0.33004
CD3G31	CM	Activity	100	0.952642	-0.343963
DPP431	CM	Activity	0	-0.234359	-0.452323
ICOS31	CM	Activity	17.3228	-0.0687215	-0.432892
CD2831	CM	Activity	17.3228	-0.107888	-0.470776
SELL31	CM	Activity	100	0.999324	-0.661001
CD8A31	CM	Activity	6.29921	-0.166774	-0.440944
CD8B31	CM	Activity	8.66142	-0.121213	-0.349929
KLRK131	CM	Activity	0	-0.520651	-1.63006
CD3631	CM	Activity	100	2.07973	1.78856
CD3331	CM	Activity	100	1.27193	1.74161
ITGAX31	CM	Activity	100	1.15436	1.74714
CD1431	CM	Activity	100	1.72922	1.78838
CD8631	CM	Activity	100	1.18061	1.77606
ENTPD131	CM	Activity	100	0.823935	1.70353
PECAM131	CM	Activity	100	0.95318	1.30003
ITGAM31	CM	Activity	100	1.29535	0.437
CD1D31	CM	Activity	100	0.847746	1.68906
LILRB131	CM	Activity	100	0.744731	1.75517
NCAM131	CM	Activity	0	-0.520651	-0.938735
FCGR3A31	CM	Activity	64.5669	0.0590715	-0.458605
CD24431	CM	Activity	78.7402	0.134681	-0.244201
KLRD131	CM	Activity	74.8031	0.0864759	-0.576105
NCR131	CM	Activity	0	-0.520651	-0.63767
IL2RB31	CM	Activity	50.3937	0.00537295	-0.512985
KIR3DL131	CM	Activity	0	-0.520651	-1.38719
KLRG131	CM	Activity	63.7795	0.0769243	-0.766922
KLRB131	CM	Activity	2.3622	-0.197077	-0.631665
NCR331	CM	Activity	43.3071	-0.0156829	-0.393072
CD1941	NK	Activity	0	-0.520651	-0.517133
FCGR2A41	NK	Activity	1.98939	-0.199708	-0.4416
CD4041	NK	Activity	0.397878	-0.210904	-0.511606
MS4A141	NK	Activity	0.928382	-0.203705	-0.353083
TNFRSF13C41	NK	Activity	0.397878	-0.226288	-0.507503
CD2241	NK	Activity	1.32626	-0.209164	-0.272024
CCR641	NK	Activity	0.397878	-0.220789	-1.00353
NT5E41	NK	Activity	1.06101	-0.199629	-0.846925
CXCR541	NK	Activity	0.397878	-0.228452	-0.505077
BTLA41	NK	Activity	0.795756	-0.206668	0.206717
CD441	NK	Activity	1.06101	-0.166197	-0.588313
CD3D41	NK	Activity	10.3448	-0.11705	-0.85822
CD3E41	NK	Activity	100	1.02953	-0.449726
CD3G41	NK	Activity	89.1247	0.13152	-0.721177
DPP441	NK	Activity	1.98939	-0.177534	-0.438562
ICOS41	NK	Activity	0.397878	-0.208342	-0.466313
CD2841	NK	Activity	1.45889	-0.207469	-0.505023
SELL41	NK	Activity	100	1.95065	-0.33312
CD8A41	NK	Activity	6.49867	-0.146621	-0.427268
CD8B41	NK	Activity	2.25464	-0.1862	-0.524426
KLRK141	NK	Activity	40.9814	-0.0129821	0.988368
CD3641	NK	Activity	0.530504	-0.211289	-0.458945
CD3341	NK	Activity	1.85676	-0.165931	-0.307102
ITGAX41	NK	Activity	59.0186	0.0811128	-0.0682635
CD1441	NK	Activity	0.265252	-0.222321	-0.461596
CD8641	NK	Activity	12.7321	-0.0805307	-0.335592
ENTPD141	NK	Activity	1.19363	-0.206389	-0.312389
PECAM141	NK	Activity	98.5411	0.654275	0.660396
ITGAM41	NK	Activity	100	2.7764	1.56926
CD1D41	NK	Activity	0.928382	-0.204214	-0.334428
LILRB141	NK	Activity	0	-0.226276	-0.601274
NCAM141	NK	Activity	100	1.03587	1.68354
FCGR3A41	NK	Activity	100	7.32285	1.78536
CD24441	NK	Activity	100	2.46399	1.77589
KLRD141	NK	Activity	100	3.58556	1.65784
NCR141	NK	Activity	100	2.58977	1.77724
IL2RB41	NK	Activity	100	6.9013	1.7798
KIR3DL141	NK	Activity	85.2785	0.181129	1.35985
KLRG141	NK	Activity	100	2.34097	1.4106
KLRB141	NK	Activity	100	9.2747	1.75258
NCR341	NK	Activity	100	2.28282	1.77502
CD196	CD4T	Expression	0.312717	4.58714	-0.443924
FCGR2A6	CD4T	Expression	0.486449	6.13114	-0.467748
CD406	CD4T	Expression	2.11953	41.7372	-0.49142
MS4A16	CD4T	Expression	1.21612	66.23	-0.447318
TNFRSF13C6	CD4T	Expression	0.868659	15.0959	-0.455154
CD226	CD4T	Expression	0.138985	2.81799	-0.452667
CCR66	CD4T	Expression	6.81028	242.098	0.960763
NT5E6	CD4T	Expression	2.43224	45.0768	-0.612201
CXCR56	CD4T	Expression	2.01529	45.6833	-0.393744
BTLA6	CD4T	Expression	3.09243	66.9966	-0.208282
CD46	CD4T	Expression	42.3558	1351.91	0.54722
CD3D6	CD4T	Expression	86.6574	7611.03	1.04266
CD3E6	CD4T	Expression	97.0118	25713	1.03387
CD3G6	CD4T	Expression	79.1522	4958.64	1.09246
DPP46	CD4T	Expression	18.2418	422.529	1.39435
ICOS6	CD4T	Expression	18.3113	455.649	1.64658
CD286	CD4T	Expression	31.8972	1094.21	1.65029
SELL6	CD4T	Expression	81.0285	8299.5	1.41025
CD8A6	CD4T	Expression	0.694927	23.6203	-0.546023
CD8B6	CD4T	Expression	1.8763	111.238	-0.453145
KLRK16	CD4T	Expression	0.590688	11.4926	-0.647315
CD366	CD4T	Expression	0.903405	29.0616	-0.458198
CD336	CD4T	Expression	0.590688	7.87823	-0.455411
ITGAX6	CD4T	Expression	1.21612	27.7473	-0.720399
CD146	CD4T	Expression	1.07714	48.5107	-0.448114
CD866	CD4T	Expression	0.76442	8.70493	-0.540851
ENTPD16	CD4T	Expression	0.277971	2.69459	-0.533281
PECAM16	CD4T	Expression	6.70605	165.22	-0.881944
ITGAM6	CD4T	Expression	1.4246	26.2189	-0.756167
CD1D6	CD4T	Expression	0.38221	5.41937	-0.544112
LILRB16	CD4T	Expression	0.729673	38.5998	-0.682652
NCAM16	CD4T	Expression	0.347464	6.23532	-0.460145
FCGR3A6	CD4T	Expression	3.16192	190.169	-0.47729
CD2446	CD4T	Expression	1.25087	18.1499	-0.536697
KLRD16	CD4T	Expression	3.09243	147.621	-0.495016
NCR16	CD4T	Expression	0.729673	26.1227	-0.468368
IL2RB6	CD4T	Expression	10.2502	311.676	-0.473013
KIR3DL16	CD4T	Expression	0.590688	17.9556	-0.449558
KLRG16	CD4T	Expression	14.3155	547.513	-0.321756
KLRB16	CD4T	Expression	19.3885	2891.96	-0.321849
NCR36	CD4T	Expression	4.41279	98.166	-0.521072
CD1912	NK	Expression	0	0	-0.448309
FCGR2A12	NK	Expression	1.45889	34.8588	-0.423955
CD4012	NK	Expression	3.18302	84.135	-0.422079
MS4A112	NK	Expression	0.397878	21.2021	-0.450597
TNFRSF13C12	NK	Expression	0.397878	17.3489	-0.452855
CD2212	NK	Expression	0.397878	29.137	-0.424715
CCR612	NK	Expression	0.530504	13.0774	-1.17173
NT5E12	NK	Expression	0.397878	18.2201	-0.742962
CXCR512	NK	Expression	0.397878	10.7987	-0.461607
BTLA12	NK	Expression	0.397878	7.57212	-0.550474
CD412	NK	Expression	3.18302	80.7086	-0.703758
CD3D12	NK	Expression	6.89655	453.591	-0.708255
CD3E12	NK	Expression	17.2414	1485.42	-0.699286
CD3G12	NK	Expression	9.94695	1696.11	-0.281857
DPP412	NK	Expression	1.45889	23.0687	-0.690629
ICOS12	NK	Expression	0.795756	19.8442	-0.658609
CD2812	NK	Expression	1.98939	67.9778	-0.592452
SELL12	NK	Expression	25.7294	3461.5	-0.804315
CD8A12	NK	Expression	19.496	1303.8	-0.19998
CD8B12	NK	Expression	3.18302	293.158	-0.430633
KLRK112	NK	Expression	15.3846	519.688	1.5517
CD3612	NK	Expression	1.45889	64.038	-0.436722
CD3312	NK	Expression	1.32626	28.5582	-0.41098
ITGAX12	NK	Expression	19.3634	938.795	0.552529
CD1412	NK	Expression	1.06101	39.9067	-0.450014
CD8612	NK	Expression	1.72414	34.5976	-0.46987
ENTPD112	NK	Expression	0.928382	8.67998	-0.516709
PECAM112	NK	Expression	26.5252	1278	0.557391
ITGAM12	NK	Expression	46.4191	2688.2	1.44131
CD1D12	NK	Expression	0.928382	17.2694	-0.490448
LILRB112	NK	Expression	4.24403	171.33	-0.419753
NCAM112	NK	Expression	25.7294	1058.68	1.78846
FCGR3A12	NK	Expression	85.4111	15718.6	1.78746
CD24412	NK	Expression	35.6764	1578.59	1.78592
KLRD112	NK	Expression	82.0955	11408.8	1.77983
NCR112	NK	Expression	37.931	2005.88	1.78598
IL2RB12	NK	Expression	84.8806	16685.9	1.78647
KIR3DL112	NK	Expression	23.7401	1550.61	1.78851
KLRG112	NK	Expression	34.6154	2092.62	1.36551
KLRB112	NK	Expression	79.9735	18342.6	1.76244
NCR312	NK	Expression	52.9178	3774.84	1.78016
CD1922	CD8T	Expression	0	0	-0.448309
FCGR2A22	CD8T	Expression	0.371058	13.9018	-0.455902
CD4022	CD8T	Expression	1.48423	21.9053	-0.523855
MS4A122	CD8T	Expression	4.82375	183.562	-0.438773
TNFRSF13C22	CD8T	Expression	1.85529	47.07	-0.422523
CD2222	CD8T	Expression	0	0	-0.45566
CCR622	CD8T	Expression	5.19481	194.419	0.516803
NT5E22	CD8T	Expression	14.6568	449.465	1.35671
CXCR522	CD8T	Expression	0.556586	9.75835	-0.463631
BTLA22	CD8T	Expression	1.85529	30.9706	-0.415735
CD422	CD8T	Expression	5.19481	125.662	-0.65952
CD3D22	CD8T	Expression	86.2709	8035.47	1.14649
CD3E22	CD8T	Expression	97.5881	27394.5	1.15415
CD3G22	CD8T	Expression	76.9944	4792.68	1.02256
DPP422	CD8T	Expression	12.8015	295.276	0.730153
ICOS22	CD8T	Expression	8.71985	191.278	0.248191
CD2822	CD8T	Expression	20.0371	454.5	0.252261
SELL22	CD8T	Expression	66.0482	6647.8	0.654194
CD8A22	CD8T	Expression	82.0037	8595.42	1.77101
CD8B22	CD8T	Expression	85.3432	18228.1	1.78877
KLRK122	CD8T	Expression	11.6883	270.471	0.473315
CD3622	CD8T	Expression	0.927644	57.083	-0.440992
CD3322	CD8T	Expression	0	0	-0.472337
ITGAX22	CD8T	Expression	0.927644	17.1822	-0.735161
CD1422	CD8T	Expression	0.371058	7.33738	-0.457207
CD8622	CD8T	Expression	0.185529	8.11344	-0.542472
ENTPD122	CD8T	Expression	0	0	-0.540741
PECAM122	CD8T	Expression	19.666	566.454	-0.362962
ITGAM22	CD8T	Expression	2.78293	105.752	-0.690512
CD1D22	CD8T	Expression	0	0	-0.568654
LILRB122	CD8T	Expression	1.2987	34.1228	-0.69152
NCAM122	CD8T	Expression	1.2987	25.4712	-0.419046
FCGR3A22	CD8T	Expression	7.60668	788.821	-0.389979
CD24422	CD8T	Expression	3.52505	84.2016	-0.438383
KLRD122	CD8T	Expression	16.8831	1248.88	-0.272552
NCR122	CD8T	Expression	2.04082	129.642	-0.350491
IL2RB22	CD8T	Expression	21.3358	1035.64	-0.373113
KIR3DL122	CD8T	Expression	0.556586	23.2457	-0.441833
KLRG122	CD8T	Expression	25.603	1489.18	0.706555
KLRB122	CD8T	Expression	17.0686	3616.79	-0.224069
NCR322	CD8T	Expression	11.5028	342.943	-0.367866
CD1932	B	Expression	54.9342	2340.36	1.78885
FCGR2A32	B	Expression	0.986842	23.6716	-0.441009
CD4032	B	Expression	43.75	1433.47	1.78473
MS4A132	B	Expression	95.0658	30770.7	1.78883
TNFRSF13C32	B	Expression	55.2632	2213.73	1.78867
CD2232	B	Expression	46.3816	2113.23	1.7887
CCR632	B	Expression	10.8553	212.03	0.680788
NT5E32	B	Expression	11.5132	331.89	0.784255
CXCR532	B	Expression	32.5658	1167.2	1.788
BTLA32	B	Expression	14.8026	410.293	1.76857
CD432	B	Expression	1.97368	88.6896	-0.695904
CD3D32	B	Expression	4.93421	274.162	-0.752149
CD3E32	B	Expression	9.21053	427.431	-0.774971
CD3G32	B	Expression	2.96053	130.863	-0.941207
DPP432	B	Expression	0	0	-0.811036
ICOS32	B	Expression	0.328947	4.6036	-0.739224
CD2832	B	Expression	1.31579	19.522	-0.698348
SELL32	B	Expression	60.5263	4424.99	-0.363283
CD8A32	B	Expression	2.30263	127.69	-0.517892
CD8B32	B	Expression	0.986842	123.254	-0.451658
KLRK132	B	Expression	0.328947	3.7867	-0.680659
CD3632	B	Expression	0.986842	37.7296	-0.452875
CD3332	B	Expression	0.657895	10.5478	-0.449675
ITGAX32	B	Expression	3.94737	111.171	-0.603838
CD1432	B	Expression	0.986842	114.897	-0.433453
CD8632	B	Expression	6.90789	125.764	-0.219953
ENTPD132	B	Expression	7.23684	131.377	-0.177005
PECAM132	B	Expression	10.1974	240.986	-0.783942
ITGAM32	B	Expression	6.57895	144.675	-0.65838
CD1D32	B	Expression	5.26316	89.9224	-0.161431
LILRB132	B	Expression	14.4737	433.703	0.0999326
NCAM132	B	Expression	1.31579	17.6308	-0.435798
FCGR3A32	B	Expression	5.59211	508.781	-0.430822
CD24432	B	Expression	2.30263	87.683	-0.433201
KLRD132	B	Expression	4.27632	172.99	-0.489891
NCR132	B	Expression	1.31579	25.5661	-0.469002
IL2RB32	B	Expression	4.93421	632.697	-0.428715
KIR3DL132	B	Expression	0.657895	37.2749	-0.421346
KLRG132	B	Expression	2.63158	59.5105	-0.854659
KLRB132	B	Expression	7.23684	802.993	-0.60365
NCR332	B	Expression	16.1184	404.502	-0.329336
CD1942	CM	Expression	0	0	-0.448309
FCGR2A42	CM	Expression	47.2441	1486.28	1.78861
CD4042	CM	Expression	8.66142	129.812	-0.347376
MS4A142	CM	Expression	0	0	-0.452142
TNFRSF13C42	CM	Expression	0.787402	12.173	-0.458137
CD2242	CM	Expression	0	0	-0.45566
CCR642	CM	Expression	0.787402	32.9562	-0.986628
NT5E42	CM	Expression	0.787402	9.42067	-0.785806
CXCR542	CM	Expression	0.787402	6.98819	-0.46902
BTLA42	CM	Expression	0	0	-0.594078
CD442	CM	Expression	62.9921	2332.26	1.51196
CD3D42	CM	Expression	7.87402	369.83	-0.728745
CD3E42	CM	Expression	9.44882	1283.02	-0.713766
CD3G42	CM	Expression	4.72441	247.779	-0.891957
DPP442	CM	Expression	1.5748	36.0573	-0.622835
ICOS42	CM	Expression	1.5748	50.4083	-0.49694
CD2842	CM	Expression	1.5748	59.1493	-0.611746
SELL42	CM	Expression	64.5669	3259.36	-0.896844
CD8A42	CM	Expression	3.14961	167.547	-0.507118
CD8B42	CM	Expression	1.5748	109.688	-0.453337
KLRK142	CM	Expression	0	0	-0.697045
CD3642	CM	Expression	69.2913	3688.57	1.78879
CD3342	CM	Expression	46.4567	1052.25	1.7884
ITGAX42	CM	Expression	51.1811	1621.83	1.50687
CD1442	CM	Expression	83.4646	10177.6	1.78879
CD8642	CM	Expression	39.3701	852.82	1.77315
ENTPD142	CM	Expression	31.4961	833.792	1.76774
PECAM142	CM	Expression	55.1181	1984.68	1.47146
ITGAM42	CM	Expression	48.8189	1746.27	0.663746
CD1D42	CM	Expression	29.9213	515.236	1.76465
LILRB142	CM	Expression	42.5197	1238.49	1.69399
NCAM142	CM	Expression	0	0	-0.473467
FCGR3A42	CM	Expression	5.51181	107.344	-0.48937
CD24442	CM	Expression	7.08661	125.014	-0.377637
KLRD142	CM	Expression	0.787402	12.1871	-0.522375
NCR142	CM	Expression	0	0	-0.498114
IL2RB42	CM	Expression	3.93701	31.8076	-0.511632
KIR3DL142	CM	Expression	0	0	-0.475778
KLRG142	CM	Expression	1.5748	21.9727	-0.895651
KLRB142	CM	Expression	2.3622	734.625	-0.612873
NCR342	CM	Expression	0.787402	32.9562	-0.561887

## Sheet: Figure_6g,h
Cell_Barcode	Cell_Type	UMAP_1	UMAP_2	CD19			CD4			NCAM1
				Protein	Activity	Expression	Protein	Activity	Expression	Protein	Activity	Expression
AAACCTGAGATCGATA	CD4T	11.7515	-4.94101	9.24221	-0.318705	0	15.9947	1.8316	0	9.24221	-0.266074	0
AAACCTGAGGTGCTAG	NK	4.13571	2.15173	10.1646	-0.735325	0	0	-0.315592	0	12.7486	1.06066	7.72228
AAACCTGAGTGTCTCA	CD4T	8.64914	-1.68321	0	-0.277635	0	14.5566	1.95103	9.76372	10.0984	-0.217174	0
AAACCTGAGTTAACGA	CD4T	13.0113	-3.19102	0	-0.229337	0	16.1521	1.4113	7.76843	0	-0.344069	0
AAACCTGCACCGAATT	CD8T	4.86857	-5.80283	0	-0.735325	0	9.48135	-0.122454	7.59807	11.065	-0.103998	0
AAACCTGCACCGGAAA	CD4T	10.4359	1.35267	10.3034	-0.26994	0	14.8872	2.15432	7.27007	11.3028	-0.26994	0
AAACCTGCACTTGGAT	CD4T	9.82465	1.73218	0	-0.257427	0	12.9289	1.95178	7.30658	0	-0.354188	0
AAACCTGCATGTCCTC	NK	1.19133	4.9351	0	-0.735325	0	0	-0.195164	0	13.4772	0.624229	0
AAACCTGCATTGGTAC	CD4T	14.241	2.01543	0	-0.287722	0	15.9656	2.29202	7.17732	0	-0.238102	0
AAACCTGTCATGTAGC	CD4T	14.2772	0.166813	0	-0.274177	0	15.9617	1.39734	0	0	-0.214347	0
AAACCTGTCCGGGTGT	CD4T	10.2555	-5.98461	0	-0.25832	0	16.9177	2.05981	0	9.06236	-0.25832	0
AAACGGGAGACTAGAT	NK	3.59004	4.60029	0	-0.735325	0	10.2323	-0.0648806	0	12.2314	0.525341	0
AAACGGGAGACTGGGT	CD4T	10.7574	-5.84591	0	-0.243647	0	16.1486	1.11318	0	0	-0.243647	0
AAACGGGAGCAACGGT	CD4T	15.3156	-0.0586236	0	-0.260407	0	16.4834	2.2578	7.45524	0	-0.313663	0
AAACGGGAGCTGAAAT	NK	2.50539	4.8605	8.72007	-0.735325	0	9.71836	-0.215512	0	13.1762	0.485643	0
AAACGGGAGCTTCGCG	B	-3.74055	-2.84754	12.1648	0.526042	9.32649	0	0.0119756	0	0	0.110733	0
AAACGGGCACACATGT	CD4T	9.51505	1.68368	0	-0.199103	0	14.3964	1.6863	0	0	-0.252763	0
AAACGGGCAGGACGTA	CD4T	14.4662	2.32666	0	-0.141181	0	15.3897	1.99488	0	0	-0.249785	0
AAACGGGCAGTTTACG	CD8T	4.06095	-3.81651	8.8572	-0.735325	0	0	0.0161125	0	0	-0.0824363	0
AAACGGGCATGACGGA	CD4T	7.39816	1.3483	0	-0.269726	0	14.5903	1.92619	7.27205	0	-0.269726	0
AAACGGGCATGGTCAT	CD4T	11.2676	-3.32059	0	-0.196389	0	14.9684	2.0456	0	0	-0.251233	0
AAACGGGGTAGGCATG	NK	2.29413	5.52239	0	-0.735325	0	10.4022	-0.250963	0	13.4013	0.7974	7.74356
AAACGGGGTGCATCTA	B	-4.87182	0.10438	14.2171	0.685657	0	11.0478	0.0376981	0	8.72857	0.0374021	0
AAACGGGGTGTGAAAT	NK	3.06496	3.64636	0	-0.735325	0	10.3609	-0.183873	0	11.9451	0.769265	0
AAACGGGTCAAACAAG	CD8T	5.53446	-6.18664	0	-0.735325	0	9.28687	-0.0663158	0	0	-0.132892	0
AAACGGGTCATGTGGT	NK	3.44905	3.26876	0	-0.735325	0	10.5381	-0.132896	0	13.3446	0.649772	0
AAAGATGAGAATTCCC	CD4T	8.70732	-2.58753	0	-0.321726	0	14.4702	2.41788	0	11.4706	-0.269203	0
AAAGATGAGTGATCGG	NK	3.38047	4.71513	0	-0.735325	0	0	-0.0593593	0	13.0342	0.558615	0
AAAGATGCATTTGCCC	CD4T	14.1261	-0.0379066	0	-0.137882	0	15.2078	1.33318	0	0	-0.0610068	0
AAAGATGGTGACCAAG	B	-4.12971	-1.49047	12.7639	1.11878	7.54006	10.4428	-0.180141	0	0	-0.0569583	0
AAAGATGGTGTATGGG	NK	3.46255	6.22889	0	-0.735325	0	11.7822	-0.284254	0	15.5892	0.622002	8.79506
AAAGATGTCGAGCCCA	CD4T	11.635	-0.136066	9.85364	-0.204408	0	15.1741	1.30323	0	0	-0.204408	0
AAAGCAAAGACCTAGG	CD4T	14.8192	1.30676	9.08093	-0.325416	0	16.1336	1.91122	0	0	-0.274294	0
AAAGCAAAGGAGCGAG	CD4T	15.5397	-1.13499	0	-0.213025	0	15.6666	1.69182	0	0	-0.213025	0
AAAGCAAAGTCATGCT	CD4T	13.3202	-0.683446	0	-0.234721	0	15.545	1.80528	0	0	-0.234721	0
AAAGCAACACACCGCA	CD8T	4.99856	-4.0388	0	-0.735325	0	8.87732	-0.141718	0	8.87732	-0.133077	0
AAAGCAACACGAAAGC	CD4T	9.00539	-2.8545	0	-0.153962	0	14.9172	2.04194	6.98643	0	-0.346353	0
AAAGCAACAGGCTGAA	CD4T	12.2793	-3.7706	0	-0.223784	0	15.8037	2.15774	0	9.29814	-0.370384	0
AAAGCAACAGGGAGAG	CD8T	8.77784	-0.179468	0	-0.735325	0	10.4013	-0.218007	0	0	0.0675621	0
AAAGCAACATTAGGCT	CD4T	10.0242	-5.78182	0	-0.224039	0	15.6756	1.72526	0	0	-0.270481	0
AAAGCAAGTCTCACCT	CM	10.9113	14.8976	0	-0.735325	0	12.3493	0.482753	0	7.27095	-0.735325	0
AAAGCAAGTGGCCCTA	CD4T	11.6882	-5.36151	0	-0.27385	0	15.1035	2.01028	0	10.1047	-0.27385	0
AAAGCAATCTTCGAGA	NK	5.70219	1.01339	0	-0.735325	0	0	-0.151426	0	13.2699	0.740941	7.85235
AAAGCAATCTTGTACT	CD8T	5.13543	-2.29797	0	-0.735325	0	11.7471	-0.190436	0	0	-0.245438	0
AAAGTAGAGCCCGAAA	CD4T	12.4837	0.19763	0	-0.19941	0	15.6837	1.88227	7.27624	0	-0.2528	0
AAAGTAGAGTCTCAAC	CD8T	11.9092	-5.59493	0	-0.735325	0	15.5121	-0.0562728	7.08021	8.25945	-0.225716	0
AAAGTAGCAGACAAGC	CD4T	16.1743	1.29029	0	-0.356766	0	13.7041	1.90403	0	0	-0.318984	0
AAAGTAGCAGCTTAAC	CD4T	15.4164	0.301386	8.84328	-0.152143	0	16.3715	1.65018	0	0	-0.259634	0
AAAGTAGCAGGATCGA	CD4T	11.4226	-4.6126	0	-0.0416572	0	16.258	1.02142	9.14459	0	-0.17948	0
AAAGTAGGTCCTGCTT	CD4T	9.83795	-2.34223	0	-0.201816	0	14.8698	2.03107	7.40532	0	-0.255369	0
AAAGTAGGTGGTCTCG	CD4T	11.2196	-2.6638	0	-0.327069	0	14.2536	1.69949	0	0	-0.276115	0
AAAGTAGTCAGTTAGC	CM	11.0749	15.4299	0	-0.735325	0	12.1653	0.582536	8.70561	8.31155	-0.735325	0
AAATGCCAGATGCCAG	NK	1.75554	4.919	0	-0.735325	0	9.4072	-0.115021	0	12.9902	0.783695	8.68567
AAATGCCAGCCTTGAT	CD8T	3.93905	-3.03708	0	-0.735325	0	10.9026	-0.0316973	0	10.318	-0.101384	0
AAATGCCAGGCTACGA	CD4T	10.9334	0.0220229	0	-0.309694	0	14.8221	2.17267	8.16019	0	-0.257147	0
AAATGCCAGTACGATA	CD4T	9.29139	0.682481	0	-0.13249	0	14.7076	1.95026	0	0	-0.28254	0
AAATGCCCATGGATGG	CD4T	12.0658	-3.4493	8.40834	-0.217813	0	15.1985	1.68146	0	0	-0.217813	0
AAATGCCCATTCGACA	CD4T	8.88075	-0.651789	0	-0.189923	0	14.2986	1.69479	0	0	-0.245245	0
AAATGCCGTAACGTTC	CD4T	13.9576	-1.40754	10.7625	-0.331763	0	15.4055	2.13103	0	0	-0.281482	0
AAATGCCGTAAGCACG	CD8T	6.04924	-6.13518	0	-0.735325	0	9.616	-0.177723	0	10.6151	-0.0539867	0
AAATGCCGTCCGAGTC	CD4T	9.27688	-0.636979	0	-0.0751627	0	15.106	1.60231	8.32183	0	-0.330167	0
AAATGCCGTCCGCTGA	CD4T	11.7212	0.884682	0	-0.253551	0	15.103	2.12571	0	8.28739	-0.342886	0
AAATGCCGTGAGGGTT	CD4T	10.6653	0.906203	0	-0.314221	0	14.6293	1.82052	0	0	-0.20848	0
AAATGCCGTTCAGACT	CD8T	4.62925	-3.47088	0	-0.735325	0	0	-0.0197475	0	0	-0.211363	0
AAATGCCTCCAAGTAC	CD4T	11.4393	-4.96777	0	-0.322218	0	15.8771	2.09482	7.85583	0	-0.322218	0
AAATGCCTCCGCATAA	CD4T	9.3345	-5.95652	0	-0.310603	0	0	1.82485	0	0	-0.256395	0
AACACGTAGATCCCGC	CD8T	15.4718	-2.42207	9.03798	-0.735325	0	16.3928	-0.205844	0	0	-0.122907	0
AACACGTAGCAGGTCA	CD4T	12.7203	-0.789127	9.9107	-0.289169	0	15.0385	2.09365	7.76984	9.9107	-0.174323	0
AACACGTCACATTTCT	CD8T	5.434	-6.15895	0	-0.735325	0	0	0.156613	0	10.4388	-0.11236	0
AACACGTCAGCCTGTG	B	-4.75845	-0.0930925	14.2545	1.17397	7.03329	9.34976	-0.0913412	0	0	-0.129675	0
AACACGTGTCTCTTAT	CD4T	9.77544	-2.88999	0	-0.197063	0	14.6631	2.00733	0	10.2049	-0.24614	0
AACACGTGTGTTAAGA	NK	2.40203	3.55881	0	-0.735325	0	10.7788	-0.166279	0	12.3633	0.475441	0
AACCATGAGAAGGGTA	CD8T	7.55002	0.434666	0	-0.735325	0	14.3534	-0.0899489	7.44502	0	-0.2112	0
AACCATGAGACGACGT	CD4T	9.917	-1.37487	0	-0.0760229	0	14.7894	1.01683	0	0	-0.0760229	0
AACCATGAGAGCTGGT	CD4T	15.6539	1.32159	0	-0.317993	0	15.7012	1.89149	0	0	-0.317993	0
AACCATGAGATCCGAG	CD4T	11.0784	-5.60774	0	-0.386436	0	16.1837	1.906	6.71119	0	-0.298036	0
AACCATGAGCGATCCC	CD4T	13.9393	1.76069	0	-0.272004	0	16.5366	1.8878	0	0	-0.16851	0
AACCATGTCACCTCGT	CD4T	15.6964	0.608762	9.44881	-0.255771	0	16.3656	1.64983	7.53555	9.44881	-0.309757	0
AACCATGTCGTGACAT	CD4T	8.37579	0.476789	0	-0.293328	0	14.5566	2.47141	7.50776	10.75	-0.0701574	0
AACCGCGAGACTACAA	CD4T	13.3093	-5.6728	0	-0.157153	0	16.3336	1.90051	7.49432	0	-0.262644	0
AACCGCGAGAGTGAGA	CD4T	11.871	-0.454093	9.68777	-0.183602	0	14.856	1.82552	0	0	-0.239789	0
AACCGCGAGCCCTAAT	CD4T	14.7359	2.27609	0	-0.163219	0	15.4218	1.65998	0	0	-0.221144	0
AACCGCGAGTAACCCT	CD4T	10.7796	-5.59652	0	-0.131194	0	15.7865	1.83566	0	0	-0.296498	0
AACCGCGCACATCTTT	CD4T	12.7058	-0.489813	0	-0.245423	0	15.6805	1.70115	0	0	-0.300628	0
AACCGCGCACGAAACG	CD4T	10.7849	13.9331	0	-0.269319	0	13.2338	1.87176	7.21171	9.77587	-0.21897	0
AACCGCGGTAGTACCT	CD4T	8.85992	0.586817	0	-0.268765	0	15.0586	2.02915	0	0	-0.320466	0
AACCGCGGTCTCATCC	NK	2.53141	4.86986	0	-0.735325	0	10.4643	-0.178595	0	11.2009	0.619658	0
AACCGCGGTGATAAGT	CD4T	9.65475	-3.96893	0	-0.367904	0	16.2416	2.07951	0	0	-0.367904	0
AACCGCGGTGTTGAGG	CD4T	16.855	-0.351848	0	-0.205832	0	16.0413	2.18569	0	9.41405	-0.258879	0
AACCGCGGTTCAACCA	CD8T	8.15047	1.11255	0	-0.735325	0	13.6062	-0.0563155	7.81259	0	-0.0570618	0
AACCGCGGTTCGTTGA	B	1.32044	4.74182	10.9839	0.980139	0	0	-0.0584268	0	13.4858	0.0567258	0
AACCGCGTCACAGTAC	CD4T	13.7196	1.7081	8.18416	-0.30177	0	16.2016	1.58133	7.40459	0	-0.192948	0
AACGTTGAGCCGATTT	NK	3.32703	4.22213	0	-0.735325	0	10.5189	-0.174122	0	12.8401	0.886166	8.1984
AACGTTGAGTACGCCC	CD4T	11.4229	-3.80669	0	-0.32556	0	15.0554	1.94215	7.1131	0	-0.224629	0
AACGTTGAGTATTGGA	NK	1.66136	5.53634	0	-0.735325	0	10.0381	-0.188019	0	12.8443	0.644324	0
AACGTTGGTACTTCTT	NK	3.00616	3.43855	0	-0.735325	0	0	-0.123498	0	14.1346	0.660946	0
AACGTTGGTAGGCATG	CM	11.4397	15.3731	8.78552	-0.735325	0	11.5901	0.724066	8.36735	8.20219	-0.735325	0
AACGTTGGTCCAGTAT	B	-5.38598	-0.554891	14.4684	1.23109	7.3885	7.78836	-0.00298933	0	0	-0.0535288	0
AACGTTGGTCTCTTAT	CD4T	15.1051	0.293138	9.58472	-0.21053	0	15.7018	1.1617	0	8.5866	-0.129127	0
AACGTTGGTTGTGGAG	NK	2.1784	5.95709	0	-0.735325	0	9.53477	-0.256488	0	11.5333	0.81098	0
AACGTTGTCCCAACGG	CD8T	5.28206	-2.21096	10.0937	-0.735325	0	10.0937	0.101818	0	0	-0.170972	0
AACGTTGTCTCAAACG	NK	4.78117	2.82926	0	-0.735325	0	0	-0.136341	0	12.0101	0.529615	0
AACGTTGTCTGATTCT	CD8T	6.78028	-5.36967	8.67947	-0.735325	0	9.67771	-0.23524	0	10.6768	-0.10494	7.01499
AACTCAGAGGGAGTAA	NK	3.51653	3.5449	0	-0.735325	0	0	-0.204742	0	12.6144	0.610863	0
AACTCAGAGGTAGCCA	CD4T	13.5496	2.25149	0	-0.172965	0	16.0247	1.92193	0	0	-0.165968	0
AACTCAGAGGTCATCT	CD4T	13.6516	-2.42918	0	-0.229725	0	16.1615	1.73448	0	0	-0.331568	0
AACTCAGAGTATCTCG	NK	4.86568	1.84173	0	-0.735325	0	11.0867	-0.217399	0	12.0864	0.679845	7.97766
AACTCAGCAATCAGAA	CD4T	11.4435	-2.7147	0	-0.289093	0	15.585	1.98358	6.90695	0	-0.379439	0
AACTCAGCAGGAATGC	CD8T	5.56037	-6.29949	0	-0.735325	0	9.46499	-0.259878	0	0	-0.151498	0
AACTCAGCATGTCCTC	CD4T	16.6802	-0.795923	8.68006	-0.276936	0	16.4903	1.56887	7.76921	0	-0.276936	0
AACTCAGCATTAGGCT	CD4T	8.90837	-1.36558	0	-0.333813	0	14.7268	1.71905	0	0	-0.333813	0
AACTCAGGTAGGCTGA	CD4T	11.9572	-4.46094	0	-0.309862	0	15.9919	2.34588	7.00656	0	-0.309862	0
AACTCAGGTATTCGTG	CD8T	4.9509	-4.57904	9.06083	-0.735325	0	13.7587	-0.00637776	9.23093	0	-0.0689149	0
AACTCAGGTTATCACG	NK	1.17631	5.17561	0	-0.735325	0	9.96291	-0.116802	0	13.0491	0.723199	0
AACTCAGGTTCGGCAC	CD4T	9.60685	0.332916	0	-0.197214	0	13.8001	1.75592	0	0	-0.252193	0
AACTCAGTCATGTAGC	CD4T	11.8052	-2.65598	0	-0.100171	0	14.8655	1.22663	0	10.6964	-0.243063	0
AACTCAGTCTGTCTAT	CD4T	14.0457	-2.7661	0	-0.322709	0	15.9176	1.98487	0	0	-0.364573	0
AACTCAGTCTTGCAAG	CD8T	6.58574	-1.84109	0	-0.735325	0	10.575	0.03136	0	11.5745	-0.00879519	0
AACTCCCCACCGATAT	CD8T	12.0611	-6.79818	0	-0.735325	0	0	-0.10685	0	0	-0.106056	0
AACTCCCCACCTTGTC	CD4T	8.99164	-0.269617	0	-0.258226	0	13.4239	1.68337	7.96009	0	-0.195258	0
AACTCCCCACTAAGTC	CD4T	8.83459	-4.51557	0	-0.302879	0	15.775	1.88445	0	8.8592	-0.302879	0
AACTCCCCAGACAAGC	CD4T	8.33633	-5.7767	9.77713	-0.262166	0	16.2833	2.03397	0	9.77713	-0.157257	0
AACTCCCCAGGCAGTA	CD4T	9.91951	-2.51602	0	-0.273992	0	15.258	1.74929	0	0	-0.273992	0
AACTCCCCATCGATTG	B	-4.35336	0.381436	13.5149	0.770963	8.4142	0	0.136888	0	0	0.104654	0
AACTCCCCATTGCGGC	NK	1.34022	5.97284	0	-0.735325	0	0	-0.184106	0	11.7217	0.437292	0
AACTCCCGTAAACACA	CD4T	12.7306	0.210564	0	-0.225563	0	16.6152	1.45934	8.82525	0	-0.283984	0
AACTCCCGTACGCTGC	CD8T	3.50703	-3.33573	0	-0.735325	0	11.2793	-0.218424	0	10.2799	-0.0210898	0
AACTCCCGTCCGAATT	CD4T	8.24067	-0.126928	10.415	-0.298886	0	15.2213	2.34652	7.92698	0	-0.186553	0
AACTCCCTCCGCTGTT	NK	4.5841	4.13996	0	-0.735325	0	10.6893	-0.198727	0	11.6888	0.562746	0
AACTCCCTCCTCTAGC	CD4T	8.5961	-4.04983	0	-0.13585	0	15.7899	1.62069	0	9.06467	-0.260535	0
AACTCCCTCGGATGGA	CD4T	11.529	-5.84836	0	-0.227053	0	15.4401	2.11922	0	8.12337	-0.32932	0
AACTCTTAGCGCTTAT	CD4T	8.9683	-0.66941	0	-0.246606	0	14.0098	1.7545	0	12.0101	-0.246606	0
AACTCTTAGCTAGTGG	B	-4.64921	-0.181372	14.4405	0.909009	9.21546	0	-0.0209812	0	0	0.0995411	0
AACTCTTCAGGAATGC	CD4T	13.7014	-5.41613	0	-0.325189	0	15.3594	2.14545	8.23247	9.86904	-0.371738	0
AACTCTTGTACACCGC	CD4T	8.80629	-0.412135	0	-0.240922	0	14.0308	2.13827	8.77499	0	-0.339741	0
AACTCTTGTGCCTGGT	CD4T	12.0605	-4.03089	9.21035	-0.260049	0	16.1027	1.77889	8.67399	0	-0.260049	0
AACTCTTTCAACGAAA	CD8T	5.88135	-6.33624	8.83473	-0.735325	0	11.1541	0.0744659	0	8.83473	-0.221649	0
AACTCTTTCCAAATGC	CD4T	8.84517	0.391855	0	-0.236604	0	13.3518	1.84868	7.23769	0	-0.292866	0
AACTCTTTCTCTTGAT	CD4T	9.44883	-0.334449	0	-0.279227	0	14.7337	1.99964	0	0	-0.279227	0
AACTGGTAGCGGATCA	NK	2.41262	6.53697	0	-0.735325	0	0	-0.194958	0	13.4791	0.318936	0
AACTGGTAGCTGTCTA	CD4T	14.3803	1.42264	0	-0.246018	0	15.8233	1.84696	9.14296	0	-0.301061	0
AACTGGTAGGCAATTA	NK	2.26358	3.70172	0	-0.735325	0	11.708	-0.148458	0	13.2927	0.752139	10.0572
AACTGGTAGTAGTGCG	CD4T	8.36485	0.663891	0	-0.232398	0	14.5166	2.05562	0	0	-0.282432	0
AACTGGTCAAACCTAC	CD4T	8.74115	-0.323471	0	-0.283185	0	13.0663	1.7885	0	0	-0.333666	0
AACTGGTCAATGAATG	NK	1.8145	4.70609	0	-0.735325	0	12.288	-0.061617	0	11.2883	0.195306	0
AACTGGTCAGGGTACA	CM	10.9427	14.8776	7.51845	-0.735325	0	12.2113	0.567994	8.83538	0	-0.735325	0
AACTGGTGTCTCTCTG	CD4T	9.10891	-4.21331	0	-0.229978	0	16.1176	1.00027	0	0	-0.229978	0
AACTGGTGTGCTCTTC	CD8T	4.29626	-2.94719	9.27213	-0.735325	0	9.27213	-0.160459	0	9.27213	-0.256441	0
AACTTTCAGAGCTGCA	CD4T	9.8233	-0.499403	10.8475	-0.336429	0	13.8469	1.97406	0	0	-0.336429	0
AACTTTCCAAGCCTAT	CD4T	12.6685	0.377342	0	-0.193108	0	15.7922	1.85255	0	0	-0.291917	0
AACTTTCCAAGTCATC	CD4T	8.12608	0.75444	0	-0.365698	0	12.905	2.01817	8.02256	0	-0.365698	0
AACTTTCCATTACCTT	CD4T	15.2135	0.880974	0	-0.216824	0	14.4792	0.561904	9.67007	0	-0.216824	0
AACTTTCCATTGGTAC	CD4T	8.65561	-3.95827	9.84171	-0.294554	0	15.7944	1.6853	7.9676	9.84171	-0.339413	0
AACTTTCGTAGCTGCC	CM	10.4939	15.3632	0	-0.735325	0	12.3372	0.984614	6.70748	8.25418	-0.735325	0
AACTTTCGTAGCTTGT	NK	1.90684	4.05109	0	-0.735325	0	0	-0.166882	0	12.7854	0.520856	0
AACTTTCGTGAGGGTT	CD4T	11.2706	-6.07675	8.75067	-0.301785	0	15.1986	2.16676	7.88039	0	-0.301785	0
AACTTTCGTTTGTGTG	B	-3.60437	-0.798886	14.7462	0.968339	8.03245	0	0.0719498	0	0	-0.0237807	0
AACTTTCTCAACTCTT	NK	4.18869	2.61066	0	-0.735325	0	0	-0.150684	0	12.8267	0.824256	0
AACTTTCTCAGTGTTG	CD4T	10.3963	-3.67729	0	-0.318978	0	14.6496	1.90565	0	0	-0.161461	0
AACTTTCTCCCTCTTT	CD4T	14.0103	-2.72275	0	-0.207885	0	15.7894	1.74849	7.62122	9.66189	-0.314862	0
AACTTTCTCCGTAGTA	CD4T	15.6149	-0.284122	0	-0.278914	0	15.3401	1.60891	7.17753	0	-0.329728	0
AACTTTCTCTACCAGA	CD4T	14.1215	-2.69241	0	-0.32858	0	16.467	1.73708	8.34123	0	-0.270563	0
AAGACCTAGACAAAGG	NK	3.23991	5.03479	0	-0.735325	0	9.55195	-0.234028	0	10.551	0.819712	7.70131
AAGACCTAGCGCCTCA	CD4T	9.03954	1.20796	0	0.0252125	0	14.6151	1.11286	0	0	-0.171608	0
AAGACCTAGTACGCCC	CD4T	12.0279	-0.560219	0	-0.255753	0	16.2293	1.25548	0	0	-0.255753	0
AAGACCTAGTGACATA	NK	3.32106	6.65413	0	-0.735325	0	10.5402	-0.23797	0	12.8614	0.785125	0
AAGACCTCACCATCCT	CD4T	12.8375	-6.1696	0	-0.200641	0	15.9643	0.637746	0	8.18791	-0.200641	0
AAGACCTCAGCTGTTA	NK	1.75637	4.56723	0	-0.735325	0	0	-0.246013	0	12.6769	0.692536	0
AAGACCTGTAAACGCG	CD8T	5.82351	-4.78014	0	-0.735325	0	0	0.227359	0	0	-0.208942	0
AAGACCTGTAAGTTCC	CD4T	12.2998	-0.113133	0	-0.254207	0	15.7295	1.76003	0	0	-0.254207	0
AAGACCTGTGGTCTCG	CM	11.0542	15.489	8.6038	-0.735325	0	11.5075	0.653939	0	9.60195	-0.735325	0
AAGACCTGTGTAACGG	NK	2.41549	4.7246	0	-0.735325	0	0	-0.0507129	0	12.2259	0.568545	0
AAGACCTTCACCAGGC	NK	1.58758	4.82496	9.43282	-0.735325	0	0	-0.173735	0	12.431	0.349485	0
AAGACCTTCGCGCCAA	CD4T	13.928	2.18533	0	-0.186321	0	15.7046	1.79382	0	0	-0.297993	0
AAGACCTTCTAAGCCA	NK	3.86713	2.5995	0	-0.735325	0	12.5831	-0.236919	0	11.9982	0.736893	0
AAGCCGCAGTGTGGCA	CD4T	8.36449	-5.22667	0	-0.300591	0	16.1877	1.86973	8.12817	0	-0.300591	0
AAGCCGCCAGTCCTTC	CD4T	5.6482	-2.76717	0	-0.321107	0	10.3143	2.00973	0	0	-0.26924	0
AAGCCGCCATCAGTAC	CD4T	14.7241	-0.264108	0	-0.335845	0	15.1554	1.66832	7.30658	0	-0.285644	0
AAGCCGCCATTCGACA	B	-3.83549	-2.46052	14.0528	0.865639	0	12.1599	-0.0519003	0	0	0.162034	0
AAGCCGCGTATAAACG	CD4T	11.6833	-3.085	0	-0.348468	0	15.9782	1.70467	8.27712	0	-0.25095	0
AAGCCGCGTTGCGCAC	CD4T	11.9477	-6.10196	8.8592	-0.220553	0	15.9541	1.99468	6.89306	0	-0.350647	0
AAGCCGCTCCCTCAGT	NK	4.19794	4.15243	0	-0.735325	0	12.5713	-0.170535	0	12.9863	0.789594	0
AAGCCGCTCGAACGGA	CD8T	3.3012	-3.82536	8.76434	-0.735325	0	9.76268	-0.141415	0	8.76434	-0.0627884	0
AAGGAGCAGTGGTAAT	CD4T	7.52742	-0.558101	0	-0.348292	0	13.4888	2.14541	7.35206	0	-0.388627	0
AAGGAGCCACGGCTAC	CM	10.5085	14.6435	7.17629	-0.735325	0	12.9993	0.504527	8.07661	7.17629	-0.735325	0
AAGGAGCCAGTGAGTG	NK	1.98604	5.44998	0	-0.735325	0	9.52944	-0.120209	0	13.6151	0.66237	0
AAGGAGCCATGGAATA	B	-5.08917	0.274624	14.6116	0.916432	0	8.75687	0.066239	0	8.75687	0.0202317	0
AAGGAGCGTCAAAGCG	CD4T	10.6648	-3.01463	0	-0.212421	0	13.8991	2.06697	0	0	-0.272397	0
AAGGAGCGTCACACGC	CD4T	12.7875	0.304248	9.31453	-0.0785067	0	15.6521	1.73324	7.74663	0	-0.195338	0
AAGGAGCTCCGTTGTC	NK	3.77053	5.12416	0	-0.735325	0	10.0291	-0.269904	0	13.1978	1.08554	8.0261
AAGGCAGAGTGCTGCC	CD4T	14.2404	0.0971456	9.14459	-0.130569	0	15.3319	2.07565	0	0	-0.297598	0
AAGGCAGCAGTTCCCT	CD4T	14.6729	1.81908	0	-0.238897	0	16.1183	2.068	0	8.82688	-0.294858	0
AAGGCAGGTTGTCGCG	CD8T	4.18119	-3.29772	8.32321	-0.735325	0	9.90517	0.0117427	0	8.32321	-0.0470679	0
AAGGCAGGTTTCGCTC	CD4T	9.56612	-2.14098	0	-0.192004	0	14.7018	0.734575	0	0	-0.192004	0
AAGGCAGTCACTCCTG	CD4T	8.70498	-4.12517	0	-0.297816	0	16.3964	2.17487	0	0	-0.242876	0
AAGGCAGTCGGTCCGA	CD4T	13.5675	-1.2843	0	-0.290603	0	16.5329	1.38168	7.66809	9.10922	-0.233715	0
AAGGTTCAGCAGACTG	CD4T	11.5046	-2.94954	0	-0.202596	0	14.9044	1.29115	8.38371	0	-0.265763	0
AAGGTTCCACCTGGTG	CD4T	12.9666	1.64265	9.60251	-0.167676	0	15.9045	2.35004	0	0	-0.288655	0
AAGGTTCCAGCTGCTG	CD4T	11.4505	-5.32674	0	-0.270144	0	15.6269	2.03666	0	0	-0.270144	0
AAGGTTCGTCACCCAG	CD4T	12.4646	0.0177989	0	-0.162485	0	14.4574	2.02608	0	0	-0.221458	0
AAGGTTCTCGAGGTAG	CD8T	5.65574	-6.36243	9.69491	-0.735325	0	0	-0.0606889	0	0	-0.0403546	0
AAGGTTCTCTCGGACG	CD4T	8.52199	0.980146	0	-0.348246	0	13.2198	2.21942	7.05599	10.6356	-0.252006	0
AAGTCTGAGCTTTGGT	NK	2.29561	5.21104	8.6596	-0.735325	0	10.2422	-0.192266	0	12.2413	0.554108	0
AAGTCTGAGGCAATTA	CD4T	11.9355	-2.11301	0	-0.234008	0	16.0346	2.11803	7.23941	0	-0.284279	0
AAGTCTGCATCCTAGA	CD4T	14.5954	-1.77663	0	-0.242479	0	16.0288	1.56533	0	0	-0.298056	0
AAGTCTGCATCGATTG	CD4T	9.73983	-1.15785	0	-0.214442	0	14.9064	1.97806	0	0	-0.266674	0
AAGTCTGTCAAACCAC	NK	3.75697	5.62359	0	-0.735325	0	10.163	-0.160911	0	11.4842	0.713214	0
AAGTCTGTCACTGGGC	CD4T	15.0666	1.68419	0	-0.260976	0	15.1971	1.76751	8.61558	8.75749	-0.214887	0
AAGTCTGTCTGGAGCC	CD4T	7.56019	-0.178244	0	-0.229646	0	13.4961	1.71432	7.68622	0	-0.229646	0
AATCCAGAGCGTCAAG	CD4T	11.5219	-2.9387	0	-0.294642	0	14.1424	1.59111	0	0	-0.294642	0
AATCCAGAGTGGTCCC	CD4T	12.6966	-0.204042	9.85898	-0.224548	0	15.7154	2.07906	0	0	-0.166236	0
AATCCAGGTAAGAGAG	CD4T	13.4194	-0.347921	0	-0.168156	0	15.9371	1.9359	7.52185	9.89417	-0.282644	0
AATCCAGGTCGAATCT	NK	4.05172	2.62005	0	-0.735325	0	0	-0.0307002	0	11.7646	0.497129	9.5052
AATCCAGGTCTGCAAT	CD4T	6.94195	0.50881	0	-0.279912	0	13.4821	2.07629	7.48407	0	-0.279912	0
AATCCAGTCAGTACGT	CD8T	5.89975	-6.53367	0	-0.735325	0	0	-0.0938885	0	0	0.00425311	0
AATCCAGTCAGTTCGA	CD4T	9.8065	-4.3534	8.1746	-0.355846	0	16.0765	2.02803	6.58108	0	-0.315591	0
AATCCAGTCATCTGTT	CD4T	8.2027	-0.693351	0	-0.214291	0	14.4433	2.03993	0	0	-0.262002	0
AATCCAGTCATTCACT	CD4T	12.075	-4.70674	8.51766	-0.188128	0	15.5798	0.74392	0	0	-0.120732	0
AATCGGTAGCAGGTCA	CD4T	12.5357	-4.0104	8.44636	-0.169125	0	15.3249	1.84649	0	0	-0.322631	0
AATCGGTAGCTAGTCT	CD4T	8.2072	-3.42517	0	-0.320828	0	10.6704	1.57231	0	0	-0.267712	0
AATCGGTAGGATCGCA	CD8T	5.33579	-5.70217	0	-0.735325	0	0	-0.282246	0	9.80261	-0.0907628	0
AATCGGTAGGGTTTCT	CD4T	9.80536	1.27489	0	-0.186368	0	14.7937	1.978	7.61813	0	-0.242006	0
AATCGGTAGTCCTCCT	CD8T	11.6699	-6.98053	0	-0.735325	0	10.3174	0.0577287	0	0	-0.161142	0
AATCGGTCAATACGCT	CD4T	13.0329	0.343973	0	-0.281985	0	16.0823	1.66543	0	9.97518	-0.33266	0
AATCGGTCAGTCTTCC	CD4T	9.63626	-4.28695	0	-0.243191	0	15.9962	1.70277	6.83816	0	-0.243191	0
AATCGGTGTAAGAGAG	CD4T	13.5026	-2.74739	8.8753	-0.217857	0	16.1106	2.04975	0	0	-0.311744	0
AATCGGTGTACTCTCC	CD8T	3.38671	-3.18474	0	-0.735325	0	0	-0.124855	0	10.1207	-0.271159	0
AATCGGTGTCCCGACA	CD8T	5.57202	-1.89818	0	-0.735325	0	10.4071	-0.18497	0	10.4071	-0.180771	0
AATCGGTTCCGGGTGT	B	-4.53205	0.73547	14.4256	1.00508	0	9.25797	-0.0878089	0	9.25797	-0.0616552	0
AATCGGTTCCGTTGCT	CD4T	8.9046	1.33084	0	-0.261872	0	14.4299	1.82216	7.32931	0	-0.31478	0
AATCGGTTCCTGTAGA	CD4T	9.62425	-1.28269	0	-0.319313	0	14.2037	1.74717	7.52869	11.0344	-0.21406	0
AATCGGTTCGACAGCC	CD8T	5.97091	-1.32255	0	-0.735325	0	10.938	-0.0806237	0	0	-0.117249	0
AATCGGTTCTTGTACT	CD4T	12.4551	-5.83156	0	-0.239344	0	16.2401	2.16844	0	8.03133	-0.329057	0
ACACCAAAGCAACGGT	B	-5.4873	-0.517544	14.4376	1.20351	0	8.53458	0.0481548	0	8.53458	-0.0197193	0
ACACCAAGTAGGCTGA	NK	2.16591	3.67613	0	-0.735325	0	11.2317	-0.0809647	0	12.2314	0.719849	0
ACACCAAGTCATGCCG	B	-4.62532	-0.337112	13.0249	0.97865	0	9.81683	-0.106872	0	7.82162	-0.0188934	0
ACACCAATCGTGGGAA	CD4T	12.1245	-6.09723	9.32188	-0.401413	0	15.5095	2.04172	0	10.3208	-0.315323	0
ACACCCTAGCCACCTG	NK	5.37377	2.04963	0	-0.735325	0	10.3365	-0.212351	0	11.3359	0.7946	0
ACACCCTAGGCTAGAC	NK	2.40247	4.36684	9.63075	-0.735325	0	10.6298	-0.22319	0	13.0885	0.744093	0
ACACCCTCACCAGGCT	CD4T	15.6355	-0.641195	0	0.0714854	0	16.2115	1.16518	0	0	-0.196878	0
ACACCCTCATAGAAAC	NK	0.833864	5.24196	9.50206	-0.735325	0	0	-0.170879	0	14.144	0.639578	0
ACACCCTCATCGACGC	CD4T	12.7603	-4.33832	0	-0.366133	0	16.0123	2.06405	6.9215	0	-0.266556	0
ACACCCTGTACATCCA	CD8T	11.0519	-4.37506	0	-0.735325	0	10.564	-0.120278	0	0	-0.0406096	0
ACACCCTGTATTCTCT	CD8T	4.22209	-3.05308	8.6094	-0.735325	0	9.60755	0.0350944	0	8.6094	-0.191734	0
ACACCCTTCAACGGGA	B	-3.41944	-2.76716	12.9706	1.07202	7.70697	11.6489	-0.0134399	0	0	-0.0132399	0
ACACCCTTCTCCCTGA	NK	1.11584	5.60856	0	-0.735325	0	9.31453	-0.258461	0	12.8974	0.514866	0
ACACCGGAGCACGCCT	CD8T	5.33352	-5.4188	0	-0.735325	0	0	-0.10368	0	0	-0.0229908	0
ACACCGGAGCCGTCGT	CD4T	11.5327	1.43307	8.62179	-0.244428	0	13.9758	1.4096	0	8.62179	-0.178322	0
ACACCGGAGCTGCGAA	CD4T	7.49498	-5.00225	0	-0.285999	0	11.8044	2.36252	0	10.2203	-0.235713	0
ACACCGGAGGAGCGAG	CD4T	12.3897	-5.20488	0	-0.256406	0	16.1521	2.36468	0	0	-0.192154	0
ACACCGGAGGTACTCT	CD4T	10.0257	0.965965	0	-0.282707	0	12.9805	1.9359	0	0	-0.232486	0
ACACCGGAGTGTACGG	B	-4.57754	0.107376	14.8693	0.821949	0	9.27168	0.0380509	0	0	-0.101841	0
ACACCGGCACCAACCG	CD4T	12.287	-5.61726	0	-0.194871	0	15.468	1.86212	0	7.78805	-0.323479	0
ACACCGGCAGCTGTAT	CD8T	13.2452	-1.024	0	-0.735325	0	15.6142	-0.0366383	7.52763	0	-0.255999	0
ACACCGGCATCCGTGG	CD4T	9.25428	1.60445	0	-0.212972	0	14.8845	1.92139	7.28554	0	-0.317747	0
ACACCGGCATTTGCCC	CD8T	6.29058	-1.89301	0	-0.735325	0	12.0493	-0.165833	0	0	-0.135979	0
ACACCGGGTCAACTGT	CD4T	15.016	-1.21929	0	-0.206807	0	15.9128	1.8498	7.36622	0	-0.206807	0
ACACCGGGTGCCTGTG	CD4T	8.88956	0.571403	0	-0.200925	0	15.2669	1.74787	0	0	-0.263713	0
ACACCGGGTTGATTGC	NK	4.27671	4.30706	9.5947	-0.735325	0	0	-0.291093	0	13.178	0.431107	0
ACACCGGTCAGCCTAA	CD4T	7.99989	1.66253	10.7303	-0.194722	0	14.7295	1.45094	0	0	-0.194722	0
ACACCGGTCATTCACT	CD4T	8.91585	-0.583928	0	-0.152626	0	13.4821	2.06179	7.35241	11.1607	-0.312411	0
ACACCGGTCGAATGCT	CD4T	8.67963	0.336886	0	-0.218185	0	14.3033	1.89131	7.3362	0	-0.218185	0
ACACCGGTCGGAGCAA	CD4T	7.49929	-0.934034	0	-0.328297	0	11.9508	1.95443	0	10.3666	-0.282103	0
ACACTGAAGAAACCTA	CD4T	9.04705	-4.38837	0	-0.278381	0	16.3987	2.09775	6.81069	9.41209	-0.324152	0
ACACTGAAGAAACGCC	CD4T	7.96623	0.139114	10.0595	-0.178378	0	13.5177	1.97708	7.54006	0	-0.234841	0
ACACTGAAGCCATCGC	CD4T	14.8616	0.750716	0	-0.277087	0	16.1541	2.33179	7.04094	0	-0.327558	0
ACACTGAAGCCCAATT	CD4T	9.73007	0.560858	0	-0.247615	0	13.6865	1.69623	0	0	-0.302456	0
ACACTGAAGGCGACAT	CD4T	14.2819	-0.398465	0	-0.242363	0	14.7805	1.83921	7.5742	0	-0.297927	0
ACACTGACACAGACAG	CD4T	8.25344	-4.63532	0	-0.320664	0	15.8913	2.00997	0	0	-0.320664	0
ACACTGACAGACTCGC	CD8T	3.4776	2.98056	0	-0.735325	0	12.6632	-0.0013205	0	12.9851	-0.179251	7.89939
ACACTGAGTCACAAGG	CD4T	13.1289	1.50071	9.12038	-0.191316	0	15.8457	1.77614	8.19398	0	-0.305538	0
ACACTGAGTCACACGC	CD8T	4.73251	-6.10289	8.80744	-0.735325	0	8.80744	-0.063249	0	0	-0.101157	0
ACACTGATCAGCGACC	CD4T	7.45054	1.39113	0	-0.306178	0	12.6069	1.8382	7.47312	11.0224	-0.0890414	0
ACACTGATCTGCGACG	CD4T	16.1573	1.18782	9.35164	-0.243081	0	16.3718	2.26956	0	9.35164	-0.332935	0
ACAGCCGAGGCAAAGA	NK	4.10541	4.00914	0	-0.735325	0	11.2937	-0.291553	0	11.8785	0.911115	7.42601
ACAGCCGCACATCTTT	NK	1.81474	3.69505	8.8909	-0.735325	0	9.88938	-0.279144	0	13.2099	0.539451	0
ACAGCCGCACGGCTAC	CD4T	9.70559	-0.172002	0	-0.252202	0	15.0918	1.95483	0	10.6333	-0.306541	0
ACAGCCGCACTGTTAG	CD4T	13.4446	-1.82232	0	-0.212422	0	15.3625	2.23363	7.30681	0	-0.264888	0
ACAGCCGCATCTGGTA	CD8T	4.10817	-3.85644	0	-0.735325	0	9.45486	0.0415373	0	11.0384	-0.155388	0
ACAGCCGGTGCATCTA	CD4T	8.66061	1.82351	0	-0.176475	0	13.6123	1.44467	0	10.8057	-0.244332	0
ACAGCCGGTTACGGAG	NK	1.52053	4.43279	9.17252	-0.735325	0	0	-0.228576	0	13.6937	1.17054	8.07429
ACAGCCGTCACATACG	CD4T	11.2676	-0.185471	0	-0.331599	0	15.538	1.91516	7.151	0	-0.286981	0
ACAGCTAAGCGGCTTC	CD4T	9.51831	-0.224852	0	-0.261504	0	13.5948	1.88034	8.30473	0	-0.261504	0
ACAGCTAAGTGCCATT	CD4T	8.71532	0.702798	0	-0.264875	0	14.0684	1.66035	0	10.2621	-0.264875	0
ACAGCTAAGTGTTAGA	CD4T	9.21246	-0.491555	0	-0.296734	0	13.6098	2.05443	0	0	-0.296734	0
ACAGCTACAGATTGCT	CD4T	8.9444	1.50363	0	-0.0144054	0	14.083	2.29691	8.29908	0	-0.329597	0
ACAGCTAGTTGAGGTG	CD4T	13.9193	-0.415977	0	-0.234827	0	16.6134	1.79036	0	0	-0.33466	0
ACAGCTAGTTGTTTGG	CD8T	13.2872	-0.865442	9.22232	-0.735325	0	15.3899	-0.0501112	0	10.2211	-0.181887	0
ACATACGAGAAACCAT	CD4T	10.117	-4.6275	0	-0.261775	0	15.9152	1.72493	6.69952	0	-0.305166	0
ACATACGAGACTCGGA	NK	6.67247	0.750542	0	-0.735325	0	11.8392	-0.284162	0	12.424	0.118826	0
ACATACGAGAGAGCTC	CD4T	8.98167	-4.09975	9.01922	-0.197056	0	15.3384	1.2426	0	0	-0.259906	0
ACATACGAGGAACTGC	CD4T	12.1949	-4.43904	8.07816	-0.262399	0	15.5964	1.89371	0	0	-0.262399	0
ACATACGCATATACGC	CD4T	14.2479	-1.62329	0	-0.211114	0	15.0662	2.08346	7.55207	10.7451	-0.264191	0
ACATACGCATATGCTG	CD4T	16.3429	0.51782	0	-0.220087	0	15.3505	2.07948	0	0	-0.323839	0
ACATACGGTAGCAAAT	CD4T	14.0833	0.789511	0	-0.15751	0	15.7912	1.70204	0	0	-0.303251	0
ACATACGGTGCAACTT	CD4T	15.5505	-1.37938	0	-0.307624	0	15.3271	2.17435	0	0	-0.307624	0
ACATACGGTGGCTCCA	CD4T	8.84111	0.214105	0	-0.229805	0	14.2945	2.00018	0	0	-0.280323	0
ACATACGTCACTTACT	CD4T	9.89156	-0.173765	0	-0.292374	0	15.1839	1.96571	6.92581	0	-0.343375	0
ACATCAGAGCCACTAT	B	-3.83485	-1.31766	13.6556	0.842212	8.76122	11.0712	-0.0917897	0	0	0.132092	0
ACATCAGAGGCTCATT	NK	2.45969	5.29685	0	-0.735325	0	0	-0.087396	0	14.7076	0.00878373	0
ACATCAGAGTTTGCGT	CD4T	15.7487	0.467767	0	-0.180522	0	16.3355	1.88247	7.60445	8.74634	-0.236801	0
ACATCAGCAACCGCCA	CD4T	12.6304	-1.25158	0	-0.236615	0	15.7156	1.59576	0	0	-0.336982	0
ACATCAGCACGTCAGC	CD4T	8.82395	0.347623	0	-0.274728	0	12.3747	2.19847	0	0	-0.223498	0
ACATCAGCAGCTGTTA	NK	2.11005	4.38032	10.5147	-0.735325	0	10.5147	-0.119088	0	12.8358	0.834276	0
ACATCAGTCAGTGCAT	CD4T	13.0337	-5.75972	0	-0.156082	0	15.5681	1.76515	7.24393	0	-0.355498	0
ACATCAGTCATAAAGG	CD8T	4.91661	-5.6303	0	-0.735325	0	0	-0.0744751	0	0	-0.200598	0
ACATCAGTCCGGCACA	CD4T	13.1811	-0.524281	0	-0.243286	0	15.8815	1.75674	0	0	-0.188054	0
ACATCAGTCTCTAGGA	CD4T	10.8746	-3.57174	0	-0.285163	0	14.4313	2.07243	7.26152	0	-0.335331	0
ACATGGTAGTCGATAA	NK	3.90062	6.39977	9.56606	-0.735325	0	0	-0.226636	0	13.2647	0.813453	8.09646
ACATGGTAGTGCTGCC	CD4T	15.8296	-1.45129	8.72492	-0.242436	0	15.9599	1.91488	7.56147	0	-0.242436	0
ACATGGTAGTGGGATC	CD4T	13.2403	-2.44738	0	-0.236996	0	15.1285	2.04128	7.28332	0	-0.336993	0
ACATGGTCAATCGAAA	CD4T	11.7734	-2.65786	0	-0.285046	0	15.3394	2.19201	0	0	-0.234861	0
ACATGGTCACGTGAGA	CD4T	13.7909	-1.79864	0	-0.31904	0	16.1023	1.64756	0	0	-0.266945	0
ACATGGTGTAGATTAG	B	-4.20186	-0.754948	14.0244	1.18881	7.05448	8.1713	-0.1744	0	0	-0.218369	0
ACATGGTGTTATGTGC	CD4T	13.8905	0.3991	8.75873	-0.191816	0	16.1305	1.62507	0	0	-0.306982	0
ACATGGTTCGCTTAGA	CD4T	14.829	-1.9987	8.64343	-0.385271	0	15.6842	1.78152	0	0	-0.370967	0
ACATGGTTCTGCCAGG	CD4T	13.5302	-0.646883	0	-0.183932	0	15.7019	1.66999	0	8.72796	-0.249907	0
ACCAGTAAGTCAATAG	CD4T	14.583	-1.00825	9.09108	-0.293126	0	16.1328	1.93441	0	9.09108	-0.293126	0
ACCAGTACAAGGACTG	NK	5.13828	2.80433	0	-0.735325	0	0	-0.194557	0	12.6311	0.737183	8.40542
ACCAGTACACGACGAA	NK	1.91149	4.4259	0	-0.735325	0	8.47619	-0.243986	0	12.6423	1.09696	7.75525
ACCAGTACATGCATGT	CD4T	10.5884	0.910187	0	-0.244227	0	14.962	1.72205	7.41113	0	-0.299101	0
ACCAGTAGTGCTTCTC	CD4T	15.2823	-1.58777	8.42107	-0.174997	0	15.5043	1.6019	0	0	-0.289657	0
ACCAGTATCATCATTC	CD4T	12.754	-4.8945	0	-0.221266	0	15.8839	1.76851	7.68946	0	-0.273523	0
ACCCACTAGATAGGAG	CD4T	7.25489	-5.70552	0	-0.150069	0	8.1921	1.74808	0	0	-0.345425	0
ACCCACTAGATCTGCT	CD4T	11.2061	-6.57425	8.46957	-0.194604	0	16.0949	1.76558	0	0	-0.303603	0
ACCCACTAGCGTGTCC	B	-3.89438	-2.06518	13.2624	0.909237	8.72644	0	0.00771603	0	0	0.17808	0
ACCCACTAGTTATCGC	CM	10.9411	14.0864	0	-0.735325	0	11.5724	0.930254	6.46543	7.49252	-0.735325	0
ACCCACTCAAGGTTTC	NK	2.97477	3.55112	0	-0.735325	0	11.174	-0.322182	0	12.1737	0.922965	0
ACCCACTCACGGCTAC	CD4T	9.28244	0.106287	10.5772	-0.246048	0	14.8242	1.87687	0	10.5772	-0.191238	0
ACCCACTCACTGTGTA	CD4T	7.03336	1.06418	0	-0.287938	0	14.49	1.87559	8.32597	0	-0.337995	0
ACCCACTCAGACGCCT	CD4T	12.4785	-5.62665	0	-0.223919	0	15.4745	1.94322	7.06035	9.1021	-0.223919	0
ACCCACTCATGGTCTA	NK	4.35107	4.26954	0	-0.735325	0	10.6916	-0.157099	0	13.6909	0.876779	0
ACCCACTGTATCAGTC	CD8T	8.42514	-5.05103	0	-0.735325	0	9.42241	-0.14802	0	9.42241	0.0482108	0
ACCCACTGTGCAACTT	NK	4.63361	2.74464	0	-0.735325	0	10.9351	-0.184644	0	11.9348	0.614776	0
ACCCACTTCATGTGGT	CD4T	8.66974	-0.0422024	0	-0.331944	0	14.8231	2.11919	0	0	-0.331944	0
ACCCACTTCGTTACGA	CD4T	11.2461	-5.65888	0	-0.109871	0	16.1767	1.4422	11.8565	0	-0.109871	0
ACCGTAAAGAGCCTAG	CD4T	8.15138	1.86476	0	-0.322779	0	14.4591	2.1143	0	0	-0.322779	0
ACCGTAAAGATCCCAT	CD4T	9.78491	1.09347	0	-0.1858	0	13.0862	1.81197	0	0	-0.301586	0
ACCGTAAAGTAGGCCA	NK	2.37844	5.72781	9.36201	-0.735325	0	10.3609	-0.231372	0	13.4474	0.828899	0
ACCGTAAAGTGATCGG	CD4T	13.5054	-0.0700999	0	-0.292108	0	16.2044	2.02127	0	0	-0.292108	0
ACCGTAACAAAGCGGT	CD4T	14.6157	0.760096	0	-0.262995	0	15.8697	1.95506	0	0	-0.262995	0
ACCGTAACAGTCAGAG	CD4T	8.94076	0.490364	0	-0.277532	0	14.5896	2.06827	0	0	-0.226403	0
ACCGTAAGTGCACGAA	NK	2.33346	4.61471	8.82037	-0.735325	0	0	-0.239237	0	11.4027	1.06601	0
ACCTTTAAGCGATGAC	CD4T	10.6244	-1.45063	0	-0.32745	0	15.951	1.77722	0	0	-0.222565	0
ACCTTTAAGGACATTA	CD4T	14.9588	1.98743	9.08717	-0.203608	0	16.0034	1.72022	0	0	-0.315882	0
ACCTTTAAGTTTAGGA	CD4T	8.43828	-1.44326	0	-0.286208	0	15.4523	1.50782	0	0	-0.170586	0
ACCTTTACAAGTACCT	CD4T	10.1436	-4.19982	0	-0.479411	0	14.8516	1.87132	6.51612	9.53157	-0.446977	0
ACCTTTACAATTGCTG	CD4T	10.9607	-6.13934	8.88138	-0.309807	0	15.1451	1.92177	7.22837	0	-0.382985	0
ACCTTTACATGGTTGT	B	-3.47379	-1.04072	14.2356	0.911501	0	9.98901	-0.0895473	0	0	0.108221	0
ACCTTTAGTTCATGGT	B	-3.68468	-1.8672	12.5438	1.04028	0	10.5445	-0.108602	0	0	0.0165824	0
ACCTTTAGTTGGTGGA	CD4T	13.6272	-3.08083	0	-0.240961	0	15.6933	1.59644	0	0	-0.240961	0
ACCTTTATCTGTCCGT	CD4T	8.7608	-4.93006	0	-0.338801	0	16.5059	1.71269	7.47566	0	-0.338801	0
ACCTTTATCTTGTTTG	CD4T	11.609	-6.01974	8.4559	-0.291149	0	16.1865	1.95576	0	0	-0.380228	0
ACGAGCCAGCTAAACA	CD8T	4.28914	-2.91774	0	-0.735325	0	0	-0.0587199	0	0	-0.101828	0
ACGAGCCAGCTAGCCC	CD4T	9.89462	-0.637958	0	-0.204381	0	15.1072	1.20715	9.58804	10.7157	-0.121367	0
ACGAGCCAGGCAGGTT	CD4T	12.0489	-4.4738	8.74573	-0.299792	0	15.8819	1.9145	7.12119	0	-0.251245	0
ACGAGCCAGGCTAGAC	CD8T	7.46824	-5.90516	0	-0.735325	0	0	0.110159	0	0	-0.0894944	0
ACGAGCCAGTAGCGGT	CM	11.4007	15.2284	0	-0.735325	0	10.89	0.667058	7.65393	8.89226	-0.735325	0
ACGAGCCAGTCGTACT	B	-3.74153	-1.31387	13.7167	0.89638	8.51058	8.19798	-0.0563187	0	0	0.0377811	0
ACGAGCCCACCGAAAG	CD4T	9.13513	0.651738	0	-0.21283	0	13.5122	1.80347	0	11.1907	-0.21283	0
ACGAGCCCATTACCTT	CD4T	9.00189	0.0820903	0	-0.213756	0	14.0613	1.85779	0	0	-0.266193	0
ACGAGCCGTCAATACC	CD8T	3.48461	-4.04851	0	-0.735325	0	10.8356	0.0991762	0	0	-0.139746	0
ACGAGCCGTCGAACAG	CD4T	10.6475	-5.9699	0	-0.230853	0	15.5336	1.41084	0	0	-0.230853	0
ACGAGCCGTGATGCCC	NK	2.06615	4.8472	0	-0.735325	0	0	-0.221183	0	11.717	0.409093	0
ACGAGCCGTGTTTGGT	NK	9.49641	-1.03553	10.3628	-0.735325	0	13.8212	-0.229735	0	11.3623	0.435376	0
ACGAGCCGTTGAGGTG	CD4T	10.7711	-3.91507	0	-0.23566	0	14.504	2.22722	7.04282	0	-0.334638	0
ACGAGCCTCTATCCCG	CD4T	12.6785	-4.67279	0	-0.287077	0	15.5595	2.00558	7.10662	0	-0.287077	0
ACGAGCCTCTTAGAGC	CD4T	5.77369	-5.70647	0	-0.193017	0	11.1142	0.829953	0	0	-0.193017	0
ACGAGGAAGAACTCGG	CD4T	15.7295	-1.22776	9.13486	-0.239064	0	15.5074	1.74877	0	0	-0.294872	0
ACGAGGAAGGGCTTGA	CD4T	8.47474	-2.15742	0	-0.159878	0	14.5931	1.4647	0	0	-0.159878	0
ACGAGGACACATAACC	CD8T	5.80193	-6.63217	0	-0.735325	0	0	-0.0405849	0	9.25533	-0.195353	0
ACGAGGACACATCCAA	CD4T	14.3747	2.05859	0	-0.30377	0	16.2253	1.95634	0	0	-0.30377	0
ACGAGGACATAAAGGT	CM	10.7373	14.9765	7.20435	-0.735325	0	12.4427	0.581539	8.68863	7.20435	-0.735325	0
ACGAGGAGTATATGAG	B	-4.44518	-1.24276	13.3248	1.16711	7.42478	0	0.0464293	0	9.07937	-0.0718386	0
ACGAGGAGTCTTGATG	CD4T	11.2781	-0.225552	10.765	-0.249279	0	15.3491	2.01608	0	0	-0.194976	0
ACGAGGATCCTCAACC	CD4T	14.192	1.40098	0	-0.124377	0	16.3341	1.73065	7.5345	9.07937	-0.236365	0
ACGAGGATCTGTCTCG	B	-4.79536	0.21081	13.5429	0.873777	0	9.84391	0.0747907	0	0	0.157037	0
ACGATACAGAAACGCC	CD4T	11.1106	-6.32089	0	-0.344359	0	14.7784	2.19862	0	0	-0.299649	0
ACGATACCACAGAGGT	CD4T	11.8571	-6.18848	0	-0.272806	0	15.8969	1.52577	0	0	-0.272806	0
ACGATACCACCAGTTA	CD4T	15.6362	0.0393468	0	-0.210785	0	16.1093	1.88917	0	0	-0.316022	0
ACGATACGTGCAGACA	CD4T	13.1415	1.25524	0	-0.249428	0	16.163	2.01167	7.15262	10.21	-0.347017	0
ACGATGTAGGAATCGC	CD4T	10.6095	-5.12742	0	-0.232341	0	15.5329	2.27161	0	0	-0.332248	0
ACGATGTCACCATGTA	CD4T	14.718	-0.771607	8.87732	-0.120958	0	15.7072	1.86669	0	8.87732	-0.274225	0
ACGATGTCACCGTTGG	CD4T	8.99054	-0.359304	0	-0.274251	0	14.0737	1.58918	0	10.6151	-0.325997	0
ACGATGTCAGCTATTG	CD4T	14.2792	-3.20511	0	-0.350582	0	16.133	1.69578	0	0	-0.302315	0
ACGATGTCATCTACGA	CD4T	15.6939	-0.78497	0	-0.263746	0	15.5421	1.81265	8.50145	9.37437	-0.316705	0
ACGATGTGTACGACCC	CD4T	11.1145	-3.88784	0	-0.212034	0	14.5851	1.83557	0	0	-0.272492	0
ACGATGTTCAATAAGG	CD4T	11.2973	-5.95013	0	-0.246491	0	16.0955	0.968192	9.08717	0	-0.246491	0
ACGATGTTCGCGTTTC	NK	2.72447	6.89339	0	-0.735325	0	10.3346	-0.295778	0	12.2083	0.543315	0
ACGCAGCAGCTGCAAG	CD4T	8.26488	1.84001	0	-0.270109	0	14.4722	2.06907	0	10.8879	-0.270109	0
ACGCAGCAGTTGTAGA	CD8T	3.54613	-3.55166	0	-0.735325	0	9.59026	-0.0582859	0	0	-0.0479027	0
ACGCAGCCACCTTGTC	CD8T	7.07553	-0.493676	0	-0.735325	0	11.2179	-0.169551	0	0	-0.23507	0
ACGCAGCCAGCTGCTG	CD4T	9.91525	-2.02422	0	-0.27164	0	14.0949	1.5802	8.39043	10.3954	-0.27164	0
ACGCAGCCATGTAAGA	CD4T	6.76203	1.07366	0	-0.34469	0	10.564	2.10061	0	0	-0.296376	0
ACGCAGCGTACCCAAT	CD4T	10.5908	1.60214	0	-0.353607	0	14.9795	1.94434	6.76514	0	-0.353607	0
ACGCAGCTCATACGGT	CD4T	14.6905	-0.278921	8.7813	-0.230335	0	15.3479	1.94152	0	0	-0.280824	0
ACGCAGCTCCTCTAGC	CD8T	4.89571	-3.45523	0	-0.735325	0	0	-0.137339	0	0	-0.198072	0
ACGCAGCTCGTGGTCG	CD8T	4.72981	-4.55737	0	-0.735325	0	0	-0.076434	0	9.39455	-0.0729639	0
ACGCAGCTCTCACATT	CD4T	16.3101	0.779853	0	-0.178515	0	15.6465	2.0076	7.2831	0	-0.330577	0
ACGCAGCTCTGAAAGA	CD4T	12.2298	-1.80116	0	-0.395615	0	14.7396	1.94773	8.00928	10.5706	-0.4359	0
ACGCCAGCATGCCACG	CD8T	6.24411	-3.51096	0	-0.735325	0	12.0131	-0.0611135	0	0	-0.128665	0
ACGCCAGGTACCGCTG	CD8T	5.24739	-5.10782	8.55333	-0.735325	0	9.55141	-0.0286733	7.47338	0	-0.0698352	0
ACGCCAGTCTACCTGC	CD4T	10.9495	-3.95821	8.7889	-0.305957	0	15.3706	1.72227	6.97728	0	-0.211012	0
ACGCCGAAGCCAACAG	B	-3.61384	-2.2319	12.7321	1.15898	7.7259	10.7327	-0.00204454	0	0	0.0995593	0
ACGCCGACAACCGCCA	CD4T	11.7407	-4.92625	9.03534	-0.20777	0	16.077	1.96702	7.9849	8.03809	-0.351014	0
ACGCCGACAAGTAGTA	CD4T	8.70033	-0.0692617	0	-0.314522	0	14.3536	2.01681	0	0	-0.261132	0
ACGCCGACAGGACCCT	B	-4.78199	-1.38984	14.4022	0.75163	8.31132	10.4032	-0.058629	0	0	0.0699019	0
ACGCCGATCCTACAGA	CD8T	5.09778	-6.20269	0	-0.735325	0	0	-0.085378	0	0	-0.185677	0
ACGGAGAAGAGTCTGG	CD4T	9.71571	1.15124	0	-0.304409	0	14.0873	1.61227	0	0	-0.242556	0
ACGGAGAAGCACCGCT	CD8T	5.67946	-6.31661	0	-0.735325	0	0	0.0318076	0	0	-0.160273	0
ACGGAGAAGGAACTGC	CD4T	11.3213	-3.35483	8.82818	-0.137706	0	15.8474	1.61839	7.78931	0	-0.308506	0
ACGGAGAAGGCTCAGA	NK	3.73882	6.39337	8.53352	-0.735325	0	0	-0.217583	0	11.9894	0.532894	0
ACGGAGAAGTGTACTC	NK	2.7564	4.47518	0	-0.735325	0	9.89006	-0.134187	0	12.8887	0.638614	8.06852
ACGGAGACAGATCTGT	CD4T	8.6906	0.796688	0	-0.31209	0	14.4987	2.11437	0	0	-0.31209	0
ACGGAGACAGGAACGT	CD4T	6.93645	0.77271	0	-0.236274	0	13.374	1.98282	7.5088	0	-0.236274	0
ACGGAGAGTCAAACTC	B	-5.82496	0.282239	14.4073	1.14465	7.58403	0	-0.164651	0	0	-0.1033	0
ACGGAGAGTGTGACGA	CD8T	11.4841	-5.97038	0	-0.735325	0	15.3634	-0.0374127	9.3127	0	-0.0905245	0
ACGGAGAGTTAAAGAC	CD4T	9.43294	-4.1282	0	-0.36755	0	15.5835	1.86122	0	0	-0.409973	0
ACGGAGAGTTACTGAC	NK	3.22435	5.46509	0	-0.735325	0	9.72687	-0.249591	0	12.1849	0.702451	0
ACGGAGATCCATTCTA	CD4T	8.69188	0.32778	0	-0.265426	0	12.9431	1.84215	0	0	-0.265426	0
ACGGAGATCCCTGACT	CD4T	15.0324	1.85509	0	-0.2599	0	15.8842	2.1135	0	0	-0.206526	0
ACGGAGATCTGTTGAG	CD4T	8.55964	0.227543	0	-0.298574	0	12.0523	1.73753	9.15548	0	-0.132288	0
ACGGCCAAGACTTTCG	NK	3.2238	6.55893	0	-0.735325	0	0	-0.197013	0	12.2323	0.881311	7.96188
ACGGCCAAGCTGGAAC	CD8T	4.96075	-4.45171	8.92262	-0.735325	0	8.92262	-0.179558	0	0	-0.182435	0
ACGGCCACAAAGCAAT	CD4T	14.2749	2.26426	8.755	-0.286059	0	15.9116	1.44264	8.23808	0	-0.336162	0
ACGGCCACAACTGCTA	CD4T	15.1459	0.173905	0	-0.111675	0	15.8176	1.86813	0	8.83211	-0.290218	0
ACGGCCACAGCTCGAC	NK	2.01082	4.83528	0	-0.735325	0	0	-0.168559	0	12.159	0.679786	0
ACGGCCACAGGAATGC	CD4T	10.9302	13.9925	8.58881	-0.367305	0	14.077	1.71271	6.63442	7.59255	-0.324944	0
ACGGCCACAGGGCATA	NK	2.71465	6.31413	0	-0.735325	0	9.09973	-0.179394	0	11.9048	0.580414	0
ACGGCCAGTAGTGAAT	NK	2.82272	5.99475	0	-0.735325	0	10.5042	-0.149584	0	11.0888	0.565779	0
ACGGCCAGTCAGCTAT	CD4T	8.53809	0.191568	0	-0.264401	0	13.7306	1.43711	9.14784	0	-0.264401	0
ACGGCCAGTCTAAACC	CD4T	14.4908	1.22954	0	-0.321103	0	15.8808	1.94283	0	0	-0.216792	0
ACGGCCAGTCTCGTTC	CD4T	14.4893	-2.27972	0	0.000796293	0	16.3466	1.4645	0	9.64797	-0.192979	0
ACGGCCAGTGATGTGG	CD4T	11.505	0.340617	8.9444	-0.305637	0	14.9188	1.74495	0	8.9444	-0.305637	0
ACGGCCAGTTTAGGAA	B	-4.54767	-0.765543	14.859	1.1378	7.5802	0	-0.0568193	0	0	-0.0143376	0
ACGGCCATCACATACG	CD4T	15.7102	-0.0490854	8.85254	-0.151652	0	15.5219	2.24879	6.95228	0	-0.296378	0
ACGGCCATCACTCTTA	CD4T	8.57896	0.983763	0	-0.301189	0	13.5918	1.67352	7.44701	11.2704	-0.246337	0
ACGGCCATCGACAGCC	CD4T	6.16366	0.048068	0	-0.292136	0	11.2317	2.13678	0	0	-0.292136	0
ACGGCCATCGAGAACG	CD4T	8.43881	0.790634	0	-0.326357	0	14.0557	1.6603	0	0	-0.326357	0
ACGGCCATCTGTTGAG	CD4T	15.9147	1.09291	8.895	-0.254643	0	16.267	1.69485	7.4058	0	-0.308172	0
ACGGGCTAGATGCCTT	NK	3.18191	4.78201	0	-0.735325	0	9.57043	-0.109206	0	12.5688	0.673193	8.37749
ACGGGCTCAAGCTGAG	CD4T	8.28036	-5.55621	0	-0.371535	0	16.424	1.87515	0	0	-0.325642	0
ACGGGCTCAATCCGAT	B	-4.81109	-1.24739	12.3671	1.20705	7.02754	10.4609	-0.0209141	0	0	-0.103872	0
ACGGGCTCACCAGGCT	CD8T	10.1322	-0.0209235	10.1498	-0.735325	0	14.956	-0.232453	0	0	-0.055646	0
ACGGGCTCATACTACG	B	-3.93467	-2.56408	12.5539	0.963191	9.03346	10.9694	-0.0651009	0	0	0.14902	0
ACGGGCTCATCACCCT	CD4T	12.2993	-1.99564	0	-0.2547	0	14.656	1.62539	7.58568	0	-0.200629	0
ACGGGCTGTCCGACGT	NK	3.44046	4.93242	0	-0.735325	0	0	-0.280831	0	13.4385	0.82451	7.74785
ACGGGCTGTCCGAGTC	B	-5.75224	0.289329	15.9034	1.22948	0	8.57629	-0.0270944	0	0	-0.122514	0
ACGGGCTGTTGAGTTC	CD4T	10.355	-0.407577	0	-0.0569109	0	14.8273	2.09609	7.48611	0	-0.272649	0
ACGGGCTTCAAGGTAA	NK	3.76306	3.45441	0	-0.735325	0	10.6988	-0.130143	0	11.6984	0.356345	0
ACGGGCTTCACATAGC	CD8T	5.82165	-5.18355	7.92281	-0.735325	0	7.92281	-0.0667072	0	7.92281	-0.163144	0
ACGGGCTTCCTAGAAC	CD8T	4.20969	-3.16442	0	-0.735325	0	8.18291	-0.0115972	0	0	-0.12494	0
ACGGGCTTCCTATTCA	CD4T	8.80487	-3.93618	0	-0.106464	0	15.3912	1.70205	0	8.22602	-0.113459	0
ACGGGCTTCGCTGATA	B	-3.42245	-2.07626	12.3888	1.13783	0	10.8044	0.0589051	0	9.80519	-0.133347	0
ACGGGCTTCGGCTACG	CD4T	10.1214	-5.12355	0	-0.313144	0	15.6853	1.47505	7.7347	0	-0.259133	0
ACGGGCTTCTTGAGAC	NK	1.21208	5.18477	0	-0.735325	0	9.54119	-0.128592	0	13.4936	0.547182	0
ACGGGCTTCTTGTATC	CD8T	3.70256	-3.5708	0	-0.735325	0	10.0526	-0.0697781	0	0	-0.231282	0
ACGGGTCAGAATTGTG	CD4T	14.4275	0.440772	0	-0.22068	0	16.1481	1.63841	0	0	-0.323959	0
ACGGGTCCACACCGAC	CD4T	14.13	0.469817	0	-0.268954	0	15.7853	1.9522	0	8.96795	-0.320336	0
ACGGGTCCACCTATCC	CD4T	13.9161	1.21221	0	-0.356687	0	13.6901	2.09427	0	0	-0.309081	0
ACGGGTCCACGGTTTA	CD4T	14.8924	-0.810574	0	-0.22521	0	15.4776	2.07948	0	0	-0.283399	0
ACGGGTCGTTAAGATG	CD4T	14.0845	0.878351	0	-0.279054	0	15.631	2.0509	8.35784	0	-0.279054	0
ACGGGTCTCGGAAATA	B	-3.39817	-1.14773	14.8698	0.981692	7.8281	0	0.0588158	0	0	0.0460346	0
ACGGGTCTCTCAACTT	CD4T	10.015	0.0661083	0	-0.267427	0	14.9316	1.89539	0	0	-0.267427	0
ACGTCAAAGAAGGTGA	CD4T	14.0244	1.26302	8.6184	-0.214502	0	16.0071	2.13007	7.278	0	-0.266479	0
ACGTCAAAGAGCCCAA	CD8T	5.63543	-1.54286	9.35571	-0.735325	0	10.0918	-0.0345627	0	0	-0.0370648	0
ACGTCAAAGCCATCGC	CD4T	10.3457	-0.0118812	0	-0.259557	0	15.2471	1.27314	0	0	-0.196407	0
ACGTCAAAGCGTGAAC	CD4T	14.5075	0.210976	0	-0.246971	0	16.1649	1.76522	0	0	-0.246971	0
ACGTCAAAGCTAACAA	CD4T	12.4172	-4.56077	0	-0.258744	0	15.9388	2.018	0	9.12118	-0.307527	0
ACGTCAAAGGTAGCTG	CD4T	7.42196	0.341348	0	-0.357433	0	13.2687	2.1257	7.07868	0	-0.309729	0
ACGTCAAAGTTAACGA	CD4T	15.8111	1.10386	0	-0.233779	0	15.3146	1.61837	0	0	-0.334675	0
ACGTCAACAAGGACAC	CD4T	8.45328	-0.909394	0	-0.245565	0	14.5138	1.79159	7.25042	0	-0.287992	0
ACGTCAACACGAGGTA	NK	1.05673	5.25102	0	-0.735325	0	0	-0.162315	0	12.8225	0.605736	0
ACGTCAACATGCATGT	NK	5.11385	1.57676	0	-0.735325	0	11.4523	-0.170076	0	12.7739	0.674749	0
ACGTCAAGTCTTGTCC	CD4T	11.0398	-0.401006	0	-0.321617	0	14.2003	1.94552	0	0	-0.270249	0
ACGTCAATCGGTGTTA	CD4T	13.6441	-3.40682	0	-0.330274	0	15.9138	2.02313	8.26671	0	-0.279446	0
ACTATCTAGATACACA	CD4T	8.55349	-5.66234	8.85122	-0.291642	0	16.5555	2.14038	7.22955	0	-0.341047	0
ACTATCTAGCACACAG	CD4T	12.6189	1.13554	0	-0.255588	0	14.4107	2.16418	0	10.8265	-0.202267	0
ACTATCTAGTGAACGC	CD8T	5.67189	-3.6195	0	-0.735325	0	13.1324	-0.0573904	0	0	-0.308076	0
ACTATCTCACTGTGTA	CD4T	10.6957	-3.90627	0	-0.284638	0	15.478	1.61752	6.93793	0	-0.284638	0
ACTATCTCATATACGC	NK	2.15631	5.22884	0	-0.735325	0	12.1604	-0.250639	8.517	11.7455	1.07823	6.52877
ACTATCTCATCATCCC	CD4T	6.03474	0.29139	9.71533	-0.182511	0	14.2055	0.652044	0	9.71533	-0.182511	0
ACTATCTTCCACTCCA	CD4T	7.15565	0.366571	0	-0.175087	0	12.8684	1.66649	0	0	-0.270012	0
ACTATCTTCCGTCATC	CD4T	9.10493	-0.319149	0	-0.349308	0	13.2244	1.93095	0	0	-0.300202	0
ACTATCTTCCTTAATC	CD4T	14.0741	-0.132977	0	-0.269989	0	15.4887	1.80595	7.42478	0	-0.322165	0
ACTATCTTCTGCCAGG	CD4T	9.45864	-0.72213	0	-0.244082	0	13.9723	1.87471	0	0	-0.188592	0
ACTGAACAGCCCAACC	CD4T	12.4505	-0.860466	0	-0.273586	0	15.5442	1.32196	0	0	-0.273586	0
ACTGAACAGCGTGAAC	CD8T	5.07552	-5.36928	0	-0.735325	0	9.60251	-0.0206941	0	0	-0.230068	0
ACTGAACAGGGTTCCC	NK	5.56389	1.18802	0	-0.735325	0	11.1281	-0.147795	0	12.1278	0.503966	0
ACTGAACAGTACGTTC	CD4T	14.5735	-0.534915	0	-0.225828	0	16.4474	2.34673	6.9771	0	-0.318895	0
ACTGAACCAAGCGTAG	CD4T	10.5235	-2.87477	0	-0.355807	0	14.5593	2.18179	8.76872	10.3125	-0.259905	0
ACTGAACCAATGGACG	CD4T	15.7396	0.118865	0	-0.250984	0	15.8166	2.0382	0	9.03798	-0.347094	0
ACTGAACCATACTACG	CD8T	3.35996	-3.62083	8.77374	-0.735325	0	8.77374	-0.041003	0	0	-0.0701969	0
ACTGAACCATTAACCG	CD4T	9.9044	-0.247366	0	-0.331604	0	14.0009	1.80882	0	0	-0.331604	0
ACTGAACGTATAAACG	CD8T	11.8184	-6.94475	9.36485	-0.735325	0	0	-0.077712	0	0	-0.232967	0
ACTGAACGTGCCTGTG	CD4T	11.7518	-3.04551	0	-0.250932	0	15.7429	1.47056	7.44229	0	-0.305038	0
ACTGAACGTGGTCTCG	CD4T	14.5391	0.0843162	0	-0.318123	0	14.277	1.94013	0	0	-0.318123	0
ACTGAACGTTACCAGT	CD4T	14.1947	-3.2003	0	-0.103403	0	16.1073	1.9979	8.88715	0	-0.285664	0
ACTGAACGTTACGTCA	NK	4.01428	2.77872	0	-0.735325	0	10.9723	-0.125358	0	12.9717	0.535087	0
ACTGAACGTTCAGACT	CD4T	8.99422	2.20312	0	-0.392395	0	13.6041	1.85632	6.20983	0	-0.424082	0
ACTGAACGTTGGTAAA	CD4T	15.2128	0.534439	8.96867	-0.263146	0	16.2042	2.11145	0	0	-0.21101	0
ACTGAACTCATTGCCC	NK	4.1703	4.6521	0	-0.735325	0	10.465	-0.0978901	0	13.634	0.402981	0
ACTGAACTCCTCATTA	NK	3.13671	3.26252	0	-0.735325	0	11.2009	-0.229851	0	12.7854	0.538754	0
ACTGAACTCTTCGGTC	CD4T	13.6589	-4.93469	9.0066	-0.225621	0	15.7181	2.46273	7.46001	0	-0.276965	0
ACTGAGTAGCCAGTAG	CD4T	15.6044	-2.1056	0	-0.129128	0	16.3144	2.22005	0	0	-0.296519	0
ACTGAGTAGTGTTTGC	CD4T	14.5242	-2.25592	8.92332	-0.195956	0	16.355	1.60095	7.46579	0	-0.250412	0
ACTGAGTCAAGTACCT	CD4T	10.4059	-3.235	10.4814	-0.29876	0	15.0654	1.97982	0	0	-0.346573	0
ACTGAGTCAATCGGTT	CD4T	9.77966	-4.54837	0	-0.362868	0	15.6803	1.94169	6.90287	8.02759	-0.362868	0
ACTGAGTCAATGTTGC	NK	2.67957	6.71551	0	-0.735325	0	0	-0.27345	0	12.7699	0.606993	8.32436
ACTGAGTCACGGCCAT	NK	4.62021	2.39154	0	-0.735325	0	10.9694	-0.233495	0	13.2907	0.355453	0
ACTGAGTCATCGACGC	NK	2.72682	5.51233	0	-0.735325	0	9.25094	-0.15784	0	13.0561	0.887226	0
ACTGAGTGTCAGAATA	CD4T	13.5947	2.11298	0	-0.152899	0	15.6556	1.95569	7.20393	0	-0.25831	0
ACTGAGTGTCATCGGC	CD4T	14.1969	0.449405	0	-0.225625	0	15.377	1.53363	0	0	-0.283172	0
ACTGAGTGTTAAAGTG	CD8T	4.37543	-4.24332	8.96435	-0.735325	0	8.96435	-0.0277957	0	0	-0.226667	0
ACTGATGAGACAAGCC	NK	4.35309	2.05697	10.8291	-0.735325	0	13.6357	-0.169689	0	12.4135	0.517285	0
ACTGATGAGAGTAATC	CD4T	12.6376	-1.09696	0	-0.357824	0	14.6421	1.75065	0	0	-0.310639	0
ACTGATGAGTCTCCTC	NK	3.1644	5.70978	0	-0.735325	0	9.17751	-0.131968	0	13.0332	0.611954	0
ACTGATGCACAGATTC	NK	1.55822	3.91017	0	-0.735325	0	9.39069	-0.290159	0	12.8482	0.713756	0
ACTGATGCAGGCAGTA	CD4T	10.1574	-4.28353	8.8612	-0.21671	0	16.3093	1.73145	0	0	-0.21671	0
ACTGATGGTAAGTTCC	CD4T	13.7284	-3.96653	0	-0.155263	0	16.1161	1.49041	0	8.88071	-0.277316	0
ACTGATGGTCTAAACC	CD4T	10.2448	1.43986	0	-0.304598	0	15.5241	2.05574	6.78703	0	-0.210076	0
ACTGCTCAGCGATGAC	CM	11.1166	14.8284	0	-0.735325	0	11.8197	0.856508	7.27425	0	-0.735325	0
ACTGCTCAGCTGTTCA	CD4T	16.0284	-0.0510039	9.1454	-0.263822	0	15.7576	1.82909	0	9.1454	-0.211043	0
ACTGCTCAGTGCAAGC	NK	2.80004	3.2191	0	-0.735325	0	0	-0.187483	0	14.3184	0.653815	0
ACTGCTCCACGGACAA	CD4T	10.7501	0.0380363	0	-0.308878	0	15.1214	1.85236	0	0	-0.308878	0
ACTGCTCGTAGCCTCG	CD4T	10.6437	-0.334496	0	-0.220469	0	15.4498	2.11284	8.42255	0	-0.220469	0
ACTGCTCGTGCGGTAA	CD4T	8.22912	-0.416843	0	-0.279961	0	13.8044	1.88382	0	0	-0.330152	0
ACTGCTCGTTAAAGAC	CD4T	9.35153	-1.25629	0	-0.285946	0	15.2025	0.746916	8.67009	0	-0.164568	0
ACTGCTCGTTGATTGC	NK	1.79835	4.15126	9.59248	-0.735325	0	9.59248	-0.138613	0	11.9129	0.673872	0
ACTGCTCTCATGGTCA	B	-3.31659	-0.765193	14.0266	1.11205	8.83735	10.3272	-0.115226	0	10.3272	0.0271592	0
ACTGTCCCAAATACAG	CD4T	10.3595	-1.32441	0	-0.233169	0	14.4298	1.84394	0	0	-0.290573	0
ACTGTCCCAAGTCTAC	CM	10.9139	15.3163	0	-0.735325	0	12.209	0.847712	7.12615	8.68863	-0.735325	0
ACTGTCCCATACGCCG	CD4T	10.5067	-3.70887	0	-0.216705	0	15.733	1.52195	0	0	-0.275988	0
ACTGTCCGTGCACGAA	B	-3.97871	0.51769	15.0802	1.12743	7.47515	0	-0.0567079	0	0	0.0209562	0
ACTGTCCTCCTCAACC	CD8T	4.3973	-2.41405	0	-0.735325	0	9.05088	0.0447837	0	0	-0.152161	0
ACTGTCCTCTCGAGTA	B	-3.98765	-0.592068	14.5961	1.15328	7.74295	8.95505	0.0195109	0	0	-0.028343	0
ACTGTCCTCTCTTGAT	CD4T	11.4223	-5.29838	0	-0.205799	0	14.4456	1.83532	7.93606	0	-0.250561	0
ACTGTCCTCTGGTATG	CM	10.6498	15.1057	9.27213	-0.735325	0	10.271	0.630105	0	8.27446	-0.735325	0
ACTGTCCTCTGGTTCC	CD4T	9.33935	-2.94123	0	-0.287567	0	15.0201	1.89802	0	0	-0.293808	0
ACTTACTAGCCAGTTT	CD4T	10.101	-0.583768	0	-0.249724	0	14.8442	2.07098	7.60112	0	-0.304288	0
ACTTACTAGGAGTTGC	NK	2.78842	5.78463	0	-0.735325	0	0	-0.216946	0	12.8285	0.646112	0
ACTTACTAGGTGATAT	CD4T	11.0129	-0.337861	0	-0.243653	0	14.5209	1.76319	8.16903	0	-0.342164	0
ACTTACTAGTCATGCT	CD4T	9.38407	0.714824	0	-0.333411	0	14.6419	2.04551	0	0	-0.283451	0
ACTTACTCAAAGCGGT	CD4T	14.8634	2.34601	8.51293	-0.323973	0	16.1456	2.29408	0	0	-0.323973	0
ACTTACTCAGCCAGAA	CD4T	10.2663	-0.1794	0	-0.178022	0	14.5605	1.3801	0	0	-0.330599	0
ACTTACTGTCGACTAT	CD4T	9.28783	0.785874	0	-0.163648	0	13.4425	1.87581	0	10.8582	-0.320392	0
ACTTACTGTGTCGCTG	NK	1.95625	4.34634	0	-0.735325	0	0	-0.158799	0	11.7941	1.08006	8.25769
ACTTACTTCAACGGCC	B	-4.26133	0.396943	14.0192	1.06072	0	10.3198	-0.0482116	0	9.32096	0.106925	0
ACTTACTTCGCCAAAT	CD4T	14.6076	1.7746	0	-0.277974	0	15.6765	2.10774	8.19692	0	-0.335015	0
ACTTACTTCTTTCCTC	CD4T	12.0609	-0.932235	0	-0.216258	0	14.9343	1.58043	0	10.8475	-0.216258	0
ACTTGTTCAGAGCCAA	NK	5.3076	1.34114	0	-0.735325	0	0	-0.231794	0	11.6606	0.712507	0
ACTTGTTCAGTATCTG	CD8T	4.45614	-3.57974	0	-0.735325	0	10.8509	-0.060027	0	0	-0.31498	0
ACTTGTTCATATGAGA	CD4T	12.2802	-4.13648	0	-0.399323	0	15.322	1.62114	7.83298	0	-0.356073	0
ACTTGTTGTCAGAGGT	NK	1.22515	4.91384	0	-0.735325	0	0	-0.171308	0	12.4206	0.733225	0
ACTTGTTTCACAGTAC	CD8T	5.62408	-5.45396	8.69189	-0.735325	0	8.69189	-0.209988	0	0	-0.146365	0
ACTTGTTTCCACGAAT	CD4T	13.7398	-3.19313	0	-0.320229	0	15.7457	2.09478	7.00711	9.10447	-0.27378	0
ACTTGTTTCGACGGAA	CD4T	10.1532	1.78349	0	-0.257643	0	14.811	2.16476	7.4403	0	-0.311118	0
ACTTGTTTCTCGAGTA	NK	6.79457	1.14704	0	-0.735325	0	14.083	-0.208001	7.23062	12.0833	0.349995	0
ACTTGTTTCTGGTGTA	CD4T	13.2246	-0.717048	0	-0.307349	0	15.4372	2.07831	7.65825	0	-0.252694	0
ACTTTCAAGCCAGTTT	CD4T	9.23571	-4.09918	0	-0.190709	0	14.5631	1.36854	0	10.564	-0.190709	0
ACTTTCAAGTCCGGTC	CD4T	13.5255	1.20705	0	-0.353427	0	15.5664	2.04061	7.9971	9.12599	-0.305823	0
ACTTTCAGTCCGTTAA	CD4T	13.2612	-0.0774358	0	-0.267778	0	15.8893	2.03621	7.16972	0	-0.267778	0
ACTTTCAGTCTTGATG	CD4T	12.5493	1.10072	9.01624	-0.137287	0	15.4397	1.34514	0	0	-0.30934	0
ACTTTCATCAAGGCTT	CD4T	15.0793	1.92249	0	-0.198809	0	15.9289	2.02086	8.18041	0	-0.253833	0
ACTTTCATCGGATGGA	CD4T	7.95022	0.391964	0	-0.232436	0	14.3542	2.05392	8.9371	11.3547	-0.232436	0
AGAATAGCACAGGCCT	CD4T	15.3821	1.14486	0	-0.162667	0	15.0713	1.50738	0	9.68066	-0.280023	0
AGAATAGCACAGTCGC	CD4T	10.4658	-5.06727	0	-0.293548	0	15.3022	1.58823	0	0	-0.293548	0
AGAATAGCACCTCGGA	CD4T	16.6794	-0.184709	0	-0.291336	0	16.251	1.88264	7.87568	9.37055	-0.233896	0
AGAATAGCACGTCTCT	CD8T	5.36704	-4.84754	0	-0.735325	0	11.0164	-0.191696	0	9.43282	-0.0137074	0
AGAATAGCAGCTGTGC	B	-3.94557	-0.262064	13.2131	0.846658	0	8.51643	-0.0963995	0	0	-0.155577	0
AGAATAGGTAGCGTCC	CD4T	15.8486	0.943004	0	-0.342542	0	16.2047	1.99022	0	0	-0.342542	0
AGAATAGGTGTTCGAT	B	-4.57058	0.249532	13.512	0.889388	9.97409	8.70801	-0.0162252	0	0	-0.0632462	0
AGAATAGTCAGTTTGG	CD4T	11.9171	-1.14274	0	-0.124429	0	15.6759	0.853477	0	0	-0.124429	0
AGACGTTAGTCAATAG	B	-5.01875	-0.156449	13.6943	1.21605	0	6.83654	-0.142861	0	6.83654	0.00976922	0
AGACGTTCAAACGCGA	CD8T	4.84694	-6.01346	0	-0.735325	0	0	0.0185736	0	9.32556	-0.0127949	0
AGACGTTCAATAGCGG	CD4T	13.5897	-5.13907	0	-0.319384	0	14.5505	2.22608	8.62944	0	-0.161394	0
AGACGTTGTTGAGGTG	CD4T	13.379	-3.88705	0	-0.263084	0	14.7191	1.50711	0	10.0765	-0.263084	0
AGACGTTTCAAAGACA	NK	2.12443	5.03627	0	-0.735325	0	8.52082	-0.136483	0	12.9765	0.777785	7.40411
AGACGTTTCGTCCAGG	NK	3.24273	5.05404	0	-0.735325	0	0	-0.229463	0	14.4868	1.09183	8.01383
AGAGCGAAGCCACGCT	B	-4.09937	0.50563	13.8005	1.01125	0	9.80197	-0.0160001	0	0	-0.00270084	0
AGAGCGAAGTCTTGCA	CD8T	4.97008	-5.8741	0	-0.735325	0	0	-0.241866	0	9.10684	-0.226211	0
AGAGCGAAGTGGTAAT	CD8T	5.6731	-5.0186	0	-0.735325	0	0	-0.0418255	0	0	-0.0248945	0
AGAGCGACACCGAAAG	CD4T	13.4821	-5.1212	0	-0.288093	0	16.7012	1.73221	9.31545	0	-0.288093	0
AGAGCGACAGACAGGT	CD8T	6.27409	-1.47669	0	-0.735325	0	10.4408	0.0588774	0	0	0.0547785	0
AGAGCGACATGTCTCC	CD4T	12.2632	-4.14359	0	-0.143251	0	16.0853	1.4268	8.21874	0	-0.205505	0
AGAGCGAGTAAATGAC	CD8T	11.8084	-6.75147	8.40154	-0.735325	0	13.9823	0.00271535	0	0	0.00705856	0
AGAGCGAGTAAGAGAG	CD4T	12.1705	-3.68452	8.04639	-0.249777	0	15.7552	1.82049	0	0	-0.304574	0
AGAGCGAGTGTTTGTG	CM	11.3906	14.5692	0	-0.735325	0	11.3798	0.755763	0	0	-0.735325	0
AGAGCGAGTTAGTGGG	CD4T	13.4381	-1.25049	0	-0.139527	0	16.087	2.03152	8.04942	0	-0.264344	0
AGAGCGATCAACGCTA	CD4T	14.1998	-1.79397	0	-0.279243	0	16.5028	1.58722	0	0	-0.279243	0
AGAGCGATCACCTTAT	CD4T	13.4068	2.54672	0	-0.273121	0	15.776	1.65121	0	0	-0.273121	0
AGAGCGATCTGGTGTA	NK	5.07478	2.85891	0	-0.735325	0	10.9927	-0.18655	0	12.5772	0.637903	0
AGAGCGATCTTTACAC	NK	2.52139	5.70482	0	-0.735325	0	0	-0.141623	0	12.4951	0.670024	9.21718
AGAGCTTAGGTGCTTT	CD4T	16.6399	0.20533	8.79399	-0.121378	0	16.3832	0.628739	9.96867	0	-0.0377914	0
AGAGCTTAGTCGTACT	NK	1.9747	4.56721	0	-0.735325	0	11.714	-0.141814	0	12.8837	0.424588	0
AGAGCTTCACATTAGC	B	10.4664	15.4939	10.5217	0.821536	0	12.258	0.0117473	7.46302	7.35965	0.0560774	0
AGAGCTTCAGCCAGAA	NK	3.63865	2.78778	0	-0.735325	0	11.0962	-0.22921	0	12.0958	0.641481	0
AGAGCTTGTACTCTCC	CD4T	10.4623	-5.24046	0	-0.352145	0	14.1488	2.12276	7.29133	0	-0.255274	0
AGAGCTTGTATAGGTA	CD4T	16.3153	-0.281946	0	-0.196801	0	16.262	1.91312	0	0	-0.305083	0
AGAGCTTGTCGCATCG	CD4T	11.2798	-5.53768	7.73014	-0.364615	0	15.5499	1.96101	7.48927	0	-0.469794	0
AGAGCTTTCACCGTAA	CD4T	13.887	-0.341287	0	-0.313509	0	16.2195	2.1389	0	0	-0.313509	0
AGAGTGGAGACAATAC	CD4T	9.18004	1.00632	0	-0.184483	0	14.653	0.482957	0	0	-0.184483	0
AGAGTGGAGCCACGCT	CD4T	9.59945	1.01024	0	-0.23606	0	13.3361	1.84677	0	10.5295	-0.292212	0
AGAGTGGCACCTCGTT	CD4T	14.5621	-2.61469	0	-0.305926	0	15.9954	2.06176	7.3674	0	-0.252061	0
AGAGTGGCATACAGCT	B	-5.48225	-0.443634	14.3566	0.779033	10.0412	0	0.0604801	0	9.11121	0.0206814	0
AGAGTGGCATTTGCTT	NK	2.35116	4.1868	0	-0.735325	0	8.9622	-0.123444	0	12.2815	0.633059	8.01457
AGAGTGGTCACCTTAT	CD4T	7.09995	-0.0104226	0	-0.0574496	0	12.9717	1.92336	0	0	-0.290848	0
AGAGTGGTCACTCTTA	CD4T	15.0216	-2.02934	0	-0.283805	0	16.6159	1.80829	0	8.91844	-0.225372	0
AGAGTGGTCAGGCAAG	B	-3.57256	-1.53786	13.1473	1.06833	0	0	0.0330381	0	0	0.0219879	0
AGAGTGGTCCTCTAGC	CD4T	12.5242	-2.26641	0	-0.344805	0	15.496	1.8692	0	0	-0.344805	0
AGAGTGGTCGCTAGCG	NK	3.59071	3.1536	0	-0.735325	0	11.9865	-0.220415	0	11.9865	0.655148	0
AGATCTGAGAAGAAGC	CD4T	12.7294	-0.457647	0	-0.31102	0	15.5097	1.76612	7.50102	0	-0.31102	0
AGATCTGAGACAGACC	CD4T	7.68872	-0.0618645	0	-0.2122	0	14.0449	1.40967	0	11.4604	-0.131264	0
AGATCTGAGCAGGCTA	CD4T	12.9831	-0.839284	0	-0.184924	0	14.3939	1.28489	0	0	-0.300194	0
AGATCTGCAGTAGAGC	CM	11.0179	15.0277	0	-0.735325	0	10.0343	0.533393	9.14567	0	-0.735325	0
AGATCTGCATCCTTGC	CD4T	9.30877	2.08785	0	-0.243697	0	14.7222	1.2044	0	11.4007	-0.243697	0
AGATCTGGTACTTCTT	NK	2.5696	4.45391	9.60251	-0.735325	0	10.6016	-0.20146	0	12.7708	0.968192	7.91174
AGATCTGGTCTAGTCA	CD4T	16.195	0.0465737	0	-0.193595	0	15.3374	1.21958	0	0	-0.257021	0
AGATCTGGTTCGTGAT	CD8T	3.66759	-3.28144	0	-0.735325	0	9.91625	-0.0292092	0	0	-0.197015	0
AGATCTGTCCTTTCTC	CD4T	12.5357	-0.777877	0	-0.274526	0	15.7103	2.30283	7.35032	0	-0.325956	0
AGATTGCCACAGGCCT	CD4T	9.49791	0.688715	0	-0.303446	0	14.0706	2.02552	0	0	-0.303446	0
AGATTGCCACTTAACG	CD4T	14.9681	-0.0992499	0	-0.319248	0	15.7418	2.14953	7.15687	0	-0.164036	0
AGATTGCGTACTTAGC	CD4T	15.2277	-2.42624	0	-0.300268	0	16.3922	2.1044	0	0	-0.300268	0
AGATTGCGTCAATACC	CD4T	8.03649	0.996572	0	-0.0958187	0	14.713	1.8412	0	0	-0.292261	0
AGATTGCGTCCCTTGT	CD4T	8.00374	-0.638965	0	-0.216213	0	12.3295	2.19944	7.87702	11.7446	-0.275817	0
AGATTGCGTGGCTCCA	NK	3.67997	6.07064	0	-0.735325	0	9.57536	0.0864831	0	12.3811	0.520319	0
AGATTGCTCAGGCCCA	CD8T	7.6731	0.4627	0	-0.735325	0	11.0962	-0.146221	0	0	-0.137731	0
AGATTGCTCCCAACGG	CD8T	5.02302	-6.14397	0	-0.735325	0	10.0381	-0.00377368	0	0	-0.154068	0
AGATTGCTCCTTTACA	CD4T	15.8619	0.540509	9.04556	0.00213403	0	16.319	1.78551	0	10.0442	-0.228717	0
AGATTGCTCGATAGAA	CM	10.7402	14.8299	8.06621	-0.735325	0	11.5207	0.894545	7.26458	9.06352	-0.735325	0
AGATTGCTCTTCGAGA	NK	2.69263	7.30352	0	-0.735325	0	0	-0.260158	0	12.1197	0.98209	0
AGCAGCCAGACAAAGG	CD4T	10.023	1.59061	9.76957	-0.267434	0	15.0899	1.72732	0	0	-0.328897	0
AGCAGCCCAAACAACA	CD4T	12.2864	-4.0151	0	-0.317406	0	15.956	1.86784	0	0	-0.317406	0
AGCAGCCGTAAGAGAG	CD4T	13.8787	-3.54353	9.00512	-0.322523	0	16.9331	1.54227	7.31518	0	-0.270772	0
AGCAGCCGTTCGCGAC	CD8T	6.14492	-5.91457	0	-0.735325	0	12.6897	-0.160459	0	0	-0.135669	0
AGCAGCCGTTGTGGAG	CD4T	13.5851	-0.9738	0	-0.165802	0	15.8773	1.60715	0	0	-0.0949144	0
AGCAGCCTCATTGCCC	CD4T	11.7541	-1.38625	0	-0.18511	0	14.5728	1.87941	8.54295	0	-0.329071	0
AGCAGCCTCCTATGTT	CD4T	12.9212	-4.44865	0	-0.284283	0	16.1626	1.69501	0	0	-0.284283	0
AGCATACAGGCCCGTT	CD4T	12.2352	-3.83595	0	-0.054182	0	14.916	1.70991	7.83886	0	-0.285658	0
AGCATACCAGTTTACG	CD4T	9.68505	-2.68913	9.84347	-0.297077	0	14.3445	1.96703	6.7593	8.26164	-0.379923	0
AGCATACGTGGTAACG	NK	1.56477	6.03966	0	-0.735325	0	0	-0.117426	0	13.2111	0.605763	0
AGCATACTCCCGACTT	B	-5.50491	-0.559795	12.8097	1.22059	0	8.67009	-0.215335	0	7.09219	0.0295361	0
AGCCTAAAGACACGAC	NK	3.36451	6.29666	9.52626	-0.735325	0	0	-0.205288	0	13.5244	0.776346	0
AGCCTAAAGCTTTGGT	CD4T	9.45336	-0.00195708	0	-0.241023	0	15.0432	1.29114	0	0	-0.241023	0
AGCCTAAAGGAATCGC	CD4T	15.3373	1.59413	0	-0.308639	0	15.9764	1.56082	0	9.4865	-0.308639	0
AGCCTAAAGGAGTTGC	CD4T	14.8429	1.3944	8.46398	-0.27608	0	16.1604	1.93557	0	0	-0.322406	0
AGCCTAACAACACCTA	CD4T	5.84703	-6.10059	0	-0.141842	0	10.6517	0.51468	0	0	-0.141842	0
AGCCTAACAGCTGTAT	CD4T	14.3367	0.774476	0	-0.287514	0	15.5655	1.79523	7.21361	0	-0.287514	0
AGCCTAACATTCACTT	CD4T	10.2504	-5.59433	0	-0.295377	0	15.3873	1.6982	8.03021	0	-0.385047	0
AGCCTAAGTGCAGTAG	CD4T	14.9163	0.0854972	0	-0.285443	0	15.597	1.39095	7.22273	0	-0.235387	0
AGCCTAAGTTCTCATT	CD4T	13.7866	-4.31429	0	-0.180579	0	15.9479	1.16024	0	9.47417	-0.249246	0
AGCCTAAGTTGCCTCT	NK	3.12738	6.618	0	-0.735325	0	0	-0.188835	0	10.5121	0.845204	0
AGCCTAATCAAACAAG	CD4T	9.69946	-0.743815	10.2925	-0.268319	0	15.0987	1.75228	0	0	-0.31537	0
AGCCTAATCGTACCGG	CD4T	10.9475	-5.39313	0	-0.322836	0	15.9545	2.10066	7.81355	0	-0.379471	0
AGCCTAATCTCTTATG	CD4T	8.6397	-5.42703	9.3507	-0.244823	0	16.2554	2.07921	8.14592	0	-0.342997	0
AGCGGTCAGACTGTAA	NK	2.26738	5.37728	0	-0.735325	0	10.5816	-0.170239	0	12.5809	1.34787	7.98164
AGCGGTCAGATATGCA	CD4T	9.23852	-2.24669	9.30359	-0.271749	0	14.0563	1.8937	6.94544	0	-0.457586	0
AGCGGTCAGCGATATA	NK	4.69451	3.05601	0	-0.735325	0	10.465	-0.111398	0	12.0493	0.715597	0
AGCGGTCAGGCAGTCA	CD4T	10.4879	1.11732	0	-0.264815	0	15.3285	2.23264	7.47566	0	-0.317502	0
AGCGGTCCAGTTTACG	B	-6.04683	-0.00576531	14.4446	0.991076	0	9.82159	-0.094433	0	0	-0.00957039	0
AGCGGTCGTACGCTGC	NK	4.24405	4.66613	0	-0.735325	0	0	-0.225577	0	11.368	0.74241	0
AGCGGTCGTTACGGAG	CD4T	9.05181	-1.41954	0	-0.337874	0	14.1691	2.31986	7.13632	0	-0.337874	0
AGCGGTCGTTCGTCTC	CD4T	15.5418	1.08391	0	-0.281884	0	15.5303	2.11998	7.56363	9.60139	-0.281884	0
AGCGTATAGCTAGCCC	CD4T	11.5431	-5.79568	0	-0.243333	0	14.6479	1.85205	0	0	-0.188123	0
AGCGTATCACCAGGTC	CD4T	10.6806	-4.49686	0	-0.225459	0	15.9611	1.59319	0	0	-0.366458	0
AGCGTATCACTTAACG	CD4T	8.1944	1.70401	0	-0.143336	0	13.1116	1.86103	7.52133	0	-0.251956	0
AGCGTATCAGACGCTC	CD4T	9.93197	0.510547	0	-0.260294	0	15.1994	2.15003	7.31654	0	-0.313199	0
AGCGTATCAGCGAACA	CD4T	8.04095	-0.980857	0	-0.276874	0	13.317	2.05714	7.37305	0	-0.32391	0
AGCGTATCATGGAATA	CD4T	16.7006	-0.183086	9.08404	-0.259365	0	15.8758	2.20099	7.32451	0	-0.312338	0
AGCGTATGTCGCCATG	NK	5.16671	1.71264	0	-0.735325	0	10.5295	-0.191265	0	12.1138	0.709077	8.17792
AGCGTATGTCGGCATC	CD4T	10.0253	-6.02841	0	-0.221899	0	16.2152	1.05326	0	10.1079	-0.282676	0
AGCGTATTCACATGCA	CD4T	12.6807	-4.89966	0	-0.262305	0	16.4865	1.39075	0	0	-0.262305	0
AGCGTATTCCTCCTAG	CD4T	11.8128	-3.79372	0	-0.363261	0	15.3677	1.60165	0	0	-0.315612	0
AGCGTATTCGGCGCAT	CD8T	13.8324	-0.0184132	0	-0.735325	0	12.8071	-0.0664187	0	11.2225	-0.107843	0
AGCGTCGAGAACTGTA	CD4T	14.3685	-3.09653	0	-0.167123	0	15.7561	1.28803	0	0	-0.167123	0
AGCGTCGCATACTACG	CD4T	13.212	-3.55505	0	-0.302271	0	15.4653	1.96174	0	0	-0.302271	0
AGCGTCGGTCGCATAT	CD8T	3.66162	-2.90815	0	-0.735325	0	0	-0.0757196	0	0	-0.132546	0
AGCGTCGTCGGCGCTA	CD4T	12.3013	-5.74946	0	-0.239899	0	16.0512	1.3022	0	0	-0.172839	0
AGCTCCTAGACATAAC	B	-3.70096	-1.6585	14.5896	0.7842	0	10.9465	0.0104275	0	0	0.0909875	0
AGCTCCTAGATCCCGC	CD4T	11.315	-5.31725	0	-0.185326	0	15.4944	1.40718	8.21065	8.53246	-0.299357	0
AGCTCCTAGGCAATTA	CD4T	14.0089	1.32537	0	-0.157519	0	16.3114	2.32698	0	0	-0.157519	0
AGCTCCTAGTTTAGGA	NK	0.971825	5.46992	0	-0.735325	0	9.27926	-0.269248	0	11.8623	0.990309	0
AGCTCCTCACGGCGTT	NK	2.87585	4.70973	0	-0.735325	0	12.6833	-0.333846	0	12.6833	0.535494	0
AGCTCCTCAGACGTAG	CD4T	12.923	-0.924796	0	-0.239269	0	15.7607	2.10717	0	0	-0.339122	0
AGCTCCTCATGCCCGA	NK	4.65879	3.25424	0	-0.735325	0	0	-0.151277	0	12.8094	0.436038	0
AGCTCCTCATTGCGGC	CD8T	4.74783	-2.51155	0	-0.735325	0	0	-0.0890538	0	0	-0.199405	0
AGCTCCTGTTCAACCA	B	-5.49555	-0.457061	13.024	1.19771	7.76221	9.25357	-0.0627284	0	7.67333	0.0278639	0
AGCTCCTTCCCTCAGT	CD4T	8.54031	1.56398	0	-0.265138	0	14.3648	1.94413	8.59231	0	-0.365295	0
AGCTCCTTCTAGCACA	CD4T	8.93744	-2.17516	0	-0.251184	0	13.5126	2.09146	7.61085	0	-0.292486	0
AGCTCCTTCTCGATGA	NK	3.56004	5.76988	0	-0.735325	0	9.44379	-0.318712	0	11.4422	0.6071	0
AGCTCCTTCTTATCTG	CD4T	7.528	1.60334	0	-0.257286	0	14.8058	1.53564	7.22039	0	-0.257286	0
AGCTCCTTCTTCGAGA	CD4T	10.9886	-0.0194869	0	-0.324804	0	14.9435	1.68094	0	10.6964	-0.214806	0
AGCTCTCAGACGCTTT	NK	2.17013	4.95763	0	-0.735325	0	8.98605	-0.269487	0	13.6272	0.82751	0
AGCTCTCAGCTAGTCT	CD4T	12.9486	-1.23383	0	-0.281969	0	15.7853	1.90265	7.12416	0	-0.281969	0
AGCTCTCAGGTAGCCA	NK	3.86495	5.57679	0	-0.735325	0	10.8134	-0.143575	0	12.3979	0.649937	0
AGCTCTCAGTTCGCAT	CD4T	6.27009	0.978238	9.87647	-0.122221	0	12.6825	2.31041	0	10.8757	-0.274921	0
AGCTCTCGTACCGAGA	CD4T	10.5013	-0.393049	0	-0.21248	0	14.5333	1.90273	0	0	-0.265408	0
AGCTCTCGTAGCTTGT	CD4T	12.9187	1.92993	0	-0.344148	0	13.7819	1.96813	6.52525	10.7826	-0.297158	0
AGCTCTCGTATATCCG	NK	4.19803	4.12938	0	-0.735325	0	10.5147	-0.232195	0	12.514	0.470077	0
AGCTTGAAGAAGCCCA	CD4T	15.3004	-1.72445	9.46194	-0.316599	0	15.8522	2.279	7.35032	0	-0.211907	0
AGCTTGAAGACAGGCT	CM	10.9636	14.681	7.95742	-0.735325	0	10.9523	0.788102	0	0	-0.735325	0
AGCTTGAAGAGAACAG	CD8T	4.45426	-4.10919	0	-0.735325	0	0	-0.139753	0	0	-0.239993	0
AGCTTGAAGGGCTTCC	CD4T	13.3527	-3.66498	8.98168	-0.333293	0	16.3712	1.98046	0	0	-0.283099	0
AGCTTGAGTCAAAGCG	B	-5.02382	-0.280355	14.8019	0.837323	8.83243	8.36326	-0.135619	0	8.36326	-0.014447	0
AGCTTGAGTCCAAGTT	CD4T	16.3282	-0.743796	0	-0.218004	0	16.4899	2.00521	0	0	-0.218004	0
AGCTTGAGTCCCTACT	NK	2.27663	5.49269	0	-0.735325	0	9.94719	-0.240547	0	14.1157	0.251049	0
AGCTTGAGTGCTTCTC	NK	8.6164	-1.1674	0	-0.735325	0	11.8565	-0.0896386	7.46051	9.85765	0.607793	0
AGCTTGAGTGTGCGTC	CD4T	12.0381	-5.40579	0	-0.199694	0	16.2175	2.07778	7.87434	0	-0.309068	0
AGCTTGAGTTGTACAC	CD4T	13.6768	0.614333	0	-0.254658	0	15.7487	1.91323	0	0	-0.254658	0
AGCTTGAGTTTGACAC	CD4T	8.34264	-5.39268	8.28292	-0.224948	0	15.9578	1.93299	0	0	-0.361062	0
AGCTTGATCAGAGGTG	B	-3.39121	-2.49412	13.4251	1.1707	8.04393	0	-0.0800816	0	12.0468	0.117038	7.04939
AGCTTGATCGACAGCC	NK	4.00771	3.00709	0	-0.735325	0	0	-0.287002	0	13.3407	0.842233	0
AGCTTGATCTCGCTTG	CD4T	9.45909	1.11587	0	-0.240647	0	13.7592	1.63819	0	0	-0.256423	0
AGGCCACAGTCGAGTG	NK	2.98839	4.3089	9.92603	-0.735325	0	11.51	-0.00456455	0	13.0946	1.10117	9.00364
AGGCCACCACAGATTC	NK	2.23982	6.27888	0	-0.735325	0	8.75997	-0.0735324	0	13.0787	0.56104	7.72984
AGGCCACCAGCTATTG	CD4T	11.7265	-4.8592	0	-0.222353	0	15.981	1.02297	0	0	-0.0678851	0
AGGCCACGTCAGGACA	CD4T	12.8313	0.662502	0	-0.305797	0	15.731	1.97945	0	9.83775	-0.25147	0
AGGCCACGTCTGATCA	CD4T	11.6772	-4.16523	0	-0.247886	0	15.8213	1.64461	0	10.2375	-0.192225	0
AGGCCACGTGGCGAAT	CD4T	14.7065	-2.54272	0	-0.30776	0	15.6627	1.78455	0	9.73359	-0.253537	0
AGGCCACGTTCCACAA	CD4T	9.80228	-0.294403	0	-0.101726	0	15.2353	2.26508	7.38492	0	-0.269519	0
AGGCCACTCAGTCCCT	CD4T	10.8012	-4.05154	9.81294	-0.324665	0	13.8114	2.03214	0	0	-0.273897	0
AGGCCACTCCTTGGTC	CD4T	13.6687	-0.569327	0	-0.203076	0	14.5149	1.98841	7.33436	8.99409	-0.256491	0
AGGCCACTCTGCTGCT	CD4T	7.70867	-0.673759	0	-0.12465	0	14.3792	1.56012	0	10.5728	-0.237971	0
AGGCCGTAGATGCCTT	CM	6.34939	0.213823	0	-0.735325	0	13.1556	0.461092	0	0	-0.735325	0
AGGCCGTAGTTAGCGG	CD4T	9.16027	-0.796999	0	-0.089753	0	13.3467	2.22579	0	0	-0.311053	0
AGGCCGTCAAAGGTGC	B	-3.60592	-2.64512	13.0326	1.24317	6.5592	10.2263	-0.220584	0	0	0.0928713	0
AGGCCGTGTATATGGA	CD4T	13.4203	1.45192	0	-0.327049	0	16.141	1.67618	7.39472	0	-0.327049	0
AGGCCGTGTGCGATAG	NK	2.73356	6.01783	9.02295	-0.735325	0	10.0216	-0.242251	0	10.6061	0.814219	0
AGGCCGTGTTCGGGCT	CD4T	11.3779	-4.57724	0	-0.296861	0	15.9099	1.65934	0	0	-0.240777	0
AGGCCGTTCCAAAGTC	CD4T	9.21942	-0.466922	0	-0.296814	0	13.8457	1.51522	7.19869	0	-0.149379	0
AGGCCGTTCCTAGTGA	NK	3.53352	6.50146	8.86991	-0.735325	0	9.86837	-0.0884821	0	12.3265	0.954885	0
AGGGAGTAGTAGTGCG	B	-5.1037	-0.848358	12.3979	1.19757	7.00821	10.077	-0.151482	0	8.4947	0.0466746	0
AGGGAGTAGTCACGCC	NK	3.53483	6.94475	8.97806	-0.735325	0	0	-0.153996	0	9.97663	0.548757	0
AGGGAGTCAGCTGTAT	CD4T	6.10381	0.632333	9.0103	-0.276056	0	13.815	1.55988	0	9.0103	-0.276056	0
AGGGAGTCATCTCCCA	CD4T	11.7341	-4.94824	8.42402	-0.293085	0	16.2143	2.08965	0	0	-0.293085	0
AGGGAGTCATGCGCAC	CD4T	15.5243	0.774496	0	-0.321154	7.40652	15.8247	1.93046	0	0	-0.268901	0
AGGGAGTGTAGCCTCG	CD4T	10.1645	-0.978135	10.6241	-0.235802	0	15.4812	1.96653	8.16306	0	-0.235802	0
AGGGAGTGTTCCACTC	CD4T	6.77739	0.227441	0	-0.245752	0	15.0636	2.18188	8.49419	10.4797	-0.245752	0
AGGGAGTTCGTATCAG	NK	4.65773	3.15419	0	-0.735325	0	0	-0.18023	0	12.2928	0.797671	0
AGGGAGTTCTGTCTAT	CD4T	13.7124	-0.177521	0	-0.247574	0	15.5608	1.48287	8.22216	0	-0.181621	0
AGGGATGAGAGGGCTT	CD4T	15.2825	1.58445	0	-0.290111	0	16.3194	2.03861	0	8.98241	-0.232666	0
AGGGATGAGGTTCCTA	NK	2.65413	6.29132	9.12439	-0.735325	0	10.1231	-0.165022	0	11.9295	0.547796	0
AGGGATGGTAGGACAC	B	-4.01399	-1.4223	13.0119	1.16667	7.45624	9.42884	-0.181321	0	0	0.0124548	0
AGGGATGGTCTAGAGG	CD4T	6.82644	0.451046	0	-0.230701	0	13.5671	2.26196	0	0	-0.287873	0
AGGGATGTCAGTGTTG	CD4T	14.1815	1.14101	0	-0.297111	0	15.8349	1.95522	0	8.2472	-0.297111	0
AGGGATGTCCCACTTG	CD4T	11.5613	-4.92456	0	-0.220408	0	16.3927	1.99786	8.09901	0	-0.322117	0
AGGGTGACAAGGTTTC	CD4T	12.4755	-0.474032	0	-0.320864	0	16.1305	2.13584	7.56769	0	-0.268145	0
AGGGTGACAATCCGAT	B	-5.4227	0.197968	15.1379	1.19684	6.8753	9.51534	0.162769	0	0	0.000490285	0
AGGGTGACACAGGCCT	CD4T	14.2704	-0.861848	0	-0.17758	0	15.9152	1.99838	7.6345	0	-0.291167	0
AGGGTGACACGTTGGC	CD4T	9.97889	-6.55257	0	-0.160641	0	16.1805	1.87119	0	0	-0.213368	0
AGGGTGACATTAGCCA	NK	3.19304	5.97641	0	-0.735325	0	0	-0.0640002	0	13.5852	0.308492	0
AGGGTGAGTTGTACAC	NK	3.41166	3.73477	0	-0.735325	0	0	-0.160092	7.86164	11.6912	0.387684	0
AGGGTGATCACCTTAT	CD4T	15.039	-0.607185	9.80906	-0.282065	0	15.8519	2.02066	0	0	-0.282065	0
AGGGTGATCTAACGGT	NK	5.71872	0.597744	0	-0.735325	0	13.8764	-0.0470126	0	11.5548	0.0398106	0
AGGGTGATCTGATACG	CD4T	13.8772	1.33961	0	-0.298087	0	16.0847	2.01468	0	0	-0.346456	0
AGGGTGATCTGCTGTC	CD4T	12.6457	-0.817858	10.3877	-0.202169	0	15.1415	1.95367	0	0	-0.248494	0
AGGTCATAGGATATAC	NK	1.82174	3.83669	0	-0.735325	0	10.5179	-0.23094	0	12.1022	0.786334	7.85004
AGGTCATAGTACATGA	CD4T	11.8251	-4.0884	8.74943	-0.24515	0	15.6768	1.98412	6.86188	8.74943	-0.335322	0
AGGTCATAGTCCCACG	CD4T	14.5041	-2.39025	9.09658	-0.212562	0	15.7378	1.81224	7.88343	9.09658	-0.272681	0
AGGTCATCAACACGCC	CD4T	13.0667	2.14118	0	-0.204587	0	16.1103	1.60814	0	0	-0.31115	0
AGGTCATCACCAGTTA	CD4T	10.396	-3.16017	0	-0.320787	0	14.2062	1.92264	6.97103	10.7475	-0.320787	0
AGGTCATCAGCGTTCG	CD8T	3.83151	-3.74756	0	-0.735325	0	9.90103	-0.231631	0	0	0.10567	0
AGGTCATCAGGAATGC	NK	2.87224	5.88851	0	-0.735325	0	10.5189	-0.247157	0	12.3256	0.855859	7.79565
AGGTCATCAGGACGTA	CD8T	12.4105	-6.66969	0	-0.735325	0	9.16178	-0.151947	0	0	-0.188512	0
AGGTCATCATCACCCT	CD4T	8.35393	1.24038	0	-0.194621	0	12.1972	2.10371	0	0	-0.194621	0
AGGTCATGTCATCCCT	CD4T	13.7874	-0.899626	8.13621	-0.264108	0	14.7161	1.89836	0	0	-0.260521	0
AGGTCATTCACCACCT	CD8T	6.31969	-5.78127	9.27391	-0.735325	0	15.053	-0.0479131	0	0	-0.181573	0
AGGTCCGAGGGCATGT	NK	2.7857	4.20734	10.564	-0.735325	0	10.564	-0.159722	0	12.8852	0.93157	8.20261
AGGTCCGCAATCCGAT	CD4T	14.5765	-0.207798	0	-0.296814	0	14.6423	1.28192	0	0	-0.296814	0
AGGTCCGCACAGCCCA	CD4T	13.237	0.229523	0	-0.185373	0	16.0259	1.49409	0	0	-0.119445	0
AGGTCCGCAGCCAATT	CD4T	15.9826	-0.966554	0	-0.270465	0	16.0168	1.87499	0	0	-0.322064	0
AGGTCCGCAGCCTGTG	CD4T	8.53493	-1.41482	0	-0.289637	0	13.8418	1.96679	0	10.6727	-0.244191	0
AGGTCCGCAGGGATTG	NK	1.24559	3.9635	0	-0.735325	0	9.04632	-0.0893456	0	13.1312	0.593656	0
AGGTCCGCATTGGTAC	CD8T	6.05366	-5.30017	0	-0.735325	0	9.37723	-0.0286474	0	0	-0.169565	0
AGGTCCGGTGCTGTAT	CD4T	14.9581	0.308258	0	-0.189883	0	14.9001	1.8203	0	0	-0.244881	0
AGGTCCGGTTAGGGTG	CD8T	6.08117	-5.45528	0	-0.735325	0	0	-0.17899	0	0	-0.111412	0
AGGTCCGTCAATCACG	CD4T	12.5891	-5.34179	8.18708	-0.215441	0	15.9437	1.82613	7.41794	0	-0.311372	0
AGGTCCGTCCTTGGTC	CD4T	7.57163	-0.153913	0	-0.200661	0	13.8845	1.81363	0	0	-0.255404	0
AGTAGTCCAGCAGTTT	CD4T	9.19766	-2.33913	0	-0.182616	0	14.9449	1.95796	0	10.8582	-0.248284	0
AGTAGTCCAGCCTTTC	CD4T	14.1071	2.42774	0	-0.306488	0	15.1623	1.98711	0	8.82557	-0.306488	0
AGTAGTCCAGCGTTCG	CD4T	6.49461	0.833444	10.1663	-0.251448	0	14.335	1.84596	0	0	-0.251448	0
AGTAGTCTCGGAATCT	CD4T	14.0944	2.44775	0	-0.22753	0	15.7626	1.58183	7.1642	10.2718	-0.234477	0
AGTCTTTAGCAGGCTA	CD4T	13.2785	-0.727896	0	-0.312877	0	16.0574	1.70012	0	0	-0.259399	0
AGTCTTTCAAGTTCTG	CD4T	15.504	-0.0586519	0	-0.240431	0	14.283	1.5642	0	0	-0.240431	0
AGTCTTTCAATCCGAT	NK	4.97686	3.10034	0	-0.735325	0	10.7181	-0.200726	0	13.3024	0.830814	8.56823
AGTCTTTGTAGAGGAA	CD4T	10.1162	1.1338	0	-0.179246	0	15.377	1.89795	8.16019	0	-0.338521	0
AGTCTTTTCGTGACAT	NK	1.07133	5.10206	0	-0.735325	0	9.37246	-0.241433	0	12.6924	0.643003	0
AGTCTTTTCTCGATGA	CD4T	9.83674	-3.17344	0	-0.123564	0	14.3705	1.71913	0	0	-0.237521	0
AGTGAGGAGTTAACGA	CD8T	3.72097	-2.50996	0	-0.735325	0	0	-0.166791	0	9.54764	-0.108647	0
AGTGAGGCACCACGTG	NK	2.36377	4.98909	0	-0.735325	0	10.3487	-0.175066	0	13.5956	0.651318	0
AGTGAGGCATCTGGTA	CD4T	11.6629	-0.552746	0	-0.279465	0	15.1971	1.5813	0	0	-0.279465	0
AGTGAGGTCAGCATGT	CD4T	10.2594	0.229674	0	-0.316856	0	15.1265	1.94739	0	0	-0.264164	0
AGTGAGGTCCTTTACA	B	-3.6886	-1.03807	13.5807	1.09322	0	0	-0.0442292	0	10.5816	-0.0561769	0
AGTGGGAAGAGCCCAA	CD4T	13.8612	-0.711787	0	-0.18892	0	16.069	1.75023	0	0	-0.18892	0
AGTGGGAAGGGTTCCC	CD4T	11.8644	-5.28538	9.68184	-0.194574	0	16.1558	2.68303	0	0	-0.248825	0
AGTGGGACAAACTGTC	CD8T	3.88904	-4.01385	0	-0.735325	0	10.2621	0.0621016	0	0	-0.165593	0
AGTGGGACAAGGTTCT	CD4T	8.8202	-4.28288	0	-0.396303	0	14.2663	1.9504	0	0	-0.265333	0
AGTGGGACAGGACGTA	CD4T	11.9695	-3.33094	0	-0.177144	0	15.6877	0.903655	0	10.4408	-0.177144	0
AGTGGGACATTCCTGC	CD8T	5.67194	-5.08311	0	-0.735325	0	10.0495	0.02844	0	0	-0.156061	0
AGTGGGATCACCCTCA	B	-5.22593	0.229468	14.2071	1.18803	0	0	0.00904715	0	0	0.0680822	0
AGTGGGATCGTATCAG	CD8T	4.26	-3.06464	0	-0.735325	0	8.65612	-0.0364095	0	8.65612	-0.0808973	0
AGTGGGATCTCGGACG	CD4T	15.1864	0.208485	0	-0.288608	0	16.22	2.0549	0	0	-0.338221	0
AGTGGGATCTTTACGT	NK	3.61338	3.31721	0	-0.735325	0	11.1907	-0.138113	0	13.5122	0.781979	7.78426
AGTGTCAAGGAGTCTG	B	-3.68269	-1.04119	13.7493	0.870032	0	10.75	-0.0158099	0	0	-0.0746588	0
AGTGTCAAGGCTATCT	CD4T	8.82087	1.26802	0	-0.216201	0	14.1797	2.16701	7.40483	0	-0.216201	0
AGTGTCACACATAACC	NK	3.28822	3.98273	0	-0.735325	0	10.7451	-0.348872	0	12.3295	0.892745	0
AGTGTCACAGCGAACA	NK	4.43234	2.94044	0	-0.735325	0	11.557	-0.263478	7.69508	12.9717	0.823172	0
AGTGTCAGTAACGCGA	CD4T	15.69	1.69182	0	-0.315166	0	15.8628	2.00099	7.17609	0	-0.315166	0
AGTGTCAGTCCAACTA	B	-4.16562	-0.128167	13.6071	0.965556	0	8.8552	-0.0795257	0	0	-0.0776034	0
AGTGTCAGTGGTAACG	CD4T	6.1619	0.169736	0	-0.258426	0	10.8636	1.58365	0	0	-0.204479	0
AGTGTCATCAGTCCCT	CD4T	13.3924	-5.74253	0	-0.220136	0	15.6811	0.776885	0	10.2066	-0.220136	0
AGTGTCATCCACTCCA	NK	3.25488	4.54862	0	-0.735325	0	0	-0.243586	0	12.7948	0.948227	7.6103
AGTGTCATCGCGTTTC	CD4T	14.6898	0.45562	9.417	-0.300161	0	16.4261	1.95104	0	0	-0.300161	0
AGTTGGTAGGTGATTA	NK	1.48496	6.21715	0	-0.735325	0	0	-0.19641	0	13.2532	0.496631	0
AGTTGGTAGTTTGCGT	CD4T	15.4498	-1.04777	0	-0.0494342	0	16.0665	1.6129	0	0	-0.181514	0
AGTTGGTGTTCCACTC	CD4T	15.9639	0.833611	0	-0.315283	0	16.5555	2.0097	0	8.63428	-0.263169	0
AGTTGGTGTTGCGTTA	CD4T	12.3791	-4.43119	9.05929	-0.316298	0	16.0453	2.27406	9.19152	0	-0.316298	0
ATAACGCAGCCCAACC	CD4T	12.5011	-3.31781	0	-0.313934	0	15.6561	1.9576	0	7.89394	-0.207732	0
ATAACGCAGCGGATCA	CD4T	8.30864	0.877374	0	-0.139993	0	12.8808	1.78359	7.33989	0	-0.195994	0
ATAACGCCATTCCTCG	CD8T	6.5968	0.560062	0	-0.735325	0	11.0194	-0.0904045	0	0	-0.331634	0
ATAACGCTCCATTCTA	CD8T	4.0015	-3.43344	0	-0.735325	0	8.0536	-0.0554234	0	8.0536	-0.205083	0
ATAACGCTCTCGCATC	CD8T	5.76689	-6.18668	0	-0.735325	0	9.18251	-0.189901	0	0	-0.180053	0
ATAACGCTCTGGTTCC	CD4T	8.17787	-5.6147	0	-0.202937	0	16.0961	1.88708	0	0	-0.202937	0
ATAAGAGAGCATCATC	B	-4.86798	-0.189114	12.5429	1.0008	7.65335	10.222	0.086268	0	10.222	-0.171253	0
ATAAGAGAGCGTGAGT	CD4T	9.51659	0.9916	0	-0.27717	0	14.1416	1.9646	0	0	-0.27717	0
ATAAGAGAGGCACATG	CD4T	16.3652	-0.203846	0	-0.101375	0	16.3521	1.64261	9.73727	0	-0.170658	0
ATAAGAGAGTGGTAAT	CD8T	5.25416	-1.90819	0	-0.735325	0	0	-0.0285924	0	0	-0.00628573	0
ATAAGAGGTCAGGACA	CD4T	13.8778	0.114953	8.88817	-0.263703	0	15.2946	1.64673	0	0	-0.316528	0
ATAAGAGGTCTGCGGT	CD4T	15.1435	1.75176	9.7633	-0.0788646	0	15.9114	0.797642	10.4619	0	-0.0788646	0
ATAAGAGTCATGTGGT	CD4T	8.82083	-0.881539	0	-0.193311	0	13.8466	1.98483	0	0	-0.138568	0
ATAAGAGTCCGTTGTC	B	-5.18937	-0.771999	14.2729	1.16093	7.05789	8.52187	-0.0481909	0	8.52187	0.0947164	0
ATAAGAGTCGTATCAG	CD4T	7.85931	0.897658	0	-0.326088	0	13.8575	2.07047	0	0	-0.223968	0
ATAAGAGTCTGCGACG	NK	3.90468	5.86305	9.06313	-0.735325	0	10.0618	-0.166154	0	12.5201	0.512678	0
ATAGACCAGATCCGAG	B	-4.25469	-0.404688	13.45	1.164	7.1765	7.84149	0.0761822	0	0	0.0292623	0
ATAGACCCAAGGACAC	CM	10.7411	15.2665	8.93733	-0.735325	0	12.0222	0.742708	0	8.93733	-0.735325	0
ATAGACCCAATGGAGC	CD8T	3.64538	-3.45848	0	-0.735325	0	0	-0.057803	0	0	-0.155111	0
ATAGACCCACTTACGA	NK	3.85395	5.11716	0	-0.735325	0	12.077	-0.264908	0	13.0769	0.747414	0
ATAGACCCAGCGTCCA	CD4T	10.037	0.73559	10.6151	-0.0466281	0	14.7017	1.99024	7.66635	0	-0.222491	0
ATAGACCGTATATGAG	CD4T	10.3934	-2.66453	0	-0.308826	0	14.8486	2.25134	7.13792	0	-0.261152	0
ATAGACCGTCGAATCT	CD4T	12.1482	-3.80387	0	-0.262626	0	15.6325	1.88623	7.30703	0	-0.315002	0
ATAGACCGTGACAAAT	CD4T	11.1353	0.0188962	0	-0.295954	0	15.1964	1.65597	0	0	-0.295954	0
ATAGACCGTGCCTGTG	NK	2.5957	5.65804	0	-0.735325	0	0	-0.203236	0	11.8432	0.862689	0
ATAGACCGTGCTCTTC	B	-4.60533	0.339702	14.2102	1.12754	7.6871	10.6875	-0.1356	0	0	-0.0131621	0
ATAGACCGTGGGTCAA	CD4T	13.0187	1.78063	0	-0.234285	0	16.1511	1.76704	0	0	-0.334553	0
ATAGACCTCATCGCTC	CD4T	13.2958	-0.991397	0	-0.17284	0	16.1176	1.60067	0	0	-0.288274	0
ATCACGAAGCAGCGTA	CD4T	16.4477	-0.966223	8.98532	-0.312014	0	15.3044	1.60381	0	0	-0.0990859	0
ATCACGAAGCAGGTCA	NK	4.60271	2.25691	0	-0.735325	0	10.8396	-0.157231	0	12.424	1.45507	7.62347
ATCACGAAGGCGCTCT	CD4T	14.0646	-1.99018	0	-0.160948	0	16.2611	1.58859	0	0	-0.213824	0
ATCACGAGTAGCTGCC	CD8T	9.38706	-5.83842	0	-0.735325	0	14.7451	0.0247714	0	0	-0.181276	0
ATCACGAGTCTAGGTT	CD4T	7.72309	0.750877	0	-0.358232	0	13.6098	1.78962	7.18766	0	-0.310507	0
ATCATCTAGATGGCGT	CD4T	16.131	-0.801812	0	-0.250484	0	16.4588	1.56225	0	0	-0.250484	0
ATCATCTCACCAACCG	CM	11.5159	15.1112	0	-0.735325	0	10.2185	0.777083	8.40154	0	-0.735325	0
ATCATCTCACCTCGGA	NK	4.38351	2.15144	0	-0.735325	0	0	-0.294169	0	12.4724	0.688295	0
ATCATCTCATAAAGGT	B	-4.57189	-0.360262	13.178	1.12184	0	9.5947	0.0298415	0	0	0.233316	0
ATCATCTGTTAAGGGC	CD8T	6.26763	-3.22637	0	-0.735325	0	0	-0.1165	0	10.8212	-0.0103807	0
ATCATCTTCACCCGAG	CD4T	8.30856	-5.20285	0	-0.273438	0	16.1013	2.07903	6.96428	0	-0.366077	0
ATCATCTTCACGGTTA	CD4T	12.652	0.0631026	8.74881	-0.139782	0	15.7899	1.80096	7.74188	0	-0.299095	0
ATCATCTTCAGTGTTG	CD8T	5.4204	-2.32072	10.2254	-0.735325	0	0	-0.03155	0	10.2254	0.0161005	0
ATCATCTTCTGCTGTC	NK	3.98512	4.73991	0	-0.735325	0	10.6727	-0.191048	0	11.0875	0.894406	8.17502
ATCATGGAGGAGTTTA	CD4T	11.9805	-4.15816	0	-0.230232	0	15.118	1.02598	10.4258	0	-0.155809	0
ATCATGGAGTGGAGAA	CD4T	8.26703	1.29911	0	-0.162102	0	14.3732	1.88178	0	0	-0.35444	0
ATCATGGCAGCCAATT	NK	3.5943	6.63057	0	-0.735325	0	0	-0.210993	0	11.6351	0.636429	8.70082
ATCATGGGTCCGAACC	NK	4.37934	2.33094	0	-0.735325	0	11.8985	-0.293472	0	11.8985	0.834176	0
ATCATGGGTCCGTGAC	CD4T	7.23276	0.186587	0	-0.183465	0	12.6862	1.7089	0	10.6869	-0.293677	0
ATCATGGTCTGCAAGT	CD4T	16.7893	-0.410343	0	-0.187304	0	14.2884	2.31084	0	0	-0.297484	0
ATCCACCAGCTCCTTC	NK	3.61422	6.9632	0	-0.735325	0	0	-0.0936143	0	15.3496	0.824183	0
ATCCACCAGGGAAACA	CM	10.4968	15.0785	0	-0.735325	0	11.3653	0.560848	0	0	-0.735325	0
ATCCACCCACATTAGC	CD8T	5.83923	-6.22216	9.32188	-0.735325	0	11.3202	0.00263656	0	0	-0.115687	0
ATCCACCCATCCGCGA	NK	2.04027	3.47164	0	-0.735325	0	0	-0.220856	0	13.9493	0.797548	0
ATCCACCGTAAATGAC	CD4T	15.4465	-1.27881	0	-0.156923	0	16.3996	2.26675	8.49885	8.65496	-0.316135	0
ATCCACCGTCTAGCCG	CD4T	7.508	-5.13383	10.0336	-0.285904	0	0	1.97258	0	0	-0.184763	0
ATCCACCGTCTCCATC	CD4T	8.00275	-0.297796	0	-0.113088	7.50542	13.5812	1.69552	0	0	-0.2754	0
ATCCACCTCACGCATA	CD8T	3.78633	-3.29124	8.48285	-0.735325	0	0	-0.0552283	0	9.48083	-0.102971	0
ATCCACCTCATGGTCA	NK	4.46843	2.32801	0	-0.735325	0	0	-0.137349	0	13.1662	0.502235	0
ATCCACCTCGAACGGA	CD4T	12.8323	-1.08831	0	-0.248218	0	15.1665	1.81457	0	0	-0.309601	0
ATCCACCTCGGTTAAC	NK	4.35823	2.27965	0	-0.735325	0	0	-0.306695	0	12.4847	1.01257	7.51218
ATCCACCTCTCCAGGG	CD8T	5.95209	-1.58305	0	-0.735325	0	11.6374	-0.0925368	0	10.6379	-0.014433	0
ATCCGAAAGAGCCTAG	CD4T	13.4747	-1.484	0	-0.270775	0	15.9615	1.74961	0	0	-0.219169	0
ATCCGAACAACACCCG	CD8T	4.61071	-2.28368	0	-0.735325	0	11.174	-0.0300312	0	0	-0.0801242	0
ATCCGAACAGATCCAT	CD8T	5.89926	-1.41683	0	-0.735325	0	10.9752	-0.151626	0	0	-0.100439	0
ATCCGAACATTCTTAC	CD4T	10.4642	-0.130221	0	-0.32242	0	14.5235	2.14748	7.20645	0	-0.270838	0
ATCCGAAGTCCGAATT	CD4T	7.54217	-5.16313	0	-0.226431	0	0	1.70214	0	0	-0.226431	0
ATCCGAAGTTCTCATT	CD4T	14.0978	2.0759	0	-0.279301	0	16.256	2.12861	0	0	-0.233182	0
ATCCGAAGTTTGACTG	CD8T	6.93147	-5.40839	0	-0.735325	0	9.82725	0.00490068	0	0	-0.19436	0
ATCCGAATCAGTTTGG	NK	2.58367	5.36561	8.32643	-0.735325	0	10.6448	-0.185076	0	11.6443	0.888446	0
ATCCGAATCGCCCTTA	CD4T	10.4357	14.2541	7.55824	-0.13832	0	14.332	1.54058	9.03572	0	-0.305564	0
ATCCGAATCGTAGATC	CD4T	12.1569	-6.18993	8.20388	-0.348607	0	16.0319	1.94745	6.47556	0	-0.394792	0
ATCCGAATCTGCGGCA	CD4T	15.8131	-1.94878	0	-0.271046	0	16.4776	1.70495	7.4216	0	-0.323107	0
ATCGAGTAGACAGGCT	CD4T	8.37545	-4.97955	0	-0.29177	0	15.7724	1.81061	7.03627	0	-0.340738	0
ATCGAGTAGCACCGTC	CD4T	11.3868	0.807372	0	-0.345695	0	15.9488	2.04421	0	0	-0.297185	0
ATCGAGTAGCTAACTC	NK	2.81685	6.23888	0	-0.735325	0	0	-0.145393	0	12.3216	0.960356	0
ATCGAGTAGGAACTGC	CD4T	9.56325	-6.31301	0	-0.256333	0	16.6062	1.55883	0	0	-0.263582	0
ATCGAGTAGTACCGGA	CD4T	8.69961	-1.88756	0	-0.218051	0	14.0317	1.64757	0	0	-0.218051	0
ATCGAGTCACAACGTT	CD4T	8.00607	-0.146156	0	-0.244431	0	13.8083	1.45865	0	11.0015	-0.299799	0
ATCGAGTCACACATGT	B	-3.93779	-0.134269	15.2744	1.17036	7.42307	9.91834	0.00828914	0	8.91983	-0.0490056	0
ATCGAGTGTATAGGTA	B	-3.65814	-2.72482	13.0552	1.02228	0	10.734	-0.109982	0	0	0.0308161	0
ATCGAGTGTTCCAACA	CD4T	6.53244	0.936024	10.248	-0.22697	0	11.2474	1.70436	7.69923	0	-0.284452	0
ATCGAGTTCATTGCGA	CD4T	14.5975	0.714856	9.63876	-0.199674	0	15.4443	1.82285	7.32954	0	-0.199674	0
ATCGAGTTCTACCTGC	CD8T	4.03924	-2.53642	7.79724	-0.735325	0	0	-0.0701449	0	7.79724	-0.0565356	0
ATCTACTAGGAGTACC	NK	2.15494	5.01608	9.72504	-0.735325	0	0	-0.130025	0	13.3084	0.885473	8.21235
ATCTACTCAGTCAGAG	CD4T	10.0703	0.699309	10.241	-0.254962	0	14.1468	1.95777	0	0	-0.248074	0
ATCTACTGTCTCCCTA	NK	2.56566	4.4914	0	-0.735325	0	9.57371	-0.190935	0	11.1574	0.712011	0
ATCTACTGTGTCCTCT	CD8T	6.26541	-1.04304	0	-0.735325	0	9.90655	-0.0984118	0	0	-0.249302	7.13892
ATCTGCCAGATGGGTC	CD8T	11.841	-6.40568	0	-0.735325	0	9.78473	-0.101214	0	0	-0.256671	0
ATCTGCCAGCCGCCTA	CD4T	14.9126	1.99202	8.79782	-0.289851	0	15.9135	2.01439	7.09219	8.79782	-0.141111	0
ATCTGCCAGGATGCGT	CD4T	16.5467	0.849667	0	-0.201743	0	16.0056	1.74577	0	0	-0.308832	0
ATCTGCCAGGCCCTTG	CD4T	10.3391	-3.01929	0	-0.31927	0	14.5593	2.31277	0	10.3125	-0.267167	0
ATCTGCCAGTGGGTTG	CD4T	14.3567	2.14606	8.72128	-0.152912	0	16.0666	2.10324	0	0	-0.297757	0
ATCTGCCGTACAGCAG	CD8T	6.52887	-1.93675	0	-0.735325	0	0	-0.261345	0	0	-0.0827892	0
ATCTGCCGTAGCTCCG	CD4T	14.8319	-0.468274	8.51136	-0.210273	0	16.0697	2.30743	9.27502	0	-0.315543	0
ATCTGCCGTCGTTGTA	CD4T	9.44193	-1.73715	0	-0.229705	0	15.3386	2.1639	0	0	-0.330938	0
ATCTGCCGTTATCCGA	CD4T	10.3107	-3.49398	0	0.05114	0	14.5641	1.03124	0	0	-0.101675	0
ATCTGCCGTTCGTCTC	NK	4.43147	3.58164	0	-0.735325	0	11.065	-0.214821	0	12.6495	1.04103	8.00756
ATCTGCCGTTGATTCG	NK	1.2384	4.53386	9.69252	-0.735325	0	0	-0.180043	0	13.7783	0.61718	0
ATCTGCCTCACAGTAC	CD4T	16.0551	-0.0123611	0	-0.217588	0	15.565	1.75175	0	0	-0.217588	0
ATCTGCCTCAGTCCCT	B	-5.54961	-0.654193	14.8615	1.08729	0	7.48585	-0.0752691	0	9.06544	0.0738267	0
ATCTGCCTCGAATCCA	NK	4.38684	3.06215	0	-0.735325	0	12.6619	-0.151328	0	13.3988	0.793935	9.27747
ATGAGGGAGCGATATA	CD4T	11.1297	0.517539	10.7475	-0.251524	0	14.5541	1.75879	0	0	-0.305845	0
ATGAGGGAGCTAACTC	CD8T	5.36184	-2.05044	0	-0.735325	0	10.7254	0.0955521	0	10.7254	-0.146932	0
ATGAGGGAGTACGCCC	CM	11.2436	14.8504	8.65149	-0.735325	0	12.292	0.902668	6.97782	9.6497	-0.735325	0
ATGAGGGCAAGACACG	CD4T	8.19318	-0.320182	0	-0.178963	0	13.7093	1.88793	0	0	-0.292837	0
ATGAGGGCAATCCAAC	CD4T	9.25701	-0.718625	0	-0.217856	0	13.5619	1.58041	0	0	-0.265939	7.36152
ATGAGGGCAATGACCT	CD4T	11.3143	-3.08897	0	-0.230364	0	15.4061	2.11074	0	0	-0.287224	0
ATGAGGGCACAGAGGT	NK	2.8577	4.89162	8.87058	-0.735325	0	9.86904	-0.182886	0	13.3271	0.531471	9.46059
ATGAGGGCATGGATGG	CD4T	14.0871	-2.09153	0	-0.269803	0	16.0992	2.03556	7.48075	0	-0.322185	0
ATGAGGGGTCCTAGCG	CD8T	5.23768	-4.44893	9.36106	-0.735325	0	13.0595	-0.0781167	0	0	-0.128271	0
ATGAGGGGTCTAGTGT	CD4T	9.43473	-1.18903	0	-0.212276	0	14.4462	1.74938	0	0	-0.212276	0
ATGAGGGGTGTAAGTA	CD4T	13.1809	-3.41421	0	-0.269978	0	15.6704	1.7383	0	0	-0.327484	0
ATGCGATAGGCATTGG	CD4T	12.5648	-4.08228	8.60996	-0.160775	0	15.6938	1.95587	7.25237	0	-0.209126	0
ATGCGATCAAACGCGA	CD4T	6.97642	1.29536	0	-0.228341	0	12.6219	1.8908	0	0	-0.329854	0
ATGCGATCACGGTTTA	CD4T	13.592	0.589272	0	-0.272867	0	15.6654	1.6045	0	0	-0.272867	0
ATGCGATGTCATATCG	CD4T	8.79824	-4.05004	0	-0.294702	0	14.5317	1.99804	6.75363	0	-0.383782	0
ATGCGATGTCTAGTGT	CD4T	12.4489	-5.80505	7.84116	-0.347967	0	15.0828	2.31479	0	0	-0.347967	0
ATGCGATGTCTGCAAT	CD4T	6.39615	0.51609	0	-0.341521	0	13.7125	1.98845	8.30134	0	-0.291893	0
ATGCGATGTGACAAAT	NK	3.20683	7.15361	0	-0.735325	0	9.38972	-0.165599	0	11.7099	0.509465	0
ATGCGATTCCGAATGT	CD4T	9.38896	-3.70829	0	-0.256771	0	14.6672	1.95493	0	10.668	-0.215853	0
ATGCGATTCCTAGTGA	CD8T	4.74465	-2.48637	0	-0.735325	0	10.3954	-0.0998457	0	0	-0.0793898	0
ATGCGATTCGCTTGTC	B	-3.92606	-0.0424148	13.6076	0.890955	8.59962	9.56497	-0.0248393	0	0	-0.165033	0
ATGGGAGAGATGCGAC	CD4T	10.9026	-2.96974	0	-0.331816	0	15.2592	1.55994	0	10.5597	-0.331816	0
ATGGGAGAGCCCAACC	CD4T	9.23848	-4.0134	9.01104	-0.299826	0	16.0744	2.00259	7.71071	8.01383	-0.392224	0
ATGGGAGAGCGCCTTG	CD4T	5.98626	0.362389	0	-0.24385	0	13.4641	2.00557	0	0	-0.24385	0
ATGGGAGAGCGTAATA	CM	11.1789	15.3942	7.76423	-0.735325	0	12.0798	0.552671	9.44881	7.76423	-0.735325	0
ATGGGAGCAAAGAATC	CD4T	9.95451	-5.53768	8.84923	-0.23462	0	15.8234	1.5341	0	8.84923	-0.284359	0
ATGGGAGCAAGACGTG	CD4T	13.5204	2.32823	8.73467	-0.309876	0	16.1322	1.97867	0	0	-0.309876	0
ATGGGAGCAATGGATA	CD8T	5.97374	-6.40179	0	-0.735325	0	11.3248	0.0329608	0	9.32649	-0.109128	0
ATGGGAGGTACAAGTA	NK	1.20295	5.91743	0	-0.735325	0	9.67771	-0.208383	0	11.9982	0.796901	0
ATGGGAGGTAGCGTAG	CM	9.55745	-2.61506	0	-0.735325	0	14.2498	0.624176	0	0	-0.735325	0
ATGGGAGTCGTCCGTT	NK	10.5609	13.7632	0	-0.735325	0	10.6821	-0.262248	0	13.0034	0.609751	5.91193
ATGTGTGAGAGATGAG	CD4T	10.1758	-4.72281	0	-0.363584	0	16.1721	2.09799	0	8.40154	-0.363584	0
ATGTGTGAGAGGTTAT	CD4T	8.40067	-1.0961	0	-0.274105	0	14.3713	0.875173	9.97735	0	-0.274105	0
ATGTGTGCAGGTCCAC	CD4T	15.5578	1.44357	9.30814	-0.187432	0	16.1388	1.93633	0	9.30814	-0.194817	0
ATGTGTGCATTGAGCT	CD4T	15.2135	1.0898	0	-0.250366	0	15.2047	1.66996	0	0	-0.250366	0
ATGTGTGGTAGAGTGC	CD8T	3.97386	-3.82892	8.39043	-0.735325	0	9.38828	-0.142429	0	0	-0.235703	0
ATGTGTGGTATGAATG	CD4T	15.5087	0.919319	0	-0.213145	0	16.125	2.30551	6.77985	0	-0.345401	0
ATGTGTGGTGTTGGGA	B	-5.67853	-0.743528	14.3213	0.821593	8.45691	9.23613	-0.165586	0	0	0.118094	0
ATGTGTGGTTCCACGG	CD4T	10.9253	-0.450821	0	-0.326129	0	14.8331	2.03095	7.32063	0	-0.274744	0
ATGTGTGGTTGACGTT	B	-4.10594	0.806458	14.1036	0.872756	0	10.4042	0.063888	0	9.40524	0.115807	0
ATGTGTGGTTTCCACC	CD8T	5.99293	0.427323	0	-0.735325	0	9.42538	-0.0703966	0	8.42748	-0.101522	0
ATGTGTGTCCACGACG	CD4T	9.3241	-0.401065	0	-0.316517	0	13.7475	1.69272	7.42969	0	-0.263545	0
ATGTGTGTCCTTTACA	CM	10.6582	15.2042	0	-0.735325	0	11.8449	0.888108	7.05883	7.94344	-0.735325	0
ATGTGTGTCGAATGGG	CD8T	5.59161	-2.00381	0	-0.735325	0	0	-0.166057	0	0	-0.0440519	0
ATGTGTGTCGGAAATA	CD4T	15.721	1.04289	0	-0.176645	0	16.2783	1.80029	0	9.66539	-0.278223	0
ATTACTCAGAAACGAG	CM	11.3501	14.2908	0	-0.735325	0	11.433	0.780175	7.0951	0	-0.735325	0
ATTACTCAGGCTAGAC	CD4T	11.021	-5.14976	0	-0.350662	0	15.9897	1.59909	0	0	-0.301838	0
ATTACTCCAGCTGTTA	NK	4.00017	4.0896	0	-0.735325	0	11.7596	-0.283017	0	13.3442	0.669389	0
ATTACTCCATCCGCGA	CD4T	8.28349	1.01884	0	-0.18147	0	14.1013	1.78341	0	0	-0.237271	0
ATTACTCGTTTGCATG	CD8T	6.11402	0.644597	9.45991	-0.735325	0	11.0435	-0.244736	0	0	-0.148992	0
ATTACTCTCCGCAAGC	CM	11.4176	14.5916	6.92943	-0.735325	0	8.63738	1.12431	6.66523	6.70901	-0.735325	0
ATTACTCTCTTACCGC	CD4T	16.2638	-0.315392	0	-0.224682	0	16.2169	1.86747	6.32827	0	-0.391759	0
ATTATCCAGAGGTAGA	CD4T	9.84895	-6.3999	0	-0.204713	0	15.8907	2.04332	8.22259	9.68303	-0.301649	0
ATTATCCAGTCCAGGA	CD4T	7.2049	-0.0356737	0	-0.131408	0	14.5997	0.602232	0	0	-0.131408	0
ATTATCCCAAGCCATT	CD4T	11.7813	-4.34519	0	-0.20457	0	16.3933	1.31267	0	0	-0.20457	0
ATTATCCCACTATCTT	CD4T	9.13176	-0.313032	0	-0.154268	0	14.6904	2.06813	0	0	-0.202621	0
ATTATCCGTAGGGACT	NK	5.1651	2.04616	0	-0.735325	0	10.9155	-0.156248	0	14.4998	0.719141	0
ATTATCCGTCCGTCAG	B	-4.051	-2.21675	14.8597	0.775415	8.09372	0	0.0257394	0	0	0.061981	0
ATTATCCGTGCAGACA	CD4T	8.737	-5.79678	8.3967	-0.210493	0	16.3466	1.84659	7.23833	8.3967	-0.258539	0
ATTATCCGTTAAGACA	CD8T	3.72473	-3.94428	0	-0.735325	0	10.6505	-0.0553444	0	9.65143	-0.0558433	0
ATTATCCTCCCACTTG	CD8T	10.7345	0.609267	0	-0.735325	0	13.528	-0.0479987	6.46145	10.359	-0.286085	0
ATTCTACAGTGATCGG	NK	1.98118	4.46732	0	-0.735325	0	10.0396	-0.23978	0	13.2863	0.579628	0
ATTCTACAGTTATCGC	CD4T	14.5262	-0.337096	0	-0.136953	0	15.9024	2.09305	6.81038	10.1223	-0.275101	0
ATTCTACCACAACGTT	CD4T	9.24898	0.545719	0	-0.187262	0	13.5138	1.79397	0	0	-0.338104	0
ATTCTACCAGATCTGT	CD4T	8.6542	-0.315307	0	-0.260527	0	14.7807	1.89886	0	0	-0.207689	0
ATTCTACCAGTTAACC	B	-3.73512	-0.392621	14.4036	0.98671	0	9.59804	-0.0320184	0	0	-0.00652268	0
ATTCTACCATACGCCG	NK	1.6597	5.72466	0	-0.735325	0	10.5063	-0.179504	0	13.3128	0.462028	0
ATTCTACCATCTGGTA	CD4T	9.09618	-2.79485	0	-0.346445	0	12.1149	1.63948	0	0	-0.247926	0
ATTCTACGTAAAGTCA	CD4T	14.8885	-0.470995	0	-0.323409	0	16.7112	1.77205	0	0	-0.323409	0
ATTCTACGTGCAGACA	CD8T	12.1055	-2.15419	7.84642	-0.735325	0	14.9487	-0.157809	0	12.4254	-0.315365	6.54621
ATTCTACGTGCTTCTC	CD8T	8.39635	-0.967997	0	-0.735325	0	10.0156	-0.0735526	0	11.0149	-0.1057	0
ATTCTACGTTACGGAG	NK	2.86094	5.06698	0	-0.735325	0	9.85231	-0.187814	0	11.4362	0.948095	0
ATTCTACTCCGCGGTA	CD8T	5.78881	-3.65106	0	-0.735325	0	0	-0.114076	0	10.318	-0.250619	0
ATTGGACAGCGATGAC	CD4T	9.17795	-3.55305	0	-0.271977	0	14.7431	1.88785	0	0	-0.271977	0
ATTGGACAGTGGACGT	CD4T	8.26922	0.665514	0	-0.259158	0	13.7503	2.15251	0	0	-0.312381	0
ATTGGACCAGAAGCAC	B	-3.68743	-0.60093	13.9384	0.950644	0	0	0.0920407	0	0	0.00428075	0
ATTGGACCAGTAAGCG	CD4T	10.8422	1.1463	0	-0.135885	0	15.0307	2.06179	7.45875	10.0321	-0.30028	0
ATTGGACGTACACCGC	CD4T	10.6394	-4.45627	0	-0.214529	0	15.376	1.94982	0	0	-0.274694	0
ATTGGACGTAGGACAC	CD4T	16.0184	1.02154	8.92541	-0.315035	0	15.8413	1.6391	7.41818	0	-0.315035	0
ATTGGACGTCATATCG	CD4T	15.4255	0.746896	0	-0.337362	0	16.061	1.96365	7.39496	0	-0.236469	0
ATTGGACTCGCAAACT	B	-3.54944	-2.64838	12.5196	1.11159	0	10.9351	-0.0719791	0	0	-0.0968741	0
ATTGGACTCGGTTAAC	CD8T	1.39522	4.60984	0	-0.735325	0	9.53051	-0.0316144	0	12.5288	-0.144547	0
ATTGGACTCGTGGACC	CM	11.6081	14.2038	0	-0.735325	0	10.2754	0.439587	9.30951	0	-0.735325	0
ATTGGTGAGCTAACAA	CD8T	3.8974	-3.42335	9.23353	-0.735325	0	9.23353	-0.0254971	0	9.23353	-0.135623	0
ATTGGTGAGCTGAACG	NK	1.70152	3.78639	0	-0.735325	0	0	-0.147189	0	13.115	0.3963	0
ATTGGTGAGTTATCGC	CD4T	11.9966	-4.61993	0	-0.261623	0	15.9472	1.72583	0	0	-0.309233	0
ATTGGTGCAATACGCT	CD4T	15.3787	0.632866	8.99482	-0.277863	0	15.7602	1.84383	8.02516	0	-0.324084	0
ATTGGTGCAGTATCTG	CD4T	15.9129	0.256838	9.41405	-0.346309	0	15.6214	1.86938	0	0	-0.24836	0
ATTGGTGCATCCGGGT	CD4T	12.488	-1.11163	0	-0.200419	0	15.7055	1.77642	8.04639	0	-0.200419	0
ATTGGTGGTCCAGTGC	CD4T	11.3965	-4.43833	0	-0.278924	0	15.7094	2.08183	6.91378	0	-0.278924	0
ATTGGTGTCCGCTGTT	CD4T	10.9024	1.58463	0	-0.301814	0	14.8603	1.52694	0	0	-0.301814	0
ATTGGTGTCGGTGTTA	CD4T	16.0851	-1.27174	0	-0.230433	0	16.1476	1.63333	0	0	-0.287592	0
ATTGGTGTCTGTCTAT	CM	11.1004	14.8212	0	-0.735325	0	11.1654	0.710443	0	9.35965	-0.735325	0
ATTGGTGTCTTGCCGT	CD4T	14.9611	1.01098	9.16342	-0.285181	0	13.9159	1.8997	0	9.16342	-0.285181	0
ATTTCTGAGCACGCCT	CD4T	6.51616	0.276026	0	-0.324126	0	14.6339	1.89388	0	0	-0.324126	0
ATTTCTGCAAACTGCT	CD8T	5.2321	-5.01527	9.17335	-0.735325	0	15.0038	-0.0653386	0	0	-0.0955144	0
ATTTCTGCAATGTTGC	CD8T	3.6448	-2.8476	0	-0.735325	0	10.4602	0.0826306	0	0	-0.164447	0
ATTTCTGCAGGTCTCG	CD4T	6.81302	-4.71412	8.53858	-0.363962	0	15.1046	1.98343	6.43547	7.54246	-0.2455	0
ATTTCTGCATCACGTA	CD4T	14.3563	-1.7467	0	-0.274094	0	15.8023	1.45217	0	0	-0.213869	0
ATTTCTGCATTCCTCG	CD4T	10.0365	-0.0327971	0	-0.198264	0	15.1322	1.83512	0	0	-0.344668	0
ATTTCTGGTTAAAGAC	NK	3.18168	6.90304	0	-0.735325	0	9.0547	-0.247643	0	14.637	0.834688	0
ATTTCTGGTTTACTCT	CD4T	11.9873	0.348259	0	-0.16843	0	14.835	1.9112	0	0	-0.323627	0
ATTTCTGTCGCCAGCA	CD4T	7.11685	1.17426	0	-0.0885957	0	14.0525	1.65017	8.99372	0	-0.271241	0
ATTTCTGTCTTTAGGG	CD4T	15.4304	-1.40185	9.20524	-0.239375	0	15.2252	1.03079	0	9.20524	-0.239375	0
CAACCAAAGATGGCGT	CD4T	9.85597	-0.793476	0	-0.100419	0	14.5577	1.8922	0	10.6517	-0.276886	0
CAACCAAAGCCACTAT	CD4T	13.7124	-4.01036	0	-0.268155	0	16.1088	1.06938	0	0	-0.268155	0
CAACCAAAGGTGCTAG	NK	2.72671	5.41535	0	-0.735325	0	8.62688	-0.201856	0	13.2083	0.742831	0
CAACCAACACCAACCG	CD4T	14.4377	1.80216	0	-0.250535	0	16.1049	1.97431	8.15426	8.61671	-0.09804	0
CAACCAACACGCATCG	CD4T	10.0199	0.42767	0	-0.241527	0	14.952	1.67073	0	0	-0.297567	0
CAACCAACAGCTGGCT	CD4T	9.17668	0.385321	0	-0.212476	0	15.0736	1.94418	0	11.3737	-0.318065	0
CAACCAACATACGCTA	CD4T	10.6709	-2.27861	0	-0.288283	0	14.0436	1.92827	7.89734	0	-0.230608	0
CAACCAACATGCAACT	CD4T	8.31254	-5.12922	0	-0.298178	0	15.9348	1.84625	0	0	-0.291698	0
CAACCAACATGCCCGA	NK	3.75351	4.78304	0	-0.735325	0	0	-0.0570702	0	10.5042	0.290885	0
CAACCAACATTCCTGC	CD4T	10.6793	-5.96866	8.75314	-0.344022	0	16.0985	1.80195	0	8.75314	-0.344022	0
CAACCAAGTATGCTTG	B	2.07394	6.55136	12.5799	1.2807	5.92977	9.09689	-0.148165	0	10.943	-0.0677369	5.92977
CAACCAAGTCTAGAGG	CD4T	8.79986	-1.18889	0	-0.326517	0	13.8475	2.08497	0	0	-0.326517	0
CAACCAAGTTCGCGAC	CD8T	6.18608	-1.16488	0	-0.735325	0	10.7575	-0.027073	0	0	-0.177457	0
CAACCAATCAGGTAAA	CD4T	15.1715	-1.07977	0	-0.237576	0	15.7354	2.07807	7.11329	0	-0.337056	0
CAACCAATCGAATGCT	CD4T	9.95581	-3.04168	0	-0.304212	0	14.2333	1.72277	7.92125	10.5338	-0.348064	0
CAACCAATCGGAGCAA	CD4T	10.2187	1.27208	0	-0.30285	0	14.8072	2.07296	0	0	-0.248501	0
CAACCAATCTTGAGAC	CD4T	10.0307	0.864874	10.3571	-0.19696	0	14.3561	1.90841	0	10.3571	-0.20819	0
CAACCTCAGTTAAGTG	CD4T	11.0604	-3.7698	0	-0.300401	0	15.1936	2.00841	0	0	-0.217707	0
CAACCTCGTTCTGTTT	CD4T	16.3017	1.48008	0	-0.268551	0	15.9498	2.00018	0	0	-0.268551	0
CAACCTCTCCTCAATT	CD4T	11.2946	-1.3088	0	-0.282942	0	14.8139	1.77748	7.38826	0	-0.333524	0
CAACCTCTCTCCTATA	CD8T	5.29041	-4.09648	0	-0.735325	0	9.11081	-0.146798	0	9.11081	-0.146249	0
CAACTAGCACATAACC	CD4T	13.4092	0.710849	8.63542	-0.22795	0	16.0994	1.52517	0	9.63361	-0.286053	0
CAACTAGCACGTCAGC	B	-4.57821	-1.16174	14.4767	1.14804	0	9.50903	-0.0909647	0	0	-0.0658611	0
CAACTAGGTCTAGCGC	CD4T	11.1168	-2.84679	10.1207	-0.338281	0	14.9774	1.70643	0	10.1207	-0.288837	0
CAACTAGTCATCTGTT	CD8T	6.5866	-5.90981	0	-0.735325	0	0	-0.123623	0	0	-0.159576	0
CAACTAGTCGGTTCGG	CD4T	8.25765	-1.21599	0	-0.320832	0	14.2616	2.08792	6.84434	0	-0.320832	0
CAACTAGTCTCTGCTG	CD4T	13.0309	2.07648	0	-0.256909	0	15.7673	2.10512	0	0	-0.31114	0
CAACTAGTCTTCTGGC	CD4T	12.3323	-1.11778	0	-0.279006	0	15.4015	1.87994	0	0	-0.228174	0
CAAGAAAAGAGCTTCT	CD4T	13.6533	-0.80897	0	-0.128053	0	15.6985	2.00349	6.99946	0	-0.221726	0
CAAGAAAAGAGGGATA	CD4T	13.8458	1.30923	9.62961	-0.163533	0	15.5586	1.66061	0	0	-0.163533	0
CAAGAAAAGATGTGGC	CD4T	13.207	-5.7052	8.52451	-0.30393	0	15.5974	1.8176	0	0	-0.352811	0
CAAGAAAAGCCGATTT	NK	2.08567	3.92958	0	-0.735325	0	10.4328	-0.278419	0	12.8913	0.796056	8.03884
CAAGAAAAGTGGGATC	CD4T	9.68469	0.0250123	0	-0.153955	0	13.7864	1.91995	0	0	-0.273789	0
CAAGAAACAAGAAGAG	CD4T	11.8481	-0.392092	0	-0.0819853	0	15.8572	2.02605	0	0	-0.301019	0
CAAGAAACAAGCCCAC	CD4T	10.9849	-4.53917	0	-0.317326	0	14.5337	2.01464	0	8.6066	-0.364254	0
CAAGAAACAAGCTGAG	CD4T	10.9169	-4.84113	0	-0.340113	0	15.8561	1.87829	0	0	-0.340113	0
CAAGAAACACCCAGTG	CD4T	14.2777	1.10602	0	-0.167936	0	16.0897	2.09516	0	0	-0.109731	0
CAAGAAACAGGACCCT	CD4T	10.4574	-5.33423	0	-0.256731	0	15.0179	1.67406	9.27569	9.89006	-0.256731	0
CAAGATCAGATCCTGT	CD4T	13.2756	-6.15831	0	-0.197454	0	15.5796	1.42463	0	0	-0.103339	0
CAAGATCAGCCCAGCT	NK	2.09872	3.70387	0	-0.735325	0	10.36	-0.178639	0	12.3591	0.637795	0
CAAGATCAGCTACCTA	CD4T	7.36727	0.846781	0	-0.0923896	0	13.6892	2.22346	0	0	-0.308074	0
CAAGATCAGGCAAAGA	CD4T	10.3962	-2.00825	0	-0.246893	0	15.1923	2.0624	0	0	-0.296016	0
CAAGATCCATTACGAC	CD4T	15.2912	0.968408	0	-0.229743	0	16.1302	2.12242	7.29468	0	-0.280655	0
CAAGATCCATTGGCGC	CD4T	12.257	-0.078632	0	-0.271898	0	15.6481	1.82758	0	0	-0.323445	0
CAAGATCGTCACTGGC	CD4T	14.7124	-0.528495	0	-0.23927	0	16.1498	1.4512	8.31908	0	-0.23927	0
CAAGATCGTCTTCAAG	CD4T	13.6673	-0.949776	0	-0.254547	0	15.7726	2.23886	7.56552	0	-0.254547	0
CAAGATCGTGTCGCTG	CD4T	9.51586	0.198321	0	-0.302698	0	15.0803	1.90893	7.41843	0	-0.302698	0
CAAGATCGTTGCCTCT	CD8T	6.59861	-5.73908	0	-0.735325	0	10.3993	0.116047	0	0	-0.056861	0
CAAGATCTCGTTGACA	NK	1.98467	6.52429	0	-0.735325	0	0	-0.0488149	0	11.0978	0.709918	0
CAAGATCTCTAACGGT	CD4T	14.5998	-0.947822	0	-0.300626	0	15.91	1.92974	0	0	-0.289882	0
CAAGATCTCTGATACG	CD4T	15.14	0.587842	0	-0.117186	0	14.618	1.82529	0	0	-0.323177	0
CAAGGCCAGGTGTGGT	CD8T	3.5798	-2.87888	0	-0.735325	0	10.0216	-0.0922295	0	0	-0.25093	0
CAAGGCCCAATAACGA	B	-4.5151	0.698897	15.0465	0.959679	9.72717	8.94086	0.0414889	0	0	0.144665	0
CAAGGCCGTCCTCCAT	CD4T	12.9096	1.11365	0	-0.260426	0	15.4291	1.61253	7.8623	0	-0.260426	0
CAAGGCCGTGGGTATG	CD4T	7.74033	0.655287	10.4834	-0.217297	0	13.2899	1.84983	0	0	-0.217297	0
CAAGGCCTCTGATTCT	CD4T	13.6667	-0.746965	0	-0.281927	0	15.8318	2.12269	0	0	-0.27499	0
CAAGTTGAGCATGGCA	NK	5.23394	1.42386	0	-0.735325	0	0	-0.0990415	0	12.6235	0.725431	0
CAAGTTGAGGACATTA	CD4T	9.00659	-1.00792	0	-0.245317	0	13.8895	2.00986	7.11763	0	-0.252084	0
CAAGTTGAGTCAAGGC	CD4T	6.59901	0.231116	9.02782	-0.248962	0	15.0475	1.99576	0	8.03058	-0.248962	0
CAAGTTGAGTGTCCAT	CD4T	11.8029	-5.6009	0	-0.225196	0	15.9005	1.98375	0	8.27579	-0.283775	0
CAAGTTGCACTGTCGG	CD4T	12.6766	-3.33704	0	-0.242461	0	16.0489	2.28191	0	0	-0.342162	0
CAAGTTGCAGACAGGT	NK	4.66886	3.70503	0	-0.735325	0	11.7899	-0.114551	0	11.7899	0.708604	0
CAAGTTGCATGAGCGA	CD4T	12.9122	0.143712	0	-0.236838	0	15.4619	1.75612	7.19077	0	-0.286705	0
CAAGTTGGTCCAACTA	CD8T	6.21868	-4.70144	0	-0.735325	0	0	-0.108717	0	0	-0.262054	0
CAAGTTGGTGACGGTA	CD4T	8.49421	-0.794898	0	-0.233876	0	14.1569	1.42833	7.84477	11.1574	-0.233876	0
CAAGTTGTCAGTTCGA	NK	1.80249	5.56822	0	-0.735325	0	0	-0.277223	0	12.1679	1.14832	7.71175
CACAAACAGTACACCT	CD4T	13.7552	-1.22524	0	-0.0913279	0	15.809	1.3856	8.14247	0	-0.343862	0
CACAAACCAACGATGG	CD4T	14.4015	1.69887	0	-0.232718	0	14.4022	2.28602	7.25281	0	-0.333471	0
CACAAACCATTTGCTT	CD4T	14.5642	-1.06497	0	-0.263495	0	15.4846	1.27642	0	0	-0.316399	0
CACAAACGTCTCAACA	CM	10.6337	14.5957	0	-0.735325	0	11.5655	0.762027	6.85234	0	-0.735325	0
CACAAACGTGTGACCC	CD8T	5.19381	-4.31666	0	-0.735325	0	10.7616	-0.216409	0	0	-0.0371508	0
CACAAACGTTGACGTT	CD8T	5.38028	-5.7525	0	-0.735325	0	10.1271	0.220574	0	0	-0.191236	0
CACACAAAGGTAGCCA	CD4T	13.8593	-0.967191	8.52293	-0.330965	0	15.7187	1.76852	0	9.52096	-0.279741	0
CACACAACACGCATCG	NK	3.34028	4.9356	0	-0.735325	0	0	-0.179493	0	13.0413	0.838371	0
CACACAAGTCTCTTTA	CD4T	11.1048	-5.76996	0	-0.278874	0	15.7617	2.07982	0	0	-0.278874	0
CACACCTAGAGTCGGT	NK	1.13122	5.00818	0	-0.735325	0	9.18167	-0.27245	0	12.1795	0.727459	0
CACACCTAGCCGGTAA	B	-5.36772	-0.50027	13.9403	1.02481	0	7.34916	0.077079	0	0	-0.17454	0
CACACCTCACCTCGTT	NK	1.67248	5.45929	0	-0.735325	0	9.48753	-0.278563	0	12.2932	0.681469	0
CACACCTCACGGCTAC	CD4T	13.6833	2.06251	0	-0.171777	0	16.4667	1.62325	7.29088	8.70202	-0.282345	0
CACACCTCAGCTGCAC	CD4T	11.3233	0.521022	0	-0.143184	0	15.4603	1.85135	0	0	-0.135957	0
CACACCTGTACTTGAC	NK	7.12926	1.06007	0	-0.735325	0	12.3025	-0.167584	7.70846	11.7177	0.257663	0
CACACCTTCGCAAGCC	CD4T	14.3628	0.338824	0	-0.242687	0	15.5797	2.11958	7.07025	0	-0.340823	0
CACACCTTCGTTTGCC	CD4T	10.6557	-0.11692	0	-0.309254	0	14.6532	2.18054	7.48713	10.654	-0.255575	0
CACACTCAGGGTGTTG	CD4T	16.6456	0.184174	0	-0.27237	0	16.0753	2.16213	7.28888	0	-0.323722	0
CACACTCAGGTTACCT	CD4T	13.8177	1.30222	9.16838	-0.290453	0	16.0114	2.15565	6.99311	0	-0.290453	0
CACACTCAGTACGATA	CD8T	3.83005	-2.80046	9.48238	-0.735325	0	10.4814	-0.0809379	0	0	0.0789019	0
CACACTCAGTCGTTTG	CD4T	13.8061	-3.6656	0	-0.202552	0	15.8023	1.9504	0	0	-0.1401	0
CACACTCCATGGGAAC	CD4T	13.2684	2.36671	0	-0.186083	0	15.4217	1.55184	7.47465	9.31545	-0.296668	0
CACACTCGTCTAGTCA	CD4T	16.0375	0.697593	0	-0.288937	0	16.3276	1.35058	0	0	-0.174008	0
CACACTCGTCTTGATG	NK	3.55802	5.36876	0	-0.735325	0	9.2044	-0.190646	0	13.524	0.54154	0
CACACTCGTCTTTCAT	B	-3.45134	-2.19851	12.6153	0.880113	8.73376	10.2943	0.143651	0	0	-0.124512	0
CACACTCTCAAACCAC	B	-3.86318	-2.5474	11.1978	1.11981	8.39332	8.39412	0.00212877	0	0	-0.138865	0
CACAGGCAGGTGATAT	CD4T	10.2072	-6.48438	0	-0.0870595	0	15.8771	0.522509	0	9.59359	-0.160435	0
CACAGGCCAGGCGATA	NK	3.54573	5.85904	9.96147	-0.735325	0	12.2822	-0.190117	0	11.5455	0.443364	0
CACAGGCCATCGACGC	NK	3.51211	6.77635	0	-0.735325	0	10.4569	-0.23045	0	12.2635	0.62904	0
CACAGGCGTACAGACG	NK	2.6646	5.25504	0	-0.735325	0	8.92611	-0.228026	0	12.9233	1.04748	8.07121
CACAGGCGTCAAGCGA	CD4T	12.9056	-2.97192	0	-0.178684	0	15.1423	2.19802	7.34452	0	-0.331526	0
CACAGGCTCTAACGGT	NK	2.05124	5.14622	0	-0.735325	0	0	-0.262447	0	12.1733	0.953017	7.79533
CACAGTAAGAGTGAGA	CD4T	8.0684	1.54764	0	-0.297085	0	14.7222	1.91726	8.82167	0	-0.24072	0
CACAGTAAGGATATAC	CD4T	15.5394	-1.13776	8.55819	-0.278652	0	15.9467	1.86748	7.11862	8.55819	-0.232182	0
CACAGTACACTATCTT	B	-5.12375	-1.02107	14.41	1.01352	0	10.3666	-0.142257	0	0	0.0561698	0
CACAGTACAGACGCTC	CD4T	7.36153	0.802465	0	-0.270484	0	11.7274	1.88405	0	0	-0.322142	0
CACAGTACATGGTCAT	CD4T	14.4731	1.4877	0	-0.248318	0	16.4145	1.81954	7.29557	0	-0.254964	0
CACAGTAGTACTTCTT	CD4T	13.8585	0.506003	0	-0.182162	0	15.5081	1.79531	0	0	-0.333761	0
CACAGTAGTCAGAGGT	CD4T	10.4773	-5.13963	0	-0.372286	0	14.7851	2.00251	6.86849	8.33012	-0.414502	0
CACAGTAGTCGACTGC	CD8T	5.50553	-4.50651	0	-0.735325	0	8.61221	-0.17752	0	0	-0.0875374	0
CACAGTAGTCTCCATC	CD4T	8.83661	-4.61538	9.67359	-0.328318	0	15.7593	1.58181	8.52874	0	-0.225276	0
CACAGTAGTGGCCCTA	NK	0.932025	5.25973	9.18502	-0.735325	0	10.1838	-0.18206	0	11.1832	0.638515	0
CACAGTATCCTCAATT	CD4T	14.818	-1.83862	0	-0.205734	0	15.8878	1.8604	8.08398	9.78092	-0.205734	0
CACATAGAGCTAGCCC	CD4T	10.6846	-0.0929332	0	-0.20233	0	13.9093	1.75342	8.05284	0	-0.20233	0
CACATAGCAAACAACA	CD4T	10.57	-6.26186	0	-0.227371	0	15.7028	1.46137	0	9.0616	-0.278903	0
CACATAGCACCAGGTC	NK	2.44066	3.4619	0	-0.735325	0	10.0984	0.0383596	0	12.9046	0.870576	8.08087
CACATAGCAGGGATTG	CD4T	11.3093	-5.2142	0	-0.191384	0	16.3499	2.18204	0	0	-0.289929	0
CACATAGGTATTCTCT	CD4T	9.81475	-1.40653	10.7205	-0.282342	0	14.0417	2.04395	7.03814	0	-0.328271	0
CACATAGTCTTCTGGC	CD4T	15.0593	-1.20439	0	-0.254363	0	15.3099	2.06084	0	9.33482	-0.308368	0
CACATTTAGCCGCCTA	CD4T	15.5962	-0.311648	0	-0.351111	0	16.0936	1.76021	0	8.07661	-0.303423	0
CACATTTAGCGTTCCG	CD4T	15.9348	-1.51597	8.86455	-0.23923	0	16.3044	2.27626	7.52816	0	-0.294992	0
CACATTTAGCTGCCCA	NK	1.78354	4.36526	9.64105	-0.735325	0	9.64105	-0.221325	0	11.9615	0.578296	0
CACATTTCAAGGACTG	CD4T	8.98308	-4.83166	0	-0.292035	0	15.8175	1.68047	8.29277	0	-0.242561	0
CACATTTCAAGTCTGT	CD4T	12.7165	-5.7396	0	-0.218891	0	16.154	2.42387	7.25651	0	-0.218891	0
CACATTTCATCGTCGG	B	-5.97067	-0.0901148	14.6949	1.11773	0	9.99585	-0.179379	0	0	-0.0621903	0
CACATTTGTCACCTAA	NK	5.772	1.02167	0	-0.735325	0	11.5745	-0.211066	0	12.5743	0.622265	0
CACATTTGTCTTGATG	CD4T	16.5289	0.00262891	0	-0.266139	0	15.8827	1.92029	0	8.61953	-0.318586	0
CACATTTGTTCACCTC	NK	2.89913	5.04964	6.11501	-0.735325	0	6.11501	-0.238449	0	9.9029	0.608755	0
CACATTTGTTCCTCCA	CD4T	15.5784	-0.80893	0	-0.290234	0	16.1012	2.11521	0	0	-0.283389	0
CACATTTGTTCGGGCT	CD8T	7.66245	0.257472	0	-0.735325	0	0	-0.146823	0	10.8186	-0.0769974	0
CACATTTTCTCATTCA	NK	2.67323	5.64078	0	-0.735325	0	9.20694	-0.218495	0	12.9051	0.276552	0
CACCACTAGTTATCGC	CD4T	14.5459	1.19166	0	-0.245104	0	16.053	1.87608	0	0	-0.343418	0
CACCACTCAAACAACA	CD4T	13.7323	-0.717674	9.18167	-0.284945	0	15.446	1.59037	0	9.18167	-0.284945	0
CACCACTCAAGCCTAT	NK	6.90447	0.154615	0	-0.735325	0	12.0462	-0.163264	0	12.0462	0.639587	0
CACCACTGTACTTGAC	CD4T	13.4058	-3.8221	0	-0.350744	0	15.9145	1.85034	0	0	-0.350744	0
CACCACTGTCTAACGT	NK	2.06151	4.53611	0	-0.735325	0	9.57701	-0.275055	0	12.7453	0.552121	0
CACCAGGAGGCATGTG	CD4T	14.0893	1.97085	9.51991	-0.232826	0	15.1904	2.03613	0	9.51991	-0.283363	0
CACCAGGAGGTCATCT	NK	3.20112	6.23295	0	-0.735325	0	9.17003	-0.140977	0	13.4896	0.730508	0
CACCAGGAGTCCGGTC	CD4T	12.9065	-1.57668	0	-0.203401	0	15.7976	1.64386	0	0	-0.310942	0
CACCAGGAGTGTTGAA	CD4T	15.4535	0.862827	9.6422	-0.285224	0	13.4479	1.62585	0	0	-0.285224	0
CACCAGGCACCACGTG	CD4T	8.96802	0.892128	0	-0.309309	0	14.2068	2.06075	7.62714	0	-0.255026	0
CACCAGGCACTTCGAA	CD4T	9.32982	-4.10579	0	-0.232812	0	13.9384	1.82446	0	0	-0.283727	0
CACCAGGGTCATGCAT	NK	3.16816	6.26401	0	-0.735325	0	0	-0.256618	0	10.1763	0.589194	0
CACCAGGTCAACTCTT	NK	1.46722	4.25812	8.92961	-0.735325	0	0	-0.256219	0	13.0967	0.862391	8.10748
CACCAGGTCAAGATCC	CD4T	12.6091	0.755874	0	-0.231747	0	15.8946	1.02161	0	0	-0.160825	0
CACCAGGTCAGGTTCA	CD4T	7.81215	1.0801	0	-0.303896	0	13.0471	1.86631	7.06092	0	-0.357975	0
CACCTTGAGAAGGCCT	CD4T	8.74641	-4.85827	9.06313	-0.318719	0	16.2304	2.08143	8.04186	0	-0.318719	0
CACCTTGAGATGCCAG	B	-4.32794	0.500033	13.8382	1.03674	9.35974	9.31682	-0.0989422	0	0	0.0431195	0
CACCTTGCATTGGTAC	B	-3.90256	-1.89627	12.9374	1.03741	7.56769	0	-0.134744	0	0	0.00706778	0
CACCTTGGTCTCGTTC	CD8T	10.1049	-1.89988	10.3896	-0.735325	0	14.3886	0.0398312	7.38349	0	-0.175284	0
CACCTTGGTGCACGAA	CD4T	12.5986	0.184733	0	-0.259307	0	16.0888	2.13607	0	8.78827	-0.347108	0
CACCTTGTCGTAGGAG	NK	2.19027	6.55959	9.0155	-0.735325	0	9.0155	-0.112663	0	11.5981	0.802904	7.98707
CACCTTGTCTGGTTCC	CD4T	14.0747	-3.2534	0	-0.228624	0	16.296	1.9349	0	0	-0.329442	0
CACTCCAAGAATGTGT	CD8T	6.98919	-5.58397	0	-0.735325	0	9.40524	0.0184797	0	0	-0.246596	0
CACTCCAAGTGGAGAA	CD4T	7.37304	1.0563	0	-0.205324	0	11.141	1.57263	0	0	-0.350862	0
CACTCCACAAGCCCAC	CD4T	14.982	0.8193	0	-0.271917	0	15.7991	1.73693	0	8.95648	-0.323243	0
CACTCCACAGGTTTCA	CD8T	4.39789	-4.13166	0	-0.735325	0	10.6173	-0.140954	0	0	-0.145768	0
CACTCCAGTTTGTTTC	CD4T	9.74763	-1.57726	0	-0.31767	0	14.5988	1.78437	6.73919	10.0765	-0.232082	0
CACTCCATCAAGAAGT	NK	2.43078	5.26684	0	-0.735325	0	9.0693	-0.17891	0	12.8742	0.698516	0
CACTCCATCCCAGGTG	NK	1.56566	4.41782	0	-0.735325	0	9.49167	-0.229242	0	13.0748	0.691249	0
CACTCCATCTACTCAT	CD4T	13.8423	-0.299373	0	-0.240224	0	16.0212	1.65933	7.33851	8.91566	-0.340234	0
CAGAATCAGAGGTTAT	CD4T	13.0838	-0.398503	0	-0.291944	0	16.2644	1.9935	0	0	-0.236152	0
CAGAATCCACAAGTAA	CD4T	11.237	-3.56847	10.4468	-0.386391	0	14.6157	1.8118	0	0	-0.305306	0
CAGAATCCATGTAAGA	CD4T	14.759	-1.38016	0	-0.252203	0	15.8577	1.54669	9.41552	0	-0.120356	0
CAGAATCGTATAGTAG	CD4T	15.1145	-2.3362	8.62632	-0.18344	0	15.7826	1.98672	0	0	-0.233565	0
CAGAATCTCACAAACC	CD4T	7.11239	0.678332	0	-0.193856	0	12.3394	1.90139	0	0	-0.302066	0
CAGAATCTCAGCATGT	CD4T	8.03626	0.0263867	0	-0.211797	0	13.7334	1.85402	0	0	-0.318235	0
CAGAATCTCCTCCTAG	B	-4.82962	0.051658	13.6467	0.864505	0	8.12817	-0.0394472	0	0	0.111742	0
CAGAGAGAGAGTACAT	NK	10.2951	14.9232	0	-0.735325	0	12.9612	-0.23867	6.4534	12.1837	0.778878	0
CAGAGAGGTCACTGGC	CD4T	8.90705	2.05906	0	-0.26595	0	14.4874	1.75219	0	0	-0.318457	0
CAGAGAGGTTAAGAAC	CD4T	11.9197	-5.16697	0	-0.0675916	0	15.9153	0.830658	0	0	-0.265284	0
CAGAGAGGTTCAGCGC	CD4T	8.13947	0.634843	0	-0.181827	0	13.2368	2.06215	7.7689	0	-0.238363	0
CAGAGAGGTTCTGGTA	CD8T	11.432	-4.3563	9.43282	-0.735325	0	9.43282	-0.0822385	0	9.43282	-0.135153	0
CAGAGAGTCAATCACG	CD4T	7.79402	0.593014	0	-0.227828	0	13.7222	1.08288	0	0	-0.285118	0
CAGAGAGTCACGCGGT	CM	11.4868	15.1164	7.24372	-0.735325	0	11.7581	0.681615	8.21533	8.82232	-0.735325	0
CAGAGAGTCTTGCAAG	CD4T	12.5526	-0.408659	0	-0.167706	0	16.4122	1.67211	0	0	-0.283208	0
CAGATCAAGAGCCCAA	CD8T	5.42843	-1.98659	0	-0.735325	0	0	-0.0373823	0	0	-0.132121	0
CAGATCAAGCGTAATA	CD8T	5.35477	-6.19974	0	-0.735325	0	9.11081	-0.125628	0	0	0.00952369	0
CAGATCAAGGCAAAGA	CD4T	15.2167	1.57997	9.49894	-0.252585	0	16.2249	1.70282	0	0	-0.179432	0
CAGATCAGTAACGCGA	CD4T	10.2148	0.49688	10.5381	-0.262959	0	14.7851	1.82594	0	10.5381	-0.262959	0
CAGATCAGTCACAAGG	CD4T	7.24073	-0.968483	0	-0.308493	0	13.1984	1.70745	7.72863	0	-0.308493	0
CAGATCAGTCTTGCGG	CD8T	6.31789	-1.21821	0	-0.735325	0	11.8686	-0.0406098	0	0	-0.0230255	0
CAGATCATCCCTAACC	CD4T	15.3831	-2.32714	0	-0.11709	0	16.1664	0.550231	0	0	-0.11709	0
CAGATCATCGTTACGA	CD4T	14.6613	0.156219	0	-0.153335	0	16.1837	1.85618	0	0	-0.292239	0
CAGCAGCAGTGGCACA	CD4T	12.8264	1.1803	9.21205	-0.115133	0	16.0676	1.98444	7.89292	0	-0.30271	0
CAGCAGCCAGGCTGAA	CD8T	5.50202	-2.68882	0	-0.735325	0	10.2289	-0.188974	0	0	-0.275869	0
CAGCAGCCATTTCAGG	CD4T	11.0236	-5.12667	0	-0.100618	0	15.986	1.23525	9.99929	0	-0.100618	0
CAGCAGCGTCAAACTC	CD4T	16.3163	0.958903	0	-0.250536	0	16.3164	1.87114	7.13792	8.69784	-0.303883	0
CAGCAGCGTTAGATGA	CD4T	12.2195	0.686291	0	-0.350543	0	15.7045	1.98848	0	9.07782	-0.350543	0
CAGCATAAGCTCAACT	CD4T	14.1514	-0.643568	0	-0.262828	0	16.6891	1.797	0	0	-0.315928	0
CAGCATAAGTATCGAA	CM	10.7541	15.7274	0	-0.735325	0	10.8705	0.303176	0	8.06775	-0.735325	0
CAGCATAAGTGGGCTA	CD4T	14.7304	1.61776	0	-0.335999	0	15.8373	2.08623	7.0889	0	-0.335999	0
CAGCATACACCCATTC	NK	2.33131	6.22744	0	-0.735325	0	9.09501	-0.190782	0	11.9001	0.6111	0
CAGCATACAGATTGCT	NK	1.77431	5.20024	0	-0.735325	0	0	-0.109351	0	12.1356	0.829412	8.25112
CAGCATACAGTAAGAT	CD4T	8.73193	1.78892	0	-0.225566	0	13.8093	2.18774	7.48355	0	-0.277199	0
CAGCATACATTGAGCT	NK	5.64882	0.796849	0	-0.735325	0	12.1245	-0.00540343	0	12.1245	0.439361	0
CAGCATAGTGCGATAG	CD4T	14.2435	1.82498	9.17169	-0.16124	0	15.8557	1.94488	0	0	-0.35276	0
CAGCATAGTTGAGTTC	CD4T	11.3779	-2.55862	0	-0.205854	0	14.756	1.74516	0	0	-0.205854	0
CAGCATAGTTTGACTG	CD4T	14.3545	-2.51602	0	-0.105341	0	15.3543	1.78001	7.41258	0	-0.211003	0
CAGCCGACAATCGAAA	CD4T	13.3166	-3.59899	0	-0.317433	0	15.0579	2.12131	6.77317	0	-0.363233	0
CAGCCGACATGGTCTA	CD4T	14.3037	-0.76598	0	-0.327783	0	15.8627	2.09659	0	9.4896	-0.225379	0
CAGCCGAGTCCCTTGT	CD4T	11.9665	-2.04811	0	-0.349332	0	14.9858	1.9863	0	12.5036	-0.262773	0
CAGCCGAGTGAGTATA	CD4T	10.2273	-3.37167	0	-0.213308	0	14.7593	2.15561	0	0	-0.299427	0
CAGCCGAGTTATCGGT	CD4T	8.81683	-1.08723	0	-0.329659	0	14.3467	2.03003	7.42282	0	-0.227497	0
CAGCCGATCATCTGTT	CD4T	10.2839	-1.68541	10.4328	-0.206093	0	14.8241	2.14817	7.37921	0	-0.312192	0
CAGCCGATCGATAGAA	CD4T	11.9747	-3.69051	0	-0.292852	0	15.2815	2.17987	0	0	-0.24389	0
CAGCGACAGAGGACGG	CD4T	9.3146	1.95477	0	-0.335318	0	13.6436	2.1477	7.31949	0	-0.335318	0
CAGCGACAGCTTCGCG	CD4T	10.3544	-4.77144	0	-0.307023	0	15.6577	2.14105	0	0	-0.19986	0
CAGCGACCAACACCCG	NK	1.56086	4.54166	8.81648	-0.735325	0	8.81648	-0.157535	0	9.81488	0.681543	0
CAGCGACCAAGACACG	B	-3.62208	-2.2766	12.6934	1.21941	7.9209	9.88733	-0.10989	0	9.88733	-0.126577	0
CAGCGACCACTGAAGG	CD8T	6.48988	-5.63633	0	-0.735325	0	8.52293	0.0810448	0	8.52293	-0.0428372	0
CAGCGACCAGCTTAAC	CD4T	15.0536	0.724496	0	-0.405323	0	15.0702	1.79511	7.58494	0	-0.364582	0
CAGCGACGTACAAGTA	NK	4.62895	3.56978	0	-0.735325	0	0	-0.215396	0	13.9167	0.609991	0
CAGCGACTCAGGATCT	CD4T	10.6278	-3.11122	0	-0.284349	0	14.9984	1.99006	0	0	-0.284349	0
CAGCGACTCGTCGTTC	NK	4.86593	-5.59001	0	-0.735325	0	10.4732	-0.2635	0	10.8879	1.01546	0
CAGCTAAAGATCCCAT	NK	3.1683	3.8896	0	-0.735325	0	10.0022	-0.195122	0	11.0015	0.465381	0
CAGCTAAAGGGTTCCC	CD4T	9.5186	0.653593	0	-0.282793	0	14.4505	1.71011	0	0	-0.282793	0
CAGCTAAAGTTATCGC	CD4T	10.7448	-5.37965	0	-0.290102	0	16.0641	1.90607	7.9576	9.78029	-0.117172	0
CAGCTAACAATGGATA	NK	3.61465	6.42118	0	-0.735325	0	9.85898	-0.157135	0	13.0275	0.456746	0
CAGCTAACACATTTCT	CD8T	4.69409	-2.40526	0	-0.735325	0	10.2799	-0.249976	0	0	-0.126105	0
CAGCTAACACGGCGTT	NK	3.95332	3.15928	0	-0.735325	0	12.4083	-0.0155705	0	12.9931	0.936499	8.90874
CAGCTAAGTTCAGCGC	CD4T	8.80136	-0.994272	0	-0.271756	0	14.5014	2.41503	0	0	-0.16917	0
CAGCTAATCAGCTGGC	CD4T	6.97583	0.509932	0	-0.224546	0	11.3101	0.479803	0	0	-0.101534	0
CAGCTAATCCCACTTG	CD8T	4.56665	-2.55865	6.33416	-0.735325	0	9.4881	-0.00840867	0	8.64171	-0.125524	0
CAGCTGGAGCAGCGTA	NK	3.62953	4.8904	0	-0.735325	0	8.87463	-0.14527	0	10.4575	0.765721	0
CAGCTGGAGCTCCCAG	CD4T	9.08829	-0.0472327	0	-0.188862	0	15.0669	1.67536	0	0	-0.188862	0
CAGCTGGCACGGTAGA	CD4T	8.73309	-4.97716	0	-0.353052	0	16.5204	1.68579	6.886	0	-0.309395	0
CAGCTGGCACTGCCAG	CD4T	7.71436	0.211534	0	-0.229529	0	12.2713	1.66907	0	0	-0.229529	0
CAGCTGGCAGCTGTTA	NK	1.98538	5.20352	0	-0.735325	0	9.94151	-0.302312	0	13.6406	0.552439	0
CAGCTGGCAGGGATTG	CD4T	14.6269	-1.24033	9.66422	-0.189667	0	15.5932	1.62671	0	9.66422	-0.244993	0
CAGCTGGGTAGAAGGA	NK	2.62319	5.30357	9.23439	-0.735325	0	0	-0.180369	0	13.7557	0.778053	7.72893
CAGCTGGGTGCCTTGG	CD4T	13.3745	-1.4021	0	-0.242294	0	15.8384	1.72332	0	10.1392	-0.29801	0
CAGCTGGTCACCTTAT	CD4T	15.0218	-1.72568	0	-0.250719	0	15.6097	1.58416	7.40025	0	-0.304776	0
CAGCTGGTCAGAGGTG	CD4T	10.3802	0.346015	0	-0.308207	0	15.0088	1.89915	0	0	-0.308207	0
CAGCTGGTCCGTAGGC	CD4T	12.2095	-3.96133	8.5767	-0.251531	0	16.0076	1.98072	0	0	-0.244768	0
CAGCTGGTCGGCGGTT	CD4T	9.32406	-1.6418	0	-0.261191	0	14.9663	2.00022	7.03348	9.4448	-0.355921	0
CAGCTGGTCTGTACGA	CD4T	10.2362	-2.80872	0	-0.248399	0	14.4482	2.27991	7.06358	0	-0.345132	0
CAGGTGCAGTGTTAGA	B	-5.86293	0.0948012	14.9234	0.979484	7.78394	9.14459	0.0901632	0	8.14713	-0.0639503	0
CAGGTGCCAGACACTT	CD8T	6.43947	-5.8743	9.53051	-0.735325	0	11.1142	-0.147325	0	0	-0.16957	0
CAGGTGCCAGTCAGAG	CD4T	12.9886	-0.910506	9.13324	-0.292634	0	14.7746	2.10001	0	0	-0.292634	0
CAGGTGCCATGCATGT	CD4T	12.9904	-5.60093	0	-0.166048	0	15.7316	1.72237	0	0	-0.218907	0
CAGGTGCCATTCTTAC	CD4T	15.4241	0.48459	0	-0.242486	0	16.3296	0.495591	0	0	-0.171408	0
CAGGTGCGTCGCTTTC	CD4T	14.4214	-0.700352	0	-0.214991	0	16.2767	1.81039	0	0	-0.27477	0
CAGGTGCTCAAGCCTA	CD4T	15.5284	0.60934	0	-0.223419	0	16.157	1.88297	0	0	-0.223419	0
CAGTAACAGTCATGCT	NK	2.75986	4.89099	0	-0.735325	0	7.85103	-0.204986	0	10.168	0.655231	0
CAGTAACAGTGGTCCC	CD4T	8.91813	-2.32331	0	-0.0873911	0	13.8556	0.482147	9.81812	9.95003	-0.0873911	0
CAGTAACCAATGTAAG	CD4T	14.7267	-1.33052	0	-0.329098	0	15.568	2.06597	0	8.94157	-0.277974	0
CAGTAACCACGACTCG	CD4T	13.4986	-3.68453	0	-0.249372	0	16.3183	2.29258	0	0	-0.249372	0
CAGTAACCATCTACGA	CD4T	13.5843	-0.147945	0	-0.21462	0	15.5752	2.297	0	9.67007	-0.21462	0
CAGTAACGTTAGATGA	CD4T	8.1373	1.33996	0	-0.280015	0	14.4318	2.07613	8.293	0	-0.330921	0
CAGTAACTCGCGGATC	CD4T	12.7252	-6.20614	0	-0.307577	0	15.7964	2.13932	0	8.60046	-0.307577	0
CAGTCCTAGATAGGAG	CD4T	10.789	-5.8711	0	-0.316318	0	16.6894	1.79141	0	9.07007	-0.316318	0
CAGTCCTAGATAGTCA	CD4T	10.8233	-4.65213	9.81294	-0.340741	0	16.1864	1.75676	0	0	-0.290833	0
CAGTCCTAGCGTAGTG	CD8T	6.0747	-4.89668	0	-0.735325	0	9.31545	0.121274	0	9.31545	-0.095736	0
CAGTCCTAGGACAGCT	CD4T	15.7691	1.27111	0	-0.279458	0	16.1629	2.09744	7.35614	0	-0.279458	0
CAGTCCTCAAGACACG	CD4T	13.8709	0.902799	0	-0.235972	0	15.4835	2.11856	7.23211	0	-0.286043	0
CAGTCCTCACGGTTTA	CD8T	12.3015	-6.10649	0	-0.735325	0	14.6861	-0.0428804	0	0	-0.0184722	0
CAGTCCTCATAGAAAC	CD4T	13.9871	-3.05244	0	-0.114703	0	14.9275	1.81552	0	8.66425	-0.270745	0
CAGTCCTCATCGATGT	CD4T	15.529	1.6223	0	-0.30044	0	15.492	2.0609	0	9.84965	-0.30044	0
CAGTCCTGTCTGCAAT	B	-2.92756	-2.80832	13.6079	1.21019	6.5944	10.3609	-0.0628268	0	0	0.0358156	0
CAGTCCTTCTGAGGGA	CD4T	15.2782	-0.738655	0	-0.13008	0	15.6953	1.80711	0	0	-0.302559	0
CATATGGAGAATTCCC	CD4T	12.0696	-4.42389	0	-0.243607	0	15.7408	1.66421	0	0	-0.243607	0
CATATGGCACATCTTT	CD8T	3.68278	-3.36345	0	-0.735325	0	0	-0.22543	0	0	-0.0294656	0
CATATGGCACGAGGTA	CD4T	8.98357	1.80053	0	-0.239897	0	13.8024	2.03399	0	0	-0.239897	0
CATATGGCACGCGAAA	CD4T	13.8598	-1.85054	0	-0.0976444	0	14.4832	1.0574	0	0	-0.18617	0
CATATGGCAGCGTTCG	CD4T	13.8826	-3.19872	0	-0.280465	0	15.8458	1.25847	0	0	-0.280465	0
CATATGGCATTACCTT	CD4T	9.7695	0.739706	0	-0.257796	0	15.1203	1.9945	0	10.4209	-0.311672	0
CATATGGGTGTGAAAT	NK	1.58777	5.81486	9.05623	-0.735325	0	11.0542	-0.173878	0	12.7542	0.77711	7.98671
CATATGGGTGTGTGCC	NK	3.47041	3.06831	0	-0.735325	0	0	-0.245575	0	14.4049	0.778741	0
CATATGGTCGGTTAAC	CD4T	9.97103	-4.15733	0	-0.389263	0	15.6535	2.10755	0	8.05894	-0.389263	0
CATATGGTCGTCCAGG	NK	2.60864	5.14949	0	-0.735325	0	9.22748	-0.167518	0	12.5472	0.546512	0
CATATGGTCTTTCCTC	NK	1.60506	6.06126	0	-0.735325	0	0	-0.174829	0	13.1724	0.548218	0
CATATTCAGAATTGTG	NK	5.47584	2.22757	0	-0.735325	0	12.3582	-0.159314	0	13.3581	0.285174	8.68892
CATATTCAGACTTTCG	NK	4.33554	4.00013	0	-0.735325	0	11.5163	-0.0988248	0	13.101	0.465588	8.11104
CATATTCAGCAACGGT	CD4T	8.1436	1.37019	0	-0.174512	0	14.0194	1.86899	0	0	-0.23209	0
CATATTCAGGCTACGA	CD4T	12.3515	-4.18422	8.24807	-0.240103	0	15.7979	2.12151	7.58157	0	-0.295947	0
CATATTCGTTCACGGC	CD4T	10.9352	-3.69763	0	-0.267254	0	14.6412	2.21027	0	0	-0.214854	0
CATATTCTCTTCCTTC	CD4T	9.19185	-1.0636	0	-0.21339	0	13.8371	0.983091	8.57396	0	-0.21339	0
CATCAAGAGGCCATAG	CD8T	5.96683	-1.42056	0	-0.735325	0	12.3849	0.1915	0	0	-0.0946508	0
CATCAAGAGTATCTCG	B	-5.58552	0.298871	15.3309	1.20471	8.34869	8.91601	-0.130035	0	0	0.132431	0
CATCAAGCACGAGAGT	CD8T	9.61107	-2.28917	0	-0.735325	0	14.3467	-0.122365	7.89496	0	-0.103098	0
CATCAAGCAGATGGGT	CD4T	12.4424	-2.96942	8.42353	-0.182857	0	16.1093	1.64913	0	7.42773	-0.270815	0
CATCAAGCAGATTGCT	B	-4.63928	-0.543858	15.189	1.11204	7.31858	0	-0.194469	0	8.20515	-0.122463	0
CATCAAGCAGCAGTTT	CD4T	14.1538	-0.712845	0	-0.309708	0	15.465	2.20763	0	0	-0.309708	0
CATCAAGCAGGACGTA	NK	2.79099	6.93261	0	-0.735325	0	9.7459	-0.218964	0	12.8319	0.712218	0
CATCAAGCATGAAGTA	NK	1.33164	4.41923	0	-0.735325	0	0	-0.136804	0	11.5269	0.711362	0
CATCAAGGTTGAGTTC	CD8T	5.88211	-2.96109	0	-0.735325	0	0	-0.12532	0	0	-0.173211	0
CATCAAGGTTTAAGCC	NK	5.87091	1.9648	0	-0.735325	0	0	-0.272121	0	12.2594	0.378913	0
CATCAAGGTTTAGGAA	CD4T	13.6841	-1.22771	0	-0.290366	0	15.9168	1.95119	7.18579	10.3131	-0.290366	0
CATCAAGTCCCACTTG	CD4T	14.4626	-1.01784	0	-0.165292	0	15.4764	1.83718	0	0	-0.210441	0
CATCAAGTCCGAACGC	CD4T	8.74086	0.888037	0	-0.265208	0	14.2068	1.64712	7.54405	11.0374	-0.324331	0
CATCAAGTCTAGCACA	CD4T	13.1046	0.850561	0	-0.317828	0	16.0531	1.90218	0	0	-0.317828	0
CATCAAGTCTCATTCA	CD4T	15.7645	0.123408	8.34869	-0.288805	0	15.8834	2.09514	0	8.34869	-0.338667	0
CATCAAGTCTCTAAGG	CD4T	9.74738	-0.729478	0	-0.255997	0	13.3644	1.9736	0	0	-0.309673	0
CATCAGAAGTCGAGTG	NK	4.73965	3.30241	0	-0.735325	0	12.1229	-0.193656	0	12.1229	0.842568	0
CATCAGACATAGAAAC	CD4T	12.3157	-3.05194	0	-0.321517	0	14.9158	1.92168	6.85743	0	-0.229707	0
CATCAGAGTCCGTCAG	CD8T	4.57908	-2.25897	0	-0.735325	0	0	0.0274819	0	0	-0.0182567	0
CATCAGATCAAGGCTT	NK	2.58036	6.45086	9.34788	-0.735325	0	0	-0.25955	0	10.9314	0.533131	0
CATCAGATCAGGTAAA	CD4T	7.95943	0.152661	0	-0.20887	0	15.0328	0.917026	0	0	-0.20887	0
CATCAGATCGTAGGAG	B	-5.60367	-0.589446	14.4609	1.17341	8.69784	0	0.0463288	0	0	-0.00808135	0
CATCCACAGAAACCAT	CD4T	8.65605	0.0166639	0	-0.123995	0	14.9266	2.07533	7.14797	0	-0.276276	0
CATCCACAGAGTCGGT	NK	5.34524	2.555	0	-0.735325	0	0	-0.00322242	0	12.4642	0.547279	0
CATCCACAGCTAGTCT	CD4T	8.22867	-5.13403	0	-0.274253	0	16.0506	1.81623	0	0	-0.240528	0
CATCCACAGCTGCAAG	NK	2.60601	6.76308	8.97516	-0.735325	0	8.97516	-0.320098	0	12.1425	0.579052	0
CATCCACAGTACTTGC	CD4T	15.3038	-1.24168	0	-0.199024	0	16.1053	1.77371	0	9.0856	-0.199024	0
CATCCACAGTTGAGAT	CD8T	11.9359	-6.52018	9.33297	-0.735325	0	9.33297	-0.0609054	0	0	-0.231215	0
CATCCACCAGCGTTCG	CD8T	4.06524	-3.83473	0	-0.735325	0	0	-0.0529271	0	8.31223	-0.0995551	0
CATCCACGTAAACACA	CD4T	6.36957	0.0768555	10.241	-0.408363	0	12.825	1.94725	6.61655	0	-0.282166	0
CATCCACGTAGGGTAC	CD8T	5.32625	-4.35412	9.41307	-0.735325	0	0	-0.123316	0	0	-0.0471419	0
CATCCACGTCCAGTGC	CD4T	8.7869	-0.113043	0	-0.0964512	0	14.5519	2.30762	7.44477	0	-0.256748	0
CATCCACGTTCCGTCT	CD8T	4.23314	-2.66178	0	-0.735325	0	0	-0.0427075	0	0	-0.19944	0
CATCCACTCACCTTAT	CD4T	10.5277	1.20856	0	-0.295503	0	13.6885	2.09974	7.10603	0	-0.197742	0
CATCCACTCGGTTAAC	CD4T	13.452	0.0656324	0	-0.314517	0	16.1731	1.66856	0	9.12038	-0.101014	0
CATCGAAAGAGTACAT	CD4T	11.5181	-5.85806	8.75128	-0.212112	0	15.6428	0.869228	8.86455	9.33513	-0.275316	0
CATCGAAAGTATCGAA	CD4T	8.17855	-0.397624	0	-0.362981	0	14.2083	2.0505	7.04076	0	-0.316177	0
CATCGAACAAAGTGCG	B	-4.66803	0.467463	14.238	0.806101	0	9.0312	-0.00572517	0	0	0.0711594	0
CATCGAACACATGACT	CM	11.3517	14.5566	0	-0.735325	0	10.8278	0.654805	7.65306	0	-0.735325	0
CATCGAACACGGCGTT	CD4T	13.7371	0.962474	8.50093	-0.31147	0	16.2452	1.95949	0	8.50093	-0.31147	0
CATCGAACATACGCTA	NK	3.59892	5.77583	0	-0.735325	0	0	-0.200105	0	13.0342	0.533243	0
CATCGAAGTAAGTGTA	CD4T	10.4106	0.700994	0	-0.259969	0	15.4887	2.07548	0	0	-0.206712	0
CATCGAATCCAAGTAC	CD4T	14.7721	-2.433	0	-0.3419	0	16.5114	2.00145	0	9.0547	-0.3419	0
CATCGGGAGTTGTCGT	CD4T	15.8319	1.52374	8.46551	-0.229133	0	14.9693	1.74141	0	8.46551	-0.229133	0
CATCGGGGTGATGCCC	CD4T	14.0777	-0.876067	0	-0.288879	0	14.3512	1.85227	6.93454	9.03195	-0.325412	0
CATCGGGTCACAGGCC	CD4T	11.2311	-3.2688	0	-0.199876	0	15.2742	1.62247	0	0	-0.199876	0
CATCGGGTCCCACTTG	B	-3.85378	-1.56585	12.3394	0.948758	0	10.0186	-0.175619	0	11.0179	0.0249673	0
CATGACAAGAGTCGGT	CD4T	12.8812	-0.428008	0	-0.26815	0	16.1564	1.39051	0	0	-0.26815	0
CATGACAAGATCCGAG	NK	2.63416	6.3259	0	-0.735325	0	0	-0.0664903	0	11.9685	0.739823	0
CATGACAAGGGCTCTC	NK	1.9983	5.79861	9.03723	-0.735325	0	9.03723	-0.20941	0	14.8925	0.58349	7.23062
CATGACACACTAGTAC	CM	10.264	15.1886	0	-0.735325	0	13.299	0.650003	8.62292	8.84262	-0.735325	0
CATGACACATATACGC	CD4T	14.8744	-1.88469	9.29453	-0.189362	0	16.3035	1.92227	7.1966	0	-0.28902	0
CATGACAGTAAGCACG	CD4T	14.6459	1.43365	0	-0.241168	0	15.2312	1.99676	8.51398	0	-0.241168	0
CATGACAGTATAGTAG	CD4T	8.92766	1.09905	0	-0.226762	0	14.0525	1.97151	0	0	-0.161422	0
CATGACATCGCCGTGA	CD4T	9.58798	-1.66267	0	-0.193573	0	14.8935	1.64688	0	0	-0.257922	0
CATGCCTAGACTAAGT	CD4T	16.2496	0.0148401	0	-0.270613	0	16.3494	1.9486	0	0	-0.322671	0
CATGCCTAGCTGTTCA	NK	3.60087	3.1985	0	-0.735325	0	10.7012	-0.105991	0	12.7006	0.994871	0
CATGCCTAGGACAGAA	CD4T	9.63574	1.52483	0	-0.331606	0	14.8058	1.82686	7.40798	0	-0.331606	0
CATGCCTAGTGTCCCG	CD4T	9.61725	-6.15462	9.04936	-0.218207	0	16.1862	1.68759	0	0	-0.218207	0
CATGCCTCACGTTGGC	CD4T	12.7844	-0.468907	0	-0.293072	0	15.1155	1.79785	0	0	-0.236619	0
CATGCCTCATGCTGGC	CD4T	13.161	-4.27068	8.84923	-0.274339	0	16.2037	1.80489	0	0	-0.170378	0
CATGCCTGTACTCGCG	CD4T	13.2258	-6.33505	8.89774	-0.286257	0	15.4493	1.99528	7.73257	0	-0.286257	0
CATGCCTGTAGTACCT	CD4T	12.9642	-0.0206628	0	-0.214204	0	15.3547	1.71656	7.04638	0	-0.309323	0
CATGCCTGTCCGTGAC	B	-3.37504	-1.43907	13.381	1.00848	7.80489	0	-0.00951788	0	9.38298	0.0597205	0
CATGCCTGTCGCGAAA	CD4T	14.272	-3.65728	0	-0.213406	0	16.2337	2.00163	8.05284	0	-0.27398	0
CATGCCTTCTCGATGA	CD4T	12.1197	0.489669	0	-0.19406	0	16.1216	1.68067	9.10704	0	-0.347036	0
CATGGCGAGCTTATCG	CD8T	3.71366	-3.12494	0	-0.735325	0	10.6837	-0.0520511	0	0	-0.212284	0
CATGGCGCAAAGGAAG	CD4T	10.037	-0.774019	0	-0.292896	0	14.8046	1.85883	0	0	-0.292896	0
CATGGCGCAGACGCAA	CD4T	12.7649	1.69144	9.07859	-0.313786	0	15.9463	1.63057	0	9.07859	-0.261023	0
CATGGCGCAGCTGCTG	CD8T	11.5605	-7.02291	9.01104	-0.735325	0	11.3307	-0.122437	0	9.01104	-0.152623	0
CATGGCGGTATAGGGC	CD4T	9.84965	0.601959	0	-0.310853	0	14.4559	2.34805	0	0	-0.310853	0
CATGGCGGTCCGAATT	CD4T	13.2921	-1.53891	0	-0.212669	0	16.0937	1.8346	8.8441	8.47568	-0.30717	0
CATGGCGGTCGTGGCT	B	-5.65323	-0.644516	14.4591	0.942754	8.22345	9.33204	-0.0452818	0	0	-0.107002	0
CATGGCGGTGTGAAAT	CD4T	13.8422	1.14299	10.38	-0.280109	0	15.2369	1.81316	0	0	-0.330949	0
CATGGCGTCAGTTTGG	CD4T	15.9703	-1.52991	0	-0.0518204	0	16.0221	1.87023	0	0	-0.255148	0
CATGGCGTCCTCATTA	NK	2.12511	5.20818	0	-0.735325	0	10.6996	-0.202235	0	11.9215	0.532989	0
CATGGCGTCCTTTCGG	B	-3.57825	-1.45974	12.1823	1.08436	8.35713	9.86166	-0.195401	0	0	0.0500449	0
CATGGCGTCGTCGTTC	NK	2.61886	3.51323	0	-0.735325	0	12.1473	-0.0421541	0	12.7321	0.49572	0
CATTATCAGACGCTTT	CD4T	14.5345	-2.62387	0	-0.284724	0	15.7192	1.73427	0	0	-0.226303	0
CATTATCAGGAGTTGC	CD4T	10.8114	-5.51812	9.18837	-0.233848	0	15.8583	2.04114	8.85254	0	-0.290866	0
CATTATCAGGCGACAT	CD4T	9.99979	-4.6095	9.03572	-0.228808	0	15.8785	1.62042	0	0	-0.321637	0
CATTATCAGTGATCGG	NK	2.05487	3.45923	0	-0.735325	0	0	-0.086255	0	12.3519	0.487804	0
CATTATCGTACTTGAC	CD4T	8.49674	-5.72748	0	-0.339935	0	15.8741	1.91883	8.66115	0	-0.243402	0
CATTATCGTCTAACGT	NK	1.4732	3.99707	0	-0.735325	0	0	-0.158581	0	13.6572	0.836038	7.82194
CATTATCGTGGCGAAT	CD4T	10.6351	14.4263	9.05547	-0.236686	0	13.0827	1.78206	0	0	-0.279281	0
CATTATCGTTGTCGCG	CD8T	3.83483	-2.8398	8.61783	-0.735325	0	9.616	-0.016786	7.37329	8.61783	-0.1634	0
CATTATCTCGGCGCTA	CD4T	13.0274	-0.290718	0	-0.31465	0	15.5713	1.87767	0	11.2865	-0.31465	0
CATTATCTCTGCCAGG	CD4T	10.8509	-0.612114	0	-0.204836	0	15.4858	2.19044	0	0	-0.151447	0
CATTCGCAGAATTCCC	CD8T	3.86163	-3.08469	0	-0.735325	0	0	-0.192582	0	0	-0.10123	0
CATTCGCAGAGCTGCA	CM	11.4696	14.6745	0	-0.735325	0	11.2032	0.768563	0	8.88376	-0.735325	0
CATTCGCAGAGTAATC	CD4T	9.05936	0.319602	0	-0.266908	0	13.8284	1.71448	7.31223	0	-0.319055	0
CATTCGCCAGTCAGAG	CD4T	12.5414	-0.336983	0	-0.268071	0	15.7358	1.8334	0	0	-0.215793	0
CATTCGCCATCCAACA	CD4T	13.9675	1.54384	0	-0.324075	0	15.7663	1.94053	0	0	-0.272394	0
CATTCGCGTCGCATAT	CD4T	13.2089	-4.24348	0	-0.190656	0	14.9485	1.45367	0	0	-0.255889	0
CATTCGCGTCTAACGT	CD4T	13.7626	-0.249771	0	-0.209751	0	15.1895	1.63987	7.64418	0	-0.216618	0
CATTCGCGTGCCTGCA	CD4T	13.6439	-3.56463	0	-0.162456	0	15.9051	1.8261	0	0	-0.273436	0
CATTCGCTCAGAAATG	CM	11.3226	14.2778	8.43069	-0.735325	0	12.4268	0.759062	0	7.43486	-0.735325	0
CATTCGCTCCAACCAA	CD4T	9.52184	-4.12908	0	-0.351205	0	16.0508	1.71624	0	0	-0.296052	0
CATTCGCTCTTAGCCC	NK	5.12307	1.54239	0	-0.735325	0	0	-0.15084	0	13.6134	0.713692	0
CCAATCCAGCAGCCTC	CD4T	13.9486	-0.67121	0	-0.250474	0	15.9935	2.08409	0	0	-0.250474	0
CCAATCCAGCGATAGC	CD4T	14.6857	-2.21653	0	-0.31427	0	15.8932	2.1675	0	0	-0.261317	0
CCAATCCAGCGCTTAT	NK	5.31463	1.39978	0	-0.735325	0	8.81034	-0.187437	0	11.3926	0.517867	0
CCAATCCAGTGCGTGA	CD4T	4.69173	2.1684	8.13018	-0.293406	0	14.044	1.24499	0	11.3735	-0.138384	0
CCAATCCGTAGGCTGA	CD4T	12.8763	-4.85158	0	-0.120225	0	15.7765	2.10585	7.98744	10.0913	-0.177527	0
CCAATCCGTTCGTCTC	CM	10.4922	14.9989	7.70518	-0.735325	0	11.5061	0.655973	0	8.70172	-0.735325	0
CCAATCCTCCGATATG	CD4T	14.395	-1.17876	0	-0.240176	0	16.4603	1.98831	0	0	-0.103582	0
CCACCTAAGCCTATGT	CM	11.1673	15.5862	8.71886	-0.735325	0	10.5238	0.714054	8.72532	9.71714	-0.735325	0
CCACCTAAGCGTTCCG	CD4T	8.64151	0.825503	0	-0.115843	0	14.418	2.17701	0	0	-0.21904	0
CCACCTAAGTAGATGT	NK	1.25153	3.86282	0	-0.735325	0	0	-0.166516	0	12.8994	1.10576	7.8663
CCACCTAAGTGAAGAG	CD4T	13.4793	1.59283	0	-0.303694	0	15.9189	2.05085	7.50206	9.57207	-0.303694	0
CCACCTACAAAGGCGT	B	-4.49039	-0.074051	13.8007	1.09761	7.68828	0	-0.112711	0	0	-0.0999395	0
CCACCTACAATACGCT	CD4T	10.345	-5.27084	0	-0.389699	0	14.9562	1.7978	0	0	-0.345647	0
CCACCTACACATGTGT	NK	3.03196	6.46047	0	-0.735325	0	10.8317	-0.164919	0	12.6385	0.968574	7.81838
CCACCTACAGCATACT	NK	2.79507	6.89657	0	-0.735325	0	0	-0.187185	0	10.9986	0.890789	0
CCACCTAGTAGCGCTC	CD4T	7.30575	-4.68618	0	-0.129049	0	9.55303	1.99476	0	0	-0.282326	0
CCACCTAGTCATGCCG	CD4T	13.8403	-0.218156	9.88597	-0.102215	0	15.8152	1.36239	0	0	-0.280941	0
CCACCTAGTCCGTTAA	CD4T	13.6794	-0.709104	0	-0.286698	0	15.7658	1.99491	0	0	-0.279741	0
CCACCTAGTCTCTTTA	CD4T	15.1496	-1.83057	0	-0.185958	0	15.8333	0.837631	9.11479	0	-0.254177	0
CCACCTAGTTCACCTC	CD4T	7.79775	0.261198	0	-0.198015	0	14.6753	2.01858	0	0	-0.306239	0
CCACCTAGTTCCCGAG	CD4T	15.8836	1.24001	8.94016	-0.259064	0	15.9259	1.79143	0	0	-0.311781	0
CCACGGAAGCCCTAAT	NK	1.22889	5.92434	0	-0.735325	0	9.29362	0.0128099	0	12.099	0.703688	0
CCACGGAAGTATTGGA	CD4T	13.2865	1.39068	0	-0.214663	0	15.8342	1.42492	0	11.7471	-0.214663	0
CCACGGAAGTGCAAGC	CD4T	12.8712	-3.98429	0	-0.157453	0	16.2322	1.43317	8.4354	0	-0.316163	0
CCACGGACAAGTTGTC	CD4T	9.83042	0.918767	0	-0.331716	0	15.8776	2.05294	0	0	-0.331716	0
CCACGGAGTACATCCA	CD4T	15.4123	1.5174	0	-0.30113	0	16.2735	1.76246	7.64618	0	-0.245876	0
CCACGGAGTGATGATA	NK	3.57188	3.96809	0	-0.735325	0	0	-0.105204	0	13.2499	0.266549	0
CCACGGAGTTAAGATG	CD4T	12.7795	1.27149	8.6736	-0.35268	0	15.6008	2.17351	6.96836	0	-0.35268	0
CCACGGAGTTCAGGCC	B	-4.79885	-0.618056	12.1077	1.06287	0	7.65508	-0.0563554	0	0	0.238604	0
CCACTACAGACTAAGT	CD4T	10.5041	-3.58497	10.6219	-0.293834	0	14.7085	1.9455	7.11842	0	-0.342632	0
CCACTACAGATGCGAC	NK	6.74636	-0.257902	0	-0.735325	0	14.1998	-0.202041	7.65969	12.3927	0.309579	0
CCACTACAGTGAAGTT	NK	1.45159	4.20287	0	-0.735325	0	11.179	-0.148494	0	12.7635	0.422554	0
CCACTACCAGGATCGA	NK	2.58656	4.10303	0	-0.735325	0	0	-0.269129	0	11.9311	0.905216	0
CCACTACCAGTTTACG	B	-4.40021	0.688271	14.2564	1.11714	8.75655	8.61614	-0.0837536	0	0	-0.127287	0
CCACTACGTAGCTAAA	NK	2.52746	4.35193	8.94298	-0.735325	0	10.9408	-0.301995	0	13.7475	0.749404	0
CCACTACGTCAATACC	CD4T	14.182	0.390373	8.66658	-0.318974	0	16.0029	1.94837	0	0	-0.318974	0
CCACTACGTCCTGCTT	CD4T	10.2705	0.233155	0	-0.340198	0	14.427	1.99618	7.21024	0	-0.191654	0
CCACTACGTCTCGTTC	CD4T	13.6736	-1.29954	0	-0.297175	0	14.405	1.56559	0	0	-0.297175	0
CCACTACGTCTTTCAT	CD4T	11.0057	-0.580947	0	-0.180981	0	15.145	1.8749	7.55394	0	-0.283122	0
CCACTACGTTGGTTTG	CD4T	10.2264	0.704418	0	-0.338193	0	13.0456	1.84889	8.31908	0	-0.287979	0
CCACTACTCAGTTTGG	CD4T	10.9863	-5.681	0	-0.24744	0	15.6156	1.68847	8.07893	9.19173	-0.292624	0
CCACTACTCCCTAACC	B	-3.84899	-1.05923	13.3837	1.11896	7.54379	10.5772	-0.134275	7.54379	0	0.117463	0
CCACTACTCGTACCGG	NK	3.92835	4.03835	10.7451	-0.735325	0	10.7451	-0.172474	0	11.7446	0.560864	0
CCAGCGAAGATCCGAG	CD4T	12.9095	-6.12188	0	-0.286328	0	15.6332	1.88934	0	0	-0.286328	0
CCAGCGAAGCGATATA	CD4T	12.677	-0.850907	0	-0.236182	0	15.4923	1.77375	0	0	-0.236182	0
CCAGCGACAAGCCTAT	NK	2.61971	6.42953	8.11779	-0.735325	0	9.11519	-0.172921	0	11.698	0.603479	0
CCAGCGACAATGTAAG	CD4T	13.5711	1.66153	9.65956	-0.247746	0	16.5647	1.1447	0	0	-0.180029	0
CCAGCGACACGGATAG	B	-3.9993	-1.72574	13.6038	1.22583	7.43486	10.6046	-0.0637912	0	0	-0.0290035	0
CCAGCGACATGAAGTA	CD4T	14.5557	1.88645	0	-0.203881	0	15.9521	0.280992	0	8.8572	-0.11971	0
CCAGCGAGTGGTGTAG	CD4T	12.6267	-1.24388	0	-0.132157	0	15.8933	1.7774	0	10.468	-0.246145	0
CCAGCGAGTGTTCTTT	CD4T	9.54846	-0.544768	0	-0.151225	0	15.4565	1.16415	8.48029	0	-0.0788935	0
CCATGTCAGAACTGTA	CD4T	8.01181	-1.36926	0	-0.240991	0	13.2536	1.78815	0	0	-0.296657	0
CCATGTCAGACGCTTT	CD4T	13.8887	2.13209	0	-0.227235	0	16.0138	1.60574	0	0	-0.284932	0
CCATGTCAGCGTTCCG	CD4T	7.68992	-1.62703	0	-0.168125	0	0	1.43239	0	10.7826	-0.278575	0
CCATGTCAGGGATCTG	CD4T	2.64327	6.10293	0	-0.171902	0	0	1.3126	0	13.2503	-0.24288	0
CCATGTCCACTTCTGC	NK	5.14814	1.7496	0	-0.735325	0	10.9267	-0.189273	0	11.9263	0.830663	0
CCATGTCCAGTATAAG	CD4T	12.5964	-5.14833	0	-0.229805	0	15.5043	1.27908	0	0	-0.288098	0
CCATGTCCAGTCTTCC	CD4T	12.7206	1.8409	0	-0.242647	0	16.1153	1.97765	7.44105	0	-0.297809	0
CCATGTCCATGGGAAC	CD4T	13.9663	-1.25173	0	-0.286825	0	15.6128	1.67719	0	0	-0.286825	0
CCATGTCCATTCCTGC	NK	1.54119	5.15886	0	-0.735325	0	0	-0.188239	0	12.8874	0.60897	7.72833
CCATGTCGTCAAGCGA	CD8T	7.04955	-5.6882	0	-0.735325	0	9.18753	-0.170302	0	10.1863	-0.15624	0
CCATGTCGTTACTGAC	CD4T	13.4595	-0.27503	0	-0.275054	0	15.3475	1.87687	0	10.2612	-0.326302	0
CCATTCGAGACAGACC	CD4T	14.1461	0.632723	0	-0.202295	0	15.8018	1.92643	8.00131	9.32834	-0.264375	0
CCATTCGAGCCCGAAA	NK	11.2089	14.3488	0	-0.735325	0	10.8005	-0.162818	0	11.5372	0.35665	0
CCATTCGCACGGCTAC	CD8T	6.76011	-5.87227	0	-0.735325	0	10.9752	-0.140659	0	0	-0.144812	0
CCATTCGCAGCTCCGA	CD4T	12.7961	0.618582	0	-0.21852	0	15.6025	1.95984	8.14065	0	-0.278505	0
CCATTCGCAGGAATGC	NK	1.91169	4.8843	0	-0.735325	0	0	-0.166843	0	11.1249	0.666603	0
CCATTCGCAGGTCCAC	CD4T	13.6048	2.01555	0	-0.225291	0	16.3133	1.97092	0	0	-0.225291	0
CCATTCGGTAGCGATG	B	-3.89405	-1.13769	12.4541	1.04044	7.55475	0	-0.00810502	0	0	-0.0401245	0
CCATTCGGTCAGAGGT	CD8T	3.69663	-2.86977	0	-0.735325	0	8.40786	-0.0582463	0	8.40786	-0.201975	0
CCATTCGGTCCGAAGA	CD4T	14.2601	0.842228	9.24221	-0.145556	0	16.3167	2.28232	0	0	-0.306558	0
CCATTCGGTCCTAGCG	CD4T	9.09042	-6.41982	0	-0.252186	0	16.0736	2.07994	0	0	-0.341623	0
CCATTCGGTCTCTCTG	NK	2.97067	6.24169	0	-0.735325	0	0	-0.207123	0	11.7382	0.636724	0
CCATTCGTCAGGCAAG	CD4T	13.8799	2.53309	8.56036	-0.262322	0	15.9403	1.58945	0	0	-0.262322	0
CCATTCGTCAGGCGAA	CD4T	12.6692	-3.8007	8.72431	-0.140613	0	15.8908	1.81828	0	8.72431	-0.288853	0
CCATTCGTCATTGCCC	CD4T	13.5577	-0.507875	9.39649	-0.232967	0	16.1888	1.90733	0	0	-0.232967	0
CCCAATCAGATCGGGT	B	-3.80887	-1.72988	13.1607	1.1129	8.52751	10.9389	0.0555882	0	0	-0.00697248	0
CCCAATCCACAAGCCC	CD4T	11.9273	-3.48808	0	-0.234569	0	14.3137	1.36125	0	11.1443	-0.234569	0
CCCAATCCAGTTCATG	CD4T	8.99906	-4.09258	8.97444	-0.320592	0	15.9374	1.86879	9.09842	0	-0.320592	0
CCCAATCCATCTGGTA	CD8T	12.779	-6.57425	0	-0.735325	0	10.8186	-0.0719908	0	9.81942	-0.167571	0
CCCAATCCATGCCACG	CD8T	4.30601	-3.07707	0	-0.735325	0	0	-0.100304	7.2349	0	-0.146465	0
CCCAATCGTAGCGTCC	CD4T	10.3949	-5.86779	0	-0.26113	0	15.8356	2.2002	6.88482	0	-0.308138	0
CCCAATCGTTTAAGCC	CD4T	8.47228	-4.47163	0	-0.301437	0	15.9975	1.81035	0	0	-0.349198	0
CCCAATCTCGGAAACG	CD4T	7.74963	1.60851	0	-0.219431	0	13.732	1.61474	0	0	-0.219431	0
CCCAATCTCGTCTGCT	CD4T	14.2324	-3.80187	0	-0.153286	0	16.0972	0.760159	0	9.01252	-0.153286	0
CCCAATCTCTTTAGTC	NK	4.68756	2.55239	0	-0.735325	0	11.9235	-0.127593	0	12.5084	0.588528	0
CCCAGTTCACTGAAGG	B	-3.69063	-2.05199	11.7822	1.16269	0	0	0.108569	0	0	0.188713	0
CCCAGTTCACTTCTGC	CD4T	9.55805	-6.45173	0	-0.229724	0	16.1739	1.65263	7.26634	0	-0.28017	0
CCCAGTTCATCCTTGC	CD4T	9.62153	0.893019	0	-0.263009	0	13.7853	2.11982	0	11.2009	-0.263009	0
CCCAGTTGTAGTGAAT	CD4T	14.0325	0.847231	0	-0.23453	0	16.0215	1.88319	0	0	-0.23453	0
CCCAGTTGTCGCTTCT	CD4T	9.18697	0.0931042	0	-0.0787639	0	14.7941	1.90353	7.44601	0	-0.188933	0
CCCAGTTGTCTCCACT	CD8T	5.62767	-1.72244	0	-0.735325	0	0	-0.0122436	0	0	-0.227961	0
CCCAGTTGTGTGCCTG	CD4T	15.5591	1.79674	0	-0.326631	0	15.1045	1.87458	7.16993	0	-0.326631	0
CCCAGTTGTTACGACT	CD8T	11.5516	-0.679253	0	-0.735325	0	10.6845	0.00909267	0	0	-0.148921	0
CCCAGTTGTTCATGGT	NK	2.90294	6.10269	9.81812	-0.735325	0	9.81812	-0.183771	0	12.9866	0.703644	0
CCCAGTTTCAACGCTA	CD4T	13.5632	-1.1099	0	-0.155238	0	15.5332	1.7744	7.30771	0	-0.21461	0
CCCATACGTATGCTTG	CD4T	8.77315	-0.418689	0	-0.0818021	0	13.6068	1.83631	0	0	-0.14326	0
CCCATACGTCGCATCG	CD4T	11.4464	-6.2113	0	-0.23481	0	15.9991	2.2062	8.5609	0	-0.23481	0
CCCATACGTTTCCACC	CD4T	11.8356	-4.22683	0	-0.218717	0	14.9128	1.37396	0	0	-0.218717	0
CCCATACTCTGTCCGT	CD8T	7.49618	-0.165855	0	-0.735325	0	12.5395	0.0235434	0	0	-0.105777	0
CCCATACTCTTCGAGA	CD4T	13.4291	-0.901991	0	-0.25721	0	15.5231	1.8714	0	9.74343	-0.19371	0
CCCATACTCTTGTATC	CD4T	14.4795	-0.0811522	0	-0.172769	0	15.4099	1.46946	0	0	-0.172769	0
CCCTCCTAGCAGCGTA	CD8T	5.44005	-5.35019	0	-0.735325	0	12.3807	-0.113794	0	0	0.167563	0
CCCTCCTAGCCATCGC	CD4T	12.0613	-3.64783	0	-0.318144	0	15.9901	2.06296	7.05618	0	-0.364857	0
CCCTCCTAGTATCTCG	CD4T	8.2097	1.66277	0	-0.329208	0	14.2986	1.6098	0	0	-0.277401	0
CCCTCCTCAGCTGTAT	CD4T	15.1688	1.76871	9.21889	-0.164907	0	16.4063	2.04153	7.20666	0	-0.260743	0
CCCTCCTCATTCACTT	CD4T	11.6775	-4.92093	8.88342	-0.277204	0	16.0199	1.79188	7.31268	8.88342	-0.283529	0
CCCTCCTGTAACGACG	CD4T	11.3685	-4.53209	0	-0.376865	0	15.8179	2.0593	0	8.71282	-0.331632	0
CCGGGATAGGAGCGTT	CD4T	13.3375	1.62163	0	-0.293961	0	16.0998	1.74209	8.58274	0	-0.293961	0
CCGGGATAGGTGCAAC	CD4T	11.001	-1.06554	10.4328	-0.270287	0	15.6017	1.53062	7.23168	10.4328	-0.321784	0
CCGGGATCACCTATCC	NK	2.43318	4.70368	0	-0.735325	0	8.88886	-0.20658	0	13.5298	0.990579	0
CCGGGATCACGTCTCT	CD4T	13.5419	1.16573	0	-0.238951	0	14.8701	1.56874	7.49458	0	-0.294466	0
CCGGGATCATCGACGC	CD4T	8.73735	-0.66934	0	-0.367275	0	13.7617	2.06024	0	0	-0.367275	0
CCGGGATGTCCTGCTT	NK	1.44412	5.84466	0	-0.735325	0	8.99629	0.00244023	0	11.316	0.786052	0
CCGGGATGTGAAATCA	CD4T	13.5047	0.714456	0	-0.144038	0	16.1115	1.68745	0	0	-0.305643	0
CCGGGATGTTCCGGCA	CD4T	14.8853	-2.70607	0	-0.178464	0	16.1788	1.7752	0	0	-0.279406	0
CCGGGATGTTTAGGAA	CD4T	12.5285	-5.70056	0	-0.303941	0	15.0993	1.95814	7.22784	8.71041	-0.358209	0
CCGGGATTCACTATTC	NK	3.04976	5.94879	0	-0.735325	0	9.77966	-0.177152	0	12.5856	0.899263	0
CCGGGATTCTATCGCC	CD4T	9.79005	-1.21216	0	-0.207292	0	13.8909	1.55579	0	0	-0.269302	0
CCGGTAGAGCGATCCC	NK	5.74731	1.2611	0	-0.735325	0	12.44	-0.20317	0	13.0249	0.494708	0
CCGGTAGCACTCGACG	CD4T	12.1041	1.38802	0	-0.32494	0	15.8268	2.23503	7.28576	0	-0.32494	0
CCGGTAGCAGATAATG	CD4T	14.3604	2.18405	0	-0.232026	0	14.6275	1.28307	9.15275	8.84923	-0.18156	0
CCGGTAGCAGCGATCC	CD4T	11.7548	-5.93189	0	-0.232535	0	16.6104	1.39105	0	9.96795	-0.232535	0
CCGGTAGTCACTATTC	CD4T	15.4259	-2.30802	0	-0.101797	0	16.0443	1.79687	0	9.83643	-0.22099	0
CCGGTAGTCCTTCAAT	CD8T	5.21996	-4.33278	0	-0.735325	0	11.3785	-0.050092	0	0	-0.102273	0
CCGGTAGTCGGATGTT	CD8T	5.95381	-6.48647	8.81972	-0.735325	0	8.81972	-0.192931	0	0	-0.178525	0
CCGTACTAGCCCTAAT	NK	2.62455	4.00408	0	-0.735325	0	0	-0.179153	0	13.2236	0.666147	0
CCGTACTAGCTAGTCT	CD8T	5.54631	-2.61684	0	-0.735325	0	10.3935	-0.114401	0	0	-0.209614	0
CCGTACTAGCTGCAAG	CD4T	9.23808	-4.338	0	-0.237123	0	16.0046	2.03542	0	9.1124	-0.287162	0
CCGTACTAGGAGTTTA	CD4T	13.5305	-1.11898	0	-0.290535	0	15.8879	1.90599	0	8.93663	-0.340477	0
CCGTACTAGTAACCCT	CD8T	5.04736	-6.17761	0	-0.735325	0	9.41552	0.0706188	0	9.99978	-0.190704	0
CCGTACTAGTGTGGCA	CD4T	15.429	2.07661	0	-0.144106	0	15.7348	2.42409	8.39163	9.71412	-0.306078	0
CCGTACTCACGGTGTC	NK	2.15937	4.68408	9.48341	-0.735325	0	11.067	-0.250002	0	12.0667	0.407437	9.3205
CCGTACTCAGAAGCAC	NK	10.5441	-4.76596	0	-0.735325	0	15.1136	-0.293975	0	11.529	0.201258	0
CCGTACTCAGTCAGAG	CD4T	12.1845	-0.467401	8.49781	-0.170004	0	15.0174	1.97616	6.61891	0	-0.294639	0
CCGTACTGTCACCTAA	CD8T	6.72968	-3.83606	0	-0.735325	0	10.5532	-0.145223	0	0	-0.139365	0
CCGTACTGTCGTTGTA	CD4T	14.5625	0.360491	0	-0.262119	0	15.7949	1.85898	0	0	-0.314746	0
CCGTACTTCGAACTGT	CD4T	14.3217	-0.873857	9.57591	-0.274112	0	15.6401	1.68456	0	0	-0.213268	0
CCGTACTTCGCGTAGC	CD4T	8.62263	-4.50498	0	-0.300659	0	16.2652	2.23035	8.16635	8.79272	-0.349335	0
CCGTGGAAGCCAGGAT	CD4T	12.119	-2.88254	0	-0.159327	0	15.8112	2.10998	7.37542	8.20135	-0.316951	0
CCGTGGAAGTATGACA	CD4T	13.6337	1.12551	0	-0.280439	0	15.9726	1.92622	6.75853	0	-0.364858	0
CCGTGGACAACTGCTA	B	-4.00443	0.25877	14.1814	1.05372	7.66258	9.86099	-0.0902268	0	0	0.0961729	0
CCGTGGACAGCGATCC	CD4T	12.2938	-5.21935	8.70501	-0.310082	0	16.7295	1.78912	7.5174	0	-0.256268	0
CCGTGGACAGCGTTCG	NK	1.91674	3.94285	8.58715	-0.735325	0	10.9061	-0.178205	0	12.0432	0.672616	0
CCGTGGACATCGGGTC	CM	10.2241	15.306	0	-0.735325	0	11.3925	0.554114	0	0	-0.735325	0
CCGTGGAGTTCGCGAC	CD8T	11.3985	-3.63231	9.38972	-0.735325	0	14.5971	-0.209863	6.59644	0	-0.237931	0
CCGTGGAGTTGGTAAA	B	-3.55412	-1.32638	12.3098	1.0582	7.63677	0	-0.0355863	0	0	0.0497705	0
CCGTGGAGTTTGACAC	CD4T	8.44529	1.31939	0	-0.104711	0	14.5269	2.12776	0	0	-0.299103	0
CCGTGGATCCGCAAGC	CD4T	11.2984	-4.22065	0	-0.239331	0	16.0247	1.85334	0	0	-0.338339	0
CCGTGGATCCGCGGTA	CD8T	3.99618	-2.84802	0	-0.735325	0	9.90932	-0.174842	0	8.91081	-0.224875	0
CCGTTCAAGAACTCGG	CD8T	4.50354	-2.95788	0	-0.735325	0	9.36106	-0.122867	0	9.36106	-0.0628014	0
CCGTTCAAGACAATAC	CD4T	13.7249	-0.642317	0	-0.255568	0	15.3169	1.72343	0	0	-0.255568	0
CCGTTCAAGGCATTGG	CD4T	12.6738	-3.23278	0	-0.316352	0	15.6192	1.93549	7.0387	0	-0.316352	0
CCGTTCAAGGTAGCTG	CD4T	14.3417	-1.85449	0	-0.239402	0	16.5455	1.803	7.75679	0	-0.239402	0
CCGTTCAAGTTAAGTG	NK	2.85867	4.34764	0	-0.735325	0	10.3742	-0.19999	0	12.4609	0.912885	0
CCGTTCACAAGCTGGA	CD8T	6.74489	-0.82262	0	-0.735325	0	10.5794	-0.16267	0	0	-0.228646	0
CCGTTCAGTACCTACA	CM	11.5994	14.2784	0	-0.735325	0	11.6146	0.221448	0	0	-0.735325	0
CCGTTCAGTATAGGGC	CD4T	8.90426	-0.902413	0	-0.209183	0	13.8142	1.7684	0	0	-0.315521	0
CCGTTCAGTATTAGCC	B	-5.09585	0.03005	14.0892	0.95203	0	10.4463	-0.000733554	7.54886	0	0.166688	0
CCGTTCAGTCGCATCG	CD4T	10.6832	-6.2098	0	-0.240286	0	16.4712	2.21636	7.85368	9.43979	-0.336525	0
CCGTTCAGTGTAATGA	CD4T	8.72507	-2.78606	0	-0.30204	0	14.7528	2.24135	7.16033	0	-0.30204	0
CCGTTCATCTAGCACA	CD4T	8.44239	-4.72929	0	-0.268313	0	16.3547	1.89993	7.03199	0	-0.268313	0
CCGTTCATCTGAGTGT	CD4T	8.79077	-0.212261	0	-0.116732	0	13.0769	1.9357	7.68416	11.0774	-0.237225	0
CCTAAAGAGCCGGTAA	CM	11.2044	15.2571	7.58129	-0.735325	0	11.4811	0.687627	0	8.57752	-0.735325	0
CCTAAAGAGTCATCCA	CD4T	12.0981	-5.85341	0	-0.281266	0	16.0045	2.07919	6.90712	0	-0.333106	0
CCTAAAGCAAGCCGTC	NK	2.10298	5.82359	0	-0.735325	0	0	-0.125411	0	12.255	0.652144	0
CCTAAAGCAAGCGAGT	CD8T	8.33888	-2.19168	0	-0.735325	0	14.364	0.114314	0	10.5575	-0.238314	0
CCTAAAGCACCATCCT	CD4T	12.1273	-0.447479	9.34227	-0.202201	0	15.8792	2.05784	7.18455	0	-0.299586	0
CCTAAAGCACGGTAAG	CD4T	11.8657	-5.94604	0	-0.352913	0	15.8836	2.15986	6.46481	8.81002	-0.352913	0
CCTAAAGGTGCAGGTA	NK	2.50763	5.36059	0	-0.735325	0	8.24698	-0.186975	0	9.56606	0.652995	0
CCTAAAGGTTACCGAT	CD4T	8.25037	1.65314	0	-0.0723707	0	14.0328	1.43575	0	0	-0.224588	0
CCTAAAGGTTCCGTCT	CD8T	7.05622	-1.79182	0	-0.735325	0	10.411	-0.0577412	0	0	-0.176911	0
CCTAAAGTCAACACGT	CD4T	10.9949	-3.5537	0	-0.29981	0	14.2229	1.71475	7.06282	0	-0.348223	0
CCTAAAGTCACTTACT	B	-3.90138	-0.452866	13.8721	1.1157	7.71896	9.3507	-0.0838507	0	0	-0.138676	0
CCTACACAGACAAGCC	NK	2.94795	5.9313	0	-0.735325	0	8.72857	-0.11197	0	10.726	0.98747	8.17626
CCTACACCAAGGCTCC	B	-4.08605	-0.372518	14.1184	0.938515	0	0	0.142629	0	0	-0.0722531	0
CCTACACCACCAGGTC	CD4T	13.0695	-4.05384	0	-0.295501	0	15.3409	1.83263	7.34452	0	-0.344884	0
CCTACACTCAGCTCGG	CD4T	9.38459	-4.2875	0	-0.310317	0	15.9444	2.11535	0	8.6625	-0.357781	0
CCTACACTCCTAAGTG	CD4T	9.6489	0.675067	0	-0.310657	0	14.7372	2.21606	0	0	-0.257245	0
CCTACACTCGTAGGAG	CD4T	13.8495	-4.07381	0	-0.324531	0	16.2428	2.01599	7.34082	0	-0.169291	0
CCTACACTCGTAGGTT	NK	3.6408	3.90083	0	-0.735325	0	10.6727	-0.17491	0	13.4793	1.08974	0
CCTACACTCTAGAGTC	CD8T	3.71415	-3.51081	0	-0.735325	0	9.42934	-0.0759102	0	0	-0.161961	0
CCTACCAAGACTAGAT	CD4T	8.96637	0.486698	0	-0.194116	0	13.602	1.88523	7.65652	0	-0.363714	0
CCTACCAAGAGTGACC	CD8T	7.68338	-5.89025	0	-0.735325	0	9.9788	-0.0286714	0	0	-0.00412766	0
CCTACCAAGTGTACTC	CD4T	10.972	0.157051	0	-0.308134	0	14.9681	1.84579	0	0	-0.308134	0
CCTACCACACAAGTAA	CD4T	13.8271	-1.3353	0	-0.323568	0	15.5537	2.08469	7.43783	0	-0.271607	0
CCTACCACACCGCTAG	CM	10.7731	15.3243	0	-0.735325	0	11.4085	0.625464	0	10.0874	-0.735325	0
CCTACCAGTCACCCAG	CD4T	6.28017	0.803334	10.3838	-0.155953	0	12.383	1.69653	0	10.3838	-0.277124	0
CCTACCATCACATGCA	CD4T	13.4411	2.10071	0	-0.321833	0	15.6929	2.3811	0	0	-0.321833	0
CCTAGCTAGCTAACAA	CD4T	9.40588	-4.44812	8.59712	-0.187689	0	16.1248	1.93962	0	0	-0.29332	0
CCTAGCTCAGGGAGAG	NK	10.5925	13.5321	0	-0.735325	0	13.5142	-0.329057	7.69662	14.5427	0.793702	5.40224
CCTAGCTCATGGTAGG	CD4T	12.362	-0.185288	10.5445	-0.299298	0	14.8655	1.92695	7.29669	0	-0.354116	0
CCTAGCTGTCCATCCT	CD8T	4.85415	-6.13727	0	-0.735325	0	8.4064	-0.260862	0	0	-0.150519	0
CCTAGCTTCCACGAAT	NK	2.34519	4.37823	9.05394	-0.735325	0	9.05394	-0.132306	0	11.859	1.20245	8.10314
CCTAGCTTCCACGACG	CD4T	11.1284	0.606313	0	-0.180871	0	14.3881	1.79908	0	10.5816	-0.180871	0
CCTAGCTTCTGTACGA	CD4T	8.64655	-4.74508	0	-0.298977	0	16.3233	1.96748	0	0	-0.250425	0
CCTATTAAGGGCACTA	B	-5.33438	0.420271	12.5804	0.953288	8.23463	0	-0.119874	0	0	-0.0726392	0
CCTATTAAGGTGCTAG	CD4T	14.1394	1.59338	8.66483	-0.181483	0	16.2537	1.73501	7.5101	0	-0.237572	0
CCTATTAAGTACGTTC	CD4T	13.4256	-5.72189	0	-0.169038	0	14.9356	1.11729	0	0	-0.169038	0
CCTATTAAGTCCGGTC	CD4T	10.8645	-4.72657	0	-0.328963	0	14.6998	2.00245	0	10.4528	-0.237204	0
CCTATTATCACTATTC	CD4T	9.90915	1.17472	0	-0.274566	7.19598	14.196	1.96891	7.19598	0	-0.267515	0
CCTATTATCGACGGAA	CM	10.4361	15.1208	8.62348	-0.735325	0	13.1435	0.81955	6.92425	9.62165	-0.735325	0
CCTATTATCGGAATCT	CD8T	12.3456	-6.81736	8.84526	-0.735325	0	8.84526	-0.0359542	0	0	-0.240676	0
CCTATTATCGTTGCCT	NK	4.44507	3.8211	10.6845	-0.735325	0	0	-0.254041	0	13.4911	0.523622	0
CCTCAGTAGCTGAAAT	NK	3.89497	2.70046	0	-0.735325	0	10.6633	-0.216714	0	11.6629	0.710661	0
CCTCAGTCACTTGGAT	B	-4.99646	0.472751	14.6188	1.28118	7.37117	9.69769	0.02139	0	8.1162	-0.220131	0
CCTCAGTCATAACCTG	CD4T	8.43351	-4.85435	8.2847	-0.148096	0	15.3135	2.2019	0	8.2847	-0.302132	0
CCTCAGTCATCCCACT	CM	11.0757	14.4559	0	-0.735325	0	11.7132	0.777526	0	7.81227	-0.735325	0
CCTCAGTGTAAACCTC	CD4T	10.869	-0.399208	0	-0.272969	0	14.7248	1.76155	7.53291	0	-0.325081	0
CCTCAGTGTAGAGTGC	NK	3.26146	3.35681	0	-0.735325	0	10.2237	-0.188963	0	12.5447	0.815464	7.81419
CCTCAGTGTGACGCCT	NK	3.83973	4.31426	0	-0.735325	0	0	-0.16169	0	12.6129	0.622205	0
CCTCAGTTCACCTCGT	CD8T	4.13773	-2.95042	0	-0.735325	0	0	-0.117403	0	0	-0.0625817	0
CCTCAGTTCCCAAGAT	CD4T	10.8512	0.401213	0	-0.250204	0	12.5119	1.84052	7.61113	0	-0.304926	0
CCTCAGTTCCCTAATT	CD4T	13.2271	-2.01975	9.33575	-0.183494	0	16.5134	1.82017	0	0	-0.248873	0
CCTCAGTTCCTTAATC	CD4T	9.29902	-0.235043	0	-0.334116	0	12.9295	1.48751	7.26699	0	-0.226269	0
CCTCAGTTCGTCCAGG	CD4T	11.2647	-4.00813	0	-0.287976	0	15.0579	1.97781	8.16573	9.70208	-0.337596	0
CCTCTGAAGAAGAAGC	CM	10.5969	15.2521	9.53637	-0.735325	0	12.7826	0.83743	8.18249	0	-0.735325	0
CCTCTGAAGAGACTAT	NK	5.46915	1.29343	0	-0.735325	0	11.4912	-0.159279	0	11.4912	0.620653	0
CCTCTGAAGCGACGTA	CD4T	8.5191	-4.13867	0	-0.310554	0	16.4352	1.66165	0	0	-0.257741	0
CCTCTGAAGTATGACA	NK	2.1553	6.87431	0	-0.735325	0	9.06006	-0.24562	0	11.8651	0.586783	0
CCTCTGACAAAGAATC	CD4T	12.0213	0.284861	0	-0.0918358	0	14.6866	1.80441	0	0	-0.231658	0
CCTCTGACAGATGGCA	CD4T	8.31955	-0.885167	0	-0.127786	0	14.4854	1.86431	0	11.164	-0.285192	0
CCTCTGAGTACCGCTG	CD4T	8.1234	0.479398	0	-0.237528	0	14.0521	1.75914	0	0	-0.24845	0
CCTCTGATCAGGATCT	CD4T	13.1428	-0.586146	0	-0.270463	0	15.2473	2.13409	7.28221	9.00217	-0.317925	0
CCTCTGATCAGTTTGG	CD4T	9.16328	-0.241688	0	-0.0369041	0	14.9264	0.88741	0	0	-0.120394	0
CCTCTGATCGGTGTTA	CD4T	6.55433	-0.0587561	0	-0.211188	0	12.7395	2.17402	0	0	-0.211188	0
CCTTACGAGGAATGGA	CD4T	12.1449	1.20686	0	-0.256054	0	15.0867	2.23693	0	0	-0.256054	0
CCTTACGCACAAGACG	CD4T	11.9619	-4.00983	0	-0.271118	0	16.0677	1.73324	8.57232	0	-0.271118	0
CCTTACGCACCTTGTC	CD4T	8.14226	0.39368	0	-0.272817	0	14.4747	2.17504	0	0	-0.323699	0
CCTTACGCAGTGGAGT	CD8T	14.8818	0.880604	8.67477	-0.735325	0	15.9001	-0.140434	0	0	-0.13698	0
CCTTACGCATCCGCGA	CD4T	8.91701	-3.87568	0	-0.284716	0	15.4412	2.02131	0	0	-0.284716	0
CCTTACGGTCAGAGGT	NK	3.0473	3.96756	0	-0.735325	0	0	-0.18324	0	11.3119	0.431282	0
CCTTACGGTTCCCGAG	B	-4.65578	-0.865147	13.2267	1.11993	0	8.44937	0.0604508	0	0	0.0383485	0
CCTTACGTCATAAAGG	CD4T	10.6416	-0.0671541	0	-0.240017	0	16.4577	1.98332	0	0	-0.240017	0
CCTTACGTCCGAACGC	CD4T	13.0003	1.77199	0	-0.322775	0	15.9712	2.04252	8.26186	0	-0.271205	0
CCTTACGTCGTGGTCG	CD8T	5.80649	-1.33054	0	-0.735325	0	12.1342	0.127509	0	0	-0.145464	0
CCTTCCCCAAGCCTAT	CD4T	11.6412	-5.06837	0	-0.25241	0	16.6346	1.59531	0	9.13728	-0.306495	0
CCTTCCCCAGTACACT	CD4T	8.89181	-1.15786	0	-0.1911	0	14.593	1.59806	0	0	-0.1911	0
CCTTCCCCATCACAAC	CD4T	14.3743	-0.959227	0	-0.113749	0	16.5148	1.18519	0	0	-0.252487	0
CCTTCCCGTGGGTATG	CD4T	9.02506	1.90456	0	-0.284444	0	15.1324	2.09534	8.26671	0	-0.234212	0
CCTTCCCTCTGCGGCA	CD4T	14.4235	1.45589	0	-0.631673	0	15.5951	1.84661	6.74582	7.71926	-0.451663	0
CCTTCCCTCTTTAGTC	CD4T	15.5679	1.22664	0	-0.158159	0	16.1902	1.96089	8.31292	0	-0.320887	0
CCTTCGACAATAGCGG	CD4T	13.7901	1.76565	0	-0.314769	0	16.3665	2.02061	6.76329	9.06544	-0.314769	0
CCTTCGACACAGATTC	CD4T	6.04106	1.25064	0	-0.30697	0	10.4895	1.88993	6.49515	9.09884	-0.423595	0
CCTTCGAGTTACGACT	B	-3.37034	-1.79562	11.6646	1.15899	6.98932	0	-0.0141228	0	0	0.287245	0
CCTTCGATCATGTCCC	NK	4.25462	2.66409	10.6128	-0.735325	0	10.6128	-0.116459	0	11.6124	0.536067	9.466
CCTTCGATCGGAGGTA	CD4T	14.6012	2.06645	0	-0.18221	0	16.1529	1.87086	0	0	-0.287912	0
CCTTCGATCGGCATCG	CD4T	14.9416	-1.30769	9.37723	-0.306559	0	15.697	2.24218	7.56715	9.37723	-0.306559	0
CCTTTCTAGAGAACAG	CD4T	10.721	0.508421	0	-0.185398	0	14.0942	1.31153	0	0	-0.185398	0
CCTTTCTAGATGTGGC	CD4T	12.2928	-4.91045	8.2856	-0.27749	0	16.1265	2.06252	7.33828	0	-0.27749	0
CCTTTCTCACATCCAA	CD4T	14.6182	-1.28133	9.3554	-0.27868	0	15.7455	1.62784	7.33252	0	-0.27868	0
CCTTTCTCACGGTTTA	CD8T	6.94577	-1.26022	0	-0.735325	0	0	-0.0412446	0	10.9868	-0.0760144	0
CCTTTCTCATCACGTA	CD4T	8.90305	-0.329911	0	-0.240687	0	13.962	1.78839	0	0	-0.297036	0
CCTTTCTCATTCCTGC	CM	10.9942	15.3556	0	-0.735325	0	10.9781	0.693339	8.04148	0	-0.735325	0
CCTTTCTGTGACTACT	CD4T	8.4803	-0.652377	0	-0.388312	0	14.3334	2.12065	6.63948	0	-0.306181	0
CCTTTCTGTTCCATGA	CD4T	13.1283	0.685949	0	-0.154625	0	16.4579	1.46322	10.1071	0	-0.22837	0
CCTTTCTGTTGCTCCT	CD4T	10.3956	0.240572	0	-0.284485	0	14.7844	1.81722	8.34589	0	-0.284485	0
CCTTTCTTCAACACTG	CD4T	13.2785	-1.39406	0	-0.331449	0	16.0664	2.06434	7.31563	0	-0.280891	0
CCTTTCTTCCAGAAGG	CD4T	15.9286	0.361565	0	-0.294526	0	15.585	2.11213	0	0	-0.294526	0
CCTTTCTTCTCACATT	CD4T	10.8373	-4.77384	0	-0.31712	0	15.7202	1.7781	7.27778	0	-0.222539	0
CCTTTCTTCTCGATGA	CD4T	10.4226	-3.93832	10.3723	-0.300947	0	15.4587	2.06775	0	0	-0.2944	0
CCTTTCTTCTGAAAGA	CD4T	8.89951	-6.17137	0	-0.234624	0	16.2976	1.84815	0	0	-0.320214	0
CGAACATAGGACATTA	CD4T	7.46779	-0.275062	0	-0.251523	0	13.6914	0.961212	9.17751	11.3699	-0.182702	0
CGAACATAGGCTATCT	CD4T	8.08746	0.110995	0	-0.272444	0	14.5741	2.29719	0	0	-0.324257	0
CGAACATAGTGCGTGA	CD4T	13.1012	0.32424	8.78763	-0.189805	0	16.2438	1.4599	0	0	-0.299537	0
CGAACATGTAAGAGGA	CD4T	8.91131	1.69122	0	-0.296507	0	14.312	1.75869	0	0	-0.296507	0
CGAACATTCGATCCCT	CD4T	11.9776	-1.90379	0	-0.304536	0	15.5256	1.87053	0	0	-0.39109	0
CGAACATTCGGATGTT	CD4T	14.7575	0.465128	0	-0.103037	0	13.4279	2.07118	7.36787	0	-0.314114	0
CGAATGTAGACAGACC	CD4T	13.5406	-1.55764	0	-0.267227	0	15.9976	1.73579	6.95439	0	-0.314143	0
CGAATGTAGCTTATCG	NK	2.61798	5.05057	8.14065	-0.735325	0	9.7222	-0.21239	0	12.7796	1.054	7.21235
CGAATGTCAACAACCT	NK	4.18904	3.09195	0	-0.735325	0	0	-0.350232	0	13.65	0.688984	0
CGAATGTCACCAACCG	NK	3.69213	6.3568	0	-0.735325	0	9.67948	-0.163416	0	13.1373	0.671879	0
CGAATGTCATCCGTGG	B	-4.65368	-0.451694	13.365	1.17414	0	8.94157	-0.170449	0	10.5246	-0.0274043	0
CGAATGTGTGATGTGG	CD4T	13.4934	-0.551021	7.46227	-0.297866	0	14.2996	1.93015	7.08832	8.45817	-0.34661	0
CGAATGTGTGCGCTTG	CD4T	15.9344	-0.537161	0	-0.220863	0	15.863	1.96623	0	0	-0.279765	0
CGAATGTGTGGCGAAT	NK	3.13367	3.81939	0	-0.735325	0	0	-0.22475	0	12.7439	0.74802	8.06506
CGAATGTTCGTGGGAA	CD4T	7.2692	-0.445291	0	-0.223245	0	14.2128	1.61277	0	0	-0.281912	0
CGACCTTCAATCTACG	CD4T	10.0895	1.06053	0	-0.290037	0	14.175	1.96858	7.56769	0	-0.233299	0
CGACCTTCACGACGAA	CD4T	8.77498	1.73573	0	-0.0639102	0	14.9638	1.34732	0	0	-0.220308	0
CGACCTTCAGGTCGTC	CD4T	13.1081	0.229297	0	-0.218634	0	15.6186	1.86092	8.10373	0	-0.360547	0
CGACCTTCAGTCGTGC	CD4T	9.25195	-1.0483	0	-0.293348	0	14.4819	1.49626	7.90864	0	-0.23609	0
CGACCTTCATGTAAGA	CD4T	6.8024	-0.32766	0	-0.4116	0	13.6628	1.58402	6.94579	10.4938	-0.368994	0
CGACCTTGTACTCAAC	CD4T	9.66922	-0.345658	0	-0.206642	0	14.6756	2.01273	6.93533	0	-0.350268	0
CGACCTTGTAGCCTCG	CD4T	9.08825	-0.948352	0	-0.240285	0	15.3692	2.33202	0	0	-0.289726	0
CGACCTTGTCCGTGAC	CD4T	15.6795	-0.337815	0	-0.275141	0	15.7758	1.79729	0	0	-0.326453	0
CGACCTTTCGAACGGA	CD8T	5.61669	-4.06105	0	-0.735325	0	0	0.0198919	0	0	-0.150948	0
CGACCTTTCTCTGTCG	CD8T	5.5603	-4.41193	8.76621	-0.735325	0	0	-0.00675106	0	8.76621	-0.102529	0
CGACTTCAGAAACCGC	CD4T	9.88132	-1.74704	0	-0.280393	0	14.2763	2.05411	0	10.955	-0.280393	0
CGACTTCAGCGATCCC	CD4T	12.4575	-3.0907	0	-0.225642	0	15.8837	2.20072	0	0	-0.283729	0
CGACTTCCAAGTCTGT	CD4T	12.3448	-0.497908	0	-0.287776	0	15.9558	1.92155	6.98427	0	-0.287776	0
CGACTTCCAGACGTAG	CD4T	14.7677	-0.0954542	0	-0.310345	0	15.5795	2.34964	7.42478	0	-0.310345	0
CGACTTCCATCCGGGT	CD4T	12.1938	-2.11188	9.89143	-0.120902	0	15.7479	2.11701	7.17567	0	-0.171921	0
CGACTTCCATGCGCAC	CD4T	12.2596	1.07156	0	-0.241543	0	14.0675	2.12633	0	0	-0.290894	0
CGACTTCGTGAGGGTT	NK	3.79472	6.10623	0	-0.735325	0	10.556	-0.114365	0	12.7777	0.860294	0
CGACTTCTCACTTACT	CM	11.3228	14.3409	0	-0.735325	0	10.1834	0.928365	6.40542	8.18708	-0.735325	0
CGACTTCTCTGGTGTA	CD4T	10.441	0.289568	0	-0.239029	0	15.0191	1.74106	0	0	-0.295217	0
CGACTTCTCTTGCCGT	CD8T	3.58935	-3.48927	0	-0.735325	0	10.4032	-0.155288	0	0	-0.144163	0
CGAGAAGAGGACAGAA	CD4T	11.597	-0.923728	0	-0.268112	0	16.4959	1.88666	7.78963	0	-0.268112	0
CGAGAAGCATGGTCTA	B	3.50366	5.16354	12.1659	1.09591	0	0	0.063519	0	0	-0.119316	0
CGAGAAGTCAGGCGAA	CM	11.5188	14.404	0	-0.735325	0	11.1773	0.92464	6.80625	9.37151	-0.735325	0
CGAGAAGTCCAAAGTC	B	-4.56999	-0.796418	13.4315	1.2468	6.79126	9.90932	-0.04278	0	0	0.119828	0
CGAGAAGTCCTGCCAT	NK	3.51193	3.77912	0	-0.735325	0	11.7455	-0.16186	0	11.7455	0.807081	0
CGAGAAGTCGGTGTTA	NK	3.80801	2.69716	0	-0.735325	0	10.7036	-0.147329	0	11.7032	0.7638	8.94617
CGAGAAGTCTCTGAGA	CD4T	14.6302	1.24488	0	-0.182709	0	16.0005	1.42171	0	0	-0.182709	0
CGAGCACAGACCGGAT	CD8T	3.68467	-2.99244	0	-0.735325	0	8.57014	-0.118507	0	0	-0.127621	0
CGAGCACAGATCTGCT	B	-3.87901	-0.993581	13.1669	1.15238	7.73166	9.58362	0.0145797	0	9.58362	-0.0660258	0
CGAGCACGTGGTCTCG	CD4T	11.4652	-5.42493	0	-0.277947	0	15.9992	2.40739	7.89734	0	-0.277947	0
CGAGCACTCAGAGACG	NK	2.87318	5.63179	0	-0.735325	0	9.72931	-0.208765	0	12.5352	0.660587	0
CGAGCACTCTCCCTGA	CD4T	13.0257	-2.45969	0	-0.200732	0	15.5665	1.55819	8.21108	0	-0.200732	0
CGAGCCAAGCTGTTCA	CD4T	7.66238	1.43069	0	-0.252914	0	14.7967	1.8977	0	0	-0.252914	0
CGAGCCACAACGCACC	CD4T	7.99649	-0.199649	0	-0.129114	0	15.0247	2.0971	7.22336	0	-0.280455	0
CGAGCCAGTTCGCGAC	B	-3.55209	-2.51248	14.0841	0.581063	8.83932	12.0843	-0.0738191	0	0	0.139641	0
CGAGCCATCGAGCCCA	CD8T	5.59094	-4.63776	0	-0.735325	0	12.2151	-0.0752326	0	0	-0.176915	0
CGAGCCATCTCTGTCG	CM	10.9236	14.6787	8.83834	-0.735325	0	13.6933	0.792981	0	7.84149	-0.735325	0
CGATCGGAGATAGCAT	CD8T	12.4349	-5.94467	0	-0.735325	0	15.0136	0.00248122	0	8.82688	-0.0655861	0
CGATCGGAGATGTTAG	CD4T	10.7424	0.971067	10.9522	-0.173621	0	14.2734	1.89926	0	10.9522	-0.293246	0
CGATCGGAGCGATCCC	CD4T	6.2005	0.141045	0	-0.16204	0	10.5147	1.62167	0	0	-0.279593	0
CGATCGGAGTCCATAC	CD8T	4.3247	-3.34076	0	-0.735325	0	9.66422	-0.040048	0	9.66422	-0.0236414	0
CGATCGGAGTCGAGTG	CD4T	15.5621	0.86685	0	-0.193315	0	15.4024	2.12013	0	0	-0.302625	0
CGATCGGCAGACTCGC	CD8T	12.5396	-6.59859	0	-0.735325	0	10.5998	-0.119612	0	0	-0.0362971	0
CGATCGGGTACAGTTC	CD8T	7.11459	-0.80575	0	-0.735325	0	11.0015	-0.154967	0	0	0.0023289	0
CGATCGGGTGCAACGA	NK	5.46061	1.32383	0	-0.735325	0	11.9124	-0.250055	0	11.9124	0.833508	0
CGATCGGGTGGCTCCA	CD4T	14.3546	-1.90256	0	-0.276486	0	16.4821	1.52297	0	0	-0.276486	0
CGATCGGTCACCGGGT	CD4T	10.4167	0.665578	0	-0.30872	0	14.5931	1.66926	0	0	-0.255145	0
CGATGGCAGAAACCAT	CD4T	13.0716	-0.981072	0	-0.26396	0	15.8804	2.10129	0	0	-0.316242	0
CGATGGCAGAAAGTGG	CD4T	7.64476	0.407834	0	-0.155895	0	14.179	2.27144	0	0	-0.267118	0
CGATGGCAGGGTGTTG	B	-4.69383	-0.790241	11.8679	1.16206	0	10.8683	-0.00133322	0	8.87058	-0.00863973	0
CGATGGCCATCTATGG	NK	3.21148	6.98616	0	-0.735325	0	0	-0.172644	0	10.3353	0.465649	0
CGATGGCGTAAGCACG	CD4T	7.97799	0.190542	0	-0.339311	0	13.5918	1.99207	7.16053	11.0075	-0.339311	0
CGATGTAAGACATAAC	CD4T	9.94252	-5.63711	0	-0.310252	0	15.7987	2.01097	8.5647	8.83604	-0.310252	0
CGATGTACAAACAACA	CD4T	8.21684	0.75876	0	-0.270014	0	13.3925	1.58696	0	0	-0.210792	0
CGATGTACACCTCGTT	CD4T	8.94858	-1.04153	0	-0.18453	0	15.2489	1.72301	0	0	-0.296608	0
CGATGTACAGCAGTTT	CD4T	16.5604	0.22548	0	-0.299217	0	16.461	1.84904	8.72189	0	-0.25055	0
CGATGTACATCCTAGA	CD4T	14.9007	1.04299	0	-0.100277	0	16.13	0.791184	0	0	-0.242927	0
CGATGTAGTTCAGTAC	NK	8.24242	2.19021	0	-0.735325	0	12.5524	-0.138391	8.05802	12.1375	0.582337	0
CGATGTAGTTGCTCCT	CD4T	9.15399	-4.45786	0	-0.364356	0	15.9789	1.80328	0	0	-0.316937	0
CGATGTATCACTTACT	CD4T	10.3271	-5.25965	9.3677	-0.149622	0	15.453	1.90109	7.7347	0	-0.250827	0
CGATGTATCAGTACGT	CD4T	11.9333	-4.46707	0	-0.275241	0	14.9708	2.0133	6.94894	0	-0.327411	0
CGATGTATCGAGAACG	CD4T	11.6527	-4.68194	0	-0.24862	0	15.7627	1.39933	0	0	-0.304156	0
CGATTGAAGCAGACTG	B	-3.29332	-2.75685	11.9059	1.03047	7.40556	10.3217	0.091863	0	10.3217	0.229004	0
CGATTGAAGCGTTTAC	CD4T	8.56287	0.66402	0	-0.242593	0	14.3683	1.90921	8.73835	10.5618	-0.186627	0
CGATTGAAGGGCTCTC	CD4T	9.38945	-0.431823	0	-0.235497	0	14.3023	1.73119	0	0	-0.179101	0
CGATTGACATGTAGTC	B	-3.52542	-1.34059	13.5706	1.09316	0	9.66539	-0.0807856	0	0	0.0424688	0
CGATTGAGTGTGAAAT	CD4T	13.3631	-4.00058	0	-0.32999	0	16.4118	1.90274	7.43709	0	-0.32999	0
CGATTGAGTTAGGGTG	CD4T	10.6176	-0.705746	0	-0.196597	0	15.2592	2.09795	8.39839	0	-0.304938	0
CGATTGATCGACGGAA	CD4T	8.72257	-3.96967	0	-0.274754	0	15.9393	2.04677	8.0474	10.6425	-0.360693	0
CGCCAAGAGAATGTTG	CD4T	11.2728	-2.70569	0	-0.240156	0	15.3267	1.48665	0	0	-0.240156	0
CGCCAAGAGACGCTTT	CD4T	12.5512	-4.97131	8.71946	-0.253806	0	16.1755	1.95281	7.18165	0	-0.350603	0
CGCCAAGAGCCACCTG	CD4T	11.0987	-0.6541	0	-0.236681	0	15.5598	2.08075	7.30861	0	-0.286732	0
CGCCAAGAGGACACCA	CD4T	11.4493	-0.535541	0	-0.313022	0	13.4247	1.78617	0	11.9844	-0.356541	0
CGCCAAGAGTCGTTTG	CD4T	11.9304	-2.4706	8.19293	-0.447531	0	15.6059	1.95849	6.10977	11.3585	-0.406456	0
CGCCAAGCAATAACGA	NK	3.00665	6.43051	8.87732	-0.735325	0	9.87579	-0.247245	0	12.4595	1.09857	7.61897
CGCCAAGGTAAAGTCA	CD4T	11.4651	-5.36423	0	-0.255278	0	15.5856	1.77257	0	0	-0.15364	0
CGCCAAGGTAGATTAG	CD4T	11.472	0.147777	0	-0.243523	0	14.6586	1.96895	8.21342	0	-0.243523	0
CGCCAAGTCAAACGGG	NK	3.96031	5.06509	0	-0.735325	0	0	-0.130035	0	12.1181	0.669593	0
CGCCAAGTCGGAAACG	CD4T	13.0662	-5.91001	0	-0.105927	0	15.4498	1.71623	0	0	-0.32326	0
CGCGGTACAATAGCGG	CD4T	15.8289	1.45586	8.78004	-0.179491	0	16.754	2.00485	7.94626	0	-0.226	0
CGCGGTACATGTAGTC	B	-4.88727	-0.039522	13.7065	1.23565	6.82846	0	0.196121	0	0	-0.0399443	0
CGCGGTAGTTTCGCTC	CD4T	14.2567	1.22925	9.46194	-0.208769	0	15.7998	2.22153	8.4013	0	-0.315035	0
CGCGGTATCCGTACAA	CD8T	14.4521	-0.725739	0	-0.735325	0	16.3655	-0.0123344	6.18593	0	-0.0434658	0
CGCGTTTAGAAACGCC	CD4T	8.9212	-1.38856	0	-0.283988	0	14.2147	1.8371	0	0	-0.374497	0
CGCGTTTAGCAGGTCA	CD4T	9.90054	1.3196	0	-0.208219	0	13.1903	2.19175	0	0	-0.313339	0
CGCGTTTCAAAGTGCG	CD4T	12.2408	1.26695	0	-0.229567	0	15.3677	2.27031	0	10.8449	-0.279706	0
CGCGTTTCATGCCTAA	CD4T	9.00833	2.05092	0	-0.236073	0	13.9288	2.18362	0	0	-0.236073	0
CGCGTTTGTCGGCACT	CD8T	4.8693	-2.02997	0	-0.735325	0	9.67477	0.027367	0	0	-0.135896	0
CGCGTTTTCACAATGC	CD4T	9.40518	1.59053	0	-0.246591	0	14.3669	1.72751	0	12.1972	-0.246591	0
CGCGTTTTCGGCATCG	CD4T	8.03212	0.126078	0	-0.110303	0	13.787	2.05797	7.18186	0	-0.318344	0
CGCGTTTTCTGAGGGA	CD4T	9.73128	-0.952739	0	-0.317869	0	15.2037	1.68532	7.28954	0	-0.265766	0
CGCTATCAGCTAACAA	CD8T	4.13063	-2.44826	9.21803	-0.735325	0	0	-0.0601556	0	0	-0.25431	0
CGCTATCAGGCGACAT	CD4T	11.1757	0.115231	0	-0.230423	0	15.4865	1.8535	0	0	-0.230423	0
CGCTATCAGGTGCTAG	CD4T	12.4276	-3.44925	0	-0.279152	0	15.9153	1.8786	0	0	-0.279152	0
CGCTATCAGTAGATGT	CD4T	10.9679	-6.16429	10.4959	-0.279612	0	15.3022	1.88153	6.7955	10.4959	-0.234217	0
CGCTATCAGTGGCACA	CD8T	4.59327	-3.28412	0	-0.735325	0	0	-0.0278155	0	9.43481	0.0461528	0
CGCTATCCACGAGAGT	CD4T	8.31482	0.185253	10.8186	-0.195729	0	14.9053	1.54047	0	0	-0.259245	0
CGCTATCGTATAATGG	CD4T	10.81	-4.83107	0	-0.289758	0	15.5099	1.76543	0	0	-0.334994	0
CGCTATCGTCCAAGTT	NK	2.68654	6.87497	0	-0.735325	0	10.1597	-0.175464	0	12.7436	0.38901	0
CGCTATCGTGTGAAAT	B	-4.80603	0.879783	15.0867	0.777355	0	0	0.0472666	0	0	0.208175	0
CGCTATCGTTAAGATG	CD4T	14.2645	1.80684	8.97806	-0.139995	0	15.5899	2.42364	0	0	-0.250191	0
CGCTATCGTTAGATGA	CD4T	8.62376	-1.78171	0	-0.275599	0	13.6626	2.01527	7.09977	0	-0.229054	0
CGCTATCTCACCCTCA	CD4T	9.92427	1.52159	0	-0.287907	0	15.6074	1.90115	0	0	-0.287907	0
CGCTATCTCGGATGGA	CD4T	12.2748	-3.65723	7.9755	-0.27447	0	16.3361	1.77671	7.55905	0	-0.317024	0
CGCTATCTCTTCGGTC	CD4T	12.1796	0.0539824	0	-0.221535	0	16.0297	1.97102	7.22635	0	-0.272858	0
CGCTGGAAGCCCAATT	CD4T	16.7774	0.160928	9.3432	-0.227636	0	15.0959	1.71387	7.81484	0	-0.285607	0
CGCTGGAAGTCAAGCG	CD4T	6.76354	0.133872	0	-0.201651	0	12.777	1.73842	0	0	-0.255188	0
CGCTGGAAGTTAAGTG	CD4T	9.50987	0.677515	0	-0.287857	0	14.5824	1.82475	8.25923	0	-0.23098	0
CGCTGGATCACCCGAG	CD8T	5.80408	-6.37412	0	-0.735325	0	8.70501	-0.0482004	0	0	-0.234966	0
CGCTGGATCCCTTGTG	CD4T	15.3379	-1.50329	0	-0.316172	0	14.3255	1.83047	7.44626	0	-0.26333	0
CGCTGGATCCTATTCA	B	-4.67999	0.11419	12.4138	0.94047	8.92984	10.0929	-0.218749	0	0	-0.0255879	0
CGCTGGATCGGTCTAA	CD4T	13.7323	-3.08026	0	-0.251431	0	15.8511	1.61812	0	8.77751	-0.244599	0
CGCTGGATCTATGTGG	CD4T	14.0666	0.694326	0	-0.340038	0	15.3539	1.98791	8.13681	0	-0.241024	0
CGCTTCAAGTTCGCGC	CD4T	14.5829	-2.32954	0	-0.295618	0	16.2398	1.89986	0	0	-0.295618	0
CGCTTCACAAGAGTCG	CD4T	9.79472	-1.28616	10.5105	-0.166064	0	14.8315	1.93674	0	0	-0.166064	0
CGCTTCAGTCCCGACA	CD4T	10.9136	-6.55879	0	-0.236358	0	15.8836	1.70745	8.08242	0	-0.285853	0
CGCTTCAGTTATCCGA	CD4T	14.7527	1.72327	0	-0.225832	0	16.1624	1.75294	7.17095	0	-0.276635	0
CGCTTCATCAAGCCTA	CD4T	16.1527	0.571086	0	-0.245825	0	16.089	1.89531	0	8.58494	-0.245825	0
CGCTTCATCAGGTTCA	B	-3.54509	-1.49599	12.8246	1.12482	9.63847	0	0.087005	0	0	0.0928065	0
CGCTTCATCATGCAAC	CD4T	16.1364	0.871665	0	-0.0995761	0	16.7877	1.8466	0	0	-0.295076	0
CGCTTCATCCACGAAT	CD4T	12.8773	-6.12223	0	-0.292433	0	16.4056	2.19385	8.38898	0	-0.336891	0
CGCTTCATCTTAGAGC	B	-3.57454	-1.53543	12.5301	1.0225	8.70761	0	-0.00656568	0	0	0.00360144	0
CGGACACAGTGCCAGA	CD4T	8.66783	1.64521	0	-0.238985	0	14.5835	2.17269	7.17157	0	-0.338563	0
CGGACACAGTGGAGTC	CD4T	11.9654	-0.486166	0	-0.242589	0	15.8476	2.00923	0	0	-0.29865	0
CGGACACAGTGGGATC	CD4T	7.4912	0.790309	0	-0.233368	0	13.3244	1.93038	0	0	-0.283578	0
CGGACACAGTTGCAGG	NK	4.70416	3.22547	0	-0.735325	0	12.2477	-0.248323	0	11.6629	0.495103	0
CGGACACGTACCGGCT	CD4T	13.6585	1.18704	0	-0.26376	0	16.5465	1.79111	0	0	-0.201493	0
CGGACACTCAACACGT	CM	11.1424	14.9259	8.19335	-0.735325	0	11.5108	0.514877	0	0	-0.735325	0
CGGACACTCAAGATCC	CD4T	9.36302	0.0295819	0	-0.253424	0	14.9723	1.37801	0	0	-0.121323	0
CGGACACTCCGCGTTT	CD4T	9.18562	1.80744	0	-0.185515	0	13.7399	0.862192	0	0	-0.185515	0
CGGACACTCGTACCGG	CD4T	14.0696	-1.28086	0	-0.277517	0	16.222	1.92374	0	0	-0.328583	0
CGGACACTCTTCGGTC	CD4T	12.759	-0.797862	0	-0.305386	0	16.1821	1.84431	0	0	-0.305386	0
CGGACGTAGGCTAGCA	CD4T	6.63517	0.83072	0	-0.339162	0	13.6838	1.81226	7.32565	0	-0.339162	0
CGGACGTAGGGTGTGT	CD4T	11.1927	-5.13058	0	-0.205667	0	15.8129	2.03646	0	0	-0.350884	0
CGGACGTCAAGCCGTC	CD4T	9.27189	1.86405	0	-0.151081	0	15.0071	1.80709	7.36106	0	-0.151081	0
CGGACGTGTCTTCGTC	CM	11.4207	14.5189	7.16563	-0.735325	0	11.6154	0.765934	8.19042	10.1568	-0.735325	0
CGGACGTTCGTAGATC	CD4T	15.2902	1.59333	0	-0.148123	0	15.9996	2.1567	7.38206	0	-0.308637	0
CGGACTGAGGTAGCTG	CD4T	8.24487	1.41642	0	-0.0275137	0	15.1072	1.06847	0	0	-0.166698	0
CGGACTGCAAGCTGTT	CD4T	14.5013	-1.32031	0	-0.268461	0	15.2312	2.27169	7.81645	0	-0.268461	0
CGGACTGCACCATGTA	CD4T	14.5381	-2.60431	9.64451	-0.32175	0	15.9647	1.98124	7.37803	0	-0.269737	0
CGGACTGCACCGGAAA	CD4T	11.0847	-0.77835	0	-0.329343	0	15.6298	1.81243	8.51906	0	-0.283653	0
CGGACTGCATCGTCGG	CD4T	12.7778	0.828028	0	-0.144301	0	15.12	1.34914	0	0	-0.218097	0
CGGACTGTCACTTATC	CD4T	10.4065	-5.00817	0	-0.247905	0	14.6776	2.02163	7.31972	0	-0.297127	0
CGGACTGTCCGGCACA	CD4T	14.3301	1.58289	0	-0.154976	0	15.7074	2.2173	0	0	-0.318712	0
CGGACTGTCTAACTGG	CD4T	8.52105	0.281892	0	-0.128888	0	14.2649	1.65457	8.03489	10.9436	-0.235134	0
CGGACTGTCTTATCTG	NK	2.9601	5.88042	0	-0.735325	0	8.8413	-0.28807	0	11.4236	0.81792	0
CGGAGCTAGAAACGCC	CD8T	11.7272	-4.93478	0	-0.735325	0	15.4009	-0.05182	0	8.81907	-0.0732447	0
CGGAGCTAGATCCCAT	CD4T	15.588	-2.0614	8.6625	-0.247719	0	15.5897	1.89247	0	0	-0.247719	0
CGGAGCTAGGCATTGG	CD8T	6.64225	-1.59096	0	-0.735325	0	12.1859	-0.169703	0	10.6016	-0.159573	0
CGGAGCTAGGGTTTCT	NK	3.46047	6.94365	0	-0.735325	0	10.2015	-0.362778	0	15.4291	0.496328	8.54938
CGGAGCTAGTACGACG	NK	4.82842	1.89686	0	-0.735325	0	10.631	-0.17194	0	13.2152	0.465748	0
CGGAGCTAGTATCGAA	NK	4.40374	2.90569	0	-0.735325	0	10.4979	-0.168942	0	13.9565	0.871193	0
CGGAGCTCACCGATAT	CD4T	8.47755	0.247944	0	-0.300647	0	14.6729	1.96949	7.54805	0	-0.245655	0
CGGAGCTCACTCGACG	NK	2.59229	4.72428	0	-0.735325	0	8.93206	-0.184963	0	11.2516	0.751311	0
CGGAGCTCAGAAGCAC	CD4T	9.68435	-1.60347	0	-0.1777	0	14.6305	1.87921	0	0	-0.229034	0
CGGAGCTCAGTGAGTG	CD4T	14.6935	-1.18502	0	-0.196076	0	16.3991	1.86787	7.49021	9.20185	-0.196076	0
CGGAGCTGTCCGCTGA	CD4T	10.2613	-4.00311	0	-0.268552	0	15.4431	1.74922	0	0	-0.268552	0
CGGAGCTGTCGCGAAA	CD4T	12.5029	-0.673358	9.37915	-0.229069	0	16.2474	1.9144	0	0	-0.229069	0
CGGAGCTGTGTCTGAT	CD8T	3.4164	-3.21786	0	-0.735325	0	0	-0.0372297	7.26065	8.29008	-0.0360143	0
CGGAGCTTCCGTTGTC	CD4T	10.3883	-5.52608	9.30359	-0.291045	0	16.1087	1.79901	8.1682	9.30359	-0.241836	0
CGGAGCTTCCTATTCA	CD4T	13.2224	-1.49397	0	-0.235221	0	16.5356	2.08431	7.28665	0	-0.28551	0
CGGAGTCAGATACACA	NK	1.19586	5.5497	8.66076	-0.735325	0	10.2433	-0.267181	0	12.8273	0.505455	0
CGGAGTCAGCAGATCG	CD4T	10.9338	-4.96083	0	-0.145526	0	15.7079	1.00335	0	0	-0.222667	0
CGGAGTCAGGTGCTAG	B	-3.3835	-2.17505	13.3669	1.11197	7.55126	0	-0.0266541	0	0	0.173366	0
CGGAGTCCAAGCCGCT	B	-3.64479	-1.9617	12.4448	1.1044	7.23962	0	0.129419	0	0	-0.0456369	0
CGGAGTCCAATCTGCA	NK	1.82208	4.62457	0	-0.735325	0	0	-0.142262	0	12.8665	0.786456	7.82453
CGGAGTCCAGGGTTAG	CD4T	11.8391	0.037344	0	-0.282788	0	15.1934	2.02228	7.21997	0	-0.282788	0
CGGAGTCCATCGGACC	CD4T	13.2945	-2.54066	0	-0.132944	0	15.836	2.05176	7.50232	0	-0.243596	0
CGGAGTCGTAGGGTAC	CD4T	12.2329	-4.14541	0	-0.24771	0	15.6923	1.91217	0	0	-0.303006	0
CGGAGTCGTGCGGTAA	CD4T	7.23123	1.26472	0	-0.213639	0	13.9299	2.13837	0	0	-0.213639	0
CGGAGTCTCAATCTCT	NK	5.47808	1.72752	0	-0.735325	0	10.5467	-0.288905	0	12.131	0.654214	0
CGGAGTCTCCAGTATG	CD4T	11.9771	-2.43671	0	-0.211942	0	15.8794	1.81143	0	0	-0.264288	0
CGGAGTCTCGCGCCAA	CD8T	5.41117	-1.93865	0	-0.735325	0	0	-0.018362	0	0	-0.166031	0
CGGCTAGAGCCACGCT	CD4T	9.05681	1.86105	0	-0.308362	0	13.6371	1.50993	7.51923	0	-0.308362	0
CGGCTAGAGCTACCGC	CD4T	8.60554	2.13545	0	-0.246455	0	13.7819	2.05093	7.1508	10.9752	-0.295417	0
CGGCTAGCATAGTAAG	CD4T	7.77493	1.14699	0	-0.161874	0	15.1708	1.55907	7.54619	0	-0.267553	0
CGGCTAGCATCCAACA	CD8T	5.25085	-5.30331	0	-0.735325	0	10.0313	-0.207989	0	0	-0.306985	0
CGGCTAGCATCCGCGA	CD4T	7.06608	0.247195	0	-0.269207	0	13.6946	2.09366	6.909	0	-0.315719	0
CGGCTAGTCAACGGGA	CM	11.0625	14.4861	7.64504	-0.735325	0	11.6383	0.878999	6.91327	0	-0.735325	0
CGGCTAGTCCTGCAGG	CD4T	10.904	-5.24989	0	-0.237979	0	16.0776	1.748	7.09744	0	-0.287423	0
CGGCTAGTCGGAGGTA	CD8T	3.99253	-3.30387	8.74019	-0.735325	0	9.7385	-0.107865	0	0	-0.190983	0
CGGCTAGTCTTAACCT	CD4T	10.5421	-5.83152	0	-0.325815	0	15.1989	2.01196	7.31495	0	-0.279348	0
CGGGTCAAGGACCACA	CD4T	12.008	0.0903824	0	-0.283565	0	15.3256	1.73139	0	0	-0.333733	0
CGGGTCACAAAGCGGT	CD4T	15.0597	-1.29082	9.74837	-0.268454	0	16.461	2.09196	7.31427	0	-0.320481	0
CGGGTCACAGCGTCCA	CD4T	11.5843	0.17336	0	-0.274409	0	15.2906	1.99058	7.36317	0	-0.326172	0
CGGGTCAGTAGTACCT	CD4T	11.6583	-0.727908	9.37691	-0.254311	0	14.8613	2.12555	0	9.96115	-0.449035	0
CGGGTCAGTCAAGCGA	CD8T	3.9767	-3.55429	0	-0.735325	0	9.56333	0.0978621	0	8.56524	-0.0441491	0
CGGGTCAGTCACTGGC	CD4T	8.34816	0.94093	0	-0.15826	0	14.5102	1.87133	7.96724	10.7036	-0.228192	0
CGGGTCAGTTACGGAG	CD8T	5.62353	-5.35309	8.4916	-0.735325	0	8.4916	-0.151774	0	8.4916	-0.189087	0
CGGGTCATCAGGCGAA	CM	11.424	15.2036	0	-0.735325	0	11.2364	0.696512	7.67771	0	-0.735325	0
CGGGTCATCATGTAGC	NK	2.95012	4.50463	10.6916	-0.735325	0	0	-0.0675375	0	11.6912	0.526065	0
CGGGTCATCTTGTACT	CD8T	4.10629	-4.25049	6.98706	-0.735325	0	14.4228	-0.12507	0	5.99839	-0.236935	0
CGGTTAAAGGATGGTC	CD4T	12.3916	-5.95443	0	-0.262194	0	16.2166	1.94581	0	0	-0.262194	0
CGGTTAACAGTCAGCC	CD4T	15.1924	-1.40299	0	-0.317101	0	15.8583	1.87335	8.44661	0	-0.264434	0
CGGTTAAGTAGCGCTC	CD4T	11.0037	-2.34881	0	-0.328885	0	14.3983	1.96462	0	0	-0.173977	0
CGGTTAATCTGCGTAA	NK	4.52501	3.49367	0	-0.735325	0	0	-0.136703	0	12.3927	0.566444	0
CGTAGCGAGCGTCTAT	CD4T	9.46866	-4.96065	0	-0.235799	0	16.1545	2.11705	8.01791	8.67419	-0.293207	0
CGTAGCGCAAGGACAC	NK	1.55177	5.50257	0	-0.735325	0	0	-0.0571407	0	13.0835	0.450451	0
CGTAGCGCACAGGTTT	CD4T	15.1262	2.18284	0	-0.217976	6.88751	16.4704	1.82231	7.8814	0	-0.265098	0
CGTAGCGCAGCTGGCT	NK	2.99926	5.95882	0	-0.735325	0	10.0082	-0.219878	0	14.1768	0.690484	0
CGTAGCGCAGGGTACA	CD8T	12.0307	-1.97717	0	-0.735325	0	14.8987	0.0623185	0	0	-0.0773413	0
CGTAGCGGTAGCGCAA	CD4T	14.532	0.813042	0	-0.130979	0	14.8	1.87889	7.48995	0	-0.297249	0
CGTAGCGGTCTTCTCG	CD4T	10.9762	-0.835687	0	-0.273524	0	14.6913	2.08656	7.36904	10.3704	-0.280431	0
CGTAGCGGTGCCTGCA	CD4T	13.9884	-2.90124	8.32689	-0.280942	0	16.328	1.46087	7.2334	0	-0.280942	0
CGTAGCGGTTCAGCGC	CD8T	3.77528	-2.88251	0	-0.735325	0	11.0855	-0.182	0	0	-0.0609772	0
CGTAGGCAGCGCCTTG	CD4T	13.0907	-1.58488	0	-0.325938	0	15.9124	1.85803	0	0	-0.274725	0
CGTAGGCCACTTACGA	CD4T	12.2847	-3.30158	0	-0.0976305	0	15.8911	1.48364	0	9.58915	-0.209621	0
CGTAGGCGTAGGAGTC	CD4T	11.2573	-4.88004	0	-0.271594	0	15.3622	2.17934	0	0	-0.31831	0
CGTAGGCGTAGTACCT	CD4T	9.78639	-1.7277	0	-0.264974	0	14.6438	1.95662	7.46605	0	-0.212396	0
CGTAGGCGTTAAAGAC	CD8T	5.94163	-3.72458	7.09997	-0.735325	0	6.11045	0.0647315	0	7.09997	-0.199001	0
CGTAGGCGTTATCCGA	CD4T	11.1113	-0.243563	0	-0.179335	0	14.9944	2.25727	0	0	-0.291758	0
CGTAGGCTCTTGGGTA	CD4T	10.9729	1.41697	0	-0.303783	0	13.9659	2.06242	8.48413	0	-0.24936	0
CGTCACTAGAAACGAG	B	-4.04712	-1.6632	13.022	1.0825	0	0	0.0490296	0	0	-0.11865	0
CGTCACTAGACAGGCT	CD4T	10.671	0.435458	0	-0.199873	0	14.5479	2.04486	7.21003	0	-0.29769	0
CGTCACTAGAGGTAGA	B	-6.05153	0.147643	14.4992	1.14232	0	9.35164	-0.1127	0	8.35384	0.0187413	0
CGTCACTAGCCTATGT	CD4T	10.0271	-0.521644	0	-0.289407	0	14.6319	1.8172	0	0	-0.289407	0
CGTCACTAGTGGCACA	CD4T	8.78466	-1.18553	0	-0.262208	0	13.9252	2.16915	0	0	-0.315495	0
CGTCACTCAAAGTGCG	CD8T	4.97348	-2.34017	0	-0.735325	0	0	0.0760012	0	0	-0.258339	0
CGTCACTCAAGCCATT	CD4T	11.7283	-4.13163	8.99262	-0.32241	0	15.5444	2.24702	0	0	-0.230211	0
CGTCACTCAGTTCATG	NK	2.68658	5.00108	0	-0.735325	0	10.9127	-0.227645	0	10.9127	0.605305	0
CGTCACTCATGCATGT	CD8T	3.3888	-3.57657	0	-0.735325	0	9.18167	0.0206048	0	0	-0.225808	0
CGTCACTGTAGTAGTA	NK	1.15411	4.92559	0	-0.735325	0	0	-0.187993	0	12.6697	0.556534	0
CGTCACTGTCAATACC	NK	5.65513	1.78029	0	-0.735325	0	11.4362	-0.281897	0	14.2431	0.432994	0
CGTCACTGTCGCATAT	CD4T	9.69706	-5.5132	0	-0.309595	0	16.0963	2.1055	0	8.87058	-0.309595	0
CGTCACTTCGCGTTTC	CD4T	7.64698	-4.32451	0	-0.28492	0	0	2.12278	0	0	-0.227443	0
CGTCACTTCGGCTACG	CD4T	9.29283	0.175138	0	-0.161724	0	14.7577	1.50386	0	0	-0.318746	0
CGTCAGGAGTCATCCA	CD4T	10.2005	-1.0653	0	-0.0706073	0	15.132	1.15309	0	10.8108	-0.223091	0
CGTCAGGGTTCCACGG	NK	3.14486	4.86456	0	-0.735325	0	0	-0.258024	0	12.5695	0.871361	7.92107
CGTCAGGTCTCATTCA	CD4T	14.0883	-3.28254	0	-0.252946	0	15.683	1.53418	0	0	-0.198992	0
CGTCCATAGCGTGAAC	CD4T	14.113	1.62645	0	-0.324511	0	16.2119	1.97595	8.35901	0	-0.324511	0
CGTCCATCAATCGAAA	CD4T	12.9293	-5.28239	8.69963	-0.235237	0	15.615	2.01852	7.39424	0	-0.334066	8.38995
CGTCCATCACAACTGT	NK	3.9572	4.73579	0	-0.735325	0	11.0104	-0.145011	0	12.5949	0.601161	0
CGTCCATCAGGATCGA	B	-3.26256	-1.07503	13.043	0.915061	7.82583	10.4589	-0.117492	0	10.4589	0.0768149	0
CGTCCATCATCTCGCT	B	-3.87531	-1.45516	13.2382	1.09276	7.89156	0	-0.0514386	0	0	0.179753	0
CGTCCATGTAACGTTC	CD8T	3.41003	-3.00732	0	-0.735325	0	10.8057	-0.0129976	0	0	-0.0822853	0
CGTCCATGTACAGCAG	CD4T	12.3411	-0.582251	9.12359	-0.257156	0	15.0983	2.15106	0	9.12359	-0.257156	0
CGTCCATGTACCCAAT	CD4T	10.6686	-0.521285	0	-0.241185	0	14.0627	1.98908	7.30028	0	-0.296165	0
CGTCCATGTCTGGTCG	CD4T	10.356	0.392234	0	-0.244327	0	15.2993	2.381	0	10.9781	-0.244327	0
CGTCCATTCTAGCACA	CD4T	9.91686	-1.41074	10.5618	-0.231278	0	15.4678	2.04287	0	0	-0.287479	0
CGTCTACAGACCGGAT	NK	1.94899	5.51616	0	-0.735325	0	0	-0.262994	0	11.8217	0.766216	0
CGTCTACAGTGGGTTG	CD4T	14.4994	-0.719757	9.80005	0.0717677	0	15.5264	1.74376	0	0	-0.22267	0
CGTCTACCAAGAGTCG	CD4T	9.65151	1.87698	0	-0.256735	0	14.1286	1.88953	0	0	-0.309617	0
CGTCTACCAGGACGTA	CD4T	13.6881	-4.90596	9.87782	-0.0402566	0	15.6042	1.05688	0	0	-0.15729	0
CGTCTACCATGCAACT	CD4T	12.609	-3.38986	8.40737	-0.307221	0	14.4255	1.66719	0	0	-0.257132	0
CGTCTACCATGCCTAA	NK	1.98848	5.50623	9.51885	-0.735325	0	0	-0.0903815	0	12.5171	0.51052	9.80261
CGTCTACGTGATAAAC	NK	1.33254	6.14116	8.632	-0.735325	0	8.632	-0.272264	6.10764	11.6288	0.843627	0
CGTCTACGTTCTGTTT	NK	3.93632	3.50695	0	-0.735325	0	10.9636	-0.17225	0	11.9633	0.510364	0
CGTCTACTCATCACCC	CD4T	7.40103	-5.54135	8.72614	-0.240354	0	8.72614	1.6908	0	0	-0.290095	0
CGTCTACTCGCGATCG	CD4T	13.1614	1.91248	0	-0.314319	0	15.9146	1.77706	0	0	-0.314319	0
CGTGAGCAGATGTTAG	NK	1.36005	5.39191	9.18669	-0.735325	0	0	-0.163893	0	12.7694	0.589356	8.69963
CGTGAGCAGTCAAGGC	NK	1.57022	5.80963	0	-0.735325	0	9.26857	-0.0854334	0	12.4364	0.573511	0
CGTGAGCCAACGATCT	CD4T	8.78727	-0.775611	0	-0.215221	0	14.3278	2.36224	0	0	-0.319927	0
CGTGAGCCAGACAAAT	CD4T	10.4919	0.960325	0	-0.151219	0	14.7484	1.99324	0	0	-0.263527	0
CGTGAGCGTAATCACC	CD8T	10.71	-4.26991	0	-0.735325	0	10.5295	-0.0288485	0	0	0.111132	0
CGTGAGCGTAGAGGAA	NK	1.12907	5.45158	0	-0.735325	0	9.20524	-0.188283	0	12.6625	0.41916	0
CGTGAGCGTAGCTTGT	CD4T	15.2067	-1.21472	0	-0.205932	0	16.4735	2.06501	7.68622	0	-0.313696	0
CGTGAGCGTGTGACGA	CD4T	13.5065	-3.71631	9.1626	-0.223168	0	16.3598	1.86084	0	0	-0.223168	0
CGTGAGCGTTATTCTC	CD8T	5.8959	-6.40134	9.63876	-0.735325	0	0	-0.138956	0	9.63876	0.063552	0
CGTGAGCTCACATACG	CD4T	12.7035	-3.87842	0	-0.22348	0	14.9829	1.97387	0	9.89691	-0.274631	0
CGTGAGCTCAGTTAGC	CM	10.73	15.1483	7.80521	-0.735325	0	12.3226	0.696986	0	7.80521	-0.735325	0
CGTGAGCTCATAGCAC	CD4T	13.1054	-1.10538	9.60027	-0.298956	0	16.2849	1.89432	0	0	-0.298956	0
CGTGAGCTCATCATTC	CD8T	11.2527	-6.75905	0	-0.735325	0	9.35258	0.0922257	0	0	-0.181532	0
CGTGTAAAGTTCCACA	CD8T	5.10687	-4.38192	0	-0.735325	0	10.089	0.0681148	0	0	-0.169536	0
CGTGTAACACACAGAG	CD4T	10.3641	-5.81654	0	-0.323514	0	15.6889	2.0288	8.25069	0	-0.261185	0
CGTGTAACACAGACAG	NK	1.4383	6.11215	9.29814	-0.735325	0	9.29814	-0.0830375	0	10.8816	0.900023	0
CGTGTAACAGCTCGAC	CD4T	9.09112	-1.33556	0	-0.29792	0	14.295	1.94606	0	0	-0.248663	0
CGTGTAAGTCGCGAAA	CD4T	10.3593	0.284834	0	-0.276854	0	15.4046	1.87856	0	0	-0.276854	0
CGTGTAAGTGGGTATG	CD4T	13.1541	-5.11275	0	-0.235237	0	14.6462	1.20524	0	0	-0.164957	0
CGTGTAATCACCGTAA	CM	10.7681	15.2435	0	-0.735325	0	10.5931	0.72225	0	0	-0.735325	0
CGTGTCTAGAAACCGC	NK	4.29845	2.50202	0	-0.735325	0	0	-0.251326	0	13.7498	0.441499	0
CGTGTCTAGAGACTAT	CD4T	12.0144	-5.5999	9.25709	-0.290502	0	15.4446	1.58322	0	0	-0.189725	0
CGTGTCTCACTGTTAG	NK	4.32174	3.70494	0	-0.735325	0	10.668	-0.145644	0	12.2524	0.353752	0
CGTGTCTGTTTGGGCC	CD4T	8.22667	-1.22824	0	-0.367308	0	14.4042	2.05765	0	11.4046	-0.320446	0
CGTGTCTTCAACGAAA	NK	3.46631	5.98722	8.79974	-0.735325	0	9.79812	-0.249579	0	12.1188	1.04577	7.64132
CGTGTCTTCAGGCCCA	CD4T	8.97582	1.66712	0	-0.296565	0	14.6097	2.40735	0	0	-0.241631	0
CGTGTCTTCGAACGGA	CD4T	10.8385	-0.51254	0	-0.333051	0	14.8378	2.06512	7.30275	0	-0.282688	0
CGTGTCTTCGATGAGG	CD4T	10.3952	-5.65467	0	-0.172161	0	15.631	1.20071	9.26769	0	-0.172161	0
CGTGTCTTCTGCAAGT	CD4T	10.5763	1.43865	0	-0.320132	0	15.4232	1.83496	6.71787	0	-0.274306	0
CGTTAGAAGATGTAAC	CM	10.5533	15.6308	8.35972	-0.735325	0	13.0834	0.735265	7.56999	8.35972	-0.735325	0
CGTTAGAGTAAAGTCA	CD4T	12.5573	-0.409175	0	-0.238067	0	13.2936	1.71644	0	0	-0.329325	0
CGTTAGAGTACTCTCC	NK	4.63765	2.12349	0	-0.735325	0	11.1941	-0.127219	0	13.1936	0.272932	0
CGTTAGATCGGTGTCG	NK	2.97602	6.78241	0	-0.735325	0	10.7012	-0.241673	0	11.4378	0.768506	0
CGTTAGATCTGTGCAA	NK	1.34192	4.41721	0	-0.735325	0	10.5338	-0.266485	0	13.5329	0.709001	7.71355
CGTTAGATCTTTAGGG	NK	2.68563	3.52816	0	-0.735325	0	11.2457	-0.155944	0	11.5675	0.795566	0
CGTTCTGAGAGCTGGT	NK	1.52184	4.92729	9.04556	-0.735325	0	0	-0.209348	0	12.628	1.11177	7.98853
CGTTCTGAGCTTATCG	NK	3.59884	4.38228	0	-0.735325	0	11.5903	-0.13581	0	12.9526	0.469267	0
CGTTCTGAGGGCTTGA	NK	1.4042	3.81521	0	-0.735325	0	0	-0.281611	0	11.1089	0.969688	0
CGTTCTGAGGGTGTGT	CD4T	11.8338	-5.8214	9.04784	-0.300066	0	15.4375	1.77256	8.53992	0	-0.29008	0
CGTTCTGCAAGCTGAG	NK	5.85996	0.676927	0	-0.735325	0	10.4528	-0.315985	0	11.4523	0.450335	0
CGTTCTGCACCACGTG	NK	5.08997	2.21668	0	-0.735325	0	10.4834	-0.131566	0	11.4829	0.695299	0
CGTTCTGCAGTATGCT	NK	1.259	5.98096	0	-0.735325	0	10.4013	-0.086486	0	13.3072	1.0613	0
CGTTCTGCAGTCAGAG	CM	11.0503	15.4612	8.38179	-0.735325	0	11.378	0.729487	0	9.37963	-0.735325	0
CGTTCTGGTACACCGC	CD4T	14.017	-2.97777	0	-0.223615	0	16.2922	2.30693	7.24372	0	-0.223615	0
CGTTCTGGTACCCAAT	CD4T	8.87074	0.757563	0	-0.135827	0	14.534	0.619494	0	0	-0.215371	0
CGTTCTGGTACCGAGA	CD4T	12.6113	-3.54674	0	-0.286207	0	15.8309	1.4674	0	0	-0.227258	0
CGTTCTGGTCGCTTCT	NK	3.32583	4.19671	0	-0.735325	0	0	-0.144657	0	13.4456	0.634275	8.36609
CGTTCTGGTTTACTCT	B	-3.72871	-1.82924	12.8443	1.22975	7.50051	0	-0.0888184	0	0	0.0156062	0
CGTTCTGTCAACACTG	CD4T	9.3874	-2.07369	0	-0.15189	0	13.9392	1.40895	9.41798	0	-0.227094	0
CGTTCTGTCAAGATCC	CD4T	9.03171	-4.29121	9.23093	-0.311808	0	16.1943	1.82791	0	0	-0.311808	0
CGTTCTGTCATCGATG	NK	4.89664	2.08988	0	-0.735325	0	0	-0.197292	0	13.1903	0.465285	0
CGTTCTGTCTCAACTT	NK	1.00533	5.04501	0	-0.735325	0	10.0119	-0.154585	0	12.3327	1.2475	7.68005
CGTTGGGAGCACGCCT	CD4T	9.00158	-6.18742	8.61277	-0.166462	0	16.4229	1.67847	7.2552	8.61277	-0.269445	0
CGTTGGGCAGATAATG	CD8T	6.45456	-0.0667207	9.79237	-0.735325	0	13.4913	-0.0461759	6.44576	10.7916	-0.133599	0
CGTTGGGGTAAGGATT	CD4T	9.11208	-4.75318	0	-0.277631	0	15.9232	1.74832	0	9.3404	-0.320639	0
CGTTGGGGTACAAGTA	CD8T	5.00258	-2.63043	0	-0.735325	0	9.90932	-0.0941625	0	0	-0.105596	0
CGTTGGGGTCTGATCA	NK	3.26165	5.1326	0	-0.735325	0	10.8669	-0.232814	0	12.5668	1.01559	0
CGTTGGGGTTTAGCTG	CD4T	7.61609	-0.189989	0	-0.242056	0	13.6743	1.93596	7.20897	0	-0.29157	0
CGTTGGGTCAACGGGA	CD4T	12.767	-2.50102	0	-0.238695	0	16.3556	1.74959	7.85566	8.70082	-0.238695	0
CGTTGGGTCCCTCTTT	CD4T	6.98302	0.102245	0	-0.228625	0	13.3078	2.14852	0	10.3088	-0.228625	0
CGTTGGGTCCTATTCA	CD4T	15.9693	0.952768	8.88749	-0.306185	0	16.1699	1.97397	0	8.88749	-0.306185	0
CGTTGGGTCTATGTGG	NK	2.00467	6.49611	0	-0.735325	0	0	-0.303164	0	12.0288	0.69067	8.37463
CTAACTTCAATGGATA	CD4T	15.3524	1.80854	0	-0.121591	0	16.0028	1.2354	9.89828	0	-0.0379489	0
CTAACTTGTACCAGTT	NK	3.44546	4.31431	0	-0.735325	0	10.5467	-0.274023	0	11.5462	0.973942	0
CTAACTTGTCGCTTCT	B	-4.75432	-0.364534	14.1404	0.967099	0	10.2108	-0.116509	0	8.21448	0.0782443	0
CTAACTTGTCTTCAAG	NK	1.60026	4.37201	0	-0.735325	0	8.95007	-0.133045	0	12.6478	0.743326	0
CTAACTTGTGGTTTCA	CD4T	15.9043	-1.15957	0	-0.205819	0	15.8216	2.02282	0	0	-0.351687	0
CTAACTTTCATTGCGA	CD4T	7.55071	-0.453991	0	-0.306227	0	12.4534	1.92417	0	0	-0.197786	0
CTAACTTTCTGTACGA	CM	11.0376	15.3811	8.13018	-0.735325	0	11.9327	0.593946	8.88579	0	-0.735325	0
CTAAGACAGGGCTTGA	CD4T	14.1407	0.657413	0	-0.2611	0	15.9125	1.65426	0	0	-0.2611	0
CTAAGACAGTCATGCT	CD4T	13.3931	-5.40979	0	-0.126528	0	14.9316	0.735816	0	0	-0.208474	0
CTAAGACCAGCGAACA	CD4T	9.87268	-5.45604	0	-0.233508	0	15.9392	1.88493	8.66047	0	-0.335929	0
CTAAGACCAGGAATGC	CD4T	13.3074	-6.14408	0	-0.112813	0	16.0602	0.916654	9.72992	10.1788	-0.112813	0
CTAAGACGTTGTGGCC	CD4T	11.5623	-3.68638	0	-0.284956	0	14.7756	1.842	0	0	-0.284956	0
CTAAGACTCCCAACGG	CD4T	9.32534	0.631738	0	-0.272762	0	14.291	2.25303	7.36928	11.1216	-0.324477	0
CTAAGACTCCTCAATT	NK	2.97738	6.39681	0	-0.735325	0	0	-0.134948	0	12.7094	0.797644	8.02871
CTAAGACTCTCGCTTG	NK	2.11168	5.85907	0	-0.735325	0	10.2074	-0.235815	0	11.2068	0.768128	8.84857
CTAATGGAGAGGGATA	CD4T	13.291	1.86291	8.92541	-0.167154	0	15.7298	1.77881	0	0	-0.270997	0
[truncated: 2,604 more rows]
