# Supplementary material for: scMINER: a mutual information-based framework for clustering and hidden driver inference from single-cell transcriptomics data
Source: Nat Commun. 2025 May 8;16:4305. doi: 10.1038/s41467-025-59620-6 (PMC12062461; doi:10.1038/s41467-025-59620-6)
Supplement: Supplementary file 4 — Source Data [file 41467_2025_59620_MOESM4_ESM.zip › SourceData/Source_Data_Figure_S10.xlsx]

## Sheet: Figure_S10a,b
Cell_Barcode	True_Label	UMAP_1	UMAP_2	Bhlhe40			Irl1			Foxo1			Cx3cr1		Tcf7		Havcr2
				Expression	Activity_SCENIC	Activity_scMINER	Expression	Activity_SCENIC	Activity_scMINER	Expression	Activity_SCENIC	Activity_scMINER	Expression	Activity_scMINER	Expression	Activity_scMINER	Expression	Activity_scMINER
AAACCTGAGCTGCCCA-1	TEX_terminally	13.053	6.57782	0	0.289509	0.473209	0	0.641792	0.586359	0	0.308422	0.351369	0	0.0989849	0.83758	0.145407	0	0.371064
AAACCTGCAAACCTAC-1	TEX_terminally	12.6259	5.29092	0.693416	0.458305	0.681711	0.761835	0.500549	0.820191	0	0.331179	0.157506	0	0.189801	0	0.098322	0	0.26035
AAACCTGCAAGCCATT-1	TEX_terminally	11.3797	4.2649	0.686007	0.374916	0.559964	0.753695	0.443987	0.617237	0	0.242283	0.281908	0	0.0771675	0.769947	0.125146	0	0.418566
AAACCTGGTCGGCTCA-1	TEX_terminally	12.5891	4.90514	0.685308	0.494284	0.679515	0.752927	0.371148	0.775016	0.806204	0.347405	0.303447	0	0.10672	0	0.117741	0	0.287229
AAACCTGGTGTGGCTC-1	TEX_terminally	10.8055	8.41351	0.700579	0.453934	0.594569	0.769704	0.546594	0.702685	0	0.248814	0.221432	0	0.0770534	0	0.135143	0	0.287443
AAACCTGTCAGCTGGC-1	TEX_intermediate	4.0746	10.8899	0	0.276059	0.637362	0	0.561591	0.753342	0	0.347061	0.396965	0.809324	0.78566	0	0.393124	0	0.249984
AAACCTGTCCAAACTG-1	TEX_intermediate	6.42997	13.5934	0.800988	0.401143	0.531955	0.791194	0.540421	0.611633	0	0.415813	0.418879	0.863522	0.722543	0	0.391735	0	0.302011
AAACCTGTCTGAGGGA-1	TEX_intermediate	6.55931	14.5412	0.728332	0.631137	0.440231	0	0.329584	0.368376	0	0.307735	0.336979	0	0.573672	0	0.397021	0	0.447023
AAACCTGTCTTCGAGA-1	TEX_terminally	12.2862	7.97345	0	0.522192	0.523645	0.779082	0.452995	0.795868	0	0.317841	0.294083	0	0.0507057	0	0.19113	0	0.246085
AAACGGGAGACACGAC-1	TEX_terminally	12.5974	8.20716	0	0.488231	0.762069	0	0.592318	0.853922	0	0.258164	0.216139	0	0.042039	0	0.199731	0	0.590883
AAACGGGAGTGAACAT-1	TEX_terminally	11.2883	5.73257	0.667654	0.359449	0.646914	0	0.363969	0.665772	0	0.344105	0.139831	0	0.105164	0	0.147937	0	0.339342
AAACGGGGTCTTCAAG-1	TEX_intermediate	6.55493	11.7033	0.791167	0.363147	0.558777	0	0.416141	0.615521	0	0.241251	0.303401	0	0.783052	0	0.370891	0	0.308577
AAACGGGTCGGCTTGG-1	TEX_terminally	9.01452	7.02192	0.676165	0.264627	0.743566	0	0.619433	0.828566	0	0.258439	0.259093	0	0.0381147	0	0.100474	0	0.442016
AAAGATGAGAAACCTA-1	TEX_progenitor	-0.368409	0.590923	0.717702	0.352051	0.481403	0.699831	0.389255	0.427148	0	0.244345	0.768288	0	0.0742807	0	0.856605	0	0.294102
AAAGATGAGTCCGTAT-1	TEX_terminally	11.7798	3.10777	0.841063	0.571284	0.558149	0	0.29936	0.718744	0	0.362874	0.220185	0	0.0874277	0	0.101244	0	0.257154
AAAGATGGTGACCAAG-1	TEX_intermediate	5.04253	14.9255	0.690207	0.400134	0.563553	0	0.489941	0.612955	0	0.327054	0.513014	0	0.756949	0	0.343929	0	0.170853
AAAGCAAAGAATCTCC-1	TEX_terminally	12.2981	6.57761	0.681516	0.50269	0.715926	0	0.38834	0.719643	0	0.342867	0.217851	0.734723	0.112689	0	0.115406	0	0.299365
AAAGCAAAGCGTTTAC-1	TEX_progenitor	0.14145	0.877488	0.764039	0.414593	0.451535	0	0.326292	0.385888	0	0.385493	0.684576	0	0.137807	0.80446	0.806607	0	0.367262
AAAGCAAAGGACTGGT-1	TEX_terminally	13.0688	5.85346	0	0.311365	0.553725	0.919997	0.536763	0.647721	0	0.365761	0.241581	0	0.0523748	0	0.162757	0	0.183843
AAAGCAAAGGTGCACA-1	TEX_terminally	11.9991	6.73147	0	0.300605	0.526839	0.786715	0.443896	0.602668	0	0.23912	0.206333	0	0.0547551	0	0.0996198	0	0.406058
AAAGCAACATAAGACA-1	TEX_intermediate	4.81408	15.6036	0.774852	0.413584	0.563456	0.762513	0.475812	0.536748	0	0.336954	0.361074	0	0.849233	0	0.514191	0.882128	0.612334
AAAGCAAGTAAGCACG-1	TEX_intermediate	3.97745	11.4988	0.860262	0.319771	0.612171	0.738906	0.49177	0.767333	0.79119	0.282296	0.283025	0.812147	0.867695	0	0.292979	0	0.150837
AAAGCAAGTGCAGACA-1	TEX_intermediate	2.76653	7.4924	0.722457	0.258238	0.665397	0	0.40439	0.695051	0	0.285871	0.282475	0	0.773227	0.720247	0.518092	0	0.180021
AAAGCAAGTGGTCTCG-1	TEX_terminally	10.4335	5.8504	0.803243	0.526227	0.673302	0	0.544353	0.811309	0	0.365143	0.393041	0	0.0465864	0	0.138119	0	0.357743
AAAGCAATCACTTACT-1	TEX_intermediate	6.62081	12.8552	0.72402	0.135171	0.522183	0.795459	0.496891	0.531695	0	0.257339	0.398353	0	0.835191	0	0.425758	0	0.42815
AAAGTAGAGAAGGTGA-1	TEX_intermediate	5.28467	13.3071	0.777992	0.336247	0.547028	0.90674	0.508871	0.597025	0	0.223513	0.286886	0	0.68079	0.782474	0.431269	0	0.254307
AAAGTAGAGACAGACC-1	TEX_intermediate	3.81655	13.2343	0.886437	0.717216	0.662426	0.744263	0.468861	0.764176	0	0.343623	0.360036	0.73031	0.725415	0	0.425107	0	0.24163
AAAGTAGAGATGAGAG-1	TEX_intermediate	5.43265	12.3855	0.839769	0.313719	0.570602	0.870637	0.423137	0.531233	0	0.289309	0.236922	0.767163	0.604825	0	0.393168	0	0.210947
AAAGTAGCAAGAGGCT-1	TEX_intermediate	6.31417	14.1305	0	0.498655	0.393737	0	0.297531	0.493023	0.872878	0.368649	0.325277	0.799912	0.64781	0	0.450808	0	0.495511
AAAGTAGCATCGATTG-1	TEX_intermediate	4.84455	11.9541	0.778813	0.328514	0.629182	0	0.400823	0.616829	0	0.336954	0.311384	0.839616	0.808234	0	0.400722	0.887157	0.571803
AAAGTAGTCCGTCATC-1	TEX_terminally	11.8608	5.16048	0.674696	0.446873	0.643616	0	0.470965	0.741949	0	0.408525	0.147939	0	0.0411913	0	0.141261	0	0.205485
AAAGTAGTCTATGTGG-1	TEX_intermediate	7.76591	12.3197	0	0.246806	0.488953	0	0.394284	0.579636	0	0.276521	0.353411	0	0.816892	0	0.378265	0	0.428985
AAAGTAGTCTGAGGGA-1	TEX_terminally	13.1516	4.39122	0.853641	0.742434	0.524671	0	0.43658	0.577501	0	0.327948	0.236574	0	0.0552022	0.814226	0.13376	0	0.3371
AAATGCCAGCCGGTAA-1	TEX_progenitor	-0.874179	0.885057	0	0.338937	0.458417	0.716294	0.401966	0.387549	0	0.383706	0.7764	0	0.0930622	0.822372	0.836399	0	0.252023
AAATGCCAGCTGAACG-1	TEX_progenitor	1.6872	0.0795395	0.67556	0.379287	0.432413	0	0.424371	0.266109	0	0.381231	0.647301	0	0.0910958	0	0.790903	0	0.509699
AAATGCCAGGGTGTTG-1	TEX_terminally	8.64187	6.44679	0.780133	0.152993	0.700534	0.71643	0.549703	0.816723	0	0.263321	0.329265	0	0.090778	0	0.103266	0.828816	0.228292
AAATGCCAGTGGACGT-1	TEX_intermediate	3.96679	14.7438	0.692496	0.358104	0.602262	0	0.578006	0.586461	0	0.396012	0.38949	0.884694	0.792826	0	0.395576	0	0.288941
AAATGCCTCACCTCGT-1	TEX_intermediate	5.03243	8.61178	0.827384	0.609617	0.692913	0	0.613397	0.73639	0	0.340804	0.434379	0	0.769299	0	0.352246	0	0.107365
AAATGCCTCCAGGGCT-1	TEX_intermediate	4.9834	13.876	0.670941	0.282112	0.533109	0	0.418884	0.698476	0	0.339429	0.414072	0.810414	0.727291	0	0.408063	0	0.463714
AAATGCCTCCCAAGAT-1	TEX_terminally	8.78715	5.97591	0.652088	0.239744	0.863248	0	0.534522	0.797172	0	0.379031	0.0969542	0	0.0941941	0	0.0967653	0	0.179611
AAATGCCTCTAGAGTC-1	TEX_progenitor	2.46009	3.4194	0	0.243779	0.512848	0	0.42396	0.451712	0.728269	0.414988	0.958181	0	0.0777869	0	0.886626	0	0.178409
AACACGTAGAAGCCCA-1	TEX_progenitor	-0.27568	1.62226	0.621801	0.529254	0.514902	0	0.381024	0.440027	0	0.377656	0.78071	0	0.0633886	0.697884	0.914778	0	0.291959
AACACGTAGCAGACTG-1	TEX_progenitor	7.23004	12.1283	0	0.528917	0.278843	0.860007	0.464883	0.3093	0.825773	0.43692	0.745957	0	0.126806	0	0.785027	0	0.258062
AACACGTAGCTAAGAT-1	TEX_intermediate	7.4822	12.5288	0.795789	0.601883	0.559003	0	0.302012	0.530957	0	0.366105	0.303897	0	0.698904	0	0.406839	0	0.434528
AACACGTCATCCCACT-1	TEX_intermediate	5.53999	13.1407	0	0.308339	0.482246	0	0.19177	0.558309	0	0.334479	0.531965	0	0.823329	0	0.374108	0	0.571631
AACACGTGTATGAAAC-1	TEX_intermediate	5.51708	7.44884	0.75417	0.47041	0.767064	0.687985	0.588249	0.848237	0	0.396219	0.476625	0	0.742071	0	0.424691	0.79591	0.456864
AACACGTGTGAGTATA-1	TEX_progenitor	0.201112	1.50964	0.62556	0.302959	0.532488	0	0.348468	0.430311	0	0.355105	0.797625	0	0.116832	0	0.886581	0	0.309193
AACACGTGTGTGGCTC-1	TEX_terminally	12.6342	7.10708	0	0.561197	0.578961	0	0.519113	0.706715	0	0.348298	0.168545	0	0.0483515	0	0.080082	0	0.310335
AACACGTGTTGTTTGG-1	TEX_progenitor	1.72433	-2.60094	0.721027	0.495965	0.235286	0	0.193324	0.191966	0	0.492128	0.622004	0	0.0936993	0.809252	0.6642	0	0.345462
AACACGTTCAACCAAC-1	TEX_progenitor	-2.58371	1.42198	0	0.333894	0.383326	0.895733	0.349657	0.400275	0.768984	0.379718	0.84457	0	0.0832636	0.824289	0.779908	0	0.360082
AACCATGAGCTAGTTC-1	TEX_intermediate	5.68043	12.737	0.793118	0.474109	0.650671	0	0.355738	0.726711	0.782364	0.422619	0.454985	0.804045	0.773448	0	0.434138	0	0.343369
AACCATGTCTCTGTCG-1	TEX_intermediate	4.78184	9.91133	0	0.237054	0.57658	0	0.494925	0.636321	0	0.340736	0.326335	0.738282	0.760303	0	0.459562	0	0.375572
AACCGCGAGAGCCCAA-1	TEX_intermediate	7.0147	12.5229	0	0.347344	0.409568	0.819521	0.262963	0.456041	0	0.421588	0.16152	0	0.759784	0	0.390294	0	0.75634
AACCGCGAGATCCCGC-1	TEX_terminally	11.5724	5.90465	0	0.306321	0.632481	0	0.466484	0.672179	0	0.34438	0.263328	0	0.0833744	0	0.183891	0	0.379366
AACCGCGCACAGGCCT-1	TEX_terminally	10.5928	5.98821	0.75111	0.46772	0.65676	0	0.527526	0.784027	0	0.285184	0.259168	0	0.0414827	0	0.0792503	0	0.20636
AACCGCGCAGTCCTTC-1	TEX_progenitor	1.45416	-0.147854	0.819399	0.271352	0.380934	0	0.275492	0.404671	0	0.425232	0.681878	0	0.069176	0.828898	0.778517	0	0.295156
AACCGCGCATTCCTGC-1	TEX_intermediate	4.04461	7.03022	0	0.334902	0.609371	0	0.48738	0.6013	0.754867	0.354486	0.408439	0.691765	0.709377	0	0.350541	0	0.293766
AACCGCGGTAATCACC-1	TEX_progenitor	-0.594814	3.30055	0	0.234364	0.610761	0	0.469547	0.585829	0	0.497422	0.877247	0	0.0934794	0.752631	0.916097	0	0.235398
AACCGCGGTCTCTCGT-1	TEX_terminally	11.2804	8.90642	0	0.507734	0.560726	0	0.521125	0.569274	0	0.240083	0.333443	0	0.0415205	0	0.158914	0	0.143288
AACCGCGTCCAGAGGA-1	TEX_intermediate	5.14628	12.3534	0.870555	0.340619	0.575803	0	0.466027	0.573239	0	0.316741	0.260884	0	0.741403	0	0.425383	0.900914	0.396824
AACGTTGCAACTGCGC-1	TEX_intermediate	6.06466	14.709	0.698447	0.282448	0.526904	0	0.406219	0.620538	0	0.343761	0.28487	0	0.687195	0	0.396662	0	0.283693
AACGTTGCAAGCCGTC-1	TEX_terminally	12.5611	5.64205	0.719973	0.53228	0.651836	0	0.419433	0.873177	0	0.401306	0.166204	0	0.127376	0	0.141362	0	0.3451
AACGTTGCATTGAGCT-1	TEX_terminally	12.3162	5.48842	0.686213	0.381977	0.669342	0.753922	0.484911	0.595269	0	0.359986	0.210363	0	0.0436213	0	0.119852	0	0.345699
AACGTTGGTGATGCCC-1	TEX_intermediate	5.76527	14.6844	0.832725	0.259919	0.430681	0.774095	0.269684	0.687508	0	0.363218	0.415746	0	0.693296	0	0.437258	0	0.425718
AACGTTGTCAGGCAAG-1	TEX_terminally	12.8514	4.34739	0	0.654338	0.556172	0.768122	0.314403	0.68442	0	0.394087	0.197703	0	0.103448	0	0.132615	0	0.37179
AACTCAGAGTTATCGC-1	TEX_intermediate	5.45097	14.3629	0	0.391392	0.507051	0	0.465706	0.616305	0	0.313922	0.332702	0.860688	0.750396	0	0.417378	0	0.301246
AACTCAGCAACTGCTA-1	TEX_intermediate	5.6217	12.9994	0.795577	0.238736	0.561301	0	0.399863	0.752956	0	0.396356	0.230922	0	0.9677	0	0.364921	0.908439	0.547739
AACTCAGCAGTATGCT-1	TEX_intermediate	1.73124	6.55543	0.704188	0.22764	0.763125	0	0.440055	0.743222	0	0.4077	0.469328	0.672174	0.830895	0.699788	0.485221	0	0.483251
AACTCAGGTAGCGTAG-1	TEX_intermediate	5.00559	14.0014	0	0.440148	0.390074	0.824945	0.28834	0.486709	0	0.25122	0.456486	0	0.616766	0	0.45096	0	0.351419
AACTCAGGTATAAACG-1	TEX_terminally	14.1122	4.11645	0	0.544048	0.327624	0	0.331413	0.536688	0	0.45562	0.198923	0	0.114922	0	0.153311	0	0.347946
AACTCAGGTTTGACAC-1	TEX_progenitor	1.52443	-1.41571	0	0.556153	0.239208	0.866849	0.285002	0.231421	0	0.378962	0.546381	0	0.141691	0	0.724917	0	0.527205
AACTCAGGTTTGCATG-1	TEX_intermediate	5.63571	12.983	0	0.765972	0.398973	0.946704	0.4262	0.551221	0.862886	0.22482	0.451739	0.790755	0.735171	0	0.424646	0	0.570296
AACTCAGTCAAAGTAG-1	TEX_terminally	12.7221	8.17924	0.701471	0.244452	0.558537	0	0.505533	0.689622	0	0.223513	0.212325	0	0.0503445	0	0.0977568	0	0.244348
AACTCCCAGGCGTACA-1	TEX_intermediate	5.26208	10.0946	0.828069	0.407532	0.592907	0.768987	0.346045	0.654631	0	0.358061	0.275452	0	0.858352	0.785569	0.422747	0	0.40692
AACTCCCAGGGATGGG-1	TEX_progenitor	4.0467	1.29822	0.738629	0.334902	0.416483	0	0.279012	0.310201	0	0.388381	0.756775	0	0.124055	0.738362	0.80467	0	0.23691
AACTCCCCACATTCGA-1	TEX_intermediate	3.20295	10.8183	0.732379	0.497983	0.641985	0.715923	0.4	0.701563	0	0.251633	0.334524	0.789557	0.725249	0	0.485524	0.82823	0.40128
AACTCCCCACCATCCT-1	TEX_progenitor	1.51864	-2.47385	0.728689	0.341964	0.147949	0	0.280887	0.140664	0	0.343417	0.622678	0	0.0673321	0	0.627278	0	0.362706
AACTCCCGTAAGGGAA-1	TEX_progenitor	1.78887	-0.264669	0.753665	0.409549	0.412324	0	0.431321	0.329907	0.79158	0.489447	0.837397	0	0.0690244	0.75521	0.78932	0	0.299133
AACTCCCGTAGATTAG-1	TEX_progenitor	1.6747	-0.570459	0.685349	0.469738	0.349797	0	0.321353	0.332974	0	0.382537	0.740131	0	0.0799027	0.859902	0.789559	0	0.23636
AACTCCCGTAGCGTGA-1	TEX_intermediate	5.64108	14.9066	0.746198	0.429724	0.50699	0	0.489666	0.507991	0	0.25342	0.457543	0	0.737856	0	0.338733	0	0.350893
AACTCCCGTCTCTTTA-1	TEX_progenitor	-0.719157	0.423494	0.742419	0.397108	0.451234	0.726934	0.402926	0.358397	0	0.339567	0.660761	0	0.0595045	0	0.826191	0	0.107992
AACTCCCTCTGTTGAG-1	TEX_progenitor	1.99481	0.339033	0.729826	0.380296	0.436294	0	0.34385	0.364904	0	0.406394	0.753232	0	0.155693	0.819127	0.792245	0	0.277028
AACTCCCTCTTAGAGC-1	TEX_intermediate	5.19155	13.4862	0.707168	0.329523	0.435495	0	0.297577	0.581341	0	0.244414	0.444795	0	0.757616	0	0.526656	0	0.285695
AACTCTTAGCGCTCCA-1	TEX_progenitor	1.1333	1.27461	0	0.367518	0.396976	0	0.338043	0.404244	0	0.300172	0.692753	0	0.10117	0.827415	0.78918	0	0.318399
AACTCTTCAGCTCGCA-1	TEX_terminally	11.8086	4.46009	0	0.478816	0.594394	0.74094	0.543301	0.716684	0	0.420351	0.334445	0	0.106565	0	0.190141	0	0.279934
AACTCTTCAGCTTCGG-1	TEX_terminally	6.71546	5.68939	0.643	0.650639	0.760957	0.706444	0.551715	0.685091	0	0.301478	0.195115	0	0.110856	0	0.0847286	0	0.241077
AACTCTTCATCGATGT-1	TEX_intermediate	4.40813	8.92013	0.654957	0.581372	0.694641	0.808307	0.664655	0.778757	0	0.414094	0.339026	0	0.65187	0	0.375221	0	0.401216
AACTCTTCATTAGCCA-1	TEX_intermediate	5.49067	12.1281	0.857652	0.284465	0.535119	0	0.523503	0.761151	0	0.319972	0.268409	0	0.687592	0	0.477102	0	0.222619
AACTCTTGTAAGGGAA-1	TEX_intermediate	6.73299	13.8014	0	0.380296	0.398636	0	0.435299	0.466586	0	0.276177	0.295186	0	0.684461	0	0.415311	0	0.215528
AACTGGTAGAATAGGG-1	TEX_progenitor	2.04359	-1.02781	0	0.350706	0.311275	0.760108	0.20192	0.316374	0	0.348436	0.637985	0	0.106294	0.867202	0.724744	0	0.41544
AACTGGTAGATAGCAT-1	TEX_progenitor	0.426368	-0.55485	0.827593	0.407196	0.417872	0.731649	0.22684	0.390883	0	0.354899	0.817692	0	0.0859371	0	0.844353	0	0.34298
AACTGGTCAGTAGAGC-1	TEX_terminally	10.517	7.85457	0.674248	0.417619	0.729248	0.88151	0.678647	0.716808	0	0.272052	0.145988	0	0.0684451	0	0.182124	0	0.37973
AACTGGTCATCTATGG-1	TEX_intermediate	5.48716	11.9861	0	0.350706	0.384582	0	0.499726	0.407406	0	0.389618	0.407982	0	0.602565	0	0.339378	0	0.359411
AACTGGTCATGTTCCC-1	TEX_terminally	12.7356	5.1216	0.822033	0.580699	0.594166	0.762367	0.437311	0.646159	0	0.350773	0.280797	0	0.0791718	0	0.17389	0	0.361768
AACTGGTCATTCCTCG-1	TEX_terminally	12.6166	7.34697	0.680646	0.650303	0.584577	0	0.47604	0.795954	0	0.327398	0.270862	0	0.0746671	0	0.087019	0	0.27824
AACTGGTGTATAAACG-1	TEX_progenitor	0.545997	0.431725	0.721111	0.573302	0.376918	0	0.296388	0.363562	0	0.388587	0.682549	0	0.11497	0	0.77339	0	0.360827
AACTGGTGTCTAGTCA-1	TEX_progenitor	1.94189	-0.946767	0.779226	0.325151	0.357448	0.767312	0.175766	0.179808	0	0.33111	0.6996	0	0.097999	0.783858	0.753459	0	0.331978
AACTGGTGTTAGGGTG-1	TEX_terminally	10.9759	8.25418	0	0.207128	0.615178	0	0.494604	0.740012	0	0.37353	0.330189	0	0.0467985	0	0.0766932	0	0.428613
AACTGGTTCTGGGCCA-1	TEX_intermediate	3.74163	7.56289	0.636333	0.414929	0.799019	0	0.673114	0.751307	0.748589	0.326573	0.374075	0.824008	0.776559	0	0.471446	0	0.376238
AACTTTCAGATGTGTA-1	TEX_progenitor	2.80005	4.39327	0	0.31809	0.516169	0.791012	0.440329	0.540446	0	0.415194	0.781878	0	0.0685795	0	0.912261	0	0.170771
AACTTTCAGCAGGTCA-1	TEX_progenitor	-0.457834	1.03164	0	0.348016	0.410265	0	0.410425	0.465895	0	0.404125	0.776263	0	0.139914	0.745071	0.860329	0	0.387339
AACTTTCAGCATGGCA-1	TEX_terminally	13.2216	5.36006	0	0.643241	0.399453	0	0.22963	0.469383	0.90815	0.240839	0.147804	0	0.110877	0	0.22522	0	0.416582
AACTTTCAGTCCCACG-1	TEX_intermediate	6.95988	11.2331	0	0.52152	0.442976	0	0.271468	0.574064	0	0.241595	0.427403	0.853871	0.756377	0	0.459644	0	0.31074
AACTTTCCAAGCCATT-1	TEX_terminally	12.6507	6.86746	0.676241	0.32616	0.759512	0	0.455235	0.832109	0	0.358955	0.169886	0	0.102936	0	0.172993	0	0.402173
AACTTTCCAGTTCATG-1	TEX_terminally	11.8795	4.38925	0	0.470746	0.603017	0.777817	0.532556	0.794563	0	0.330423	0.221914	0	0.0510848	0	0.0995394	0	0.385428
AACTTTCTCCTGCAGG-1	TEX_progenitor	-2.7317	1.85733	0	0.361466	0.418538	0	0.28962	0.411052	0	0.298178	0.76742	0	0.100745	0.67902	0.78776	0	0.396618
AACTTTCTCGAACGGA-1	TEX_terminally	11.352	4.7852	0.67436	0.347344	0.669745	0	0.458482	0.835227	0	0.311997	0.320433	0	0.0711186	0	0.112891	0	0.461174
AACTTTCTCTGCAAGT-1	TEX_intermediate	5.92833	11.4337	0.719311	0.587424	0.568895	0.790286	0.461545	0.640232	0	0.360468	0.409962	0	0.689654	0	0.422806	0	0.519697
AAGACCTAGAAACGCC-1	TEX_terminally	9.89609	3.37885	0	0.492603	0.581041	0.733222	0.460311	0.750285	0.785105	0.286834	0.190298	0	0.0392793	0	0.0798634	0	0.259669
AAGACCTAGAATTGTG-1	TEX_terminally	10.6775	2.74849	0	0.411231	0.683906	0	0.352309	0.758304	0	0.297697	0.183498	0	0.104355	0	0.12048	0	0.471547
AAGACCTAGAGGTACC-1	TEX_intermediate	4.72192	12.6077	0	0.157028	0.532773	0.838148	0.516004	0.645437	0	0.36748	0.287625	0	0.75707	0	0.453892	0	0.277097
AAGACCTAGGCCATAG-1	TEX_terminally	11.2249	4.84133	0.778996	0.302959	0.55893	0	0.356744	0.71743	0	0.374012	0.288352	0	0.0478808	0	0.111261	0	0.301203
AAGACCTAGTACACCT-1	TEX_terminally	13.8821	5.22985	0.849203	0.473436	0.371047	0	0.285322	0.473529	0	0.337023	0.268814	0	0.113169	0	0.164274	0	0.50868
AAGACCTAGTATGACA-1	TEX_progenitor	3.37636	1.2537	0.84015	0.260928	0.465468	0	0.316644	0.332273	0.862595	0.371262	0.713051	0	0.0919636	0.732328	0.846903	0	0.206241
AAGACCTAGTGTCTCA-1	TEX_terminally	8.76602	7.21729	0	0.368863	0.672865	0	0.563877	0.81451	0.779795	0.380681	0.323075	0	0.0701177	0	0.107756	0	0.260901
AAGACCTGTCATTAGC-1	TEX_terminally	12.6453	5.91774	0.716382	0.257902	0.594584	0.787067	0.516781	0.767527	0	0.352767	0.140901	0	0.0865788	0	0.0904668	0	0.254092
AAGACCTGTGGTCTCG-1	TEX_progenitor	-2.07884	3.23068	0	0.341627	0.382049	0	0.434797	0.481824	0.724032	0.441939	0.77289	0	0.0709444	0.781307	0.81719	0	0.309676
AAGACCTTCACCTCGT-1	TEX_intermediate	7.03123	13.3406	0.844363	0.439812	0.28434	0.838808	0.374714	0.36472	0	0.240839	0.191639	0.823082	0.543353	0	0.397211	0	0.369341
AAGACCTTCATGTCCC-1	TEX_terminally	13.846	4.21368	0.737789	0.271352	0.506488	0	0.364883	0.532896	0	0.327398	0.109075	0	0.105993	0	0.174075	0	0.319141
AAGACCTTCATTTGGG-1	TEX_terminally	13.4575	5.14651	0.711607	0.600202	0.639534	0.781821	0.457842	0.544835	0	0.318735	0.0737515	0	0.0906612	0	0.149236	0	0.339128
AAGACCTTCGTACCGG-1	TEX_terminally	8.25743	8.66659	0	0.255548	0.607152	0.783871	0.561683	0.802101	0	0.285115	0.239955	0	0.151492	0	0.141959	0	0.314562
AAGACCTTCGTGACAT-1	TEX_terminally	12.7135	3.61118	0.796799	0.512777	0.431678	0.786597	0.348971	0.616487	0	0.413407	0.204016	0	0.0899864	0	0.14644	0	0.336594
AAGCCGCAGAAACGAG-1	TEX_progenitor	1.44455	-0.41875	0	0.356086	0.23496	0	0.242433	0.304031	0	0.411482	0.709358	0	0.124432	0.769024	0.767176	0	0.408783
AAGCCGCAGCACCGTC-1	TEX_terminally	10.9642	3.03214	0	0.589106	0.446069	0	0.514403	0.464845	0	0.270608	0.0368312	0	0.149467	0	0.170444	0	0.41218
AAGCCGCAGGTCATCT-1	TEX_intermediate	3.03702	14.2093	0.767312	0.304304	0.637196	0	0.359579	0.650139	0	0.353592	0.374585	0.7401	0.919034	0	0.418812	0	0.255477
AAGCCGCCATTGGTAC-1	TEX_progenitor	1.42286	0.381802	0.735178	0.306994	0.418754	0.718993	0.331596	0.343314	0	0.31736	0.75801	0	0.123317	0	0.793954	0	0.287398
AAGCCGCGTAAGAGAG-1	TEX_terminally	13.3295	5.63646	0.790862	0.355414	0.492352	0	0.429538	0.746041	0	0.440976	0.169324	0	0.119822	0	0.114319	0	0.251834
AAGCCGCGTACTTAGC-1	TEX_terminally	5.24501	6.46638	0	0.641224	0.725665	0	0.604115	0.794908	0	0.345617	0.302617	0	0.13794	0	0.116151	0	0.327062
AAGCCGCGTCCATCCT-1	TEX_terminally	9.50202	5.52475	0.751617	0.569603	0.775933	0	0.445496	0.803304	0	0.357099	0.27309	0	0.0383561	0	0.143507	0	0.193664
AAGCCGCGTGTCGCTG-1	TEX_intermediate	4.62623	15.2551	0	0.510424	0.54716	0	0.422085	0.525788	0.848355	0.315641	0.210676	0	0.76347	0	0.484614	0	0.324636
AAGCCGCGTGTTGAGG-1	TEX_intermediate	3.59466	8.90217	0	0.210491	0.687462	0	0.489712	0.749579	0	0.356892	0.355161	0.748647	0.776049	0	0.394434	0	0.156911
AAGCCGCTCAATCTCT-1	TEX_intermediate	5.42423	12.6781	0	0.341291	0.533421	0	0.357522	0.599118	0	0.496391	0.395795	0	0.720652	0	0.411537	0	0.405026
AAGCCGCTCCATTCTA-1	TEX_intermediate	5.95777	13.2249	0.826864	0.406523	0.487813	0.908451	0.583813	0.693075	0	0.307666	0.22878	0	0.747223	0	0.427757	0	0.325059
AAGGAGCAGAAGGTGA-1	TEX_progenitor	-0.149985	0.241439	0	0.426698	0.33946	0	0.318564	0.36693	0	0.374837	0.742609	0	0.102629	0.885821	0.770486	0	0.229676
AAGGAGCAGGAACTGC-1	TEX_terminally	12.5402	7.12559	0.691195	0.639206	0.660258	0	0.515089	0.759543	0	0.28869	0.164738	0	0.135902	0	0.125158	0	0.271791
AAGGAGCCAGCTTAAC-1	TEX_terminally	12.8027	6.48761	0	0.409886	0.513647	0	0.481436	0.63908	0	0.463183	0.247228	0	0.0877068	0	0.163021	0	0.32793
AAGGAGCTCCGTAGTA-1	TEX_terminally	11.0897	5.9277	0.681318	0.447209	0.67903	0	0.520668	0.614653	0	0.394912	0.303151	0	0.0717628	0	0.102948	0	0.203649
AAGGAGCTCGAACTGT-1	TEX_intermediate	5.12859	14.9774	0	0.309348	0.396205	0.776835	0.29305	0.456399	0.831804	0.336061	0.279052	0	0.707385	0	0.405944	0	0.418498
AAGGCAGAGAGACTAT-1	TEX_terminally	9.47463	6.53911	0.730338	0.378951	0.788017	0.713685	0.603704	0.841149	0	0.425026	0.246412	0	0.032096	0	0.120824	0	0.346394
AAGGCAGAGATATACG-1	TEX_progenitor	1.13902	2.543	0.734822	0.266308	0.505446	0.6668	0.318061	0.498104	0	0.407975	0.799053	0.654299	0.0521537	0	0.902715	0	0.264207
AAGGCAGAGTGCGTGA-1	TEX_intermediate	5.90075	14.0341	0	0.266308	0.377582	0	0.391724	0.433781	0	0.335579	0.377238	0	0.732594	0	0.383369	0	0.324221
AAGGCAGCACCAGATT-1	TEX_progenitor	1.43568	-0.300831	0.857856	0.286819	0.377949	0.736269	0.352035	0.29076	0	0.436645	0.6999	0	0.0847585	0	0.782976	0	0.23693
AAGGCAGGTGCCTGCA-1	TEX_intermediate	2.27564	13.6921	0	0.399126	0.550016	0	0.42428	0.628792	0	0.338192	0.3675	0.74927	0.883691	0	0.343887	0	0.260835
AAGGCAGGTTACTGAC-1	TEX_intermediate	4.2964	12.6822	0	0.381977	0.390883	0	0.373708	0.524605	0	0.284703	0.270754	0.859122	0.764003	0	0.410256	0	0.184396
AAGGCAGTCCGCATAA-1	TEX_intermediate	4.80004	13.6412	0	0.405178	0.585844	0	0.620759	0.721446	0	0.338192	0.398021	0	0.758494	0	0.514375	0	0.376036
AAGGTTCAGCGCTCCA-1	TEX_intermediate	6.2264	13.7558	0.72125	0.259919	0.562052	0	0.335208	0.596261	0	0.420488	0.334115	0	0.770028	0	0.440547	0	0.357266
AAGGTTCCAACACCCG-1	TEX_terminally	5.04184	6.24871	0.722712	0.489913	0.813524	0.653547	0.574074	0.824786	0	0.355036	0.336171	0	0.0790594	0	0.106993	0	0.310021
AAGGTTCCAAGTCTAC-1	TEX_intermediate	5.39444	14.6744	0.78502	0.292535	0.562257	0.862477	0.322039	0.703057	0	0.261189	0.380432	0.759165	0.865716	0.790352	0.433638	0	0.630609
AAGGTTCCACGGCCAT-1	TEX_terminally	12.3161	5.80509	0.710634	0.248487	0.598648	0	0.540238	0.662387	0	0.362118	0.223706	0	0.087672	0	0.174953	0	0.327756
AAGGTTCGTCGACTAT-1	TEX_terminally	8.69641	7.6358	0.692191	0.470074	0.747211	0	0.558665	0.763731	0	0.310553	0.16956	0	0.0440002	0	0.140142	0	0.413904
AAGGTTCGTCTCTTAT-1	TEX_progenitor	2.96985	7.04769	0.675522	0.00369872	0.414348	0	0.382899	0.441978	0	0.440495	0.801419	0	0.0859047	0.848857	0.861272	0	0.185865
AAGGTTCGTGGTGTAG-1	TEX_progenitor	1.80952	0.0948649	0	0.552455	0.340483	0	0.256333	0.333137	0	0.409557	0.626522	0	0.121122	0.759369	0.756109	0	0.28997
AAGGTTCGTTCCCTTG-1	TEX_terminally	12.3424	3.74157	0.805563	0.448218	0.582547	0.796215	0.432922	0.633496	0	0.313647	0.226818	0	0.0586994	0	0.155552	0	0.280554
AAGGTTCTCCGCTGTT-1	TEX_intermediate	5.35456	13.6093	0.718	0.367855	0.576857	0	0.495519	0.662581	0	0.217807	0.382218	0	0.651105	0	0.365012	0	0.1912
AAGGTTCTCGCGATCG-1	TEX_intermediate	2.24504	7.33537	0	0.0975118	0.692613	0.714983	0.535574	0.830521	0	0.307047	0.340631	0	0.844888	0	0.464696	0	0.295721
AAGTCTGAGGGTGTGT-1	TEX_terminally	13.394	4.8647	0	0.582717	0.597063	0	0.516781	0.685391	0	0.420351	0.1193	0	0.16154	0	0.0921631	0	0.270547
AAGTCTGCAAAGTGCG-1	TEX_progenitor	9.51928e-05	1.42936	0.762596	0.318426	0.465255	0	0.377	0.420114	0	0.350223	0.724944	0	0.107625	0	0.842863	0	0.0957841
AAGTCTGCAAGCCGCT-1	TEX_terminally	9.95487	7.07182	0.805793	0.357095	0.739075	0.744558	0.592181	0.900463	0	0.303747	0.179085	0	0.0725658	0	0.141391	0	0.270219
AAGTCTGCACCCAGTG-1	TEX_terminally	10.1624	4.95676	0	0.413921	0.741779	0	0.553955	0.744225	0.802868	0.262221	0.281882	0	0.0716816	0.76598	0.118787	0	0.26692
AAGTCTGGTATCAGTC-1	TEX_terminally	11.0747	4.79927	0	0.592132	0.653468	0	0.50535	0.661351	0	0.448814	0.113694	0	0.0467452	0	0.140472	0	0.229156
AAGTCTGGTGTAAGTA-1	TEX_terminally	14.0991	4.63428	0	0.399462	0.304401	0	0.221536	0.535226	0	0.220969	0.107276	0	0.109806	0	0.2154	0	0.493703
AAGTCTGTCATTGCCC-1	TEX_intermediate	4.79108	8.30965	0.770807	0.166106	0.727349	0	0.674851	0.708928	0.811716	0.388518	0.459249	0	0.742141	0	0.3983	0	0.672445
AAGTCTGTCCGGGTGT-1	TEX_intermediate	2.77866	9.14976	0.645242	0.450572	0.836777	0.708908	0.577732	0.765855	0	0.374768	0.339696	0.78266	0.794044	0	0.400732	0	0.258886
AATCCAGAGTGTACTC-1	TEX_progenitor	1.18202	1.57746	0.650286	0.587088	0.374339	0.714449	0.199086	0.357737	0.765003	0.292059	0.807996	0	0.139439	0.729854	0.75913	0	0.318124
AATCCAGCAAATTGCC-1	TEX_intermediate	1.83058	6.86441	0.604197	0.122058	0.871984	0.663813	0.704755	0.776549	0	0.346373	0.42223	0	0.707437	0	0.47286	0	0.259413
AATCCAGCAGGAATCG-1	TEX_intermediate	7.25472	12.6278	0.759142	0.406523	0.280509	0	0.317741	0.377918	0	0.310828	0.363899	0	0.609438	0	0.45559	0	0.518545
AATCCAGCAGGACGTA-1	TEX_intermediate	5.01384	13.1957	0.711401	0.50807	0.557301	0.781595	0.43251	0.683167	0	0.371674	0.290207	0	0.818555	0	0.392403	0	0.292392
AATCCAGGTCCTGCTT-1	TEX_terminally	11.0344	4.81368	0.691714	0.557835	0.644991	0.759965	0.509465	0.756291	0	0.4033	0.165017	0	0.0765899	0	0.229877	0	0.154921
AATCCAGGTGATAAGT-1	TEX_intermediate	6.33645	13.9166	0.745991	0.355414	0.279141	0	0.516644	0.350895	0	0.285665	0.212609	0	0.735573	0	0.41573	0	0.37862
AATCCAGGTGTGACGA-1	TEX_intermediate	5.41727	15.4249	0	0.415266	0.455012	0	0.462917	0.46058	0.858575	0.329667	0.287782	0	0.776333	0	0.415692	0	0.320909
AATCCAGTCCAGTATG-1	TEX_progenitor	2.86554	1.63421	0	0.372898	0.312769	0.737341	0.419067	0.343901	0.884552	0.449708	0.767088	0	0.108705	0	0.767883	0	0.459927
AATCCAGTCGCAAACT-1	TEX_progenitor	3.19341	4.5308	0.672436	0.353732	0.59486	0.650228	0.525834	0.504192	0	0.229976	0.914954	0.638037	0.0859905	0.664249	0.931094	0	0.263136
AATCGGTAGGCTAGAC-1	TEX_intermediate	5.58819	12.0125	0.713996	0.60659	0.513235	0	0.498857	0.455476	0	0.367893	0.372608	0	0.641034	0.801361	0.36886	0	0.188539
AATCGGTAGTTAGCGG-1	TEX_terminally	11.6308	7.83842	0.810384	0.157364	0.676625	0	0.548834	0.787418	0	0.379718	0.33236	0	0.0445806	0	0.101536	0	0.350013
AATCGGTCAAAGAATC-1	TEX_intermediate	6.59587	14.2901	0.850776	0.37189	0.482809	0	0.252309	0.470125	0	0.406806	0.195754	0	0.622767	0	0.402505	0	0.313458
AATCGGTCACGTCTCT-1	TEX_intermediate	4.91895	10.482	0.823681	0.212172	0.565232	0	0.496571	0.647963	0.818248	0.401031	0.434034	0	0.824086	0	0.43975	0	0.159797
AATCGGTCATGCATGT-1	TEX_terminally	12.8762	5.28573	0	0.553127	0.5668	0	0.32364	0.748867	0	0.32946	0.25521	0	0.200143	0	0.182862	0	0.352505
AATCGGTGTAAACACA-1	TEX_intermediate	6.37055	15.1172	0.720749	0.479489	0.528609	0	0.289712	0.519642	0	0.286765	0.194242	0.777019	0.676947	0	0.491798	0	0.217554
AATCGGTGTTCTGTTT-1	TEX_progenitor	1.32646	-1.23061	0.681834	0.504371	0.388243	0	0.222359	0.256856	0.802117	0.277552	0.650664	0	0.0982926	0.855952	0.733391	0	0.220687
AATCGGTTCCGAGCCA-1	TEX_terminally	9.63001	7.89808	0.677806	0.467384	0.788575	0.833453	0.742204	0.693448	0	0.350773	0.232634	0	0.0698582	0	0.117025	0	0.259976
AATCGGTTCTCAAACG-1	TEX_intermediate	3.28861	8.02295	0	0.0800269	0.620126	0	0.507727	0.660844	0	0.348092	0.320458	0	0.629137	0	0.446481	0	0.0691696
AATCGGTTCTCTGCTG-1	TEX_terminally	7.19371	8.18883	0.677154	0.398117	0.663773	0.743969	0.449657	0.729726	0	0.243726	0.179094	0	0.10658	0	0.100135	0	0.151089
AATCGGTTCTTCATGT-1	TEX_intermediate	6.83103	10.9364	0.761407	0.419637	0.593744	0	0.367078	0.703499	0	0.291509	0.273865	0	0.846196	0	0.447498	0	0.362357
ACACCAAAGCCCAACC-1	TEX_terminally	10.7709	4.46015	0	0.528581	0.705079	0	0.426566	0.800078	0.779161	0.358611	0.309707	0	0.0406014	0	0.0985531	0	0.139855
ACACCAAAGCCCAGCT-1	TEX_terminally	11.4818	3.34755	0.77964	0.544721	0.636547	0	0.463283	0.651678	0	0.330217	0.198985	0	0.0799648	0	0.089178	0	0.298409
ACACCAAGTACCAGTT-1	TEX_intermediate	6.74998	11.6054	0	0.248823	0.518208	0	0.433333	0.572745	0	0.322173	0.318097	0	0.620911	0	0.320617	0	0.469939
ACACCAATCCGAATGT-1	TEX_intermediate	3.42047	8.3537	0.748965	0.443174	0.690041	0	0.649703	0.672053	0	0.31186	0.444735	0	0.800777	0	0.355733	0	0.425355
ACACCCTAGAAGGCCT-1	TEX_progenitor	-2.44764	2.22242	0	0.560525	0.432698	0.661485	0.354733	0.391757	0.708292	0.507116	0.864937	0	0.0942225	0.675749	0.847336	0	0.351324
ACACCCTAGATCCGAG-1	TEX_terminally	11.4877	7.37222	0	0.456288	0.577467	0.775323	0.3123	0.648705	0	0.327054	0.203938	0	0.111655	0	0.269093	0	0.161156
ACACCCTAGGACAGAA-1	TEX_intermediate	6.35651	14.4632	0.858073	0.450908	0.382378	0	0.432099	0.577907	0	0.217119	0.364486	0	0.808671	0	0.352494	0	0.201042
ACACCCTAGTGTTTGC-1	TEX_intermediate	3.86751	9.22917	0	0.377606	0.708434	0.825938	0.527892	0.6657	0	0.378549	0.2895	0.810453	0.74807	0	0.405205	0	0.447615
ACACCCTCAAGCCATT-1	TEX_terminally	6.05352	5.16932	0.69974	0.470074	0.784109	0.680142	0.601189	0.823714	0	0.268408	0.255335	0	0.0870396	0	0.0801175	0	0.287779
ACACCCTCACTTAAGC-1	TEX_progenitor	1.04845	0.433918	0.666533	0.356422	0.475022	0.732299	0.249017	0.293437	0.784117	0.305947	0.732344	0	0.0814176	0.74809	0.833744	0	0.368201
ACACCCTCAGATCCAT-1	TEX_intermediate	6.21937	11.7096	0	0.722932	0.551875	0.76556	0.439643	0.661389	0	0.269715	0.271956	0.751207	0.714336	0	0.419874	0	0.387786
ACACCCTCAGGACGTA-1	TEX_terminally	12.4694	5.09854	0.685719	0.49731	0.652372	0.753378	0.40759	0.812532	0	0.44517	0.189032	0	0.0758981	0.769623	0.19169	0	0.282902
ACACCCTCATGTCGAT-1	TEX_terminally	9.7484	8.06543	0	0.392737	0.612413	0.87589	0.630498	0.834447	0	0.234239	0.225785	0	0.0369798	0	0.160445	0	0.249917
ACACCCTGTCATATCG-1	TEX_progenitor	1.51861	0.178913	0	0.429388	0.403233	0	0.36086	0.366539	0	0.449433	0.638611	0	0.10494	0.889893	0.775801	0	0.335639
ACACCCTGTCCGACGT-1	TEX_intermediate	5.80933	13.8128	0.856696	0.348689	0.326165	0	0.521171	0.562289	0	0.370643	0.247197	0	0.735569	0	0.330028	0	0.501237
ACACCCTGTGTCGCTG-1	TEX_progenitor	1.57266	-1.55464	0.847155	0.70612	0.252946	0	0.36909	0.195564	0.845819	0.47054	0.66556	0	0.109701	0.897698	0.651218	0	0.276729
ACACCCTTCAGCTCTC-1	TEX_intermediate	6.23257	13.1376	0	0.441829	0.35855	0	0.295885	0.365132	0	0.221244	0.203143	0	0.443606	0	0.316572	0	0.383955
ACACCCTTCATCGCTC-1	TEX_progenitor	3.31083	3.61315	0.66313	0.351379	0.371181	0.728561	0.495976	0.313163	0.780114	0.349673	0.786483	0	0.0802599	0.74427	0.854512	0	0.168864
ACACCCTTCCGTACAA-1	TEX_intermediate	6.22978	11.5675	0	0.346671	0.502346	0	0.506447	0.530889	0	0.37463	0.269145	0	0.65843	0	0.449448	0	0.456963
ACACCGGCAAACGTGG-1	TEX_intermediate	6.04571	12.3592	0.817884	0.273705	0.425505	0.80974	0.375812	0.580249	0	0.174699	0.295756	0	0.805394	0	0.451213	0	0.338562
ACACCGGGTGCTGTAT-1	TEX_intermediate	4.87419	14.9551	0.718055	0.527236	0.41872	0	0.332282	0.487356	0	0.400138	0.313394	0	0.81058	0	0.447686	0	0.318541
ACACCGGGTGTGAAAT-1	TEX_progenitor	3.55493	3.88634	0.726069	0.517485	0.481645	0	0.490169	0.45792	0	0.391337	0.802892	0	0.105346	0	0.857556	0	0.31663
ACACCGGGTTACCAGT-1	TEX_intermediate	4.50944	11.5085	0.761328	0.107935	0.562025	0	0.620759	0.755089	0	0.353592	0.346327	0	0.863695	0	0.479975	0.864964	0.277385
ACACCGGGTTTCGCTC-1	TEX_progenitor	-0.339021	3.99632	0.627337	0.272697	0.513752	0.689236	0.296845	0.479821	0	0.410313	0.763379	0	0.119419	0	0.88326	0	0.304654
ACACCGGTCACGAAGG-1	TEX_terminally	6.22069	4.76857	0.618552	0.541695	0.822156	0.768223	0.634888	0.84618	0	0.267102	0.309866	0	0.114656	0	0.130312	0	0.187571
ACACCGGTCTGATACG-1	TEX_terminally	9.67199	4.58789	0.775295	0.447882	0.704607	0	0.515364	0.715292	0	0.27439	0.101472	0	0.0473574	0	0.163684	0	0.364999
ACACTGAAGCGTTTAC-1	TEX_progenitor	0.310052	0.657573	0.665837	0.43813	0.34186	0.731535	0.269959	0.330145	0	0.412857	0.64762	0	0.0692647	0.891058	0.712507	0	0.292306
ACACTGACAACGATCT-1	TEX_progenitor	1.44018	2.16731	0	0.689644	0.490184	0.776023	0.377458	0.434348	0	0.387418	0.819986	0	0.0797981	0	0.895949	0	0.0659241
ACACTGACACTGAAGG-1	TEX_intermediate	0.977295	7.56667	0.759788	0.237391	0.768413	0.694139	0.58674	0.858712	0	0.35813	0.305135	0	0.785516	0	0.445789	0	0.249997
ACACTGACACTTGGAT-1	TEX_progenitor	-1.97189	3.21578	0	0.143578	0.549443	0	0.390809	0.632177	0.79197	0.491715	0.840752	0.638869	0.126244	0.665114	0.947992	0	0.179721
ACACTGACATAGAAAC-1	TEX_progenitor	-0.897344	1.84968	0.637386	0.397108	0.462079	0	0.387517	0.371616	0	0.325198	0.74581	0	0.09244	0	0.785464	0	0.396482
ACACTGACATGAGCGA-1	TEX_intermediate	5.48024	10.2939	0	0.134163	0.642848	0	0.45711	0.6787	0	0.290272	0.345433	0	0.761098	0	0.456461	0	0.158772
ACACTGAGTTCCATGA-1	TEX_terminally	13.4985	5.34175	0	0.239408	0.535139	0	0.39273	0.744661	0	0.406806	0.256393	0	0.091694	0	0.127243	0	0.343133
ACACTGATCAAGGTAA-1	TEX_progenitor	4.64884	1.55893	0.646351	0.49462	0.467098	0.710126	0.420942	0.453983	0	0.361568	0.856088	0	0.0820617	0	0.828554	0	0.272677
ACACTGATCTGAGTGT-1	TEX_progenitor	0.937382	0.719644	0.722401	0.500672	0.427964	0	0.318336	0.411969	0	0.390443	0.709459	0	0.0774432	0.810794	0.81889	0	0.169175
ACAGCCGAGACCCACC-1	TEX_progenitor	1.08291	0.429721	0	0.446537	0.32741	0	0.345267	0.29895	0	0.281609	0.756134	0	0.0892618	0	0.789306	0	0.147569
ACAGCCGAGACGCAAC-1	TEX_progenitor	2.93612	3.76722	0.624512	0.424681	0.54325	0	0.429858	0.530886	0	0.387968	0.841435	0	0.123356	0.700927	0.911693	0	0.137928
ACAGCCGAGATCCTGT-1	TEX_progenitor	-0.425854	0.366322	0.65907	0.443847	0.328031	0.812834	0.331459	0.360168	0.775337	0.352355	0.70089	0	0.0871002	0.830361	0.776107	0	0.342684
ACAGCCGAGTTGCAGG-1	TEX_progenitor	0.259217	0.126435	0.677576	0.259583	0.41246	0	0.165752	0.384945	0.797108	0.343761	0.740869	0	0.132361	0.760484	0.82233	0	0.275857
ACAGCCGGTACCATCA-1	TEX_intermediate	3.66425	14.3283	0.795313	0.232011	0.480274	0	0.476132	0.656584	0	0.375112	0.374398	0.770249	0.787998	0	0.346899	0	0.42402
ACAGCCGTCATGTGGT-1	TEX_intermediate	5.84946	10.1954	0.809547	0.525891	0.602775	0	0.560494	0.622573	0	0.377106	0.334592	0.734638	0.801484	0.764817	0.372452	0	0.342527
ACAGCCGTCCCTAATT-1	TEX_terminally	12.8155	7.75036	0.707813	0.548083	0.604569	0	0.539049	0.675671	0	0.313579	0.184342	0	0.0845471	0	0.165518	0	0.178618
ACAGCCGTCGACAGCC-1	TEX_terminally	11.9608	6.07677	0.704188	0.477135	0.612329	0	0.565432	0.722756	0	0.210313	0.216023	0	0.085529	0	0.113618	0	0.250667
ACAGCCGTCTTTAGGG-1	TEX_progenitor	0.810209	1.19387	0.740294	0.412576	0.441761	0	0.353315	0.257754	0	0.371262	0.668451	0.711019	0.124647	0.740228	0.819274	0	0.141364
ACAGCTAAGAGGGCTT-1	TEX_intermediate	6.71568	14.0498	0.785746	0.794889	0.460827	0	0.290215	0.661812	0	0.399381	0.34062	0.759948	0.788727	0	0.421485	0	0.165067
ACAGCTAAGTGCGTGA-1	TEX_terminally	8.06487	3.40409	0	0.437794	0.610493	0	0.812574	0.676712	0	0.353867	0.0877924	0	0.0824842	0	0.124339	0	0.510301
ACAGCTACAATAGCGG-1	TEX_progenitor	2.38	3.40827	0.803643	0.394755	0.52471	0.676902	0.394239	0.512303	0.819704	0.334479	0.781878	0	0.0526523	0	0.909044	0	0.16175
ACAGCTATCGTACGGC-1	TEX_progenitor	1.07963	1.48679	0	0.410894	0.446736	0	0.28107	0.433368	0	0.31241	0.753357	0	0.10755	0.696324	0.843771	0	0.231968
ACATACGAGATAGTCA-1	TEX_intermediate	6.94528	14.2328	0.757148	0.382313	0.290035	0	0.290123	0.415216	0	0.314404	0.265338	0	0.513121	0	0.346349	0	0.250788
ACATACGCACAGTCGC-1	TEX_intermediate	3.16721	6.14529	0.620481	0.381305	0.694446	0.681703	0.512529	0.759929	0	0.361018	0.513023	0	0.794526	0	0.402825	0	0.313745
ACATACGCAGATCTGT-1	TEX_terminally	12.448	6.17054	0	0.386348	0.64016	0	0.564015	0.748595	0	0.428188	0.298007	0	0.107571	0	0.120573	0	0.282764
ACATACGCATTCTCAT-1	TEX_progenitor	0.679698	1.84511	0.632344	0.325488	0.551019	0	0.377549	0.436686	0	0.386043	0.858946	0	0.10987	0.800305	0.834562	0	0.151036
ACATACGGTTCGGCAC-1	TEX_terminally	10.061	8.08416	0.674846	0.44889	0.735996	0.830196	0.53562	0.815401	0	0.357305	0.322116	0	0.0373694	0	0.182873	0	0.252035
ACATACGTCACATGCA-1	TEX_intermediate	4.55574	10.2414	0	0.457297	0.589414	0.73002	0.557202	0.677183	0	0.314472	0.310752	0	0.833709	0	0.404056	0	0.514946
ACATACGTCCGGGTGT-1	TEX_intermediate	2.79987	10.1235	0	0.271688	0.586953	0	0.381161	0.564711	0	0.376693	0.357355	0.803971	0.721337	0	0.404231	0	0.338339
ACATCAGAGCACACAG-1	TEX_intermediate	0.576827	7.18199	0	0.207465	0.818815	0.650933	0.642981	0.934638	0.696993	0.305947	0.479146	0	0.791109	0	0.497148	0	0.561087
ACATCAGAGTGACATA-1	TEX_terminally	9.42142	7.5595	0.653234	0.337256	0.924385	0	0.613992	0.883938	0	0.218494	0.202776	0	0.0861247	0	0.101434	0	0.337307
ACATCAGCAATCGGTT-1	TEX_terminally	11.3536	5.96872	0	0.479489	0.59828	0.883788	0.428487	0.708804	0.795626	0.388518	0.291611	0	0.104526	0	0.0932913	0	0.272944
ACATCAGCAGGGTATG-1	TEX_intermediate	6.50601	14.8	0.718818	0.724277	0.564722	0.789743	0.496068	0.468681	0	0.381574	0.474946	0.774937	0.641761	0	0.432196	0	0.190938
ACATCAGGTTTGACTG-1	TEX_progenitor	0.231406	2.40217	0.681635	0.424008	0.429913	0	0.277092	0.478826	0	0.350498	0.776008	0	0.111568	0	0.840168	0	0.198977
ACATCAGTCATTGCGA-1	TEX_intermediate	5.67068	8.23208	0.769828	0.138534	0.577543	0	0.404115	0.675987	0.810566	0.255139	0.347956	0	0.699792	0	0.431657	0	0.563173
ACATCAGTCTAACGGT-1	TEX_terminally	11.3085	5.92536	0	0.366174	0.679151	0.749329	0.581161	0.752915	0	0.362736	0.246767	0	0.0778069	0	0.11454	0	0.355609
ACATGGTAGACAGACC-1	TEX_intermediate	3.05858	7.48991	0.639909	0.35306	0.762918	0	0.596113	0.709756	0	0.300928	0.350153	0	0.736787	0	0.352133	0	0.339942
ACATGGTAGACCCACC-1	TEX_intermediate	5.74619	14.1011	0.831856	0.489576	0.593558	0	0.522039	0.607878	0	0.411688	0.343626	0.758646	0.684135	0	0.373304	0	0.283765
ACATGGTCACGGACAA-1	TEX_intermediate	3.76482	7.82452	0.655146	0.445192	0.694671	0.719789	0.50032	0.716982	0.770722	0.322241	0.407641	0	0.80524	0	0.462306	0	0.310301
ACATGGTCACTGTCGG-1	TEX_intermediate	6.27304	12.9984	0.688762	0.556153	0.557188	0.756722	0.49241	0.715138	0	0.312066	0.26782	0	0.854372	0	0.452713	0	0.516663
ACATGGTCATCGGTTA-1	TEX_terminally	12.8445	3.55375	0	0.786483	0.531108	0	0.444902	0.530553	0	0.343554	0.348812	0	0.0534993	0.792481	0.103693	0	0.466473
ACATGGTTCCGATATG-1	TEX_intermediate	6.63399	9.65246	0	0.490249	0.494672	0	0.563374	0.694837	0	0.378687	0.333945	0	0.749114	0	0.392023	0	0.265107
ACATGGTTCCTACAGA-1	TEX_intermediate	6.10464	14.9258	0.885615	0.751513	0.447841	0.79527	0.352812	0.460211	0	0.349948	0.30022	0	0.718858	0	0.346522	0	0.202848
ACATGGTTCGGTTCGG-1	TEX_intermediate	7.03367	14.0611	0.733181	0.440148	0.421142	0.805523	0.456836	0.400554	0	0.382881	0.194202	0	0.541115	0	0.38216	0	0.210994
ACATGGTTCGTAGGAG-1	TEX_terminally	6.08624	5.45074	0.613235	0.622058	0.769149	0.762367	0.674531	0.930671	0	0.338261	0.344485	0	0.113459	0	0.118545	0	0.226335
ACATGGTTCTGAGGGA-1	TEX_progenitor	1.1815	1.68616	0	0.317081	0.45715	0.698589	0.295976	0.421641	0	0.355105	0.698536	0	0.0598982	0.713653	0.846469	0	0.260281
ACCAGTAAGAGACGAA-1	TEX_intermediate	6.39742	13.5877	0.712795	0.770007	0.354195	0	0.434065	0.56785	0	0.202063	0.272269	0	0.74221	0	0.369038	0	0.295791
ACCAGTAAGCGGATCA-1	TEX_terminally	5.59848	3.84654	0.657736	0.536987	0.787547	0	0.688432	0.850652	0	0.296941	0.207535	0	0.0398144	0	0.0825395	0	0.322668
ACCAGTAAGGCCCGTT-1	TEX_terminally	11.9683	5.78806	0.706477	0.576664	0.560154	0.776185	0.424966	0.706237	0.831108	0.28154	0.19769	0	0.0515369	0	0.0997263	0	0.24952
ACCAGTAAGGCTCAGA-1	TEX_intermediate	3.1899	12.6759	0.754815	0.422999	0.565572	0	0.398354	0.731598	0	0.291372	0.31561	0.864742	0.741968	0	0.330128	0	0.486927
ACCAGTACATATACCG-1	TEX_terminally	13.2149	6.54557	0	0.477135	0.496228	0.783069	0.414815	0.597494	0	0.354005	0.129178	0	0.082124	0	0.125019	0	0.238716
ACCAGTAGTTCTGGTA-1	TEX_progenitor	3.07917	3.45546	0.683316	0.411231	0.471445	0.750738	0.430498	0.352016	0.803861	0.26449	0.812506	0	0.0946372	0.766926	0.822687	0	0.116121
ACCAGTATCGGAGCAA-1	TEX_progenitor	4.58404	1.09177	0.735304	0.709818	0.44984	0	0.375309	0.316652	0	0.322791	0.786819	0	0.0678406	0	0.823253	0	0.137759
ACCAGTATCTGGCGTG-1	TEX_progenitor	3.40986	3.86413	0.846717	0.209482	0.502635	0	0.525377	0.367067	0.870311	0.430045	0.784306	0	0.0760987	0	0.850302	0	0.254722
ACCCACTAGCCCAGCT-1	TEX_intermediate	5.95371	13.1579	0.837121	0.5269	0.57964	0	0.424371	0.481169	0	0.253627	0.292695	0.851462	0.790803	0	0.37025	0	0.52529
ACCCACTAGCTGATAA-1	TEX_terminally	6.06755	5.69787	0.605982	0.395763	0.83237	0.665774	0.506081	0.818043	0	0.354417	0.29783	0	0.110589	0	0.064129	0.770214	0
ACCCACTAGCTGCCCA-1	TEX_terminally	12.9708	5.37498	0.785698	0.465703	0.603196	0	0.394742	0.592164	0	0.325335	0.273081	0	0.0875158	0	0.115734	0	0.327121
ACCCACTCATGGTTGT-1	TEX_intermediate	6.65182	12.6335	0	0.676194	0.539025	0	0.343347	0.699383	0	0.374493	0.310822	0	0.675085	0.779253	0.554224	0	0.165122
ACCCACTGTAGCTAAA-1	TEX_terminally	11.1314	2.7715	0.677614	0.629792	0.75919	0.744474	0.427984	0.734293	0	0.303953	0.295703	0	0.0772629	0	0.113176	0	0.158057
ACCCACTGTCAGGACA-1	TEX_terminally	12.2819	6.4822	0.710991	0.486214	0.574343	0	0.605807	0.719793	0	0.199725	0.333309	0	0.0839667	0	0.123178	0	0.3823
ACCCACTGTCGCTTCT-1	TEX_terminally	7.92736	2.77785	0.735052	0.542703	0.744371	0	0.532236	0.782784	0	0.271708	0.232419	0	0.0961275	0	0.0755803	0	0.307525
ACCCACTGTGACTACT-1	TEX_intermediate	3.40962	13.0453	0.760269	0.354741	0.603658	0	0.541655	0.61456	0	0.283053	0.252462	0.819624	0.855762	0	0.494278	0	0.243126
ACCGTAAAGTACGCGA-1	TEX_intermediate	4.27798	9.34452	0.647086	0.400807	0.71484	0.851598	0.453681	0.691655	0	0.347405	0.38239	0.835632	0.847052	0	0.46575	0	0.406022
ACCGTAATCAACCATG-1	TEX_intermediate	3.85227	9.15881	0.663639	0.476799	0.706211	0	0.600229	0.684843	0.780713	0.356617	0.465895	0	0.820797	0	0.387834	0	0.529184
ACCGTAATCGAGAGCA-1	TEX_terminally	5.8665	12.2654	0	0.383658	0.486477	0	0.55743	0.695903	0	0.107047	0.0999902	0	0.0982009	0	0.104626	0	0.292994
ACCTTTAAGTAGGTGC-1	TEX_progenitor	-2.62943	1.45574	0	0.400807	0.305183	0	0.183585	0.227677	0	0.390581	0.736426	0	0.092314	0.842773	0.722422	0	0.224173
ACCTTTAAGTGTTTGC-1	TEX_intermediate	6.40659	14.1575	0.711813	0.535642	0.584726	0	0.400412	0.535999	0	0.294328	0.29667	0.767385	0.659955	0	0.416599	0	0.189503
ACCTTTACAATCCGAT-1	TEX_intermediate	4.78042	6.51351	0	0.245797	0.768895	0.654499	0.695336	0.769307	0	0.313029	0.392245	0	0.750142	0	0.468653	0.757171	0.268557
ACCTTTACATGGTCAT-1	TEX_terminally	7.64498	10.3871	0.759918	0.467384	0.550824	0.834899	0.420165	0.741548	0	0.217944	0.207281	0	0.114117	0.852901	0.157427	0	0.354346
ACCTTTAGTCTCATCC-1	TEX_terminally	6.94834	2.27385	0.833699	0.420309	0.421802	0.775162	0.423137	0.500168	0	0.250739	0.26126	0	0.118956	0	0.185905	0	0.456282
ACCTTTATCCCTCTTT-1	TEX_terminally	10.493	5.18763	0	0.188299	0.627428	0	0.357705	0.890047	0	0.323616	0.19989	0	0.063134	0	0.108314	0	0.11347
ACCTTTATCGCTTAGA-1	TEX_terminally	13.3414	4.46169	0.706625	0.419637	0.649721	0.776347	0.510608	0.798912	0	0.332692	0.145299	0	0.0558383	0	0.182472	0	0.338493
ACCTTTATCGTGGGAA-1	TEX_terminally	13.5191	3.7219	0.770252	0.407532	0.456164	0	0.348285	0.546397	0	0.311447	0.23289	0	0.0694124	0	0.168586	0	0.491556
ACGAGCCAGACAGGCT-1	TEX_terminally	11.5422	2.9639	0.686338	0.548756	0.632951	0	0.316141	0.57374	0	0.344036	0.189632	0	0.0747804	0	0.0820999	0	0.479947
ACGAGCCAGCTGGAAC-1	TEX_intermediate	6.53164	14.7374	0.857487	0.701748	0.53531	0	0.344673	0.586821	0.818511	0.294053	0.329797	0	0.661227	0	0.456527	0	0.403418
ACGAGCCAGTACCGGA-1	TEX_progenitor	-0.977037	1.02941	0.777508	0.431742	0.435541	0	0.372702	0.373671	0	0.471021	0.742633	0	0.0722035	0.872643	0.817876	0	0.189027
ACGAGCCCACGTTGGC-1	TEX_terminally	11.7761	6.43893	0.780473	0.590787	0.623651	0	0.371834	0.599112	0.823073	0.195875	0.225674	0	0.0484058	0	0.101646	0	0.50424
ACGAGCCGTCACTTCC-1	TEX_intermediate	3.88056	9.35854	0.817533	0.447209	0.65097	0	0.616141	0.798893	0	0.238639	0.313087	0	0.785097	0	0.465192	0	0.198204
ACGAGCCGTCTGCGGT-1	TEX_intermediate	7.67382	12.6052	0.823457	0.367855	0.472164	0	0.346273	0.595466	0	0.247233	0.291652	0	0.700417	0	0.375153	0	0.532193
ACGAGCCGTGATGATA-1	TEX_intermediate	6.16812	10.5033	0.716115	0.205783	0.537864	0.875595	0.553041	0.593067	0	0.209832	0.290864	0	0.82707	0	0.423233	0	0.422647
ACGAGCCGTGTGCGTC-1	TEX_terminally	12.267	7.44186	0.68671	0.291527	0.599454	0.754468	0.58331	0.756082	0	0.390031	0.347917	0	0.0749807	0	0.0867578	0	0.351902
ACGAGCCTCAACCATG-1	TEX_intermediate	4.35415	10.1576	0.689143	0.366174	0.611274	0.845926	0.657202	0.627689	0	0.208594	0.235356	0	0.821508	0	0.431675	0	0.272593
ACGAGCCTCTGTCTAT-1	TEX_terminally	12.88	6.35575	0	0.581036	0.522244	0	0.545679	0.56896	0	0.265796	0.160435	0	0.100697	0	0.134727	0	0.377602
ACGAGCCTCTTAGAGC-1	TEX_terminally	8.60304	6.16646	0.732841	0.557835	0.814521	0	0.484042	0.882393	0	0.464077	0.23343	0	0.0998386	0	0.0526413	0	0.320651
ACGAGCCTCTTGCATT-1	TEX_progenitor	-2.29961	1.0782	0	0.303295	0.322621	0.76797	0.227252	0.257507	0	0.398281	0.58613	0	0.145835	0.875244	0.769128	0	0.524044
ACGAGGAAGCCAACAG-1	TEX_terminally	11.0835	6.16137	0	0.378615	0.631055	0.75012	0.507042	0.744182	0	0.331592	0.208887	0	0.078179	0	0.144734	0	0.291537
ACGAGGACAATAACGA-1	TEX_intermediate	7.0163	13.6669	0	0.29388	0.462217	0.768223	0.454047	0.533071	0	0.37298	0.317271	0.753821	0.760047	0	0.387017	0	0.301971
ACGAGGACACCAGGCT-1	TEX_terminally	6.3921	5.1984	0	0.412239	0.723446	0.678273	0.585917	0.840455	0	0.347473	0.286025	0	0.0382626	0	0.0873324	0	0.193694
ACGAGGAGTAATCACC-1	TEX_terminally	5.70972	2.92467	0.703659	0.287155	0.619505	0	0.409282	0.702005	0	0.279615	0.174192	0	0.123009	0	0.184438	0	0.26286
ACGAGGAGTGTTGAGG-1	TEX_intermediate	6.78581	12.7918	0.719641	0.761937	0.531518	0.790648	0.30823	0.594337	0	0.405088	0.309302	0	0.751486	0	0.325634	0	0.432072
ACGAGGAGTTAGGGTG-1	TEX_intermediate	7.45339	11.4671	0	0.570948	0.472612	0	0.299634	0.589702	0	0.403369	0.268233	0.747552	0.786685	0	0.475477	0	0.177351
ACGAGGAGTTGGGACA-1	TEX_intermediate	5.26937	13.7594	0.712847	0.406859	0.572175	0	0.513397	0.607286	0.838602	0.340529	0.327379	0.90667	0.725799	0	0.360208	0.906041	0.205283
ACGAGGATCAAACGGG-1	TEX_intermediate	3.56542	12.9119	0.781969	0.37727	0.544765	0	0.565478	0.673337	0	0.251152	0.273751	0.75588	0.887755	0	0.334291	0	0.504644
ACGAGGATCTGTCAAG-1	TEX_progenitor	1.15095	1.48956	0.763289	0.37458	0.404153	0	0.364975	0.429079	0	0.399862	0.73897	0	0.0827348	0	0.870545	0	0.232382
ACGATACAGTACTTGC-1	TEX_intermediate	6.73652	11.7226	0	0.406187	0.652961	0.753831	0.458253	0.735124	0	0.243864	0.37207	0	0.826577	0	0.391274	0	0.372576
ACGATACCAGGCTGAA-1	TEX_terminally	6.90134	2.75332	0.700672	0.425017	0.591253	0.910596	0.641152	0.561417	0	0.288484	0.282692	0	0.0503876	0	0.128533	0	0.312002
ACGATACCATAGGATA-1	TEX_terminally	12.0741	5.72214	0	0.552791	0.542602	0	0.570096	0.835701	0	0.229701	0.294474	0	0.11127	0	0.141675	0.876723	0.360484
ACGATACTCAATAAGG-1	TEX_intermediate	4.29192	11.4596	0	0.246469	0.617689	0	0.567078	0.680612	0	0.307391	0.353084	0	0.710745	0	0.417295	0	0.144893
ACGATACTCTGAGGGA-1	TEX_terminally	10.714	6.21213	0.682193	0.297243	0.700742	0.749505	0.489163	0.771239	0	0.3956	0.0981336	0	0.113175	0	0.121877	0	0.301334
ACGATACTCTGGTATG-1	TEX_intermediate	6.19989	10.8401	0.788998	0.374243	0.533186	0.866849	0.359945	0.595426	0	0.343004	0.373847	0	0.639588	0.794813	0.397687	0	0.401056
ACGATGTAGAACTGTA-1	TEX_terminally	11.7023	5.77116	0	0.334566	0.533626	0.770426	0.361043	0.733273	0	0.249227	0.168555	0	0.0819193	0	0.111266	0	0.373194
ACGATGTAGGATCGCA-1	TEX_terminally	12.3835	8.26237	0	0.211836	0.568617	0	0.559808	0.794244	0	0.329667	0.263046	0	0.0847627	0	0.112001	0	0.248186
ACGATGTAGGCTAGCA-1	TEX_progenitor	1.23995	-0.177055	0	0.261937	0.1957	0	0.159214	0.286956	0	0.467308	0.67502	0	0.12428	0.840727	0.740307	0	0.350463
ACGATGTCAAGTACCT-1	TEX_intermediate	8.11333	13.097	0	0.469065	0.393122	0	0.292501	0.542189	0	0.334892	0.264054	0	0.613633	0	0.405755	0	0.241869
ACGATGTCACCAGGCT-1	TEX_intermediate	4.30845	15.1375	0.69167	0.184264	0.522506	0	0.411157	0.679354	0	0.322104	0.369996	0.832795	0.710769	0	0.431657	0	0.384795
ACGATGTCACCGGAAA-1	TEX_intermediate	3.7134	7.88428	0	0.326496	0.747096	0	0.483402	0.759418	0.776651	0.387831	0.472137	0	0.731119	0	0.351332	0	0.311315
ACGATGTGTCCATCCT-1	TEX_intermediate	5.16531	11.2583	0	0.459987	0.477123	0	0.690672	0.637501	0.828812	0.275215	0.361811	0	0.615558	0	0.420304	0	0.405317
ACGATGTGTTACTGAC-1	TEX_terminally	14.003	4.21404	0.742654	0.406859	0.390156	0	0.404161	0.696927	0	0.238639	0.267742	0	0.0694213	0	0.158181	0	0.327554
ACGCAGCAGAATTCCC-1	TEX_intermediate	5.78069	9.67148	0.701754	0.37189	0.574945	0	0.647371	0.620972	0	0.35593	0.248326	0	0.896837	0	0.437707	0	0.283373
ACGCAGCAGATCACGG-1	TEX_terminally	12.6778	6.18774	0.798305	0.389375	0.525376	0	0.457064	0.668774	0	0.284428	0.322279	0	0.0613113	0.805246	0.15529	0	0.217232
ACGCAGCAGCCCGAAA-1	TEX_terminally	11.0231	7.63716	0.671195	0.391056	0.620343	0.737421	0.508505	0.677771	0	0.296322	0.0652191	0	0.104524	0	0.113856	0	0.209511
ACGCAGCCAAGGCTCC-1	TEX_terminally	8.53586	6.34882	0.738856	0.18191	0.767874	0	0.494467	0.675244	0	0.314129	0.303277	0	0.0281938	0	0.0920106	0.836447	0.393925
ACGCAGCCAATACGCT-1	TEX_progenitor	2.35214	1.7974	0.736954	0.395427	0.342632	0.898514	0.462597	0.398477	0	0.285459	0.740669	0	0.114866	0.736486	0.851866	0	0.273467
ACGCAGCCATGACATC-1	TEX_progenitor	3.22774	6.75358	0.741451	0.289845	0.474701	0.725873	0.401372	0.501391	0	0.475902	0.805767	0	0.095507	0.88526	0.8795	0	0.298401
ACGCAGCGTCATATCG-1	TEX_progenitor	1.33978	2.33477	0.755662	0.336247	0.473582	0.778283	0.472748	0.443709	0	0.30416	0.858008	0	0.145115	0	0.863418	0	0.199265
ACGCAGCGTGTTGAGG-1	TEX_terminally	12.1336	5.00167	0.692235	0.461332	0.66296	0	0.385368	0.672515	0	0.365968	0.188438	0	0.0815257	0	0.0587369	0	0.371164
ACGCAGCTCAGCTCGG-1	TEX_terminally	10.1048	5.53143	0.835125	0.625084	0.52112	0	0.460265	0.570083	0	0.251908	0.295126	0	0.0520179	0	0.13383	0	0.182509
ACGCAGCTCTGTGCAA-1	TEX_terminally	13.4045	4.83139	0	0.584734	0.535716	0.816448	0.3893	0.712754	0	0.311997	0.306392	0	0.0623806	0	0.159073	0	0.297061
ACGCCAGAGGCAGGTT-1	TEX_intermediate	5.01274	10.471	0.81714	0.279758	0.599239	0.757	0.467764	0.750335	0	0.372293	0.401314	0	0.747877	0	0.440558	0	0.158885
ACGCCAGCATGATCCA-1	TEX_progenitor	5.02888	0.976503	0.680686	0.308003	0.311148	0.747849	0.472337	0.282562	0	0.454177	0.757494	0	0.146588	0	0.731694	0	0.353212
ACGCCAGGTCGGATCC-1	TEX_intermediate	6.6223	13.7464	0.855335	0.799933	0.408132	0	0.453589	0.658391	0	0.277346	0.363619	0.783921	0.78797	0	0.443622	0	0.43433
ACGCCAGGTTGGGACA-1	TEX_progenitor	2.01189	2.70168	0.636522	0.269334	0.450913	0	0.222817	0.43014	0.748811	0.377381	0.777404	0	0.113495	0.805004	0.894565	0	0.241323
ACGCCAGTCCGGGTGT-1	TEX_terminally	12.2221	8.2041	0.709014	0.339274	0.716897	0.867785	0.5893	0.673394	0	0.315366	0.222761	0	0.0536139	0	0.119721	0	0.398459
ACGCCAGTCGCGGATC-1	TEX_intermediate	5.16284	11.7861	0.843563	0.184264	0.599422	0.837929	0.500229	0.632767	0	0.339979	0.53707	0.735109	0.805829	0	0.472768	0	0.369995
ACGCCAGTCGGTCCGA-1	TEX_progenitor	0.602822	1.11908	0	0.265299	0.456093	0	0.353269	0.367992	0.746612	0.44132	0.934511	0	0.0948172	0.712308	0.804245	0	0.252193
ACGCCGAAGGCATGTG-1	TEX_terminally	11.4361	4.97965	0	0.452253	0.647605	0	0.495016	0.821314	0	0.377656	0.295199	0	0.0820267	0	0.132135	0	0.238625
ACGCCGAAGGCTCTTA-1	TEX_intermediate	8.97451	5.81521	0.83235	0.429388	0.609077	0.87759	0.557064	0.607297	0	0.368512	0.246953	0	0.851143	0	0.454075	0	0.362483
ACGCCGAAGGGATCTG-1	TEX_progenitor	2.02364	0.132558	0	0.37996	0.363021	0	0.284271	0.395585	0	0.368168	0.694004	0.738414	0.0624664	0	0.773892	0	0.249142
ACGCCGACACATTAGC-1	TEX_terminally	10.6701	4.93872	0.679705	0.35844	0.746789	0	0.450617	0.847816	0	0.244276	0.230132	0	0.067049	0	0.13805	0	0.311518
ACGCCGACAGTATCTG-1	TEX_terminally	6.22572	5.61414	0	0.333221	0.799966	0.680908	0.679287	0.768422	0	0.228738	0.189453	0	0.0632938	0	0.111905	0	0.189798
ACGCCGAGTTCAGACT-1	TEX_terminally	7.54041	2.64227	0.704381	0.598857	0.579135	0.773882	0.694787	0.565196	0	0.296528	0.17337	0	0.0524321	0	0.106769	0	0.184057
ACGCCGATCAACGGGA-1	TEX_terminally	13.2896	4.25784	0	0.567922	0.42693	0	0.298674	0.622969	0	0.305672	0.164067	0	0.0585594	0	0.144742	0	0.279961
ACGCCGATCCTGCTTG-1	TEX_terminally	11.0248	4.93766	0	0.220915	0.647692	0.84435	0.355784	0.733616	0	0.248058	0.204642	0	0.143599	0	0.0867063	0	0.434502
ACGGAGAAGTTCGCAT-1	TEX_terminally	11.1672	2.88479	0	0.412239	0.505204	0	0.5	0.648548	0	0.4033	0.230605	0	0.0546775	0	0.120094	0	0.26279
ACGGAGACAAGCCATT-1	TEX_progenitor	1.02061	-1.31325	0.831424	0.71688	0.261562	0	0.101189	0.129312	0	0.370712	0.552467	0	0.105351	0.880048	0.711643	0	0.19586
ACGGAGAGTCGCATAT-1	TEX_terminally	5.93569	3.06295	0.664185	0.205447	0.705014	0	0.459534	0.830911	0	0.357786	0.24693	0	0.0388057	0	0.0789212	0	0.19498
ACGGAGAGTTCGCGAC-1	TEX_terminally	12.2494	5.48687	0	0.62273	0.574365	0	0.376269	0.726463	0	0.406738	0.257584	0	0.0528731	0	0.103475	0	0.255621
ACGGAGATCGATGAGG-1	TEX_terminally	12.3644	7.32756	0	0.419301	0.5483	0	0.54545	0.633874	0	0.48539	0.293789	0	0.107394	0	0.0969634	0	0.484325
ACGGCCAAGGTTACCT-1	TEX_terminally	5.45944	5.13606	0.610989	0.345999	0.814042	0.759893	0.541244	0.764649	0	0.316535	0.320796	0	0.0823564	0	0.0353409	0	0.166863
ACGGCCAAGTTCGCGC-1	TEX_progenitor	1.84493	-0.781803	0.886899	0.514122	0.374242	0.744769	0.304161	0.340194	0	0.283671	0.673382	0	0.106694	0.760828	0.757964	0	0.249371
ACGGCCACAAAGCAAT-1	TEX_intermediate	7.61161	12.8042	0	0.258911	0.307549	0	0.286511	0.476181	0	0.322448	0.203776	0	0.646214	0	0.385425	0	0.255295
ACGGCCAGTAGTAGTA-1	TEX_terminally	12.4728	6.32639	0.788799	0.202421	0.518275	0.777817	0.509648	0.701653	0	0.352217	0.190899	0	0.0549472	0	0.176153	0	0.263748
ACGGCCAGTTACGTCA-1	TEX_intermediate	5.97269	11.2031	0.816632	0.387357	0.578555	0.845228	0.598537	0.775603	0	0.275215	0.239549	0.742262	0.909714	0	0.411577	0.875107	0.501564
ACGGCCATCAACCAAC-1	TEX_terminally	11.849	4.13748	0.744072	0.679892	0.582124	0	0.509328	0.704623	0	0.333929	0.237973	0	0.128911	0	0.144431	0	0.25419
ACGGCCATCCCAGGTG-1	TEX_intermediate	2.82285	10.4071	0.841821	0.458642	0.630171	0	0.592958	0.724641	0	0.341423	0.359483	0	0.818264	0	0.435866	0	0.343324
ACGGCCATCCTATTCA-1	TEX_intermediate	2.10694	5.31189	0.606085	0.218561	0.797227	0	0.512711	0.726665	0	0.307322	0.513148	0	0.731476	0.770759	0.57166	0	0.214244
ACGGCCATCGGTCTAA-1	TEX_progenitor	-0.393233	0.293939	0.784185	0.362475	0.394897	0.720871	0.424646	0.355911	0	0.310485	0.704901	0	0.105462	0.736415	0.850348	0	0.291227
ACGGGCTAGCACCGCT-1	TEX_terminally	10.4365	3.91636	0.757834	0.449227	0.68387	0.83261	0.564243	0.689105	0	0.339017	0.195528	0	0.04298	0	0.127442	0	0.21291
ACGGGCTAGCCATCGC-1	TEX_intermediate	2.27219	6.85244	0.617885	0.248823	0.836245	0	0.517375	0.773337	0.726887	0.346511	0.526864	0	0.791262	0.693489	0.454571	0	0.228524
ACGGGCTCAGCATACT-1	TEX_progenitor	1.12056	-1.60013	0	0.350034	0.362238	0.764964	0.116461	0.24597	0	0.334617	0.619778	0	0.119278	0.781459	0.748768	0	0.350013
ACGGGCTCAGTCAGCC-1	TEX_intermediate	5.32233	6.31291	0	0.522865	0.788163	0	0.682396	0.763226	0.8303	0.399175	0.499928	0	0.846616	0.701582	0.51273	0	0.325359
ACGGGCTCATGGTCAT-1	TEX_intermediate	5.85664	14.9651	0.722147	0.44889	0.452461	0.793401	0.199588	0.506941	0	0.403094	0.275502	0.86569	0.669137	0	0.449868	0	0.305502
ACGGGCTGTCCATCCT-1	TEX_intermediate	5.37659	12.2748	0	0.303295	0.511255	0	0.399726	0.645497	0	0.344998	0.368969	0.75437	0.838179	0	0.476002	0	0.401103
ACGGGCTTCGCAAGCC-1	TEX_intermediate	4.18619	12.8326	0	0.326496	0.31894	0	0.484682	0.556192	0	0.350155	0.38196	0	0.671616	0	0.38033	0	0.461159
ACGGGCTTCGCATGGC-1	TEX_progenitor	0.895828	-1.27016	0.693636	0.5538	0.312554	0	0.287197	0.351544	0	0.345548	0.70735	0	0.0951615	0	0.791781	0	0.33401
ACGGGCTTCGGAGGTA-1	TEX_terminally	5.28852	4.03771	0.743462	0.246806	0.631463	0	0.684408	0.702936	0	0.333379	0.126692	0	0.0629345	0	0.0901515	0	0.449896
ACGGGTCAGCCCTAAT-1	TEX_intermediate	2.4178	13.3428	0.746823	0.170477	0.616756	0	0.448834	0.73525	0	0.268958	0.425739	0.805128	0.811426	0	0.412261	0	0.437746
ACGGGTCCACAACGTT-1	TEX_progenitor	-0.846248	1.92035	0.71135	0.488568	0.462738	0	0.248925	0.468348	0.741894	0.483878	0.851358	0	0.14106	0.798391	0.853982	0	0.319934
ACGGGTCGTAAGAGAG-1	TEX_progenitor	2.37327	3.21099	0	0.394082	0.432828	0	0.391221	0.422374	0.750757	0.32066	0.868139	0.687999	0.116696	0.806864	0.820595	0	0.381293
ACGGGTCGTTAAGATG-1	TEX_terminally	9.67038	2.45326	0	0.368527	0.742232	0	0.355098	0.840926	0.792493	0.30581	0.296132	0	0.043324	0	0.115804	0	0.214056
ACGTCAAAGCTACCGC-1	TEX_intermediate	6.87789	11.8467	0	0.255212	0.569426	0	0.476726	0.585164	0	0.36748	0.359678	0.881715	0.728877	0	0.353036	0	0.318111
ACGTCAAGTGTTGGGA-1	TEX_progenitor	0.592511	0.923601	0	0.284129	0.37681	0	0.228989	0.37332	0	0.410313	0.715907	0	0.0794012	0	0.826785	0	0.166314
ACGTCAAGTTAAGATG-1	TEX_progenitor	0.692343	-1.02036	0.679432	0.496638	0.35163	0.746471	0.311568	0.327947	0	0.298522	0.630773	0	0.111876	0	0.786175	0	0.211346
ACGTCAATCAACACGT-1	TEX_terminally	13.4403	5.79188	0.866357	0.27236	0.49206	0.862955	0.459945	0.839395	0	0.390787	0.361495	0	0.1205	0	0.0918798	0	0.323603
ACGTCAATCAGAGACG-1	TEX_intermediate	3.60677	14.089	0.865199	0.606927	0.546461	0	0.586008	0.541609	0	0.347198	0.394218	0	0.635467	0	0.467394	0	0.495783
ACTATCTAGGGTGTTG-1	TEX_terminally	11.5478	7.30343	0.705351	0.135508	0.608949	0	0.526337	0.655691	0	0.398075	0.074233	0	0.0819884	0	0.12435	0	0.381724
ACTATCTGTATGAAAC-1	TEX_terminally	10.8058	4.71421	0.677691	0.183927	0.64395	0.833326	0.496159	0.773529	0	0.383774	0.314012	0	0.0720818	0	0.111796	0	0.26844
ACTATCTTCAACCAAC-1	TEX_progenitor	2.90327	2.92333	0.744515	0.519502	0.404952	0.729232	0.228395	0.341201	0	0.264283	0.710882	0	0.0917295	0	0.81178	0	0.210643
ACTATCTTCAGATAAG-1	TEX_terminally	11.7934	3.61723	0	0.372562	0.60696	0	0.421171	0.638778	0	0.439326	0.186016	0	0.113433	0	0.0985569	0	0.168095
ACTATCTTCTACCTGC-1	TEX_terminally	13.6151	5.90338	0.723848	0.624412	0.545358	0.79527	0.375583	0.707181	0	0.350155	0.20913	0	0.0898511	0	0.179852	0	0.336138
ACTGAACAGACACGAC-1	TEX_terminally	12.4283	7.84577	0	0.386348	0.65249	0	0.628989	0.592918	0	0.150361	0.172791	0	0.0474822	0	0.114334	0	0.232285
ACTGAACAGGACATTA-1	TEX_terminally	11.3037	5.85175	0.808164	0.388702	0.717161	0.747158	0.455007	0.776224	0	0.282021	0.268085	0	0.0728485	0	0.0883328	0.864365	0.207542
ACTGAACAGTATTGGA-1	TEX_terminally	11.1171	5.91122	0.746233	0.3692	0.658918	0.731117	0.446365	0.771031	0	0.263664	0.327929	0	0.100978	0	0.140034	0	0.324403
ACTGAACCATGCTAGT-1	TEX_intermediate	4.27136	7.916	0.658874	0.19536	0.675603	0	0.524234	0.616246	0	0.378962	0.264006	0.710313	0.779056	0	0.461512	0.83744	0.329657
ACTGAACCATGTAGTC-1	TEX_terminally	6.06229	8.7486	0	0.212172	0.528787	0	0.543987	0.706735	0	0.425163	0.28276	0	0.0458132	0	0.092867	0	0.291448
ACTGAACGTGCACGAA-1	TEX_intermediate	2.73289	7.06289	0	0.253194	0.749173	0.657827	0.587883	0.72389	0	0.31131	0.564364	0.645494	0.739415	0	0.49091	0	0.285099
ACTGAACTCAAGGCTT-1	TEX_progenitor	0.305751	0.922247	0.839686	0.324479	0.409656	0	0.181573	0.416494	0	0.332142	0.809983	0	0.0798753	0.731809	0.893517	0	0.372859
ACTGAACTCCCTAATT-1	TEX_terminally	13.4113	5.70586	0.818013	0.372898	0.588742	0	0.424326	0.683865	0	0.336129	0.194833	0	0.0576042	0	0.177789	0	0.422362
ACTGAACTCTTAGAGC-1	TEX_terminally	10.1098	5.45791	0.685595	0.311701	0.770538	0	0.591312	0.789574	0	0.347817	0.259663	0	0.0496901	0	0.0616234	0	0.441267
ACTGAACTCTTTAGGG-1	TEX_progenitor	1.76162	-1.99747	0.74299	0.458978	0.189497	0	0.280658	0.114818	0	0.413888	0.545107	0	0.114509	0	0.634326	0	0.406078
ACTGAGTAGCGTCTAT-1	TEX_intermediate	5.17261	6.8403	0.629877	0.308675	0.75193	0	0.453086	0.835004	0	0.28099	0.370355	0	0.866501	0	0.485399	0	0.353508
ACTGAGTCACCGAAAG-1	TEX_intermediate	5.86892	14.0636	0.768144	0.48655	0.57661	0	0.378692	0.605803	0	0.315572	0.396958	0	0.755985	0	0.424981	0	0.279357
ACTGAGTGTCATTAGC-1	TEX_intermediate	3.169	7.93631	0.768186	0.410894	0.734068	0.755199	0.477824	0.655178	0	0.319216	0.311009	0	0.816874	0	0.476133	0	0.348022
ACTGAGTTCGTTACGA-1	TEX_intermediate	2.59254	5.03203	0.618528	0.32078	0.759947	0.679558	0.509145	0.81056	0.727644	0.299347	0.554754	0	0.720688	0.694211	0.430171	0	0.538774
ACTGAGTTCTGTCTCG-1	TEX_intermediate	5.57313	9.30699	0.745336	0.370545	0.634364	0.730133	0.513992	0.64174	0	0.437332	0.268589	0.716445	0.813311	0.745877	0.426707	0	0.656369
ACTGAGTTCTTGGGTA-1	TEX_intermediate	7.17876	10.0667	0	0.537323	0.484628	0	0.393141	0.541533	0	0.360193	0.274323	0	0.763666	0	0.488664	0	0.44414
ACTGATGAGCTGCAAG-1	TEX_terminally	11.7471	7.321	0	0.484196	0.619352	0	0.431779	0.827292	0	0.333792	0.212427	0	0.110395	0	0.119992	0	0.409044
ACTGATGAGTGAATTG-1	TEX_terminally	7.23822	2.15656	0.689567	0.55111	0.596109	0.757607	0.524188	0.63021	0	0.333585	0.195943	0	0.0477082	0	0.0853381	0	0.497895
ACTGATGCAACGCACC-1	TEX_progenitor	2.31956	3.39908	0.712303	0.188971	0.450857	0	0.316598	0.311565	0	0.359642	0.715944	0	0.117163	0.852523	0.855154	0	0.535899
ACTGATGCATACCATG-1	TEX_terminally	11.2902	5.02735	0	0.435777	0.470024	0	0.382076	0.749421	0	0.317635	0.165047	0	0.11573	0	0.143272	0	0.297203
ACTGATGGTTCTGGTA-1	TEX_intermediate	7.02261	11.8052	0.785746	0.570612	0.483179	0	0.519387	0.590193	0	0.237676	0.32317	0	0.718023	0	0.366168	0	0.541024
ACTGATGGTTTGTTGG-1	TEX_progenitor	-0.696019	0.781745	0.641866	0.263618	0.421878	0.705199	0.361545	0.316303	0.755099	0.392506	0.741511	0	0.133974	0	0.874006	0	0.362161
ACTGATGTCAAGGCTT-1	TEX_terminally	12.5623	6.92868	0	0.62004	0.657378	0	0.561454	0.775831	0.800257	0.248608	0.298752	0	0.107759	0	0.130752	0	0.41316
ACTGATGTCTGCAAGT-1	TEX_terminally	11.4019	7.25785	0	0.285474	0.567551	0	0.548148	0.681775	0	0.306635	0.242122	0	0.0777578	0	0.15589	0	0.297691
ACTGCTCAGATAGGAG-1	TEX_terminally	12.9346	6.08755	0.700252	0.515467	0.607014	0	0.467353	0.705101	0	0.291647	0.198663	0	0.0853273	0	0.155241	0	0.318771
ACTGCTCAGTCGTTTG-1	TEX_terminally	10.6043	4.47079	0.670398	0.445864	0.775532	0.736546	0.37572	0.691489	0	0.379924	0.140371	0	0.0479102	0	0.101792	0	0.364476
ACTGCTCCAGCGTAAG-1	TEX_intermediate	2.6569	6.39625	0.691066	0.29388	0.829217	0.759253	0.497759	0.694394	0	0.370643	0.360992	0.658063	0.728498	0.685097	0.415929	0	0.146416
ACTGCTCCATCATCCC-1	TEX_intermediate	5.68938	10.6419	0	0.306321	0.538861	0	0.4738	0.561101	0.81502	0.359367	0.429116	0	0.753387	0	0.436945	0.880563	0.398156
ACTGCTCTCAGCGACC-1	TEX_terminally	12.989	3.6923	0.838846	0.699731	0.538071	0	0.273983	0.694238	0	0.278996	0.188453	0	0.0900334	0	0.133119	0	0.266064
ACTGCTCTCCCAACGG-1	TEX_intermediate	6.55713	10.3879	0.733988	0.448554	0.406386	0	0.570187	0.414325	0	0.440014	0.271718	0	0.456765	0	0.483139	0	0.221935
ACTGCTCTCTTTACAC-1	TEX_progenitor	2.72492	2.85935	0.674809	0.512105	0.452549	0	0.332465	0.407057	0	0.459264	0.70604	0	0.163342	0.848055	0.811652	0	0.133507
ACTGTCCAGCTAACTC-1	TEX_progenitor	0.135978	2.22876	0.627536	0.431069	0.589337	0	0.23882	0.508382	0	0.348023	0.845206	0	0.0724428	0	0.847978	0	0.338513
ACTGTCCAGTCAATAG-1	TEX_intermediate	7.01228	9.27529	0.739704	0.495965	0.569051	0	0.463695	0.730253	0	0.346511	0.532299	0	0.681113	0	0.41768	0	0.543098
ACTGTCCAGTCCTCCT-1	TEX_intermediate	6.77625	14.8626	0.854397	0.609953	0.468597	0	0.369684	0.528145	0	0.402406	0.395185	0.782911	0.899046	0	0.423	0	0.708806
ACTGTCCCAAGCGTAG-1	TEX_terminally	11.7549	5.3409	0.670146	0.487223	0.691535	0	0.509053	0.737166	0	0.25397	0.267869	0	0.107359	0	0.0790512	0	0.540641
ACTGTCCCAGATGGCA-1	TEX_progenitor	4.343	1.3357	0.709215	0.403497	0.415774	0	0.437631	0.408536	0	0.425095	0.74653	0	0.11269	0.795994	0.810518	0	0.295411
ACTGTCCCATGGTAGG-1	TEX_intermediate	3.14506	7.80585	0.731217	0.112979	0.661251	0.714649	0.490855	0.665255	0	0.268683	0.281656	0	0.767572	0	0.45787	0	0.606793
ACTGTCCGTAGCGCAA-1	TEX_terminally	12.4481	5.87077	0	0.277068	0.517334	0	0.362506	0.611459	0	0.36583	0.200663	0	0.0829796	0	0.116435	0.899454	0.309944
ACTGTCCGTCCCGACA-1	TEX_intermediate	5.38964	14.2297	0.80016	0.309011	0.553302	0.790286	0.393919	0.649298	0	0.29529	0.207213	0	0.554546	0	0.39564	0	0.436505
ACTGTCCTCAACGAAA-1	TEX_intermediate	7.45004	13.2595	0.832242	0.289845	0.28927	0	0.247371	0.508706	0	0.306085	0.355142	0.948246	0.930927	0	0.456976	0	0.510584
ACTGTCCTCAAGGTAA-1	TEX_terminally	11.4113	3.00476	0.821065	0.576664	0.521941	0	0.401829	0.724809	0	0.360605	0.224686	0	0.145227	0	0.118563	0	0.307402
ACTTACTCAATGACCT-1	TEX_intermediate	1.78457	7.24759	0	0.136516	0.792119	0	0.621536	0.740837	0	0.318529	0.388027	0.678861	0.741503	0	0.411853	0	0.249686
ACTTACTCAGTAACGG-1	TEX_intermediate	3.92929	8.93675	0	0.453598	0.6993	0.741063	0.343347	0.805951	0	0.224682	0.415992	0	0.728979	0	0.427329	0	0.574384
ACTTACTTCCTACAGA-1	TEX_progenitor	0.536892	2.13399	0	0.455952	0.463503	0	0.209145	0.453293	0.73606	0.351186	0.827428	0	0.0557542	0	0.830407	0	0.245257
ACTTACTTCGCGGATC-1	TEX_intermediate	5.97434	14.0999	0.720028	0.229993	0.501985	0	0.462506	0.597815	0	0.340186	0.430093	0	0.69607	0	0.455537	0	0.429974
ACTTACTTCGCTAGCG-1	TEX_intermediate	4.00091	8.39938	0.766787	0.361466	0.679642	0.701806	0.49872	0.675217	0.751466	0.355036	0.403904	0	0.785555	0	0.352208	0	0.391055
ACTTGTTAGCGATAGC-1	TEX_terminally	12.5302	3.02994	1	0.86651	0.504903	0	0.323685	0.656601	0	0.490272	0.309863	0	0.127029	0	0.0983103	0	0.19955
ACTTGTTAGGTGCTAG-1	TEX_intermediate	3.60775	8.16378	0	0.212172	0.776104	0.706163	0.42652	0.753052	0	0.333998	0.363264	0	0.790451	0	0.482493	0	0.10086
ACTTGTTAGTATTGGA-1	TEX_intermediate	7.08475	14.4135	0.731278	0.403497	0.393093	0	0.256241	0.453757	0	0.417394	0.175625	0	0.75938	0	0.396825	0	0.486926
ACTTGTTAGTGAAGAG-1	TEX_intermediate	3.34656	6.5964	0.662337	0.493611	0.865852	0.639169	0.725697	0.874275	0	0.225301	0.345976	0.627186	0.778378	0	0.445947	0.739436	0.0523433
ACTTGTTCAGATCTGT-1	TEX_progenitor	-0.380772	2.7362	0.631155	0.323134	0.537851	0.693431	0.339232	0.485362	0.837445	0.493984	0.796823	0	0.0976292	0.8897	0.877866	0	0.296873
ACTTGTTCAGCCAGAA-1	TEX_terminally	11.386	5.77911	0.761525	0.474109	0.729525	0	0.487563	0.700714	0	0.35153	0.223154	0	0.0721259	0	0.079697	0	0.460111
ACTTGTTCATGGTCTA-1	TEX_terminally	11.5183	4.42122	0.682473	0.432414	0.678929	0.749812	0.476589	0.750637	0	0.425438	0.0671124	0	0.0435868	0	0.128376	0	0.151009
ACTTGTTGTCGACTGC-1	TEX_terminally	6.28898	2.98282	0.693021	0.429388	0.788422	0	0.736031	0.699313	0	0.264765	0.33313	0	0.0835623	0	0.0950728	0	0.164975
ACTTGTTTCAGTTTGG-1	TEX_intermediate	5.63862	9.4307	0.654673	0.323806	0.685097	0	0.409694	0.763289	0	0.412582	0.430682	0	0.865727	0	0.425855	0	0.342268
ACTTGTTTCTGCGGCA-1	TEX_terminally	12.188	7.24855	0	0.457969	0.660937	0.75728	0.585688	0.641769	0	0.344311	0.146514	0	0.0415415	0	0.101757	0	0.528052
ACTTTCAAGTTACCCA-1	TEX_progenitor	0.681078	0.322905	0.735462	0.375925	0.401841	0	0.244399	0.412129	0	0.449433	0.745637	0	0.12772	0	0.823812	0	0.204317
ACTTTCACAAAGCAAT-1	TEX_intermediate	5.79018	13.6067	0.711401	0.451917	0.55339	0	0.348697	0.610155	0	0.259539	0.327848	0.766942	0.73043	0	0.350702	0	0.291712
ACTTTCACAGAGCCAA-1	TEX_terminally	12.7091	3.7639	0	0.581372	0.47451	0	0.224371	0.582508	0	0.229701	0.0624093	0	0.124766	0	0.147404	0	0.394261
ACTTTCACAGATCCAT-1	TEX_progenitor	-0.586462	2.73865	0.602439	0.403161	0.48299	0.750473	0.337906	0.429969	0.708716	0.312891	0.793669	0	0.0793882	0	0.903029	0	0.251383
ACTTTCAGTTCTCATT-1	TEX_terminally	12.2209	3.2537	0.684776	0.750841	0.62568	0	0.453544	0.684043	0	0.432107	0.233349	0	0.0434226	0	0.125694	0	0.344578
ACTTTCATCAAGCCTA-1	TEX_terminally	12.7943	5.08155	0.709821	0.70612	0.602701	0.868673	0.542478	0.705254	0	0.211069	0.241279	0	0.0515306	0	0.145394	0	0.45671
ACTTTCATCACCATAG-1	TEX_intermediate	3.1357	11.9832	0	0.33423	0.688371	0	0.542112	0.712478	0.791493	0.380612	0.401278	0.72533	0.804125	0	0.372994	0	0.245797
ACTTTCATCACTTATC-1	TEX_intermediate	4.006	13.6305	0.704671	0.577337	0.542931	0	0.461271	0.543648	0	0.209763	0.275543	0.934047	0.703957	0	0.496226	0	0.279832
AGAATAGAGAAACCGC-1	TEX_terminally	11.254	8.30515	0.776366	0.237391	0.515893	0.764175	0.559899	0.716645	0	0.373462	0.167364	0	0.111522	0	0.152036	0	0.294933
AGAATAGAGTAGCCGA-1	TEX_intermediate	6.86623	12.6631	0.719917	0.736718	0.583511	0.879778	0.411706	0.599976	0	0.327604	0.358591	0	0.802529	0	0.40972	0	0.295053
AGAATAGCAATTCCTT-1	TEX_terminally	10.819	3.8145	0	0.363484	0.687878	0.709804	0.413535	0.794242	0	0.362461	0.270183	0	0.0626672	0	0.0953143	0	0.232607
AGAATAGCACCGGAAA-1	TEX_terminally	6.38467	6.13963	0	0.482179	0.813474	0.6753	0.678967	0.825448	0	0.297491	0.344046	0	0.0817083	0	0.132977	0	0.216417
AGAATAGCACTCAGGC-1	TEX_terminally	12.465	5.60898	0.817267	0.498991	0.651446	0	0.366667	0.801298	0	0.277484	0.272616	0	0.111943	0	0.109686	0	0.363017
AGAATAGCAGCGATCC-1	TEX_intermediate	5.90543	15.1728	0.722316	0.385676	0.375994	0	0.336717	0.573256	0	0.327535	0.312401	0.865873	0.608582	0	0.402165	0	0.191831
AGAATAGGTAAGAGGA-1	TEX_intermediate	5.29486	12.7027	0.858798	0.517821	0.540744	0	0.450526	0.520848	0	0.297972	0.290393	0.7515	0.614379	0	0.359605	0	0.279508
AGAATAGGTGAGGGTT-1	TEX_intermediate	4.03297	8.76508	0.800748	0.175857	0.704473	0	0.568724	0.722164	0	0.221107	0.413145	0	0.763128	0	0.433276	0	0.242485
AGAATAGGTTGTGGCC-1	TEX_intermediate	6.37855	12.7499	0.712122	0.654001	0.545257	0	0.34417	0.628617	0	0.247783	0.329555	0	0.908544	0	0.406871	0	0.285627
AGAATAGTCACCATAG-1	TEX_terminally	6.08089	5.52864	0.714014	0.478816	0.869345	0.732568	0.685277	0.795135	0	0.27659	0.36139	0	0.0666401	0	0.0920107	0	0.26258
AGAATAGTCAGAGACG-1	TEX_intermediate	6.97908	12.9316	0	0.317081	0.562007	0	0.374531	0.659482	0	0.40825	0.335939	0	0.715087	0.967397	0.387947	0	0.47258
AGAATAGTCATTGCCC-1	TEX_terminally	12.1499	5.45824	0	0.665098	0.570957	0	0.473937	0.724438	0	0.251977	0.205491	0	0.113893	0	0.0984502	0	0.235594
AGAATAGTCTGTGCAA-1	TEX_terminally	11.277	6.17987	0.700019	0.22764	0.523768	0	0.437083	0.682405	0.82351	0.308972	0.191045	0	0.0490557	0	0.0913048	0	0.44122
AGACGTTAGAACTCGG-1	TEX_terminally	13.71	5.86251	0	0.143914	0.511947	0	0.478509	0.647314	0	0.234995	0.234661	0	0.0723453	0	0.139494	0.991524	0.258457
AGACGTTCACCCATGG-1	TEX_progenitor	8.45108	13.0017	0	0.481843	0.245158	0	0.271788	0.133451	0	0.349261	0.543003	0.797348	0.117659	0	0.669712	0	0.245372
AGACGTTCAGATCTGT-1	TEX_intermediate	5.46597	13.5619	0.773663	0.334902	0.573076	0	0.248788	0.654577	0	0.254933	0.45725	0	0.644094	0	0.438694	0	0.38935
AGACGTTGTAGGGTAC-1	TEX_progenitor	0.621846	-0.469696	0.733428	0.3154	0.332573	0	0.274714	0.36167	0	0.405775	0.723842	0	0.123769	0	0.79274	0	0.188267
AGACGTTGTTCCACTC-1	TEX_progenitor	2.18688	-0.903835	0	0.313046	0.303677	0	0.207865	0.26116	0	0.465177	0.725311	0	0.104082	0	0.721522	0	0.255395
AGACGTTGTTGAACTC-1	TEX_intermediate	4.6935	11.8024	0.701848	0.386685	0.537422	0	0.524143	0.685231	0	0.336336	0.239588	0.894794	0.714599	0	0.361465	0	0.274085
AGAGCGAAGAGGACGG-1	TEX_progenitor	1.32204	0.275232	0	0.455279	0.474962	0.745958	0.281527	0.341411	0.798742	0.418357	0.668102	0	0.0721836	0.852727	0.823691	0	0.310186
AGAGCGAAGAGTCGGT-1	TEX_terminally	4.86626	5.96453	0.685883	0.487559	0.826755	0	0.496479	0.845958	0	0.326435	0.278945	0.652492	0.123344	0.679297	0.065805	0	0.259004
AGAGCGAAGGACACCA-1	TEX_progenitor	-2.59437	1.87942	0	0.517149	0.401094	0.773247	0.261134	0.378013	0.733036	0.397044	0.7835	0	0.133227	0.699356	0.782445	0	0.306005
AGAGCGAAGGCACATG-1	TEX_progenitor	1.82647	-1.80469	0	0.275387	0.226537	0.782103	0.120256	0.16728	0	0.457339	0.643133	0	0.108508	0.798968	0.693644	0	0.436786
AGAGCGACAATGGAAT-1	TEX_progenitor	0.595808	0.200228	0.673653	0.385003	0.367858	0.740122	0.392547	0.394812	0	0.428463	0.646169	0	0.0927407	0	0.782321	0	0.310745
AGAGCGACACCCATGG-1	TEX_terminally	10.7061	4.94388	0.694387	0.477471	0.622836	0.762902	0.412574	0.834072	0	0.347267	0.216093	0	0.0892187	0	0.107189	0	0.194201
AGAGCGACACGGTAGA-1	TEX_progenitor	1.19809	1.3869	0.641895	0.267317	0.359319	0	0.256059	0.258198	0	0.422757	0.643295	0	0.0923971	0	0.752613	0	0.214819
AGAGCGACAGCTGCTG-1	TEX_intermediate	3.04476	2.94762	0.677116	0.429724	0.563834	0.832694	0.493507	0.621096	0	0.268065	0.363357	0	0.731598	0	0.407604	0	0.242838
AGAGCGAGTAAGAGAG-1	TEX_intermediate	5.60082	14.3297	0.741186	0.277068	0.372715	0	0.40439	0.704028	0	0.365211	0.282386	0	0.607199	0	0.460585	0	0.339746
AGAGCGAGTCAAAGAT-1	TEX_progenitor	0.280101	0.065846	0.675862	0.373907	0.44148	0.742549	0.257476	0.285316	0	0.354967	0.681662	0	0.12869	0	0.790002	0	0.253536
AGAGCGATCAACCAAC-1	TEX_intermediate	4.88404	14.5515	0.852171	0.459987	0.510338	0	0.56685	0.601374	0.812269	0.335235	0.372137	0.74437	0.979152	0	0.357662	0	0.397265
AGAGCGATCATGCAAC-1	TEX_terminally	11.7223	3.36195	0.856235	0.550101	0.588235	0	0.317101	0.690771	0	0.448814	0.226914	0	0.113382	0	0.154676	0	0.301397
AGAGCTTAGAATCTCC-1	TEX_intermediate	4.12453	12.7803	0	0.338937	0.635774	0.760298	0.359991	0.622817	0	0.339223	0.307943	0	0.667005	0	0.462663	0	0.384932
AGAGCTTCAAGCCATT-1	TEX_intermediate	6.13238	15.0484	0.823368	0.889375	0.581815	0	0.46086	0.566718	0.817879	0.357374	0.358682	0.74951	0.803365	0	0.453196	0	0.272789
AGAGCTTCACAACTGT-1	TEX_terminally	8.85998	2.93868	0	0.470746	0.560063	0	0.360494	0.685611	0	0.353867	0.162297	0	0.120569	0.80048	0.0998634	0	0.323676
AGAGCTTCATGTAAGA-1	TEX_progenitor	-0.490042	1.41945	0	0.442502	0.431086	0	0.416004	0.459714	0.850372	0.494053	0.749727	0	0.0573044	0.72069	0.840628	0	0.155152
AGAGCTTGTCCAAGTT-1	TEX_intermediate	2.53913	13.3789	0.712536	0.32347	0.523838	0	0.464563	0.603039	0	0.242558	0.333682	0	0.673924	0	0.479457	0	0.428491
AGAGCTTGTCCTAGCG-1	TEX_intermediate	4.67274	15.4377	0.789349	0.466039	0.4655	0	0.42931	0.635837	0	0.252527	0.245238	0.763827	0.883491	0	0.452636	0	0.183014
AGAGCTTTCACCGTAA-1	TEX_progenitor	1.44258	2.41813	0	0.248823	0.413789	0.711258	0.423091	0.477408	0	0.459333	0.628076	0	0.0641767	0	0.811252	0	0.318986
AGAGTGGAGAGTGAGA-1	TEX_terminally	14.1695	4.17441	0	0.420646	0.346594	0	0.423411	0.547086	0	0.398831	0.0521964	0	0.070995	0	0.174746	0	0.253412
AGAGTGGAGCGCTTAT-1	TEX_progenitor	0.96019	-0.716804	0.766774	0.431069	0.398865	0	0.244444	0.281106	0	0.32891	0.642057	0	0.156167	0	0.78478	0	0.325922
AGAGTGGAGGTGACCA-1	TEX_intermediate	3.84251	7.63745	0.641613	0.316409	0.719942	0	0.629035	0.678235	0	0.356067	0.344643	0	0.803979	0	0.421585	0	0.202451
AGAGTGGCATTCCTGC-1	TEX_progenitor	5.25254	2.80653	0.698907	0.244116	0.396482	0.767868	0.424691	0.280885	0.822202	0.37078	0.603377	0	0.121791	0.784425	0.794219	0	0.227404
AGAGTGGTCCGTCAAA-1	TEX_terminally	12.0973	6.30667	0.683639	0.364492	0.66427	0	0.50823	0.776966	0	0.392644	0.16149	0	0.0763132	0	0.122157	0	0.284495
AGAGTGGTCGCCTGAG-1	TEX_progenitor	1.43631	1.68851	0.640688	0.417619	0.425123	0	0.284088	0.454121	0	0.367961	0.712306	0	0.081241	0	0.842911	0	0.273038
AGAGTGGTCGTTGCCT-1	TEX_terminally	9.66721	7.58677	0	0.503699	0.636056	0	0.498994	0.718741	0	0.279821	0.198955	0	0.0434271	0	0.103879	0	0.345653
AGATCTGAGCCAGTTT-1	TEX_terminally	10.5276	4.62308	0	0.3423	0.617732	0	0.503018	0.611723	0	0.35538	0.240975	0	0.0707427	0	0.160777	0	0.389011
AGATCTGAGTTCGCGC-1	TEX_terminally	11.1718	3.66323	0.691109	0.606927	0.586613	0	0.603841	0.719184	0	0.376006	0.223542	0	0.0770497	0	0.102579	0	0.287316
AGATCTGGTACCGAGA-1	TEX_progenitor	2.82672	2.7831	0	0.3423	0.417649	0.837143	0.358208	0.349394	0	0.243589	0.641286	0	0.106336	0.764506	0.821371	0	0.192074
AGATCTGTCCTAGAAC-1	TEX_progenitor	1.62651	-2.51402	0.892083	0.30464	0.153934	0	0.12492	0.141814	0	0.238707	0.40441	0	0.146712	0.819668	0.663063	0	0.497241
AGATTGCAGCTGCCCA-1	TEX_intermediate	1.42506	7.3742	0.814291	0.3423	0.753175	0	0.618473	0.720665	0.767814	0.351186	0.610504	0	0.767958	0	0.491644	0	0.163969
AGATTGCAGGACATTA-1	TEX_progenitor	0.423274	2.65594	0.623449	0.436785	0.463104	0.684964	0.220302	0.474915	0	0.426882	0.814578	0	0.142465	0.699734	0.8466	0	0.317402
AGATTGCAGGACTGGT-1	TEX_intermediate	6.43144	14.3414	0	0.247814	0.458383	0	0.278601	0.481922	0	0.315572	0.290927	0	0.617958	0	0.445942	0	0.324822
AGATTGCCAAAGTCAA-1	TEX_terminally	11.9388	4.47403	0.760621	0.685609	0.708273	0	0.44513	0.722366	0.79975	0.443726	0.25451	0	0.141297	0	0.114564	0	0.535389
AGATTGCCACACCGCA-1	TEX_intermediate	2.96152	10.457	0.791371	0.575319	0.624358	0	0.610471	0.688336	0	0.192781	0.314759	0.853155	0.810508	0.744461	0.429607	0	0.375743
AGATTGCCAGCTCGCA-1	TEX_terminally	10.9426	6.73222	0.793256	0.307666	0.718781	0.819559	0.42492	0.735742	0	0.285046	0.14633	0	0.0996143	0	0.1248	0.948123	0.389395
AGATTGCCAGCTGCAC-1	TEX_terminally	5.05989	6.89887	0.638559	0.253531	0.895871	0.701565	0.714266	0.921308	0	0.312204	0.195475	0	0.0263857	0	0.0618618	0	0.200825
AGATTGCGTACTCTCC-1	TEX_intermediate	6.11236	13.0074	0.795049	0.53497	0.586141	0.784677	0.428715	0.644718	0	0.219938	0.233039	0	0.791115	0	0.40061	0	0.324864
AGATTGCGTCAACATC-1	TEX_intermediate	6.79463	10.7153	0.671704	0.432078	0.597526	0	0.327938	0.616238	0.7902	0.299966	0.292465	0	0.799968	0	0.452633	0	0.373009
AGATTGCGTGAGCGAT-1	TEX_intermediate	6.5553	13.7093	0.723222	0.290854	0.635228	0.794582	0.400457	0.583432	0	0.269233	0.355111	0.779685	0.791326	0	0.391914	0	0.33873
AGATTGCTCAATCACG-1	TEX_progenitor	0.41672	-0.0677762	0.809428	0.558507	0.402174	0	0.249794	0.425098	0	0.308422	0.760597	0	0.0789068	0	0.799505	0	0.216925
AGATTGCTCGAATCCA-1	TEX_terminally	11.2614	8.4378	0	0.205783	0.62898	0.758686	0.603932	0.865452	0	0.376968	0.105759	0	0.079571	0	0.0763316	0.877701	0.429409
AGATTGCTCGCCTGAG-1	TEX_intermediate	1.22807	7.05596	0.664287	0.189307	0.89535	0.641305	0.644353	0.822478	0.686684	0.37023	0.413613	0	0.753701	0	0.475361	0	0.38848
AGATTGCTCTGTACGA-1	TEX_intermediate	4.15434	5.97772	0.75198	0.542367	0.814108	0	0.626566	0.700226	0	0.280165	0.452631	0.723596	0.844799	0	0.510543	0.750657	0.338043
AGCAGCCAGCTAGTTC-1	TEX_terminally	13.8116	4.82838	0.739149	0.706456	0.452397	0.952928	0.440329	0.605341	0	0.279065	0.193913	0	0.059496	0	0.149005	0	0.359144
AGCAGCCAGGCCCTTG-1	TEX_terminally	11.9466	3.04637	0	0.733692	0.474534	0	0.443941	0.59348	0	0.34493	0.230439	0	0.0582939	0	0.166756	0	0.205958
AGCAGCCCAACACCCG-1	TEX_intermediate	7.23345	13.884	0.926473	0.674849	0.449989	0	0.312574	0.661808	0	0.410588	0.274778	0	0.633642	0	0.435175	0	0.497996
AGCAGCCCAAGCTGTT-1	TEX_terminally	11.7401	3.3292	0.703179	0.37996	0.545501	0.772562	0.370919	0.634792	0	0.383018	0.223832	0	0.0900305	0	0.132699	0	0.266216
AGCAGCCCATTGAGCT-1	TEX_progenitor	-0.901308	1.99968	0.696219	0.264963	0.502952	0.676284	0.327572	0.470914	0	0.429701	0.739795	0	0.0812768	0	0.886129	0	0.302855
AGCAGCCGTGAGCGAT-1	TEX_intermediate	3.53128	14.4248	0.693592	0.452589	0.624366	0	0.49369	0.590273	0	0.291784	0.316782	0.747742	0.714522	0	0.427072	0	0.274171
AGCAGCCGTGCGCTTG-1	TEX_terminally	12.0394	7.78515	0	0.266644	0.51489	0	0.547096	0.729816	0	0.152286	0.235238	0	0.138233	0	0.119735	0	0.343407
AGCAGCCTCCAGAGGA-1	TEX_terminally	11.4719	7.00477	0	0.366846	0.57875	0.766859	0.440009	0.73779	0	0.40825	0.225209	0	0.148371	0	0.103108	0.887157	0.375199
AGCAGCCTCCGCGTTT-1	TEX_terminally	12.1524	7.49037	0	0.215871	0.729172	0	0.476909	0.744493	0	0.431832	0.220451	0	0.0430727	0	0.0840532	0	0.213695
AGCATACAGCTCCCAG-1	TEX_terminally	12.2578	6.86621	0	0.399798	0.531297	0	0.475126	0.810533	0	0.297903	0.153639	0	0.084382	0	0.0871976	0	0.233976
AGCATACCACCTGGTG-1	TEX_terminally	12.1266	7.87982	0	0.421991	0.634263	0.750429	0.525606	0.698775	0	0.353592	0.14401	0	0.0450618	0	0.102917	0	0.425341
AGCATACCAGGACGTA-1	TEX_intermediate	4.8446	12.1456	0.810144	0.567249	0.556785	0.749329	0.471056	0.585912	0	0.418357	0.421164	0.735281	0.739411	0	0.453663	0	0.150701
AGCATACGTCGCATAT-1	TEX_terminally	9.91009	7.94773	0	0.495629	0.685664	0	0.603612	0.786736	0	0.325473	0.284325	0	0.0682042	0	0.164388	0	0.253689
AGCATACGTTTGGGCC-1	TEX_terminally	13.6535	5.44733	0.845251	0.584062	0.323678	0	0.432602	0.631974	0	0.239876	0.231334	0	0.109362	0	0.116234	0	0.329308
AGCATACTCAACACAC-1	TEX_terminally	10.5736	5.37928	0.751327	0.371217	0.755593	0.736705	0.352949	0.814184	0	0.441114	0.179582	0	0.102713	0	0.161731	0	0.267367
AGCATACTCCTGTACC-1	TEX_intermediate	3.81964	9.70525	0.834066	0.38803	0.694273	0.738744	0.516461	0.79495	0	0.359986	0.355907	0.724894	0.825634	0	0.478897	0	0.328203
AGCATACTCTACTTAC-1	TEX_progenitor	0.939351	1.04043	0.62975	0.338601	0.49188	0	0.300503	0.466651	0	0.430251	0.758674	0	0.14134	0.888117	0.849736	0	0.325597
AGCCTAAAGATCTGAA-1	TEX_intermediate	7.67944	12.2778	0.806024	0.602892	0.569963	0.885554	0.354367	0.60294	0	0.35593	0.340426	0	0.637802	0	0.357763	0	0.442092
AGCCTAAAGCCCGAAA-1	TEX_terminally	13.1837	4.97883	0	0.482515	0.479811	0.792907	0.526795	0.654605	0	0.212513	0.215048	0	0.163883	0	0.127516	0	0.420942
AGCCTAACAGAAGCAC-1	TEX_progenitor	2.48762	-2.42278	0	0.242098	0.221641	0	0.259945	0.187037	0	0.468202	0.611634	0	0.0977883	0.855105	0.67777	0	0.258224
AGCCTAAGTCCTCTTG-1	TEX_intermediate	4.08761	8.21404	0	0.146604	0.643012	0	0.469182	0.785109	0.768179	0.328429	0.314145	0	0.74464	0	0.345981	0	0.418742
AGCCTAAGTGCAGACA-1	TEX_progenitor	0.357342	-0.250755	0.656322	0.441493	0.382553	0	0.29337	0.378873	0	0.319697	0.725017	0	0.0880296	0.827272	0.789539	0	0.146989
AGCCTAAGTTATCCGA-1	TEX_intermediate	7.17541	11.187	0.735936	0.272697	0.459162	0	0.41701	0.488784	0	0.193056	0.271507	0	0.698675	0	0.440224	0	0.577222
AGCCTAATCAGGTAAA-1	TEX_progenitor	0.788784	-0.413153	0.662018	0.636853	0.425364	0	0.251943	0.34114	0	0.361293	0.715156	0	0.08929	0.743022	0.776049	0	0.346555
AGCCTAATCTATCGCC-1	TEX_intermediate	6.34729	11.2865	0.809706	0.622058	0.661991	0.748848	0.478601	0.708415	0	0.290822	0.280606	0	0.777999	0	0.507229	0	0.450574
AGCGGTCAGGTGATAT-1	TEX_terminally	10.9445	5.71783	0	0.397781	0.809129	0	0.337449	0.753053	0.912852	0.357924	0.286748	0	0.0821249	0	0.122665	0	0.373851
AGCGGTCAGTGGTCCC-1	TEX_terminally	11.8527	4.51944	0.762477	0.401816	0.802196	0.748936	0.251349	0.912103	0	0.417669	0.11951	0	0.111904	0	0.121507	0	0.284734
AGCGGTCCAAACCTAC-1	TEX_intermediate	6.78476	12.554	0.761723	0.145259	0.321844	0	0.407087	0.494306	0	0.336748	0.310303	0.821192	0.677295	0	0.388089	0	0.523664
AGCGGTCCAATACGCT-1	TEX_progenitor	0.504449	0.290978	0.816105	0.534633	0.429039	0	0.243576	0.424772	0.769943	0.467583	0.768844	0	0.0647021	0.734567	0.852699	0	0.132555
AGCGGTCCAGCTCCGA-1	TEX_intermediate	3.52777	9.4083	0.660683	0.402152	0.740033	0.81461	0.531321	0.739344	0	0.40825	0.361963	0	0.765204	0	0.47166	0	0.333413
AGCGGTCCATCCGTGG-1	TEX_terminally	11.3526	3.25317	0.809348	0.319771	0.605928	0	0.42021	0.768255	0.801417	0.289928	0.299265	0	0.078055	0	0.126531	0	0.160209
AGCGGTCGTCCGCTGA-1	TEX_intermediate	1.85003	6.8062	0	0.29926	0.834051	0	0.560037	0.85412	0	0.393881	0.458809	0	0.831118	0.692592	0.540132	0	0.211142
AGCGGTCGTCTCTCTG-1	TEX_intermediate	4.9241	14.3814	0	0.541358	0.58578	0.877909	0.356196	0.629799	0	0.378687	0.441171	0.77429	0.691938	0	0.470821	0	0.435101
AGCGTATAGCCTCGTG-1	TEX_intermediate	5.08244	13.8183	0	0.406523	0.550007	0	0.53155	0.588064	0	0.501409	0.29921	0.838682	0.849802	0	0.38063	0.886056	0.520182
AGCGTATCAGTCGATT-1	TEX_progenitor	0.869782	-0.0162657	0.791985	0.397108	0.367807	0.72942	0.328715	0.355655	0.781033	0.420419	0.809542	0	0.0698508	0.745148	0.787517	0	0.306262
AGCGTATGTAAACGCG-1	TEX_progenitor	1.53812	-1.033	0	0.413584	0.312482	0.868118	0.381893	0.341196	0	0.356342	0.647125	0	0.106121	0	0.718217	0	0.318176
AGCGTATGTAACGCGA-1	TEX_intermediate	5.36141	14.8286	0	0.416947	0.398933	0	0.416232	0.403539	0	0.297766	0.316561	0.789094	0.644154	0	0.3913	0.930321	0.219524
AGCGTATGTAATCGTC-1	TEX_progenitor	1.81272	1.66447	0.810655	0.357767	0.386664	0.71309	0.362277	0.367901	0	0.413407	0.762779	0	0.0665491	0.728466	0.810991	0	0.481676
AGCGTATGTGATGATA-1	TEX_intermediate	5.88376	12.0897	0.718436	0.38265	0.501588	0.789323	0.414678	0.567711	0	0.321829	0.309815	0.861685	0.671888	0	0.353672	0	0.645761
AGCGTATGTTCAGTAC-1	TEX_progenitor	0.95299	-2.17198	0	0.251177	0.180926	0.797613	0.129355	0.234219	0	0.419732	0.56626	0	0.0899588	0.814812	0.727795	0	0.287256
AGCGTATTCACTCCTG-1	TEX_intermediate	3.34291	7.83059	0.774278	0.213517	0.576639	0.761883	0.370462	0.62163	0	0.35538	0.252123	0	0.617211	0	0.519366	0	0.254963
AGCGTATTCCACTCCA-1	TEX_terminally	4.67799	6.62521	0.617313	0.376933	0.744293	0.766859	0.649337	0.75126	0	0.298659	0.363806	0.803439	0.197449	0	0.0692029	0	0.341377
AGCGTATTCGTGGTCG-1	TEX_terminally	10.8574	6.4052	0	0.386685	0.593602	0.907442	0.537586	0.708632	0	0.260227	0.209485	0	0.0495523	0	0.102231	0	0.240614
AGCGTATTCTTAACCT-1	TEX_intermediate	6.88813	12.6686	0	0.572966	0.497663	0	0.448788	0.648686	0	0.295565	0.216481	0	0.682446	0	0.389763	0	0.394084
AGCGTCGCAGATCGGA-1	TEX_intermediate	6.46943	10.4781	0	0.30195	0.523235	0	0.413306	0.68026	0	0.470608	0.17505	0	0.778802	0	0.467555	0	0.384639
AGCGTCGCAGCGTCCA-1	TEX_terminally	10.7479	4.12806	0.688509	0.407868	0.558495	0.756444	0.572062	0.82294	0	0.43197	0.259833	0	0.0454035	0	0.0784781	0	0.288514
AGCGTCGCATCTATGG-1	TEX_intermediate	5.21537	10.432	0	0.32885	0.569563	0.747373	0.450251	0.60504	0	0.413613	0.31303	0.871471	0.620498	0	0.391809	0	0.368523
AGCGTCGCATTAGCCA-1	TEX_terminally	12.5989	4.75806	0	0.53497	0.597343	0	0.415638	0.703338	0	0.318872	0.251567	0	0.11897	0	0.154516	0	0.387515
AGCTCCTAGAAGCCCA-1	TEX_terminally	10.2224	5.72934	0.668503	0.566913	0.644287	0	0.57412	0.747893	0	0.41375	0.21877	0	0.0397107	0	0.0958096	0	0.261931
AGCTCCTAGACCTAGG-1	TEX_intermediate	2.41702	6.8499	0	0.263618	0.806426	0.684358	0.591312	0.765405	0	0.36363	0.371119	0	0.786934	0	0.434965	0	0.427683
AGCTCCTAGCTAGTTC-1	TEX_terminally	11.5995	6.38018	0	0.623403	0.700393	0	0.399086	0.778817	0	0.266277	0.213428	0	0.0455673	0	0.167106	0	0.224161
AGCTCCTAGGAGCGAG-1	TEX_intermediate	6.24222	14.8154	0.75422	0.410222	0.353214	0	0.298445	0.497933	0	0.360124	0.288915	0.813103	0.777577	0	0.393146	0	0.495803
AGCTCCTAGTTCGCGC-1	TEX_terminally	11.3686	5.65336	0	0.316409	0.68004	0.77689	0.464152	0.824337	0	0.263458	0.252888	0	0.085445	0	0.122994	0	0.181655
AGCTCCTCACTCTGTC-1	TEX_intermediate	5.83492	14.1323	0.717783	0.26967	0.514133	0	0.326658	0.435091	0	0.333723	0.292544	0	0.679357	0	0.409301	0	0.424723
AGCTCCTGTACAGACG-1	TEX_intermediate	6.8353	13.7132	0	0.427707	0.561793	0	0.409602	0.738172	0	0.360605	0.36126	0.829747	0.668585	0	0.428575	0	0.376008
AGCTCCTGTCTAGTCA-1	TEX_terminally	12.5651	4.70212	0.801877	0.509751	0.636139	0	0.329447	0.699187	0	0.373462	0.195218	0	0.185959	0	0.15444	0	0.384914
AGCTCCTGTCTCTCGT-1	TEX_terminally	11.8701	5.47062	0.679744	0.520847	0.666688	0	0.559579	0.751267	0	0.268133	0.315312	0	0.0431258	0	0.117977	0	0.278294
AGCTCCTGTTTAGCTG-1	TEX_terminally	10.6238	3.17773	0.695815	0.363147	0.530179	0	0.43818	0.600559	0	0.338467	0.159798	0	0.112403	0.780954	0.1098	0	0.293254
AGCTCCTTCTGCGGCA-1	TEX_terminally	10.9665	3.90207	0	0.418292	0.568594	0	0.412529	0.795315	0	0.423651	0.189107	0	0.123638	0	0.182006	0	0.335106
AGCTCTCCACCCTATC-1	TEX_terminally	7.82669	6.5828	0.720971	0.303295	0.902494	0.703415	0.480567	0.869071	0	0.441526	0.212121	0	0.115551	0	0.0650452	0.813759	0.256587
AGCTCTCGTATATGAG-1	TEX_progenitor	2.23561	-0.5664	0	0.234364	0.410902	0.746086	0.282853	0.35972	0	0.399656	0.734469	0	0.121042	0	0.793589	0	0.444673
AGCTCTCGTCCATGAT-1	TEX_progenitor	0.829439	1.38492	0	0.170141	0.431745	0	0.274577	0.240229	0	0.44242	0.692617	0	0.119606	0.817184	0.773301	0	0.230919
AGCTCTCGTCGAAAGC-1	TEX_terminally	11.0978	8.40481	0	0.468729	0.621874	0	0.481527	0.684871	0	0.327466	0.168561	0	0.0396626	0	0.106794	0	0.26292
AGCTCTCGTCGAGATG-1	TEX_intermediate	5.7655	8.24305	0	0.210491	0.630956	0	0.641381	0.621156	0	0.419801	0.260262	0.733404	0.737072	0	0.469191	0	0.248309
AGCTCTCGTCTCTTTA-1	TEX_intermediate	3.61233	7.79834	0	0.263954	0.6857	0.787303	0.514129	0.733687	0.748053	0.371262	0.471561	0.685521	0.678619	0	0.446178	0	0.272482
AGCTCTCTCGTCGTTC-1	TEX_terminally	12.8638	5.39522	0.863246	0.522529	0.625637	0	0.453224	0.753689	0.825273	0.259952	0.292095	0	0.0483126	0	0.16592	0	0.505077
AGCTCTCTCTAACTTC-1	TEX_terminally	12.4999	4.55472	0.700392	0.763618	0.578592	0.858301	0.432739	0.762041	0.823949	0.31351	0.207678	0	0.0498832	0	0.102689	0	0.242343
AGCTCTCTCTGGTGTA-1	TEX_intermediate	7.4502	12.572	0.866406	0.533961	0.511371	0	0.333516	0.58871	0	0.367824	0.233487	0	0.791476	0	0.43105	0	0.407688
AGCTTGAAGCAGCGTA-1	TEX_progenitor	-0.260896	1.53756	0.727298	0.44351	0.463443	0	0.28267	0.359269	0	0.364524	0.646022	0	0.065748	0.81629	0.804996	0	0.13766
AGCTTGAAGCGTTTAC-1	TEX_terminally	11.8969	4.60655	0.77534	0.624075	0.506757	0	0.439643	0.681378	0	0.337848	0.312161	0	0.110815	0	0.0842085	0	0.425005
AGCTTGACAAGCGATG-1	TEX_intermediate	7.31732	12.2529	0.803394	0.570276	0.493872	0	0.355601	0.733848	0	0.332348	0.286157	0	0.579761	0	0.440377	0	0.446649
AGCTTGACAATGTAAG-1	TEX_intermediate	2.15105	7.12618	0	0.217216	0.791917	0	0.50727	0.72523	0	0.307047	0.548446	0	0.819988	0	0.441846	0	0.136257
AGCTTGACAGATCCAT-1	TEX_terminally	9.80986	5.29575	0	0.287155	0.610879	0.75185	0.482167	0.81833	0	0.334342	0.206192	0.737755	0.0467905	0	0.157382	0	0.162978
AGCTTGAGTTCTGAAC-1	TEX_intermediate	5.66953	13.3656	0.804188	0.254539	0.529648	0	0.346731	0.639561	0	0.358955	0.380377	0	0.767699	0	0.442285	0	0.335662
AGCTTGATCCGTCAAA-1	TEX_terminally	9.15339	3.71577	0	0.62004	0.723009	0	0.602195	0.895016	0	0.24077	0.212017	0	0.031032	0	0.118119	0	0.163782
AGGCCACCAAGCGTAG-1	TEX_terminally	12.129	6.87549	0.666115	0.448218	0.644153	0	0.417055	0.646012	0	0.36363	0.212408	0	0.0384942	0	0.135616	0	0.256705
AGGCCACCATCACGAT-1	TEX_intermediate	3.37776	8.9198	0.756164	0.382313	0.558675	0	0.481299	0.688377	0	0.366999	0.200736	0.728099	0.711952	0	0.416813	0.858409	0.491231
AGGCCACCATCGATTG-1	TEX_terminally	12.5053	8.65775	0	0.3154	0.570134	0	0.408505	0.599807	0	0.205913	0.188973	0	0.0939014	0	0.143419	0	0.278517
AGGCCACCATGCATGT-1	TEX_terminally	9.24391	6.969	0.736031	0.505044	0.681298	0.719928	0.507682	0.755873	0	0.357786	0.352191	0	0.0656682	0	0.157639	0	0.230339
AGGCCACGTTATCCGA-1	TEX_progenitor	1.45015	-2.31216	0	0.263282	0.106012	0	0.0535894	0.187667	0	0.372224	0.38262	0	0.112958	0.801066	0.630605	0	0.286309
AGGCCACTCATCTGCC-1	TEX_progenitor	1.83365	-2.40763	0	0.225958	0.138144	0.914677	0.233516	0.0782742	0.884253	0.253627	0.454908	0	0.0944687	0	0.62905	0	0.240195
AGGCCACTCTGCGTAA-1	TEX_terminally	13.8913	4.7093	0.892832	0.519166	0.329919	0	0.341244	0.580406	0	0.343829	0.203183	0	0.0702186	0	0.128606	0	0.250511
AGGCCACTCTGTCAAG-1	TEX_intermediate	6.57091	11.4537	0.708162	0.140551	0.484505	0.778036	0.522497	0.583122	0	0.433689	0.214706	0	0.682158	0	0.347495	0	0.314369
AGGCCGTAGAGTTGGC-1	TEX_terminally	10.2532	6.3094	0	0.309684	0.749307	0.822826	0.616918	0.827927	0.786017	0.291372	0.422434	0	0.0374253	0	0.108863	0.849229	0.313124
AGGCCGTAGCCGTCGT-1	TEX_terminally	11.7031	4.08377	0	0.392401	0.595077	0	0.441289	0.857404	0	0.394294	0.205226	0	0.0534568	0	0.134677	0	0.256754
AGGCCGTAGGGTATCG-1	TEX_intermediate	2.84673	12.8634	0	0.47848	0.593665	0	0.424051	0.646018	0.820961	0.333173	0.302871	0.839468	0.807805	0	0.388242	0	0.273002
AGGCCGTAGTGAACGC-1	TEX_terminally	5.56261	5.92068	0.713029	0.554808	0.849868	0.783384	0.555281	0.793204	0	0.350017	0.195537	0	0.0190843	0	0.100124	0	0.225208
AGGCCGTAGTGCCATT-1	TEX_terminally	10.7807	6.16027	0.876697	0.353396	0.563794	0.785488	0.520622	0.900941	0	0.336404	0.208241	0	0.0484872	0	0.172787	0	0.304934
AGGCCGTCAAGCGATG-1	TEX_terminally	6.04509	5.61486	0.684064	0.499328	0.790921	0.75156	0.653909	0.868057	0	0.305397	0.265641	0	0.130782	0	0.116007	0	0.115777
AGGCCGTCACGGCTAC-1	TEX_terminally	4.61613	6.41636	0.769679	0.452589	0.752451	0	0.582625	0.851666	0.715512	0.390031	0.306456	0	0.0601894	0	0.0399878	0	0.440994
AGGCCGTCACTTGGAT-1	TEX_intermediate	5.43411	15.1017	0.712432	0.236046	0.649132	0	0.35048	0.726554	0	0.382468	0.418619	0	0.855876	0	0.431376	0	0.298908
AGGCCGTCAGCTATTG-1	TEX_terminally	7.19525	2.5949	0.815414	0.711836	0.610307	0.755108	0.592913	0.799278	0.808539	0.392506	0.287282	0	0.177702	0	0.0767968	0	0.234431
AGGGAGTAGAGTAAGG-1	TEX_progenitor	1.73621	4.97677	0.586279	0.277068	0.623465	0.644127	0.460997	0.570991	0	0.31461	0.944128	0	0.0775597	0.658016	0.983163	0.847597	0.25696
AGGGAGTAGCCAACAG-1	TEX_progenitor	1.51628	-2.49479	0.733615	0.373235	0.15913	0	0.246045	0.150926	0	0.402681	0.569538	0	0.122577	0	0.617828	0	0.435641
AGGGAGTAGCCAGGAT-1	TEX_intermediate	4.02349	8.3989	0.805909	0.220578	0.738805	0.707892	0.41733	0.843669	0	0.415813	0.314225	0	0.867178	0	0.455752	0	0.304607
AGGGAGTCACAAGACG-1	TEX_intermediate	4.52984	6.35061	0.78682	0.430397	0.665693	0.686988	0.56214	0.749677	0	0.348848	0.380781	0.674109	0.744075	0	0.484561	0	0.142925
AGGGAGTGTGATGTCT-1	TEX_intermediate	2.56055	7.33856	0.863246	0.459987	0.751711	0	0.504344	0.763571	0	0.275559	0.313672	0	0.806355	0	0.447452	0	0.279063
AGGGAGTTCCAGATCA-1	TEX_progenitor	2.01979	0.766807	0	0.433759	0.469558	0	0.303018	0.394145	0	0.354967	0.655602	0	0.124925	0	0.808	0	0.192213
AGGGAGTTCGTACGGC-1	TEX_intermediate	6.19509	11.6655	0.786331	0.406187	0.503631	0.863918	0.498948	0.676612	0.829955	0.343692	0.380941	0	0.747622	0.791822	0.397277	0	0.403937
AGGGATGAGCAGATCG-1	TEX_terminally	10.8744	4.04945	0	0.265299	0.554136	0	0.432602	0.722487	0	0.446683	0.285759	0	0.0899348	0	0.122321	0	0.194816
AGGGATGCAGCTCCGA-1	TEX_intermediate	6.09409	14.0807	0.771708	0.48117	0.611164	0.759063	0.4984	0.739596	0.812775	0.334548	0.260882	0.831956	0.920282	0	0.555149	0	0.485183
AGGGATGCATTTCACT-1	TEX_terminally	9.84715	6.22959	0	0.228985	0.628898	0	0.627984	0.803792	0	0.222619	0.198176	0	0.0513244	0	0.11018	0	0.318417
AGGGATGGTCAGATAA-1	TEX_intermediate	4.35713	14.7979	0.822877	0.411903	0.486236	0.763292	0.374623	0.657599	0	0.486421	0.307464	0.748982	0.733905	0	0.333971	0	0.168299
AGGGATGGTGTATGGG-1	TEX_intermediate	2.77079	9.14643	0.612686	0.475118	0.852661	0.673139	0.590809	0.823596	0	0.314472	0.471966	0.747481	0.735657	0.687654	0.543849	0	0.128402
AGGGATGTCACCACCT-1	TEX_progenitor	1.16065	0.253272	0.717188	0.4731	0.456698	0.699268	0.276635	0.46021	0	0.446545	0.788885	0	0.0756025	0.858011	0.840007	0	0.193692
AGGGATGTCCGCATAA-1	TEX_intermediate	4.90197	10.9498	0.69726	0.489913	0.520273	0	0.444947	0.61004	0	0.31076	0.302296	0	0.693287	0	0.375459	0	0.410017
AGGGATGTCGCAAACT-1	TEX_terminally	9.12305	2.78762	0.82146	0.803968	0.432176	0	0.362094	0.622153	0	0.238982	0.17878	0	0.0970929	0	0.161402	0	0.587286
AGGGATGTCTTGTTTG-1	TEX_intermediate	5.96845	13.6369	0.900806	0.405851	0.567693	0	0.427846	0.762493	0	0.398281	0.269004	0.832889	0.860777	0	0.346308	0	0.257685
AGGGTGAAGGCAATTA-1	TEX_intermediate	2.29837	7.98076	0.821989	0.541022	0.885628	0.696982	0.472885	0.769739	0	0.299622	0.331568	0	0.741999	0	0.462096	0	0.152807
AGGGTGACAGCTCGAC-1	TEX_terminally	12.3809	7.20481	0	0.540013	0.657401	0.755613	0.630773	0.841875	0	0.313854	0.241601	0	0.105661	0	0.135623	0	0.276164
AGGGTGAGTACCGAGA-1	TEX_intermediate	7.4148	11.5915	0.907144	0.530262	0.592522	0.76696	0.440832	0.597555	0	0.350705	0.323009	0	0.728048	0	0.376247	0	0.178952
AGGGTGAGTATAAACG-1	TEX_intermediate	3.30017	7.41647	0	0.298252	0.669785	0	0.540101	0.672146	0.760892	0.357236	0.457069	0	0.678942	0	0.47785	0	0.693807
AGGGTGAGTCAGAATA-1	TEX_intermediate	5.16551	9.59737	0.808266	0.356759	0.731388	0.681961	0.582579	0.783463	0	0.33386	0.500035	0.669176	0.798905	0.696666	0.527943	0	0.133937
AGGGTGAGTTCCACTC-1	TEX_progenitor	0.0854517	0.0164148	0	0.377606	0.308667	0	0.298537	0.311548	0.780433	0.415813	0.711371	0	0.0690098	0.835231	0.776781	0	0.144863
AGGGTGAGTTGAGTTC-1	TEX_intermediate	4.30767	13.9404	0.812872	0.360121	0.508557	0	0.368404	0.532979	0	0.268821	0.296791	0	0.898668	0	0.429787	0	0.330773
AGGGTGATCCATTCTA-1	TEX_terminally	12.2619	4.41803	0	0.588097	0.573599	0.75136	0.457613	0.748508	0	0.262221	0.19066	0	0.0775468	0	0.103063	0	0.419783
AGGTCATAGTCAAGGC-1	TEX_terminally	12.0618	7.44278	0.782866	0.261937	0.596213	0.771307	0.413535	0.628904	0	0.361774	0.204097	0	0.0823485	0	0.128251	0	0.307501
AGGTCATAGTCGTACT-1	TEX_intermediate	4.99286	12.6084	0.864423	0.542031	0.647576	0	0.312849	0.688021	0	0.320866	0.327272	0.816629	0.74464	0	0.448873	0	0.354308
AGGTCATCACTAGTAC-1	TEX_terminally	12.3555	6.38635	0.825171	0.616005	0.647277	0	0.510562	0.628779	0	0.428876	0.247871	0	0.046518	0	0.15105	0	0.16196
AGGTCATGTCGAGTTT-1	TEX_intermediate	5.74767	15.2309	0.731949	0.496301	0.357481	0.80417	0.361271	0.64744	0	0.337436	0.313091	0	0.659285	0	0.367699	0	0.203777
AGGTCATGTGACGCCT-1	TEX_terminally	6.76837	5.38481	0.697715	0.464694	0.658359	0.766558	0.641564	0.781005	0.725893	0.315091	0.393103	0	0.0706067	0	0.131856	0	0.0957672
AGGTCATGTGTTAAGA-1	TEX_terminally	12.2138	3.28843	0.803338	0.556153	0.503676	0	0.358345	0.666375	0	0.370712	0.199954	0	0.130477	0	0.11169	0	0.270635
AGGTCATGTTGGAGGT-1	TEX_terminally	9.66449	7.50975	0	0.517821	0.661073	0	0.638089	0.565591	0.80992	0.307253	0.281342	0	0.102855	0	0.0891342	0	0.202736
AGGTCATTCACAACGT-1	TEX_terminally	8.85625	7.19476	0.823726	0.419637	0.690042	0.727412	0.46086	0.854012	0.778884	0.367755	0.272168	0	0.0958529	0	0.115536	0	0.233054
AGGTCATTCCGTAGTA-1	TEX_progenitor	1.50313	0.902649	0	0.347344	0.535977	0.74053	0.407545	0.333382	0	0.296459	0.717092	0	0.0779745	0.900267	0.846005	0	0.169758
AGGTCCGAGGATGTAT-1	TEX_terminally	10.2102	7.15124	0.777357	0.36113	0.675492	0	0.627618	0.833283	0	0.30691	0.156488	0	0.0812146	0	0.0605476	0	0.236074
AGGTCCGAGGGAACGG-1	TEX_terminally	12.7082	3.49746	0	0.581372	0.589358	0	0.38203	0.674376	0	0.381506	0.226888	0	0.120575	0	0.122644	0	0.393388
AGGTCCGAGGGTGTTG-1	TEX_intermediate	6.27985	13.3292	0.838539	0.506725	0.498989	0.780472	0.338957	0.506852	0	0.330423	0.32404	0	0.810981	0	0.440325	0	0.301693
AGGTCCGCACCACGTG-1	TEX_progenitor	0.898953	2.67266	0	0.252186	0.438476	0	0.35775	0.320353	0	0.391131	0.743201	0	0.0892692	0.840913	0.812683	0	0.287394
AGGTCCGCACTTGGAT-1	TEX_intermediate	6.6506	8.47456	0	0.316745	0.437486	0	0.492364	0.481213	0	0.268958	0.33337	0	0.662093	0	0.366817	0	0.315877
AGGTCCGCATATACGC-1	TEX_terminally	8.1516	7.22931	0.652459	0.591123	0.870248	0.805557	0.641518	0.908419	0	0.296184	0.271634	0	0.102001	0	0.107598	0	0.328397
AGGTCCGCATGATCCA-1	TEX_progenitor	-0.444088	1.883	0.696987	0.347344	0.47375	0.677126	0.369136	0.431871	0	0.327191	0.740428	0	0.065698	0.782271	0.894406	0	0.239387
AGGTCCGGTAATCGTC-1	TEX_intermediate	7.55972	12.2561	0.751363	0.211836	0.303568	0	0.396754	0.447888	0	0.35043	0.247133	0	0.734147	0	0.342338	0	0.382219
AGGTCCGGTCAAAGCG-1	TEX_terminally	10.3857	3.44703	0.836019	0.63349	0.463375	0	0.466392	0.821487	0	0.351461	0.0900267	0	0.0519851	0	0.148014	0	0.466667
AGGTCCGGTCTACCTC-1	TEX_terminally	10.9097	5.74263	0.687711	0.479153	0.782079	0	0.621216	0.846849	0	0.363905	0.252654	0	0.110326	0	0.104885	0	0.226352
AGGTCCGGTGTTCGAT-1	TEX_intermediate	4.34163	13.1046	0	0.328178	0.595974	0	0.361134	0.678904	0	0.38845	0.285029	0.733786	0.648142	0	0.423231	0	0.249917
AGGTCCGGTTGATTGC-1	TEX_intermediate	6.23382	13.7024	0	0.322798	0.345504	0.829538	0.438592	0.384906	0	0.323823	0.110416	0	0.710304	0	0.389213	0	0.530588
AGGTCCGTCCGTAGGC-1	TEX_terminally	5.33086	4.11396	0.707069	0.292872	0.675103	0.865646	0.616004	0.703073	0	0.318185	0.259048	0.762271	0.119785	0	0.143584	0.898698	0.321746
AGTAGTCAGAGCTGGT-1	TEX_intermediate	4.86122	11.9378	0	0.147949	0.262732	0.842658	0.34481	0.519354	0	0.169749	0.330588	0	0.668486	0	0.467326	0	0.373446
AGTAGTCAGAGTCGGT-1	TEX_intermediate	5.1403	14.1978	0	0.590114	0.542614	0	0.389849	0.599755	0	0.386112	0.293037	0.865105	0.704459	0	0.387073	0	0.254995
AGTAGTCAGCTTCGCG-1	TEX_terminally	11.297	7.12313	0.693548	0.587088	0.687787	0	0.590261	0.673795	0.815897	0.390512	0.21091	0	0.0473975	0	0.1186	0	0.298071
AGTAGTCCAGACAAAT-1	TEX_intermediate	4.5928	12.4556	0.766074	0.408877	0.676518	0	0.433105	0.666982	0	0.281403	0.290388	0.825882	0.813551	0	0.408392	0	0.377058
AGTAGTCGTACCGTAT-1	TEX_terminally	11.6324	3.94499	0	0.421654	0.536534	0.799935	0.461225	0.600099	0.856539	0.354417	0.236318	0	0.0929303	0	0.185231	0	0.492919
AGTAGTCGTCCCTACT-1	TEX_terminally	6.08746	4.68502	0.6918	0.402824	0.915308	0	0.444216	0.838916	0	0.358611	0.449109	0	0.038981	0.68592	0.0897371	0	0.256348
AGTAGTCGTTGATTGC-1	TEX_progenitor	1.51401	-2.56547	0.83682	0.260928	0.26727	0	0.223411	0.206845	0.833678	0.365693	0.458371	0	0.0893413	0	0.682131	0	0.344233
AGTAGTCTCCCATTAT-1	TEX_intermediate	3.40729	7.53692	0.713865	0.245797	0.616337	0.784302	0.577366	0.834425	0.744847	0.279271	0.414725	0	0.704845	0.710624	0.494858	0	0.284207
AGTCTTTAGAAGATTC-1	TEX_intermediate	7.95356	12.9173	0.858194	0.564896	0.398481	0.802035	0.361957	0.520034	0	0.352492	0.282218	0	0.697168	0	0.35688	0	0.589473
AGTCTTTCAGACAAAT-1	TEX_terminally	12.103	2.73837	0	0.501009	0.507362	0	0.346411	0.541704	0	0.350842	0.195768	0	0.0769513	0	0.143337	0	0.286928
AGTCTTTTCACTGGGC-1	TEX_intermediate	5.96964	7.9039	0.64956	0.355414	0.730303	0	0.642661	0.673362	0.76415	0.361086	0.400214	0	0.645977	0	0.34831	0.825602	0.412503
AGTCTTTTCATCTGTT-1	TEX_terminally	6.7053	7.82345	0	0.386012	0.637564	0	0.544902	0.850713	0	0.388175	0.23471	0	0.0895992	0	0.117361	0.840628	0.403064
AGTCTTTTCGTTACGA-1	TEX_intermediate	6.12621	13.9344	0	0.292199	0.524679	0	0.354504	0.739663	0.825718	0.403369	0.186723	0	0.721222	0.787779	0.4673	0	0.284024
AGTCTTTTCTGACCTC-1	TEX_progenitor	1.82478	2.36002	0	0.53766	0.471606	0	0.310745	0.484351	0	0.331935	0.76259	0	0.0789994	0.810288	0.848101	0	0.163278
AGTGAGGAGTGTTTGC-1	TEX_intermediate	5.91439	14.8881	0.836745	0.761264	0.38141	0	0.326703	0.434824	0	0.385081	0.218756	0.814874	0.780099	0	0.330526	0	0.369762
AGTGAGGCAAGAGGCT-1	TEX_intermediate	5.73127	14.1355	0.924824	0.544385	0.448307	0	0.250526	0.60421	0	0.366174	0.282214	0	0.702737	0	0.465077	0	0.381549
AGTGAGGCAGCGTTCG-1	TEX_intermediate	5.07392	14.9682	0	0.220915	0.572098	0	0.308048	0.623741	0	0.428738	0.336136	0.764476	0.96566	0	0.364414	0	0.187495
AGTGAGGGTGTTTGGT-1	TEX_terminally	10.2065	6.14982	0.682553	0.213181	0.702873	0.7499	0.446319	0.851405	0	0.267721	0.248345	0	0.0491914	0	0.0926176	0	0.371231
AGTGAGGGTTTACTCT-1	TEX_terminally	12.1732	6.50522	0.758872	0.641224	0.533531	0.744981	0.441335	0.716001	0	0.333723	0.271979	0	0.0391924	0	0.0855911	0	0.386805
AGTGAGGGTTTGCATG-1	TEX_intermediate	6.91403	13.7014	0.74299	0.789845	0.480875	0	0.597851	0.405906	0	0.221519	0.225103	0	0.628688	0	0.500934	0	0.216698
AGTGAGGTCGATAGAA-1	TEX_intermediate	5.39493	14.6562	0.81454	0.594486	0.414612	0	0.403887	0.587759	0	0.260021	0.334216	0.790956	0.769412	0	0.425402	0	0.455747
AGTGAGGTCTATCGCC-1	TEX_terminally	11.122	4.8846	0	0.759919	0.668596	0.859384	0.61765	0.719645	0	0.397594	0.249458	0	0.0798164	0	0.14168	0.891462	0.297883
AGTGAGGTCTCACATT-1	TEX_terminally	10.6325	3.40627	0	0.619704	0.674805	0	0.526932	0.726561	0	0.468958	0.194766	0	0.139434	0	0.107614	0	0.348625
AGTGGGAAGCTACCGC-1	TEX_intermediate	2.25151	11.3105	0.843451	0.857095	0.660775	0	0.479424	0.718198	0	0.333035	0.360443	0	0.850107	0.736022	0.471254	0	0.393135
AGTGGGAAGCTGTTCA-1	TEX_progenitor	5.12193	1.29796	0.799611	0.48924	0.325089	0	0.334568	0.289457	0	0.453145	0.68183	0	0.174146	0.84436	0.77205	0	0.274039
AGTGGGAAGGTGGGTT-1	TEX_intermediate	5.52713	12.5828	0.722995	0.372898	0.429934	0	0.425423	0.594885	0.850539	0.295565	0.332764	0	0.753789	0	0.542505	0	0.434744
AGTGGGAAGTTGCAGG-1	TEX_intermediate	4.24372	11.8701	0.761328	0.408877	0.609494	0	0.540878	0.635136	0	0.346098	0.354748	0	0.673266	0	0.388183	0	0.379732
AGTGGGAGTGCTTCTC-1	TEX_intermediate	5.09815	14.3305	0.707069	0.437794	0.487784	0.776835	0.387929	0.551495	0	0.237195	0.446909	0	0.841999	0	0.424707	0	0.611529
AGTGGGAGTTTGGGCC-1	TEX_terminally	6.69044	3.86316	0.749854	0.736718	0.781527	0	0.704847	0.808161	0	0.217188	0.165465	0	0.0680439	0	0.0901544	0	0.369554
AGTGGGATCACCTCGT-1	TEX_intermediate	6.54683	10.8841	0	0.306658	0.413619	0.802433	0.462643	0.489328	0	0.377037	0.357696	0	0.752787	0.819736	0.386127	0	0.592212
AGTGGGATCTACGAGT-1	TEX_intermediate	1.53298	7.34818	0.693526	0.186281	0.793929	0.673332	0.629813	0.78533	0	0.363768	0.325924	0	0.677642	0	0.469608	0	0.195298
AGTGGGATCTGCAGTA-1	TEX_progenitor	1.49828	-0.695708	0.765951	0.302959	0.404465	0	0.28011	0.292359	0	0.352286	0.666915	0	0.095918	0.768978	0.80357	0	0.168277
AGTGTCAAGAAAGTGG-1	TEX_intermediate	5.92738	15.1537	0.80789	0.500672	0.476637	0	0.308733	0.469241	0	0.23142	0.450623	0.783794	0.759225	0	0.420829	0	0.198696
AGTGTCAAGACTTGAA-1	TEX_progenitor	1.52729	-0.339145	0	0.281775	0.334908	0	0.340101	0.352835	0	0.280715	0.685722	0	0.0934017	0	0.813034	0	0.268784
AGTGTCAGTAAACACA-1	TEX_intermediate	4.88692	15.0678	0.716543	0.445864	0.457909	0.787244	0.319159	0.572409	0	0.307322	0.399666	0	0.676389	0	0.342651	0	0.207462
AGTGTCAGTCTCTCGT-1	TEX_progenitor	1.96335	-0.0541251	0	0.53228	0.347769	0	0.273983	0.321983	0	0.268615	0.655354	0	0.1148	0.759326	0.815432	0	0.320521
AGTGTCATCAGTTGAC-1	TEX_terminally	12.8718	6.97532	0	0.343981	0.516597	0	0.513077	0.612014	0	0.38625	0.228438	0	0.095119	0	0.102985	0	0.198066
AGTGTCATCGGACAAG-1	TEX_progenitor	5.53639	2.90373	0.644577	0.55111	0.463682	0	0.545816	0.391454	0	0.302166	0.804998	0	0.0809132	0.723447	0.859755	0	0.445762
AGTGTCATCTTCGAGA-1	TEX_intermediate	5.4945	11.7028	0	0.294217	0.444628	0	0.478144	0.429897	0.866062	0.300859	0.378095	0	0.61789	0	0.433008	0	0.219896
AGTTGGTAGGCACATG-1	TEX_terminally	10.9598	3.73536	0.839204	0.466039	0.585214	0	0.262963	0.604218	0	0.316604	0.195466	0	0.116484	0	0.116078	0	0.310439
AGTTGGTCAAGTAATG-1	TEX_intermediate	6.09671	9.12232	0.859254	0.303631	0.56838	0	0.597531	0.700751	0	0.284909	0.301724	0.75199	0.852287	0	0.53428	0	0.174251
AGTTGGTCAATCCGAT-1	TEX_intermediate	3.52166	9.65565	0.710329	0.0817081	0.540119	0.780416	0.540969	0.649056	0	0.27274	0.306389	0.765785	0.882377	0	0.351476	0	0.424748
AGTTGGTCACTTCTGC-1	TEX_progenitor	1.27593	2.96253	0.752478	0.419301	0.447719	0.686132	0.361911	0.479979	0	0.338467	0.788638	0	0.056737	0	0.872228	0	0.150302
AGTTGGTGTGCTTCTC-1	TEX_terminally	6.62416	3.01543	0	0.166443	0.634098	0	0.64792	0.837625	0	0.330354	0.152388	0	0.0527726	0	0.0675214	0	0.463579
AGTTGGTTCCGTCATC-1	TEX_terminally	12.2495	4.19282	0.789851	0.379623	0.625446	0	0.375766	0.646905	0	0.409557	0.290069	0	0.179193	0	0.0886147	0	0.435156
AGTTGGTTCTTGCATT-1	TEX_terminally	8.67989	2.96022	0.828256	0.570948	0.592998	0	0.547462	0.660536	0	0.512272	0.329072	0	0.0825207	0	0.125802	0	0.308101
ATAACGCAGCGTGAGT-1	TEX_terminally	12.0587	6.6006	0.787361	0.453262	0.685463	0	0.43754	0.77281	0	0.301203	0.171582	0	0.0494501	0	0.159246	0	0.240548
ATAACGCAGCTAGTGG-1	TEX_intermediate	5.71423	9.49442	0	0.433087	0.603952	0	0.563009	0.733323	0	0.246614	0.361919	0	0.876334	0	0.339603	0	0.282352
ATAACGCCATCGGAAG-1	TEX_terminally	13.135	4.9847	0.843962	0.490249	0.24228	0.927236	0.552675	0.643361	0	0.238707	0.151159	0	0.0689476	0	0.149473	0	0.326209
ATAACGCGTTAAGATG-1	TEX_intermediate	5.3786	15.0752	0.727799	0.618359	0.522689	0	0.380201	0.628041	0	0.3934	0.235421	0	0.750485	0.816852	0.421863	0	0.329462
ATAACGCTCAAGAAGT-1	TEX_intermediate	5.71989	14.1817	0.715794	0.234364	0.466453	0.786421	0.371696	0.490094	0	0.330629	0.307396	0.771678	0.791866	0	0.367901	0	0.29297
ATAACGCTCGTCCAGG-1	TEX_intermediate	4.45265	12.0683	0	0.328178	0.47841	0	0.437631	0.593755	0	0.326848	0.324021	0	0.801588	0	0.404161	0	0.696579
ATAAGAGAGATGTTAG-1	TEX_intermediate	6.55258	9.92856	0	0.28312	0.502194	0	0.431184	0.630169	0	0.290272	0.413518	0.721307	0.86667	0	0.457561	0	0.156728
ATAAGAGAGCACAGGT-1	TEX_intermediate	4.92691	11.6464	0.70199	0.447209	0.57922	0	0.418976	0.675206	0	0.381506	0.356039	0	0.815813	0	0.429442	0	0.402983
ATAAGAGGTAATAGCA-1	TEX_terminally	12.3679	8.24565	0	0.404842	0.63041	0	0.510791	0.644263	0	0.284428	0.176602	0	0.0599565	0	0.133464	0	0.657247
ATAAGAGGTCTTGCGG-1	TEX_intermediate	3.54015	10.2077	0.853989	0.333894	0.615261	0.732031	0.591449	0.737458	0	0.46834	0.263395	0	0.680264	0	0.399852	0.846865	0.145696
ATAGACCAGATAGCAT-1	TEX_progenitor	-0.237885	1.08945	0	0.519839	0.462857	0	0.322634	0.38879	0	0.456239	0.741986	0	0.0798971	0.742346	0.8951	0	0.302374
ATAGACCCACCGATAT-1	TEX_terminally	11.7555	8.58162	0.717027	0.250841	0.614771	0.787775	0.602103	0.697853	0	0.299209	0.178344	0	0.0497626	0	0.114739	0	0.310641
ATCACGAAGGAATCGC-1	TEX_progenitor	0.894388	1.35467	0.877769	0.37996	0.491108	0	0.271376	0.331222	0.765647	0.387831	0.827376	0	0.0967118	0	0.820831	0	0.314429
ATCACGAAGTGGACGT-1	TEX_intermediate	5.62643	12.4948	0.858118	0.588433	0.560637	0	0.485277	0.636859	0	0.291097	0.195025	0.750769	0.743497	0	0.394038	0	0.257889
ATCACGACAATGCCAT-1	TEX_progenitor	-0.800863	0.749751	0.771593	0.498655	0.43826	0.795773	0.26214	0.373086	0	0.502716	0.752334	0	0.072658	0.866005	0.812457	0	0.290519
ATCACGACAATGGAAT-1	TEX_progenitor	3.2611	2.5848	0.682193	0.564896	0.397473	0	0.265432	0.273277	0	0.305466	0.64753	0	0.128401	0.765666	0.758599	0	0.309081
ATCACGACACGAGGTA-1	TEX_terminally	7.76657	2.7696	0.799138	0.511096	0.532266	0	0.340878	0.680722	0.78943	0.312135	0.248683	0	0.037089	0	0.0831823	0	0.188194
ATCACGACACTTGGAT-1	TEX_intermediate	2.82073	7.65818	0.642602	0.344654	0.728441	0	0.567718	0.692091	0	0.368305	0.375145	0	0.870239	0	0.439275	0	0.293345
ATCACGAGTTTGGGCC-1	TEX_terminally	10.8984	3.51918	0.753518	0.485878	0.62008	0	0.4369	0.704144	0	0.31846	0.130232	0	0.0689008	0	0.0886177	0	0.131681
ATCACGATCGAGGTAG-1	TEX_intermediate	6.44103	12.8916	0	0.276732	0.507235	0	0.289346	0.657997	0	0.360811	0.319991	0	0.831553	0.765129	0.415785	0	0.620269
ATCACGATCGCACTCT-1	TEX_progenitor	1.83696	3.81856	0.619501	0.210155	0.509414	0	0.373617	0.521546	0	0.438501	0.85043	0	0.0844931	0	0.913688	0	0.35544
ATCACGATCGGATGGA-1	TEX_terminally	13.9234	5.15687	0.741984	0.509751	0.472667	0	0.276315	0.537818	0	0.299828	0.16432	0	0.139364	0	0.163205	0	0.381866
ATCACGATCTGGCGAC-1	TEX_progenitor	1.38584	1.55322	0.629142	0.327841	0.5176	0	0.38866	0.44099	0	0.397731	0.721994	0	0.0902576	0	0.846522	0	0.198542
ATCATCTAGCAGCCTC-1	TEX_terminally	3.19619	4.32598	0.820169	0.411567	0.726763	0	0.50823	0.707213	0	0.335167	0.225755	0	0.0834272	0.829761	0.156847	0	0.158907
ATCATCTAGCTGCCCA-1	TEX_terminally	9.26197	5.1201	0.788749	0.509079	0.628004	0	0.444262	0.628998	0	0.339361	0.147936	0	0.0673701	0	0.129046	0	0.312186
ATCATCTCAAGGGTCA-1	TEX_terminally	5.06266	6.88371	0.755288	0.558843	0.75804	0	0.61701	0.729274	0	0.368237	0.314043	0	0.0938334	0	0.0884966	0	0.583408
ATCATCTTCCTTGGTC-1	TEX_intermediate	5.46551	10.5173	0.860183	0.62542	0.627428	0	0.376086	0.650432	0	0.308285	0.274592	0.682752	0.804153	0.7108	0.518019	0	0.345075
ATCATGGAGCGATCCC-1	TEX_intermediate	6.08889	14.2889	0.83326	0.482851	0.455708	0.774681	0.409785	0.611539	0	0.271777	0.376413	0	0.962049	0	0.456898	0	0.414991
ATCATGGAGCTCAACT-1	TEX_terminally	12.3252	8.72806	0	0.435104	0.663787	0.78825	0.530133	0.736823	0	0.226538	0.258763	0	0.0516052	0	0.0991006	0	0.388691
ATCATGGCAGCCTTTC-1	TEX_progenitor	-0.468368	0.765021	0.792705	0.444183	0.410376	0	0.399177	0.379763	0	0.405019	0.670253	0	0.0997672	0	0.766897	0	0.272003
ATCATGGTCCCACTTG-1	TEX_progenitor	1.45204	-1.03863	0.822255	0.680565	0.342747	0	0.241472	0.331603	0.816572	0.437264	0.689399	0	0.096156	0	0.757122	0	0.22145
ATCATGGTCGGAAACG-1	TEX_terminally	9.52127	7.02774	0	0.409886	0.680745	0	0.605213	0.74491	0	0.378687	0.23557	0	0.0797522	0	0.0978168	0	0.431443
ATCATGGTCTCGTTTA-1	TEX_progenitor	-1.08533	1.1321	0.76023	0.391392	0.411821	0	0.296799	0.39708	0.743774	0.399931	0.822069	0	0.0884272	0.890921	0.822792	0	0.135078
ATCATGGTCTTGCCGT-1	TEX_progenitor	1.06485	-0.791075	0	0.299597	0.312864	0	0.314037	0.343809	0.814814	0.346992	0.670434	0	0.0792632	0.777377	0.79374	0	0.356007
ATCCACCCAGGAACGT-1	TEX_terminally	11.4495	6.22895	0.687878	0.671486	0.664069	0	0.472245	0.797442	0	0.40935	0.226436	0	0.0801545	0	0.109515	0	0.299057
ATCCACCCAGGATTGG-1	TEX_intermediate	6.43576	9.95249	0	0	0.585577	0	0.35839	0.743278	0	0.346167	0.391891	0	0.744072	0.762742	0.410537	0	0.17204
ATCCACCCAGGGATTG-1	TEX_intermediate	6.84106	11.5002	0.820408	0.367182	0.389726	0	0.385917	0.509286	0	0.357099	0.276623	0	0.721132	0	0.400091	0	0.334358
ATCCACCCATCCGTGG-1	TEX_progenitor	-0.646786	0.745046	0.652923	0.362139	0.466515	0.717347	0.313626	0.42018	0	0.398075	0.805275	0	0.079021	0.943439	0.864647	0	0.169336
ATCCACCGTACGACCC-1	TEX_progenitor	-0.447858	1.4091	0.738758	0.408541	0.370851	0.722919	0.380979	0.464187	0	0.409282	0.803025	0	0.0771077	0.829153	0.855207	0	0.160149
ATCCACCGTCTAACGT-1	TEX_progenitor	5.08872	2.10088	0.703899	0.308003	0.333012	0	0.485642	0.197791	0	0.395944	0.822404	0	0.0969453	0	0.765978	0	0.334223
ATCCACCTCAACACAC-1	TEX_intermediate	1.58126	6.61627	0.670525	0.594486	0.760513	0	0.530636	0.785844	0.693997	0.377999	0.406837	0	0.766816	0	0.431358	0.749808	0.330506
ATCCACCTCGGCTACG-1	TEX_terminally	11.8932	5.50257	0.683922	0.587088	0.604619	0	0.417147	0.822982	0	0.338329	0.122406	0	0.0439474	0	0.140431	0	0.282059
ATCCACCTCTTTACAC-1	TEX_intermediate	5.47816	15.2854	0	0.399462	0.588484	0.78137	0.436717	0.505037	0	0.265796	0.28625	0.853871	0.735857	0	0.408341	0	0.406445
ATCCGAAAGAGGGCTT-1	TEX_terminally	11.3565	6.56135	0.699879	0.252522	0.554607	0	0.449657	0.751764	0	0.347267	0.30999	0	0.0864142	0	0.127785	0	0.330876
ATCCGAAAGCCCAATT-1	TEX_progenitor	1.79237	0.0225364	0.660883	0.400471	0.456731	0.903679	0.421033	0.336902	0.77747	0.355724	0.659144	0	0.0838371	0.832399	0.795014	0	0.381156
ATCCGAAAGTGGCACA-1	TEX_intermediate	4.75938	11.4947	0	0.44889	0.571346	0	0.491632	0.601847	0	0.346442	0.430261	0.736751	0.789258	0	0.422463	0	0.158786
ATCCGAACAAGTTAAG-1	TEX_intermediate	6.32564	13.797	0.912878	0.590451	0.543236	0	0.484591	0.577325	0	0.227707	0.471482	0.739387	0.754654	0	0.327904	0	0.247357
ATCCGAAGTGAAGGCT-1	TEX_intermediate	6.30004	13.671	0.771924	0.471419	0.515675	0	0.318839	0.645979	0	0.268546	0.338682	0	0.772296	0	0.428399	0	0.377589
ATCCGAAGTGTGAAAT-1	TEX_progenitor	0.449491	0.786424	0.63774	0.401816	0.406224	0	0.335299	0.397174	0	0.389687	0.696639	0	0.0826283	0.806374	0.784598	0	0.363949
ATCCGAAGTTAGAACA-1	TEX_intermediate	3.49798	8.51816	0.748787	0.214862	0.688367	0	0.68171	0.842576	0	0.332967	0.337989	0	0.778419	0	0.3716	0	0.32823
ATCCGAATCAATACCG-1	TEX_progenitor	2.8637	2.8457	0.894078	0.352724	0.336202	0	0.429721	0.472961	0	0.319354	0.766442	0	0.063419	0.83938	0.814403	0	0.312842
ATCCGAATCTAACGGT-1	TEX_intermediate	6.16786	14.3089	0	0.310356	0.588011	0	0.415821	0.558672	0	0.336679	0.336733	0.767385	0.662967	0	0.381782	0	0.304948
ATCGAGTAGCACAGGT-1	TEX_progenitor	1.49929	2.46231	0	0.383995	0.435024	0	0.293736	0.383328	0	0.35923	0.713027	0	0.0967774	0.724422	0.886324	0	0.310769
ATCGAGTCACAGCGTC-1	TEX_progenitor	-2.87493	1.7881	0	0.279758	0.402674	0	0.36973	0.384579	0.745309	0.390306	0.770951	0	0.117031	0.711065	0.808203	0	0.264948
ATCGAGTCATCACGTA-1	TEX_intermediate	5.89561	14.3607	0.914156	0.450572	0.52071	0	0.366758	0.636294	0	0.360055	0.295876	0.783037	0.722171	0	0.436424	0	0.430807
ATCGAGTGTAGCTCCG-1	TEX_intermediate	0.698572	7.20346	0	0.00504371	0.820489	0	0.508962	0.792554	0	0.380406	0.434107	0.739099	0.714338	0	0.453979	0	0.103073
ATCGAGTGTGTGGTTT-1	TEX_terminally	11.7313	6.64922	0.847595	0.278749	0.620951	0	0.465341	0.743148	0	0.341836	0.284329	0	0.0531361	0	0.0887013	0	0.326882
ATCGAGTGTTCGTGAT-1	TEX_terminally	8.39748	5.65877	0	0.32616	0.570778	0.730284	0.396205	0.7656	0	0.321416	0.155887	0	0.0677465	0	0.121633	0	0.313802
ATCGAGTTCATCGCTC-1	TEX_terminally	12.0565	4.21011	0.850593	0.429052	0.594238	0.756861	0.439049	0.750617	0	0.300172	0.321775	0	0.0482456	0	0.120756	0	0.168415
ATCGAGTTCGGCTTGG-1	TEX_intermediate	5.84187	13.7565	0.771321	0.491258	0.548827	0.847427	0.314266	0.568873	0	0.362049	0.233284	0.744416	0.781691	0	0.383104	0	0.16624
ATCGAGTTCGTCCGTT-1	TEX_terminally	11.5142	3.86285	0	0.349697	0.571975	0	0.43594	0.634919	0	0.462358	0.169934	0	0.083872	0	0.106339	0	0.313273
ATCGAGTTCGTTGCCT-1	TEX_terminally	5.07474	4.85613	0	0.266644	0.669322	0	0.530498	0.806026	0	0.407013	0.165573	0	0.0434717	0.770457	0.0521214	0	0.215281
ATCGAGTTCTACCAGA-1	TEX_intermediate	5.28286	10.7351	0.758525	0.349361	0.594838	0	0.366667	0.625632	0.797288	0.419732	0.378058	0.730641	0.763264	0	0.375527	0	0.147858
ATCTACTAGCACGCCT-1	TEX_progenitor	-0.851906	0.521886	0.663741	0.46503	0.465714	0	0.438363	0.322839	0	0.388518	0.698049	0	0.0842721	0	0.770199	0	0.444485
ATCTACTAGCCCAGCT-1	TEX_intermediate	6.52817	14.5992	0.717188	0.578682	0.418834	0	0.260311	0.553718	0	0.27659	0.235262	0	0.67968	0	0.445291	0	0.425426
ATCTACTGTCATATCG-1	TEX_progenitor	-0.413979	2.4847	0.612905	0.268662	0.502748	0	0.316324	0.432169	0	0.430732	0.875605	0	0.10453	0	0.888287	0	0.310967
ATCTACTTCAATCTCT-1	TEX_intermediate	3.95473	8.41383	0.674435	0.132482	0.65407	0.740981	0.449794	0.688595	0	0.320316	0.385767	0	0.678187	0	0.40108	0.857218	0.316999
ATCTACTTCCGTTGCT-1	TEX_terminally	13.0218	6.40303	0.781079	0.357095	0.542698	0	0.381436	0.580978	0.918869	0.460708	0.212477	0	0.049301	0	0.173096	0	0.383528
ATCTACTTCGTTTGCC-1	TEX_intermediate	6.60985	13.5438	0	0.271352	0.278003	0.861	0.454687	0.376493	0	0.232039	0.414228	0	0.467625	0	0.352134	0	0.268645
ATCTGCCCAAGGCTCC-1	TEX_terminally	13.2014	5.6452	0.711247	0.736382	0.653242	0	0.353909	0.658683	0	0.270952	0.215209	0	0.0909887	0	0.124781	0	0.198047
ATCTGCCCAAGTTCTG-1	TEX_progenitor	5.36786	2.54669	0.647796	0.310693	0.441851	0.711714	0.536808	0.543124	0	0.365211	0.827594	0	0.134288	0	0.802773	0	0.162971
ATCTGCCGTGTTTGGT-1	TEX_intermediate	3.0416	12.1664	0.800087	0.408204	0.619365	0	0.558939	0.723266	0	0.274596	0.367629	0	0.820186	0	0.424968	0	0.64425
ATCTGCCTCATTATCC-1	TEX_progenitor	0.6739	1.04275	0.642914	0.27505	0.494309	0	0.305944	0.358372	0	0.400344	0.71488	0	0.0784309	0	0.850489	0	0.217414
ATCTGCCTCCTGTAGA-1	TEX_terminally	10.273	6.07385	0.690293	0.250841	0.685529	0.758403	0.502012	0.634646	0	0.396975	0.185832	0	0.0455212	0	0.0786595	0	0.158236
ATGAGGGGTCATCCCT-1	TEX_terminally	13.1528	6.33925	0	0.407868	0.480176	0.795647	0.432144	0.705339	0.851947	0.353249	0.227058	0	0.0562076	0	0.149419	0	0.270026
ATGAGGGGTGCGGTAA-1	TEX_progenitor	1.7099	-1.9659	0.862869	0.267653	0.294799	0.807166	0.346639	0.264375	0	0.434032	0.77445	0	0.141057	0	0.726995	0	0.408012
ATGAGGGTCCCAGGTG-1	TEX_intermediate	2.2931	7.4	0.660849	0.379623	0.693579	0	0.521902	0.8033	0	0.342042	0.334216	0	0.755391	0	0.399129	0	0.185661
ATGAGGGTCGGTCTAA-1	TEX_intermediate	6.78355	13.1249	0.714628	0.504371	0.485787	0	0.3385	0.514283	0	0.497628	0.389117	0	0.712158	0	0.413878	0	0.540197
ATGCGATCAAGTTGTC-1	TEX_intermediate	4.49498	13.9604	0.857532	0.341964	0.52737	0	0.348788	0.472409	0	0.354692	0.311228	0	0.747193	0	0.402968	0	0.152784
ATGCGATCACGGTGTC-1	TEX_terminally	12.4522	7.88442	0	0.478144	0.555266	0	0.516461	0.765375	0	0.397112	0.285659	0	0.119594	0	0.123414	0	0.389592
ATGCGATCAGCATACT-1	TEX_intermediate	2.25763	7.96168	0.636495	0.177539	0.734552	0	0.579287	0.77052	0	0.35153	0.390015	0.686187	0.750996	0	0.503136	0	0.557237
ATGCGATTCAAACAAG-1	TEX_intermediate	6.53015	11.6781	0	0.541695	0.615614	0	0.371102	0.726299	0.816053	0.495359	0.338898	0	0.751195	0	0.353752	0	0.1641
ATGCGATTCACAAACC-1	TEX_terminally	13.8015	3.99617	0.909235	0.406523	0.3758	0	0.293233	0.53464	0.848684	0.4154	0.227454	0	0.0965616	0	0.138642	0	0.213981
ATGCGATTCCGAAGAG-1	TEX_terminally	10.7797	4.71447	0.790558	0.429388	0.738999	0	0.431962	0.8789	0	0.40605	0.26382	0	0.0688475	0	0.181606	0	0.256083
ATGCGATTCGGCATCG-1	TEX_terminally	9.50071	3.47927	0	0.458305	0.648754	0	0.360402	0.707297	0	0.348436	0.348389	0	0.139866	0	0.153974	0	0.220734
ATGGGAGAGCCCAGCT-1	TEX_intermediate	2.49372	8.1561	0	0.232683	0.755565	0.717825	0.579835	0.703326	0	0.341973	0.382299	0	0.73687	0	0.376327	0	0.381776
ATGGGAGAGTGGTAAT-1	TEX_progenitor	0.135299	0.258199	0.795595	0.46772	0.419756	0	0.25144	0.277774	0.78527	0.330354	0.731421	0	0.0665159	0	0.810383	0	0.350795
ATGGGAGCAAGGACAC-1	TEX_terminally	10.3027	4.52281	0.759413	0.580027	0.693165	0	0.413626	0.807784	0	0.414575	0.166247	0	0.108495	0	0.0968298	0	0.415846
ATGGGAGCAGCCACCA-1	TEX_intermediate	1.04862	7.08259	0.68576	0.253194	0.734748	0	0.517284	0.730186	0	0.358886	0.432637	0.739298	0.740597	0	0.500312	0.769114	0.341
ATGGGAGGTTCCACGG-1	TEX_terminally	9.3614	7.27804	0	0.415602	0.453726	0	0.567215	0.690537	0.825606	0.363561	0.374953	0	0.0508282	0	0.139283	0	0.314613
ATGGGAGTCACCCGAG-1	TEX_terminally	13.8644	5.08598	0.766815	0.447209	0.32859	0	0.551257	0.525428	0	0.205706	0.153026	0	0.0716102	0	0.230259	0	0.338116
ATGGGAGTCGGGAGTA-1	TEX_terminally	8.28027	7.10752	0.656131	0.234028	0.806408	0	0.658528	0.880904	0	0.41595	0.290749	0	0.0370587	0	0.09617	0	0.249448
ATGGGAGTCGTCCAGG-1	TEX_intermediate	7.4597	12.2615	0.813857	0.547747	0.420467	0.805319	0.39904	0.630404	0	0.30471	0.34848	0	0.477938	0	0.493653	0.93165	0.474096
ATGTGTGAGTTTCCTT-1	TEX_intermediate	6.79315	14.0709	0.879649	0.382313	0.430931	0	0.261043	0.461772	0	0.287865	0.25021	0	0.68245	0	0.3977	0	0.341763
ATGTGTGCAATGCCAT-1	TEX_progenitor	-0.150742	3.56959	0.620317	0.321789	0.531766	0	0.427663	0.493708	0	0.386043	0.832088	0	0.105333	0.839828	0.878129	0	0.186098
ATGTGTGCAGACGCTC-1	TEX_intermediate	6.04088	15.2724	0.842162	0.5269	0.567187	0	0.412711	0.649325	0	0.327604	0.298953	0.769739	0.615866	0	0.443051	0	0.425556
ATGTGTGCAGGGTATG-1	TEX_intermediate	5.91549	10.1317	0	0.281775	0.473849	0.77293	0.393599	0.57028	0	0.315022	0.454377	0	0.7414	0	0.343708	0	0.289282
ATGTGTGCAGGTGGAT-1	TEX_progenitor	0.759746	-0.443921	0	0.365837	0.308497	0	0.131413	0.375679	0	0.39175	0.745097	0	0.0683204	0.763269	0.781597	0	0.462527
ATGTGTGGTACAGTGG-1	TEX_terminally	11.1168	5.62414	0	0.331876	0.545524	0	0.503521	0.661981	0.824334	0.31956	0.188593	0	0.0461344	0	0.0946129	0	0.359772
ATGTGTGGTCATCGGC-1	TEX_progenitor	1.86227	1.48773	0	0.417619	0.506658	0	0.38738	0.391087	0	0.496184	0.68591	0	0.0849235	0	0.867884	0	0.282577
ATGTGTGGTGGAAAGA-1	TEX_terminally	11.9492	5.40645	0.670723	0.489913	0.696919	0.825659	0.617055	0.707278	0	0.354349	0.181454	0	0.0748527	0	0.139182	0	0.343057
ATGTGTGGTTTAGCTG-1	TEX_terminally	12.1646	7.23695	0.764971	0.381641	0.557884	0	0.555967	0.663952	0	0.295978	0.165537	0	0.109757	0	0.104552	0	0.290026
ATGTGTGTCCTCTAGC-1	TEX_progenitor	1.05327	-0.361442	0	0.323134	0.387082	0.724387	0.303795	0.311196	0	0.353661	0.658021	0	0.0871198	0.740007	0.799911	0	0.336832
ATGTGTGTCGCTTAGA-1	TEX_progenitor	1.57828	-0.999832	0.777992	0.68191	0.385771	0.972258	0.327206	0.251329	0	0.428051	0.691536	0	0.0984728	0.926292	0.817115	0	0.400405
ATTACTCAGATGTCGG-1	TEX_progenitor	0.975891	1.22766	0.844203	0.540686	0.482183	0.698003	0.36118	0.328041	0	0.423238	0.683965	0	0.0984658	0.713053	0.84693	0	0.30845
ATTACTCAGCGATTCT-1	TEX_terminally	12.1854	5.25838	0.680568	0.425017	0.746238	0	0.427892	0.832193	0	0.387418	0.216688	0	0.0807307	0	0.134976	0	0.301215
ATTACTCAGGTAAACT-1	TEX_progenitor	1.77437	-1.96301	0	0.273705	0.217051	0	0.159854	0.282355	0	0.426813	0.592943	0	0.129367	0.903873	0.678515	0	0.209287
ATTACTCCAAGGACTG-1	TEX_terminally	12.7963	6.34886	0.777765	0.418964	0.562091	0	0.426749	0.638822	0	0.293228	0.242629	0	0.0482624	0	0.108931	0	0.369186
ATTACTCCACCACGTG-1	TEX_terminally	12.4739	5.37842	0	0.338937	0.496741	0	0.358802	0.761223	0	0.325885	0.290056	0	0.0840222	0	0.0976621	0	0.382228
ATTACTCCACGGCGTT-1	TEX_intermediate	4.0489	10.1704	0.679081	0.207128	0.748174	0	0.565615	0.675182	0	0.257133	0.343808	0	0.633046	0	0.426896	0	0.230318
ATTACTCCAGCGTAAG-1	TEX_intermediate	5.82457	11.3889	0.694431	0.29657	0.594799	0	0.489483	0.628567	0	0.336886	0.373052	0	0.696706	0	0.354959	0	0.283883
ATTACTCCATGCCCGA-1	TEX_progenitor	2.63076	1.1108	0.761565	0.375925	0.32139	0.747935	0.30663	0.347189	0	0.45342	0.698697	0	0.0634812	0	0.821144	0	0.222632
ATTACTCGTCTGCGGT-1	TEX_intermediate	4.39177	12.8896	0.76987	0.261937	0.559061	0.757047	0.468176	0.643176	0	0.295703	0.362837	0.880981	0.813579	0	0.36061	0	0.266189
ATTACTCTCAACACTG-1	TEX_intermediate	4.74819	9.59034	0.665491	0.359449	0.619507	0	0.509739	0.672217	0	0.367411	0.331555	0.717447	0.749567	0	0.45793	0	0.142734
ATTACTCTCTTAACCT-1	TEX_terminally	8.84858	7.49338	0	0.433423	0.726074	0	0.647782	0.728492	0	0.481953	0.219211	0	0.153034	0	0.131379	0	0.41956
ATTATCCAGCCAGTAG-1	TEX_progenitor	2.63743	1.36938	0.649259	0.308339	0.392605	0.802035	0.427252	0.354301	0	0.36968	0.651046	0	0.0601912	0	0.804217	0	0.216619
ATTATCCAGCTTTGGT-1	TEX_intermediate	5.49156	15.0023	0.82339	0.740753	0.287787	0.815783	0.44513	0.440135	0	0.12286	0.310568	0	0.544756	0	0.405907	0	0.419265
ATTATCCAGTGTTAGA-1	TEX_intermediate	7.53008	12.7303	0.69974	0.29119	0.501261	0	0.281299	0.499001	0	0.488278	0.488714	0	0.802952	0	0.365832	0	0.302334
ATTATCCCACGTAAGG-1	TEX_terminally	11.5618	5.11597	0	0.448554	0.64854	0	0.380613	0.747062	0	0.392781	0.383055	0	0.0490845	0	0.101206	0	0.17155
ATTATCCGTCGGCACT-1	TEX_progenitor	-0.0433594	1.24783	0.664185	0.330195	0.437396	0.72972	0.330636	0.342308	0	0.412719	0.772181	0	0.116063	0	0.83851	0	0.260515
ATTATCCGTCTCGTTC-1	TEX_terminally	12.1831	3.72226	0	0.538332	0.573344	0.769397	0.46813	0.816253	0	0.271433	0.344895	0	0.115192	0	0.106927	0	0.171849
ATTATCCTCACGGTTA-1	TEX_intermediate	6.10048	10.449	0.691974	0.305985	0.535573	0	0.403475	0.573893	0	0.282984	0.426259	0	0.756447	0	0.432816	0	0.171081
ATTCTACAGCTGCGAA-1	TEX_intermediate	1.11522	6.783	0.676964	0.109953	0.748561	0	0.593964	0.74794	0	0.258027	0.448471	0	0.797935	0.669315	0.513092	0	0.350117
ATTCTACAGGCTAGAC-1	TEX_progenitor	1.50844	-1.10068	0	0.504707	0.365364	0	0.173754	0.28114	0	0.432039	0.61696	0	0.104381	0.780703	0.759266	0	0.355069
ATTCTACCACGTAAGG-1	TEX_progenitor	1.68562	2.03095	0	0.637525	0.454655	0.915927	0.655144	0.471127	0	0.338054	0.788368	0	0.0986682	0	0.852726	0	0.264248
ATTCTACTCAAACAAG-1	TEX_intermediate	6.36537	13.2557	0.698677	0.552455	0.547039	0	0.447828	0.587077	0.821932	0.321141	0.296231	0.753224	0.766535	0	0.455598	0	0.184631
ATTGGACAGCCGTCGT-1	TEX_terminally	9.66567	7.56711	0	0.313046	0.685216	0.75194	0.606767	0.70899	0	0.236714	0.319119	0	0.0766026	0	0.0897734	0	0.415604
ATTGGACAGGCATTGG-1	TEX_progenitor	0.451817	1.10933	0	0.37189	0.33574	0	0.387014	0.348491	0	0.349536	0.659678	0	0.107622	0.768978	0.824521	0	0.399175
ATTGGACGTCCGAAGA-1	TEX_intermediate	5.31646	13.5829	0	0.23302	0.513706	0	0.462094	0.630572	0	0.393744	0.397072	0	0.733486	0	0.443354	0	0.650373
ATTGGACGTCGGCTCA-1	TEX_progenitor	0.0816317	2.18989	0	0.321116	0.417712	0	0.226475	0.314442	0	0.302647	0.799216	0	0.100461	0	0.809384	0	0.22782
ATTGGACGTCTCTCTG-1	TEX_progenitor	3.35673	0.644934	0.777176	0.322461	0.352242	0.801903	0.372016	0.429685	0	0.457821	0.70725	0	0.0784997	0	0.813539	0	0.325369
ATTGGACGTTGTGGAG-1	TEX_progenitor	-0.621559	1.32749	0	0.387693	0.411038	0.717449	0.338409	0.393245	0	0.338811	0.723506	0	0.0931518	0	0.825185	0	0.257416
ATTGGACTCAGCTCTC-1	TEX_terminally	11.5302	7.67532	0	0.248487	0.595593	0	0.646822	0.683991	0	0.16693	0.244466	0	0.0467966	0	0.129714	0	0.296346
ATTGGACTCATAGCAC-1	TEX_intermediate	5.38814	14.08	0.737563	0.593141	0.657795	0.721609	0.353041	0.640542	0	0.411619	0.293779	0.795146	0.848213	0	0.370965	0	0.320416
ATTGGACTCTGTTGAG-1	TEX_progenitor	4.34054	2.22777	0	0.49193	0.585491	0.663969	0.41294	0.581727	0	0.352011	0.717593	0	0.0791382	0	0.880919	0	0.374196
ATTGGTGAGAAACCAT-1	TEX_terminally	6.31699	6.47089	0.621257	0.327169	0.903061	0.771203	0.691815	0.799072	0	0.347955	0.137101	0	0.182719	0	0.0762934	0.789629	0.395713
ATTGGTGAGAAGCCCA-1	TEX_terminally	11.2108	6.55711	0.800711	0.410222	0.637427	0.738986	0.436534	0.864119	0	0.322791	0.28003	0	0.0758006	0	0.10965	0	0.282487
ATTGGTGCACCTGGTG-1	TEX_progenitor	0.644504	-0.610492	0.732103	0.565568	0.389947	0.71562	0.278418	0.311261	0	0.323341	0.746342	0	0.0995397	0	0.796852	0	0.271266
ATTGGTGCATAACCTG-1	TEX_terminally	13.7448	6.18117	0	0.336247	0.492606	0	0.465203	0.411209	0	0.286284	0.240445	0	0.102174	0	0.191114	0	0.228776
ATTGGTGCATTATCTC-1	TEX_intermediate	6.68757	14.1503	0.791422	0.531607	0.529986	0.780696	0.485551	0.558623	0	0.367205	0.260051	0.85321	0.938197	0	0.422692	0	0.293699
ATTGGTGGTCGAACAG-1	TEX_progenitor	-0.700494	1.06481	0.754926	0.451917	0.350237	0	0.342478	0.306014	0	0.359642	0.68584	0	0.0622196	0	0.779133	0	0.288723
ATTGGTGTCAACTCTT-1	TEX_progenitor	1.35186	1.94046	0.709392	0.462004	0.385683	0	0.312529	0.363969	0	0.48264	0.720388	0	0.0946357	0.705614	0.839597	0	0.525316
ATTGGTGTCGGATGGA-1	TEX_progenitor	0.389174	0.33119	0.639826	0.421991	0.546247	0.791651	0.260768	0.383578	0	0.279821	0.722488	0	0.13647	0.718115	0.885927	0	0.215957
ATTTCTGTCAGCGACC-1	TEX_intermediate	6.86537	12.8955	0.821901	0.457969	0.50937	0.762222	0.374531	0.747653	0	0.433551	0.404603	0.83506	0.776697	0	0.381567	0	0.508469
ATTTCTGTCCACGCAG-1	TEX_intermediate	6.16502	13.1744	0	0.132818	0.448291	0.785662	0.333745	0.545305	0	0.31626	0.291901	0	0.746847	0	0.345501	0	0.196382
ATTTCTGTCTGCTGCT-1	TEX_terminally	12.4343	4.87156	0.772746	0.739408	0.575477	0.760203	0.481984	0.639072	0	0.286421	0.200945	0	0.147432	0	0.150857	0	0.354154
CAACCAAAGCTTCGCG-1	TEX_terminally	6.09001	4.47676	0	0.489913	0.720578	0.770297	0.678418	0.828304	0	0.278102	0.160846	0	0.0432849	0	0.0900299	0	0.159241
CAACCAACATGCAATC-1	TEX_terminally	6.44747	5.8701	0.703395	0.477471	0.693916	0	0.723	0.693491	0	0.288622	0.264932	0	0.115898	0	0.068875	0	0.239645
CAACCAAGTTGCGCAC-1	TEX_progenitor	2.69685	1.3824	0.651321	0.364156	0.482471	0	0.26246	0.4416	0.766221	0.310897	0.917576	0	0.0919141	0.731016	0.85461	0	0.151776
CAACCAATCAACCATG-1	TEX_terminally	12.3624	5.48696	0	0.487559	0.442359	0	0.396388	0.663376	0	0.18845	0.213322	0	0.0878259	0	0.174027	0	0.328428
CAACCAATCCTTGACC-1	TEX_terminally	12.5521	7.31112	0	0.516812	0.527984	0	0.5	0.676123	0	0.328498	0.197835	0	0.0797806	0	0.131473	0	0.36457
CAACCTCAGAAGGACA-1	TEX_intermediate	6.86231	14.5859	0	0.519166	0.422916	0	0.343256	0.56915	0.851342	0.375387	0.349775	0.780176	0.783187	0	0.403584	0	0.322215
CAACCTCAGGCACATG-1	TEX_terminally	10.9263	5.8114	0	0.304976	0.584447	0	0.377824	0.667183	0	0.381093	0.168272	0	0.0932621	0	0.152412	0	0.276535
CAACCTCAGTAACCCT-1	TEX_progenitor	0.133616	1.56952	0.618759	0.340282	0.470315	0	0.350526	0.493038	0	0.370299	0.755429	0	0.155664	0	0.839166	0	0.307901
CAACCTCGTAATCGTC-1	TEX_terminally	12.6247	3.95959	0	0.12811	0.57512	0	0.576132	0.732648	0	0.418907	0.297637	0	0.0868949	0	0.161579	0	0.332799
CAACCTCGTCGAGATG-1	TEX_intermediate	5.64075	13.4283	0	0.630464	0.580953	0.752837	0.454092	0.621967	0	0.33001	0.19832	0.738723	0.768537	0	0.484751	0	0.27307
CAACCTCTCATTGCCC-1	TEX_intermediate	3.87782	12.8488	0.748752	0.294889	0.602105	0.73388	0.29904	0.654225	0	0.318391	0.257495	0	0.73178	0	0.406722	0	0.244361
CAACCTCTCCCTTGTG-1	TEX_progenitor	5.4759	1.65469	0.70199	0.28043	0.445692	0	0.388889	0.292108	0.730909	0.27714	0.646246	0	0.081598	0.697327	0.739316	0	0.172815
CAACCTCTCGAGAACG-1	TEX_intermediate	5.00534	14.8117	0.878513	0.506725	0.440591	0.876303	0.38139	0.611654	0	0.258371	0.333775	0	0.74452	0	0.322291	0	0.197354
CAACCTCTCGTCTGCT-1	TEX_terminally	11.4644	4.62107	0.804721	0.55111	0.559285	0	0.452538	0.781754	0	0.349467	0.184829	0	0.0386722	0	0.0945178	0	0.195419
CAACTAGAGTACGATA-1	TEX_terminally	5.82065	5.35459	0.677059	0.294889	0.813062	0.743864	0.702881	0.814611	0	0.345823	0.27837	0	0.075486	0	0.0930202	0	0.195304
CAACTAGCAGACGCTC-1	TEX_terminally	11.7434	3.5473	0.69324	0.406859	0.626266	0.761642	0.332556	0.758815	0	0.382743	0.203568	0	0.0782176	0	0.177962	0	0.357773
CAACTAGGTGCAGGTA-1	TEX_intermediate	4.5384	9.28098	0.69559	0.159045	0.65461	0.764224	0.372565	0.841105	0.8183	0.34823	0.380863	0	0.740546	0	0.473213	0.884108	0.37892
CAACTAGGTTCCAACA-1	TEX_terminally	7.56169	2.66968	0	0.496301	0.591205	0.832023	0.715409	0.789285	0	0.307666	0.235471	0	0.0993596	0	0.135617	0	0.193723
CAACTAGTCCAAACTG-1	TEX_intermediate	4.18679	6.57799	0.735915	0.476463	0.822236	0.667997	0.580613	0.875198	0	0.349398	0.377038	0	0.785535	0	0.465309	0	0.403207
CAAGAAAAGGCTCAGA-1	TEX_intermediate	6.72789	13.2303	0.946184	0.54842	0.511049	0	0.467215	0.617084	0	0.260089	0.389283	0.758439	0.757913	0	0.365376	0	0.290756
CAAGAAATCCGCGCAA-1	TEX_terminally	11.8912	6.83163	0	0.237054	0.663525	0	0.453406	0.769477	0	0.330698	0.0866881	0	0.10615	0	0.213006	0	0.342347
CAAGAAATCCGCGTTT-1	TEX_terminally	12.6361	8.56093	0.714575	0.263282	0.570905	0	0.53818	0.642993	0	0.23582	0.102473	0	0.157743	0	0.202063	0	0.261359
CAAGAAATCTTTAGGG-1	TEX_intermediate	7.0566	12.3194	0.82549	0.54035	0.516137	0	0.406447	0.649266	0	0.399381	0.342246	0	0.779447	0.782678	0.381101	0	0.406307
CAAGATCAGAGCTGCA-1	TEX_terminally	12.0047	6.68602	0	0.236046	0.498157	0	0.318016	0.697014	0	0.319216	0.228736	0	0.0846719	0	0.134801	0	0.247563
CAAGATCCACCAACCG-1	TEX_progenitor	1.67011	-2.67563	0.819886	0.246469	0.195366	0	0.176315	0.122125	0	0.418357	0.471538	0	0.0942077	0	0.617749	0	0.248308
CAAGATCCAGTCGTGC-1	TEX_terminally	13.1787	4.52686	0.758756	0.420646	0.334962	0	0.367124	0.457185	0	0.268065	0.200795	0	0.153591	0	0.163828	0	0.342054
CAAGATCGTACAGCAG-1	TEX_progenitor	1.35336	1.05001	0.722035	0.389711	0.428659	0.704581	0.305304	0.347539	0.754437	0.350842	0.738249	0	0.104225	0.810383	0.822546	0	0.338596
CAAGATCGTCAAAGAT-1	TEX_intermediate	6.84245	13.8538	0	0.485541	0.480729	0	0.394696	0.583061	0	0.426195	0.387112	0.766169	0.834681	0	0.356042	0	0.331523
CAAGATCGTGGTCCGT-1	TEX_terminally	9.64387	7.1716	0.746337	0.414593	0.769001	0	0.621856	0.80046	0	0.415538	0.344794	0	0.0375615	0	0.119606	0	0.190153
CAAGATCGTTGTCGCG-1	TEX_intermediate	5.00256	14.9964	0	0.723605	0.482544	0	0.443804	0.473908	0	0.319766	0.169184	0	0.822082	0.795093	0.426949	0	0.301564
CAAGATCGTTGTGGCC-1	TEX_progenitor	1.77805	0.203416	0	0.248487	0.434817	0.740326	0.322771	0.372251	0.792711	0.464146	0.719402	0	0.115903	0.756289	0.81921	0	0.326175
CAAGATCTCAACTCTT-1	TEX_progenitor	1.48264	2.31536	0.646321	0.286147	0.488301	0	0.37572	0.369635	0	0.321416	0.81647	0	0.108877	0	0.849578	0	0.342025
CAAGATCTCGGATGGA-1	TEX_intermediate	7.41943	12.2168	0.793897	0.628783	0.565931	0	0.387609	0.702225	0.838846	0.391612	0.370609	0	0.830284	0	0.362664	0	0.326655
CAAGATCTCGGCGCTA-1	TEX_intermediate	4.87055	13.388	0.871463	0.430397	0.477864	0.779748	0.437723	0.717683	0	0.32176	0.382739	0.765129	0.771895	0	0.384358	0	0.202587
CAAGATCTCTGAAAGA-1	TEX_terminally	13.036	6.41434	0	0.219233	0.490297	0	0.502423	0.622953	0	0.364868	0.160908	0	0.0560329	0	0.122863	0	0.269722
CAAGGCCAGGCATGTG-1	TEX_progenitor	2.22769	0.405841	0	0.39072	0.354282	0	0.229264	0.206339	0	0.358611	0.71684	0	0.113287	0	0.710441	0	0.317356
CAAGGCCTCCGTCAAA-1	TEX_terminally	8.25746	2.58575	0.683074	0.430397	0.712682	0	0.514175	0.754443	0	0.347542	0.14796	0	0.145217	0	0.133619	0	0.223967
CAAGTTGAGCTAGTGG-1	TEX_terminally	9.81613	6.44167	0	0.36651	0.666947	0	0.395656	0.839948	0	0.370505	0.190669	0	0.0535302	0	0.11604	0	0.39502
CAAGTTGAGCTAGTTC-1	TEX_terminally	12.8917	5.61316	0	0.680565	0.542026	0	0.462643	0.615139	0	0.299553	0.236422	0	0.0898349	0	0.101458	0	0.407044
CAAGTTGCAATGAATG-1	TEX_terminally	13.0993	3.63464	0	0.496301	0.574594	0	0.383173	0.67497	0	0.345617	0.281853	0	0.0537143	0	0.113752	0	0.25879
CAAGTTGCAGAGCCAA-1	TEX_intermediate	2.16512	7.57552	0.718928	0.332549	0.74819	0.789864	0.659671	0.795664	0	0.339911	0.452694	0.775055	0.875942	0	0.431534	0	0.248759
CAAGTTGGTCAGCTAT-1	TEX_intermediate	5.62496	13.9466	0.732687	0.237391	0.428828	0	0.402332	0.535933	0	0.355311	0.269462	0.789889	0.662712	0	0.444918	0	0.328446
CAAGTTGGTGCAGACA-1	TEX_intermediate	5.46197	14.578	0.696309	0.386012	0.600975	0.765014	0.437631	0.6041	0	0.384118	0.298785	0.750671	0.733332	0	0.3802	0	0.292857
CAAGTTGGTTTGTTGG-1	TEX_intermediate	2.71748	7.85182	0	0.216543	0.788036	0.720312	0.611203	0.802657	0.771281	0.382124	0.440209	0	0.833856	0	0.376769	0	0.309926
CAAGTTGTCCAATGGT-1	TEX_progenitor	0.713486	2.55253	0	0.326496	0.548334	0	0.215181	0.541366	0.818406	0.466621	0.943034	0	0.0843101	0.780803	0.914247	0	0.38953
CACAAACAGCAATCTC-1	TEX_progenitor	5.23693	1.17101	0	0.289173	0.418493	0.733145	0.286328	0.405933	0	0.259333	0.703107	0	0.107978	0.748954	0.850499	0	0.409377
CACAAACAGGATGGTC-1	TEX_terminally	6.30314	5.05886	0	0.429052	0.676332	0.830498	0.494422	0.725837	0	0.318254	0.27728	0	0.0925777	0.70477	0.102157	0	0.206691
CACAAACGTCTTGCGG-1	TEX_intermediate	3.48992	8.16749	0	0.281439	0.704094	0.80751	0.697622	0.744499	0.769647	0.347542	0.517644	0	0.753764	0.734285	0.475914	0	0.279439
CACAAACGTTACGTCA-1	TEX_intermediate	6.12608	10.2173	0.761407	0.333894	0.506189	0.836535	0.48642	0.638049	0	0.294122	0.399708	0	0.796028	0	0.417566	0	0.242433
CACAAACTCACCTTAT-1	TEX_progenitor	1.90396	3.99877	0.77669	0.654001	0.621093	0.647426	0.507499	0.542239	0	0.296734	0.838433	0	0.0646283	0	0.950968	0	0.137459
CACACAAAGTGGAGAA-1	TEX_terminally	10.4146	7.06423	0.784955	0.532616	0.705578	0	0.520988	0.747615	0	0.388725	0.225405	0	0.0350679	0	0.0947343	0.83493	0.30061
CACACAACATTTGCTT-1	TEX_terminally	11.8291	7.99763	0	0.359785	0.591218	0	0.50064	0.69604	0	0.442489	0.0653214	0	0.0780082	0	0.0934032	0	0.290907
CACACAAGTGGCAAAC-1	TEX_intermediate	4.71943	14.1429	0.841193	0.52152	0.486648	0	0.398217	0.68058	0	0.297216	0.339761	0.73256	0.775227	0	0.41452	0	0.37192
CACACAAGTGGGTCAA-1	TEX_progenitor	1.56265	-0.261307	0.798377	0.265299	0.339193	0	0.361728	0.342765	0.788537	0.423444	0.713572	0	0.0937607	0	0.793753	0	0.216198
CACACAAGTGTGTGCC-1	TEX_intermediate	4.76116	10.82	0.870655	0.332885	0.642549	0	0.378098	0.69648	0	0.315847	0.257085	0.823342	0.701597	0	0.43245	0	0.147465
CACACCTAGAAGGGTA-1	TEX_intermediate	4.3352	13.2916	0.791951	0.337256	0.610261	0	0.440238	0.704404	0	0.337092	0.359976	0.715708	0.802777	0.835766	0.432773	0.8438	0.131196
CACACCTAGCCCGAAA-1	TEX_intermediate	5.49007	11.521	0.712019	0.408204	0.50933	0	0.472885	0.557965	0	0.176762	0.334761	0	0.616804	0	0.451803	0	0.304353
CACACCTCACCGCTAG-1	TEX_intermediate	5.01957	11.0186	0.702988	0.253867	0.544808	0.772352	0.563786	0.627174	0	0.291647	0.486002	0.757872	0.659093	0	0.511124	0	0.176195
CACACCTCATAGAAAC-1	TEX_intermediate	5.27774	14.1483	0	0.338601	0.415523	0	0.327252	0.493222	0	0.322516	0.194471	0	0.784188	0	0.362531	0	0.364129
CACACCTGTACGCTGC-1	TEX_terminally	12.0971	4.39778	0.7856	0.259247	0.562538	0	0.44353	0.619651	0	0.31351	0.29427	0	0.0762755	0	0.225344	0	0.218795
CACACCTGTGTTGGGA-1	TEX_intermediate	5.91445	14.9475	0.809785	0.290518	0.41468	0	0.353727	0.465889	0	0.246958	0.323185	0	0.55001	0	0.519139	0	0.338714
CACACCTTCAACACCA-1	TEX_terminally	11.5119	4.91093	0.761328	0.301614	0.517906	0	0.504893	0.769039	0	0.372843	0.27456	0	0.0660345	0	0.0958964	0	0.431667
CACACCTTCCTCAACC-1	TEX_terminally	13.6648	3.67865	0.840647	0.535642	0.455562	0	0.357567	0.443202	0	0.427432	0.197714	0	0.109034	0	0.138245	0	0.248063
CACACCTTCTCTAGGA-1	TEX_terminally	8.76568	7.73898	0.670579	0.359449	0.737531	0	0.651578	0.72351	0	0.32836	0.350444	0	0.08798	0	0.0772572	0	0.284911
CACACTCAGGAGTACC-1	TEX_progenitor	1.75725	-2.41757	0	0.13618	0.254337	0.803432	0.129767	0.0985547	0	0.383774	0.573309	0	0.114853	0	0.725038	0	0.40323
CACACTCAGGGCTTCC-1	TEX_terminally	12.6358	6.18754	0.7884	0.437794	0.580475	0	0.495245	0.733251	0	0.365074	0.238693	0	0.11768	0	0.0964518	0	0.245791
CACACTCAGTGTCTCA-1	TEX_intermediate	5.21273	13.4863	0.852085	0.28581	0.341732	0	0.373434	0.524993	0	0.285871	0.318333	0	0.738998	0	0.375518	0	0.325096
CACACTCCACAGGAGT-1	TEX_terminally	12.1477	5.04024	0	0.262609	0.643752	0	0.362414	0.672833	0	0.325266	0.111178	0	0.0879561	0	0.129688	0	0.25895
CACACTCCACATGACT-1	TEX_progenitor	1.32279	-0.808879	0.868225	0.604909	0.418997	0	0.271331	0.329436	0	0.364868	0.695879	0	0.0626115	0	0.782947	0	0.249705
CACACTCCACGCATCG-1	TEX_terminally	11.0691	7.77533	0.682873	0.415938	0.727736	0.750252	0.507727	0.687997	0.80334	0.3857	0.20072	0	0.131031	0	0.0945039	0	0.32136
CACACTCCATATACCG-1	TEX_terminally	9.90478	3.44048	0.720277	0.379623	0.683397	0	0.460494	0.799602	0	0.397662	0.20762	0	0.0772935	0	0.136225	0	0.183474
CACACTCGTGGCCCTA-1	TEX_terminally	13.3365	3.13393	0.821923	0.444519	0.395515	0	0.253864	0.567924	0	0.449364	0.0721919	0	0.0636442	0	0.160621	0	0.302411
CACACTCGTGTGGTTT-1	TEX_terminally	7.59898	7.97628	0.812037	0.404842	0.476884	0.751404	0.632053	0.685085	0	0.264077	0.255478	0	0.105624	0	0.1586	0	0.405027
CACACTCGTTGAGGTG-1	TEX_progenitor	4.84117	1.04122	0	0.36382	0.355242	0.774307	0.255647	0.362035	0	0.340598	0.639865	0	0.104184	0.791003	0.757681	0	0.350575
CACACTCTCAGAAATG-1	TEX_intermediate	3.03388	12.9232	0.757911	0.267317	0.546273	0	0.474806	0.667927	0	0.355999	0.319805	0.72998	0.785962	0	0.397086	0	0.151856
CACACTCTCATGGTCA-1	TEX_terminally	11.9251	5.61881	0	0.495629	0.691878	0	0.508505	0.720579	0.786727	0.270746	0.347564	0	0.0385794	0	0.104987	0	0.381816
CACAGGCAGTGTCCCG-1	TEX_intermediate	6.72109	10.445	0.717783	0.593477	0.411237	0	0.436488	0.623499	0	0.291097	0.442355	0	0.693192	0.805611	0.464677	0	0.179951
CACAGGCCAGACGCCT-1	TEX_intermediate	6.27927	12.165	0	0.282448	0.443053	0	0.348743	0.626554	0	0.211413	0.239843	0	0.738224	0	0.385624	0	0.217155
CACAGGCGTCGTCTTC-1	TEX_intermediate	5.86254	12.6789	0.754889	0.508742	0.32472	0	0.310242	0.428476	0	0.268683	0.296169	0.952051	0.671836	0	0.384781	0	0.232804
CACAGTAAGTTGCAGG-1	TEX_intermediate	5.53529	10.3177	0.900589	0.605918	0.629518	0	0.615592	0.787304	0	0.300653	0.236406	0	0.816075	0	0.50283	0	0.564454
CACAGTACAGTACACT-1	TEX_intermediate	5.64654	10.1607	0.711043	0.531944	0.529661	0.781201	0.683631	0.543543	0	0.263389	0.379036	0	0.635578	0	0.410522	0	0.278871
CACAGTAGTGTAATGA-1	TEX_intermediate	5.24871	7.66348	0.625047	0.609953	0.717526	0	0.541289	0.766371	0.735312	0.361224	0.388194	0.76084	0.808187	0	0.381964	0	0.238943
CACAGTATCAACTCTT-1	TEX_intermediate	4.56079	8.32704	0.751147	0.453934	0.652681	0.736507	0.571102	0.6516	0.788622	0.407013	0.596512	0.722699	0.772276	0	0.410213	0	0.329313
CACAGTATCATGTCCC-1	TEX_terminally	5.78349	4.90645	0.599255	0.374243	0.790177	0.658383	0.542753	0.820153	0	0.357167	0.328913	0	0.0495505	0.816103	0.0940002	0	0.0895403
CACATAGAGATCTGCT-1	TEX_progenitor	0.371269	1.10001	0	0.318763	0.463141	0	0.219753	0.341956	0	0.345755	0.732115	0	0.117777	0	0.838501	0	0.314748
CACATAGCAAAGGTGC-1	TEX_progenitor	2.09189	3.38367	0.603892	0.687962	0.55866	0.803991	0.497577	0.462704	0.710425	0.401375	0.784364	0	0.0495454	0.677784	0.909179	0	0.208139
CACATAGCACCCATGG-1	TEX_progenitor	-0.403933	0.195506	0.658093	0.482851	0.366566	0.723026	0.351257	0.374288	0.774187	0.443726	0.723447	0	0.0641564	0.738616	0.828866	0	0.234139
CACATAGCACGCATCG-1	TEX_progenitor	0.710092	-2.0692	0	0.150639	0.225157	0	0.172062	0.113296	0.85794	0.365968	0.565278	0	0.0693088	0	0.63283	0	0.371972
CACATAGCATGAAGTA-1	TEX_intermediate	6.93718	13.8875	0.777266	0.600202	0.445936	0	0.287243	0.492961	0	0.382743	0.23817	0	0.71917	0	0.399065	0	0.166369
CACATAGCATGTCCTC-1	TEX_terminally	11.7769	6.74429	0	0.37727	0.63231	0	0.44289	0.610282	0	0.415057	0.183816	0	0.0680491	0	0.0907655	0	0.31568
CACATAGGTGACTACT-1	TEX_intermediate	4.73575	8.79812	0.77781	0.279085	0.585618	0	0.363603	0.552599	0	0.361293	0.289575	0	0.702914	0.782271	0.52251	0	0.610553
CACATAGTCCCAGGTG-1	TEX_intermediate	2.27301	8.08214	0.731674	0.367855	0.754398	0	0.666758	0.794237	0.765754	0.358267	0.509243	0	0.811207	0	0.432296	0	0.77019
CACATTTAGCTGAACG-1	TEX_terminally	11.6554	5.95845	0	0.387021	0.634351	0.767615	0.628166	0.719559	0	0.374218	0.190917	0	0.0475288	0	0.130479	0.888031	0.566187
CACATTTAGGTGCTTT-1	TEX_intermediate	5.96588	10.8656	0.784778	0.305313	0.525428	0.773405	0.358025	0.6562	0	0.354899	0.265546	0	0.714397	0	0.412872	0	0.289568
CACATTTAGTCTCAAC-1	TEX_terminally	11.6059	4.65141	0.67951	0.454943	0.607229	0.835327	0.452263	0.636695	0	0.22922	0.215941	0	0.104237	0	0.113653	0	0.335822
CACATTTCATTTCACT-1	TEX_intermediate	5.64821	10.5917	0.634997	0.544385	0.67988	0	0.569319	0.743252	0	0.293503	0.346653	0.684572	0.806708	0	0.418949	0	0.40086
CACATTTGTAAGCACG-1	TEX_terminally	10.7428	8.75501	0	0.33692	0.677215	0	0.595107	0.669408	0	0.236439	0.181097	0	0.0415254	0	0.124666	0	0.406042
CACATTTGTAGTACCT-1	TEX_intermediate	4.25843	8.45304	0.900871	0.290182	0.611294	0	0.530773	0.684754	0	0.330354	0.341966	0	0.813876	0	0.385873	0	0.210407
CACATTTGTCTCTCTG-1	TEX_intermediate	2.95519	9.12715	0.714443	0.345999	0.799759	0.696258	0.560402	0.789642	0	0.28869	0.421862	0.683205	0.820872	0	0.471277	0	0.1668
CACATTTTCAAACAAG-1	TEX_intermediate	4.70165	13.2309	0.661349	0.447545	0.698849	0	0.433471	0.637639	0	0.35428	0.409168	0.88724	0.687119	0	0.440561	0	0.445696
CACATTTTCATGGTCA-1	TEX_intermediate	3.99395	5.36589	0.701376	0.47579	0.648184	0	0.512391	0.743643	0	0.325679	0.346956	0	0.791861	0	0.417829	0	0.457661
CACATTTTCCAAGTAC-1	TEX_intermediate	5.96805	12.5422	0.688846	0.385003	0.52268	0	0.407453	0.523325	0	0.313097	0.342455	0.742626	0.653934	0	0.448805	0	0.292623
CACATTTTCGTAGGAG-1	TEX_progenitor	0.642394	1.3035	0.626643	0.392065	0.443215	0	0.321491	0.35589	0	0.3868	0.798083	0	0.11543	0.793892	0.820326	0	0.304798
CACATTTTCGTCCGTT-1	TEX_intermediate	6.92118	13.6669	0.876485	0.706456	0.592123	0.926068	0.500229	0.640306	0	0.24792	0.366316	0	0.852885	0	0.462793	0	0.161918
CACCACTAGCCCTAAT-1	TEX_intermediate	7.36525	12.0081	0	0.35575	0.467685	0.781426	0.45615	0.622646	0	0.35703	0.29798	0	0.807895	0	0.36528	0	0.19564
CACCACTAGCCGATTT-1	TEX_intermediate	4.84351	14.7786	0.689397	0.310693	0.570416	0	0.533013	0.581051	0	0.267721	0.30494	0.881348	0.96028	0	0.373817	0	0.412446
CACCACTAGTTATCGC-1	TEX_terminally	12.1669	3.41288	0.832532	0.400134	0.596388	0	0.226246	0.750173	0	0.296047	0.244944	0	0.118718	0	0.146813	0	0.23822
CACCACTGTATATCCG-1	TEX_intermediate	4.17176	8.92822	0	0.225958	0.568469	0	0.447599	0.671767	0	0.367686	0.460911	0	0.809812	0	0.401305	0	0.446832
CACCACTGTCTCTTTA-1	TEX_terminally	12.5662	6.59592	0	0.274378	0.539061	0.780137	0.656744	0.742476	0.83534	0.399519	0.218457	0	0.0858049	0	0.173039	0	0.39757
CACCACTGTGTGACCC-1	TEX_intermediate	5.70411	11.1697	0.777447	0.309348	0.543394	0.765361	0.460722	0.481686	0	0.359024	0.2992	0	0.765501	0	0.325116	0	0.316437
CACCACTTCAGGCGAA-1	TEX_intermediate	2.04042	7.5457	0.618298	0.177875	0.86388	0.767944	0.680567	0.723901	0	0.32176	0.311336	0	0.76508	0	0.459555	0	0.261061
CACCACTTCAGGTAAA-1	TEX_intermediate	3.77672	8.64701	0.664699	0.405851	0.743655	0.730284	0.521216	0.706696	0	0.368718	0.360015	0	0.79945	0	0.517069	0	0.254067
CACCAGGAGATCGATA-1	TEX_intermediate	5.66784	11.8408	0.841939	0.562206	0.594522	0	0.401372	0.651197	0.800257	0.441801	0.338298	0	0.781645	0	0.404936	0	0.443152
CACCAGGAGGGTATCG-1	TEX_intermediate	2.98492	7.59112	0.628286	0.262609	0.869547	0.830885	0.595839	0.842381	0	0.333517	0.421078	0	0.737631	0	0.468843	0	0.355387
CACCAGGAGGTGATAT-1	TEX_intermediate	3.72852	11.8202	0	0.425353	0.624333	0.716768	0.431596	0.72985	0	0.384118	0.34922	0.703331	0.838879	0	0.410734	0	0.125088
CACCAGGCACGTAAGG-1	TEX_intermediate	7.48875	12.2081	0.714154	0.479153	0.575542	0	0.345999	0.656946	0	0.289172	0.298639	0	0.802843	0	0.37825	0	0.311865
CACCAGGGTATATCCG-1	TEX_terminally	9.86286	4.49547	0	0.127438	0.604129	0	0.555876	0.789165	0	0.356549	0.200185	0	0.0518438	0	0.0791607	0.888441	0.250353
CACCAGGGTCACACGC-1	TEX_intermediate	0.801132	7.40035	0.784269	0.0746469	0.844536	0	0.553224	0.754926	0	0.357374	0.339471	0.643417	0.824748	0	0.533075	0	0.277502
CACCAGGGTCGATTGT-1	TEX_intermediate	5.47214	12.0779	0.845291	0.270679	0.464863	0.751049	0.383356	0.631611	0	0.305741	0.191232	0	0.869376	0	0.412796	0	0.39996
CACCAGGTCAGATAAG-1	TEX_intermediate	6.26976	14.4663	0.921369	0.48117	0.565188	0	0.302423	0.597853	0	0.215607	0.296024	0.767886	0.780012	0	0.401791	0	0.772434
CACCAGGTCCACTCCA-1	TEX_progenitor	1.05752	-0.433891	0.830838	0.541695	0.43438	0	0.359305	0.321366	0	0.3857	0.700077	0	0.177988	0.961735	0.813034	0	0.328937
CACCAGGTCTAACTTC-1	TEX_terminally	5.82242	5.58574	0.592677	0.590787	0.864171	0	0.625423	0.764954	0.697231	0.345961	0.335772	0	0.0729433	0	0.148336	0	0.380543
CACCTTGAGACACTAA-1	TEX_progenitor	2.09662	5.47928	0	0.209482	0.61704	0.672276	0.474851	0.543887	0	0.3879	0.934102	0	0.12694	0.686772	0.988924	0	0.232558
CACCTTGCACTGTTAG-1	TEX_terminally	12.8261	7.2878	0.708562	0.575656	0.551061	0	0.528624	0.669818	0	0.23747	0.198596	0	0.0516055	0	0.099646	0	0.534034
CACCTTGCACTTACGA-1	TEX_terminally	11.9367	3.94833	0	0.543376	0.522476	0.768477	0.475812	0.783841	0	0.344792	0.157123	0	0.0827155	0	0.106891	0	0.376637
CACCTTGCATAAGACA-1	TEX_intermediate	5.34183	13.7309	0.867136	0.511769	0.512993	0	0.59337	0.431872	0	0.355999	0.298968	0	0.722155	0	0.495245	0	0.27378
CACCTTGCATGCAATC-1	TEX_intermediate	3.73692	10.2187	0.764362	0.148621	0.600394	0	0.497028	0.654561	0	0.244001	0.269575	0.824037	0.838426	0	0.394153	0	0.276845
CACCTTGCATGGGAAC-1	TEX_progenitor	1.31609	-0.189765	0.683276	0.438803	0.358115	0	0.281573	0.30037	0	0.241183	0.674251	0	0.108395	0	0.741929	0	0.295294
CACCTTGGTAAGGGAA-1	TEX_terminally	6.80434	5.62478	0.620974	0.595831	0.730698	0.682245	0.61765	0.797341	0	0.345548	0.294489	0	0.0960788	0	0.0580958	0	0.254521
CACCTTGGTGTCGCTG-1	TEX_terminally	8.49329	3.22978	0.708112	0.567249	0.63118	0.777981	0.557293	0.736715	0	0.363424	0.118781	0	0.0855037	0	0.087445	0	0.38839
CACCTTGTCTAAGCCA-1	TEX_terminally	11.9262	5.62823	0	0.491258	0.57324	0	0.463329	0.692602	0	0.326848	0.171346	0	0.0543757	0	0.136273	0	0.261115
CACCTTGTCTACCAGA-1	TEX_terminally	10.0347	5.97489	0	0.405514	0.59675	0	0.450617	0.767496	0	0.367824	0.176432	0	0.103986	0	0.108984	0	0.398579
CACTCCAAGTCCGGTC-1	TEX_progenitor	0.621948	0.164426	0.739116	0.587088	0.4598	0	0.281436	0.339927	0	0.388587	0.750585	0	0.0994198	0	0.860554	0	0.215293
CACTCCACACAGGTTT-1	TEX_progenitor	-0.0671127	0.855703	0.650863	0.391392	0.398594	0.855759	0.364472	0.370177	0	0.347542	0.758791	0	0.101192	0.730502	0.780648	0	0.283081
CACTCCACAGTAGAGC-1	TEX_terminally	12.453	5.90731	0.700252	0.503362	0.605378	0	0.240604	0.657529	0	0.28429	0.207909	0	0.0826654	0	0.0832264	0	0.240893
CACTCCACAGTCTTCC-1	TEX_intermediate	6.18292	10.0945	0	0.585743	0.53528	0.737981	0.33562	0.723882	0	0.277209	0.246295	0	0.765756	0	0.45351	0	0.257107
CACTCCAGTCGAAAGC-1	TEX_progenitor	-0.174971	0.747413	0	0.490585	0.384892	0	0.38075	0.299131	0	0.404538	0.672362	0	0.0631439	0	0.812181	0	0.177217
CACTCCAGTCTGGAGA-1	TEX_terminally	11.5776	3.35103	0	0.446873	0.643284	0.757794	0.409694	0.744803	0	0.423651	0.154319	0	0.103366	0	0.0557138	0	0.403853
CACTCCAGTGCCTGCA-1	TEX_terminally	8.21595	3.03937	0.741418	0.579691	0.66915	0.725836	0.569319	0.836134	0	0.303609	0.298827	0	0.0436382	0	0.118128	0	0.286027
CACTCCAGTTCCACGG-1	TEX_intermediate	2.10347	7.10185	0	0.378951	0.769422	0	0.525057	0.713497	0	0.265865	0.525635	0	0.819647	0.726098	0.450113	0	0.454355
CACTCCAGTTGTCTTT-1	TEX_terminally	10.8069	3.94483	0	0.234701	0.67712	0	0.411065	0.689057	0	0.418288	0.217135	0	0.0786309	0	0.146976	0	0.293369
CAGAATCAGATGTTAG-1	TEX_terminally	9.60402	6.87077	0	0.540013	0.800595	0.744095	0.553178	0.84434	0	0.344517	0.200717	0	0.103911	0	0.0822452	0	0.270616
CAGAATCCACTGTTAG-1	TEX_progenitor	1.72313	2.23765	0	0.503026	0.452242	0.706758	0.347828	0.469354	0	0.439257	0.795854	0.693507	0.0724492	0.865683	0.880657	0	0.282251
CAGAATCCAGGACGTA-1	TEX_terminally	13.8089	4.7313	0.742452	0.409886	0.489796	0	0.323228	0.733466	0	0.207906	0.102547	0	0.136383	0	0.178674	0	0.221314
CAGAGAGAGATCACGG-1	TEX_intermediate	5.01079	11.2281	0.666847	0.386348	0.630372	0	0.465386	0.632654	0	0.358061	0.385194	0	0.706103	0	0.39007	0	0.34662
CAGAGAGAGTTAGGTA-1	TEX_intermediate	4.17092	9.60334	0.794437	0.61735	0.658934	0	0.49968	0.679995	0	0.32066	0.252934	0.718382	0.735331	0	0.419835	0	0.262009
CAGAGAGGTAATCGTC-1	TEX_intermediate	4.85609	9.28317	0.826278	0.562542	0.614686	0.730209	0.583905	0.711583	0	0.339086	0.359174	0	0.7228	0	0.293452	0	0.453162
CAGAGAGGTGTTGAGG-1	TEX_terminally	12.5134	6.42799	0	0.380296	0.469574	0	0.535437	0.629134	0	0.440151	0.222829	0	0.0816374	0	0.137088	0	0.304795
CAGAGAGTCAGATAAG-1	TEX_progenitor	-1.11949	1.4964	0.750379	0.372898	0.437889	0.772483	0.463009	0.42877	0	0.370643	0.726338	0	0.105959	0	0.854716	0	0.324216
CAGATCAAGACACTAA-1	TEX_terminally	11.4237	5.40444	0.821152	0.451244	0.636804	0	0.525423	0.874451	0	0.326023	0.216176	0	0.052865	0	0.115356	0	0.185674
CAGATCAAGAGACTTA-1	TEX_intermediate	2.50158	7.14394	0.824917	0.38265	0.842461	0.788875	0.532876	0.810377	0	0.36913	0.397007	0	0.765279	0	0.426107	0	0.536444
CAGATCAAGGAGTACC-1	TEX_intermediate	4.7412	11.0428	0.697169	0.262609	0.568422	0	0.572062	0.614506	0	0.350086	0.229231	0	0.623448	0	0.447958	0	0.482732
CAGATCAAGGATGGTC-1	TEX_terminally	11.0343	5.47907	0.69658	0.284465	0.546868	0.854108	0.398857	0.551576	0.819465	0.393125	0.377874	0	0.0490355	0	0.145375	0	0.238718
CAGATCACATGGATGG-1	TEX_progenitor	0.639815	3.13293	0.620739	0.38265	0.584179	0.681987	0.406264	0.483358	0.730244	0.367686	0.809168	0	0.100318	0.787249	0.855656	0	0.173919
CAGATCAGTCAGAAGC-1	TEX_intermediate	6.34102	8.9475	0	0.559516	0.556807	0	0.657613	0.602202	0	0.23472	0.281228	0	0.847922	0	0.435838	0	0.15482
CAGATCAGTTTACTCT-1	TEX_progenitor	0.998045	0.13239	0.867054	0.281439	0.558946	0.811758	0.247188	0.416597	0.774187	0.396837	0.790262	0	0.175988	0	0.819309	0	0.221368
CAGATCATCCTTGACC-1	TEX_intermediate	6.16718	14.5184	0.909179	0.561533	0.394519	0	0.354367	0.492682	0	0.392094	0.39937	0	0.55877	0	0.351401	0	0.21961
CAGATCATCGTTACGA-1	TEX_intermediate	7.37349	11.8993	0	0.691661	0.506583	0.894455	0.486374	0.58986	0	0.275421	0.428029	0.739565	0.778445	0	0.383634	0	0.275002
CAGATCATCTGAAAGA-1	TEX_progenitor	2.17233	-2.294	0	0.281439	0.217284	0	0.264289	0.101295	0	0.414025	0.406798	0	0.121775	0.829371	0.662714	0	0.448712
CAGCAGCCAAACTGTC-1	TEX_progenitor	-0.000956024	3.6193	0.724613	0.43813	0.518637	0.655627	0.367718	0.53474	0	0.347611	0.807821	0	0.0873629	0.669764	0.930323	0	0.332493
CAGCAGCCAGACGCAA-1	TEX_intermediate	5.77019	11.4611	0	0.287828	0.492476	0	0.483996	0.61128	0.84569	0.274321	0.285827	0	0.893568	0.806834	0.355283	0	0.433994
CAGCAGCTCACGATGT-1	TEX_terminally	11.036	3.30808	0	0.432751	0.591541	0	0.45775	0.736241	0	0.376074	0.147832	0	0.0479288	0	0.0971099	0	0.375973
CAGCATAAGACCTTTG-1	TEX_progenitor	0.441863	1.38905	0.785479	0.350706	0.433337	0	0.158528	0.452431	0	0.37188	0.702964	0	0.054271	0.700302	0.859577	0	0.279672
CAGCATACACGAAGCA-1	TEX_progenitor	1.67344	-0.0807206	0.683316	0.380296	0.347805	0	0.29872	0.301851	0	0.298591	0.782236	0	0.109989	0	0.759721	0	0.14947
CAGCATACATGTAAGA-1	TEX_terminally	11.7681	5.5586	0	0.418292	0.655318	0.758403	0.327572	0.698975	0	0.268065	0.178883	0.744185	0.0402409	0	0.0995696	0	0.329825
CAGCATAGTACAGCAG-1	TEX_progenitor	1.58081	3.06395	0.601222	0.274042	0.549241	0.660544	0.378509	0.494039	0	0.348505	0.797769	0	0.0455569	0.765286	0.910866	0	0.11308
CAGCATAGTAGTGAAT-1	TEX_terminally	9.40986	3.58652	0.789082	0.102892	0.664041	0.814975	0.393461	0.746392	0.777626	0.29144	0.311754	0	0.0622654	0	0.125314	0	0.291508
CAGCATAGTCTCTTAT-1	TEX_intermediate	1.83218	7.46959	0.640409	0.394418	0.806435	0.703598	0.584819	0.698317	0	0.296528	0.319243	0.690407	0.700515	0	0.397856	0.813972	0.42531
CAGCATAGTGTGACCC-1	TEX_intermediate	7.04292	13.1348	0.873852	0.546402	0.343755	0	0.327663	0.405467	0	0.272946	0.334376	0	0.698873	0	0.363066	0	0.481541
CAGCATAGTTGCGTTA-1	TEX_intermediate	4.39127	8.32237	0	0.347344	0.746326	0	0.520119	0.695706	0	0.308216	0.359292	0	0.742196	0	0.379947	0	0.403433
CAGCATATCATGGTCA-1	TEX_intermediate	3.79155	10.0522	0.740492	0.225958	0.728896	0	0.377092	0.747633	0	0.359161	0.369888	0	0.834989	0	0.39668	0	0.317362
CAGCCGAAGACATAAC-1	TEX_progenitor	1.16592	-0.176411	0.848535	0.47848	0.34318	0	0.343667	0.357181	0	0.429701	0.713333	0	0.0610744	0.885447	0.765416	0	0.319498
CAGCCGAAGCGATGAC-1	TEX_intermediate	2.512	7.18162	0	0.22764	0.782283	0.789533	0.6246	0.755374	0	0.356961	0.427132	0	0.824818	0	0.438116	0.810786	0.552406
CAGCCGAAGCGTCTAT-1	TEX_intermediate	2.52524	8.66897	0.8084	0.472764	0.644201	0	0.540558	0.717116	0	0.296803	0.371847	0.820512	0.808058	0	0.413932	0	0.31404
CAGCCGAAGCTATGCT-1	TEX_progenitor	0.853014	0.19643	0	0.268662	0.318416	0.744516	0.309511	0.386694	0	0.42922	0.783821	0	0.100158	0.76057	0.812422	0	0.227252
CAGCCGAGTCTAGCCG-1	TEX_terminally	8.72413	5.93393	0.664253	0.583726	0.824727	0.729795	0.466118	0.818123	0.781435	0.338329	0.290514	0	0.0415839	0	0.0689243	0	0.458555
CAGCCGATCATCGGAT-1	TEX_intermediate	5.87653	12.4694	0.711401	0.49193	0.446884	0	0.45775	0.420387	0.8369	0.368305	0.357471	0	0.565895	0	0.316592	0	0.400563
CAGCCGATCCTTGACC-1	TEX_terminally	10.5682	5.5481	0.658157	0.36651	0.691614	0.81183	0.690169	0.759749	0	0.417326	0.294517	0	0.0870944	0	0.0884342	0.83653	0.274786
CAGCCGATCGTCTGAA-1	TEX_terminally	11.0964	3.66051	0.691584	0.625084	0.59365	0	0.486374	0.679517	0	0.343279	0.24101	0	0.143879	0	0.18212	0.879015	0.501513
CAGCCGATCGTTACAG-1	TEX_terminally	11.5176	3.3288	0.779686	0.501345	0.656978	0.767818	0.449886	0.746427	0	0.334754	0.255794	0	0.0440904	0	0.0752986	0	0.487911
CAGCGACAGATATGGT-1	TEX_terminally	8.32864	4.95292	0.816843	0.558843	0.616343	0.756675	0.328807	0.710021	0	0.228945	0.165542	0	0.0442184	0	0.110294	0.875375	0.218144
CAGCGACAGGCTCTTA-1	TEX_terminally	9.46288	7.02188	0	0.570612	0.663999	0.735756	0.555601	0.767991	0	0.396562	0.347738	0	0.0354251	0	0.113039	0	0.243185
CAGCGACCACTTGGAT-1	TEX_intermediate	6.10812	14.7205	0	0.607935	0.462272	0.787953	0.517467	0.547192	0	0.39395	0.291591	0.860339	0.63544	0	0.378956	0	0.30609
CAGCGACGTCCGTGAC-1	TEX_intermediate	7.09151	13.837	0.790609	0.485541	0.488295	0	0.353132	0.516621	0	0.362118	0.36014	0.765183	0.578857	0	0.391754	0	0.421192
CAGCGACGTCTAGCGC-1	TEX_intermediate	5.64787	10.2915	0.770082	0.132818	0.518838	0.75728	0.529767	0.77427	0	0.379306	0.230157	0	0.776719	0	0.367925	0	0.531609
CAGCGACGTTTACTCT-1	TEX_progenitor	-0.49911	1.09848	0.757656	0.491594	0.423579	0.691803	0.294422	0.426967	0	0.39395	0.696498	0	0.0733164	0.850363	0.823699	0	0.243758
CAGCGACTCTCCTATA-1	TEX_progenitor	-2.84446	2.12454	0	0.365501	0.409991	0	0.15711	0.350642	0	0.439395	0.677081	0	0.115071	0.706039	0.827002	0	0.401567
CAGCTAACATCGGGTC-1	TEX_intermediate	2.88111	9.56242	0	0.513114	0.675223	0	0.605807	0.730437	0	0.357374	0.299025	0	0.660604	0	0.385886	0	0.222857
CAGCTAAGTAAGGGCT-1	TEX_terminally	11.1322	5.50144	0	0.497646	0.70883	0.759727	0.35144	0.74019	0	0.419801	0.149911	0	0.117066	0	0.108678	0	0.31338
CAGCTAATCAAGGTAA-1	TEX_terminally	12.617	8.35592	0.705546	0.256557	0.550328	0	0.513214	0.695154	0	0.256583	0.150197	0	0.0859509	0	0.126539	0	0.374563
CAGCTAATCACTCCTG-1	TEX_intermediate	5.47774	7.98165	0	0.293544	0.696819	0	0.561271	0.702316	0	0.325129	0.401269	0	0.645267	0	0.501443	0	0.233415
CAGCTAATCAGCTTAG-1	TEX_intermediate	4.94351	13.6522	0.711864	0.373235	0.468837	0	0.550572	0.531172	0	0.36693	0.248717	0	0.638833	0	0.372531	0	0.30747
CAGCTAATCTCGATGA-1	TEX_intermediate	5.27808	14.4197	0.850155	0.544721	0.386247	0	0.32332	0.61959	0.849344	0.332967	0.341448	0	0.749261	0	0.438865	0	0.314196
CAGCTGGCACCGAAAG-1	TEX_terminally	10.087	7.61359	0	0.238063	0.530278	0.922402	0.497759	0.756785	0	0.335029	0.253519	0	0.150512	0	0.175895	0	0.311866
CAGCTGGGTGAACCTT-1	TEX_progenitor	2.79295	5.22386	0.725517	0.372226	0.58039	0.708399	0.484362	0.518775	0.758525	0.377243	0.89455	0	0.126358	0.814291	0.920526	0	0.19839
CAGCTGGGTGTAAGTA-1	TEX_progenitor	3.63994	1.70878	0.753677	0.383658	0.455256	0	0.372565	0.390452	0.736089	0.347336	0.711978	0	0.108187	0.702269	0.889457	0	0.188892
CAGCTGGGTTATGTGC-1	TEX_intermediate	3.43763	13.2982	0.822743	0.420982	0.501826	0	0.321171	0.519061	0	0.236714	0.282294	0	0.745157	0	0.4045	0	0.601517
CAGGTGCAGAGTACAT-1	TEX_intermediate	6.59279	13.7653	0	0.503026	0.544603	0	0.45016	0.492659	0	0.199931	0.190845	0.77877	0.738192	0	0.355151	0	0.212633
CAGGTGCAGGTGCACA-1	TEX_terminally	10.6616	8.44758	0.69368	0.35575	0.666402	0.762125	0.636626	0.797926	0	0.331179	0.238438	0	0.0776214	0	0.125497	0	0.421108
CAGGTGCGTGAGGCTA-1	TEX_terminally	11.5685	6.66752	0.689312	0	0.679869	0	0.512666	0.618505	0	0.365486	0.16647	0	0.0486496	0	0.146735	0	0.370097
CAGGTGCGTTGGTTTG-1	TEX_terminally	9.53112	2.61129	0.880522	0.56187	0.464697	0	0.453909	0.678075	0	0.290134	0.113028	0	0.0596862	0	0.160625	0	0.284201
CAGGTGCTCTAGCACA-1	TEX_intermediate	6.22947	14.6581	0.768731	0.418628	0.393858	0	0.327801	0.588283	0	0.283465	0.170862	0.828747	0.660426	0	0.359988	0	0.390691
CAGGTGCTCTATCCCG-1	TEX_terminally	11.4984	6.73854	0	0.497646	0.636276	0	0.418701	0.718822	0	0.479065	0.197494	0	0.0835968	0	0.0987772	0	0.312154
CAGGTGCTCTGCGTAA-1	TEX_intermediate	2.61042	8.27697	0.710379	0.168796	0.776768	0	0.599543	0.882169	0.740755	0.383568	0.484269	0	0.8817	0	0.34331	0	0.361826
CAGTAACAGGCATGGT-1	TEX_terminally	10.475	5.00868	0.744685	0.689644	0.659113	0.907015	0.708688	0.855471	0	0.320385	0.287797	0	0.0435839	0	0.172865	0	0.214794
CAGTAACGTACAAGTA-1	TEX_intermediate	4.08181	8.54192	0.765419	0.375588	0.65702	0	0.448834	0.801659	0	0.296528	0.328615	0.687177	0.741706	0	0.463544	0	0.221752
CAGTAACTCTCGTATT-1	TEX_progenitor	1.1322	0.493375	0.765773	0.356422	0.548772	0.700695	0.363695	0.407329	0	0.43142	0.740311	0	0.106794	0	0.903174	0	0.150943
CAGTAACTCTGAAAGA-1	TEX_intermediate	6.77531	12.7184	0.777176	0.597176	0.604427	0.85386	0.306356	0.744704	0	0.390375	0.335588	0.75072	0.87557	0	0.42709	0	0.17155
CAGTCCTAGATGCCTT-1	TEX_terminally	5.10938	4.32017	0	0.407532	0.706472	0	0.612666	0.721799	0	0.266208	0.126452	0	0.07706	0	0.152855	0	0.494635
CAGTCCTAGTGTACTC-1	TEX_progenitor	-0.411436	1.1519	0.722204	0.32885	0.445823	0	0.266987	0.284697	0	0.233757	0.639015	0	0.119721	0.719963	0.797661	0	0.269579
CAGTCCTCACATTCGA-1	TEX_terminally	6.62259	5.0905	0.704381	0.559852	0.744834	0	0.574714	0.793061	0	0.359711	0.295954	0	0.0649469	0	0.125052	0	0.249379
CAGTCCTTCATGCATG-1	TEX_progenitor	0.893136	0.920533	0.853873	0.594486	0.497808	0.70859	0.331139	0.440505	0	0.386662	0.665084	0	0.090313	0.723869	0.818277	0	0.240026
CATATGGAGCAATCTC-1	TEX_intermediate	6.16155	14.2422	0.784538	0.306994	0.378929	0	0.378281	0.468385	0.922939	0.155724	0.248668	0	0.699589	0	0.314749	0	0.268144
CATATGGAGGACACCA-1	TEX_progenitor	5.3345	1.43237	0.667478	0.349361	0.483779	0	0.476086	0.265404	0	0.35648	0.650849	0	0.104914	0	0.844115	0	0.294322
CATATGGAGTCCGGTC-1	TEX_progenitor	-0.285304	0.149032	0.772313	0.523537	0.4043	0.70786	0.187014	0.350547	0	0.409488	0.709684	0	0.10028	0	0.830117	0	0.301299
CATATGGCATTGCGGC-1	TEX_terminally	12.5793	5.74767	0	0.489913	0.531452	0.767666	0.480521	0.620239	0	0.31241	0.208366	0	0.0492951	0	0.174017	0	0.449614
CATATGGGTCGACTAT-1	TEX_intermediate	6.36991	10.1056	0	0.447882	0.585712	0.763195	0.61166	0.667772	0	0.291715	0.379644	0	0.783744	0	0.379167	0	0.366258
CATATGGGTTAAGATG-1	TEX_terminally	13.8284	5.35131	0	0.169132	0.430697	0.810303	0.23946	0.585022	0	0.253627	0.217504	0	0.0605857	0	0.236139	0	0.447219
CATATGGTCCTCCTAG-1	TEX_intermediate	5.22686	13.2072	0.693812	1	0.560143	0	0.509145	0.586291	0	0.257477	0.314429	0.747979	0.795976	0	0.429539	0	0.258395
CATATGGTCGCGTTTC-1	TEX_intermediate	5.08317	13.379	0.833211	0.704102	0.435676	0	0.457247	0.6478	0	0.316054	0.289709	0	0.805027	0	0.344666	0	0.403016
CATATGGTCTCCTATA-1	TEX_terminally	9.40233	2.61975	0	0.331204	0.682928	0	0.506493	0.754111	0	0.383843	0.242046	0	0.0406594	0	0.10693	0	0.394302
CATATGGTCTGCAAGT-1	TEX_intermediate	5.95994	14.9621	0.704285	0.558843	0.500081	0	0.661043	0.664709	0	0.266621	0.382197	0.846411	0.709462	0	0.401	0	0.309754
CATATGGTCTGCAGTA-1	TEX_terminally	9.38328	7.18776	0.689482	0.573302	0.70816	0	0.488249	0.793898	0	0.397387	0.219184	0	0.0820318	0	0.10076	0	0.239207
CATATTCAGTGACTCT-1	TEX_progenitor	1.75823	-0.256775	0.666533	0.330868	0.277519	0	0.270919	0.279189	0	0.35043	0.619208	0	0.093366	0.929522	0.697028	0	0.260493
CATATTCCAGTATAAG-1	TEX_progenitor	2.5288	3.10232	0.728095	0.33154	0.483693	0.711225	0.480247	0.404204	0	0.433551	0.709131	0	0.11128	0.726561	0.865085	0	0.382714
CATATTCGTCGGCATC-1	TEX_terminally	12.4494	7.41167	0.768437	0.138534	0.68274	0.755475	0.634705	0.829355	0.808932	0.297628	0.45436	0	0.139705	0	0.100882	0	0.529544
CATATTCGTTCTGGTA-1	TEX_terminally	11.4001	3.92584	0	0.918964	0.651459	0	0.421628	0.749249	0	0.232657	0.242807	0	0.0762771	0	0.131144	0	0.349456
CATATTCTCCCAACGG-1	TEX_progenitor	0.825998	-0.777962	0	0.417283	0.381855	0	0.212803	0.31984	0.894665	0.393537	0.686439	0	0.0868602	0.973578	0.751212	0	0.206043
CATATTCTCGCAGGCT-1	TEX_terminally	10.3025	5.77843	0	0.37996	0.711513	0	0.526612	0.789986	0	0.273977	0.277058	0	0.205763	0	0.128349	0	0.292285
CATATTCTCGGTGTCG-1	TEX_intermediate	3.47047	13.5669	0.770551	0.393746	0.585502	0.757794	0.548285	0.762943	0	0.256652	0.32872	0.743586	0.761527	0	0.437402	0	0.150568
CATATTCTCTAAGCCA-1	TEX_progenitor	0.367616	-0.162059	0	0.449899	0.335632	0.730586	0.32053	0.350747	0	0.347955	0.707673	0	0.132705	0.836999	0.816564	0	0.362209
CATCAAGAGAATTCCC-1	TEX_intermediate	2.17621	5.63719	0.593101	0.471419	0.895796	0	0.556013	0.780697	0	0.387625	0.36884	0	0.709781	0.665673	0.527316	0	0.364209
CATCAAGCACGCGAAA-1	TEX_intermediate	2.43962	7.87985	0.793481	0.180901	0.77876	0.694281	0.596571	0.796874	0	0.418219	0.457212	0.768277	0.693276	0	0.401647	0	0.434748
CATCAAGCATACGCCG-1	TEX_progenitor	2.49492	3.93445	0.680587	0.431406	0.553194	0.659157	0.489118	0.513626	0.705799	0.310485	0.910123	0.646799	0.0398969	0	0.939644	0	0.120231
CATCAAGGTGGTCTCG-1	TEX_progenitor	1.9733	-0.162956	0.774454	0.67115	0.318325	0	0.312391	0.26439	0	0.314679	0.667234	0	0.0950166	0	0.749368	0	0.216495
CATCAAGTCAGGCGAA-1	TEX_intermediate	2.20014	6.71878	0.752065	0.299597	0.80168	0	0.500732	0.824272	0	0.370643	0.330183	0	0.788682	0	0.425664	0	0.1442
CATCAAGTCAGTGCAT-1	TEX_terminally	9.47276	7.82972	0.672179	0.325151	0.708585	0.738503	0.52428	0.74522	0	0.301134	0.252514	0	0.0411547	0	0.0901399	0.854351	0.141922
CATCAAGTCTTGTACT-1	TEX_terminally	12.9432	4.24668	0.725633	0.699059	0.35291	0	0.367581	0.486843	0	0.333035	0.129011	0	0.164761	0	0.179757	0	0.277395
CATCAGAAGCCACTAT-1	TEX_intermediate	3.78462	7.54999	0	0.480498	0.713518	0	0.55647	0.729374	0.773959	0.391406	0.476605	0	0.688304	0	0.414346	0	0.581905
CATCAGAAGGTGCTTT-1	TEX_intermediate	3.67268	8.10199	0	0.314391	0.734363	0	0.440329	0.702307	0	0.393194	0.323887	0	0.756639	0	0.41133	0	0.210074
CATCAGACAGACAAGC-1	TEX_intermediate	4.76601	13.6545	0.708964	0.564223	0.491809	0	0.450343	0.699127	0	0.398762	0.361669	0	0.793692	0	0.438675	0	0.306822
CATCAGACAGTCTTCC-1	TEX_intermediate	5.35122	11.6686	0.749961	0.435104	0.688067	0	0.414769	0.680703	0	0.311241	0.342811	0	0.759518	0	0.400798	0	0.136728
CATCAGAGTGAGTGAC-1	TEX_terminally	11.6106	6.51381	0.722429	0.599193	0.57381	0.793711	0.375857	0.776128	0	0.388312	0.276524	0	0.0896959	0	0.110753	0	0.406359
CATCAGAGTGTCAATC-1	TEX_intermediate	6.22401	13.4328	0	0.578009	0.536744	0	0.401463	0.66305	0	0.28759	0.276502	0.85786	0.905094	0	0.50486	0	0.424677
CATCAGATCGAATGCT-1	TEX_intermediate	5.5722	13.3302	0.701188	0.343981	0.552647	0.770374	0.323868	0.607002	0	0.282296	0.303453	0	0.865433	0	0.314407	0	0.525972
CATCCACAGAGACTAT-1	TEX_intermediate	7.15118	11.4979	0.680528	0.479153	0.58862	0	0.338363	0.51416	0	0.383774	0.247768	0	0.770978	0	0.419368	0	0.267837
CATCCACAGGCTAGAC-1	TEX_intermediate	7.20853	11.9696	0.828958	0.486214	0.551625	0.769962	0.417238	0.651202	0	0.314679	0.227485	0	0.697799	0.786564	0.489646	0	0.294777
CATCCACAGTGTGGCA-1	TEX_progenitor	-0.968909	1.05949	0	0.450908	0.480534	0.729495	0.365752	0.419109	0.781113	0.406188	0.67936	0	0.0928814	0.92665	0.837055	0	0.343326
CATCCACAGTTCCACA-1	TEX_terminally	11.8008	6.02829	0.687669	0.460995	0.626686	0	0.480384	0.676932	0	0.340117	0.210816	0	0.0742459	0	0.106228	0.874039	0.406235
CATCCACGTCCTCCAT-1	TEX_progenitor	0.465468	1.62699	0.720083	0.469401	0.380562	0.702441	0.427526	0.394016	0	0.312479	0.817748	0	0.0647226	0.717588	0.854086	0	0.2125
CATCCACGTGTGACCC-1	TEX_terminally	11.8724	5.93469	0	0.50269	0.671412	0	0.492684	0.806619	0.796387	0.491372	0.314156	0	0.111744	0	0.1553	0	0.230744
CATCCACGTTAAAGAC-1	TEX_intermediate	3.75218	12.4627	0.677614	0.494956	0.540038	0	0.327618	0.731179	0	0.391062	0.3191	0.730516	0.753039	0	0.407129	0	0.463491
CATCCACTCAGTGTTG-1	TEX_terminally	6.98346	1.97503	0.843059	0.612307	0.543793	0	0.584362	0.579603	0.841007	0.408044	0.236056	0	0.0971812	0	0.127588	0	0.27694
CATCCACTCCACGTGG-1	TEX_intermediate	7.0983	9.16436	0	0.340955	0.436749	0	0.505121	0.422104	0.817041	0.359642	0.344022	0.748743	0.842632	0	0.39171	0	0.380881
CATCCACTCCCTCAGT-1	TEX_intermediate	5.55019	14.176	0.73405	0.365165	0.348389	0.806479	0.408413	0.5102	0	0.225988	0.191552	0.791359	0.720999	0	0.502548	0	0.472096
CATCGAAAGAACAACT-1	TEX_terminally	10.2547	5.72284	0	0.38534	0.646861	0.729345	0.497668	0.794376	0	0.260502	0.210556	0	0.0705474	0	0.0657949	0	0.262521
CATCGAAAGATATGCA-1	TEX_intermediate	3.15248	7.17439	0	0.123403	0.674976	0	0.530133	0.680334	0.762354	0.470608	0.521438	0	0.796269	0	0.492201	0	0.581186
CATCGAAAGCATCATC-1	TEX_progenitor	-0.288992	3.71011	0.701376	0.128447	0.357795	0	0.115364	0.349779	0.825107	0.37408	0.742447	0	0.142563	0.787197	0.778833	0	0.292348
CATCGAAAGTGTGGCA-1	TEX_progenitor	2.4392	4.00333	0.754647	0.50269	0.534929	0	0.384819	0.479454	0	0.357511	0.788024	0.639565	0.0487378	0	0.926781	0	0.342439
CATCGAACAAAGCAAT-1	TEX_terminally	11.4836	5.88861	0.818205	0.566577	0.669315	0	0.381664	0.836974	0	0.37298	0.238922	0	0.0745175	0	0.137534	0	0.213073
CATCGAATCAACACAC-1	TEX_terminally	12.7296	4.32609	0	0.442502	0.554446	0	0.463283	0.588932	0	0.337504	0.12059	0	0.128023	0	0.144752	0	0.405557
CATCGGGAGCTACCGC-1	TEX_progenitor	8.33797	12.8003	0	0.313719	0.144191	0	0.286374	0.16565	0	0.4	0.519801	0	0.129102	0	0.6093	0	0.399576
CATCGGGAGGTAGCCA-1	TEX_intermediate	4.56514	6.07973	0.72307	0.379623	0.804112	0.653939	0.634431	0.796919	0.700212	0.258646	0.416914	0.641679	0.783443	0	0.413843	0.756523	0.266889
CATCGGGCAAGACGTG-1	TEX_intermediate	4.63354	13.3068	0.768983	0.661735	0.609461	0.756074	0.542112	0.657631	0	0.238982	0.287317	0.741899	0.938277	0	0.465959	0.874679	0.245068
CATCGGGCACCGAAAG-1	TEX_progenitor	-0.645609	0.594813	0.685144	0.414593	0.359432	0.752747	0.256927	0.354675	0	0.340186	0.644343	0	0.131808	0.768978	0.773884	0	0.253839
CATCGGGCACTGTCGG-1	TEX_terminally	12.6562	7.27031	0	0.532616	0.585633	0.756954	0.598034	0.842034	0	0.374974	0.269545	0.742763	0.0736557	0	0.101768	0	0.538812
CATCGGGCAGCTGCTG-1	TEX_terminally	9.6514	4.77687	0.675711	0.351715	0.749754	0	0.544033	0.834483	0	0.345067	0.205181	0	0.132784	0	0.0635147	0	0.264456
CATCGGGGTAGATTAG-1	TEX_terminally	11.0574	6.74783	0.774852	0.246133	0.535229	0	0.499634	0.852405	0	0.298591	0.193766	0	0.0516839	0	0.111491	0	0.181261
CATCGGGTCAACGAAA-1	TEX_terminally	9.54608	5.4783	0	0.53497	0.666043	0.721609	0.483265	0.796598	0	0.393331	0.198369	0	0.0417234	0	0.120845	0	0.332197
CATCGGGTCGTCCGTT-1	TEX_terminally	10.4006	5.61297	0.665008	0.462677	0.729804	0	0.460448	0.734093	0	0.26724	0.250198	0	0.0691173	0	0.0616797	0	0.396856
CATCGGGTCTGGTTCC-1	TEX_terminally	11.185	5.13476	0	0.251177	0.578203	0	0.457979	0.728618	0	0.284359	0.170601	0	0.189825	0	0.113223	0	0.429328
CATCGGGTCTGTCTAT-1	TEX_intermediate	2.18807	-1.14553	0	0.170814	0.364642	0	0.306127	0.415478	0	0.411069	0.266031	0	0.629583	0.827703	0.337794	0	0.455425
CATGACAAGACGCAAC-1	TEX_intermediate	5.02736	9.46561	0	0.278749	0.641998	0	0.474943	0.658617	0	0.306016	0.404118	0	0.849921	0	0.347433	0	0.261503
CATGACACAGTAGAGC-1	TEX_terminally	9.69509	4.35995	0	0.493275	0.668706	0.777162	0.448971	0.82242	0	0.282571	0.185354	0	0.0913696	0	0.103829	0	0.341808
CATGACACAGTGAGTG-1	TEX_intermediate	5.67362	11.0189	0.852544	0.66577	0.508404	0	0.534705	0.561103	0.852149	0.25287	0.238425	0	0.686574	0	0.405366	0	0.194644
CATGACAGTGATAAGT-1	TEX_terminally	11.5345	5.19739	0	0.333221	0.659147	0	0.477366	0.816054	0	0.410175	0.206963	0	0.0794666	0	0.11045	0	0.362002
CATGACAGTGGACGAT-1	TEX_intermediate	6.59066	12.9435	0	0.385676	0.486586	0.772195	0.574348	0.632586	0	0.450533	0.266119	0	0.59188	0.788845	0.449889	0	0.557131
CATGACATCACCCGAG-1	TEX_intermediate	7.4593	13.1074	0.818333	0.578682	0.477937	0	0.456013	0.54519	0	0.380268	0.326485	0.795042	0.785765	0	0.374948	0	0.590306
CATGACATCGTCTGAA-1	TEX_terminally	12.3225	3.75096	0.710838	0.388366	0.605155	0	0.321216	0.606464	0	0.373599	0.169299	0	0.154706	0	0.0796828	0	0.324749
CATGACATCTTACCTA-1	TEX_intermediate	5.87057	14.1056	0	0.554136	0.555297	0.786246	0.47348	0.643269	0	0.335442	0.254652	0.90968	0.784098	0	0.346557	0	0.438392
CATGCCTAGATATACG-1	TEX_intermediate	6.6295	13.5199	0.707863	0.504707	0.645709	0	0.316827	0.69911	0	0.264765	0.410674	0.850274	0.790575	0	0.39681	0	0.522103
CATGCCTAGATCCGAG-1	TEX_terminally	9.75676	3.78444	0.869254	0.38803	0.570241	0	0.526566	0.825702	0.801743	0.373668	0.172191	0	0.0507643	0	0.116391	0	0.386892
CATGCCTAGTCCGGTC-1	TEX_intermediate	5.45849	15.2209	0.725459	0.669469	0.438746	0	0.453818	0.524651	0	0.410107	0.306439	0.920286	0.635498	0	0.410498	0	0.447764
CATGCCTAGTTATCGC-1	TEX_terminally	8.15606	3.87486	0.736891	0.531607	0.691132	0.720871	0.521902	0.754135	0	0.304985	0.227211	0	0.0315465	0	0.14627	0	0.284497
CATGCCTCAAATCCGT-1	TEX_terminally	12.9432	4.60178	0.811531	0.55649	0.518182	0.802765	0.445816	0.621671	0	0.389962	0.229797	0	0.134679	0	0.101107	0.928695	0.442314
CATGCCTCACCAGTTA-1	TEX_intermediate	3.90959	6.78898	0.640744	0.0813719	0.724486	0.792661	0.743439	0.775716	0.753778	0.332692	0.448855	0	0.771739	0	0.406206	0	0.375504
CATGCCTGTAGATTAG-1	TEX_intermediate	6.50699	12.9296	0.793256	0.54035	0.566995	0	0.485688	0.691883	0	0.330148	0.242288	0	0.727864	0.746572	0.395058	0	0.143395
CATGCCTGTCTCCACT-1	TEX_progenitor	1.15628	0.660501	0.663503	0.296907	0.427501	0	0.397714	0.368166	0	0.293572	0.66005	0	0.0630719	0.744689	0.821441	0	0.177348
CATGCCTTCAACCAAC-1	TEX_progenitor	0.650478	-0.0563451	0	0.407196	0.388096	0	0.384316	0.397399	0.794338	0.336336	0.756107	0	0.0902868	0.901612	0.787334	0	0.254127
CATGGCGAGACGACGT-1	TEX_progenitor	2.19724	3.72849	0.676298	0.511432	0.526459	0	0.56909	0.399703	0	0.359574	0.773005	0	0.141864	0	0.901684	0	0.198203
CATGGCGAGACTGTAA-1	TEX_progenitor	-0.221687	0.264636	0.654831	0.520847	0.42953	0.719442	0.323274	0.338129	0.77035	0.4022	0.769236	0	0.108012	0.945586	0.796745	0	0.246949
CATGGCGCAAAGCAAT-1	TEX_terminally	11.9611	7.72489	0.679198	0.217216	0.560451	0.834984	0.457202	0.679497	0.799016	0.302578	0.286264	0	0.0462455	0	0.107442	0	0.234374
CATGGCGCAAGGGTCA-1	TEX_progenitor	0.775842	-0.0438002	0.872832	0.596503	0.446709	0	0.3262	0.394198	0.759858	0.388106	0.807286	0	0.111793	0.724945	0.81841	0	0.316297
CATGGCGCAATGGTCT-1	TEX_terminally	11.5807	8.6416	0	0.20881	0.677471	0	0.499634	0.774309	0	0.342867	0.22467	0	0.0725768	0	0.0714784	0	0.334358
CATGGCGTCAGTTCGA-1	TEX_intermediate	3.71983	4.34636	0.800343	0.73302	0.59949	0	0.419204	0.661352	0	0.370368	0.372041	0	0.740653	0	0.461503	0	0.132918
CATGGCGTCGCAGGCT-1	TEX_terminally	12.3538	6.58469	0.787756	0.492603	0.505388	0	0.598583	0.717271	0	0.214782	0.270832	0	0.0516108	0	0.136613	0	0.318273
CATGGCGTCGCCAAAT-1	TEX_terminally	10.8592	3.52617	0	0.685945	0.639245	0	0.433196	0.850493	0	0.27054	0.325915	0	0.0895503	0	0.122185	0	0.41314
CATTATCAGAGCTGCA-1	TEX_intermediate	5.81527	9.75854	0	0.365501	0.57281	0.729158	0.39337	0.743636	0.780753	0.360605	0.426481	0	0.77903	0	0.386111	0	0.337955
CATTATCAGCCAGTTT-1	TEX_progenitor	2.42196	3.62517	0.67823	0.391392	0.580153	0	0.49808	0.512987	0.797877	0.363905	0.901727	0	0.0744578	0	0.94807	0	0.200539
CATTATCAGCGTAGTG-1	TEX_terminally	8.2904	3.5484	0	0.550773	0.629552	0	0.614815	0.703376	0.806349	0.294328	0.149018	0	0.112402	0	0.115986	0	0.343767
CATTATCAGGGATGGG-1	TEX_intermediate	7.08783	14.1869	0.928306	0.380968	0.447729	0	0.335071	0.545569	0	0.349948	0.120952	0	0.589415	0	0.381435	0	0.473799
CATTATCTCGAATGGG-1	TEX_terminally	1.79435	-2.25614	0	0.382313	0.455697	0	0.249566	0.627385	0	0.358886	0.206336	0	0.132435	0	0.116052	0	0.204559
CATTATCTCGATAGAA-1	TEX_progenitor	-0.288124	1.01218	0.653607	0.413921	0.396168	0	0.442981	0.323786	0.768911	0.28814	0.779962	0	0.0731056	0	0.795884	0	0.294188
CATTATCTCTCTGTCG-1	TEX_intermediate	7.58462	12.296	0	0.508742	0.410815	0.800001	0.209328	0.485833	0	0.415607	0.20564	0	0.772069	0	0.40536	0	0.216455
CATTCGCAGTGGGCTA-1	TEX_terminally	12.3587	7.58817	0.698218	0.503026	0.670876	0.85591	0.582853	0.684446	0	0.399312	0.276758	0	0.0828407	0	0.116812	0	0.309304
CATTCGCCAGGGCATA-1	TEX_intermediate	4.12136	14.7582	0.773707	0.326833	0.499637	0	0.360402	0.629571	0	0.376418	0.254483	0	0.803976	0	0.461594	0	0.295597
CATTCGCGTAGCACGA-1	TEX_progenitor	5.52252	2.02763	0.816484	0.399798	0.383672	0.719477	0.453224	0.361838	0	0.366311	0.754521	0	0.106598	0.734991	0.837773	0	0.285069
CATTCGCGTCGGCATC-1	TEX_intermediate	4.64738	12.6725	0.79317	0.357767	0.614046	0	0.42053	0.723964	0	0.323066	0.344783	0	0.772035	0	0.365595	0	0.334808
CATTCGCGTGCACCAC-1	TEX_progenitor	-0.229573	2.61816	0.659037	0.309348	0.447434	0.724064	0.408825	0.484513	0.775298	0.414575	0.748979	0.710489	0.0989978	0.739676	0.852614	0	0.119832
CATTCGCTCTATCGCC-1	TEX_terminally	12.5299	5.55829	0.72125	0.279085	0.523881	0	0.341701	0.74191	0	0.348436	0.10389	0	0.0538852	0	0.143619	0	0.260101
CCAATCCAGGCGACAT-1	TEX_terminally	10.7607	4.48069	0.860032	0.408877	0.59002	0.767212	0.530453	0.832842	0	0.392712	0.195254	0	0.144092	0.783755	0.0967102	0	0.627164
CCAATCCCAGGCAGTA-1	TEX_intermediate	6.91046	7.68487	0.660816	0.466375	0.621917	0	0.461728	0.578402	0	0.34603	0.337643	0	0.689245	0.741673	0.447904	0	0.247935
CCAATCCGTAAACCTC-1	TEX_terminally	10.6787	5.49957	0	0.583726	0.670683	0	0.502972	0.790724	0.797968	0.288003	0.147179	0	0.0758354	0	0.132379	0	0.605281
CCAATCCGTCGCTTTC-1	TEX_progenitor	-0.724223	0.652472	0.764565	0.290854	0.405862	0	0.272016	0.350381	0.899442	0.339017	0.839828	0	0.0834436	0	0.805529	0	0.381495
CCAATCCGTGTGACGA-1	TEX_terminally	12.8944	5.19373	0	0.385003	0.622565	0	0.577092	0.756992	0	0.434032	0.217171	0	0.157847	0	0.114341	0	0.322693
CCAATCCGTGTGGCTC-1	TEX_terminally	8.88255	7.09624	0	0.379287	0.635755	0.742715	0.551166	0.79319	0	0.233001	0.372266	0	0.0677099	0	0.107143	0	0.32162
CCAATCCTCCAGAAGG-1	TEX_terminally	10.2034	7.75723	0	0.382986	0.619828	0	0.665844	0.773628	0	0.261121	0.276367	0.726166	0.039665	0	0.0852348	0	0.325113
CCAATCCTCGCAAACT-1	TEX_intermediate	5.69074	13.2277	0.823962	0.316745	0.62104	0	0.520165	0.691486	0	0.254177	0.234683	0	0.753633	0	0.40288	0	0.747251
CCAATCCTCGGCGCTA-1	TEX_terminally	11.6987	6.73619	0	0.408541	0.612003	0	0.527846	0.741949	0.796882	0.409969	0.291919	0	0.0696139	0	0.0530992	0	0.196318
CCAATCCTCTGCAGTA-1	TEX_intermediate	4.67945	11.277	0.775073	0.532616	0.60437	0.762756	0.473525	0.694445	0	0.274596	0.357685	0	0.79944	0	0.415443	0	0.147153
CCACCTAAGCATCATC-1	TEX_terminally	11.5957	4.85209	0	0.402824	0.679835	0	0.465706	0.719126	0	0.318666	0.236995	0	0.107105	0	0.086838	0	0.410772
CCACCTACACCAGGCT-1	TEX_intermediate	3.32915	3.47382	0.807226	0.608608	0.562306	0.834899	0.27572	0.604757	0	0.367549	0.292917	0	0.788633	0	0.352509	0	0.342611
CCACCTACACGAAATA-1	TEX_intermediate	1.57689	7.71218	0.65367	0	0.884454	0	0.437311	0.819624	0	0.286009	0.345592	0	0.814457	0	0.474958	0	0.681029
CCACCTACACGTTGGC-1	TEX_progenitor	0.733637	-0.104524	0.779272	0.534297	0.458599	0	0.289803	0.317261	0	0.307116	0.813307	0.702072	0.0747533	0.730914	0.837724	0	0.298962
CCACCTACATCATCCC-1	TEX_intermediate	6.13786	15.177	0.921836	0.443174	0.48204	0	0.416141	0.537168	0	0.312891	0.268679	0	0.66868	0	0.363901	0	0.433154
CCACCTACATCCTTGC-1	TEX_progenitor	1.84328	2.10256	0.782	0.590114	0.423025	0.718476	0.283951	0.335489	0	0.319629	0.75357	0	0.057754	0	0.806478	0	0.253065
CCACCTACATGCCTAA-1	TEX_terminally	12.8804	4.51327	0.737082	0.297915	0.478868	0	0.226109	0.618854	0	0.265727	0.293937	0	0.101068	0	0.122511	0	0.302495
CCACCTAGTAGAAGGA-1	TEX_intermediate	6.09455	13.964	0.695994	0.397781	0.511177	0.764668	0.493736	0.505075	0	0.256927	0.431385	0	0.898677	0	0.415926	0	0.282705
CCACCTAGTAGGACAC-1	TEX_progenitor	5.03608	1.8183	0.750068	0.528917	0.479038	0.683493	0.457888	0.415741	0.826779	0.428463	0.843193	0	0.115484	0	0.904646	0	0.113382
CCACCTATCAACCATG-1	TEX_intermediate	4.19739	7.32591	0.721698	0.364492	0.664059	0.792907	0.51262	0.722938	0.754041	0.429701	0.410575	0	0.801092	0	0.40994	0	0.16993
CCACCTATCGGATGTT-1	TEX_terminally	10.3315	7.72569	0	0.278077	0.676716	0.745405	0.569044	0.776653	0	0.274321	0.174433	0	0.0459881	0	0.11876	0	0.225267
CCACCTATCTAACGGT-1	TEX_intermediate	6.70849	12.0364	0	0.472091	0.558824	0	0.490901	0.581996	0	0.348367	0.242789	0	0.753427	0	0.508747	0	0.312022
CCACCTATCTAGAGTC-1	TEX_terminally	8.75522	2.70784	0.693065	0.400134	0.670591	0	0.637677	0.808022	0	0.383018	0.0836257	0	0.117139	0.777868	0.143093	0	0.434581
CCACCTATCTTTACGT-1	TEX_intermediate	5.86935	11.0641	0	0.467048	0.398036	0.770065	0.410425	0.490784	0	0.29034	0.29927	0.842765	0.764318	0	0.436104	0.890864	0.266269
CCACGGAAGCTAACAA-1	TEX_progenitor	1.59069	-0.474799	0.89426	0.491258	0.436252	0.752837	0.331276	0.265971	0.806107	0.343486	0.68334	0	0.0701562	0	0.800563	0	0.318222
CCACGGAAGTACGATA-1	TEX_progenitor	0.0577091	2.17705	0.629268	0.336247	0.495414	0.691358	0.286877	0.399835	0	0.359092	0.805726	0	0.0907707	0.796845	0.826926	0	0.192645
CCACGGACAAGACACG-1	TEX_progenitor	2.21444	4.66925	0.74243	0.363484	0.586676	0.763757	0.486283	0.532014	0	0.310691	0.808149	0	0.0868453	0	0.900526	0	0.120853
CCACGGACAAGCGTAG-1	TEX_progenitor	0.753879	1.77341	0.635263	0.143241	0.489119	0	0.264518	0.459708	0	0.382193	0.727632	0	0.0936612	0	0.848652	0	0.216517
CCACGGATCATTTGGG-1	TEX_terminally	12.8377	5.44756	0.710075	0.582717	0.594802	0	0.510837	0.683394	0	0.315091	0.301909	0	0.130446	0	0.16814	0	0.400456
CCACGGATCCGAAGAG-1	TEX_terminally	10.7879	4.99065	0.684328	0.245797	0.585758	0	0.392638	0.761697	0	0.254245	0.235132	0	0.113533	0	0.114524	0	0.355472
CCACTACAGTTACGGG-1	TEX_progenitor	0.0236702	2.16685	0	0.374916	0.501983	0	0.30663	0.443404	0	0.470815	0.66638	0	0.0772337	0.686503	0.848695	0	0.257668
CCACTACAGTTCGATC-1	TEX_intermediate	3.91053	13.0666	0	0.502017	0.590598	0.746943	0.381344	0.706698	0	0.210863	0.35945	0.820046	0.809749	0	0.467011	0	0.149968
CCACTACCAATTCCTT-1	TEX_progenitor	5.60856	2.51636	0	0.496301	0.363683	0.748282	0.43914	0.418954	0	0.374424	0.70918	0	0.127675	0.764417	0.829578	0	0.289588
CCACTACGTAGCTGCC-1	TEX_terminally	11.7409	6.37178	0.683558	0.498319	0.66598	0	0.497942	0.727804	0.804145	0.373874	0.350164	0	0.0385369	0	0.157136	0	0.384487
CCAGCGATCCTTTCGG-1	TEX_intermediate	3.84119	10.5287	0	0.474109	0.533362	0	0.484591	0.73154	0	0.34823	0.180196	0.838193	0.822247	0	0.414488	0.88548	0.26823
CCATGTCAGAGTCGGT-1	TEX_terminally	8.27085	2.5954	0.859711	0.525219	0.524912	0.766859	0.405396	0.652738	0	0.378412	0.229129	0	0.0779851	0	0.125424	0	0.356775
CCATGTCAGCCGGTAA-1	TEX_terminally	11.3031	4.95404	0	0.386012	0.530501	0	0.53818	0.657646	0	0.350773	0.238092	0	0.177953	0	0.087955	0	0.298455
CCATGTCAGGAATGGA-1	TEX_intermediate	3.52709	8.36684	0.646821	0.284129	0.82943	0.710642	0.471651	0.806563	0	0.389275	0.332742	0	0.719402	0	0.386058	0	0.402506
CCATGTCCACGTTGGC-1	TEX_terminally	11.9977	5.97835	0	0.429724	0.618894	0.76447	0.475903	0.62314	0	0.225095	0.327818	0	0.0812128	0	0.123685	0	0.303179
CCATGTCTCCCTCTTT-1	TEX_intermediate	4.90478	10.4356	0	0.287155	0.48551	0	0.508825	0.644941	0.823401	0.289515	0.385761	0	0.678727	0	0.422704	0	0.490586
CCATGTCTCGCCCTTA-1	TEX_terminally	10.2619	8.27739	0.747101	0.252186	0.765981	0	0.586054	0.933357	0	0.36693	0.198352	0	0.0393659	0	0.0960903	0	0.260292
CCATTCGAGAATAGGG-1	TEX_terminally	12.7953	5.64093	0	0.431069	0.587471	0	0.439095	0.532112	0	0.238707	0.257267	0	0.0958189	0	0.1342	0	0.284887
CCATTCGGTAAGGGCT-1	TEX_terminally	11.4797	6.08681	0.718818	0.233692	0.556224	0.789743	0.584179	0.714036	0	0.312685	0.249104	0	0.0529639	0	0.112584	0	0.255944
CCATTCGGTGAAATCA-1	TEX_terminally	6.44552	7.04542	0.63774	0.386685	0.760201	0.789353	0.617513	0.817835	0	0.344517	0.250241	0	0.0230417	0	0.0945595	0.810578	0.24401
CCATTCGGTGGCAAAC-1	TEX_progenitor	-0.0402979	3.7757	0.729017	0.268662	0.44208	0	0.313032	0.465795	0	0.407769	0.76585	0	0.129064	0.727594	0.897593	0	0.277207
CCATTCGGTGGTGTAG-1	TEX_terminally	9.61105	3.44684	0.653202	0.551782	0.7699	0	0.319799	0.736394	0	0.38405	0.228718	0	0.120287	0	0.0818736	0	0.289466
CCATTCGTCAAGGTAA-1	TEX_terminally	12.6003	6.61506	0.688846	0.395763	0.771663	0	0.38866	0.75844	0	0.430801	0.154841	0	0.10511	0	0.0863276	0	0.27442
CCATTCGTCCTCAATT-1	TEX_intermediate	4.46451	7.97714	0.754964	0.458978	0.668157	0.688854	0.4615	0.809239	0	0.290684	0.444649	0.67594	0.721417	0	0.411875	0	0.0639404
CCCAATCAGAAGGTTT-1	TEX_progenitor	0.274851	2.75075	0	0.2115	0.506409	0	0.245176	0.448934	0	0.382468	0.79685	0	0.100961	0	0.875082	0	0.213568
CCCAATCAGCTAAGAT-1	TEX_intermediate	3.75444	11.9235	0.685472	0.348352	0.609816	0	0.438866	0.832204	0	0.343486	0.317137	0.826104	0.792268	0	0.460375	0	0.26096
CCCAATCAGTAGTGCG-1	TEX_terminally	7.69141	2.23189	0.697396	0.531944	0.525563	0	0.46246	0.631965	0	0.273702	0.22204	0	0.124728	0	0.111955	0	0.267582
CCCAATCCAATGGATA-1	TEX_terminally	12.0088	6.84171	0.687251	0.420646	0.613065	0.755062	0.475583	0.802887	0	0.355586	0.247362	0	0.0730866	0	0.0807092	0	0.272301
CCCAATCGTTCGTCTC-1	TEX_terminally	12.6392	5.97299	0.692758	0.534633	0.622821	0.761112	0.44257	0.744865	0	0.395806	0.202863	0	0.081246	0	0.0561875	0	0.504076
CCCAATCTCACGAAGG-1	TEX_progenitor	-0.0265456	2.84024	0.789399	0.535642	0.486303	0.689811	0.478875	0.567564	0	0.296184	0.819008	0	0.0824241	0.704686	0.913597	0	0.170673
CCCAATCTCTGCTGTC-1	TEX_intermediate	5.99248	14.8787	0.782016	0.593477	0.583538	0	0.39968	0.646335	0	0.339704	0.249923	0	0.670401	0	0.373491	0	0.513447
CCCAGTTAGGCCCTTG-1	TEX_terminally	9.67067	3.53431	0.652675	0.47848	0.659825	0	0.501097	0.733416	0.767814	0.385356	0.311202	0	0.0660464	0	0.156278	0	0.24543
CCCAGTTCACCCATTC-1	TEX_progenitor	1.19444	-0.899583	0	0.228648	0.321351	0	0.335162	0.25014	0	0.474459	0.608513	0	0.115341	0.854263	0.687515	0	0.432831
CCCAGTTCAGTATAAG-1	TEX_intermediate	6.75894	12.0453	0.840143	0.655683	0.601545	0	0.478189	0.623415	0	0.322791	0.36962	0	0.696159	0	0.459352	0	0.254776
CCCAGTTCATCACAAC-1	TEX_intermediate	6.31234	13.1298	0.723677	0.368863	0.463947	0.795082	0.27668	0.481643	0.851342	0.410725	0.313528	0.867341	0.626713	0	0.410699	0	0.324541
CCCAGTTCATCTACGA-1	TEX_intermediate	6.08837	9.79022	0.690593	0.506389	0.644165	0.847521	0.567627	0.63412	0	0.337986	0.210937	0	0.838473	0	0.399385	0	0.460692
CCCAGTTGTTTGGGCC-1	TEX_progenitor	1.31689	3.27518	0.770303	0.337592	0.442429	0.640446	0.283448	0.450998	0	0.363561	0.880755	0	0.0702324	0.888432	0.852948	0	0.311335
CCCATACAGATCTGAA-1	TEX_terminally	12.4506	6.40057	0.758525	0.47579	0.57581	0	0.494879	0.762202	0	0.379787	0.194454	0	0.0433235	0	0.214702	0	0.150025
CCCATACAGTGCCAGA-1	TEX_intermediate	4.13655	8.01288	0	0.39341	0.783325	0	0.519433	0.77802	0	0.334273	0.407105	0	0.819803	0	0.545071	0	0.275456
CCCATACAGTGCTGCC-1	TEX_terminally	4.32496	5.78016	0.67185	0.445528	0.811292	0.649586	0.567627	0.77056	0	0.306016	0.36392	0	0.0231188	0	0.0766568	0	0.289515
CCCATACCACAGACTT-1	TEX_terminally	13.3375	5.56023	0	0.428379	0.620966	0	0.497165	0.733242	0	0.357511	0.118635	0	0.0876256	0	0.138961	0	0.397251
CCCTCCTAGAAACCGC-1	TEX_progenitor	-0.197598	1.67319	0	0.405514	0.443975	0.697448	0.367078	0.456775	0.746799	0.289515	0.758316	0	0.11375	0.712486	0.811804	0	0.448181
CCCTCCTCAACGCACC-1	TEX_intermediate	7.87508	12.7232	0	0.270343	0.331982	0	0.220668	0.415744	0	0.377381	0.220922	0	0.840338	0	0.416088	0	0.399403
CCCTCCTCAGATCTGT-1	TEX_intermediate	5.60856	10.1508	0	0.389375	0.570035	0.723812	0.611431	0.672117	0	0.243176	0.386848	0.797312	0.796035	0	0.454507	0	0.536467
CCCTCCTGTGGGTATG-1	TEX_terminally	5.39912	6.01746	0.623641	0.412576	0.82286	0.773829	0.56813	0.875377	0	0.332417	0.300167	0	0.0806902	0	0.113837	0	0.220245
CCCTCCTGTTACGTCA-1	TEX_intermediate	0.821923	7.58965	0.690271	0.386012	0.874019	0	0.619021	0.836051	0	0.249295	0.473888	0.744162	0.807723	0.774733	0.508356	0	0.295193
CCCTCCTTCCTCGCAT-1	TEX_terminally	10.041	6.37669	0	0.439139	0.716954	0	0.628395	0.728245	0	0.325954	0.404108	0	0.0999742	0	0.0854922	0	0.258264
CCGGGATAGTCTCCTC-1	TEX_terminally	10.6878	6.04457	0.682673	0.286147	0.723029	0	0.442433	0.693399	0	0.341629	0.263677	0	0.0707428	0	0.109852	0	0.200086
CCGGGATAGTGGTAAT-1	TEX_intermediate	7.87593	12.1979	0.853004	0.39341	0.450931	0	0.241244	0.659515	0	0.411963	0.325802	0	0.818176	0.813513	0.356117	0	0.558927
CCGGGATCATTGGCGC-1	TEX_intermediate	6.13444	11.7346	0	0.132482	0.352819	0	0.363832	0.531138	0	0.352355	0.268055	0	0.846745	0	0.335448	0	0.450429
CCGGGATGTGACCAAG-1	TEX_progenitor	2.27883	-2.46744	0	0.438467	0.218074	0	0.238729	0.185143	0	0.395531	0.522152	0	0.120743	0	0.658047	0	0.238457
CCGGGATTCGAGAACG-1	TEX_intermediate	5.43396	9.12711	0.745164	0.507734	0.671652	0.729945	0.44321	0.61845	0	0.299828	0.328617	0.71626	0.813824	0	0.478154	0	0.338513
CCGGTAGAGAAACGCC-1	TEX_terminally	6.77201	5.70143	0.720221	0.535642	0.817192	0	0.587883	0.796643	0	0.337436	0.260974	0	0.0462783	0	0.0631548	0	0.22642
CCGGTAGAGACTAGGC-1	TEX_progenitor	0.941664	-0.744161	0.803131	0.556826	0.373264	0	0.233333	0.316524	0	0.421519	0.666545	0	0.133073	0.75763	0.738275	0	0.47628
CCGGTAGGTGTATGGG-1	TEX_intermediate	2.69175	8.14062	0.874076	0.465367	0.750028	0.69394	0.567993	0.722509	0	0.400138	0.367885	0.767942	0.733133	0	0.443105	0	0.208984
CCGGTAGTCGGATGGA-1	TEX_terminally	12.0914	4.99183	0	0.330868	0.533439	0	0.322359	0.590957	0	0.299897	0.22882	0	0.0910742	0	0.147207	0	0.412345
CCGTACTAGGTGCAAC-1	TEX_intermediate	5.00836	10.1633	0.811895	0.354069	0.505569	0	0.404664	0.467433	0	0.331317	0.229655	0	0.609123	0	0.414037	0	0.339234
CCGTACTAGGTGTTAA-1	TEX_progenitor	2.67518	2.67011	0	0.566913	0.413862	0.733454	0.326658	0.39047	0	0.411	0.641786	0	0.161424	0.749269	0.820368	0	0.184073
CCGTACTCACCGAATT-1	TEX_intermediate	4.87085	14.469	0	0.316745	0.478114	0	0.390352	0.443995	0	0.310072	0.184455	0	0.745148	0	0.400421	0	0.431857
CCGTACTGTTGACGTT-1	TEX_progenitor	8.26938	12.7747	0	0.397108	0.129273	0	0.207773	0.265275	0	0.351323	0.506859	0	0.101141	0.837892	0.622788	0	0.255812
CCGTACTGTTGTGGAG-1	TEX_intermediate	3.83173	8.96325	0.710049	0.301278	0.761633	0	0.603795	0.860991	0	0.418013	0.332079	0.765484	0.787251	0	0.399066	0	0.291122
CCGTACTTCCCTAACC-1	TEX_terminally	13.734	3.5469	0.836369	0.494956	0.255835	0	0.247965	0.495495	0	0.387006	0.203447	0	0.0642772	0	0.162169	0	0.460604
CCGTGGAAGATGTGTA-1	TEX_intermediate	7.58733	11.8147	0	0.354741	0.440873	0	0.458208	0.51978	0	0.347748	0.234751	0	0.72235	0	0.359302	0	0.191035
CCGTGGAAGTCCGGTC-1	TEX_terminally	6.86023	5.57459	0.702156	0.632818	0.806895	0.68279	0.644399	0.675925	0	0.392025	0.228817	0.669989	0.0393937	0	0.108817	0	0.198562
CCGTGGACACGTGAGA-1	TEX_intermediate	5.66916	11.8668	0.739279	0.32078	0.503303	0	0.336626	0.420386	0	0.371949	0.350677	0	0.589703	0	0.363467	0	0.220063
CCGTGGAGTCGCATAT-1	TEX_terminally	12.0348	6.15561	0	0.294553	0.676564	0	0.475629	0.72414	0	0.363286	0.197622	0	0.05385	0	0.172455	0	0.329686
CCGTGGAGTGTGGCTC-1	TEX_intermediate	6.82054	13.5452	0	0.570612	0.431757	0	0.421811	0.661382	0	0.252183	0.302629	0.788501	0.868299	0	0.389564	0	0.320919
CCGTGGATCTTGCATT-1	TEX_intermediate	5.73946	10.5584	0.790356	0.268998	0.504707	0	0.43187	0.626694	0	0.334892	0.369472	0	0.734782	0	0.457319	0	0.300556
CCGTTCACAACCGCCA-1	TEX_intermediate	6.57893	11.4611	0	0.287155	0.496378	0	0.338272	0.638284	0	0.344311	0.34053	0	0.648824	0	0.508244	0	0.210365
CCGTTCACACTAGTAC-1	TEX_intermediate	7.75641	12.3043	0	0.420982	0.443801	0	0.383448	0.575381	0	0.378756	0.311495	0	0.753264	0	0.390844	0	0.338575
CCGTTCATCAAGAAGT-1	TEX_intermediate	5.977	13.7708	0.82124	0.715198	0.674588	0.850289	0.539049	0.737369	0	0.340598	0.253676	0.747221	0.749855	0	0.467312	0	0.400613
CCGTTCATCGCTGATA-1	TEX_progenitor	0.874728	0.623001	0.778356	0.387693	0.413652	0.714482	0.372931	0.380346	0	0.367961	0.870676	0.701087	0.0782012	0.820518	0.848872	0	0.353497
CCGTTCATCTACCAGA-1	TEX_intermediate	6.57415	14.0284	0.798413	0.494284	0.474693	0.788369	0.394193	0.583356	0.844153	0.460914	0.202345	0.773588	0.788388	0	0.393834	0	0.434787
CCGTTCATCTTCGGTC-1	TEX_intermediate	4.38883	14.6563	0.78502	0.413921	0.597663	0.862477	0.422405	0.514722	0	0.384462	0.355663	0.759165	0.791569	0	0.384187	0	0.40346
CCTAAAGAGATCCCAT-1	TEX_terminally	9.28559	4.51071	0	0.412576	0.571907	0.843113	0.531093	0.532891	0	0.371812	0.409026	0	0.112184	0	0.0970343	0	0.472245
CCTAAAGAGCGTTGCC-1	TEX_terminally	11.7561	7.41273	0.708813	0.268662	0.579761	0.778751	0.491861	0.715195	0	0.423376	0.280974	0	0.0839283	0	0.131956	0	0.389965
CCTAAAGAGGTGCAAC-1	TEX_intermediate	3.69139	9.1813	0	0.150975	0.759917	0	0.403109	0.731592	0	0.345067	0.338615	0	0.778735	0	0.404142	0	0.567685
CCTAAAGCAACCGCCA-1	TEX_terminally	4.76949	7.62234	0.786217	0.171822	0.710605	0	0.676269	0.769734	0.869275	0.505878	0.375529	0	0.0998829	0	0.135179	0	0.258494
CCTAAAGCAGCGAACA-1	TEX_progenitor	1.43427	0.943319	0.644461	0.269334	0.463819	0.70805	0.418747	0.306956	0.758151	0.286078	0.822569	0	0.107893	0.813934	0.820278	0	0.234315
CCTACACAGCATCATC-1	TEX_progenitor	1.72893	0.849027	0.653171	0.279085	0.408834	0	0.210059	0.359594	0	0.329598	0.666027	0	0.102349	0.823729	0.799422	0	0.221587
CCTACACCACCTATCC-1	TEX_progenitor	-0.908728	1.24564	0	0.335575	0.525156	0	0.367535	0.418199	0	0.408663	0.759197	0	0.0720418	0.795374	0.825446	0	0.283026
CCTACACGTGTGAATA-1	TEX_intermediate	6.93645	14.6507	0.818978	0.180901	0.408945	0	0.191404	0.461227	0	0.300103	0.293881	0	0.735742	0	0.389277	0	0.488446
CCTACACGTTACGTCA-1	TEX_intermediate	5.59905	11.8611	0.876983	0.420309	0.549667	0.757233	0.522588	0.745001	0	0.236164	0.40105	0	0.714909	0	0.437011	0	0.469314
CCTACACTCAGTGCAT-1	TEX_progenitor	3.54215	2.11504	0	0.535978	0.450272	0	0.367124	0.400997	0	0.341904	0.672229	0	0.0890005	0	0.830883	0	0.28555
CCTACACTCCACGACG-1	TEX_intermediate	6.23381	8.20729	0.788616	0.377606	0.653714	0.814464	0.365021	0.681208	0	0.379031	0.373523	0.712121	0.808419	0.741376	0.458252	0	0.335674
CCTACCAAGCAGCCTC-1	TEX_intermediate	4.52577	8.2252	0.69649	0.214526	0.601614	0	0.282533	0.671107	0	0.405638	0.499873	0	0.773213	0.781712	0.464952	0	0.593928
CCTACCAAGCCTCGTG-1	TEX_progenitor	2.24159	0.648106	0.803999	0.143241	0.398288	0	0.413855	0.357628	0	0.474527	0.690062	0	0.131336	0	0.741117	0	0.317305
CCTACCAAGCGTCAAG-1	TEX_progenitor	1.10816	3.59824	0	0.147276	0.495595	0.674203	0.40663	0.409165	0	0.323616	0.81459	0	0.113567	0.688741	0.870859	0	0.2803
CCTACCAAGGCTACGA-1	TEX_progenitor	0.407988	2.01968	0.604217	0.300605	0.438891	0.663835	0.304481	0.434044	0	0.30526	0.855089	0	0.131711	0.678149	0.873812	0	0.291312
CCTACCACAAGCCGTC-1	TEX_intermediate	7.62472	11.3643	0	0.494284	0.503392	0.755383	0.225011	0.586524	0	0.303884	0.278368	0.741221	0.728276	0	0.363366	0	0.617947
CCTACCACATGTCTCC-1	TEX_terminally	12.5396	8.21926	0	0.437794	0.441667	0	0.442981	0.504091	0	0.397044	0.120331	0	0.100991	0	0.134427	0	0.378737
CCTACCAGTATAGGTA-1	TEX_terminally	11.5136	5.40556	0.758833	0.359449	0.603997	0	0.462186	0.712816	0	0.319422	0.231702	0	0.0719547	0	0.104527	0	0.140893
CCTACCATCAGCGATT-1	TEX_terminally	11.1509	5.46724	0.798522	0.239744	0.640367	0	0.505075	0.681025	0	0.435751	0.204465	0	0.0740665	0	0.0838967	0	0.275906
CCTACCATCGCCTGAG-1	TEX_intermediate	4.58399	15.0214	0.801989	0.302286	0.357326	0	0.272154	0.541692	0	0.370987	0.219766	0	0.703978	0	0.413127	0	0.309495
CCTACCATCGTGACAT-1	TEX_intermediate	1.34683	7.82947	0	0.105582	0.747325	0	0.592775	0.755826	0	0.369543	0.496732	0	0.815031	0	0.423249	0	0.443808
CCTACCATCTCGAGTA-1	TEX_intermediate	6.50425	12.7423	0.820714	0.335575	0.53818	0.849711	0.410288	0.57504	0.814763	0.330492	0.257777	0	0.754125	0	0.41678	0	0.269895
CCTACCATCTTCTGGC-1	TEX_terminally	6.96789	5.25219	0	0.649294	0.789489	0	0.648102	0.736758	0	0.311172	0.232748	0	0.0668032	0	0.0864165	0	0.41807
CCTAGCTAGATATACG-1	TEX_intermediate	4.96418	12.9306	0.843125	0.596167	0.565146	0.748674	0.42428	0.622557	0	0.300241	0.419693	0	0.853515	0	0.450094	0	0.366317
CCTAGCTAGATCTGAA-1	TEX_terminally	13.4861	6.10173	0	0.423336	0.495765	0.78137	0.626063	0.64248	0	0.399725	0.256314	0	0.0873505	0	0.117911	0	0.326551
CCTAGCTAGATGAGAG-1	TEX_intermediate	6.08025	12.8737	0	0.531607	0.501733	0	0.493736	0.642207	0	0.354899	0.357673	0	0.678114	0	0.260741	0	0.210069
CCTAGCTAGCGTGTCC-1	TEX_intermediate	5.30738	14.4156	0.718545	0.321453	0.488367	0	0.456836	0.570711	0	0.376899	0.201219	0	0.724923	0.806466	0.433248	0	0.177113
CCTAGCTAGGACTGGT-1	TEX_terminally	13.1335	5.83354	0.704671	0.612979	0.574752	0.863009	0.458985	0.722139	0	0.347405	0.323868	0	0.120146	0	0.148944	0	0.184285
CCTAGCTCAAGGTTCT-1	TEX_progenitor	-0.391726	3.23635	0.691952	0.435104	0.560086	0	0.383082	0.421709	0	0.355036	0.834112	0	0.0329512	0.776619	0.896225	0	0.10985
CCTAGCTCACAACGTT-1	TEX_intermediate	4.3219	14.608	0.859711	0.449227	0.468883	0	0.312849	0.613213	0	0.28759	0.280876	0	0.747681	0	0.432957	0	0.269624
CCTAGCTGTGTTTGGT-1	TEX_terminally	10.3877	7.44454	0.683316	0.626429	0.679849	0.839515	0.546776	0.717757	0	0.194981	0.243195	0	0.0724638	0	0.174271	0	0.269904
CCTAGCTTCCTATTCA-1	TEX_terminally	9.7896	4.50321	0	0.520847	0.526287	0	0.587837	0.693328	0	0.285115	0.244613	0	0.102568	0	0.128565	0.875805	0.138585
CCTAGCTTCGACGGAA-1	TEX_progenitor	2.11815	3.18651	0.82067	0.568931	0.548743	0.672252	0.313535	0.415306	0	0.35538	0.730965	0	0.0836797	0.686747	0.865397	0	0.164955
CCTATTAAGAAACGAG-1	TEX_terminally	11.4134	3.95151	0.766361	0.338265	0.665341	0	0.426886	0.685409	0	0.37573	0.202786	0	0.0765456	0	0.143247	0.871351	0.358163
CCTATTAAGCAAATCA-1	TEX_intermediate	4.95381	12.4682	0	0.289173	0.321858	0	0.542341	0.58187	0	0.150705	0.206068	0	0.648842	0	0.398489	0	0.222142
CCTATTAAGCTGCGAA-1	TEX_progenitor	2.7314	5.91706	0	0.335575	0.630855	0	0.490306	0.505369	0	0.367411	0.799914	0	0.116725	0.785569	0.947527	0	0.252124
CCTATTACAAACCCAT-1	TEX_intermediate	6.58008	13.2725	0.908481	0.565905	0.537781	0	0.547279	0.635729	0	0.246545	0.351493	0	0.800698	0	0.482622	0	0.290752
CCTATTAGTTCACGGC-1	TEX_terminally	9.50266	3.17942	0	0.371217	0.689802	0.726311	0.389529	0.793907	0	0.343004	0.215967	0.712694	0.0951924	0	0.102473	0	0.54796
CCTCAGTAGAAGCCCA-1	TEX_progenitor	-2.96963	1.96324	0	0.333894	0.435759	0	0.32332	0.312101	0	0.410657	0.701843	0	0.0694713	0.790217	0.799188	0	0.33199
CCTCAGTAGGCAGGTT-1	TEX_intermediate	4.57293	12.2497	0.66518	0.205783	0.626572	0.730813	0.484819	0.631469	0	0.387831	0.410517	0.855187	0.745544	0	0.46411	0	0.259739
CCTCAGTCAGCCTATA-1	TEX_intermediate	6.28232	12.0097	0	0.458305	0.493172	0.784504	0.542158	0.713383	0	0.40825	0.339797	0	0.744246	0	0.291999	0	0.448238
CCTCAGTCATTGGCGC-1	TEX_terminally	8.73998	5.69735	0.664905	0.364829	0.833334	0.730511	0.67979	0.841821	0	0.344448	0.191057	0	0.0573702	0	0.0931887	0	0.212699
CCTCAGTGTAAATGAC-1	TEX_intermediate	6.09861	14.1142	0.70584	0.378951	0.432234	0.864294	0.364472	0.490468	0	0.261121	0.345527	0	0.779192	0	0.398873	0	0.412511
CCTCAGTGTACCATCA-1	TEX_intermediate	7.7319	12.1583	0	0.480834	0.47816	0	0.330178	0.54398	0.8303	0.221038	0.395213	0	0.691454	0	0.371353	0	0.51769
CCTCAGTGTATCAGTC-1	TEX_terminally	11.3808	3.61119	0.774454	0.421991	0.744065	0	0.474166	0.649386	0	0.241389	0.219115	0	0.113898	0	0.112044	0	0.369998
CCTCAGTGTCCTAGCG-1	TEX_progenitor	3.91937	0.826847	0.664424	0.398117	0.454751	0	0.418244	0.388663	0	0.393056	0.745261	0	0.0906861	0.745723	0.824016	0	0.262331
CCTCAGTGTCTTTCAT-1	TEX_intermediate	2.27532	11.6795	0	0.0716207	0.499459	0	0.533425	0.480765	0	0.336129	0.234212	0.751207	0.720452	0	0.409585	0	0.272973
CCTCAGTGTTCCCGAG-1	TEX_intermediate	4.0563	12.7938	0.661415	0.303968	0.64548	0	0.401875	0.763427	0	0.382262	0.351251	0	0.919633	0	0.417486	0	0.239489
CCTCAGTGTTTGTTTC-1	TEX_progenitor	-3.0023	2.15298	0	0.241426	0.321413	0	0.282945	0.398741	0	0.402406	0.718759	0	0.0963108	0.721741	0.826727	0	0.427174
CCTCTGAAGAGGGCTT-1	TEX_intermediate	6.1041	14.2675	0.806895	0.332885	0.48572	0	0.446959	0.634105	0	0.28704	0.238575	0.869891	0.773067	0	0.518341	0	0.426224
CCTCTGAAGCTCCTTC-1	TEX_terminally	11.5103	6.28269	0.686627	0.281775	0.590272	0	0.562369	0.636961	0	0.42592	0.156388	0	0.0475714	0	0.0782879	0	0.365319
CCTCTGAAGGAGCGAG-1	TEX_terminally	7.53848	3.00594	0.69492	0.576328	0.668058	0	0.73315	0.80978	0	0.304916	0.269648	0	0.0754231	0	0.093906	0	0.281135
CCTCTGAAGTGGTAAT-1	TEX_intermediate	4.87469	13.0257	0	0.389375	0.439799	0	0.347462	0.59746	0	0.365761	0.267653	0	0.67125	0	0.408399	0	0.212245
CCTCTGACACTTCTGC-1	TEX_intermediate	7.0793	11.005	0	0.445864	0.516461	0	0.490672	0.538464	0	0.329598	0.303437	0	0.726557	0	0.308082	0	0.430916
CCTCTGAGTCTTCTCG-1	TEX_intermediate	4.76987	14.1839	0.828536	0.490249	0.523342	0	0.481984	0.650622	0	0.343898	0.379839	0	0.646029	0	0.376872	0.89021	0.169328
CCTCTGAGTGTTAAGA-1	TEX_terminally	9.9014	5.4547	0	0.418628	0.625915	0.750076	0.578281	0.720583	0	0.396012	0.14867	0	0.143882	0	0.0916829	0	0.357842
CCTCTGATCAGTGTTG-1	TEX_terminally	13.5312	4.99058	0.710176	0.44082	0.604683	0.780249	0.43562	0.793761	0	0.417463	0.180818	0	0.158126	0	0.120314	0	0.26367
CCTCTGATCCTATTCA-1	TEX_terminally	9.82091	6.55033	0.745852	0.452925	0.801067	0	0.563649	0.788634	0	0.323066	0.291358	0	0.0648573	0	0.0862148	0.947992	0.423828
CCTTACGAGGTGGGTT-1	TEX_intermediate	6.94371	14.568	0	0.354741	0.348739	0	0.278098	0.50884	0	0.319904	0.36623	0.790421	0.61259	0	0.399624	0	0.33676
CCTTACGAGTGGAGTC-1	TEX_intermediate	6.9856	14.5302	0.875065	0.621722	0.496226	0	0.373205	0.443814	0.839153	0.353386	0.240035	0	0.844938	0	0.440077	0	0.428576
CCTTACGCAGACTCGC-1	TEX_terminally	11.9407	5.9955	0.77494	0.551446	0.632211	0.76261	0.509053	0.838115	0	0.390787	0.171304	0	0.155708	0	0.174799	0	0.258821
CCTTACGCAGTCAGAG-1	TEX_terminally	12.1752	3.4453	0	0.126093	0.516636	0	0.452401	0.600979	0	0.294947	0.168025	0	0.162507	0	0.15398	0	0.345001
CCTTACGCATGAAGTA-1	TEX_intermediate	4.98844	13.7503	0.699369	0.304304	0.49109	0	0.243256	0.562404	0	0.325129	0.458087	0	0.821205	0	0.393535	0	0.27322
CCTTACGGTACCGTTA-1	TEX_intermediate	7.5325	12.0893	0.721642	0.605582	0.435906	0	0.401097	0.542108	0.848947	0.382468	0.186178	0.777982	0.789444	0	0.412573	0	0.318431
CCTTACGGTCTCTCTG-1	TEX_intermediate	7.1957	12.5273	0.818333	0.241089	0.425357	0	0.377321	0.509974	0	0.427707	0.356751	0	0.657849	0.827703	0.419692	0	0.225597
CCTTACGGTTGTACAC-1	TEX_intermediate	4.54442	12.6057	0.799102	0.484196	0.601846	0	0.520439	0.666735	0.789387	0.303266	0.446619	0.810492	0.761249	0	0.466458	0	0.241199
CCTTACGTCGAACTGT-1	TEX_intermediate	4.337	15.1383	0	0.27505	0.564532	0.769807	0.565615	0.650999	0	0.350636	0.305395	0	0.871905	0	0.380031	0	0.499415
CCTTACGTCTGCGACG-1	TEX_progenitor	0.380647	0.0121455	0.869016	0.312038	0.311284	0	0.323411	0.343101	0	0.382124	0.703865	0	0.0680758	0	0.742825	0	0.201609
CCTTCCCAGAGGGCTT-1	TEX_intermediate	4.04961	9.38497	0.645359	0.407196	0.824267	0	0.656973	0.872978	0	0.329529	0.237507	0	0.885225	0	0.464532	0	0.314354
CCTTCCCAGGCTATCT-1	TEX_intermediate	4.74335	8.75745	0.725314	0.135508	0.634863	0.708177	0.43251	0.724084	0	0.350773	0.332161	0	0.772383	0	0.454584	0	0.486982
CCTTCCCCACACCGAC-1	TEX_progenitor	-2.94766	1.84477	0	0.32078	0.30463	0	0.26086	0.300934	0	0.443108	0.690851	0	0.124473	0	0.76504	0	0.347433
CCTTCCCGTACATGTC-1	TEX_intermediate	3.42995	7.60906	0	0.277068	0.83452	0.695137	0.672519	0.788011	0	0.362736	0.296979	0	0.787168	0	0.451193	0	0.507699
CCTTCCCGTAGGGACT-1	TEX_progenitor	1.50763	-0.284405	0.759646	0.38803	0.404786	0	0.261957	0.350075	0	0.367411	0.745294	0	0.0703162	0	0.831492	0	0.306745
CCTTCCCGTCATGCCG-1	TEX_progenitor	-0.0869439	3.00041	0.690485	0.308675	0.537078	0	0.405441	0.439374	0	0.417188	0.77774	0	0.095659	0.865675	0.918573	0	0.32312
CCTTCCCGTCCGAATT-1	TEX_terminally	11.9349	3.00984	0.781734	0.420982	0.713589	0.770065	0.466712	0.7223	0	0.28484	0.219794	0	0.112265	0	0.105519	0	0.438216
CCTTCCCTCAGCCTAA-1	TEX_terminally	9.81036	4.04839	0	0.149966	0.550302	0	0.365615	0.732595	0	0.24902	0.201936	0	0.089899	0	0.124664	0	0.252265
CCTTCCCTCTGGCGAC-1	TEX_progenitor	1.68139	-1.12612	0.834385	0.605918	0.394071	0	0.327069	0.282349	0	0.363286	0.711595	0	0.142909	0	0.763657	0	0.286671
CCTTCCCTCTGTACGA-1	TEX_intermediate	5.84289	14.0243	0	0.393746	0.488908	0	0.509465	0.595533	0	0.295703	0.397372	0.764368	0.790642	0	0.368918	0	0.291098
CCTTCGACACACTGCG-1	TEX_terminally	11.9156	7.29389	0	0.562878	0.678107	0	0.416049	0.645991	0	0.245445	0.265577	0	0.043687	0	0.0788814	0	0.281868
CCTTCGACACGGACAA-1	TEX_progenitor	-2.82386	1.79072	0	0.592468	0.40309	0	0.195656	0.406664	0	0.45232	0.76263	0	0.0838977	0	0.833165	0	0.337372
CCTTCGACATACTACG-1	TEX_progenitor	4.13091	1.1034	0.65065	0.431069	0.453912	0	0.248331	0.336225	0	0.394431	0.711987	0	0.0911179	0	0.752769	0	0.200061
CCTTCGAGTCCGAAGA-1	TEX_terminally	11.0712	6.14989	0.848701	0.425689	0.548691	0.754787	0.47316	0.761971	0	0.442283	0.210411	0	0.0501693	0	0.184532	0.873191	0.377691
CCTTCGATCGCAGGCT-1	TEX_progenitor	2.2214	0.634874	0	0.330531	0.356832	0.748326	0.417787	0.29915	0	0.348986	0.728193	0	0.103559	0	0.807343	0	0.399058
CCTTTCTAGAATGTTG-1	TEX_terminally	5.34918	4.66751	0	0.366846	0.418315	0	0.453178	0.441631	0	0.334273	0.0752367	0	0.0697403	0	0.101259	0	0.50044
CCTTTCTAGCACACAG-1	TEX_terminally	11.2078	5.82861	0.691195	0.426362	0.696405	0	0.488203	0.785905	0	0.322929	0.20622	0	0.050665	0	0.164045	0	0.312995
CCTTTCTAGCTAGCCC-1	TEX_progenitor	0.840094	-0.784238	0	0.286483	0.283586	0	0.255693	0.249853	0	0.502097	0.605239	0	0.0875524	0	0.751591	0	0.34952
CCTTTCTAGGCCCTCA-1	TEX_progenitor	1.82351	-0.290068	0	0.288164	0.368314	0	0.324188	0.246784	0	0.41045	0.651396	0	0.0936482	0	0.772348	0	0.163474
CCTTTCTAGTACGACG-1	TEX_progenitor	-0.235301	0.839661	0.680607	0.28581	0.440949	0	0.417878	0.259356	0.800674	0.369337	0.791528	0	0.0818834	0.763886	0.814644	0	0.28126
CCTTTCTCAAGCCGTC-1	TEX_progenitor	3.98481	1.54829	0	0.349361	0.433507	0	0.460265	0.403126	0	0.435407	0.848591	0.720045	0.113354	0.749625	0.85536	0	0.493538
CCTTTCTCAAGCTGAG-1	TEX_intermediate	5.19241	13.5178	0.796639	0.271015	0.405864	0.786421	0.434522	0.530146	0	0.409144	0.386416	0.771678	0.680199	0	0.428225	0	0.307054
CCTTTCTCATATGAGA-1	TEX_intermediate	5.85894	13.0516	0.976801	0.643241	0.589038	0	0.386191	0.5665	0	0.35593	0.243267	0.850489	0.777768	0	0.410383	0	0.564244
CCTTTCTCATCCAACA-1	TEX_intermediate	6.61992	14.1466	0	0.528917	0.403087	0.784734	0.2877	0.545825	0	0.338467	0.343711	0	0.826136	0	0.442581	0	0.290188
CCTTTCTCATTGGGCC-1	TEX_intermediate	2.70443	14.3041	0	0.559516	0.451017	0	0.535254	0.493466	0	0.330285	0.291415	0	0.745038	0	0.469933	0	0.39794
CCTTTCTGTAATCACC-1	TEX_progenitor	1.13163	-0.967959	0.75014	0.439475	0.389719	0	0.275492	0.385935	0.787439	0.380612	0.678559	0	0.0910303	0.75126	0.775501	0	0.307542
CCTTTCTGTCTAAAGA-1	TEX_terminally	11.2084	7.84904	0.773488	0.390383	0.550215	0	0.436626	0.731322	0	0.384325	0.353263	0	0.0479607	0	0.132797	0	0.308542
CGAACATAGAGACTAT-1	TEX_terminally	7.01368	5.79353	0.79563	0.294217	0.819393	0.785314	0.556196	0.854717	0	0.465383	0.164792	0.683574	0.0518687	0	0.126229	0	0.135061
CGAACATAGGTTCCTA-1	TEX_terminally	10.6872	8.22621	0	0.183927	0.680911	0	0.486648	0.71796	0	0.285528	0.254987	0	0.0380747	0	0.122732	0.853008	0.317006
CGAACATAGTCGTACT-1	TEX_progenitor	-0.141267	1.05642	0.886389	0.38265	0.538557	0.707418	0.368176	0.465063	0	0.482159	0.73584	0	0.0548913	0.722672	0.910267	0	0.241002
CGAACATAGTTTCCTT-1	TEX_terminally	3.10407	4.55896	0.808047	0.396436	0.815154	0.747029	0.546228	0.876842	0.705039	0.312891	0.301764	0.733024	0.0633721	0.672645	0.0283968	0	0.436859
CGAACATCACAGGCCT-1	TEX_terminally	11.1502	5.49184	0.671413	0.409549	0.785883	0	0.363146	0.776574	0	0.260708	0.235498	0	0.044364	0	0.110382	0	0.282731
CGAACATCAGACTCGC-1	TEX_terminally	12.2947	7.17691	0	0.471419	0.613975	0	0.615455	0.596344	0	0.153799	0.206492	0	0.048497	0	0.101331	0	0.236607
CGAACATCAGCTGCTG-1	TEX_progenitor	1.02057	1.80226	0.806895	0.302959	0.463279	0	0.385322	0.490113	0.759139	0.363561	0.801257	0	0.110335	0.814877	0.891577	0	0.250568
CGAACATGTCATGCAT-1	TEX_progenitor	-2.91165	1.93178	0	0.29119	0.468831	0.706382	0.32963	0.367507	0.756365	0.418701	0.78409	0	0.057903	0.721613	0.825354	0	0.165411
CGAACATTCCGCGCAA-1	TEX_terminally	12.737	4.2404	0.717027	0.45427	0.5697	0.787775	0.488432	0.686815	0	0.298109	0.220739	0	0.0889867	0	0.106927	0	0.332791
CGAACATTCTGCCAGG-1	TEX_progenitor	2.25602	5.71001	0.600688	0.194351	0.56277	0.659957	0.436077	0.500352	0	0.409144	0.845916	0	0.0746391	0.674187	0.91997	0	0.181755
CGAATGTAGAATGTTG-1	TEX_intermediate	6.10785	11.0776	0.872617	0.425353	0.642094	0	0.454733	0.712031	0	0.235201	0.344394	0	0.843239	0	0.473896	0	0.134129
CGAATGTAGGAACTGC-1	TEX_progenitor	0.737622	3.01856	0.734644	0.274378	0.477099	0.718407	0.601738	0.436313	0	0.434651	0.855992	0	0.0944803	0.824535	0.842358	0	0.349752
CGAATGTAGTGGTCCC-1	TEX_progenitor	-2.80587	2.20239	0	0.416947	0.366649	0	0.289438	0.394923	0	0.450808	0.778324	0	0.0539506	0	0.777729	0	0.326977
CGAATGTCAATCTACG-1	TEX_progenitor	-0.0495328	2.60536	0.717783	0.466711	0.483094	0	0.425103	0.416884	0	0.381574	0.756981	0	0.0774062	0.858679	0.855704	0	0.242097
CGAATGTGTACAGTTC-1	TEX_progenitor	0.0168365	1.34326	0.652954	0.529254	0.461369	0	0.371513	0.394624	0	0.343279	0.821095	0	0.130006	0.823484	0.858707	0	0.344426
CGAATGTGTCAGCTAT-1	TEX_terminally	7.19565	3.54383	0	0.624075	0.787523	0	0.64856	0.770069	0	0.357099	0.232221	0	0.1102	0	0.0982019	0	0.267837
CGAATGTGTTACGTCA-1	TEX_intermediate	2.0027	8.05312	0.618298	0.128783	0.828737	0	0.671879	0.804776	0	0.287109	0.301586	0.753547	0.811142	0	0.420899	0	0.605157
CGAATGTTCTAACCGA-1	TEX_intermediate	6.47479	12.1951	0	0.462677	0.472448	0.769397	0.525972	0.581627	0	0.327329	0.263534	0	0.657094	0	0.470708	0	0.424244
CGACCTTAGGCTAGGT-1	TEX_terminally	10.5352	5.70204	0	0.287492	0.709382	0	0.539963	0.748338	0	0.375524	0.108089	0	0.0795264	0	0.119185	0	0.164975
CGACCTTCAAAGGCGT-1	TEX_intermediate	5.65811	13.1746	0	0.44082	0.458753	0.762902	0.355464	0.653872	0.816885	0.250327	0.374117	0	0.697055	0	0.384419	0	0.486319
CGACCTTGTTCTGGTA-1	TEX_terminally	13.4874	4.41124	0.737146	0.300605	0.373433	0	0.383448	0.507994	0.867187	0.203781	0.212061	0	0.0589563	0	0.155824	0	0.282226
CGACCTTTCAAGAAGT-1	TEX_intermediate	5.08954	9.83105	0.804075	0.376261	0.663313	0.742674	0.46973	0.651799	0.795225	0.278102	0.303874	0	0.753514	0	0.405661	0	0.567205
CGACCTTTCGAGAGCA-1	TEX_intermediate	5.89763	10.8769	0.712847	0.249159	0.512189	0.783184	0.322634	0.638518	0	0.313372	0.254262	0	0.8027	0	0.455363	0	0.404493
CGACTTCAGCACACAG-1	TEX_terminally	10.4867	3.86668	0.813507	0.34499	0.652355	0.753017	0.496113	0.797835	0	0.339842	0.139829	0	0.106658	0	0.10957	0	0.215261
CGACTTCAGCGATGAC-1	TEX_progenitor	0.336549	0.342404	0	0.276732	0.355141	0	0.218107	0.217923	0	0.301891	0.74931	0	0.110404	0	0.726274	0	0.264541
CGACTTCAGTCGATAA-1	TEX_terminally	10.5955	4.32741	0	0.541695	0.67131	0.731726	0.389483	0.874062	0	0.337711	0.235599	0	0.10383	0	0.13448	0	0.271549
CGACTTCCAAGAAAGG-1	TEX_intermediate	6.65827	11.6278	0.70633	0.308339	0.470337	0	0.490901	0.665702	0	0.430595	0.182253	0	0.720391	0	0.433047	0.897758	0.3093
CGACTTCCACCAGGCT-1	TEX_progenitor	0.0138213	1.19688	0	0.277068	0.366883	0	0.326109	0.344783	0	0.384462	0.690344	0	0.0839045	0	0.854315	0	0.325689
CGACTTCCACGTCAGC-1	TEX_progenitor	-2.82809	2.0833	0	0.392065	0.431376	0.674617	0.223365	0.441155	0	0.454314	0.711417	0	0.0728052	0.779701	0.813779	0	0.243761
CGACTTCGTACTTCTT-1	TEX_intermediate	7.87417	12.8567	0.753113	0.383322	0.39552	0	0.320256	0.420097	0	0.32836	0.231261	0	0.693067	0	0.405004	0	0.227052
CGACTTCGTAGCTAAA-1	TEX_intermediate	7.71593	12.7901	0	0.299597	0.362933	0.786539	0.134979	0.484673	0	0.306222	0.282014	0	0.716503	0	0.371321	0	0.234804
CGACTTCTCGTTACAG-1	TEX_intermediate	4.41706	14.1773	0.817013	0.761601	0.523472	0.756861	0.305944	0.649726	0	0.340461	0.39932	0	0.636854	0	0.416797	0	0.148726
CGACTTCTCTGCCAGG-1	TEX_terminally	11.9875	6.91234	0	0.20881	0.595621	0.759679	0.37636	0.669425	0	0.280646	0.197367	0	0.0833829	0	0.138518	0.87885	0.311378
CGACTTCTCTGGCGTG-1	TEX_terminally	9.28675	5.82708	0.68376	0.209818	0.691804	0	0.354092	0.852002	0	0.313441	0.115228	0	0.0766039	0	0.0967808	0	0.415151
CGAGAAGAGCGATCCC-1	TEX_intermediate	6.77917	8.31829	0	0.332549	0.662038	0	0.705898	0.699899	0	0.412238	0.396252	0	0.719677	0	0.365891	0	0.171208
CGAGAAGAGTAGGTGC-1	TEX_intermediate	5.49167	10.3003	0.700065	0.127102	0.621678	0.857942	0.503978	0.666407	0	0.277071	0.349076	0	0.771069	0	0.390721	0.889796	0.278251
CGAGAAGCAACACGCC-1	TEX_terminally	10.921	6.12283	0.6799	0.359785	0.745864	0	0.543804	0.700726	0	0.344998	0.256906	0	0.0728244	0	0.0702853	0	0.271202
CGAGAAGCACTCAGGC-1	TEX_intermediate	5.9859	14.4057	0	0.324479	0.598647	0.86641	0.362277	0.43117	0	0.397319	0.302365	0.76302	0.865931	0	0.391284	0	0.29491
CGAGAAGCATGGGACA-1	TEX_progenitor	4.21473	0.651234	0	0.298252	0.411248	0.750473	0.346639	0.443486	0	0.248539	0.738567	0	0.0771412	0.766655	0.784665	0	0.171074
CGAGAAGGTACTTAGC-1	TEX_progenitor	2.73598	2.55609	0.656899	0.551782	0.559581	0	0.329584	0.380937	0	0.502991	0.773756	0	0.101521	0.881002	0.841668	0	0.276602
CGAGAAGGTGCACGAA-1	TEX_intermediate	6.27393	11.9919	0	0.36382	0.446394	0.868118	0.467993	0.538765	0	0.315435	0.360328	0	0.640462	0	0.399762	0	0.305355
CGAGAAGTCACATACG-1	TEX_progenitor	-0.377267	3.48578	0.747241	0.297915	0.474237	0	0.289849	0.474497	0	0.368099	0.776509	0	0.0629347	0.695068	0.878563	0	0.343453
CGAGAAGTCCCATTTA-1	TEX_progenitor	2.41538	-2.38488	0	0.260256	0.144801	0.81323	0.170553	0.239513	0	0.229563	0.618858	0	0.126144	0	0.658687	0	0.311106
CGAGCACAGAAGGTTT-1	TEX_progenitor	2.74873	0.261992	0.808804	0.408204	0.379471	0	0.353544	0.351471	0	0.323823	0.623348	0	0.0891618	0	0.773599	0	0.295646
CGAGCACCAAAGGCGT-1	TEX_terminally	10.1522	6.93922	0.812037	0.479825	0.610146	0.751404	0.57979	0.796322	0	0.356411	0.165789	0	0.107147	0	0.119918	0	0.346005
CGAGCACCAGCAGTTT-1	TEX_intermediate	5.68849	10.2052	0.672509	0.428716	0.652091	0	0.749566	0.609182	0	0.0908903	0.217362	0	0.654744	0	0.445668	0.854771	0.301246
CGAGCACCAGCGATCC-1	TEX_intermediate	5.12735	9.03932	0	0.37996	0.559132	0	0.569822	0.622137	0	0.354967	0.233275	0	0.801247	0	0.447657	0.851174	0.767829
CGAGCACCATGGATGG-1	TEX_progenitor	0.833163	0.986549	0.632084	0.490921	0.497116	0.783127	0.285368	0.385992	0.743591	0.441251	0.779064	0	0.0972193	0.800013	0.842666	0	0.154474
CGAGCCAAGCAGGTCA-1	TEX_progenitor	-0.876567	1.60962	0.778265	0.429388	0.515122	0	0.428807	0.470963	0	0.308353	0.678826	0	0.158742	0	0.825918	0	0.267365
CGAGCCACACGAAGCA-1	TEX_intermediate	6.15206	14.3245	0	0.435777	0.385211	0.891338	0.343941	0.419635	0	0.51241	0.2925	0	0.604598	0	0.329949	0	0.33433
CGAGCCACAGTATCTG-1	TEX_intermediate	5.07739	9.96394	0.690036	0.490249	0.577588	0	0.499771	0.603866	0	0.325954	0.343631	0	0.697749	0	0.357388	0	0.471743
CGAGCCACATAACCTG-1	TEX_intermediate	5.10665	9.39836	0.848993	0.404842	0.608074	0	0.432968	0.673229	0	0.403988	0.255058	0	0.747092	0	0.37726	0	0.564065
CGAGCCACATGCCCGA-1	TEX_intermediate	4.66961	11.0562	0.74537	0.231002	0.692691	0	0.548011	0.791931	0	0.302372	0.198428	0.716482	0.750453	0	0.442794	0	0.26662
CGAGCCAGTGTTGAGG-1	TEX_intermediate	5.79225	12.3261	0.783866	0.404842	0.577453	0	0.570508	0.689125	0	0.313097	0.346809	0.757923	0.843851	0	0.40416	0.893571	0.300925
CGAGCCAGTTGAGTTC-1	TEX_terminally	9.81077	6.61704	0.682954	0.319771	0.645592	0	0.464746	0.792148	0	0.40275	0.200181	0	0.0463584	0	0.0972025	0	0.29292
CGATCGGAGAGACGAA-1	TEX_terminally	11.4531	6.53478	0.757376	0.346671	0.651648	0	0.508002	0.734138	0	0.356824	0.210267	0	0.107666	0	0.153673	0	0.412748
CGATCGGCAACTGCTA-1	TEX_terminally	9.75862	7.28948	0.802605	0.618359	0.601594	0	0.514678	0.721195	0	0.357855	0.330387	0.727169	0.104245	0	0.114194	0	0.399643
CGATCGGCAGGTCCAC-1	TEX_intermediate	4.65292	14.1472	0.712847	0.413248	0.577151	0	0.453544	0.655612	0	0.27769	0.36066	0	0.828384	0	0.371631	0	0.318858
CGATCGGGTAGAAAGG-1	TEX_progenitor	2.32114	0.824422	0	0.402152	0.341472	0	0.258482	0.397265	0	0.412788	0.7631	0	0.116241	0	0.782884	0	0.275576
CGATCGGGTCACACGC-1	TEX_terminally	11.1255	7.52798	0	0.253194	0.778972	0	0.473983	0.691776	0	0.324235	0.179849	0	0.0710399	0	0.181075	0	0.327594
CGATGGCAGATACACA-1	TEX_terminally	11.2097	6.27926	0	0.239408	0.56254	0	0.426932	0.739199	0	0.278721	0.182134	0	0.119485	0	0.111281	0	0.319839
CGATGGCAGATATGCA-1	TEX_terminally	10.8495	2.9376	0.747731	0.443847	0.630709	0.73276	0.554961	0.796493	0.78461	0.401994	0.227088	0	0.160176	0	0.082339	0	0.247016
CGATGGCCAATGGAGC-1	TEX_progenitor	0.0562643	-0.141559	0	0.509079	0.36356	0	0.363374	0.23567	0	0.370918	0.730087	0	0.0767162	0.764151	0.723159	0	0.326963
CGATGGCTCCGCGTTT-1	TEX_terminally	11.981	6.89732	0	0.514795	0.621952	0	0.51422	0.612142	0.843963	0.285871	0.19582	0	0.0870433	0	0.195125	0	0.325422
CGATGGCTCTGTTGAG-1	TEX_terminally	12.4009	6.36263	0.794892	0.674176	0.623522	0.925315	0.664335	0.75433	0	0.178481	0.166426	0	0.123462	0	0.122623	0	0.251255
CGATGTAAGAGCCTAG-1	TEX_terminally	10.2754	3.26583	0	0.502354	0.535409	0	0.386923	0.645916	0	0.393537	0.307131	0	0.0565524	0	0.135685	0	0.270576
CGATGTAAGCTGTCTA-1	TEX_intermediate	4.07145	8.74261	0.66868	0.108608	0.765239	0.734659	0.487746	0.761859	0	0.377312	0.378231	0	0.88069	0	0.338633	0	0.334874
CGATGTAAGTACGTTC-1	TEX_terminally	12.1331	4.44765	0	0.399462	0.499219	0	0.47947	0.655817	0	0.442283	0.198762	0	0.0468583	0	0.115585	0	0.370119
CGATGTACAAGCTGAG-1	TEX_terminally	10.1569	5.40153	0.690036	0.492603	0.655254	0.846909	0.537311	0.721154	0	0.32946	0.131933	0	0.0772794	0	0.113493	0	0.288178
CGATGTACATCCTTGC-1	TEX_intermediate	4.87843	10.8909	0.896541	0.555481	0.521751	0	0.567261	0.572661	0	0.330698	0.248478	0	0.649327	0	0.427074	0	0.255278
CGATGTACATTACGAC-1	TEX_terminally	11.6562	6.53249	0.682593	0.472428	0.717209	0.838719	0.583082	0.626203	0	0.417807	0.246201	0	0.0806163	0	0.101774	0	0.433514
CGATGTAGTTCGTCTC-1	TEX_intermediate	3.01387	7.54186	0.782189	0.0981843	0.71893	0	0.527023	0.780727	0	0.434789	0.375834	0	0.741126	0.734179	0.474873	0	0.328779
CGATGTATCGGTGTTA-1	TEX_intermediate	4.48584	13.6927	0.848493	0.504035	0.535463	0	0.485917	0.64142	0	0.203163	0.29583	0	0.81056	0	0.357465	0.872927	0.402111
CGATTGAAGCCGCCTA-1	TEX_intermediate	4.55092	11.8109	0.702655	0.313719	0.522764	0	0.463832	0.508279	0	0.293159	0.254459	0	0.64188	0	0.384289	0	0.401099
CGATTGACATCACAAC-1	TEX_intermediate	3.97357	13.816	0.815247	0.340282	0.589065	0.843707	0.354275	0.60274	0	0.363286	0.352718	0.740771	0.68613	0	0.470209	0	0.265014
CGATTGAGTCGCTTCT-1	TEX_progenitor	-2.82467	2.46129	0	0.426026	0.458527	0.678851	0.415409	0.513644	0	0.493709	0.813775	0	0.0885509	0.837089	0.871343	0	0.373037
CGATTGATCCCTAACC-1	TEX_terminally	12.017	8.84252	0	0.52959	0.711459	0	0.509374	0.876165	0	0.248952	0.190543	0	0.122902	0	0.140782	0	0.31217
CGATTGATCTACTCAT-1	TEX_intermediate	6.62276	12.6365	0	0.382986	0.485162	0	0.564883	0.555246	0	0.355724	0.297788	0	0.749311	0	0.393961	0	0.281598
CGCCAAGAGTCCGTAT-1	TEX_terminally	12.8873	5.85052	0	0.383658	0.403103	0.890476	0.482487	0.421066	0	0.357236	0.17398	0	0.0944844	0	0.144838	0	0.280637
CGCCAAGCAGACAAAT-1	TEX_terminally	10.6094	4.94999	0.754183	0.632818	0.573953	0	0.419982	0.894944	0	0.305466	0.220131	0	0.0718209	0	0.0903066	0	0.394065
CGCCAAGCAGACGTAG-1	TEX_intermediate	6.09934	14.0945	0.838336	0.470074	0.498218	0	0.402012	0.48845	0	0.280234	0.367307	0	0.579187	0	0.435887	0	0.32169
CGCCAAGCAGTGGGAT-1	TEX_intermediate	4.81682	8.98308	0.786641	0.148958	0.580686	0.723562	0.412117	0.707687	0	0.297903	0.277352	0	0.741002	0	0.458697	0	0.442266
CGCCAAGCATCTATGG-1	TEX_progenitor	1.88275	-0.658037	0	0.654001	0.352818	0	0.206219	0.346998	0	0.339361	0.732041	0	0.111582	0.957022	0.791264	0	0.264297
CGCCAAGGTAGCTTGT-1	TEX_intermediate	5.4181	13.8363	0.772486	0.586416	0.531837	0	0.376497	0.578148	0	0.326023	0.380441	0	0.756505	0	0.438842	0	0.279373
CGCCAAGGTGCGATAG-1	TEX_progenitor	-0.103782	0.752845	0.737178	0.388702	0.396204	0	0.269639	0.355809	0	0.32671	0.683002	0	0.103877	0	0.79604	0	0.33045
CGCCAAGGTTGAGGTG-1	TEX_terminally	11.4315	3.16045	0.915095	0.432414	0.541699	0	0.348743	0.509533	0	0.419938	0.219803	0	0.0988547	0	0.135357	0	0.282225
CGCCAAGTCAGCGACC-1	TEX_intermediate	5.96994	8.15771	0.800454	0.296234	0.642849	0	0.66278	0.616329	0	0.28099	0.304547	0	0.657234	0	0.461651	0	0.249518
CGCGGTAAGACAAGCC-1	TEX_terminally	11.0691	5.58423	0.675711	0.463349	0.766356	0.742383	0.467856	0.841708	0	0.248677	0.254521	0	0.0438597	0	0.0923273	0	0.280593
CGCGGTAAGATAGCAT-1	TEX_progenitor	2.11663	-0.507088	0.691281	0.514459	0.374296	0	0.372382	0.305266	0	0.36198	0.615683	0	0.0898889	0.775866	0.770364	0	0.310913
CGCGGTAAGGTGCACA-1	TEX_intermediate	4.77094	13.6724	0.776232	0.512441	0.698559	0.904806	0.41294	0.725998	0	0.40935	0.249751	0.924046	0.810321	0	0.376019	0	0.408203
CGCGGTAAGTACGCCC-1	TEX_progenitor	8.98418	4.36794	0.783802	0.466039	0.425409	0.809179	0.524463	0.472123	0	0.429838	0.806142	0	0.0854291	0.735986	0.84589	0	0.19219
CGCGGTAAGTTTCCTT-1	TEX_intermediate	6.23161	13.5118	0.802045	0.35306	0.486847	0	0.162094	0.492793	0	0.335442	0.201994	0.777499	0.715362	0.809439	0.372086	0	0.44022
CGCGGTACAGATCTGT-1	TEX_terminally	11.3228	7.26546	0	0.468393	0.583166	0	0.461774	0.534041	0.827341	0.384943	0.237408	0	0.144497	0	0.108064	0	0.16201
CGCGGTAGTAAACCTC-1	TEX_intermediate	6.85463	13.5324	0.885855	0.415266	0.52677	0	0.308688	0.62538	0	0.319835	0.298872	0.752581	0.6692	0.783498	0.480642	0	0.286204
CGCGGTAGTACGAAAT-1	TEX_intermediate	4.36214	14.1279	0	0.461668	0.60656	0	0.368907	0.599152	0	0.30691	0.256558	0	0.783556	0	0.389562	0	0.401623
CGCGGTAGTGTGTGCC-1	TEX_intermediate	5.12376	9.0314	0.662488	0.434095	0.68455	0.727856	0.532739	0.770714	0	0.385562	0.371348	0	0.879991	0	0.369654	0	0.218377
CGCGTTTAGAATGTGT-1	TEX_terminally	10.9613	7.55026	0	0.46503	0.656991	0.757047	0.626475	0.697532	0	0.301341	0.319752	0	0.0402428	0	0.131225	0	0.266031
CGCGTTTAGAGCAATT-1	TEX_intermediate	5.48033	9.88271	0.827141	0.246133	0.462426	0	0.44321	0.587259	0	0.192437	0.353338	0	0.693478	0	0.421197	0	0.484775
CGCGTTTCACTTCTGC-1	TEX_intermediate	4.78004	9.85134	0.804759	0.505716	0.647661	0	0.500777	0.698714	0	0.409557	0.239195	0	0.660577	0	0.45806	0	0.153678
CGCGTTTCATTCACTT-1	TEX_terminally	12.6788	6.89256	0	0.289173	0.628846	0	0.421719	0.667874	0	0.360399	0.233355	0	0.112481	0	0.120972	0.874893	0.431267
CGCTATCAGGTTACCT-1	TEX_intermediate	7.67907	12.2048	0.834213	0.479153	0.372958	0	0.28043	0.413014	0	0.388312	0.296568	0.950372	0.645581	0.845511	0.457293	0	0.395411
CGCTATCAGTGTACTC-1	TEX_terminally	11.4827	3.53894	0.68498	0.553127	0.666396	0	0.448925	0.733123	0	0.320591	0.199436	0	0.0776208	0	0.144608	0	0.289445
CGCTATCCACCGCTAG-1	TEX_terminally	13.2194	5.67105	0	0.270679	0.307436	0	0.338317	0.464641	0	0.306497	0.207627	0	0.0924232	0	0.134642	0	0.34601
CGCTATCGTTAAAGTG-1	TEX_intermediate	6.54106	13.9783	0.779042	0.584398	0.601079	0.85591	0.303109	0.628928	0	0.345892	0.271942	0.752729	0.764031	0	0.414659	0	0.406121
CGCTATCGTTAAGATG-1	TEX_terminally	13.3456	5.4342	0.734989	0.396772	0.550415	0	0.318747	0.587642	0	0.363149	0.309799	0	0.0603547	0	0.113631	0	0.213657
CGCTATCGTTTGACAC-1	TEX_intermediate	5.40522	8.63938	0	0.54035	0.642155	0	0.517558	0.676557	0	0.299003	0.36527	0	0.800889	0	0.442152	0	0.333121
CGCTATCTCAATAAGG-1	TEX_terminally	12.1104	6.24463	0	0.300269	0.624517	0	0.453544	0.736235	0	0.344861	0.224463	0	0.0826001	0	0.0933705	0	0.308476
CGCTATCTCTTAGAGC-1	TEX_terminally	12.4605	4.2719	0.734113	0.600202	0.443896	0	0.308276	0.608671	0	0.306497	0.189097	0	0.0561024	0	0.1951	0	0.48602
CGCTGGAAGTAGCCGA-1	TEX_progenitor	2.41186	0.07138	0.862268	0.473436	0.402909	0	0.284682	0.351151	0	0.341011	0.641709	0	0.123672	0.84776	0.812999	0	0.287421
CGCTGGACACTATCTT-1	TEX_terminally	11.3459	3.59835	0	0.336584	0.482886	0.877371	0.4016	0.579948	0	0.307872	0.15467	0	0.0837545	0	0.0818779	0	0.244255
CGCTGGACAGATCCAT-1	TEX_terminally	11.8296	8.45841	0	0.399462	0.668629	0	0.524371	0.673958	0	0.329529	0.218244	0	0.0741606	0	0.0839159	0	0.211839
CGCTGGACAGCATACT-1	TEX_progenitor	2.1353	1.59783	0.638833	0.349361	0.546239	0.701866	0.356013	0.412811	0	0.423582	0.760403	0	0.0898539	0.807604	0.827274	0	0.281469
CGCTGGACAGTTCCCT-1	TEX_terminally	8.56538	6.71971	0.748611	0.136853	0.779468	0	0.41797	0.791175	0	0.36748	0.316116	0	0.0369926	0	0.0863262	0	0.311426
CGCTGGAGTCTGCAAT-1	TEX_terminally	5.34136	3.34947	0.747567	0.327841	0.795133	0.680754	0.576726	0.817949	0	0.322104	0.181107	0	0.0223607	0	0.0796031	0	0.237944
CGCTGGAGTGCTTCTC-1	TEX_progenitor	1.50861	2.70237	0.600648	0.51076	0.575414	0	0.436031	0.442765	0	0.341423	0.760641	0	0.0588446	0	0.933409	0	0.26467
CGCTGGATCGCATGAT-1	TEX_terminally	7.19581	2.54403	0.784489	0.236718	0.481557	0.773088	0.469273	0.695657	0	0.301684	0.0870758	0	0.0843554	0	0.106944	0	0.383747
CGCTGGATCTGCCAGG-1	TEX_intermediate	5.8701	15.181	0.714154	0.571957	0.554113	0	0.315318	0.526057	0	0.30636	0.325594	0.769909	0.702651	0	0.471467	0	0.308291
CGCTTCAAGGATGGTC-1	TEX_intermediate	6.65603	12.4894	0.838999	0.483188	0.468748	0	0.403521	0.666917	0	0.424682	0.310805	0.766334	0.731564	0	0.389168	0	0.193433
CGCTTCACAGACGCTC-1	TEX_terminally	13.0269	7.38388	0	0.257902	0.503311	0.787244	0.753315	0.691591	0	0.283809	0.247631	0	0.0843063	0	0.118564	0	0.31503
CGCTTCAGTGACTACT-1	TEX_terminally	12.5401	4.52813	0	0.373235	0.571076	0	0.478784	0.601677	0	0.372637	0.165143	0	0.0481143	0	0.0897416	0	0.302078
CGCTTCAGTTGGAGGT-1	TEX_terminally	11.1357	4.63668	0	0.415602	0.527686	0.755843	0.640695	0.722873	0	0.261671	0.155877	0	0.109039	0	0.137871	0	0.222067
CGCTTCATCCACGCAG-1	TEX_intermediate	3.39185	7.2126	0.836309	0.368527	0.628337	0	0.527572	0.765519	0	0.338054	0.441606	0.699302	0.832067	0	0.448505	0	0.285457
CGCTTCATCCATTCTA-1	TEX_intermediate	4.97408	10.0854	0.675938	0.244116	0.723506	0	0.650663	0.662568	0	0.318116	0.260533	0.728709	0.80118	0	0.409358	0	0.351908
CGCTTCATCCGCGCAA-1	TEX_terminally	7.68086	7.17848	0.789683	0.551446	0.7469	0	0.670645	0.867022	0	0.37573	0.224184	0	0.0641832	0	0.0416455	0	0.17775
CGGACACAGAGGTTGC-1	TEX_intermediate	3.26535	8.2084	0.800463	0.253867	0.657768	0	0.401097	0.801691	0	0.319697	0.32382	0.775795	0.678482	0	0.438891	0	0.381641
CGGACACAGCCCTAAT-1	TEX_intermediate	3.81254	8.36424	0.735999	0.545057	0.715704	0.80862	0.612483	0.681974	0	0.318047	0.42716	0	0.844048	0	0.432139	0	0.303401
CGGACACAGTACGCCC-1	TEX_intermediate	6.55251	13.9575	0.80171	0.607263	0.522666	0	0.471513	0.672599	0	0.308766	0.19762	0	0.922725	0	0.419177	0	0.445867
CGGACACCAAGCCCAC-1	TEX_progenitor	1.29409	-0.318675	0.758141	0.268998	0.43966	0	0.293599	0.314749	0	0.309178	0.651504	0	0.0695731	0	0.785075	0	0.451563
CGGACACCACTGTTAG-1	TEX_terminally	12.6916	5.4626	0.720415	0.221251	0.575095	0	0.525514	0.811588	0	0.237676	0.250609	0	0.132277	0	0.213648	0	0.275497
CGGACACCAGATGGGT-1	TEX_intermediate	3.07449	8.11828	0.730187	0.298252	0.753042	0.802234	0.637769	0.743858	0	0.355449	0.256316	0.700142	0.778087	0.728905	0.394588	0	0.396686
CGGACACGTAAAGTCA-1	TEX_progenitor	0.612901	2.51904	0.614764	0.356759	0.459494	0	0.249886	0.47588	0	0.346098	0.796996	0	0.101473	0.689987	0.885081	0	0.483283
CGGACACTCTCGCTTG-1	TEX_intermediate	5.14896	11.4688	0.674062	0.636516	0.596406	0.829333	0.562231	0.597197	0	0.44572	0.230272	0	0.762507	0	0.445132	0	0.465753
CGGACGTAGCGTAGTG-1	TEX_progenitor	2.37673	0.200053	0	0.415938	0.336987	0	0.199177	0.302294	0	0.413338	0.665724	0	0.0971979	0.777328	0.761401	0	0.284349
CGGACGTAGGATGGTC-1	TEX_intermediate	6.47368	14.2029	0.901591	0.650639	0.488938	0	0.401692	0.625785	0	0.317016	0.272233	0	0.628626	0	0.454176	0	0.323952
CGGACGTCAATGTAAG-1	TEX_progenitor	1.29136	-0.283085	0	0.639206	0.30966	0	0.254778	0.305566	0	0.330492	0.731856	0	0.0669244	0.840687	0.73542	0	0.256862
CGGACGTCACTACAGT-1	TEX_terminally	9.34333	6.58272	0.680293	0.463349	0.700751	0	0.441015	0.837827	0	0.32836	0.253127	0	0.0464726	0	0.0932193	0.864664	0.227422
CGGACGTTCGGCTACG-1	TEX_intermediate	4.93135	15.107	0.828326	0.394418	0.565883	0	0.360494	0.623482	0	0.408319	0.203416	0	0.773887	0	0.442374	0	0.228238
CGGACTGAGCTAACTC-1	TEX_intermediate	5.10312	15.2643	0	0.420309	0.355936	0	0.357933	0.492299	0	0.195944	0.3405	0.935485	0.746841	0	0.356077	0	0.344319
CGGACTGAGTCAATAG-1	TEX_intermediate	5.87093	14.1484	0.752966	0.376597	0.387491	0	0.294102	0.517808	0	0.376693	0.330172	0.898945	0.630003	0	0.434767	0	0.502287
CGGACTGAGTCATGCT-1	TEX_terminally	11.4267	4.86156	0.729405	0.383995	0.525661	0	0.461043	0.697174	0	0.226332	0.245708	0	0.0556569	0	0.0982709	0	0.196105
CGGACTGCAGTAGAGC-1	TEX_intermediate	2.71354	12.829	0.76665	0.477808	0.60472	0.753514	0.479515	0.64463	0	0.392369	0.408702	0.739387	0.951272	0	0.37845	0	0.466024
CGGACTGCATCTACGA-1	TEX_intermediate	7.44888	12.8073	0.766115	0.640215	0.485695	0	0.3508	0.694751	0	0.345205	0.270547	0	0.630234	0.859856	0.43895	0	0.293739
CGGACTGCATTTCAGG-1	TEX_terminally	9.39223	5.69	0.685636	0.520847	0.711594	0	0.597028	0.774026	0	0.345411	0.241056	0	0.0467509	0	0.0816204	0	0.294512
CGGACTGGTGCGGTAA-1	TEX_intermediate	7.75157	12.5404	0.725112	0.185945	0.473851	0	0.445908	0.495342	0	0.223582	0.207848	0	0.818884	0	0.391769	0	0.561259
CGGACTGGTGTAAGTA-1	TEX_intermediate	7.55559	12.837	0.770764	0.429724	0.295914	0	0.13155	0.320994	0	0.395737	0.19758	0.830939	0.639378	0	0.382782	0	0.262837
CGGAGCTAGCTACCGC-1	TEX_intermediate	6.82467	13.968	0	0.374916	0.461137	0	0.253589	0.592104	0	0.345067	0.35563	0.870457	0.815872	0	0.511888	0	0.214702
CGGAGCTCAAACCCAT-1	TEX_intermediate	1.79527	6.4478	0.612774	0.289845	0.831899	0.673236	0.451166	0.837682	0	0.376831	0.312285	0	0.879635	0.868993	0.532915	0	0.314745
CGGAGCTCAATGGTCT-1	TEX_progenitor	1.70806	2.49478	0.754864	0.322798	0.493578	0.688745	0.417558	0.450287	0	0.393469	0.793756	0	0.129669	0.79417	0.863859	0	0.281672
CGGAGCTTCAAACAAG-1	TEX_progenitor	3.42395	3.95124	0.66022	0.602219	0.521158	0.725364	0.510791	0.379932	0	0.339086	0.677135	0	0.134427	0.741004	0.884229	0	0.213688
CGGAGTCAGAACTCGG-1	TEX_progenitor	0.875253	0.0344646	0	0.519502	0.457856	0.709195	0.207727	0.418199	0	0.475765	0.730037	0	0.100813	0.86818	0.805083	0	0.174429
CGGAGTCAGTCCGTAT-1	TEX_progenitor	-0.0673845	0.194372	0.85164	0.292199	0.474577	0.729457	0.239323	0.373119	0.781073	0.367549	0.772683	0	0.0851314	0.835843	0.813362	0	0.402583
CGGAGTCCAGGAATGC-1	TEX_intermediate	5.65484	15.241	0.804473	0.424008	0.436932	0	0.34856	0.560168	0	0.259814	0.360737	0	0.618983	0.812162	0.372091	0.919734	0.318887
CGGAGTCCATGCTAGT-1	TEX_intermediate	5.09424	15.1949	0.798956	0.565905	0.469694	0	0.523731	0.544842	0.844792	0.282503	0.402062	0.861332	0.657102	0	0.473225	0	0.206764
CGGAGTCGTAATAGCA-1	TEX_terminally	11.9689	7.46156	0	0.326833	0.576027	0	0.58866	0.75073	0.831398	0.337504	0.229929	0	0.115447	0	0.160874	0	0.307244
CGGAGTCGTAGCGTCC-1	TEX_intermediate	7.47512	9.12705	0	0.437794	0.517157	0.774627	0.495153	0.579505	0.82944	0.299072	0.470925	0	0.717989	0	0.381258	0	0.298228
CGGAGTCGTTCAGCGC-1	TEX_progenitor	5.40082	2.65915	0.630004	0.500336	0.483289	0.692166	0.601738	0.418289	0.741144	0.373599	0.832755	0	0.0772094	0.850735	0.839541	0	0.314187
CGGAGTCGTTGATTGC-1	TEX_terminally	11.7678	8.43653	0	0.459987	0.569951	0.805727	0.641884	0.613738	0	0.122791	0.31813	0	0.123728	0	0.176512	0	0.261711
CGGAGTCGTTTGTTTC-1	TEX_intermediate	6.21772	14.0712	0.82924	0.237391	0.385988	0	0.428029	0.504252	0	0.382399	0.366315	0	0.824393	0	0.292659	0	0.494611
CGGAGTCTCATCGGAT-1	TEX_progenitor	-0.146514	2.64773	0.63497	0.462677	0.483982	0	0.318884	0.451728	0.746986	0.325404	0.748399	0	0.109133	0	0.822541	0	0.371515
CGGAGTCTCGTTACGA-1	TEX_intermediate	2.33371	10.5287	0	0.239744	0.767958	0.701836	0.603658	0.830081	0	0.301341	0.44593	0	0.834002	0	0.454599	0	0.109073
CGGAGTCTCTATCCTA-1	TEX_intermediate	7.81866	12.1174	0.878244	0.418292	0.440047	0	0.361637	0.615555	0	0.284359	0.381284	0	0.607694	0	0.42235	0	0.320575
CGGCTAGAGAACAACT-1	TEX_intermediate	5.25407	13.8122	0	0.680565	0.522265	0	0.341472	0.511415	0	0.250739	0.30115	0	0.720119	0	0.380456	0	0.498573
CGGCTAGAGAATGTGT-1	TEX_intermediate	7.43935	11.7788	0.813919	0.151984	0.419642	0	0.294376	0.511132	0	0.355861	0.296541	0	0.616159	0	0.434759	0	0.200353
CGGCTAGAGTAGCGGT-1	TEX_terminally	11.3736	3.32566	0	0.433087	0.611797	0.914997	0.4615	0.67162	0	0.232589	0.147306	0	0.0822291	0	0.146576	0	0.171942
CGGCTAGCAAGTAATG-1	TEX_terminally	11.06	5.00808	0	0.477808	0.743897	0	0.509922	0.861539	0	0.429563	0.318109	0	0.0393345	0	0.135769	0.849139	0.323027
CGGCTAGCACGAGGTA-1	TEX_intermediate	6.8515	12.0671	0.781969	0.361802	0.579794	0	0.357888	0.714086	0	0.374768	0.31663	0	0.778733	0	0.387293	0	0.286792
CGGCTAGCATGTTGAC-1	TEX_intermediate	2.82621	7.62445	0.670687	0.455615	0.643921	0	0.543256	0.691179	0	0.413682	0.370136	0	0.731949	0	0.396541	0	0.207011
CGGCTAGTCCTCCTAG-1	TEX_terminally	12.9467	3.53688	0.732011	0.174176	0.45804	0	0.404161	0.667829	0	0.376693	0.203434	0.78916	0.133872	0	0.162299	0	0.290204
CGGCTAGTCGCCTGTT-1	TEX_terminally	11.6759	4.40883	0.800711	0.416274	0.605665	0	0.401463	0.683524	0	0.361705	0.211078	0	0.105504	0	0.167466	0	0.404424
CGGCTAGTCGTAGGTT-1	TEX_intermediate	3.69258	12.4646	0.826038	0.546066	0.644242	0	0.555007	0.665953	0	0.349536	0.414367	0.71626	0.795993	0	0.342596	0	0.105065
CGGCTAGTCTTTACAC-1	TEX_intermediate	3.49013	8.50491	0	0.322798	0.704809	0	0.523137	0.702666	0.765611	0.298866	0.396869	0.701611	0.588727	0	0.422129	0	0.389659
CGGGTCAAGCTGCAAG-1	TEX_intermediate	4.17045	15.0027	0.840959	0.505716	0.481419	0.783127	0.285825	0.474753	0	0.465727	0.27797	0	0.801803	0	0.40759	0	0.295735
CGGGTCACACCAGATT-1	TEX_progenitor	-0.119802	0.198113	0.823673	0.499328	0.391517	0	0.272702	0.39048	0	0.370162	0.673948	0	0.101274	0	0.850228	0	0.223669
CGGGTCAGTACGCACC-1	TEX_intermediate	7.12113	11.8733	0.844524	0.401143	0.535783	0	0.308413	0.81055	0	0.406119	0.226461	0	0.814488	0.857075	0.423801	0	0.161722
CGGGTCATCTTACCTA-1	TEX_intermediate	2.24032	12.4795	0	0.279758	0.54332	0	0.46685	0.564368	0	0.236714	0.358383	0	0.735771	0	0.497877	0	0.383425
CGGTTAAAGACCACGA-1	TEX_intermediate	5.61888	11.7262	0	0	0.486784	0	0.454504	0.582835	0	0.271571	0.282426	0.803489	0.740914	0	0.376032	0	0.468713
CGGTTAAAGGCTAGCA-1	TEX_progenitor	-0.535938	0.372971	0.719559	0.554136	0.429227	0.842506	0.393644	0.389246	0	0.453695	0.849104	0	0.130445	0	0.824329	0	0.202972
CGGTTAACAGTTAACC-1	TEX_terminally	9.5821	6.83511	0	0.420646	0.690727	0	0.415089	0.736969	0	0.393881	0.169358	0.72446	0.103734	0	0.0720506	0	0.405223
CGGTTAAGTGATAAGT-1	TEX_terminally	6.82828	8.41542	0	0.535306	0.803538	0	0.602378	0.755209	0	0.276865	0.258443	0	0.0473578	0	0.106731	0	0.363056
CGGTTAAGTTCAGACT-1	TEX_intermediate	5.44224	10.9089	0.691281	0.393073	0.576394	0.75949	0.397577	0.628751	0	0.352561	0.436476	0	0.768744	0.775866	0.484767	0	0.469643
CGGTTAATCAGAGGTG-1	TEX_intermediate	6.62648	11.4165	0.770125	0.349025	0.481044	0	0.360585	0.511225	0	0.321898	0.279147	0	0.849643	0	0.399238	0	0.290788
CGGTTAATCGAATCCA-1	TEX_intermediate	8.19331	8.62858	0	0.515467	0.594938	0	0.659076	0.661916	0	0.357992	0.441951	0	0.634285	0	0.421574	0	0.367056
CGGTTAATCGTTTATC-1	TEX_terminally	10.7379	5.72782	0.779732	0.27236	0.578395	0.908654	0.763923	0.666339	0	0.353249	0.220868	0	0.0786588	0	0.139206	0	0.559553
CGGTTAATCTACTATC-1	TEX_intermediate	1.6835	6.94128	0.774622	0.486886	0.874518	0.733706	0.611294	0.832299	0	0.294603	0.350291	0	0.750293	0	0.389383	0	0.269458
CGTAGCGAGTCACGCC-1	TEX_terminally	10.1606	6.1474	0	0.292199	0.721245	0.890653	0.639735	0.754658	0	0.351805	0.286337	0	0.104113	0	0.0935448	0	0.207882
CGTAGCGGTGAAATCA-1	TEX_terminally	11.7473	4.685	0	0.598857	0.468871	0	0.604024	0.50265	0	0.298934	0.171286	0	0.0872418	0	0.13677	0	0.185852
CGTAGCGGTGACAAAT-1	TEX_progenitor	5.32838	1.15013	0.78052	0.259247	0.22333	0.857533	0.202606	0.19894	0	0.432589	0.551457	0	0.133008	0	0.710783	0	0.320044
CGTAGCGTCATAAAGG-1	TEX_intermediate	6.43773	11.4919	0	0.348352	0.60169	0	0.486374	0.600316	0	0.288072	0.326433	0.753423	0.784901	0	0.404672	0	0.405668
CGTAGGCAGATTACCC-1	TEX_terminally	13.4358	5.99061	0	0.552455	0.397353	0	0.476589	0.60071	0	0.113372	0.228812	0	0.065707	0	0.117197	0	0.311947
CGTAGGCGTTCGCTAA-1	TEX_terminally	13.5052	4.11463	0	0.305985	0.448769	0	0.410242	0.656483	0	0.312479	0.134433	0	0.0670158	0	0.117342	0	0.395334
CGTAGGCTCAGCACAT-1	TEX_terminally	9.37634	6.85518	0	0.380632	0.552899	0	0.526246	0.675557	0	0.410175	0.230753	0	0.108518	0	0.102062	0	0.155816
CGTAGGCTCATGCATG-1	TEX_terminally	8.89466	7.90226	0.685842	0.561533	0.700903	0	0.621079	0.666474	0	0.208182	0.320554	0	0.0421354	0	0.113521	0	0.402921
CGTAGGCTCTGGTTCC-1	TEX_intermediate	2.73747	9.94385	0.730974	0.292199	0.737915	0.803098	0.47476	0.772109	0	0.234789	0.402448	0	0.681955	0	0.379877	0	0.278268
CGTAGGCTCTGTCAAG-1	TEX_progenitor	3.29338	4.54434	0.735052	0.357095	0.419263	0	0.437677	0.395216	0.769721	0.385081	0.828664	0	0.102245	0.734355	0.879334	0	0.220873
CGTCACTCAAACCCAT-1	TEX_progenitor	0.255948	0.299429	0	0.47579	0.404417	0	0.436991	0.428126	0	0.391062	0.713157	0	0.0693558	0	0.784438	0	0.150659
CGTCACTCAGCTGTGC-1	TEX_intermediate	7.34202	8.92241	0.713264	0.324143	0.499273	0	0.435025	0.577896	0	0.342661	0.283564	0	0.771679	0	0.411589	0	0.177919
CGTCACTGTAGAAAGG-1	TEX_progenitor	5.35946	1.27736	0.689016	0.556826	0.342823	0.757	0.319067	0.257908	0	0.27989	0.668616	0	0.117252	0	0.760354	0	0.282253
CGTCACTGTAGCGTAG-1	TEX_progenitor	-0.0203488	2.92571	0	0.244452	0.334841	0	0.282076	0.366157	0	0.389343	0.765772	0	0.0967153	0.934604	0.819421	0	0.368881
CGTCACTGTCCGTCAG-1	TEX_progenitor	0.979308	-1.18223	0	0.386012	0.330382	0	0.266301	0.265532	0	0.300928	0.656389	0	0.0758567	0.866037	0.733725	0	0.286187
CGTCACTGTGACGCCT-1	TEX_intermediate	0.80624	7.42481	0.783294	0.109953	0.806774	0	0.520759	0.833526	0	0.408182	0.367004	0	0.859696	0	0.45755	0.79029	0.514553
CGTCACTGTGCGGTAA-1	TEX_intermediate	2.57875	10.5065	0.677729	0.301278	0.701567	0	0.417421	0.725822	0	0.210794	0.419069	0	0.755932	0	0.417047	0	0.154873
CGTCACTTCGCAAGCC-1	TEX_progenitor	1.93589	1.00224	0.657704	0.18191	0.387573	0	0.227206	0.354195	0	0.32671	0.75974	0	0.125138	0	0.812871	0	0.284767
CGTCAGGAGCACGCCT-1	TEX_intermediate	5.73486	12.7402	0.828302	0.244452	0.560271	0.769243	0.478281	0.560978	0	0.315847	0.313795	0	0.670953	0	0.422411	0	0.181574
CGTCAGGAGGCCGAAT-1	TEX_intermediate	5.67088	10.3223	0	0.546066	0.591118	0.884416	0.544765	0.588021	0	0.371743	0.255621	0	0.647295	0	0.480656	0	0.452116
CGTCAGGAGGGCACTA-1	TEX_intermediate	6.01342	14.6938	0	0.550773	0.397817	0.806205	0.482945	0.52302	0	0.368237	0.385177	0	0.481621	0	0.475912	0	0.337397
CGTCAGGAGGTAAACT-1	TEX_terminally	12.9147	5.0685	0.738369	0.287828	0.564341	0	0.344856	0.541299	0	0.29529	0.20288	0	0.135909	0	0.183548	0	0.295601
CGTCAGGCATGTCGAT-1	TEX_terminally	13.1406	6.04443	0.834435	0.262273	0.614264	0	0.416507	0.636912	0	0.439395	0.355918	0	0.0866144	0	0.172451	0	0.323668
CGTCAGGGTAAACACA-1	TEX_progenitor	2.17948	-2.56938	0	0.378278	0.261981	0	0.11134	0.183442	0	0.339017	0.490665	0	0.0964032	0	0.637868	0	0.319235
CGTCAGGGTTATGTGC-1	TEX_progenitor	0.53889	-0.745455	0	0.361466	0.433232	0	0.272382	0.325018	0	0.296734	0.697172	0	0.0936808	0.782985	0.766663	0	0.333811
CGTCCATAGTGTGAAT-1	TEX_intermediate	3.87081	13.2871	0.844203	0.5	0.578887	0	0.461866	0.601251	0	0.226057	0.245642	0	0.737514	0	0.437383	0	0.253301
CGTCCATCACCAGGCT-1	TEX_intermediate	6.22155	11.723	0	0.177539	0.373742	0	0.518473	0.504761	0	0.365555	0.343763	0.798197	0.734436	0	0.484381	0	0.214231
CGTCCATCAGTTCATG-1	TEX_intermediate	4.38544	13.412	0	0.359449	0.466974	0.783241	0.547737	0.56854	0	0.379306	0.361594	0.906726	0.470567	0	0.331826	0	0.294094
CGTCCATGTAGCTCCG-1	TEX_intermediate	6.38635	10.1246	0.683195	0.32347	0.571454	0	0.638592	0.616137	0	0.33001	0.349181	0	0.758801	0	0.411482	0	0.836264
CGTCCATGTGCAGACA-1	TEX_terminally	11.4366	6.3729	0.760778	0.533289	0.5565	0	0.468404	0.842267	0	0.397456	0.238765	0	0.0748787	0	0.141552	0	0.214652
CGTCCATTCGTATCAG-1	TEX_intermediate	4.47494	9.13524	0.663503	0.475454	0.613438	0	0.56246	0.645033	0	0.401994	0.260786	0	0.840395	0	0.380429	0	0.127029
CGTCCATTCTAACTCT-1	TEX_progenitor	0.652133	1.1863	0.655368	0.323806	0.478355	0	0.222268	0.312186	0.770982	0.447508	0.778105	0	0.0761128	0.735559	0.835192	0	0.263065
CGTCTACAGGGCATGT-1	TEX_terminally	11.6543	7.82087	0.762119	0.488904	0.676917	0.748543	0.516735	0.66959	0	0.336542	0.243839	0	0.13727	0	0.116557	0	0.340922
CGTCTACAGTGGGCTA-1	TEX_progenitor	0.368001	-0.441626	0	0.351379	0.250366	0	0.178418	0.262358	0	0.419113	0.714697	0.739209	0.117438	0.860272	0.793895	0	0.1662
CGTCTACAGTTGTAGA-1	TEX_terminally	11.7667	5.31249	0.692977	0.370545	0.744084	0.761353	0.532373	0.658138	0	0.179649	0.209299	0	0.0771077	0	0.102924	0	0.287573
CGTCTACCAACTGCTA-1	TEX_progenitor	2.24639	3.23556	0	0.273369	0.491334	0	0.426795	0.399972	0	0.381781	0.785624	0	0.0893713	0	0.874341	0	0.140162
CGTCTACCAATGACCT-1	TEX_intermediate	3.1139	3.35648	0.868791	0.575656	0.633392	0	0.360677	0.769104	0	0.447783	0.26118	0.711338	0.771376	0	0.473463	0	0.342181
CGTCTACCACGACGAA-1	TEX_progenitor	3.48081	2.7545	0.685883	0.352051	0.463453	0.84234	0.342615	0.315004	0	0.336611	0.625342	0	0.0667289	0.769808	0.754886	0	0.288976
CGTCTACCAGCTGCTG-1	TEX_progenitor	-0.298282	2.72362	0	0.276059	0.532404	0	0.237952	0.468332	0.731522	0.371605	0.858159	0	0.0766407	0.841526	0.888826	0	0.151004
CGTCTACTCTATCCCG-1	TEX_terminally	11.9494	2.85099	0.769531	0.678547	0.629965	0	0.380979	0.819534	0	0.349605	0.215529	0	0.0760026	0	0.0976491	0	0.218318
CGTGAGCAGACGCTTT-1	TEX_terminally	5.0691	5.93824	0.733926	0.486214	0.808039	0.806342	0.627709	0.847216	0	0.309797	0.118578	0.653336	0.0857642	0	0.0950395	0	0.231082
CGTGAGCAGCCTCGTG-1	TEX_intermediate	2.48282	8.7015	0	0.130128	0.628448	0.748456	0.685368	0.695503	0	0.313579	0.532059	0	0.749375	0	0.395832	0	0.357855
CGTGAGCAGGAATCGC-1	TEX_progenitor	2.64229	1.20021	0	0.715871	0.409304	0.707765	0.341701	0.415457	0.757846	0.381712	0.88739	0	0.118527	0	0.827753	0	0.211395
CGTGAGCAGTACACCT-1	TEX_intermediate	4.53681	13.7119	0.905459	0.317418	0.465147	0.765113	0.529995	0.5089	0	0.381437	0.327239	0	0.837883	0	0.411529	0	0.304658
CGTGAGCAGTAGTGCG-1	TEX_terminally	5.12946	4.35342	0.915066	0.20881	0.623746	0.775646	0.481299	0.678384	0	0.273152	0.340368	0	0.0867333	0	0.0778352	0	0.254962
CGTGAGCAGTGCCAGA-1	TEX_intermediate	4.05023	13.7542	0.698723	0.505716	0.54468	0	0.346365	0.717705	0	0.343761	0.278507	0.753274	0.757679	0	0.392083	0	0.29974
CGTGAGCGTGGACGAT-1	TEX_intermediate	6.72629	14.9641	0.736317	0.472428	0.353347	0.808969	0.301097	0.427363	0	0.353524	0.142677	0	0.758175	0	0.414396	0	0.352765
CGTGAGCGTGTTCGAT-1	TEX_terminally	12.821	6.5606	0.720916	0.571957	0.560972	0.792048	0.543484	0.642562	0	0.263527	0.220943	0	0.117834	0	0.104901	0	0.322187
CGTGTAAAGAAGCCCA-1	TEX_intermediate	6.23245	12.0634	0	0.386348	0.497505	0	0.54888	0.524568	0	0.273977	0.247277	0	0.714338	0	0.396187	0	0.461043
CGTGTAAAGAGGTTAT-1	TEX_terminally	10.3257	7.23337	0.81224	0.419637	0.584244	0	0.556699	0.703213	0	0.290065	0.25473	0	0.137279	0	0.0718112	0	0.219557
CGTGTAAAGGTGCACA-1	TEX_intermediate	5.38359	10.4019	0	0.097848	0.516801	0	0.401875	0.515289	0	0.351873	0.331263	0	0.622026	0	0.382997	0.927392	0.334965
CGTGTAAAGTAATCCC-1	TEX_progenitor	-0.27359	0.587248	0.87753	0.279085	0.408292	0	0.348285	0.310562	0	0.297834	0.701509	0	0.108675	0	0.784727	0	0.354709
CGTGTAACACCATCCT-1	TEX_intermediate	7.05633	10.5936	0	0.426362	0.409131	0	0.352538	0.607884	0	0.334273	0.39554	0.750915	0.713945	0.781763	0.45335	0	0.635495
CGTGTAACACCGATAT-1	TEX_progenitor	2.44741	1.23751	0.792087	0.334902	0.496928	0	0.399451	0.365369	0.781154	0.452183	0.662634	0	0.0606236	0.889007	0.821616	0	0.175213
CGTGTAAGTCTTCAAG-1	TEX_terminally	11.1799	4.2724	0	0.523537	0.437845	0	0.450251	0.757564	0.800073	0.415538	0.314757	0	0.105867	0	0.168415	0.864414	0.277383
CGTGTAATCAACGGCC-1	TEX_intermediate	4.82979	8.73968	0.816579	0.473436	0.629304	0.719581	0.500549	0.722997	0	0.289515	0.352066	0.70609	0.789118	0	0.446492	0	0.303052
CGTGTAATCACTCCTG-1	TEX_intermediate	3.52943	6.99381	0.781531	0.319435	0.780821	0.717961	0.351212	0.712788	0	0.48154	0.406346	0	0.792743	0.733443	0.465429	0	0.133965
CGTGTAATCCTGTACC-1	TEX_terminally	10.3768	3.7101	0.855261	0.386685	0.535644	0	0.457796	0.718977	0	0.430113	0.108023	0	0.08167	0	0.0660073	0	0.505448
CGTGTAATCTGGTTCC-1	TEX_terminally	10.9056	4.50345	0	0.310356	0.604967	0.753423	0.467718	0.750544	0	0.299828	0.174416	0	0.0441049	0	0.101172	0	0.347948
CGTGTCTCAAAGGTGC-1	TEX_progenitor	1.31936	-2.09349	0	0.401479	0.18688	0	0.0459534	0.252787	0	0.34933	0.53146	0	0.108048	0.890222	0.665693	0	0.445251
CGTGTCTGTATGAAAC-1	TEX_terminally	5.73947	5.99921	0.761683	0.537323	0.75633	0.659481	0.68898	0.780431	0.706145	0.379374	0.404034	0	0	0	0.0549511	0	0.247158
CGTGTCTGTTCTCATT-1	TEX_terminally	11.4495	2.5096	0.771579	0.354069	0.652512	0	0.367673	0.708376	0	0.432932	0.206958	0	0.0843256	0	0.107218	0	0.247025
CGTGTCTTCAATCTCT-1	TEX_intermediate	5.30189	14.8249	0.834042	0.475118	0.450914	0	0.377183	0.676138	0	0.281059	0.323518	0	0.788183	0	0.385521	0	0.417559
CGTGTCTTCCTGTAGA-1	TEX_progenitor	0.442681	-0.0622404	0	0.32078	0.355085	0	0.22684	0.40246	0	0.408594	0.754451	0	0.110711	0.855372	0.783505	0	0.329761
CGTGTCTTCTGCTGTC-1	TEX_terminally	12.656	4.05139	0.79255	0.480161	0.542453	0.781934	0.423457	0.770265	0	0.319216	0.225953	0	0.0575249	0	0.21346	0.904596	0.274854
CGTTAGAAGGACTGGT-1	TEX_progenitor	0.653013	0.700576	0.660088	0.411567	0.417265	0	0.206676	0.309939	0	0.344723	0.678415	0	0.143887	0.740856	0.812772	0	0.286766
CGTTAGAAGGCCCTCA-1	TEX_terminally	9.89947	7.81623	0.662859	0.314391	0.727031	0	0.700091	0.828029	0	0.233895	0.167118	0	0.0367734	0	0.0703606	0	0.187347
CGTTAGACAAATCCGT-1	TEX_terminally	10.0019	3.84187	0	0.288837	0.589214	0	0.359259	0.777012	0	0.338673	0.314393	0	0.0448654	0	0.102758	0	0.285256
CGTTAGACAACACCCG-1	TEX_intermediate	3.42309	9.21696	0.654076	0.426026	0.721342	0	0.523457	0.694988	0.769463	0.375593	0.34975	0	0.812537	0	0.409103	0	0.199139
CGTTAGACAACACCTA-1	TEX_terminally	10.779	6.9059	0.690079	0.559516	0.715659	0	0.552675	0.667127	0	0.304503	0.353384	0	0.108386	0	0.110838	0	0.350323
CGTTAGACACAGGAGT-1	TEX_terminally	9.42578	8.01471	0.663912	0.596839	0.716341	0	0.696388	0.773261	0	0.238639	0.205229	0	0.0370848	0	0.163473	0	0.188235
CGTTAGACACATCCAA-1	TEX_progenitor	4.01335	1.77034	0.722825	0.339946	0.397699	0	0.38642	0.352818	0	0.372705	0.788268	0	0.0930801	0	0.834638	0	0.343247
CGTTAGACACTGTTAG-1	TEX_terminally	9.92155	3.03889	0.719807	0.322125	0.631153	0	0.399314	0.784338	0	0.51406	0.305627	0	0.0347755	0	0.118913	0	0.237728
CGTTAGACAGTGACAG-1	TEX_progenitor	0.226727	1.49904	0.81559	0.397445	0.581585	0	0.246594	0.343023	0	0.322723	0.881827	0	0.110237	0.79543	0.839745	0	0.23854
CGTTAGACATCCGCGA-1	TEX_progenitor	1.81502	2.1433	0.748611	0.463349	0.455459	0	0.453589	0.468841	0	0.409763	0.735008	0	0.0794582	0	0.846738	0	0.265341
CGTTAGAGTCTCAACA-1	TEX_intermediate	7.08314	11.6726	0.731827	0.63349	0.444022	0	0.470279	0.572866	0	0.445239	0.206211	0	0.679213	0	0.380324	0	0.207688
CGTTCTGGTAAGCACG-1	TEX_intermediate	4.15812	8.46247	0.662657	0.251513	0.677827	0.816782	0.632327	0.759459	0.779557	0.369749	0.313271	0.801469	0.851915	0	0.523848	0	0.337303
CGTTCTGGTCCGAATT-1	TEX_terminally	10.2283	7.92856	0	0.492266	0.657955	0	0.623548	0.81629	0	0.355036	0.245913	0	0.0672077	0	0.120577	0	0.435966
CGTTCTGGTGCTAGCC-1	TEX_terminally	10.9099	4.73503	0.823457	0.346671	0.678199	0	0.504252	0.714015	0	0.392369	0.3408	0	0.0797522	0	0.150032	0	0.231181
CGTTCTGTCCACGTGG-1	TEX_progenitor	3.31753	4.67306	0	0.478816	0.423948	0.820626	0.423731	0.477919	0	0.307872	0.757375	0	0.135156	0.74766	0.904952	0	0.353681
CGTTCTGTCCTTTCGG-1	TEX_terminally	11.0163	7.37509	0	0.324143	0.628468	0.759442	0.443621	0.722913	0.81318	0.379924	0.193899	0	0.0459978	0	0.157725	0	0.423204
CGTTCTGTCGCTAGCG-1	TEX_intermediate	5.25242	9.47705	0.765011	0.319099	0.649018	0.840495	0.616232	0.634901	0	0.14658	0.340982	0.737623	0.68581	0	0.356399	0	0.232767
CGTTGGGAGACTAGGC-1	TEX_intermediate	7.02113	11.4878	0.712795	0.382313	0.468992	0.783127	0.328624	0.61322	0	0.365418	0.216471	0.768444	0.771191	0	0.40251	0	0.302359
CGTTGGGAGATAGCAT-1	TEX_terminally	11.8718	7.1833	0.700112	0.511769	0.626832	0	0.504024	0.693273	0	0.342523	0.197238	0	0.0468125	0	0.0969851	0	0.229925
CGTTGGGCAAGCCATT-1	TEX_intermediate	5.85545	13.1513	0.838692	0.371553	0.64714	0	0.418519	0.73011	0	0.339911	0.368093	0	0.805478	0.797473	0.570852	0	0.266493
CGTTGGGCACAAGTAA-1	TEX_terminally	13.1859	5.85696	0.70472	0.391392	0.471669	0	0.523091	0.747208	0	0.403713	0.228775	0	0.192177	0	0.111419	0	0.263009
CGTTGGGCACACTGCG-1	TEX_intermediate	4.01603	15.0372	0.783389	0.479153	0.534468	0	0.34385	0.646513	0	0.27714	0.314195	0	0.895869	0	0.491518	0	0.292622
CGTTGGGCATCCTTGC-1	TEX_terminally	11.3328	5.72227	0.689652	0.408541	0.670328	0	0.535528	0.651087	0	0.352905	0.361608	0	0.107955	0	0.174956	0	0.218745
CGTTGGGGTCTGATTG-1	TEX_intermediate	3.57866	6.981	0.653763	0.300269	0.745258	0	0.402881	0.632795	0	0.331248	0.453589	0.84285	0.810855	0.733758	0.452896	0	0.209257
CGTTGGGGTGAACCTT-1	TEX_intermediate	5.52603	14.9666	0.719973	0.690989	0.492613	0	0.480841	0.550859	0	0.300241	0.336951	0.776182	0.760997	0	0.434652	0	0.42838
CGTTGGGTCCCGGATG-1	TEX_progenitor	0.857235	1.06831	0.65314	0.405851	0.513694	0	0.333471	0.426638	0	0.385906	0.80222	0	0.0998365	0.823694	0.86088	0	0.403001
CGTTGGGTCTTCTGGC-1	TEX_terminally	5.86323	3.50352	0.732687	0.322461	0.545318	0.80498	0.620713	0.686651	0.861941	0.277965	0.196414	0	0.0630119	0	0.116263	0	0.523388
CTAACTTAGATCCGAG-1	TEX_intermediate	6.34828	10.415	0.677691	0.122058	0.538483	0	0.444444	0.660846	0	0.339086	0.379121	0.730599	0.699155	0	0.376994	0	0.164698
CTAACTTGTCTCAACA-1	TEX_intermediate	7.90507	13.4139	0.766238	0.287492	0.266365	0.841842	0.307042	0.495397	0	0.33496	0.227988	0.826059	0.573577	0	0.361508	0	0.563966
CTAACTTGTGTCCTCT-1	TEX_terminally	7.91851	3.30393	0.760347	0.410558	0.70499	0.746599	0.659305	0.824314	0	0.382949	0.153708	0	0.102575	0	0.0784872	0	0.2032
CTAACTTGTGTTGAGG-1	TEX_progenitor	1.05246	0.464639	0.813641	0.441493	0.442993	0.716362	0.239095	0.417136	0	0.302028	0.760634	0	0.120561	0	0.856745	0	0.280743
CTAACTTGTTCGAATC-1	TEX_intermediate	5.33792	9.60007	0	0.497646	0.585829	0	0.579927	0.660602	0	0.363355	0.40039	0	0.677391	0	0.404647	0	0.31989
CTAACTTGTTCGTTGA-1	TEX_terminally	8.09901	4.34691	0.650468	0.271015	0.804798	0	0.278692	0.810711	0.765217	0.38405	0.404065	0	0.0903376	0	0.101972	0	0.22726
CTAACTTTCCAGAGGA-1	TEX_intermediate	5.61555	14.7602	0.82179	0.416611	0.471039	0	0.339186	0.486634	0	0.304778	0.287427	0	0.769301	0	0.363654	0	0.353131
CTAACTTTCCTTGCCA-1	TEX_intermediate	3.83209	9.4775	0.824944	0.596503	0.696286	0	0.483951	0.796151	0	0.359436	0.368748	0	0.753019	0	0.421944	0	0.384418
CTAACTTTCTCTAAGG-1	TEX_intermediate	2.08835	8.58552	0.720776	0.200403	0.689147	0.791895	0.645908	0.756785	0	0.374837	0.351771	0.966265	0.87489	0	0.443495	0	0.375683
CTAAGACAGTGACTCT-1	TEX_intermediate	5.61688	9.81846	0.73315	0.595494	0.638042	0	0.444307	0.634703	0	0.405156	0.348902	0	0.798101	0	0.421136	0	0.77295
CTAAGACCAAACTGTC-1	TEX_terminally	9.87669	6.43595	0.671668	0.312374	0.611647	0	0.464015	0.689807	0	0.37518	0.270462	0	0.0678047	0	0.109105	0	0.128068
CTAAGACCACTTAACG-1	TEX_intermediate	1.90074	6.60015	0.665129	0.404169	0.90039	0	0.734202	0.831144	0.68767	0.261808	0.453413	0.717056	0.731844	0	0.444515	0.742972	0.131272
CTAAGACGTAAGTAGT-1	TEX_terminally	12.5684	4.15714	0	0.325151	0.405821	0	0.318884	0.583531	0	0.390031	0.169402	0	0.0878633	0	0.206799	0	0.258393
CTAAGACGTCGGATCC-1	TEX_terminally	10.8737	5.11575	0	0.39341	0.623239	0	0.352401	0.812529	0	0.406394	0.256906	0	0.0951582	0	0.161438	0	0.283429
CTAAGACGTCTTCGTC-1	TEX_intermediate	5.50754	14.7005	0.783866	0.673167	0.598131	0	0.5508	0.614655	0	0.269302	0.149122	0.757923	0.685654	0	0.35795	0	0.288061
CTAAGACTCACAGTAC-1	TEX_intermediate	3.79233	10.4058	0	0.31809	0.65128	0	0.644719	0.656179	0	0.247439	0.346936	0.714719	0.772284	0	0.485184	0.842635	0.343484
CTAATGGAGCCACGTC-1	TEX_intermediate	4.95743	15.0391	0.788053	0.425689	0.605823	0	0.394422	0.673991	0	0.312547	0.323932	0	0.884719	0	0.390479	0.898886	0.195805
CTAATGGAGCTGAACG-1	TEX_progenitor	1.24031	1.19918	0	0.31809	0.429293	0	0.337174	0.407205	0.764683	0.465452	0.793027	0	0.0867537	0	0.824894	0	0.234941
CTAATGGAGGGCATGT-1	TEX_intermediate	4.24139	12.604	0.780566	0.235373	0.529583	0	0.387654	0.649018	0	0.233895	0.429576	0.75437	0.68227	0	0.412594	0	0.390074
CTAATGGAGTACCGGA-1	TEX_terminally	13.1204	3.28357	0	0.68729	0.374971	0	0.257293	0.567964	0	0.276934	0.161935	0	0.149221	0	0.139373	0	0.411436
CTAATGGCATGGTTGT-1	TEX_intermediate	5.08255	9.35872	0.763757	0.502354	0.519785	0	0.499497	0.619004	0	0.370093	0.291027	0	0.762439	0	0.433849	0	0.337163
CTAATGGGTCCGACGT-1	TEX_intermediate	6.61998	12.176	0.747276	0.464694	0.517096	0	0.438455	0.633673	0	0.368237	0.377572	0.718533	0.868247	0.74805	0.449801	0	0.529935
CTAATGGTCACGATGT-1	TEX_intermediate	5.32634	8.33337	0.655052	0.19267	0.71857	0.719685	0.410105	0.693742	0.77061	0.380268	0.434908	0.706193	0.921682	0	0.440333	0	0.22297
CTAATGGTCTGGTGTA-1	TEX_terminally	9.34868	7.47035	0	0.303631	0.695762	0	0.526795	0.712413	0	0.296116	0.269124	0	0.0772447	0	0.154282	0	0.419752
CTACACCAGCTGTCTA-1	TEX_intermediate	2.16599	12.2078	0	0.433087	0.654318	0	0.567535	0.706185	0	0.324785	0.319633	0	0.710378	0	0.465391	0	0.140027
CTACACCCAATACGCT-1	TEX_terminally	10.8438	3.15392	0.677231	0.525891	0.554894	0	0.399726	0.635374	0	0.365349	0.14562	0	0.101582	0	0.197924	0	0.263389
CTACACCCAATTGCTG-1	TEX_terminally	13.5986	5.38527	0	0.53228	0.575132	0	0.514312	0.720154	0	0.420694	0.176212	0	0.0589293	0	0.181333	0	0.281801
CTACACCGTAAGGGAA-1	TEX_intermediate	4.53241	7.73779	0	0.139879	0.722769	0.84858	0.688112	0.746625	0.758016	0.333173	0.357251	0	0.737965	0	0.509137	0.818975	0.679264
CTACACCTCACGCGGT-1	TEX_intermediate	4.87779	15.3932	0	0.434432	0.233377	0	0.515272	0.473147	0	0.155174	0.221657	0.924384	0.733734	0	0.422208	0	0.407086
CTACACCTCGCATGAT-1	TEX_intermediate	6.16268	13.5436	0.772877	0.377606	0.644663	0	0.381253	0.525072	0	0.346855	0.281665	0	0.76279	0	0.468112	0	0.386171
CTACACCTCTACTCAT-1	TEX_terminally	12.4467	7.91036	0.796799	0.45427	0.469426	0	0.589118	0.55384	0	0.249158	0.18451	0	0.122241	0	0.14189	0	0.336503
CTACATTAGACCACGA-1	TEX_terminally	12.9746	3.81224	0.8604	0.597512	0.50812	0	0.314403	0.719249	0	0.358405	0.262759	0	0.0522736	0	0.124315	0	0.252329
CTACATTAGCCGTCGT-1	TEX_progenitor	1.75902	3.44826	0.842636	0.39072	0.492686	0	0.463374	0.527976	0	0.338673	0.854882	0	0.119222	0.711301	0.897996	0	0.167192
CTACATTGTCGTTGTA-1	TEX_intermediate	4.0214	9.36873	0	0.0591796	0.558174	0.827948	0.47604	0.647797	0	0.348917	0.362207	0	0.77006	0	0.423433	0	0.461005
CTACATTGTTGCGCAC-1	TEX_progenitor	1.09508	0.89827	0.772775	0.429052	0.472719	0	0.407545	0.43295	0	0.418563	0.711812	0	0.0606788	0	0.811736	0	0.319705
CTACATTTCCTAGAAC-1	TEX_progenitor	1.82536	3.49174	0	0.15232	0.548612	0	0.264609	0.460375	0	0.342386	0.77853	0	0.0908969	0.679828	0.912434	0	0.392859
CTACATTTCTTAACCT-1	TEX_intermediate	6.21415	15.0056	0.927429	0.783793	0.465285	0	0.441381	0.640947	0	0.251083	0.288474	0	0.733313	0	0.387007	0	0.303262
CTACCCAAGAAGAAGC-1	TEX_intermediate	1.16017	7.82628	0.722119	0.38803	0.791499	0	0.552035	0.789673	0	0.393812	0.377735	0	0.813639	0	0.43429	0	0.264464
CTACCCAAGCCACGCT-1	TEX_progenitor	0.499732	-0.451614	0	0.164761	0.393663	0	0.23059	0.340462	0.768874	0.416294	0.670265	0	0.0862478	0.877264	0.778244	0	0.237309
CTACCCACAAGCCGTC-1	TEX_intermediate	6.47488	10.2911	0.801673	0.752186	0.557103	0	0.525606	0.617271	0	0.307597	0.360148	0	0.773143	0	0.390182	0	0.239945
CTACCCACAAGGACTG-1	TEX_terminally	13.0583	4.18429	0.816232	0.307666	0.47313	0	0.21765	0.471151	0	0.36363	0.215253	0	0.058729	0	0.167413	0	0.28134
CTACCCACAAGGTTTC-1	TEX_progenitor	0.479326	-1.77563	0	0.641224	0.287642	0.852773	0.251898	0.209263	0	0.385631	0.562661	0	0.103415	0	0.719257	0	0.313989
CTACCCAGTCAACTGT-1	TEX_intermediate	4.01892	13.0279	0.885139	0.656019	0.598149	0.74284	0.301966	0.673664	0	0.359024	0.44748	0.816014	0.715355	0	0.375729	0	0.62385
CTACCCAGTGGACGAT-1	TEX_progenitor	-2.89327	2.37723	0	0.33423	0.490053	0.673332	0.32556	0.473989	0.815871	0.451083	0.782466	0	0.125627	0.778385	0.843276	0	0.378633
CTACGTCAGCACACAG-1	TEX_intermediate	6.76744	13.9928	0.711761	0.737727	0.480839	0.78199	0.286831	0.600092	0	0.340736	0.248724	0	0.686072	0	0.393219	0.904661	0.192115
CTACGTCCAAGGTTTC-1	TEX_terminally	13.0874	7.26921	0	0.35306	0.547304	0.794894	0.474074	0.585744	0	0.16693	0.228418	0	0.0544119	0	0.213781	0.919589	0.404587
CTACGTCCACTACAGT-1	TEX_intermediate	6.8762	14.0482	0.779318	0.732347	0.469544	0	0.386557	0.499079	0	0.35153	0.438536	0.753026	0.713632	0	0.368178	0	0.28146
CTACGTCCAGCTGCTG-1	TEX_intermediate	6.76061	12.4755	0.835076	0.523537	0.622219	0.776673	0.366712	0.638757	0	0.324029	0.291866	0	0.648207	0	0.367581	0	0.306273
CTACGTCCATGCCACG-1	TEX_progenitor	2.30022	0.961072	0	0.558507	0.480457	0.727967	0.319296	0.411135	0	0.361568	0.69359	0	0.102276	0	0.831836	0	0.181354
CTACGTCGTAAACCTC-1	TEX_terminally	9.86323	2.79275	0.797174	0.406187	0.535434	0	0.476177	0.649991	0	0.36803	0.110177	0	0.0890525	0	0.108974	0	0.482067
CTACGTCGTAAGGGAA-1	TEX_intermediate	4.96772	11.8685	0.7559	0.210491	0.687239	0.830485	0.574531	0.69076	0	0.410794	0.451368	0.865913	0.871724	0	0.507988	0	0.381685
CTACGTCTCGACAGCC-1	TEX_intermediate	1.68197	6.55762	0	0.225286	0.780505	0.684779	0.561774	0.83513	0.733234	0.389756	0.433975	0	0.719778	0	0.518403	0	0.240243
CTAGAGTAGGACGAAA-1	TEX_terminally	10.4861	8.62853	0.689865	0.528581	0.656075	0	0.499223	0.704217	0	0.230251	0.169369	0	0.037889	0	0.0934892	0	0.255388
CTAGAGTGTATCGCAT-1	TEX_terminally	7.859	4.92488	0	0.211836	0.526785	0	0.602103	0.762051	0	0.329804	0.191067	0	0.102454	0	0.143754	0	0.202129
CTAGAGTGTCTTCGTC-1	TEX_intermediate	5.30629	11.3625	0.769743	0.303295	0.589395	0	0.579973	0.589833	0	0.329323	0.380417	0	0.666289	0	0.378422	0	0.281821
CTAGAGTGTGGGTCAA-1	TEX_intermediate	5.53274	12.4857	0	0.289173	0.5136	0	0.492821	0.579587	0	0.213888	0.275027	0	0.788726	0	0.381794	0	0.463641
CTAGAGTGTTCACGGC-1	TEX_terminally	12.1649	4.75246	0	0.411231	0.540515	0	0.533653	0.67916	0	0.367343	0.128406	0	0.08339	0	0.127884	0	0.243259
CTAGAGTTCAAACCGT-1	TEX_intermediate	4.47148	9.60465	0.784875	0.501009	0.687261	0	0.508505	0.752179	0.828244	0.242764	0.376605	0.759009	0.805713	0	0.433583	0	0.387186
CTAGAGTTCCTATGTT-1	TEX_intermediate	5.50431	10.9372	0.694876	0.549428	0.597119	0	0.503704	0.681086	0	0.286903	0.389111	0.887264	0.663398	0	0.476839	0	0.266516
CTAGCCTAGAGTACCG-1	TEX_terminally	12.5752	7.71842	0	0.250841	0.619437	0	0.399268	0.747902	0	0.338467	0.183817	0	0.0820667	0	0.0730754	0	0.17176
CTAGCCTAGTCGATAA-1	TEX_terminally	13.1902	5.48515	0	0.430733	0.6159	0	0.425789	0.681878	0.837203	0.387212	0.260292	0	0.0521715	0	0.125998	0	0.252354
CTAGCCTCAGTCCTTC-1	TEX_progenitor	-1.0073	1.50239	0.799611	0.402152	0.446171	0	0.255053	0.486848	0	0.407494	0.848882	0	0.0659171	0.716109	0.865098	0	0.219027
CTAGCCTGTTACTGAC-1	TEX_intermediate	0.615236	7.51165	0.837857	0.223605	0.837308	0	0.650434	0.761673	0	0.327879	0.411195	0.832865	0.799325	0	0.518432	0.776688	0.265972
CTAGCCTTCAGGATCT-1	TEX_terminally	11.8101	6.0552	0.698861	0.426698	0.632925	0	0.437174	0.782043	0	0.381918	0.258745	0	0.0498158	0	0.150237	0.888265	0.174282
CTAGCCTTCAGGTTCA-1	TEX_intermediate	8.14436	13.3836	0.927157	0.442838	0.184347	0.840853	0.180658	0.260473	0	0.297972	0.329416	0.912292	0.60259	0	0.389012	0	0.256018
CTAGTGAAGAAGGGTA-1	TEX_intermediate	4.44685	8.92294	0.63077	0.292535	0.702458	0	0.500046	0.814283	0	0.321691	0.379624	0	0.668136	0	0.408352	0	0.0954296
CTAGTGAAGACTAGGC-1	TEX_intermediate	3.93635	9.84452	0	0.359785	0.688456	0.812044	0.787334	0.773692	0	0.389275	0.323158	0	0.780371	0	0.475339	0	0.226048
CTAGTGAAGGATGTAT-1	TEX_progenitor	0.522464	0.92721	0.638121	0.297243	0.456414	0	0.175126	0.354621	0	0.320798	0.673716	0	0.0749238	0	0.794958	0	0.263468
CTAGTGAGTCATCCCT-1	TEX_terminally	12.3348	7.0118	0.798305	0.317418	0.617886	0	0.371834	0.725355	0	0.405088	0.193374	0	0.119847	0	0.103922	0	0.25165
CTAGTGAGTGGGTCAA-1	TEX_terminally	9.99478	5.74825	0	0.375925	0.718965	0.746599	0.472931	0.923587	0.799429	0.397456	0.263668	0	0.10518	0	0.145688	0	0.339294
CTAGTGATCCACGTTC-1	TEX_terminally	7.42239	8.23367	0.843882	0.204438	0.52428	0	0.504801	0.724948	0	0.335923	0.220081	0	0.0767706	0	0.109025	0	0.2211
CTAGTGATCGAGCCCA-1	TEX_terminally	9.42201	7.21142	0.766526	0.565568	0.630772	0.842159	0.631733	0.577402	0	0.354142	0.249466	0	0.0758855	0	0.135317	0	0.412623
CTCACACAGTCGATAA-1	TEX_terminally	9.25779	7.32683	0.773531	0.199059	0.42854	0	0.576635	0.627451	0	0.336954	0.329566	0	0.110679	0	0.147604	0	0.35837
CTCACACCAAGTTAAG-1	TEX_intermediate	3.97569	7.93718	0.635263	0.555817	0.741665	0	0.539872	0.7425	0.74733	0.356961	0.439667	0	0.813748	0.803588	0.386222	0	0.469747
CTCACACCACGTAAGG-1	TEX_intermediate	6.59839	13.0078	0	0.408877	0.559546	0	0.459259	0.652212	0	0.317497	0.23849	0	0.849296	0	0.313856	0	0.418268
CTCACACGTCATCCCT-1	TEX_progenitor	2.5051	2.65902	0.845251	0.391392	0.473529	0.722457	0.354778	0.403367	0	0.36803	0.781466	0	0.0744983	0.738035	0.847399	0	0.437088
CTCACACGTCTCAACA-1	TEX_terminally	9.42147	6.96111	0.852636	0.232347	0.592364	0	0.613489	0.733389	0.782242	0.323204	0.338508	0	0.0338987	0	0.100255	0	0.297289
CTCACACGTGAGTATA-1	TEX_intermediate	5.41898	8.6102	0.686007	0.0780094	0.68705	0	0.632602	0.750987	0.807026	0.402063	0.349652	0	0.747098	0	0.486804	0	0.263538
CTCACACGTTGGAGGT-1	TEX_intermediate	6.65543	11.3133	0.80453	0.337929	0.526597	0.831939	0.627069	0.707441	0	0.217669	0.244639	0	0.70721	0	0.461371	0	0.363026
CTCACACTCGTCACGG-1	TEX_terminally	11.4644	4.26258	0.744959	0.561533	0.637892	0	0.392455	0.675551	0	0.297216	0.222908	0	0.0684066	0	0.161686	0	0.316497
CTCAGAAAGATCCGAG-1	TEX_terminally	11.7926	3.60984	0.725459	0.357095	0.625448	0.79704	0.500914	0.724322	0.853438	0.393744	0.174496	0	0.0594435	0	0.0870774	0	0.210253
CTCAGAAGTCAGAAGC-1	TEX_intermediate	6.30718	14.5945	0.859208	0.552791	0.513187	0	0.233608	0.574657	0	0.306841	0.232993	0.751941	0.846667	0	0.368483	0	0.529507
CTCAGAAGTCGAAAGC-1	TEX_terminally	12.5105	4.42277	0.706036	0.413921	0.564955	0.7757	0.43818	0.644076	0	0.37188	0.253575	0	0.0876498	0	0.170379	0	0.396975
CTCAGAAGTCTAGAGG-1	TEX_progenitor	0.230868	1.16742	0.738176	0.521184	0.420334	0.72228	0.4016	0.406176	0	0.385906	0.768392	0	0.117153	0	0.810978	0	0.355668
CTCATTAAGGTGTGGT-1	TEX_terminally	12.2507	4.50622	0.692802	0.534633	0.593463	0	0.428441	0.773754	0	0.337023	0.267004	0	0.0814794	0	0.120931	0	0.237122
CTCATTACATCAGTAC-1	TEX_terminally	12.9709	6.54642	0.793637	0.322125	0.453426	0	0.461271	0.760727	0	0.362118	0.228678	0	0.0514688	0	0.135259	0	0.318845
CTCATTATCATGTCCC-1	TEX_intermediate	4.87591	8.63457	0.655717	0.3154	0.713573	0.809144	0.693873	0.70008	0	0.298934	0.365018	0	0.668927	0	0.39582	0.833428	0.640337
CTCATTATCCGGGTGT-1	TEX_intermediate	4.67987	10.4203	0.654988	0.246133	0.700363	0.719616	0.555144	0.796482	0	0.414782	0.341483	0	0.815557	0.878853	0.488018	0	0.335935
CTCCTAGAGAATCTCC-1	TEX_terminally	12.8932	7.57524	0	0.457969	0.601724	0	0.403064	0.718612	0	0.39945	0.0937622	0	0.112168	0	0.120436	0	0.430213
CTCCTAGAGGCGTACA-1	TEX_terminally	12.7569	5.60684	0	0.303295	0.510008	0	0.423868	0.707872	0	0.442901	0.0896683	0	0.0590624	0	0.135943	0	0.499252
CTCCTAGAGTGGAGTC-1	TEX_terminally	8.79658	2.60699	0	0.405514	0.4882	0	0.424508	0.648631	0	0.329667	0.312533	0	0.0528435	0	0.068907	0.884735	0.391684
CTCCTAGCAGAAGCAC-1	TEX_terminally	12.7888	5.28632	0	0.31002	0.573766	0.771672	0.436077	0.659264	0	0.32231	0.213731	0	0.0854006	0	0.119809	0	0.319102
CTCCTAGGTAGATTAG-1	TEX_terminally	13.5088	5.90386	0	0.498655	0.428236	0	0.504755	0.612139	0	0.411825	0.121597	0	0.0587336	0	0.169925	0	0.425722
CTCCTAGGTCGAATCT-1	TEX_intermediate	5.2309	15.1051	0.781312	0.47579	0.559265	0.769602	0.564472	0.601543	0	0.27494	0.308625	0.842311	0.640173	0	0.41669	0	0.4071
CTCCTAGGTCGATTGT-1	TEX_intermediate	5.25054	10.7782	0	0.516476	0.71711	0.753559	0.397622	0.680437	0	0.259058	0.421117	0	0.786891	0	0.364676	0	0.269298
CTCCTAGTCATGGTCA-1	TEX_intermediate	4.55146	15.5871	0.810805	0.492266	0.415191	0	0.439781	0.618837	0	0.340048	0.304658	0	0.676341	0	0.420308	0	0.456169
CTCCTAGTCCAGGGCT-1	TEX_terminally	5.21786	6.31344	0	0.32616	0.793558	0.767287	0.573022	0.818404	0	0.362049	0.22596	0.752902	0.168714	0	0.0774389	0	0.246303
CTCCTAGTCGCGTAGC-1	TEX_terminally	10.1108	8.66155	0	0.323134	0.608334	0.737301	0.597714	0.830057	0.789473	0.32121	0.249859	0	0.0443679	0	0.145035	0.852962	0.493583
CTCCTAGTCTTCTGGC-1	TEX_progenitor	1.02568	1.57311	0	0.386012	0.514024	0	0.292227	0.50383	0	0.343073	0.70892	0	0.104517	0	0.879826	0	0.135686
CTCGAAAAGCGGCTTC-1	TEX_intermediate	2.93759	12.3515	0.759646	0.412576	0.608475	0.74583	0.5893	0.655739	0	0.326916	0.312461	0.869953	0.702678	0	0.423828	0	0.345305
CTCGAAACACGAAATA-1	TEX_progenitor	1.20915	0.509134	0.659004	0.287492	0.429391	0	0.355464	0.387566	0	0.290134	0.639789	0.710454	0.100124	0.73964	0.835803	0	0.193143
CTCGAAACACGGCTAC-1	TEX_progenitor	1.31839	1.749	0.710227	0.334902	0.402769	0	0.421536	0.462887	0	0.442489	0.836583	0	0.109189	0.79713	0.844137	0	0.286203
CTCGAAACAGCTGCAC-1	TEX_terminally	12.7115	3.47212	0.704962	0.570612	0.521837	0.915317	0.447508	0.733009	0	0.470127	0.235423	0	0.0832687	0.791221	0.0725327	0	0.31101
CTCGAAACAGGCTCAC-1	TEX_terminally	4.39979	6.44422	0.598749	0.798924	0.843083	0.746407	0.615958	0.828393	0.704375	0.328567	0.398012	0	0.133397	0	0.0503249	0	0.149718
CTCGAAAGTCATGCCG-1	TEX_progenitor	1.33944	2.06473	0	0.274378	0.406441	0	0.402561	0.42597	0	0.383087	0.69004	0	0.0575534	0.714165	0.844989	0	0.302473
CTCGAGGAGAGACTTA-1	TEX_intermediate	6.04637	12.6098	0.792241	0.391056	0.559043	0.781595	0.4861	0.629311	0	0.284428	0.386748	0	0.723144	0	0.44853	0	0.298221
CTCGAGGAGTTCGCAT-1	TEX_progenitor	4.43179	1.05226	0	0.557835	0.373576	0.749154	0.201966	0.352811	0.802164	0.328979	0.75684	0	0.155565	0.855997	0.780541	0	0.311311
CTCGAGGGTCTAGTGT-1	TEX_progenitor	-0.41292	1.70909	0.774381	0.32885	0.430914	0	0.32995	0.398642	0.760374	0.396219	0.830958	0	0.0921757	0	0.813163	0	0.26032
CTCGAGGTCACGATGT-1	TEX_progenitor	0.261616	3.00685	0.730974	0.227976	0.451222	0.714382	0.22995	0.428634	0	0.322585	0.647626	0	0.0797688	0.729786	0.890523	0	0.210179
CTCGAGGTCTTTAGGG-1	TEX_progenitor	0.756122	-0.23991	0.662826	0.350034	0.43431	0.868933	0.245222	0.275485	0	0.269715	0.699357	0	0.0686542	0.743929	0.791369	0	0.402473
CTCGGAGCAATTCCTT-1	TEX_intermediate	5.88414	10.7005	0.778447	0.236382	0.723527	0.766458	0.637128	0.777596	0	0.170162	0.392856	0	0.689258	0	0.336178	0	0.268889
CTCGGAGCACATCTTT-1	TEX_terminally	13.2851	3.98988	0.734613	0.437458	0.488763	0.895939	0.403887	0.624892	0	0.366105	0.237837	0	0.095683	0	0.135897	0	0.284635
CTCGGAGCAGTGGAGT-1	TEX_progenitor	2.08917	2.73641	0.802718	0.364829	0.546686	0.704396	0.452446	0.459619	0.754239	0.291234	0.869183	0	0.0691882	0	0.876846	0	0.22551
CTCGGAGGTCTCTCGT-1	TEX_intermediate	3.19909	12.258	0.808204	0.375252	0.67554	0.747201	0.477275	0.74201	0	0.238226	0.250729	0.8203	0.785647	0	0.377439	0	0.247342
CTCGGAGGTGCAGACA-1	TEX_intermediate	3.45096	7.99637	0.767008	0.194015	0.698688	0.702048	0.513672	0.766661	0	0.377312	0.232073	0	0.785639	0	0.425159	0	0.51711
CTCGGAGGTTAAGAAC-1	TEX_terminally	2.77559	3.94406	0	0.47579	0.765228	0	0.521445	0.787133	0.742105	0.259883	0.274524	0	0.0999493	0.708009	0.0791737	0	0.103521
CTCGGAGTCGAATGCT-1	TEX_intermediate	4.62042	15.2327	0.89275	0.297579	0.332489	0.803098	0.306493	0.395997	0	0.352492	0.245159	0	0.736363	0	0.507847	0	0.347096
CTCGGGAAGAAACGCC-1	TEX_intermediate	5.92002	9.42321	0.681993	0.384667	0.600939	0.749285	0.451166	0.638914	0	0.433345	0.423723	0	0.775734	0	0.387416	0	0.364726
CTCGGGACATCGGACC-1	TEX_terminally	6.51957	5.22836	0.716677	0.632818	0.689952	0	0.579607	0.729092	0	0.270677	0.267817	0	0.0725403	0	0.133222	0	0.167455
CTCGGGAGTGATGTCT-1	TEX_terminally	12.776	4.10672	0	0.418964	0.558863	0	0.333882	0.558312	0	0.405569	0.195281	0	0.0915888	0	0.147466	0	0.422238
CTCGGGAGTTCAGACT-1	TEX_terminally	9.33108	5.97625	0.705644	0.183927	0.59268	0.77527	0.519296	0.73686	0.830128	0.414713	0.159155	0	0.119258	0	0.0868637	0	0.396475
CTCGTACAGTAGATGT-1	TEX_terminally	8.74398	6.63345	0	0.418628	0.685917	0	0.45423	0.720819	0.777626	0.447576	0.210137	0	0.0363536	0	0.108008	0	0.2539
CTCGTACAGTGCCAGA-1	TEX_progenitor	1.95759	1.26546	0	0.271015	0.479186	0.722315	0.45144	0.399372	0	0.418082	0.688929	0	0.0659223	0.828535	0.815858	0	0.147699
CTCGTACCAAAGGTGC-1	TEX_terminally	12.2025	3.83563	0.840181	0.714862	0.546449	0	0.35775	0.617484	0	0.326298	0.0556622	0	0.0886153	0	0.0973346	0	0.331371
CTCGTACGTATATGGA-1	TEX_progenitor	1.57876	0.447217	0	0.323806	0.420514	0	0.412849	0.343006	0	0.385631	0.68669	0	0.0985771	0	0.749006	0	0.279436
CTCGTACGTCATATGC-1	TEX_progenitor	0.522243	-0.82928	0.74537	0.622394	0.36736	0.730171	0.365432	0.289698	0	0.314472	0.661198	0	0.0974105	0.745915	0.796114	0	0.227545
CTCGTACGTGTAACGG-1	TEX_progenitor	-2.58044	2.60376	0	0.250504	0.513732	0	0.249794	0.466855	0	0.436439	0.871794	0	0.134982	0.75142	0.859043	0	0.312937
CTCGTACGTTCTGAAC-1	TEX_terminally	10.8614	4.7978	0.796621	0.480161	0.69369	0	0.487654	0.886211	0	0.359642	0.206309	0	0.0747816	0	0.106984	0	0.278581
CTCGTACTCCTGCAGG-1	TEX_progenitor	0.577635	2.79074	0.600609	0.406187	0.540556	0.65987	0.326932	0.513024	0	0.30471	0.827566	0	0.0437097	0.817628	0.871422	0	0.372373
CTCGTACTCGGCATCG-1	TEX_intermediate	5.9365	13.0286	0.802718	0.389038	0.5054	0.793092	0.652721	0.561509	0	0.283809	0.36202	0.865387	0.546646	0	0.473373	0	0.430135
CTCGTCAAGCGATAGC-1	TEX_progenitor	-0.0255217	0.439451	0.794542	0.450908	0.283092	0	0.361363	0.263623	0	0.408525	0.63304	0	0.110077	0	0.751262	0	0.351179
CTCGTCAAGCTCCCAG-1	TEX_terminally	10.45	6.16851	0.760935	0.484533	0.570541	0	0.445267	0.603593	0	0.297353	0.280527	0	0.11615	0	0.142184	0	0.243472
CTCGTCAAGGACAGCT-1	TEX_intermediate	3.37863	13.1037	0.824401	0.410558	0.519466	0	0.489712	0.646277	0	0.390581	0.344855	0	0.74971	0	0.424425	0	0.598476
CTCGTCAAGGCGTACA-1	TEX_intermediate	5.45554	14.0193	0.719476	0.468393	0.494958	0.879293	0.632144	0.639563	0	0.396287	0.31008	0.775647	0.84351	0	0.440043	0	0.330789
CTCGTCACACGAGGTA-1	TEX_intermediate	4.43187	9.97389	0.74299	0.2115	0.581253	0	0.486968	0.709827	0	0.400894	0.316198	0	0.786162	0	0.466458	0	0.338674
CTCGTCACAGCTATTG-1	TEX_terminally	10.9247	7.32579	0	0.420646	0.596572	0.757794	0.442112	0.692305	0	0.386662	0.212146	0	0.0729182	0	0.16659	0	0.400126
CTCGTCACATCTCGCT-1	TEX_intermediate	6.01418	14.6175	0.919162	0.367855	0.614778	0	0.44952	0.529793	0	0.366105	0.344094	0.903676	0.82337	0	0.427701	0	0.520717
CTCGTCAGTACGAAAT-1	TEX_terminally	11.2558	6.33359	0.692583	0.232347	0.652306	0	0.520668	0.811174	0	0.266346	0.25866	0	0.0447049	0	0.114012	0	0.155186
CTCGTCAGTGCAGGTA-1	TEX_progenitor	5.33287	2.63777	0	0.388702	0.464488	0	0.527938	0.466551	0	0.314266	0.735322	0	0.0955866	0.709251	0.922332	0	0.243217
CTCGTCAGTGCTGTAT-1	TEX_terminally	11.5652	3.91629	0	0.197377	0.490359	0	0.298034	0.749694	0	0.418976	0.334523	0	0.150798	0	0.119084	0	0.518493
CTCGTCATCAATCACG-1	TEX_intermediate	5.11298	15.1193	0.778813	0.606254	0.614917	0.766859	0.47572	0.638853	0	0.345205	0.343742	0	0.768956	0	0.559792	0	0.286564
CTCGTCATCAGGCAAG-1	TEX_progenitor	1.88724	-1.12042	0	0.402824	0.32897	0.768427	0.173205	0.307975	0	0.489928	0.687962	0	0.0791961	0	0.706051	0	0.463966
CTCGTCATCGACAGCC-1	TEX_terminally	13.5976	5.61475	0	0.409213	0.454875	0	0.40064	0.67042	0	0.378824	0.129663	0	0.0999714	0	0.110851	0	0.298747
CTCTAATAGACATAAC-1	TEX_terminally	12.3346	8.62952	0.783484	0.309348	0.546801	0	0.564883	0.670213	0	0.232657	0.2893	0	0.114195	0	0.156989	0	0.370684
CTCTAATGTCCGCTGA-1	TEX_terminally	11.6876	3.54069	0.707466	0.228312	0.493181	0.777271	0.37476	0.721849	0	0.533173	0.224636	0	0.150158	0	0.0817638	0	0.176003
CTCTACGAGACGCACA-1	TEX_intermediate	1.80039	6.77517	0.605755	0.332885	0.800247	0	0.638272	0.725839	0.712616	0.290547	0.435369	0	0.781426	0	0.412625	0	0.403348
CTCTACGAGACTAAGT-1	TEX_terminally	9.72549	6.50753	0	0.113315	0.590248	0.74968	0.462231	0.814176	0	0.275352	0.147279	0	0.0730721	0	0.0921352	0	0.143916
CTCTACGAGCTAGGCA-1	TEX_terminally	4.45522	8.09353	0	0.29119	0.653675	0	0.437174	0.695326	0	0.359367	0.321051	0.753945	0.129155	0	0.0776217	0	0.166425
CTCTACGCACAGGTTT-1	TEX_progenitor	-0.572284	2.38019	0.784851	0.387357	0.526574	0.684832	0.376315	0.534903	0	0.407838	0.761988	0	0.0538882	0.790163	0.85365	0	0.147412
CTCTACGCAGTAAGCG-1	TEX_intermediate	7.59811	12.4431	0.898842	0.815064	0.573495	0.781201	0.393187	0.632039	0	0.38955	0.381737	0	0.608694	0	0.426062	0	0.552492
CTCTACGCATCCGGGT-1	TEX_terminally	10.9042	3.366	0.675787	0.38265	0.602389	0.742466	0.498171	0.711862	0	0.297009	0.250745	0	0.0411323	0	0.151348	0	0.141838
CTCTACGCATGTAGTC-1	TEX_progenitor	1.54598	-2.55562	0	0.403833	0.185833	0.795521	0.150434	0.188958	0	0.29474	0.506682	0	0.113024	0	0.664887	0	0.645047
CTCTACGGTAAATACG-1	TEX_terminally	11.9267	6.96105	0	0.207465	0.605014	0	0.380064	0.744361	0	0.345067	0.209821	0	0.0486818	0	0.092532	0	0.304969
CTCTACGGTTATTCTC-1	TEX_terminally	11.9709	7.15518	0	0.327505	0.628088	0.824274	0.461454	0.669612	0	0.395187	0.23074	0	0.123387	0	0.14073	0	0.664165
CTCTACGTCGGCTTGG-1	TEX_terminally	10.9416	4.41609	0.676317	0.514459	0.721096	0	0.561043	0.683666	0.795626	0.390925	0.357973	0	0.104678	0	0.101946	0	0.209806
CTCTGGTAGGAATCGC-1	TEX_progenitor	0.623691	-0.85512	0	0.438467	0.334439	0	0.223914	0.307466	0	0.336748	0.63906	0	0.0763177	0.783241	0.739415	0	0.402306
CTCTGGTCAAGTTAAG-1	TEX_intermediate	4.76479	12.3464	0.869703	0.487223	0.486376	0.777817	0.52053	0.686271	0.832855	0.409694	0.239356	0.763235	0.7159	0	0.502979	0	0.51699
CTCTGGTCACTAAGTC-1	TEX_terminally	11.9855	5.10841	0.772443	0.323806	0.636263	0	0.30599	0.656494	0	0.438707	0.123866	0	0.0885316	0	0.210401	0	0.261323
CTCTGGTCACTTCGAA-1	TEX_terminally	11.7177	5.41971	0	0.558843	0.591471	0	0.418656	0.814468	0	0.336129	0.266887	0	0.0833107	0	0.0952535	0	0.311077
CTCTGGTGTCACAAGG-1	TEX_terminally	9.35481	4.40083	0	0.305313	0.650333	0.745617	0.565478	0.790307	0	0.385562	0.175631	0	0.139019	0.761695	0.0886893	0	0.347007
CTCTGGTGTGTAATGA-1	TEX_progenitor	0.110395	1.86491	0.715848	0.249496	0.504258	0.78648	0.391724	0.35216	0.747174	0.421932	0.871148	0	0.0756231	0.894176	0.853901	0	0.210404
CTCTGGTGTTCTGTTT-1	TEX_intermediate	6.35267	13.2065	0.713473	0.136516	0.470372	0	0.367581	0.53787	0.839337	0.277209	0.236556	0	0.853963	0	0.37935	0	0.199642
CTCTGGTTCACCCTCA-1	TEX_progenitor	-1.00012	0.756644	0	0.3692	0.341828	0	0.344353	0.387262	0	0.408388	0.732095	0	0.0625347	0	0.8164	0	0.315503
CTCTGGTTCGGAAACG-1	TEX_progenitor	1.01415	2.29872	0	0.240417	0.43476	0	0.308871	0.52034	0	0.382193	0.796072	0	0.0658185	0.738253	0.863447	0	0.230364
CTCTGGTTCTCACATT-1	TEX_terminally	10.7161	2.33832	0.661049	0.681237	0.642427	0	0.380613	0.716189	0	0.428876	0.213563	0	0.130597	0.741934	0.124657	0	0.371822
CTGAAACAGCTAGGCA-1	TEX_terminally	11.1136	9.15844	0.682393	0.492603	0.68163	0	0.550572	0.708772	0.802774	0.406669	0.199463	0	0.0733583	0	0.117133	0	0.145132
CTGAAACCAGTATGCT-1	TEX_terminally	9.02564	5.8496	0.655812	0.286483	0.797268	0	0.427389	0.878715	0	0.338398	0.152181	0	0.0373703	0	0.0776695	0	0.250066
CTGAAACGTGGTGTAG-1	TEX_terminally	10.1367	5.82234	0.82924	0.420982	0.62847	0.770271	0.628121	0.677229	0	0.412582	0.301688	0	0.146117	0	0.119175	0	0.434627
CTGAAACGTTCCGTCT-1	TEX_intermediate	4.7551	14.1847	0.732687	0.565568	0.487975	0	0.421079	0.488769	0	0.337161	0.267538	0.789889	0.938193	0	0.352744	0	0.200689
CTGAAACTCACTTATC-1	TEX_terminally	13.0175	4.48235	0.689143	0.429724	0.607839	0	0.43562	0.659705	0	0.334204	0.278309	0	0.044475	0	0.107348	0	0.357202
CTGAAACTCAGCATGT-1	TEX_intermediate	4.84949	10.5307	0.752162	0.648285	0.661486	0	0.540649	0.745102	0.734312	0.356205	0.536483	0.759921	0.786144	0	0.413088	0	0.634226
CTGAAACTCGAACGGA-1	TEX_intermediate	4.6481	14.8108	0	0.697714	0.622131	0.846862	0.449703	0.638315	0	0.277346	0.371118	0	0.78636	0	0.392882	0	0.388735
CTGAAACTCTAACTTC-1	TEX_progenitor	2.94139	2.47325	0.677499	0.782784	0.385271	0	0.233288	0.341534	0.797017	0.383774	0.718084	0.817496	0.108631	0	0.787205	0	0.197235
CTGAAGTAGCACACAG-1	TEX_intermediate	7.72357	12.0095	0	0.327841	0.424143	0	0.400503	0.481819	0	0.441664	0.182394	0	0.750001	0	0.359683	0	0.258305
CTGAAGTAGCCACTAT-1	TEX_intermediate	4.91316	13.2253	0	0.294217	0.586309	0	0.528898	0.61406	0	0.378687	0.455978	0	0.693098	0	0.386536	0	0.374013
CTGAAGTAGTCTTGCA-1	TEX_intermediate	4.2812	10.4301	0.827697	0.419973	0.730792	0	0.532419	0.638082	0	0.254383	0.360366	0	0.780833	0	0.374985	0	0.445528
CTGAAGTCAAATTGCC-1	TEX_terminally	7.44496	2.43457	0.756088	0.55918	0.66585	0	0.696068	0.658007	0.794426	0.297009	0.26525	0	0.0950137	0	0.114095	0	0.425646
CTGAAGTCATTTGCCC-1	TEX_terminally	11.3767	4.94581	0	0.512105	0.599817	0	0.412711	0.714658	0	0.379099	0.300922	0	0.0381023	0	0.103953	0	0.382195
CTGAAGTGTATAGGTA-1	TEX_terminally	11.195	8.13168	0	0.377606	0.686427	0.868451	0.53123	0.720026	0	0.281059	0.22626	0	0.0801441	0	0.13339	0	0.232004
CTGAAGTGTCCTGCTT-1	TEX_intermediate	5.20342	15.0111	0.790609	0.183591	0.454499	0.779803	0.502149	0.466738	0	0.312822	0.287107	0	0.80896	0	0.377491	0	0.311345
CTGAAGTGTGATAAAC-1	TEX_terminally	12.2057	4.80403	0	0.298924	0.732815	0	0.486694	0.73337	0	0.39725	0.289171	0	0.104327	0	0.133897	0	0.279596
CTGAAGTTCAGAAATG-1	TEX_progenitor	6.79128	8.30258	0.665733	0.255548	0.478526	0	0.403109	0.407449	0.783176	0.373805	0.784331	0	0.119976	0	0.842446	0	0.361051
CTGAAGTTCCCTCTTT-1	TEX_terminally	10.6518	6.03426	0.692977	0.608272	0.625235	0	0.405807	0.622004	0	0.338879	0.278932	0	0.0705245	0	0.114682	0	0.326245
CTGAAGTTCTGCGACG-1	TEX_terminally	7.2247	6.7077	0	0.431069	0.657552	0.718855	0.591541	0.796022	0	0.275627	0.300124	0.705378	0.140953	0	0.139459	0	0.317629
CTGATAGAGACAGACC-1	TEX_intermediate	3.97776	14.3619	0	0.212845	0.524645	0	0.382213	0.637791	0	0.331729	0.279695	0.916544	0.821665	0.772707	0.384756	0	0.278827
CTGATAGAGCGTAATA-1	TEX_terminally	6.44674	5.3609	0.624463	0.398117	0.836937	0	0.618016	0.839147	0.734626	0.375868	0.45396	0	0.0909306	0	0.096385	0	0.194249
CTGATAGAGGGAAACA-1	TEX_terminally	12.5489	5.26991	0.672252	0.50807	0.714125	0	0.345313	0.659126	0	0.3901	0.318148	0	0.0415741	0	0.125087	0	0.33407
CTGATAGCACTTGGAT-1	TEX_intermediate	6.22889	11.4188	0.784682	0.474781	0.582388	0	0.479698	0.720846	0.828018	0.281678	0.422848	0.758802	0.820167	0	0.446701	0	0.293418
CTGATAGCATCTCGCT-1	TEX_intermediate	4.61665	11.7258	0.822343	0.447209	0.582567	0	0.533608	0.42842	0	0.37078	0.359616	0	0.659516	0.779153	0.388229	0	0.265175
CTGATAGCATGACATC-1	TEX_terminally	8.81182	7.71169	0.753628	0.664761	0.657901	0	0.696479	0.79701	0	0.337779	0.285435	0	0.0638758	0	0.0897253	0	0.366879
CTGATAGGTCATATGC-1	TEX_terminally	13.858	4.77137	0	0.136516	0.372157	0	0.370142	0.327446	0	0.366174	0.210751	0	0.0730095	0	0.122661	0	0.344346
CTGATAGTCACTCCTG-1	TEX_intermediate	4.82583	10.8485	0.916324	0.803295	0.530903	0.740204	0.470873	0.607662	0	0.336267	0.34666	0	0.680428	0	0.43906	0	0.138546
CTGATAGTCCGTTGCT-1	TEX_terminally	10.8357	5.69103	0.682673	0.586079	0.735112	0	0.43027	0.673587	0	0.258096	0.25495	0	0.044424	0	0.10895	0	0.218967
CTGATCCAGGTGATAT-1	TEX_terminally	11.3039	6.4496	0.682073	0.389375	0.587703	0	0.602012	0.794507	0	0.315091	0.127294	0	0.0842656	0	0.0788711	0.969628	0.39048
CTGATCCAGTCACGCC-1	TEX_terminally	11.1405	2.63366	0.708462	0.662071	0.613	0	0.507453	0.7594	0.833443	0.376624	0.0868857	0	0.119395	0	0.097314	0	0.25131
CTGATCCCAAAGCAAT-1	TEX_intermediate	6.89199	11.6481	0.693856	0.369872	0.674141	0.851112	0.400914	0.729336	0	0.380062	0.323388	0	0.731708	0	0.39143	0	0.164555
CTGATCCGTAAGGATT-1	TEX_progenitor	1.54043	-0.592995	0	0.572293	0.405382	0	0.230956	0.344206	0	0.350017	0.598212	0	0.0960542	0.784012	0.736343	0	0.333674
CTGATCCGTCCTAGCG-1	TEX_terminally	12.0751	8.29434	0	0.546402	0.675055	0	0.441838	0.840852	0	0.320385	0.250179	0	0.0521826	0	0.0766147	0	0.390175
CTGATCCGTCGAGTTT-1	TEX_terminally	11.0483	4.5214	0	0.34499	0.617831	0	0.426063	0.759415	0	0.267033	0.275399	0	0.0805043	0	0.13447	0	0.234203
CTGATCCGTGATGTGG-1	TEX_intermediate	4.87922	10.7399	0.731339	0.131137	0.499134	0	0.448605	0.540299	0	0.290684	0.345367	0	0.792397	0	0.452825	0	0.335235
CTGATCCGTGCCTGCA-1	TEX_terminally	9.23877	4.39749	0	0.273369	0.599568	0	0.623503	0.591758	0.815071	0.402063	0.210379	0	0.0426271	0	0.0843152	0	0.212223
CTGATCCTCAACACGT-1	TEX_progenitor	2.15476	0.468183	0.794123	0.339274	0.449779	0	0.366712	0.289693	0	0.466208	0.738357	0	0.0880508	0.747543	0.818584	0	0.294978
CTGCCTAAGATCTGCT-1	TEX_intermediate	6.3686	9.07733	0.682433	0.27505	0.612464	0	0.571742	0.69279	0	0.42702	0.323324	0	0.622789	0	0.483964	0	0.498787
CTGCCTAAGCAATCTC-1	TEX_terminally	7.0982	2.36241	0.820605	0.778749	0.37735	0	0.490855	0.466186	0	0.326779	0.218032	0	0.059201	0	0.13259	0	0.283057
CTGCCTAAGCGAAGGG-1	TEX_terminally	8.4515	7.4489	0.747136	0.196032	0.758831	0.732108	0.688752	0.786633	0	0.288897	0.169123	0	0.0378542	0	0.122697	0	0.314761
CTGCCTAAGTATCTCG-1	TEX_terminally	12.1034	2.65487	0	0.734701	0.56394	0	0.440238	0.747827	0	0.341561	0.194086	0	0.111544	0.778707	0.116767	0	0.361521
CTGCCTACAAGCCCAC-1	TEX_intermediate	4.78413	8.20821	0.669751	0.256557	0.668435	0	0.528898	0.671936	0.787903	0.262564	0.324444	0	0.816861	0	0.426396	0	0.555054
CTGCCTACAGTTAACC-1	TEX_intermediate	3.10804	13.6112	0.83176	0.781775	0.540928	0	0.411934	0.600851	0	0.281265	0.332417	0	0.8884	0	0.440946	0	0.263634
CTGCCTAGTCCGTTAA-1	TEX_intermediate	6.69246	12.5519	0.710685	0.613315	0.571384	0	0.448925	0.557185	0	0.305328	0.366297	0	0.777395	0	0.427474	0	0.322403
CTGCCTAGTCGGCACT-1	TEX_intermediate	2.81942	13.2666	0.777447	0.5	0.630088	0	0.429584	0.597834	0	0.288622	0.355795	0.751012	0.810004	0	0.391251	0	0.490969
CTGCCTAGTCTGCCAG-1	TEX_intermediate	5.83476	11.8638	0	0.317081	0.443637	0	0.462414	0.596844	0	0.353661	0.268821	0	0.71375	0	0.401361	0	0.227704
CTGCCTAGTTCCTCCA-1	TEX_progenitor	-0.61496	2.32078	0	0.350706	0.521975	0.668089	0.418198	0.547985	0	0.326504	0.753429	0	0.0816179	0.826056	0.903821	0	0.246532
CTGCCTAGTTCGGGCT-1	TEX_progenitor	1.96539	2.85322	0.858668	0.3154	0.433262	0	0.441975	0.423111	0	0.281678	0.81365	0	0.12695	0.799693	0.864853	0	0.145529
CTGCCTAGTTCTGGTA-1	TEX_terminally	11.7519	6.17521	0.688214	0.560861	0.653798	0	0.557842	0.735881	0	0.289103	0.298226	0	0.107789	0	0.174487	0	0.2833
CTGCCTATCCACGCAG-1	TEX_intermediate	6.97857	14.8375	0.826934	0.377942	0.393313	0	0.32684	0.526345	0	0.284221	0.351963	0	0.553124	0	0.344417	0	0.484152
CTGCCTATCCTGCTTG-1	TEX_terminally	12.5189	6.04317	0	0.378951	0.535728	0	0.402743	0.625842	0	0.318804	0.145633	0	0.0443223	0	0.12531	0	0.219057
CTGCCTATCGCCTGTT-1	TEX_progenitor	4.69583	1.54095	0.777719	0.364829	0.377838	0	0.362003	0.2489	0.764292	0.391475	0.733505	0	0.0600588	0.729175	0.823001	0	0.257157
CTGCGGAAGTTGTAGA-1	TEX_progenitor	1.57493	1.17549	0.640856	0.338601	0.471104	0.704089	0.319662	0.386829	0	0.390787	0.703506	0	0.155069	0	0.840713	0	0.361376
CTGCGGACAGCCAATT-1	TEX_intermediate	4.7534	15.1045	0	0.340282	0.481549	0	0.405624	0.422904	0	0.400069	0.259288	0.769118	0.741718	0	0.420326	0	0.424365
CTGCGGAGTATGAATG-1	TEX_intermediate	4.98627	13.1452	0.812607	0.387357	0.626922	0	0.504298	0.734958	0	0.322998	0.338318	0.73793	0.870335	0	0.390903	0	0.410454
CTGCGGAGTCAAACTC-1	TEX_terminally	13.0115	4.81841	0.722712	0.395091	0.642203	0	0.361271	0.543045	0	0.429632	0.369313	0	0.0900178	0	0.134349	0	0.336774
CTGCGGAGTCGCGTGT-1	TEX_progenitor	-2.28155	2.8435	0	0.29388	0.440956	0.762634	0.286831	0.496212	0	0.398419	0.725495	0	0.092067	0.688542	0.848416	0	0.368911
CTGCGGATCAGGTAAA-1	TEX_progenitor	0.800235	0.436046	0.652335	0.460995	0.336984	0	0.236946	0.41857	0.767414	0.362736	0.702787	0	0.106551	0.822788	0.801112	0	0.248197
CTGCTGTAGTTACGGG-1	TEX_terminally	7.2812	2.17055	0.69974	0.471755	0.642443	0.90957	0.453178	0.705388	0	0.289034	0.125057	0	0.116951	0	0.0701838	0	0.177248
CTGCTGTCACATCTTT-1	TEX_intermediate	4.33592	8.69324	0.737628	0.410894	0.683238	0.721679	0.608368	0.787162	0	0.322379	0.378593	0.846203	0.721161	0	0.371709	0	0.413521
CTGCTGTCAGGTTTCA-1	TEX_terminally	12.0734	6.74636	0	0.282448	0.600681	0.760585	0.699177	0.753833	0	0.287315	0.30795	0	0.0458449	0	0.148238	0	0.159446
CTGCTGTCATCATCCC-1	TEX_intermediate	4.70342	14.4421	0.858028	0.472764	0.526553	0.85381	0.487471	0.642112	0	0.306703	0.349397	0.750671	0.927062	0	0.456357	0	0.314385
CTGCTGTGTCTAGGTT-1	TEX_terminally	11.2745	2.55987	0.69368	0.658373	0.671688	0.762125	0.42085	0.754759	0	0.338742	0.24913	0	0.110368	0	0.103909	0	0.291492
CTGCTGTGTCTGCAAT-1	TEX_progenitor	1.50319	0.553571	0.663639	0.391392	0.417221	0	0.239049	0.321889	0	0.335442	0.777338	0	0.119641	0	0.805961	0	0.319222
CTGCTGTTCATTTGGG-1	TEX_progenitor	1.28985	-0.445707	0.816337	0.590451	0.304319	0	0.361134	0.372864	0	0.37353	0.784311	0	0.0903819	0	0.780635	0	0.312648
CTGGTCTAGATCCCAT-1	TEX_terminally	5.39956	4.18949	0.685925	0.43813	0.662448	0.753604	0.684454	0.723533	0	0.378549	0.217079	0.739476	0.0811405	0.769854	0.120502	0	0.63421
CTGGTCTAGGAGTTTA-1	TEX_progenitor	0.880344	0.291145	0	0.372562	0.327212	0	0.208688	0.317361	0	0.344311	0.72489	0	0.125199	0.826021	0.813078	0	0.334367
CTGGTCTAGGGCACTA-1	TEX_terminally	11.824	3.21882	0.704188	0.51345	0.592673	0	0.582716	0.730513	0	0.35098	0.329482	0	0.0444929	0	0.0881067	0	0.220127
CTGGTCTCAACACGCC-1	TEX_progenitor	-0.968794	0.828881	0	0.444183	0.38256	0	0.390306	0.348534	0	0.343211	0.723879	0	0.110304	0.754962	0.822326	0	0.15516
CTGGTCTCAATGTTGC-1	TEX_terminally	10.8881	8.0458	0.69568	0.54304	0.590886	0.853118	0.499863	0.740639	0	0.419663	0.201074	0	0.0747725	0	0.119809	0	0.148794
CTGGTCTGTTCACCTC-1	TEX_terminally	10.356	6.05938	0	0.54573	0.562688	0	0.458802	0.720698	0	0.339636	0.244397	0	0.0764569	0	0.104075	0	0.350079
CTGGTCTTCCAGTAGT-1	TEX_intermediate	5.10484	9.4243	0.82793	0.477808	0.657398	0	0.565432	0.650977	0	0.233689	0.363493	0.75442	0.67832	0	0.391576	0	0.486771
CTGTGCTAGATAGCAT-1	TEX_terminally	11.6962	6.62716	0	0.375252	0.527879	0.766809	0.559076	0.629622	0	0.275627	0.191295	0	0.0447501	0	0.142184	0	0.360596
CTGTGCTCAAGGTTTC-1	TEX_intermediate	4.44157	14.5833	0.713107	0.242771	0.478438	0.872288	0.493141	0.60834	0.838908	0.366311	0.337019	0.855934	0.748913	0	0.390027	0	0.421301
CTGTGCTCACCTGGTG-1	TEX_terminally	10.6658	6.0699	0.80197	0.509415	0.607648	0.969995	0.939369	0.690721	0	0.424407	0.169947	0	0.071626	0	0.0905634	0.856508	0.26666
CTGTGCTTCATGCATG-1	TEX_terminally	12.7626	5.97842	0.705595	0.470074	0.63697	0	0.41134	0.541692	0	0.340804	0.200718	0	0.0727089	0	0.0988937	0	0.399956
CTGTGCTTCGAGAGCA-1	TEX_terminally	10.4546	4.88286	0.675522	0.369536	0.578285	0.742176	0.454641	0.768401	0	0.473909	0.224953	0	0.112331	0	0.124671	0	0.430552
CTGTGCTTCGATGAGG-1	TEX_intermediate	6.95576	11.998	0.69667	0.452589	0.502692	0	0.449703	0.645026	0	0.414919	0.320666	0	0.708298	0	0.399928	0	0.507166
CTGTTTAAGTACGCCC-1	TEX_terminally	3.56082	6.449	0.623232	0.209818	0.712962	0.825315	0.797394	0.75102	0	0.269371	0.193524	0.671889	0.0914751	0	0.0987696	0	0.196706
CTGTTTAAGTGCAAGC-1	TEX_progenitor	0.437844	0.396714	0.646938	0.417956	0.466642	0	0.297577	0.365748	0.761066	0.497834	0.849665	0	0.0538888	0.726098	0.8321	0	0.159357
CTGTTTACATAACCTG-1	TEX_intermediate	5.93949	13.5161	0.849807	0.51883	0.50899	0.727449	0.494239	0.692698	0	0.353592	0.20475	0	0.655346	0	0.451171	0.841564	0.348975
CTGTTTACATGCCCGA-1	TEX_terminally	10.5878	4.09341	0.676925	0.434432	0.536208	0	0.534568	0.762468	0	0.384668	0.148318	0	0.0764742	0	0.128573	0	0.349601
CTGTTTAGTACCGCTG-1	TEX_intermediate	5.75657	11.9178	0.790811	0.488231	0.573333	0	0.391084	0.570185	0	0.304435	0.308612	0.852551	0.845823	0	0.371819	0	0.295573
CTGTTTATCACGACTA-1	TEX_intermediate	3.69591	7.94937	0	0.237391	0.761383	0	0.639872	0.780128	0	0.271365	0.343625	0	0.769769	0	0.469536	0	0.482149
CTGTTTATCACTTCAT-1	TEX_progenitor	4.375	1.2398	0.621849	0.563887	0.465491	0	0.275583	0.37974	0.731549	0.320248	0.741355	0.670397	0.108266	0.841552	0.847921	0	0.19502
CTGTTTATCATCACCC-1	TEX_intermediate	6.11676	13.796	0.837121	0.578682	0.569295	0	0.471696	0.538928	0	0.259539	0.32592	0.764314	0.701237	0	0.45947	0	0.186985
CTGTTTATCTTGAGAC-1	TEX_progenitor	1.25371	-0.12353	0	0.37189	0.364942	0.767111	0.344947	0.319725	0.821391	0.260502	0.75271	0	0.0999679	0	0.768748	0	0.278031
CTTAACTAGCCACCTG-1	TEX_intermediate	1.11152	6.48246	0	0	0.845893	0.642945	0.606813	0.749864	0.68844	0.363974	0.537532	0.768687	0.724721	0	0.439219	0.846225	0.395746
CTTAACTAGCTAACTC-1	TEX_intermediate	5.7341	13.2939	0.68978	0.48386	0.537174	0	0.468496	0.718376	0	0.308147	0.276291	0	0.726258	0	0.349944	0	0.285982
CTTAACTCAGCTGCAC-1	TEX_intermediate	6.67078	10.9599	0.708913	0.496974	0.444274	0	0.277641	0.474113	0	0.394706	0.278357	0	0.832022	0.795656	0.327545	0	0.297529
CTTAACTCATTATCTC-1	TEX_terminally	8.17862	2.5116	0	0.600202	0.522507	0.76991	0.647554	0.666814	0	0.391062	0.211174	0	0.0513371	0	0.152935	0	0.248084
CTTAACTGTAGCTCCG-1	TEX_progenitor	0.522335	2.17633	0	0.373571	0.489116	0.677698	0.483493	0.427959	0	0.389275	0.735495	0	0.0654988	0.692311	0.891526	0	0.163461
CTTAACTTCACGACTA-1	TEX_terminally	12.2505	4.10458	0	0.48655	0.51833	0	0.298217	0.664267	0	0.412857	0.257801	0	0.122069	0	0.136367	0	0.258108
CTTAACTTCCAGAAGG-1	TEX_intermediate	5.132	15.0153	0.871463	0.556826	0.50376	0.779748	0.464609	0.528117	0	0.35978	0.199562	0	0.725466	0	0.390229	0	0.180327
CTTACCGAGAAGGGTA-1	TEX_progenitor	3.14152	5.53083	0.720138	0.320444	0.52339	0.791194	0.53882	0.56056	0.752211	0.417257	0.829211	0	0.129086	0.717649	0.939196	0	0.242372
CTTACCGAGAATAGGG-1	TEX_terminally	12.6149	6.45275	0.836269	0.566577	0.504183	0	0.497805	0.63526	0	0.250464	0.174548	0	0.0480309	0	0.0862518	0	0.310318
CTTACCGAGTGTCTCA-1	TEX_progenitor	1.82047	-0.0824371	0.691152	0.473436	0.284867	0.848136	0.424005	0.255945	0.813079	0.403025	0.818149	0	0.0725232	0.775721	0.754491	0	0.259284
CTTACCGTCACAGTAC-1	TEX_terminally	4.14741	6.22932	0.757396	0.441493	0.810422	0.654791	0.464746	0.938099	0	0.323823	0.172105	0.642515	0.163603	0	0.0677595	0	0.200323
CTTACCGTCTCTAAGG-1	TEX_intermediate	3.5927	8.38329	0	0.367518	0.645686	0	0.579881	0.675583	0	0.246683	0.481772	0	0.747064	0	0.323702	0	0.514786
CTTACCGTCTCTGCTG-1	TEX_intermediate	3.69238	13.2523	0	0.428379	0.515059	0	0.413214	0.612413	0.78943	0.428326	0.327326	0.861528	0.75227	0	0.442589	0	0.353131
CTTAGGAAGAATGTTG-1	TEX_progenitor	-0.446302	1.49056	0.661817	0.340619	0.468838	0	0.279424	0.436605	0	0.359161	0.675681	0	0.073921	0	0.824609	0	0.255053
CTTAGGACAAAGGAAG-1	TEX_intermediate	5.78809	7.44655	0	0.329186	0.737697	0	0.593096	0.788303	0	0.342454	0.244881	0	0.757497	0	0.422042	0	0.243921
CTTAGGACAAGTACCT-1	TEX_progenitor	2.0084	3.10518	0.777955	0.254876	0.517136	0	0.37668	0.507052	0.694719	0.318322	0.836213	0	0.0504473	0.662799	0.914213	0	0.193017
CTTAGGACAGGCTCAC-1	TEX_terminally	12.1624	3.52826	0.792602	0.49193	0.511813	0	0.367032	0.759987	0	0.190512	0.275576	0	0.117899	0	0.0733937	0	0.253923
CTTAGGAGTAGGACAC-1	TEX_intermediate	4.67214	8.83763	0.848601	0.584062	0.671113	0	0.633013	0.603834	0	0.345136	0.423236	0.712515	0.629985	0	0.332085	0	0.229537
CTTAGGATCAAACCGT-1	TEX_progenitor	2.80054	0.951945	0	0.366174	0.301949	0	0.385825	0.26923	0	0.392437	0.705125	0	0.0751529	0.962157	0.745538	0	0.380356
CTTAGGATCAACCAAC-1	TEX_terminally	11.0688	4.18243	0	0.383658	0.658611	0	0.391861	0.691922	0	0.290134	0.339287	0	0.0489366	0.777034	0.153155	0	0.312581
CTTAGGATCGCCTGAG-1	TEX_intermediate	7.34757	11.245	0	0.393746	0.500647	0	0.246639	0.582554	0	0.338261	0.369384	0	0.690376	0	0.521923	0	0.394985
CTTAGGATCTGAAAGA-1	TEX_intermediate	6.66486	13.4794	0	0.312374	0.583697	0	0.415684	0.642837	0	0.397456	0.285786	0	0.842899	0.770829	0.447663	0	0.519859
CTTCTCTAGTATCGAA-1	TEX_intermediate	6.87128	10.4389	0	0.383995	0.583599	0	0.563877	0.717131	0	0.345823	0.237457	0	0.75372	0	0.435097	0	0.168835
CTTCTCTAGTTATCGC-1	TEX_intermediate	3.7619	13.0218	0.852214	0.500336	0.613891	0	0.415638	0.573514	0.81232	0.32561	0.480694	0	0.79321	0	0.377731	0	0.275228
CTTCTCTCACATAACC-1	TEX_progenitor	-2.74033	1.87358	0.620294	0.26698	0.404268	0	0.311751	0.364175	0	0.44627	0.761991	0	0.0777025	0	0.858894	0	0.227239
CTTCTCTCATCATCCC-1	TEX_progenitor	1.37629	0.727685	0	0.334902	0.40756	0	0.304435	0.416317	0	0.359505	0.748335	0	0.0941464	0	0.786195	0	0.155757
CTTCTCTGTGGTAACG-1	TEX_terminally	7.70796	2.31967	0.742519	0.54842	0.532394	0	0.555327	0.563791	0	0.296116	0.1343	0	0.100716	0	0.149985	0	0.224919
CTTCTCTTCTTGTTTG-1	TEX_intermediate	5.00227	9.03233	0.76196	0.443847	0.644065	0	0.393553	0.602289	0	0.357236	0.289055	0	0.768675	0	0.400395	0	0.461788
CTTGGCTAGACATAAC-1	TEX_terminally	9.50156	3.52414	0	0.255212	0.677954	0	0.492318	0.790284	0.777861	0.314816	0.323807	0	0.131459	0	0.139039	0	0.261898
CTTGGCTAGTTGTAGA-1	TEX_terminally	11.0035	4.18862	0.783818	0.139206	0.56127	0	0.285414	0.69108	0	0.392162	0.201256	0	0.0821407	0	0.111061	0	0.449877
CTTGGCTCATCTCGCT-1	TEX_progenitor	0.843115	-0.578161	0.805141	0.402152	0.333249	0.743843	0.265066	0.256926	0.891525	0.380543	0.618061	0	0.125272	0.759882	0.755375	0	0.237968
CTTGGCTGTACAGTTC-1	TEX_terminally	13.3616	5.03792	0.703132	0.47848	0.58739	0	0.424097	0.727256	0	0.275215	0.0640157	0	0.18023	0	0.158846	0	0.50593
CTTGGCTGTGCGAAAC-1	TEX_terminally	12.2373	7.11007	0.793325	0.303968	0.644348	0	0.496205	0.557677	0.838174	0.332073	0.205798	0	0.119928	0	0.146323	0	0.251729
CTTGGCTTCCACGCAG-1	TEX_intermediate	6.17555	14.7219	0.920543	0.689307	0.435966	0	0.304801	0.431781	0	0.311035	0.400932	0.905164	0.525853	0	0.47746	0	0.384113
CTTGGCTTCCACTCCA-1	TEX_terminally	11.9921	8.88482	0.776996	0.287492	0.569172	0	0.543896	0.580229	0	0.33056	0.177361	0	0.106193	0	0.117104	0	0.212126
CTTGGCTTCCAGGGCT-1	TEX_progenitor	-0.528322	4.10035	0	0.20074	0.531704	0.665207	0.323182	0.514965	0	0.334067	0.921001	0	0.0305979	0.679551	0.935564	0	0.231383
CTTGGCTTCTGGTGTA-1	TEX_progenitor	1.26017	-0.1189	0.823368	0.417956	0.289272	0	0.251029	0.236192	0	0.35043	0.67471	0	0.0744039	0.924115	0.724731	0	0.324373
CTTTGCGAGCCTATGT-1	TEX_progenitor	1.67456	-1.51321	0	0.368863	0.296052	0	0.210105	0.224063	0	0.355724	0.599265	0	0.125464	0	0.750876	0	0.299552
CTTTGCGAGGTCATCT-1	TEX_progenitor	1.5835	-2.30753	0.72402	0.297579	0.223905	0	0.180887	0.141205	0	0.463389	0.655997	0	0.0885664	0.812611	0.667746	0	0.277046
CTTTGCGAGTCCAGGA-1	TEX_intermediate	7.77781	7.70588	0.668574	0.273369	0.577614	0	0.462597	0.584058	0.786518	0.431076	0.384007	0	0.712592	0	0.347977	0	0.2746
CTTTGCGCAATCTGCA-1	TEX_terminally	11.4999	7.31077	0	0.408541	0.655907	0.748239	0.453406	0.786281	0	0.297353	0.180551	0	0.0743081	0	0.137775	0	0.276889
CTTTGCGCATCATCCC-1	TEX_intermediate	5.9016	14.3708	0	0.371217	0.392016	0	0.485414	0.388791	0	0.351461	0.354468	0.796575	0.661422	0	0.415491	0	0.478369
CTTTGCGCATCTCCCA-1	TEX_terminally	9.34317	6.6795	0.798125	0.406187	0.817226	0	0.534294	0.881299	0	0.305535	0.195779	0	0.0755155	0	0.130284	0	0.217065
CTTTGCGGTACTTGAC-1	TEX_intermediate	5.22736	9.99018	0	0.254876	0.530323	0	0.4107	0.585408	0	0.400756	0.124428	0	0.679351	0	0.343488	0	0.339846
CTTTGCGGTCACTGGC-1	TEX_intermediate	5.58326	11.6419	0.764281	0.504035	0.643853	0.750916	0.537814	0.688895	0	0.361911	0.18893	0	0.848377	0	0.458018	0	0.393864
CTTTGCGGTCGTGGCT-1	TEX_terminally	11.0241	5.32347	0	0.66846	0.652647	0.767666	0.425011	0.750932	0	0.267858	0.28261	0	0.0502631	0	0.163216	0	0.311098
CTTTGCGGTGCGATAG-1	TEX_progenitor	2.16438	4.94083	0.616314	0.449563	0.626323	0	0.522817	0.491057	0.725039	0.31516	0.892336	0.664431	0.0871254	0.872983	0.941557	0	0.213868
CTTTGCGGTTCGGCAC-1	TEX_terminally	12.2651	4.59058	0	0.476799	0.60386	0.794832	0.405167	0.634011	0	0.371812	0.177881	0	0.0928343	0	0.11496	0	0.347466
CTTTGCGTCAGTTTGG-1	TEX_terminally	12.6189	8.37007	0.895707	0.631809	0.539325	0	0.446822	0.562461	0	0.292403	0.209	0	0.0565618	0	0.150808	0	0.344441
GAAACTCCAAAGCAAT-1	TEX_intermediate	6.69461	13.8383	0.833797	0.622394	0.56414	0	0.321033	0.691914	0	0.322723	0.302602	0.760735	0.749689	0	0.443767	0	0.294458
GAAACTCCAATGCCAT-1	TEX_terminally	11.0123	7.97146	0	0.420309	0.560254	0	0.487014	0.775333	0	0.263321	0.131493	0	0.0767418	0	0.145533	0	0.293836
GAAACTCCAATGTTGC-1	TEX_progenitor	0.746986	2.91805	0	0.27505	0.545276	0	0.318656	0.486907	0.809031	0.464902	0.837817	0	0.0806657	0.681342	0.922501	0	0.284851
GAAACTCCAGCTCGCA-1	TEX_intermediate	5.67304	11.5964	0.779548	0.396772	0.49401	0.767666	0.574028	0.613131	0	0.309935	0.460097	0.753274	0.685556	0	0.516894	0	0.264647
GAAACTCGTAAATACG-1	TEX_terminally	7.19854	10.3969	0.861931	0.286147	0.47421	0.858096	0.426612	0.667651	0	0.340254	0.227628	0	0.048411	0.785882	0.129618	0	0.370398
GAAACTCGTGACTACT-1	TEX_progenitor	2.92006	1.20527	0	0.337256	0.403492	0	0.305121	0.322659	0	0.422069	0.748702	0	0.140441	0	0.826883	0	0.228284
GAAACTCGTTACGCGC-1	TEX_progenitor	-0.914997	1.41141	0.627711	0.519839	0.465225	0	0.334431	0.386007	0	0.389137	0.811	0	0.0828624	0.795093	0.837633	0	0.396385
GAAACTCTCGGTCCGA-1	TEX_intermediate	4.14384	11.058	0.781828	0.0914593	0.665647	0.770168	0.399268	0.714411	0	0.382399	0.48394	0	0.627161	0	0.386276	0	0.285898
GAAATGAAGCTGAACG-1	TEX_intermediate	5.52156	14.4497	0.844658	0.338937	0.490139	0.876008	0.416507	0.611308	0	0.312616	0.29755	0	0.776536	0.804159	0.376994	0	0.339632
GAAATGAAGTAGGCCA-1	TEX_terminally	9.95499	6.42078	0.660253	0.629455	0.664543	0	0.56086	0.743253	0	0.322585	0.254709	0	0.0649346	0	0.123759	0	0.309785
GAAATGACAATAGAGT-1	TEX_intermediate	4.61555	13.2152	0.689355	0.472764	0.542337	0	0.429081	0.707871	0	0.264146	0.249812	0	0.812888	0	0.350284	0	0.378303
GAAATGACAGACGCAA-1	TEX_terminally	11.259	5.57253	0.663571	0.639879	0.830249	0	0.471513	0.690758	0	0.369268	0.290756	0	0.0407886	0	0.110041	0	0.328814
GAAATGAGTAGCCTAT-1	TEX_progenitor	8.33684	13.081	0	0.46503	0.0965948	0	0.270782	0.190953	0	0.336404	0.474711	0	0.104982	0	0.618122	0	0.329665
GAAATGAGTAGCTGCC-1	TEX_terminally	12.3734	7.30455	0	0.487895	0.571249	0.759537	0.44577	0.777688	0	0.322104	0.288994	0	0.0481153	0	0.0995475	0	0.301622
GAAATGATCAGGTTCA-1	TEX_terminally	11.8493	5.34653	0	0.54573	0.606226	0	0.440101	0.725206	0	0.390306	0.190139	0	0.0508717	0	0.218006	0.878411	0.313593
GAAATGATCCTCGCAT-1	TEX_intermediate	6.57902	13.5301	0.696625	0.335575	0.600885	0	0.576863	0.716881	0	0.26614	0.347797	0.751012	0.769314	0	0.337074	0	0.282979
GAAATGATCGCGCCAA-1	TEX_intermediate	5.33024	12.2437	0.705791	0.525555	0.524907	0	0.511248	0.601302	0	0.231076	0.264176	0	0.59553	0	0.38699	0	0.297253
GAAATGATCTCTGCTG-1	TEX_intermediate	4.63192	14.8755	0.84958	0.627102	0.548702	0	0.425743	0.501393	0	0.290959	0.430838	0.741582	0.702909	0	0.305635	0	0.169
GAAATGATCTGTCTCG-1	TEX_intermediate	7.56003	12.9625	0.914478	0.608608	0.41532	0.826939	0.454184	0.463924	0	0.24352	0.187848	0	0.617188	0.84477	0.404544	0	0.224075
GAACATCAGTTACCCA-1	TEX_progenitor	-2.75888	1.57719	0	0.350034	0.344396	0.727265	0.164701	0.361674	0.778726	0.516054	0.783762	0	0.112497	0.742947	0.821302	0	0.214787
GAACATCCAACTGCTA-1	TEX_terminally	11.7877	3.49149	0	0.656019	0.593913	0	0.388706	0.719746	0	0.287178	0.195428	0	0.144905	0	0.165677	0	0.353046
GAACATCCAAGCGAGT-1	TEX_progenitor	1.41786	0.701777	0.815414	0.578682	0.372085	0.718304	0.354458	0.329715	0	0.416294	0.678409	0	0.0872121	0.824429	0.821509	0	0.287606
GAACATCCAATGTAAG-1	TEX_intermediate	4.31095	14.0661	0.848285	0.602892	0.588206	0	0.44481	0.570202	0	0.294122	0.276525	0.740189	0.808575	0	0.495405	0	0.146257
GAACATCCATGCGCAC-1	TEX_terminally	11.362	6.80832	0.75385	0.366846	0.748441	0.739472	0.527984	0.779772	0	0.376074	0.22249	0	0.104844	0	0.156778	0	0.274093
GAACATCTCGCCCTTA-1	TEX_terminally	10.3592	3.7687	0	0.593141	0.604218	0.840405	0.508642	0.691697	0.804812	0.389343	0.454896	0	0.138249	0	0.116583	0.869535	0.268906
GAACATCTCTTCAACT-1	TEX_progenitor	0.177137	1.30788	0.616427	0.618695	0.52356	0.67725	0.286923	0.488336	0.725172	0.280165	0.874919	0	0.103055	0.691853	0.902189	0	0.17772
GAACCTAAGAAACCAT-1	TEX_progenitor	3.49154	0.182168	0.684858	0.389038	0.448331	0.752432	0.284042	0.297917	0	0.356961	0.659979	0	0.0739383	0.85935	0.784835	0	0.267563
GAACCTAAGGATGGAA-1	TEX_terminally	7.28708	2.95789	0.669072	0.587761	0.711053	0	0.611523	0.861476	0	0.247164	0.210162	0	0.0708308	0	0.0415409	0	0.38846
GAACCTACAAGGGTCA-1	TEX_terminally	8.31058	3.83102	0.794839	0.652656	0.6757	0	0.496159	0.835833	0	0.24132	0.218754	0	0.053189	0	0.112747	0	0.33387
GAACCTACAGTACACT-1	TEX_terminally	13.1568	4.69916	0.702607	0.375588	0.522563	0	0.467764	0.654154	0	0.376006	0.265218	0	0.115415	0	0.146114	0	0.30748
GAACCTATCAACGGCC-1	TEX_intermediate	6.05971	14.03	0	0.52421	0.369194	0.796976	0.473891	0.408444	0	0.295428	0.247075	0.782034	0.911277	0	0.360597	0	0.359131
GAACGGAAGCGTGAGT-1	TEX_intermediate	5.31385	12.1498	0.70697	0.389711	0.549827	0	0.518701	0.613754	0.831688	0.361293	0.313478	0	0.81028	0	0.410965	0	0.273687
GAACGGAAGTACGCCC-1	TEX_terminally	9.95351	7.54745	0.762676	0.280767	0.707403	0.749154	0.683631	0.718588	0	0.339223	0.378387	0	0.0701801	0	0.130222	0	0.261229
GAACGGAAGTTGTCGT-1	TEX_intermediate	3.52975	9.66254	0.663741	0.342972	0.671202	0	0.547096	0.707134	0	0.320248	0.433151	0.715561	0.939307	0	0.435051	0	0.557045
GAACGGACAAGCTGTT-1	TEX_intermediate	6.59146	12.8211	0.89801	0.571284	0.57756	0	0.313077	0.7348	0	0.249708	0.326335	0.7234	0.753124	0	0.386181	0	0.388303
GAACGGACACCAGATT-1	TEX_intermediate	1.14637	7.95628	0	0.245124	0.87331	0	0.625423	0.796238	0	0.32781	0.526667	0	0.757698	0	0.498834	0	0.301287
GAACGGAGTATGGTTC-1	TEX_progenitor	-0.282882	0.543915	0.740196	0.527909	0.410022	0	0.244856	0.366262	0.775761	0.366449	0.810569	0	0.125836	0.740118	0.812653	0	0.145504
GAACGGAGTCTAGTCA-1	TEX_progenitor	-0.555129	1.17913	0.755188	0.469065	0.412286	0.74094	0.383356	0.399958	0	0.42867	0.684154	0	0.0727131	0.756916	0.837035	0	0.316017
GAACGGATCTTCGAGA-1	TEX_terminally	10.8425	6.84046	0.674136	0.464358	0.778204	0	0.452766	0.789518	0	0.330217	0.268948	0	0.128261	0	0.109026	0.856839	0.251231
GAAGCAGCACCGGAAA-1	TEX_intermediate	5.43755	12.664	0	0.391056	0.590528	0	0.517695	0.721146	0	0.38845	0.311065	0	0.921478	0	0.400579	0	0.44338
GAAGCAGGTTCAGTAC-1	TEX_progenitor	0.607938	2.74055	0	0.197377	0.463459	0.779803	0.26406	0.405088	0	0.326985	0.682841	0	0.112341	0	0.867538	0	0.165871
GAAGCAGGTTGTTTGG-1	TEX_progenitor	0.970407	-0.473323	0.674621	0.605918	0.442697	0	0.275034	0.304917	0	0.378962	0.729439	0	0.0657269	0	0.730503	0	0.297578
GAATAAGAGCGATAGC-1	TEX_progenitor	-0.745069	2.43848	0.697761	0.352051	0.507922	0	0.32931	0.471302	0	0.377174	0.896275	0	0.0777174	0.692592	0.903138	0	0.332168
GAATAAGAGCTATGCT-1	TEX_terminally	13.7365	5.41067	0	0.484533	0.572192	0	0.425743	0.554333	0	0.416088	0.159998	0	0.0629536	0	0.147627	0	0.522641
GAATAAGAGGTGCTTT-1	TEX_intermediate	5.58953	12.2804	0	0.36651	0.531661	0	0.519342	0.501854	0	0.314679	0.383219	0	0.657271	0	0.375235	0	0.40524
GAATAAGCACCGATAT-1	TEX_terminally	10.6637	3.0828	0.659332	0.586752	0.629945	0	0.414403	0.849829	0	0.419938	0.146873	0	0.124068	0	0.161757	0	0.422379
GAATAAGGTATCACCA-1	TEX_intermediate	7.13774	12.2257	0	0.270007	0.495108	0	0.331824	0.523294	0	0.365143	0.295825	0	0.760008	0	0.387626	0	0.386231
GAATAAGGTTCTGGTA-1	TEX_progenitor	4.28847	1.47076	0.64181	0.530599	0.511839	0	0.42021	0.440321	0	0.370299	0.796464	0	0.161674	0.864023	0.797561	0	0.141385
GAATGAAAGGTGATTA-1	TEX_progenitor	0.826768	2.55755	0	0.666443	0.514449	0.677823	0.399771	0.444415	0	0.341904	0.781582	0	0.101738	0.782985	0.850962	0	0.445979
GAATGAAAGTATGACA-1	TEX_intermediate	3.11085	14.1794	0	0.452589	0.504527	0	0.255784	0.543677	0	0.335717	0.183754	0	0.809398	0	0.373548	0	0.620209
GAATGAACAATAACGA-1	TEX_progenitor	0.981345	1.58449	0.630412	0.54573	0.447418	0.692615	0.327115	0.494694	0	0.392369	0.815888	0	0.0615686	0.851194	0.870715	0	0.321711
GAATGAACAGCCAATT-1	TEX_intermediate	4.47373	12.1156	0.718381	0.408877	0.610935	0	0.581619	0.544705	0	0.241939	0.47569	0	0.645785	0	0.41461	0	0.397518
GAATGAACAGGATTGG-1	TEX_terminally	13.5143	4.96456	0.818333	0.438467	0.466473	0	0.209739	0.629519	0	0.270608	0.0809947	0	0.0587857	0	0.180796	0	0.354703
GAATGAAGTAGGGACT-1	TEX_progenitor	0.317695	2.02794	0.798869	0.404506	0.494506	0.671679	0.320485	0.510558	0	0.359299	0.772916	0	0.16122	0	0.861138	0	0.242451
GAATGAATCATAAAGG-1	TEX_intermediate	3.38789	8.13981	0.630693	0.135508	0.790604	0.781595	0.642433	0.779861	0	0.365624	0.339791	0	0.706663	0	0.427713	0	0.0787102
GAATGAATCCGCGCAA-1	TEX_intermediate	5.8617	11.0345	0.749462	0.221923	0.610896	0	0.422588	0.808256	0.786643	0.31571	0.576	0.807973	0.821388	0	0.438862	0	0.356497
GACACGCAGAAAGTGG-1	TEX_terminally	11.5103	3.93844	0.823323	0.688971	0.634042	0.763782	0.363512	0.783001	0	0.291578	0.141779	0	0.0764474	0.780251	0.152644	0	0.285048
GACACGCCAAAGGAAG-1	TEX_intermediate	5.81739	13.2944	0.73405	0.583053	0.6484	0	0.355693	0.70573	0.768544	0.36418	0.316735	0	0.78791	0	0.370734	0	0.213156
GACACGCCAAGAAGAG-1	TEX_terminally	10.0882	5.1022	0.730974	0.314728	0.629479	0	0.41038	0.78155	0.764932	0.408869	0.286133	0	0.0656781	0	0.135727	0	0.183472
GACACGCTCATAACCG-1	TEX_intermediate	6.26545	10.2239	0.813919	0.824479	0.639101	0	0.453269	0.628003	0	0.457064	0.245693	0.790288	0.737301	0	0.346929	0	0.296056
GACACGCTCGAGGTAG-1	TEX_intermediate	7.57293	12.2829	0	0.319771	0.447298	0	0.444262	0.52991	0	0.460571	0.172041	0	0.600656	0	0.374988	0	0.388935
GACACGCTCGTGGTCG-1	TEX_terminally	12.9119	4.0953	0.784923	0.498319	0.586147	0.862371	0.496296	0.598018	0	0.395394	0.195504	0	0.0542193	0	0.141113	0	0.330379
GACACGCTCTATCGCC-1	TEX_progenitor	-0.0230621	1.36554	0.64947	0.396772	0.51328	0.713553	0.247234	0.408687	0	0.377999	0.719669	0	0.100029	0	0.789102	0	0.224628
GACACGCTCTTCGAGA-1	TEX_intermediate	1.95328	7.76385	0.760543	0.565568	0.797862	0	0.506996	0.688209	0	0.47934	0.284797	0	0.798157	0	0.391113	0	0.22926
GACAGAGAGCTACCTA-1	TEX_intermediate	7.88963	12.7348	0	0.150303	0.357577	0.818765	0.340558	0.419789	0	0.388862	0.354601	0	0.563079	0	0.322239	0	0.351325
GACAGAGCATGCGCAC-1	TEX_intermediate	6.93687	13.4941	0.830898	0.488568	0.514138	0.77209	0.377549	0.576086	0	0.351461	0.345276	0	0.855302	0	0.383327	0	0.315019
GACAGAGTCAGAGGTG-1	TEX_terminally	12.5243	5.60338	0.806372	0.43813	0.521414	0	0.472474	0.668028	0	0.290547	0.272424	0	0.0597959	0	0.159435	0	0.358791
GACAGAGTCTTGAGAC-1	TEX_intermediate	6.5995	14.881	0	0.587088	0.459694	0	0.326429	0.541305	0	0.298247	0.283936	0	0.752895	0	0.380921	0	0.430451
GACCAATAGATATGCA-1	TEX_progenitor	-0.911714	1.40718	0.871564	0.558507	0.398462	0	0.215226	0.403368	0	0.393675	0.609752	0	0.144325	0	0.820783	0	0.235984
GACCAATAGCAGACTG-1	TEX_terminally	11.8609	4.04317	0	0.425353	0.576054	0	0.494559	0.750592	0	0.301959	0.194604	0	0.125339	0	0.1483	0	0.267901
GACCAATAGTTGTCGT-1	TEX_intermediate	6.41268	10.0089	0.747941	0.525219	0.620394	0	0.493964	0.590345	0	0.297834	0.310628	0	0.73991	0	0.398198	0	0.148333
GACCAATCACTGTCGG-1	TEX_terminally	12.5108	6.82801	0	0.432751	0.603521	0	0.377229	0.690836	0	0.254245	0.312029	0	0.0743351	0	0.0760601	0	0.147478
GACCAATCATTCACTT-1	TEX_terminally	10.7764	5.70851	0.685513	0.565905	0.615606	0.753152	0.401509	0.695372	0	0.355861	0.239746	0	0.0751553	0	0.148614	0	0.352388
GACCAATGTAGAAGGA-1	TEX_intermediate	1.94931	8.61998	0.761447	0.518494	0.833036	0.747805	0.595656	0.824537	0	0.259058	0.448938	0.784726	0.804134	0	0.395368	0	0.312053
GACCAATGTCTAGGTT-1	TEX_progenitor	0.959928	-0.272481	0	0.469401	0.435686	0.723169	0.357705	0.350038	0.869351	0.363011	0.794738	0	0.0863499	0	0.819014	0	0.283578
GACCAATGTGGTAACG-1	TEX_intermediate	5.66652	9.83112	0	0.137861	0.570201	0.795082	0.329904	0.620621	0	0.304366	0.299482	0	0.642051	0	0.396142	0	0.541726
GACCAATGTTATCGGT-1	TEX_intermediate	6.67956	12.6128	0.867152	0.348016	0.394673	0	0.372519	0.56663	0	0.186937	0.296301	0	0.791506	0	0.443261	0	0.353269
GACCAATTCCGCATAA-1	TEX_intermediate	3.0217	14.3544	0.710736	0.460323	0.498153	0	0.457567	0.687854	0.836118	0.310553	0.300379	0	0.784401	0	0.388464	0	0.398624
GACCAATTCTAACTTC-1	TEX_terminally	6.25061	3.21388	0.6939	0.662071	0.434865	0	0.739781	0.595528	0	0.355861	0.13923	0	0.140618	0	0.119101	0	0.220813
GACCTGGAGGAGTAGA-1	TEX_intermediate	2.73504	7.12217	0.764039	0.321116	0.763546	0	0.522771	0.88317	0.748242	0.357167	0.464576	0	0.843551	0	0.509709	0	0.205252
GACCTGGAGTCATCCA-1	TEX_progenitor	0.785051	2.6902	0.591741	0.343981	0.478761	0	0.328944	0.47222	0	0.465727	0.754442	0	0.136164	0.807635	0.884355	0	0.205213
GACCTGGAGTTAGCGG-1	TEX_intermediate	2.97694	12.0573	0.803961	0.332549	0.635117	0	0.582716	0.647221	0	0.316191	0.407578	0	0.859715	0	0.37764	0	0.254939
[truncated: 6,466 more rows]

## Sheet: Figure_S10c,d
Cell_Barcode	True_Label	UMAP_1	UMAP_2	Klf2			Nr3c1			Rara			Rxra			Att6		Satb1		Notch2		Hlf
				Expression	Activity_SCENIC	Activity_scMINER	Expression	Activity_SCENIC	Activity_scMINER	Expression	Activity_SCENIC	Activity_scMINER	Expression	Activity_SCENIC	Activity_scMINER	Expression	Activity_scMINER	Expression	Activity_scMINER	Expression	Activity_scMINER	Expression	Activity_scMINER
AAACCTGAGCTACCTA_1_1	Spleen	-6.56	11.7225	0.498689	0.426112	0.577504	0	0.0834444	0.274803	0	0.160623	0.558757	0	0.236934	0.135912	0	0.0765951	0.665661	0.525028	0	0.426878	0	0.147419
AAACCTGGTATATCCG_1_1	Spleen	-3.53158	11.8624	0	0.367001	0.472954	0	0.231444	0.284636	0	0.213114	0.361326	0	0.0905923	0.196567	0	0.159586	0	0.419667	0	0.396154	0	0.157723
AAACCTGGTCTACCTC_1_1	Spleen	-4.67729	8.20448	0	0.276949	0.572295	0	0.157003	0.401006	0.612753	0.224045	0.621842	0	0	0.111322	0	0.097082	0.565507	0.544227	0.635082	0.549452	0	0.153207
AAACGGGAGTGGGCTA_1_1	Spleen	-4.29738	12.8846	0	0.345527	0.480616	0	0.176903	0.254816	0	0.278699	0.452738	0	0.0305846	0.190584	0	0.122532	0	0.447448	0	0.300395	0	0.17487
AAACGGGCATGGTAGG_1_1	Spleen	-3.76811	9.34868	0	0.279522	0.529978	0.726047	0.0898698	0.343059	0	0.114055	0.42932	0	0.142857	0.172512	0	0.101041	0.636806	0.502559	0	0.472548	0	0.123467
AAACGGGTCATATCGG_1_1	Spleen	-5.91731	9.29186	0.576254	0.282359	0.577627	0	0.171831	0.348328	0.63085	0.186752	0.544396	0	0.0309717	0.160879	0	0.0790111	0	0.436427	0	0.409007	0	0.134069
AAAGATGGTCCGCTGA_1_1	Spleen	-3.33558	11.8838	0.658502	0.337874	0.415323	0.679478	0.176731	0.190215	0	0.207017	0.2971	0	0.235772	0.238806	0	0.144356	0	0.386176	0.760695	0.398457	0	0.171811
AAAGATGGTCTTGTCC_1_1	Spleen	-4.69611	11.0321	0.783715	0.318611	0.508428	0	0.163923	0.182194	0	0.234264	0.482401	0	0.231901	0.224452	0	0.135528	0.648309	0.438625	0	0.307298	0	0.16048
AAAGATGGTTAGAACA_1_1	Spleen	-6.04564	11.8605	0	0.325769	0.519297	0.61124	0.128444	0.313416	0	0.201762	0.507057	0	0.0569106	0.164434	0	0.123638	0	0.322834	0	0.454357	0	0.135337
AAAGATGTCCCGACTT_1_1	Spleen	-5.37326	12.9688	0	0.567522	0.467404	0.657923	0.157949	0.300119	0.710666	0.200049	0.516989	0	0.237708	0.242482	0	0.109081	0	0.45085	0	0.29579	0	0.178068
AAAGCAACAATCGAAA_1_1	Spleen	-5.98801	12.7112	0	0.403219	0.533494	0	0.170585	0.282866	0	0.175647	0.390344	0	0.0216802	0.21568	0.67506	0.190226	0	0.490767	0	0.413196	0	0.160446
AAAGCAACACCCTATC_1_1	Spleen	-4.61826	12.7934	0	0.592327	0.491323	0	0.295827	0.267799	0	0.289542	0.368395	0	0.0983353	0.216233	0	0.127628	0	0.514853	0	0.35474	0	0.190312
AAAGCAAGTCCAAGTT_1_1	Spleen	-5.43147	11.0692	0.798205	0.428849	0.605231	0.693267	0.210405	0.27795	0.804038	0.270236	0.50349	0	0	0.253619	0.637173	0.130228	0.604247	0.53391	0	0.413937	0	0.127174
AAAGCAAGTCTCCCTA_1_1	Spleen	-4.18752	8.41231	0.636012	0.315312	0.563402	0.602441	0.143809	0.351824	0	0.172323	0.460259	0	0.159892	0.179865	0	0.139884	0	0.523638	0	0.419029	0	0.111875
AAAGTAGAGTGGTAGC_1_1	Spleen	-7.34111	8.47382	0.438895	0.259038	0.606307	0.511101	0.0713027	0.424348	0.64555	0.108597	0.560806	0	0.0642664	0.135016	0	0.0486721	0	0.509278	0.572192	0.54785	0	0.0808041
AAATGCCCAACACCTA_1_1	Spleen	-6.07705	8.22197	0.481698	0.267647	0.577782	0.560946	0.128121	0.380684	0.605915	0.120747	0.561196	0	0.0116144	0.168867	0	0.0962079	0.559196	0.564996	0	0.491056	0	0.123856
AAATGCCCATGCTGGC_1_1	Spleen	-4.2303	10.9348	0.573187	0.231132	0.478552	0	0.319465	0.227777	0.720997	0.349001	0.402183	0	0.0689121	0.195012	0	0.115493	0	0.406661	0	0.3193	0	0.156951
AACACGTCAGGAATGC_1_1	Spleen	-6.20262	8.07813	0.600095	0.363471	0.588162	0	0.031203	0.348077	0	0.0646557	0.564908	0	0	0.130069	0.551897	0.0864178	0.523378	0.502329	0	0.472378	0	0.102588
AACCGCGCAACACCCG_1_1	Spleen	-5.43009	13.3288	0	0.402164	0.436601	0	0.245004	0.258942	0	0.282444	0.320087	0	0.157569	0.218144	0	0.116987	0	0.363457	0	0.305082	0	0.175659
AACGTTGAGAATGTGT_1_1	Spleen	-6.02708	11.7295	0.748225	0.413643	0.519787	0	0.114218	0.327385	0	0.204738	0.370745	0	0.199381	0.226231	0	0.115783	0.624063	0.513854	0.798471	0.408804	0	0.143173
AACGTTGAGCTCCCAG_1_1	Spleen	-3.18506	11.824	0	0.178058	0.47566	0.672468	0.0586023	0.267641	0	0.151187	0.297529	0	0.0154859	0.19477	0	0.170165	0	0.430185	0	0.393444	0	0.17123
AACGTTGAGGCGCTCT_1_1	Spleen	-5.8002	11.168	0.622521	0.338501	0.597186	0.586825	0.160549	0.372666	0.727889	0.2374	0.431654	0	0.0340689	0.184775	0	0.11581	0.584994	0.537281	0	0.462303	0	0.165149
AACGTTGGTCACTGGC_1_1	Spleen	-5.40532	9.73052	0.570626	0.328704	0.481487	0	0.17196	0.259956	0	0.207293	0.248156	0	0	0.210678	0	0.10421	0	0.462525	0.743931	0.448137	0	0.169519
AACTCAGTCCATGAAC_1_1	Spleen	-3.09107	11.2895	0	0.283283	0.453248	0	0.1861	0.258655	0.72465	0.34035	0.432604	0	0	0.237332	0	0.117892	0	0.448746	0	0.224746	0	0.153798
AACTCAGTCCGCGTTT_1_1	Spleen	-3.18755	7.75448	0.733468	0.428981	0.570899	0	0.153221	0.368944	0.678658	0.270395	0.52537	0	0	0.185096	0	0.0878313	0	0.616011	0	0.379279	0	0.126538
AACTCCCAGGCAGTCA_1_1	Spleen	-3.93827	12.5869	0.570955	0.439603	0.503793	0	0.249216	0.205392	0	0.271745	0.400616	0	0.0212931	0.223361	0	0.0982903	0.662814	0.547852	0.744361	0.332317	0	0.187529
AACTCCCGTTACGGAG_1_1	Spleen	-4.46885	13.5853	0	0.374654	0.472879	0	0.116581	0.2275	0	0.268813	0.309493	0	0.238482	0.224878	0	0.140979	0.654115	0.477593	0.734592	0.458703	0	0.188299
AACTCTTAGGACCACA_1_1	Spleen	-2.92788	12.7749	0.659225	0.368122	0.456773	0	0.209374	0.23152	0	0.222129	0.332484	0	0.178862	0.194031	0	0.132552	0.678195	0.5383	0	0.359382	0	0.184244
AACTCTTTCAACGGCC_1_1	Spleen	-2.70238	9.00097	0.640929	0.410278	0.506112	0.746374	0.247088	0.318767	0	0.296975	0.353533	0	0.160666	0.192605	0	0.11985	0	0.454673	0.737841	0.507995	0	0.185877
AACTCTTTCAATACCG_1_1	Spleen	-1.91761	13.3126	0	0.297599	0.281956	0	0.259187	0.190321	0.781635	0.209311	0.339469	0	0.0689121	0.27642	0	0.156896	0	0.391404	0	0.191107	0	0.180142
AACTGGTAGAAACCGC_1_1	Spleen	-2.12709	10.2797	0	0.280215	0.392286	0	0.143916	0.178883	0	0.194678	0.423846	0	0	0.194216	0.72423	0.132883	0.686806	0.456063	0	0.284429	0	0.176052
AACTGGTAGAGTGACC_1_1	Spleen	-6.26211	9.1337	0.59857	0.322173	0.586199	0.697046	0.12247	0.355181	0.603959	0.124768	0.58783	0	0	0.144894	0	0.102744	0	0.479504	0	0.403428	0	0.134226
AACTGGTAGGAGTCTG_1_1	Spleen	-3.57563	12.0297	0.644831	0.323229	0.491827	0	0.119955	0.245069	0.716795	0.179625	0.449597	0	0.0197445	0.179407	0	0.119356	0	0.378056	0	0.238804	0	0.175669
AACTGGTTCCGTAGGC_1_1	Spleen	-4.82245	12.4409	0	0.312673	0.45152	0	0.154468	0.250285	0	0.23274	0.430852	0	0.257065	0.195668	0	0.156459	0.644963	0.482372	0	0.286481	0	0.173739
AACTTTCCAGCTTAAC_1_1	Spleen	-6.5224	12.9001	0.648638	0.512634	0.543516	0	0.15724	0.375568	0	0.261134	0.37429	0	0.160666	0.198197	0	0.136758	0.702041	0.527659	0.690822	0.482428	0	0.153695
AAGACCTAGACTAGAT_1_1	Spleen	-6.42888	10.6067	0	0.407837	0.537266	0	0.108243	0.341796	0	0.164368	0.393627	0	0.0271003	0.171411	0	0.12013	0	0.548256	0.830394	0.376655	0	0.152846
AAGACCTCAAGTCTAC_1_1	Spleen	-6.95702	12.0896	0.608177	0.227306	0.545661	0	0.119461	0.221112	0	0.160405	0.354526	0	0.0166473	0.182448	0	0.145667	0.706023	0.540298	0	0.355487	0	0.137699
AAGACCTCAGATTGCT_1_1	Spleen	-3.21489	13.1934	0.586637	0.331013	0.464941	0	0.122534	0.249788	0.737916	0.190904	0.261574	0	0.0882695	0.242914	0	0.115929	0	0.507837	0	0.30736	0	0.210015
AAGACCTGTGTGACGA_1_1	Spleen	-3.91335	9.58472	0	0.346055	0.528781	0.646275	0.178042	0.279674	0	0.253818	0.401761	0	0.023616	0.202047	0	0.120593	0.731258	0.618793	0	0.359912	0	0.146488
AAGACCTGTGTTGAGG_1_1	Spleen	-3.75076	13.1506	0.577816	0.280314	0.443441	0	0.149998	0.207475	0	0.197132	0.344726	0	0.0336818	0.195033	0	0.16756	0	0.337413	0	0.191145	0	0.189566
AAGACCTTCAAGAAGT_1_1	Spleen	-7.42501	10.5593	0.634134	0.3576	0.583369	0.564253	0.148945	0.464007	0	0.218108	0.545277	0	0	0.125012	0	0.0766244	0.562492	0.555779	0.729008	0.436418	0	0.157879
AAGACCTTCCTATTCA_1_1	Spleen	-7.09101	8.01467	0.553818	0.41173	0.594202	0	0.122427	0.471398	0.602782	0.135031	0.670199	0	0.0232288	0.0609832	0	0.0420437	0.556305	0.581691	0.681578	0.571752	0	0.0963773
AAGCCGCCATGTAGTC_1_1	Spleen	-1.31038	13.4265	0.627149	0.42598	0.396191	0	0.0424206	0.124802	0	0.275592	0.308221	0	0.145954	0.237583	0	0.19469	0.728048	0.342712	0	0.194322	0	0.223783
AAGCCGCGTAAACCTC_1_1	Spleen	-6.41001	12.1021	0.588504	0.474403	0.550166	0	0.168157	0.360873	0	0.1592	0.459096	0	0.209446	0.158041	0.628859	0.164037	0.596363	0.636736	0	0.468909	0	0.117702
AAGCCGCTCGAACTGT_1_1	Spleen	-7.03447	10.766	0.635798	0.398568	0.58118	0.566174	0.154833	0.438437	0.705464	0.227413	0.469738	0.658841	0.0332946	0.179251	0	0.0743667	0.651069	0.631236	0.731171	0.518846	0	0.136112
AAGGAGCCAAGTTAAG_1_1	Spleen	-3.39296	8.42553	0	0.236575	0.585131	0	0.297352	0.215728	0	0.289775	0.404629	0	0	0.26055	0	0.148135	0	0.472482	0	0.325307	0	0.179146
AAGGAGCCATCACGTA_1_1	Spleen	-3.37203	8.08302	0.666985	0.416909	0.547979	0.638332	0.250419	0.355182	0.689504	0.201806	0.434719	0.74281	0.152149	0.166919	0	0.132925	0	0.413625	0	0.390863	0	0.172301
AAGGCAGCACGCATCG_1_1	Spleen	-5.04105	8.09983	0.693577	0.374588	0.580014	0.562879	0.103688	0.456362	0	0.164165	0.598095	0	0.0874952	0.134968	0	0.105752	0.647766	0.626294	0	0.347437	0	0.136275
AAGGCAGGTGTAATGA_1_1	Spleen	-4.7648	9.60995	0.621934	0.286416	0.595032	0	0.0874629	0.349468	0	0.0893334	0.507202	0	0.0650407	0.199986	0	0.119955	0.584317	0.558468	0	0.469276	0	0.135479
AAGGCAGTCCGTAGTA_1_1	Spleen	-7.04844	9.05235	0	0.304394	0.582446	0.544679	0.110951	0.445268	0	0.121473	0.600248	0	0.203639	0.121867	0	0.0909671	0.54298	0.556432	0.609783	0.553857	0	0.0916395
AAGGTTCTCGGTCCGA_1_1	Spleen	-7.44886	10.43	0	0.298555	0.50908	0	0.148322	0.301659	0	0.213346	0.491054	0	0	0.18297	0.631069	0.114249	0	0.504707	0	0.420648	0	0.161482
AAGTCTGCATCCAACA_1_1	Spleen	-4.01985	13.0185	0	0.369178	0.450018	0.653699	0.150277	0.25229	0.706103	0.221127	0.435741	0	0	0.222838	0	0.12568	0	0.37699	0	0.329324	0	0.171836
AAGTCTGTCACGGTTA_1_1	Spleen	-3.67921	13.8673	0.715459	0.411697	0.461974	0	0.197941	0.149953	0.750267	0.253832	0.386436	0	0.148277	0.199864	0	0.234527	0	0.50928	0	0.368461	0	0.193368
AAGTCTGTCCGTTGCT_1_1	Spleen	-6.7173	11.8646	0.624697	0.295718	0.588793	0	0.168436	0.401135	0	0.246574	0.597275	0	0	0.163385	0	0.0925146	0	0.549849	0	0.460358	0	0.113532
AAGTCTGTCGGAGGTA_1_1	Spleen	-2.43995	13.03	0	0.452006	0.443211	0	0.275949	0.184333	0	0.355301	0.380848	0	0.0929152	0.236665	0	0.143584	0	0.499239	0	0.328172	0	0.20749
AATCCAGAGTTTGCGT_1_1	Spleen	-1.95141	14.0971	0.680519	0.308715	0.367352	0	0.131237	0.158046	0	0.243584	0.365153	0	0.383275	0.272597	0	0.168727	0	0.376403	0	0.252132	0	0.206984
AATCCAGGTAACGACG_1_1	Spleen	-5.61824	8.85145	0	0.276059	0.543351	0	0.0964241	0.318369	0	0.158344	0.384712	0	0.0859466	0.146184	0	0.0973034	0.609754	0.456859	0	0.374556	0	0.156237
ACACCAACAGGTCCAC_1_1	Spleen	-7.28289	9.81694	0.647579	0.346022	0.552419	0	0.126402	0.371029	0.720243	0.17408	0.507042	0.674678	0.11537	0.168631	0	0.090178	0.577974	0.563291	0	0.514924	0	0.118909
ACACCAAGTCAGTGGA_1_1	Spleen	-5.41401	9.04639	0	0.30159	0.532061	0.63441	0.221945	0.32608	0.685268	0.183152	0.37502	0	0	0.162968	0	0.0919352	0	0.548948	0	0.339159	0	0.138884
ACACCGGAGCTAGCCC_1_1	Spleen	-4.94375	9.41789	0	0.243667	0.504456	0.648448	0.120664	0.289012	0.700431	0.219893	0.463282	0	0	0.162567	0	0.123983	0.646425	0.524578	0	0.386099	0	0.16098
ACACCGGGTCCGTGAC_1_1	Spleen	-3.09084	11.925	0	0.445276	0.466614	0.775551	0.185907	0.178458	0	0.240216	0.361275	0	0.029036	0.212617	0	0.141107	0.686024	0.398333	0	0.40217	0	0.209681
ACACTGACAAGAAGAG_1_1	Spleen	-6.28463	12.1426	0.694115	0.350442	0.488423	0.605629	0.142348	0.41711	0	0.212229	0.498272	0	0.257065	0.188876	0	0.110292	0	0.565108	0.678018	0.496741	0	0.162837
ACACTGACATGCAACT_1_1	Spleen	-5.89971	10.531	0	0.22183	0.544387	0.577224	0.0828212	0.465372	0.623497	0.142478	0.538493	0	0.204413	0.176347	0.606778	0.105606	0.575422	0.564105	0	0.458827	0	0.14554
ACACTGAGTCTCTTAT_1_1	Spleen	-7.29099	11.1245	0.634649	0.392433	0.515836	0	0.157971	0.337401	0.649032	0.229793	0.526879	0	0.138211	0.14672	0	0.0660609	0	0.507776	0	0.428493	0	0.126968
ACACTGAGTCTGGAGA_1_1	Spleen	-5.2244	9.56794	0	0.235123	0.52796	0	0.0376499	0.297449	0.692927	0.136294	0.389114	0	0.0367789	0.16479	0	0.12526	0	0.405441	0	0.352949	0	0.157945
ACAGCCGTCCTTGCCA_1_1	Spleen	-5.89069	6.53162	0.492175	0.542684	0.60285	0	0.121696	0.472696	0	0.154584	0.684789	0	0	0.0971648	0	0.0876235	0.485328	0.563044	0.545038	0.594383	0	0.116928
ACAGCTACAGTTCATG_1_1	Spleen	-4.99349	13.5856	0.569053	0.391443	0.4728	0	0.247668	0.245011	0	0.392521	0.313353	0	0	0.28296	0	0.122675	0	0.492554	0	0.353769	0	0.142733
ACAGCTACATGGATGG_1_1	Spleen	-6.35896	10.5078	0	0.315873	0.558042	0.564457	0.200305	0.387308	0	0.219211	0.511138	0	0	0.166794	0	0.100653	0	0.380767	0.631925	0.428955	0	0.156861
ACATACGTCAGAGCTT_1_1	Spleen	-5.55556	11.0886	0.607363	0.354136	0.559028	0	0.0981218	0.33511	0	0.21278	0.32684	0	0.042199	0.183442	0	0.102458	0	0.477356	0.694221	0.365072	0	0.173076
ACATCAGCAAACCCAT_1_1	Spleen	-1.59091	13.9428	0.606254	0.486377	0.476908	0.705994	0.229531	0.169967	0	0.275549	0.316163	0	0.245838	0.246617	0	0.144605	0.703791	0.448924	0	0.291333	0	0.199446
ACATCAGGTTTGCATG_1_1	Spleen	-2.17953	13.9125	0.714545	0.442737	0.413507	0	0.165427	0.12284	0	0.245587	0.407282	0	0.0452962	0.209939	0	0.144233	0	0.438495	0	0.38166	0	0.232078
ACATCAGTCATTGCGA_1_1	Spleen	-3.72703	9.75291	0	0.199268	0.443655	0	0.185284	0.21897	0	0.232159	0.317213	0	0.315525	0.191115	0	0.114706	0	0.430909	0	0.371088	0	0.178955
ACATCAGTCTCGATGA_1_1	Spleen	-5.31977	11.4728	0.545611	0.420933	0.596967	0.635374	0.132742	0.332408	0	0.278858	0.372224	0	0	0.180716	0	0.123539	0	0.493524	0	0.267629	0	0.148335
ACATGGTGTCATGCCG_1_1	Spleen	-6.72967	12.059	0	0.353477	0.533618	0	0.10343	0.34005	0.636306	0.219501	0.474409	0	0	0.181826	0	0.105269	0	0.487498	0	0.458897	0	0.130808
ACATGGTTCGAATGGG_1_1	Spleen	-2.93817	9.90174	0.577048	0.29783	0.494774	0	0.14772	0.252746	0	0.19584	0.373369	0	0.152149	0.215234	0	0.111371	0	0.476274	0	0.300819	0	0.13605
ACATGGTTCTTGGGTA_1_1	Spleen	-2.74716	8.47319	0.691485	0.209922	0.461564	0	0.155671	0.246598	0	0.240448	0.409955	0	0	0.190882	0	0.157304	0	0.508995	0	0.304022	0	0.164402
ACCAGTAAGGTAGCCA_1_1	Spleen	-1.15156	11.5833	0.648709	0.236806	0.41985	0	0.180363	0.129875	0	0.310402	0.237941	0	0.134727	0.293814	0	0.199312	0	0.412627	0	0.244717	0	0.22724
ACCAGTATCGCCAGCA_1_1	Spleen	-2.59351	10.7371	0.654981	0.247328	0.477724	0	0.157433	0.253296	0	0.240129	0.302735	0	0.0743322	0.223445	0	0.122459	0	0.398823	0	0.332229	0	0.167384
ACCAGTATCTGTTTGT_1_1	Spleen	-4.86518	11.9913	0.543657	0.342558	0.533402	0	0.199489	0.354183	0	0.232421	0.476	0	0.0240031	0.169255	0	0.126454	0	0.413577	0	0.461002	0	0.169197
ACCCACTTCTCTAGGA_1_1	Spleen	-5.13615	12.2796	0.699364	0.312772	0.516539	0.639719	0.135557	0.353798	0	0.192835	0.601784	0	0.0321332	0.197991	0	0.110389	0	0.476223	0.716183	0.481163	0	0.162271
ACCGTAAAGTGTGGCA_1_1	Spleen	-4.48715	13.5489	0.680671	0.461505	0.493405	0	0.225427	0.273668	0	0.30178	0.464139	0	0.163763	0.203035	0	0.12695	0.790181	0.482801	0	0.440873	0	0.155373
ACCGTAAGTAAGTGTA_1_1	Spleen	-2.55159	13.0776	0.713612	0.252639	0.428658	0	0.119074	0.195661	0	0.249463	0.259442	0	0.13434	0.19583	0	0.146656	0	0.395092	0	0.33636	0	0.198015
ACCTTTAAGACTTGAA_1_1	Spleen	-4.81904	8.60576	0.562209	0.304691	0.554266	0	0.0547772	0.308297	0.762315	0.135147	0.559497	0	0.0743322	0.168846	0	0.0980776	0	0.400857	0.830688	0.447902	0	0.100255
ACCTTTATCATGTCTT_1_1	Spleen	-7.25695	11.7514	0	0.322437	0.550116	0	0.207375	0.254128	0	0.195041	0.415102	0	0.28765	0.145358	0	0.0914679	0.598359	0.520056	0.671976	0.498574	0	0.174221
ACGAGCCAGTGCAAGC_1_1	Spleen	-5.13616	12.1009	0	0.251781	0.538861	0	0.116947	0.232279	0	0.205812	0.420023	0	0.198219	0.18903	0	0.107476	0	0.475244	0	0.465773	0	0.189219
ACGAGGAAGGACCACA_1_1	Spleen	-3.03443	11.048	0.568366	0.303437	0.517117	0	0.142498	0.261439	0	0.202459	0.246088	0	0.2741	0.211729	0	0.132195	0	0.447765	0	0.35699	0	0.189176
ACGAGGAAGTGGTAGC_1_1	Spleen	-3.60669	10.3216	0.626733	0.311123	0.519925	0	0.171939	0.234374	0	0.203795	0.378389	0	0.182346	0.207291	0	0.173387	0	0.376391	0.719388	0.404289	0	0.161118
ACGAGGACAGCCTATA_1_1	Spleen	-1.76803	12.6621	0	0.286977	0.410096	0	0.164181	0.140199	0	0.22615	0.30319	0	0	0.227922	0	0.171433	0	0.320125	0	0.350924	0	0.208904
ACGAGGACATCAGTAC_1_1	Spleen	-3.17653	13.8515	0.745072	0.224568	0.462909	0	0.164998	0.21854	0	0.166386	0.277694	0	0.101045	0.22795	0	0.149087	0	0.415674	0	0.266654	0	0.198053
ACGAGGATCGGTTCGG_1_1	Spleen	-3.14459	12.6007	0	0.293607	0.434781	0	0.184252	0.21246	0	0.203069	0.310309	0	0.0271003	0.240566	0	0.107791	0	0.419542	0	0.342788	0	0.178638
ACGATACAGCGATTCT_1_1	Spleen	-4.5263	11.6793	0.666184	0.379041	0.520881	0	0.161925	0.272418	0	0.198757	0.51388	0	0.132017	0.27103	0	0.0805073	0	0.442921	0	0.378514	0	0.177739
ACGATACAGCGTCTAT_1_1	Spleen	-4.3646	12.8133	0.687421	0.449927	0.504722	0	0.234581	0.208949	0.71511	0.248563	0.488592	0	0	0.227487	0	0.113778	0	0.471641	0	0.359776	0	0.139975
ACGATACAGGAGCGAG_1_1	Spleen	-1.71548	13.9519	0	0.42466	0.499442	0	0.226136	0.197519	0	0.314801	0.408278	0	0.0592334	0.228867	0	0.144203	0	0.431666	0.786876	0.368128	0	0.204515
ACGATACAGGCCCTTG_1_1	Spleen	-7.91125	10.4415	0.601491	0.330815	0.593844	0.562509	0.248034	0.439184	0.607604	0.264066	0.614929	0	0.11808	0.173389	0	0.0872342	0.647395	0.585976	0	0.527696	0	0.101838
ACGATACAGTTGTCGT_1_1	Spleen	-4.75294	12.9024	0.545432	0.483837	0.550469	0	0.1333	0.312005	0	0.202967	0.447129	0	0.168796	0.262297	0	0.133087	0	0.414131	0	0.329858	0	0.129986
ACGATACCATAAAGGT_1_1	Spleen	-4.27045	9.20882	0.612112	0.162027	0.52525	0	0.327653	0.370508	0	0.310678	0.409748	0	0.220286	0.174576	0	0.117722	0	0.481866	0	0.319132	0	0.168223
ACGATACCATATGAGA_1_1	Spleen	-2.37525	11.2474	0	0.321546	0.458313	0	0.138243	0.231848	0	0.163788	0.324763	0	0.087108	0.26121	0	0.149631	0	0.458931	0	0.23902	0	0.202224
ACGATACTCGCAAACT_1_1	Spleen	-2.14019	12.1131	0.664377	0.220247	0.458635	0.686304	0.175442	0.258158	0	0.264923	0.302083	0	0.0627178	0.220306	0	0.11219	0	0.417331	0	0.333483	0	0.18521
ACGATACTCGGAATCT_1_1	Spleen	-5.78456	8.79955	0.594898	0.356346	0.535532	0	0.14873	0.277337	0.803501	0.163584	0.370048	0	0.131243	0.205004	0	0.091046	0	0.55698	0	0.320792	0	0.12399
ACGATGTAGAGATGAG_1_1	Spleen	-1.92732	10.8024	0	0.195243	0.451686	0	0.19749	0.208762	0	0.169841	0.357954	0	0.0483933	0.196247	0	0.127107	0	0.335033	0.763134	0.327036	0	0.166476
ACGATGTAGATCACGG_1_1	Spleen	-3.58717	13.9254	0	0.32689	0.502157	0	0.0963811	0.180856	0.726129	0.200325	0.466091	0	0.191638	0.208305	0	0.114138	0.670141	0.492493	0	0.306867	0	0.175612
ACGCAGCGTAGAAGGA_1_1	Spleen	-3.38823	13.4545	0.708771	0.389332	0.449546	0	0.224202	0.243033	0	0.369237	0.339787	0	0.326752	0.322369	0	0.152735	0	0.507317	0.768912	0.338887	0	0.219073
ACGCAGCTCGGTCTAA_1_1	Spleen	-3.41066	11.2538	0	0.294267	0.413668	0	0.198006	0.184011	0	0.229532	0.344043	0	0.0758808	0.236701	0	0.147055	0	0.336706	0	0.269381	0	0.190754
ACGCAGCTCTGCAAGT_1_1	Spleen	-5.15959	11.9727	0	0.405561	0.494438	0	0.178149	0.226092	0	0.242234	0.431759	0	0.311266	0.184506	0	0.119835	0	0.499682	0	0.387207	0	0.167189
ACGCCAGTCAGCGATT_1_1	Spleen	-6.13223	10.1484	0	0.229252	0.572091	0.580525	0.149912	0.370266	0	0.173528	0.447537	0	0.254743	0.14428	0	0.0985008	0	0.540226	0	0.413967	0	0.146987
ACGCCAGTCGCCAGCA_1_1	Spleen	-6.2999	8.77473	0.471612	0.14306	0.570065	0	0.119869	0.376469	0	0.140503	0.56913	0.639091	0	0.10803	0	0.0439707	0	0.451945	0	0.460552	0	0.0954163
ACGCCGAAGTCGTTTG_1_1	Spleen	-2.72321	12.3611	0.592931	0.364164	0.491577	0.690479	0.125457	0.210761	0	0.281849	0.300551	0	0.146341	0.189851	0	0.143414	0	0.441084	0	0.304738	0	0.169255
ACGGAGAGTCGAGTTT_1_1	Spleen	-6.38743	7.88109	0.465271	0.246734	0.567486	0	0.07487	0.419926	0.585252	0.089856	0.527215	0	0	0.0992398	0.569558	0.148301	0	0.50999	0.606579	0.539669	0	0.125644
ACGGAGATCAACACCA_1_1	Spleen	-5.50499	13.5666	0.619417	0.452929	0.528966	0	0.0629647	0.304976	0.779149	0.265286	0.383435	0	0.0391018	0.198619	0	0.180208	0.770046	0.393743	0	0.239823	0	0.159632
ACGGAGATCAATAAGG_1_1	Spleen	-2.57275	11.0485	0.665512	0.322932	0.482129	0	0.25188	0.187304	0	0.253295	0.383744	0	0.11537	0.258485	0.72283	0.167567	0	0.317967	0	0.379214	0	0.194393
ACGGCCAAGTAGTGCG_1_1	Spleen	-7.16198	9.65958	0.578109	0.250231	0.598286	0	0.0880432	0.405252	0	0.130124	0.565742	0	0	0.107191	0	0.0831221	0	0.527404	0	0.541685	0	0.139086
ACGGCCACAATGTTGC_1_1	Spleen	-4.25917	9.49249	0	0.126171	0.496105	0	0.124662	0.24675	0	0.170291	0.460462	0	0.215254	0.14354	0	0.0651825	0	0.476295	0	0.377481	0	0.160673
ACGGCCACACCGAATT_1_1	Spleen	-6.97398	8.31111	0	0.302085	0.589378	0	0.0658228	0.433106	0	0.169986	0.588776	0	0.0154859	0.100411	0	0.0252482	0.591328	0.613173	0	0.619708	0	0.0650369
ACGGCCACATCCAACA_1_1	Spleen	-6.44501	10.8269	0.501047	0.346781	0.564102	0.583479	0.162462	0.373314	0	0.229663	0.511183	0.678979	0	0.131385	0.704835	0.121024	0.581658	0.448804	0	0.317414	0	0.183462
ACGGCCATCGACCAGC_1_1	Spleen	-4.53772	13.1187	0.640436	0.382471	0.506514	0	0.172003	0.317857	0	0.235339	0.34449	0.766271	0.15331	0.229056	0	0.110747	0	0.43057	0	0.329948	0	0.149377
ACGGCCATCTTATCTG_1_1	Spleen	-6.84751	8.47584	0.453039	0.403054	0.585584	0.527572	0.177848	0.489752	0	0.126495	0.581372	0	0	0.105993	0	0.0764401	0	0.549536	0.590631	0.621527	0	0.0616133
ACGGGTCAGCGTGAAC_1_1	Spleen	-7.66301	10.2283	0.62563	0.357171	0.601753	0.526614	0.09348	0.437788	0.568831	0.223	0.69841	0	0	0.13713	0	0.105035	0.524971	0.566522	0	0.510013	0	0.129272
ACGGGTCGTCCTCCAT_1_1	Spleen	-5.939	13.215	0	0.347968	0.484314	0	0.137212	0.268446	0	0.207641	0.341139	0	0.128146	0.209417	0	0.138947	0	0.476682	0	0.424675	0	0.130063
ACGGGTCGTCTAAAGA_1_1	Spleen	-6.52686	12.7319	0.516794	0.389134	0.508347	0	0.217132	0.247723	0.650061	0.281065	0.533015	0	0.182346	0.179349	0	0.143485	0	0.554743	0	0.362443	0	0.14824
ACGTCAAAGGCGCTCT_1_1	Spleen	-5.3386	9.57144	0.525871	0.388112	0.573595	0	0.157734	0.323611	0.661479	0.253411	0.449627	0	0.0731707	0.209564	0	0.114433	0	0.415701	0.783155	0.448636	0	0.151937
ACGTCAACAACGATCT_1_1	Spleen	-1.96684	12.9035	0	0.3291	0.366822	0.716788	0.288327	0.274105	0	0.330682	0.323042	0	0.272164	0.226244	0	0.182776	0	0.384635	0	0.249487	0	0.216526
ACGTCAAGTAGCTAAA_1_1	Spleen	-5.12607	10.2598	0.568567	0.238323	0.446575	0	0.100722	0.191464	0.809502	0.114084	0.370974	0	0	0.213377	0	0.0962557	0.747086	0.450614	0.741247	0.453761	0	0.177917
ACTATCTAGGAGTCTG_1_1	Spleen	-3.10612	12.6711	0	0.187921	0.417586	0	0.129346	0.187783	0	0.244179	0.437633	0	0.196671	0.231517	0	0.193976	0	0.315943	0	0.415209	0	0.219457
ACTATCTAGTATCTCG_1_1	Spleen	-4.30863	12.865	0	0.398997	0.531553	0.643571	0.178536	0.353231	0	0.172628	0.506542	0	0.089818	0.192994	0	0.157827	0.641563	0.54532	0	0.432321	0	0.166918
ACTATCTCATGACATC_1_1	Spleen	-6.49417	11.6765	0	0.333586	0.544487	0	0.293183	0.291639	0	0.330203	0.436361	0	0.0189702	0.146358	0.666932	0.154183	0	0.456941	0.865188	0.419716	0	0.146863
ACTATCTGTCCGTGAC_1_1	Spleen	-2.91696	11.1425	0.586853	0.319204	0.503806	0.683401	0.217303	0.234574	0	0.24235	0.318283	0	0.208285	0.24648	0	0.143615	0	0.438246	0	0.374379	0	0.184239
ACTGAACCACCGATAT_1_1	Spleen	-3.02581	13.043	0.591523	0.283415	0.501822	0	0.282503	0.156931	0	0.303812	0.276487	0	0.15873	0.225533	0	0.147424	0	0.450188	0	0.265094	0	0.209486
ACTGAACGTGATGCCC_1_1	Spleen	-7.5512	9.73029	0.573503	0.3576	0.600932	0.530207	0.0467615	0.380031	0	0.204375	0.516341	0	0.0123887	0.155868	0	0.0857279	0.665771	0.537572	0	0.452697	0	0.104863
ACTGAGTCAGTTAACC_1_1	Spleen	-4.80491	10.6374	0.567303	0.274673	0.501959	0.660635	0.0785017	0.24401	0	0.293476	0.400929	0	0	0.210863	0	0.14534	0	0.431508	0.837348	0.477358	0	0.150964
ACTGAGTTCCAAATGC_1_1	Spleen	-6.06297	13.1406	0.713016	0.312541	0.551372	0.714715	0.206043	0.275984	0	0.271833	0.379287	0	0.110337	0.25177	0	0.117793	0.625546	0.577652	0.702508	0.517531	0	0.148903
ACTGAGTTCGGAGCAA_1_1	Spleen	-7.31876	8.37472	0.526587	0.213122	0.605467	0.476259	0.116216	0.497413	0.607529	0.163526	0.646066	0.55421	0.0452962	0.153648	0.500644	0.107982	0	0.600967	0	0.517055	0	0.126617
ACTGATGAGCTCCTCT_1_1	Spleen	-5.45037	12.8633	0	0.298126	0.481797	0	0.104203	0.274761	0	0.260161	0.345052	0.747966	0.00619435	0.221642	0	0.126457	0	0.410476	0	0.335484	0	0.17898
ACTGATGGTGAGTATA_1_1	Spleen	-2.26493	11.6146	0	0.272298	0.446992	0	0.253127	0.204743	0.753228	0.265257	0.35664	0	0.466512	0.258882	0	0.138107	0	0.365696	0	0.31388	0	0.183029
ACTGATGTCATAACCG_1_1	Spleen	-2.21005	12.2709	0	0.179509	0.414642	0	0.135492	0.241873	0	0.251423	0.285349	0	0.221448	0.282213	0	0.163906	0	0.428712	0	0.232316	0	0.224896
ACTGTCCAGAGACGAA_1_1	Spleen	-3.20863	12.8062	0.588541	0.317159	0.491243	0	0.222225	0.274057	0	0.365985	0.375879	0	0.205575	0.244002	0	0.134975	0	0.458902	0	0.39939	0	0.195583
ACTTACTAGACTTGAA_1_1	Spleen	-6.464	13.0103	0.734056	0.437261	0.493077	0	0.194095	0.289036	0	0.292823	0.448725	0	0.0940767	0.168004	0	0.11673	0	0.547124	0.68249	0.53324	0	0.146522
ACTTACTAGATGAGAG_1_1	Spleen	-2.92697	13.7128	0.580918	0.317753	0.475466	0	0.132849	0.178774	0	0.194272	0.33841	0	0.186992	0.217163	0	0.171843	0	0.405936	0.757349	0.491309	0	0.21334
ACTTACTCAGAGCCAA_1_1	Spleen	-3.16376	11.3604	0.580466	0.252804	0.483909	0	0.153673	0.251197	0.879783	0.258245	0.363937	0	0.225319	0.226179	0	0.155801	0.673854	0.547862	0.75676	0.473105	0	0.203589
ACTTACTGTCGGCTCA_1_1	Spleen	-3.65404	10.3191	0.572682	0.210813	0.498916	0.666899	0.131474	0.350532	0	0.172599	0.348173	0	0	0.198364	0	0.174864	0	0.41193	0	0.358771	0	0.18515
ACTTACTGTTTGTTGG_1_1	Spleen	-4.12599	13.1804	0.57775	0.389761	0.450512	0	0.238987	0.242281	0	0.242016	0.361585	0	0.0220674	0.225593	0	0.148495	0	0.48127	0.851002	0.373377	0	0.194083
ACTTGTTCATTTCAGG_1_1	Spleen	-4.45117	13.1585	0.711727	0.462198	0.475163	0	0.215606	0.308368	0	0.318778	0.323259	0	0.223384	0.199935	0	0.183602	0	0.480014	0	0.34025	0	0.160832
ACTTGTTGTGACCAAG_1_1	Spleen	-5.64387	9.60319	0	0.261908	0.527894	0	0.0939313	0.193025	0	0.167184	0.462382	0	0.146729	0.166299	0	0.167125	0	0.433872	0	0.339295	0	0.203822
ACTTTCACACGAGGTA_1_1	Spleen	-1.19012	12.2686	0	0.20692	0.437391	0	0.218335	0.0896874	0	0.257345	0.263615	0	0.259388	0.269577	0	0.194125	0	0.347411	0	0.269061	0	0.200221
ACTTTCAGTCGTCTTC_1_1	Spleen	-2.9136	12.2091	0	0.397975	0.448234	0.68768	0.142992	0.319506	0.837192	0.207366	0.290323	0	0.0391018	0.238947	0	0.127279	0	0.393381	0	0.296272	0	0.166083
AGAATAGCAATACGCT_1_1	Spleen	-7.21827	10.8628	0	0.362317	0.550569	0	0.0815748	0.404928	0	0.129065	0.520881	0	0.0677507	0.176445	0	0.100264	0	0.502804	0.627692	0.574725	0	0.113358
AGACGTTAGGCCCGTT_1_1	Spleen	-2.36774	10.2112	0.691864	0.348892	0.504648	0.667193	0.129733	0.330641	0	0.22509	0.324757	0	0	0.193847	0	0.120322	0	0.363909	0	0.303512	0	0.179081
AGACGTTAGGGAGTAA_1_1	Spleen	-5.43534	11.7608	0.689951	0.377457	0.543449	0	0.161559	0.396209	0	0.244658	0.528341	0	0	0.146233	0	0.135102	0	0.453112	0	0.426185	0	0.132915
AGACGTTCACATGACT_1_1	Spleen	-4.00815	13.96	0.581326	0.330189	0.522418	0	0.193085	0.242634	0	0.296684	0.396341	0	0.160666	0.248237	0	0.136661	0	0.440037	0	0.335496	0	0.179952
AGAGCGACAATGGTCT_1_1	Spleen	-4.99536	8.658	0.499671	0.340909	0.542077	0.668893	0.146495	0.404121	0.628523	0.135844	0.524455	0	0.15331	0.094144	0	0.0683927	0	0.599216	0	0.502992	0	0.112389
AGAGCGACAGGACCCT_1_1	Spleen	-3.60725	9.80512	0.631586	0.212363	0.490608	0	0.167125	0.226682	0	0.202096	0.427365	0	0.135889	0.187276	0	0.0895369	0	0.42	0	0.377796	0	0.176869
AGAGCGAGTGCAACGA_1_1	Spleen	-2.46776	13.435	0	0.313003	0.419518	0.681713	0.120041	0.228399	0.736363	0.232334	0.279737	0	0	0.234988	0	0.184236	0	0.375962	0	0.296309	0	0.170202
AGAGCGATCTCCAGGG_1_1	Spleen	-1.64967	13.8947	0	0.291892	0.356237	0	0.233571	0.130174	0	0.261163	0.257086	0	0.310105	0.313872	0	0.170368	0	0.389963	0	0.275231	0	0.229522
AGAGTGGAGATGTGTA_1_1	Spleen	-4.12846	12.5711	0.563289	0.412587	0.498793	0.655961	0.178278	0.291547	0	0.275404	0.415156	0	0.211382	0.24269	0	0.142035	0	0.515623	0.734366	0.462797	0	0.164483
AGATCTGCAAGCTGAG_1_1	Spleen	-4.6626	11.6139	0.536193	0.354202	0.517135	0	0.0964671	0.260321	0.768653	0.176867	0.428827	0.726606	0	0.223625	0	0.154873	0	0.4457	0	0.388748	0	0.147629
AGATTGCAGTGACATA_1_1	Spleen	-3.43867	12.6901	0.579702	0.286944	0.495183	0	0.21595	0.212977	0	0.201878	0.198162	0	0.0243902	0.212458	0	0.143971	0	0.435723	0.755764	0.382482	0	0.160662
AGATTGCCAAGTAATG_1_1	Spleen	-2.82796	13.8756	0.588516	0.308088	0.441591	0	0.175785	0.160068	0	0.276928	0.382341	0	0.329462	0.233671	0	0.174943	0	0.448621	0.767255	0.274473	0	0.202249
AGATTGCTCCACGTTC_1_1	Spleen	-6.84892	11.5384	0.536372	0.306373	0.533523	0	0.218829	0.283586	0.674689	0.264545	0.452805	0	0.0538134	0.184868	0	0.102585	0	0.488239	0	0.313129	0	0.117385
AGATTGCTCTTTAGGG_1_1	Spleen	-4.8333	11.5697	0.629292	0.335928	0.498451	0.645552	0.160528	0.313591	0.697304	0.261265	0.419149	0	0.0840108	0.176233	0	0.123183	0.643538	0.454344	0	0.328117	0	0.165284
AGCAGCCTCATTATCC_1_1	Spleen	-4.12959	13.627	0.77926	0.482946	0.452398	0	0.110865	0.201704	0	0.295668	0.416805	0	0	0.209807	0	0.125166	0	0.492528	0.741089	0.342627	0	0.151019
AGCCTAAAGCTAGCCC_1_1	Spleen	-3.29921	11.6113	0	0.196728	0.538959	0	0.235226	0.187355	0	0.24534	0.231869	0	0	0.234108	0	0.165165	0	0.472556	0.747931	0.399056	0	0.177544
AGCCTAACATCCCATC_1_1	Spleen	-4.06605	9.90556	0	0.281469	0.503635	0.625805	0.156961	0.248198	0	0.218775	0.340453	0	0	0.154125	0	0.135239	0	0.387346	0.700606	0.528977	0	0.129721
AGCCTAAGTCCTCCAT_1_1	Spleen	-1.61666	12.3715	0	0.30413	0.369773	0	0.227124	0.144265	0	0.316775	0.351981	0	0.167635	0.257665	0	0.212851	0	0.380165	0	0.287201	0	0.209583
AGCCTAAGTCGGCTCA_1_1	Spleen	-2.83317	8.69033	0	0.342789	0.483301	0.794642	0.218077	0.251127	0	0.307296	0.425308	0	0.148277	0.199214	0	0.197014	0	0.434047	0.734617	0.378919	0	0.183589
AGCGGTCAGCTGTTCA_1_1	Spleen	-3.77653	7.34073	0.695288	0.417337	0.559973	0.634995	0.242747	0.366018	0.6859	0.257911	0.517686	0	0	0.161951	0	0.0982617	0	0.467696	0	0.33489	0	0.168937
AGCGGTCAGGCCATAG_1_1	Spleen	-4.37305	13.0803	0.683426	0.232023	0.419245	0	0.181652	0.24171	0.710103	0.196899	0.408515	0	0.303523	0.256935	0	0.147942	0	0.408233	0	0.401759	0	0.181232
AGCGGTCCAGCCACCA_1_1	Spleen	-2.47129	11.0641	0.582308	0.420471	0.433069	0	0.145464	0.217502	0	0.161044	0.366086	0	0.184669	0.228897	0	0.132487	0	0.443201	0	0.277849	0	0.174163
AGCGGTCCAGGCTCAC_1_1	Spleen	-2.45926	12.9661	0	0.313564	0.447442	0	0.172884	0.214454	0	0.251887	0.23873	0.817942	0.156407	0.217253	0	0.133964	0.78784	0.373904	0	0.32411	0	0.201593
AGCGGTCGTATATCCG_1_1	Spleen	-3.06773	13.1981	0.588492	0.252837	0.457137	0.68531	0.0895474	0.127842	0	0.172323	0.248703	0	0.238095	0.223908	0	0.135906	0.770272	0.524607	0	0.300905	0	0.194906
AGCGGTCGTCTAGCCG_1_1	Spleen	-3.33455	13.1467	0	0.322899	0.457881	0	0.176989	0.175836	0.713771	0.250102	0.337085	0	0	0.224491	0	0.13631	0	0.550869	0.739781	0.342969	0	0.156835
AGCGTATCACATCTTT_1_1	Spleen	-7.42083	11.4315	0.505443	0.422516	0.565687	0	0.143186	0.323811	0	0.19539	0.474161	0	0	0.168996	0	0.149002	0.724454	0.468937	0	0.329201	0	0.149304
AGCGTATTCTTGGGTA_1_1	Spleen	-4.02959	13.9056	0.574758	0.39781	0.508114	0	0.151287	0.211802	0	0.264778	0.370783	0	0.118467	0.221411	0	0.160533	0	0.489172	0	0.230985	0	0.176455
AGCGTCGAGATGCCTT_1_1	Spleen	-2.66007	13.3533	0	0.325175	0.479186	0.690922	0.228414	0.143264	0	0.234206	0.23466	0	0.140921	0.226403	0	0.143799	0	0.434483	0	0.251548	0	0.208311
AGCGTCGGTCTTTCAT_1_1	Spleen	-3.37932	12.4236	0	0.356215	0.47334	0	0.153264	0.27427	0	0.190759	0.36416	0	0.213318	0.207505	0	0.114369	0	0.380773	0	0.305008	0	0.198376
AGCGTCGTCCTACAGA_1_1	Spleen	-2.98491	12.5807	0.663643	0.309869	0.430433	0	0.137469	0.141219	0	0.222971	0.277372	0	0.116531	0.228588	0	0.137658	0.683313	0.355021	0	0.351237	0	0.185893
AGCTCCTAGCGTGAAC_1_1	Spleen	-3.17144	-5.1197	0.7191	0.208273	0.465962	0	0.251837	0.233453	0	0.308907	0.33516	0	0.226481	0.271468	0	0.153309	0	0.536495	0	0.343526	0	0.217583
AGCTCCTAGGGTTTCT_1_1	Spleen	-4.39585	12.0254	0	0.391246	0.562134	0	0.165191	0.307162	0	0.200441	0.3534	0	0.0356175	0.175665	0	0.0893248	0	0.452116	0	0.443736	0	0.180178
AGCTCCTTCAAACCAC_1_1	Spleen	-4.96483	8.77771	0.500597	0.352619	0.574893	0.669978	0.0939528	0.484548	0	0.249666	0.44374	0	0.0321332	0.123895	0	0.089352	0	0.438522	0	0.529288	0	0.126068
AGCTCTCGTAACGCGA_1_1	Spleen	-7.89694	10.4882	0.484574	0.347869	0.567303	0.651218	0.141574	0.470846	0	0.223363	0.704399	0	0.0472319	0.177497	0	0.08536	0	0.425373	0	0.500934	0	0.110014
AGCTCTCTCGGCGCTA_1_1	Spleen	-6.00728	11.4499	0.71835	0.488224	0.57881	0	0.141166	0.367688	0	0.243003	0.502427	0	0	0.130366	0	0.084425	0.659667	0.51635	0	0.480396	0	0.125157
AGCTTGAAGCCCAGCT_1_1	Spleen	-4.70821	12.4159	0.614807	0.254453	0.526722	0.62874	0.198586	0.248514	0	0.218253	0.407868	0.731648	0	0.225107	0	0.0876153	0	0.352629	0	0.304553	0	0.131272
AGGCCACAGAAGGGTA_1_1	Spleen	-3.44887	10.0852	0.576939	0.36611	0.510663	0.671856	0.263184	0.25437	0	0.196812	0.333326	0	0.055362	0.220349	0	0.144696	0	0.40971	0	0.340777	0	0.21504
AGGCCACAGGCAGTCA_1_1	Spleen	-6.26845	10.5701	0.586256	0.289088	0.550474	0.595623	0.156165	0.383143	0.643372	0.211343	0.488432	0	0.0925281	0.171794	0	0.133176	0.593765	0.480374	0	0.452487	0	0.114022
AGGCCGTCATCCGTGG_1_1	Spleen	-5.04351	12.4174	0.746462	0.410476	0.495445	0	0.142713	0.312191	0	0.221345	0.360717	0	0.113047	0.204377	0	0.1639	0.664187	0.600434	0	0.376013	0	0.191995
AGGCCGTGTAATTGGA_1_1	Spleen	-5.04551	13.2326	0.615227	0.311123	0.54181	0	0.222375	0.236676	0.679669	0.242045	0.363206	0	0	0.201407	0	0.137079	0	0.417262	0	0.527662	0	0.17312
AGGCCGTGTCCCGACA_1_1	Spleen	-7.76739	10.3125	0.492775	0.282029	0.543337	0.573845	0.222783	0.471979	0.768936	0.320259	0.618028	0	0.0232288	0.154874	0	0.0730709	0.572055	0.500032	0	0.47974	0	0.0911069
AGGCCGTGTGCATCTA_1_1	Spleen	-3.94747	11.4538	0.673889	0.378579	0.511	0	0.122083	0.248987	0	0.225177	0.362359	0	0.266744	0.15514	0	0.106733	0	0.555832	0	0.305216	0	0.142014
AGGGAGTAGGTGATAT_1_1	Spleen	-4.04501	12.8066	0.584838	0.262733	0.458596	0	0.145206	0.156261	0	0.288918	0.353801	0	0.0267131	0.254815	0	0.127719	0	0.456011	0.762459	0.389122	0	0.178989
AGGGAGTGTGTGGTTT_1_1	Spleen	-7.05898	8.50733	0.430363	0.182214	0.610481	0	0.131818	0.445682	0	0.118003	0.577933	0	0.138599	0.0934505	0	0	0.636489	0.608985	0.561068	0.639317	0	0.0916487
AGGGATGAGACTTGAA_1_1	Spleen	-2.51397	13.2564	0	0.287571	0.416339	0	0.111188	0.247697	0	0.192167	0.287356	0	0.12892	0.236594	0	0.128006	0	0.372455	0	0.333636	0	0.210009
AGGGATGAGATACACA_1_1	Spleen	-5.2614	12.0642	0.538121	0.322734	0.529746	0	0.190184	0.200556	0	0.214072	0.408325	0	0.0201316	0.189338	0	0.0981925	0	0.412852	0.856421	0.349379	0	0.16968
AGGGATGGTAAAGTCA_1_1	Spleen	-4.19293	11.8915	0.562314	0.35694	0.531347	0	0.194782	0.284112	0	0.296031	0.332403	0	0.13705	0.18944	0	0.150281	0	0.389826	0	0.394106	0	0.205841
AGGGATGGTCAATGTC_1_1	Spleen	-0.982363	11.8461	0	0.2342	0.393417	0	0.350969	0.0349154	0	0.378963	0.202804	0	0.293457	0.312991	0.794999	0.191269	0.753918	0.338088	0	0.261293	0	0.204547
AGGGATGGTGGGTCAA_1_1	Spleen	-5.67206	11.1865	0.666534	0.269528	0.544497	0.739902	0.101066	0.246753	0	0.118497	0.474415	0	0.0569106	0.136568	0	0.0991582	0	0.453566	0	0.414042	0	0.150087
AGGGTGACAACTTGAC_1_1	Spleen	-3.01117	13.5355	0	0.234826	0.439594	0	0.108007	0.182821	0	0.208803	0.331085	0	0.130856	0.265974	0	0.180179	0.684362	0.444117	0	0.214861	0	0.149532
AGGGTGACAGATCGGA_1_1	Spleen	-1.91891	12.948	0.620279	0.306307	0.427236	0	0.0728929	0.214666	0	0.156936	0.262499	0	0.237321	0.230236	0	0.159659	0	0.520426	0	0.30386	0	0.228944
AGGGTGAGTGTGCCTG_1_1	Spleen	-6.68921	8.43641	0.525175	0.275399	0.54318	0.524922	0.0949198	0.468017	0	0.156544	0.526402	0	0.0642664	0.134812	0.551799	0.0940321	0.660448	0.545995	0	0.406906	0	0.127315
AGGTCATAGAAGGCCT_1_1	Spleen	-5.48255	12.8664	0.652395	0.41648	0.516281	0	0.159002	0.228409	0	0.217701	0.486799	0	0.0301974	0.200286	0	0.141986	0	0.386751	0	0.363745	0	0.195763
AGGTCCGAGCCTCGTG_1_1	Spleen	-3.41993	7.50378	0.660213	0.410377	0.606577	0	0.118215	0.375345	0	0.165355	0.479023	0.793003	0.294619	0.151936	0	0.102729	0	0.342313	0	0.392051	0	0.143837
AGGTCCGCAGCCTATA_1_1	Spleen	-5.92392	9.47691	0	0.327616	0.580952	0	0.123007	0.375534	0	0.130066	0.463355	0	0.144406	0.137989	0	0.129159	0.589388	0.554201	0	0.358073	0	0.175348
AGGTCCGGTAAATACG_1_1	Spleen	-2.42641	13.238	0	0.406155	0.440557	0	0.214596	0.19066	0.764588	0.296089	0.388955	0	0	0.243039	0	0.199699	0	0.477995	0	0.200746	0	0.18136
AGGTCCGGTACATGTC_1_1	Spleen	-1.80858	13.9267	0.687067	0.242776	0.331635	0	0.189453	0.119742	0	0.287931	0.312241	0	0.145954	0.227488	0	0.184948	0	0.425516	0	0.243349	0	0.207362
AGGTCCGGTCTCACCT_1_1	Spleen	-5.31396	13.0391	0.754157	0.39649	0.540167	0.703288	0.246938	0.332886	0.665511	0.316601	0.496337	0	0.000774293	0.235206	0	0.131606	0	0.46758	0	0.349916	0	0.168252
AGGTCCGTCTCACATT_1_1	Spleen	-1.65572	13.3966	0	0.240401	0.398646	0	0.13921	0.129264	0	0.304465	0.342947	0	0.415408	0.320723	0	0.194696	0	0.406415	0	0.24521	0	0.17411
AGTAGTCAGACAGACC_1_1	Spleen	-6.78954	8.9531	0.605182	0.296147	0.616498	0.503128	0.0690463	0.5105	0	0.146049	0.577506	0	0.111111	0.0983041	0	0.0585957	0	0.560839	0	0.483133	0	0.0981966
AGTCTTTCACCAGGTC_1_1	Spleen	-4.66547	9.65068	0.642923	0.191252	0.462109	0.661381	0.208471	0.220984	0.714401	0.243468	0.372469	0	0.23887	0.197389	0	0.14653	0	0.411926	0	0.338447	0	0.171851
AGTCTTTGTAGTAGTA_1_1	Spleen	-4.91245	12.3411	0.629345	0.329694	0.48856	0	0.155478	0.32391	0	0.300255	0.409155	0	0.181959	0.20431	0	0.13472	0	0.543318	0.722783	0.516432	0	0.208883
AGTGAGGGTCACTTCC_1_1	Spleen	-1.20533	13.0151	0	0.358721	0.355122	0	0.243908	0.162741	0	0.280775	0.262484	0	0.422377	0.270496	0	0.132674	0	0.52911	0	0.308	0	0.2045
AGTGAGGTCTCCCTGA_1_1	Spleen	-2.14182	13.8904	0.727253	0.292189	0.454401	0.708284	0.197554	0.240526	0	0.266737	0.311929	0	0.132017	0.281373	0	0.140926	0	0.415138	0	0.33017	0	0.229303
AGTGAGGTCTGAGTGT_1_1	Spleen	-5.40277	9.54249	0	0.249967	0.514843	0	0.209395	0.357049	0.651304	0.265765	0.409895	0	0.0391018	0.173521	0.633839	0.0985457	0.601085	0.483275	0.675038	0.44029	0	0.149774
AGTGGGACACGACGAA_1_1	Spleen	-7.16446	11.7725	0.502398	0.361855	0.581069	0	0.0869042	0.320823	0	0.1511	0.396692	0.68081	0	0.180991	0	0.149678	0	0.430321	0.654982	0.421237	0	0.149658
AGTGGGAGTAAGTGGC_1_1	Spleen	-3.62989	10.4447	0	0.302876	0.521291	0.741899	0.151739	0.296308	0	0.223522	0.457917	0	0	0.201106	0	0.117686	0	0.509125	0	0.349191	0	0.161155
AGTGGGAGTGAGGGTT_1_1	Spleen	-5.33619	13.2715	0.53405	0.288989	0.486098	0	0.0324494	0.320624	0	0.150679	0.33406	0	0.0247774	0.203717	0	0.078646	0	0.49815	0	0.365252	0	0.164628
AGTGGGAGTTCCTCCA_1_1	Spleen	-7.53711	11.0934	0.592338	0.326527	0.533547	0.602674	0.0975416	0.336699	0	0.198104	0.486147	0	0.0743322	0.185125	0.633532	0.0730404	0	0.56502	0	0.434209	0	0.147447
AGTGGGAGTTTAGCTG_1_1	Spleen	-3.6657	11.877	0	0.302678	0.544243	0.658174	0.0756866	0.294473	0	0.211735	0.327015	0	0	0.215697	0.691872	0.15445	0	0.494711	0	0.289291	0	0.191654
AGTGTCACATGCCTAA_1_1	Spleen	-2.90853	10.5788	0.711493	0.186304	0.522091	0	0.143615	0.276918	0.745292	0.191659	0.383858	0	0.0274874	0.262767	0	0.148035	0	0.379372	0.772451	0.374367	0	0.191442
AGTGTCAGTCAGAATA_1_1	Spleen	-3.42752	9.86999	0	0.255608	0.479042	0.641481	0.198844	0.374512	0	0.220343	0.371984	0	0.0905923	0.155253	0	0.114839	0	0.457234	0	0.479976	0	0.154532
AGTGTCATCCTGCAGG_1_1	Spleen	-2.85034	10.8075	0.586566	0.261512	0.440493	0	0.200928	0.208762	0	0.323714	0.332037	0	0.108401	0.230556	0	0.146107	0	0.464875	0	0.280787	0	0.161707
AGTTGGTTCGGAATCT_1_1	Spleen	-6.63113	12.043	0.724103	0.496569	0.524497	0	0.197511	0.307307	0.646066	0.292634	0.453897	0	0.229191	0.214815	0	0.0963263	0.596251	0.567238	0.669608	0.436736	0	0.167618
ATAACGCCAGTAAGAT_1_1	Spleen	-6.10078	12.9999	0	0.450191	0.492826	0	0.179675	0.285727	0	0.198133	0.396792	0.728417	0	0.187639	0	0.13702	0.761908	0.513415	0	0.372387	0	0.163984
ATAACGCGTTGTCTTT_1_1	Spleen	-6.5504	11.5052	0.585864	0.462561	0.553329	0.68225	0.126703	0.327447	0	0.190817	0.441164	0	0	0.187301	0	0.14526	0	0.370758	0	0.41059	0	0.10925
ATAAGAGCACCTCGGA_1_1	Spleen	-3.6979	9.21121	0	0.239642	0.544069	0.624703	0.121159	0.278668	0	0.18096	0.405834	0	0.0890437	0.173526	0	0.180803	0.622753	0.479543	0	0.423192	0	0.169999
ATAAGAGGTTGCGTTA_1_1	Spleen	-4.79263	8.84131	0.699863	0.416909	0.588745	0	0.119354	0.447999	0	0.24791	0.412107	0	0.0294232	0.122818	0	0.108314	0	0.576174	0	0.414593	0	0.145301
ATCACGACACGGTTTA_1_1	Spleen	-3.66151	9.2652	0	0.275861	0.553267	0.765269	0.136287	0.332008	0	0.168825	0.425747	0	0.0247774	0.183994	0	0.128147	0.711915	0.459382	0	0.3136	0	0.184033
ATCACGACATCCCACT_1_1	Spleen	-4.20879	11.9745	0.646295	0.367199	0.516223	0	0.198887	0.344878	0.718632	0.226063	0.443565	0	0.0503291	0.227337	0	0.110334	0	0.440616	0	0.338035	0	0.171886
ATCACGATCTCGGACG_1_1	Spleen	-6.58048	11.7643	0.659941	0.380228	0.515126	0	0.178321	0.231704	0.641699	0.214435	0.605623	0	0.161827	0.156096	0	0.123285	0	0.46724	0	0.396772	0	0.120557
ATCATCTCAGCCTTGG_1_1	Spleen	-5.96515	13.3499	0	0.330683	0.471771	0.645594	0.14729	0.265476	0	0.189046	0.391924	0	0	0.187835	0	0.12256	0	0.386224	0	0.353727	0	0.162689
ATCATGGAGTTTGCGT_1_1	Spleen	-5.81219	11.4734	0.663522	0.288956	0.531069	0	0.182619	0.377727	0	0.177651	0.431567	0	0.156407	0.161152	0	0.101916	0	0.586352	0.669718	0.477365	0	0.151053
ATCATGGGTCTCTTAT_1_1	Spleen	-5.36142	11.3139	0.661735	0.257455	0.541259	0.632244	0.142197	0.261871	0	0.191848	0.356036	0.735726	0	0.229152	0	0.10025	0	0.548318	0	0.455402	0	0.164522
ATCATGGTCACCCTCA_1_1	Spleen	-3.99368	13.986	0.586829	0.317093	0.491789	0	0.220935	0.270689	0	0.302041	0.318785	0	0.0108401	0.22736	0	0.141621	0	0.46327	0	0.326485	0	0.163852
ATCCACCAGTTATCGC_1_1	Spleen	-2.79783	11.6733	0	0.365649	0.457253	0	0.225104	0.268607	0	0.350525	0.333968	0	0.0205188	0.197563	0	0.137279	0.680217	0.426306	0	0.270043	0	0.210936
ATCCACCGTTGACGTT_1_1	Spleen	-2.26518	12.71	0.627777	0.353444	0.446094	0	0.290261	0.212898	0	0.451007	0.382981	0	0.202091	0.240839	0	0.187672	0.728777	0.475531	0	0.370182	0	0.202527
ATCCACCTCTCACATT_1_1	Spleen	-4.51256	9.14108	0.656803	0.249043	0.477864	0	0.145206	0.288125	0.676754	0.229401	0.407836	0	0.116144	0.155378	0	0.0986266	0	0.489161	0.701415	0.411966	0	0.15788
ATCCACCTCTCCCTGA_1_1	Spleen	-1.36745	12.7816	0	0.281666	0.399751	0	0.193063	0.0809249	0	0.229692	0.2669	0	0.0340689	0.273786	0	0.15101	0	0.346061	0	0.243985	0	0.16758
ATCCGAAAGAGCCTAG_1_1	Spleen	-5.62889	6.29403	0.68513	0.514382	0.617473	0.603887	0.117269	0.539284	0.721613	0.0833962	0.617204	0	0.171506	0.0926855	0	0.0453524	0.551419	0.532546	0.522903	0.595663	0	0.0642466
ATCCGAAGTAGCGCAA_1_1	Spleen	-5.11599	6.7654	0.610264	0.468433	0.616795	0.50896	0.116195	0.48262	0	0.161567	0.545108	0	0	0.0684224	0.625967	0.105145	0	0.495701	0	0.557271	0	0.105564
ATCCGAAGTAGCTAAA_1_1	Spleen	-6.00121	11.7567	0.760494	0.257752	0.494749	0	0.133623	0.309113	0	0.206756	0.391654	0	0.109175	0.159264	0	0.096171	0	0.525474	0.681423	0.432401	0	0.132749
ATCTACTGTAAGCACG_1_1	Spleen	-6.32041	8.42563	0.541479	0.305614	0.591675	0	0.199295	0.449293	0.736185	0.186665	0.530385	0	0	0.0826818	0.57161	0.108133	0.542072	0.504519	0.608764	0.57617	0	0.0773316
ATCTACTTCCCATTTA_1_1	Spleen	-2.21417	11.2488	0.617159	0.156815	0.394767	0	0.274402	0.188478	0	0.387339	0.323042	0	0.163376	0.229694	0	0.195546	0	0.494273	0	0.342655	0	0.19194
ATGAGGGAGGAATGGA_1_1	Spleen	-4.00693	11.7472	0.546413	0.34368	0.537103	0	0.132527	0.23285	0.687318	0.160304	0.437302	0	0	0.168549	0	0.11245	0	0.625908	0	0.351632	0	0.166069
ATGAGGGCATCACAAC_1_1	Spleen	-4.26872	12.1721	0	0.344768	0.549802	0	0.1682	0.135483	0	0.246371	0.278101	0	0.13434	0.206804	0	0.128632	0	0.480634	0	0.342562	0	0.176817
ATGCGATAGATGTGGC_1_1	Spleen	-3.06371	9.68236	0	0.324482	0.533984	0.646172	0.129368	0.265853	0	0.194112	0.401059	0	0	0.230586	0	0.127272	0	0.462791	0	0.355643	0	0.206656
ATGCGATGTTACTGAC_1_1	Spleen	-3.35414	7.81591	0.71864	0.349683	0.55742	0.61113	0.149439	0.410118	0	0.246734	0.358517	0	0	0.186127	0.64242	0.135531	0	0.527998	0	0.336996	0	0.133995
ATGCGATTCTACTTAC_1_1	Spleen	-3.48482	13.0549	0.728688	0.555251	0.4501	0	0.11772	0.194168	0.727735	0.333774	0.393977	0	0	0.243379	0	0.127469	0	0.453782	0	0.375431	0	0.164407
ATGCGATTCTTGCCGT_1_1	Spleen	-3.1487	10.4589	0	0.434655	0.459838	0	0.201122	0.251154	0	0.181933	0.298321	0	0.126984	0.248843	0	0.133539	0	0.403901	0	0.338362	0	0.15582
ATGGGAGCACGGTAGA_1_1	Spleen	-5.51462	6.04606	0.651075	0.538626	0.594726	0	0.108308	0.494279	0.708625	0.0664121	0.628555	0.561853	0	0.0581639	0	0.0865382	0	0.559867	0.540538	0.531439	0	0.0978449
ATGGGAGGTCGGCACT_1_1	Spleen	-3.51083	11.901	0	0.443033	0.538908	0.665105	0.147226	0.25522	0	0.123229	0.332454	0	0.212544	0.184411	0	0.133205	0	0.384284	0	0.290274	0	0.181879
ATGGGAGTCAAGGCTT_1_1	Spleen	-2.52107	10.9149	0	0.335137	0.402819	0	0.269824	0.150994	0	0.250494	0.22639	0	0.018583	0.197653	0	0.153811	0	0.411449	0	0.249028	0	0.218957
ATGGGAGTCATTTGGG_1_1	Spleen	-5.11227	10.5186	0.523459	0.375478	0.568609	0.609577	0.133021	0.327124	0.658445	0.223493	0.484326	0.709349	0	0.182567	0	0.099138	0	0.511481	0.682439	0.428195	0	0.119544
ATGTGTGCAAAGCAAT_1_1	Spleen	-3.10539	13.1957	0	0.287703	0.468766	0	0.167641	0.172818	0	0.269336	0.255601	0	0.101045	0.237903	0	0.129372	0	0.504967	0	0.343831	0	0.208178
ATGTGTGCACTCTGTC_1_1	Spleen	-5.83211	10.803	0.621218	0.192473	0.535852	0	0.117591	0.35995	0	0.153336	0.411782	0	0	0.178444	0	0.140393	0	0.43605	0	0.41133	0	0.128978
ATGTGTGGTCGACTAT_1_1	Spleen	-1.2345	12.05	0	0.236773	0.358213	0	0.313147	0.0613335	0	0.360992	0.258709	0	0.12621	0.308831	0	0.177517	0	0.373854	0	0.310322	0	0.223063
ATGTGTGGTTAAAGAC_1_1	Spleen	-1.97165	13.9146	0	0.307362	0.359771	0	0.133365	0.0975528	0.756048	0.177956	0.296727	0	0.213705	0.259267	0.735774	0.174772	0.697753	0.46743	0	0.305001	0	0.187985
ATTACTCGTCATCGGC_1_1	Spleen	-5.7546	6.31925	0.468968	0.51679	0.590048	0.632931	0.172412	0.361268	0.589903	0.175778	0.588802	0	0	0.184348	0	0.0803828	0	0.571108	0.611399	0.528771	0	0.148794
ATTATCCAGACTGGGT_1_1	Spleen	-6.27437	7.07857	0	0.329925	0.565523	0	0.10315	0.52763	0	0.10684	0.669867	0	0.00271003	0.10266	0	0.0616958	0.567636	0.511204	0	0.481128	0	0.0721038
ATTATCCAGATCACGG_1_1	Spleen	-6.87622	10.9016	0.719222	0.332267	0.559727	0.611804	0.113594	0.333885	0	0.225424	0.44836	0	0.0754936	0.157727	0	0.132914	0	0.485895	0	0.464249	0	0.137483
ATTATCCGTCAGAAGC_1_1	Spleen	-5.5117	11.3436	0	0.351168	0.535375	0	0.280698	0.339499	0.660511	0.210066	0.411703	0	0	0.193221	0	0.102586	0.609582	0.504239	0	0.367496	0	0.13981
ATTATCCTCAAGATCC_1_1	Spleen	-6.9545	9.24517	0.491717	0.341107	0.555909	0	0.182426	0.399153	0.618518	0.228022	0.533656	0	0	0.138266	0	0.092848	0.570827	0.525191	0	0.453066	0	0.137144
ATTCTACTCAACGGCC_1_1	Spleen	-3.2412	9.50235	0.550581	0.294663	0.544375	0	0.226157	0.225242	0	0.261976	0.330134	0	0.277197	0.144277	0	0.131298	0	0.352183	0.717799	0.456568	0	0.155915
ATTGGACAGGAGTACC_1_1	Spleen	-6.89767	9.05136	0.569602	0.301227	0.542717	0	0.0946405	0.383305	0	0.16701	0.505075	0	0	0.128773	0	0.12123	0	0.457564	0	0.511964	0	0.133884
ATTGGTGGTTAGAACA_1_1	Spleen	-7.10775	11.6685	0.719385	0.486146	0.544814	0	0.163107	0.336377	0	0.24116	0.538513	0	0.0994967	0.135832	0	0.123861	0	0.604712	0	0.424259	0	0.158679
ATTTCTGAGCGATCCC_1_1	Spleen	-5.95805	8.87791	0.606666	0.278731	0.598914	0.56849	0.0930502	0.429397	0	0.109322	0.496018	0	0.18583	0.155265	0.597597	0.10119	0.566716	0.587767	0	0.548345	0	0.119379
ATTTCTGCACGCATCG_1_1	Spleen	-7.31471	9.0499	0.548913	0.29684	0.574903	0.55237	0.17903	0.435663	0	0.212214	0.596464	0	0.143631	0.139642	0	0.0484222	0	0.519301	0	0.495443	0	0.124783
ATTTCTGCATTAGGCT_1_1	Spleen	-3.31941	7.80296	0.738606	0.373961	0.615588	0.63424	0.14671	0.338953	0	0.20722	0.483124	0	0.0967867	0.193216	0	0.158882	0	0.41781	0	0.358091	0.706246	0.128268
CAACCAAAGACACTAA_1_1	Spleen	-5.14249	12.1797	0.688025	0.290474	0.542315	0	0.21249	0.302168	0	0.20333	0.332016	0	0.169183	0.228066	0	0.11566	0.711561	0.462172	0	0.339055	0	0.180235
CAACCAAGTAACGACG_1_1	Spleen	-2.95799	13.2821	0.59772	0.235156	0.401318	0	0.159582	0.211609	0	0.2698	0.281623	0	0.26055	0.272324	0.731694	0.164407	0	0.492124	0	0.407781	0	0.220258
CAACCAAGTAATCACC_1_1	Spleen	-3.33342	9.34222	0.621344	0.335631	0.508357	0	0.260799	0.276826	0	0.268639	0.4941	0	0.215641	0.203851	0	0.132833	0	0.46557	0	0.389556	0	0.133496
CAACCAAGTCTCCATC_1_1	Spleen	-2.20079	10.9438	0	0.370365	0.457965	0	0.195491	0.199885	0	0.290297	0.317231	0	0.165312	0.212895	0	0.178774	0	0.352641	0	0.224162	0	0.22915
CAACCAATCAGCATGT_1_1	Spleen	-3.14381	11.1397	0.578345	0.401735	0.500671	0	0.233378	0.301635	0	0.284738	0.373837	0	0.0615563	0.242467	0	0.104092	0	0.458617	0	0.303189	0	0.211969
CAACCAATCCCAACGG_1_1	Spleen	-5.76411	8.82034	0.540301	0.345956	0.475041	0	0.0887523	0.32599	0.67963	0.136613	0.463443	0	0.28765	0.198535	0	0.118196	0.627227	0.50526	0	0.355899	0	0.18234
CAACCAATCCGAACGC_1_1	Spleen	-7.34703	9.48364	0.651781	0.315972	0.618435	0.533984	0.185198	0.48298	0.576792	0.249056	0.653071	0	0	0.154746	0	0.0692168	0	0.594663	0	0.482805	0	0.10876
CAACCTCGTCATATCG_1_1	Spleen	-1.98733	13.5747	0	0.356808	0.359994	0.705661	0.210298	0.223039	0	0.340045	0.22768	0	0.284553	0.258523	0	0.149435	0	0.437847	0	0.276311	0	0.181899
CAACTAGAGACTTTCG_1_1	Spleen	-5.97304	12.4482	0	0.362812	0.501432	0.631653	0.257554	0.266098	0.68229	0.275375	0.45893	0	0	0.194282	0	0.119485	0	0.582564	0	0.40357	0	0.132888
CAACTAGAGCGTGAGT_1_1	Spleen	-6.13902	10.4766	0.494589	0.277609	0.565669	0	0.0521769	0.364247	0	0.0906399	0.572438	0	0	0.181466	0	0.0954597	0.574161	0.536514	0	0.410977	0	0.133885
CAACTAGGTACAGTGG_1_1	Spleen	-5.58583	12.1316	0.741501	0.362581	0.496809	0.705412	0.170972	0.333646	0	0.232435	0.453358	0	0.117693	0.168407	0	0.1344	0	0.523715	0	0.458117	0	0.178035
CAACTAGGTAGGGACT_1_1	Spleen	-6.70869	7.3919	0	0.357435	0.584042	0.500488	0.120686	0.426115	0.540611	0.0977529	0.592222	0	0.00890437	0.110375	0	0.0782298	0.498927	0.581169	0.560311	0.578574	0	0.0832583
CAACTAGGTGGGTCAA_1_1	Spleen	-3.50292	8.87489	0.679649	0.336456	0.46158	0.653019	0.133386	0.305719	0.705369	0.17993	0.40721	0	0.229191	0.154533	0	0.135443	0	0.30676	0	0.335822	0	0.187661
CAACTAGTCCGCGTTT_1_1	Spleen	-3.28571	14.2961	0.596404	0.363933	0.520396	0	0.201745	0.212105	0.750201	0.262687	0.382901	0	0.162989	0.258002	0	0.142099	0	0.38588	0.777539	0.431711	0	0.188144
CAAGAAATCCACGACG_1_1	Spleen	-3.48822	12.0344	0	0.343449	0.47787	0	0.151953	0.196064	0	0.204883	0.36203	0	0.140147	0.222544	0	0.149593	0	0.460485	0	0.357106	0	0.153628
CAAGAAATCCACGTGG_1_1	Spleen	-6.79227	12.2626	0.668862	0.458768	0.536833	0.604394	0.168479	0.447338	0	0.333033	0.371135	0	0	0.161321	0	0.0788609	0	0.556675	0	0.367594	0	0.156095
CAAGAAATCGGCGGTT_1_1	Spleen	-3.81887	11.9771	0.735302	0.378249	0.519586	0	0.0558087	0.197769	0	0.184052	0.392308	0	0.11808	0.23751	0	0.137927	0	0.436516	0	0.45439	0	0.18228
CAAGATCTCACCCGAG_1_1	Spleen	-7.90621	10.5375	0.545586	0.266031	0.597303	0.635346	0.0599347	0.432703	0.686279	0.196696	0.521877	0	0.146341	0.169115	0	0.0779056	0.684201	0.624548	0	0.469163	0	0.148748
CAAGGCCCACAAGTAA_1_1	Spleen	-5.95487	11.1123	0.604361	0.366341	0.532857	0	0.0756651	0.35631	0	0.151652	0.440804	0	0	0.157878	0	0.148257	0	0.45107	0	0.461689	0	0.140079
CAAGTTGAGTACGTTC_1_1	Spleen	-5.5751	12.346	0.638198	0.385176	0.50127	0	0.141875	0.295361	0	0.203257	0.42561	0	0.104142	0.206237	0.635948	0.145669	0.603085	0.462651	0	0.304711	0	0.139676
CAAGTTGCAAAGCAAT_1_1	Spleen	-6.15095	9.64315	0.487948	0.246602	0.566658	0.655169	0.0912666	0.356359	0.613777	0.160797	0.586325	0	0.0247774	0.11364	0	0.100526	0	0.468775	0	0.382386	0	0.10189
CAAGTTGGTGATGCCC_1_1	Spleen	-3.61523	9.41858	0	0.170273	0.483809	0.724801	0.182211	0.306379	0	0.205638	0.334858	0	0.188928	0.182289	0	0.112538	0.722539	0.540974	0	0.357849	0	0.146671
CAAGTTGTCGACCAGC_1_1	Spleen	-5.97295	8.50139	0.702091	0.331145	0.501842	0	0.177677	0.272198	0	0.216932	0.452085	0	0.109175	0.180253	0	0.146848	0	0.512804	0	0.451096	0	0.146642
CACAAACAGCCCGAAA_1_1	Spleen	-1.28716	13.4523	0.704148	0.415589	0.377125	0	0.274466	0.133835	0	0.347317	0.23727	0	0.0216802	0.246921	0	0.143186	0	0.462297	0	0.206029	0	0.201565
CACAAACGTACAGACG_1_1	Spleen	-5.26616	13.2994	0.675164	0.357336	0.481331	0	0.141295	0.287455	0.69975	0.246487	0.398818	0	0.155633	0.208196	0	0.132393	0	0.427613	0	0.287788	0	0.170826
CACAAACGTGACGGTA_1_1	Spleen	-4.70656	9.99453	0	0.193759	0.542009	0.602718	0.154554	0.339002	0.651036	0.127874	0.477859	0	0.141309	0.166283	0	0.0587699	0	0.439081	0	0.377978	0	0.143142
CACACAACACCATGTA_1_1	Spleen	-4.17634	13.2957	0.746609	0.507752	0.480085	0	0.158164	0.235507	0	0.276304	0.306564	0	0.0356175	0.198886	0	0.146056	0	0.393897	0	0.362636	0	0.162076
CACACAAGTTGACGTT_1_1	Spleen	-4.73811	12.186	0.696767	0.376765	0.495321	0.63671	0.187863	0.233717	0	0.182093	0.37143	0	0.0298103	0.275022	0.66931	0.138443	0	0.411896	0	0.340132	0	0.194625
CACACAATCGTGTAGT_1_1	Spleen	-4.27109	12.1679	0.549782	0.35285	0.512515	0	0.0769115	0.271928	0	0.170001	0.264385	0	0.141309	0.201382	0	0.171202	0	0.454119	0	0.417246	0	0.154504
CACACCTAGACACGAC_1_1	Spleen	-6.34636	11.9234	0.630051	0.488587	0.538279	0	0.217518	0.335059	0.643283	0.289412	0.603964	0	0.193573	0.229975	0	0.140876	0.680493	0.625327	0	0.467203	0	0.131436
CACACCTAGACCACGA_1_1	Spleen	-6.75861	11.96	0	0.338468	0.521483	0	0.203464	0.313907	0	0.328374	0.343113	0	0.00232288	0.20138	0	0.131739	0	0.441988	0	0.389535	0	0.145882
CACACCTTCAAACCGT_1_1	Spleen	-1.25141	11.1918	0.721694	0.36743	0.384881	0	0.212296	0.138873	0	0.345909	0.237662	0	0.184282	0.287414	0	0.170153	0	0.435717	0	0.157434	0	0.208749
CACACCTTCTGATTCT_1_1	Spleen	-3.61142	11.3901	0	0.418492	0.461931	0	0.229939	0.184486	0.721847	0.254921	0.472857	0	0.0116144	0.243061	0	0.0883498	0	0.53287	0	0.454317	0	0.164297
CACACTCGTGGCGAAT_1_1	Spleen	-2.13725	13.5388	0	0.421065	0.398584	0	0.0979499	0.122667	0	0.243221	0.232185	0	0.263647	0.219464	0	0.151206	0	0.421259	0	0.326238	0	0.212185
CACACTCGTTGTGGCC_1_1	Spleen	-5.39302	13.6789	0.625716	0.443264	0.512934	0	0.198049	0.312716	0.69282	0.258986	0.52013	0	0.156407	0.199236	0.674241	0.147724	0.6394	0.598902	0.718066	0.446051	0	0.17362
CACAGGCAGCAACGGT_1_1	Spleen	-3.16257	11.0623	0.551524	0.212792	0.506602	0.64226	0.221021	0.354611	0.693748	0.188044	0.41339	0	0.284553	0.180504	0	0.211043	0	0.447521	0	0.341175	0	0.167303
CACAGGCCATGTCGAT_1_1	Spleen	-2.18578	10.5332	0.605171	0.282788	0.399567	0	0.184209	0.156454	0.761229	0.282792	0.353401	0	0.377468	0.227116	0	0.11475	0.702534	0.395191	0	0.327139	0	0.182244
CACAGTACAATGTTGC_1_1	Spleen	-2.09056	10.682	0.667515	0.404506	0.430757	0	0.183027	0.258287	0	0.206466	0.269272	0	0.0704607	0.24839	0	0.137038	0.687797	0.539602	0	0.258414	0	0.193071
CACAGTACAGGATTGG_1_1	Spleen	-2.70523	12.3563	0	0.292453	0.455573	0	0.155198	0.245816	0	0.207235	0.367439	0	0.0944638	0.208509	0	0.132997	0	0.418222	0.765148	0.354253	0	0.189031
CACAGTAGTTCCATGA_1_1	Spleen	-3.73478	12.2796	0	0.283547	0.478458	0	0.00361026	0.268171	0	0.183385	0.364164	0	0.0321332	0.197027	0	0.151313	0	0.474381	0	0.321274	0	0.213492
CACATAGAGTTCGCAT_1_1	Spleen	-3.03343	9.72189	0.677172	0.373829	0.509777	0	0.144948	0.309532	0	0.194794	0.373866	0	0.270228	0.195055	0	0.11654	0.735128	0.555811	0	0.377079	0	0.167742
CACATAGCACTTAACG_1_1	Spleen	-7.71439	10.7318	0.507752	0.481396	0.539908	0.591286	0.224997	0.424768	0	0.255197	0.434336	0	0	0.167536	0	0.0903479	0	0.458429	0	0.437759	0	0.122471
CACATAGGTGCTAGCC_1_1	Spleen	-2.71877	10.5888	0	0.391575	0.388107	0	0.225856	0.188182	0	0.417286	0.290456	0	0.0379404	0.199815	0	0.156919	0.707916	0.389003	0	0.401697	0	0.199308
CACATTTAGCTCAACT_1_1	Spleen	-2.1563	-6.68652	0.846398	0.370926	0.3326	0	0.158895	0.104732	0	0.465567	0.244901	0	0.295393	0.301705	0	0.18389	0	0.398151	0	0.23468	0	0.192059
CACATTTAGCTCCCAG_1_1	Spleen	-2.22666	10.6438	0	0.184457	0.434932	0.705329	0.196652	0.320533	0.761872	0.303086	0.384074	0	0.295006	0.22668	0	0.205863	0	0.386359	0	0.314146	0	0.180462
CACATTTGTACAGTTC_1_1	Spleen	-6.56463	10.8858	0.586339	0.334114	0.494666	0	0.178171	0.369789	0	0.208527	0.495154	0	0.412698	0.198013	0	0.0933194	0	0.546278	0	0.430028	0	0.132922
CACATTTGTGACCAAG_1_1	Spleen	-3.54093	11.5391	0	0.299215	0.427327	0	0.146946	0.152319	0	0.23904	0.367077	0	0	0.224613	0	0.155087	0.668375	0.509718	0	0.29727	0	0.161589
CACCACTAGTCCGTAT_1_1	Spleen	-5.21294	13.068	0.55065	0.383857	0.524568	0.641242	0.219452	0.285547	0.692648	0.230403	0.413056	0	0.0232288	0.208311	0	0.14107	0.639241	0.503553	0	0.292637	0	0.191267
CACCACTTCCCAGGTG_1_1	Spleen	-6.17664	13.1449	0.739897	0.515833	0.552047	0	0.192913	0.30456	0.665793	0.205667	0.539647	0	0	0.244488	0	0.117696	0	0.423036	0	0.363354	0	0.173848
CACCACTTCCTTTCGG_1_1	Spleen	-3.50877	11.4118	0	0.243403	0.472171	0	0.085314	0.241	0	0.216409	0.335609	0	0.273326	0.23792	0	0.157041	0.661598	0.477777	0	0.366659	0	0.157142
CACCAGGAGCTCCTTC_1_1	Spleen	-5.3851	9.73846	0	0.278203	0.43274	0	0.124146	0.251988	0.794501	0.189859	0.412288	0	0.150987	0.200333	0.773196	0.154368	0	0.466906	0	0.310384	0	0.160863
CACCAGGAGTTGTAGA_1_1	Spleen	-2.75441	10.6916	0	0.323295	0.514437	0.770268	0.113809	0.241078	0.737646	0.200615	0.385224	0	0.178862	0.267569	0	0.128732	0	0.417833	0	0.266129	0	0.171233
CACCAGGGTCACTGGC_1_1	Spleen	-6.1107	8.85261	0.505376	0.365945	0.551835	0.58852	0.0849486	0.362845	0.6357	0.166662	0.522011	0	0.17228	0.197322	0	0.0798129	0	0.402356	0	0.444785	0	0.136276
CACCAGGTCATCACCC_1_1	Spleen	-6.20218	10.588	0.528979	0.295389	0.592192	0	0.185069	0.307669	0	0.192036	0.386152	0	0.058072	0.219271	0	0.135784	0	0.513215	0	0.375602	0	0.143477
CACCTTGAGGAGCGAG_1_1	Spleen	-7.29147	8.77958	0.5988	0.322635	0.60435	0.582204	0.0512958	0.436169	0.628877	0.0954883	0.587508	0	0.127758	0.085095	0	0.0379505	0	0.536827	0	0.526608	0	0.07275
CACCTTGCAGTCAGCC_1_1	Spleen	-6.73424	9.49366	0.482841	0.302151	0.547514	0	0.0382516	0.430911	0	0.123548	0.531873	0	0	0.134488	0	0.0894287	0	0.556406	0	0.515728	0	0.127427
CACCTTGGTTATCACG_1_1	Spleen	-6.6745	11.1572	0	0.337973	0.518284	0	0.0738815	0.338154	0	0.213129	0.455088	0	0.0499419	0.199748	0	0.107698	0	0.384909	0.685973	0.481731	0	0.143018
CACCTTGTCCCAAGAT_1_1	Spleen	-6.6888	8.18367	0.614119	0.401636	0.572794	0.678921	0.136696	0.415252	0.58455	0.214929	0.605074	0	0.184282	0.0568495	0	0.0780829	0	0.529408	0.605851	0.674481	0	0.11233
CACTCCAAGCCAGGAT_1_1	Spleen	-5.66272	13.0309	0.79201	0.40091	0.479293	0	0.18393	0.296505	0	0.232203	0.449549	0.750734	0	0.211478	0	0.0833734	0.730124	0.472879	0.722253	0.426486	0	0.186493
CACTCCACACGCATCG_1_1	Spleen	-1.69974	12.804	0	0.385836	0.397739	0.806317	0.180062	0.165974	0	0.238721	0.225096	0	0.052652	0.23876	0	0.137068	0	0.369961	0	0.400067	0	0.20824
CAGAGAGGTATTCTCT_1_1	Spleen	-4.77747	12.9359	0.693796	0.513029	0.492255	0	0.147763	0.280534	0.684033	0.216729	0.418054	0	0	0.26735	0	0.0932717	0.63129	0.545035	0	0.3854	0	0.161265
CAGATCACAAGCGATG_1_1	Spleen	-6.63659	8.02114	0.535858	0.322866	0.592579	0	0.0310526	0.443995	0	0.0538991	0.479395	0	0	0.151822	0.564778	0.1222	0.535593	0.619857	0.601488	0.557864	0	0.0768163
CAGATCATCTAACCGA_1_1	Spleen	-3.82151	11.487	0.651592	0.341272	0.465555	0.671451	0.263205	0.318245	0	0.271716	0.367745	0	0.0650407	0.245675	0	0.132189	0	0.435221	0	0.254701	0	0.195448
CAGCAGCCAAACCTAC_1_1	Spleen	-2.71891	10.8472	0.598171	0.489478	0.455435	0.696581	0.310569	0.192232	0.752423	0.34363	0.44925	0	0.0557491	0.23213	0	0.144716	0.694407	0.428541	0	0.351041	0	0.192957
CAGCAGCCAAGCGCTC_1_1	Spleen	-2.54707	12.9753	0.598891	0.439339	0.437423	0	0.0590106	0.140988	0	0.198278	0.280928	0	0.273326	0.252099	0	0.152754	0	0.436634	0	0.238467	0	0.216209
CAGCAGCGTAAATGTG_1_1	Spleen	-3.62047	12.4161	0.566192	0.461341	0.522753	0	0.113573	0.254922	0	0.266113	0.428371	0	0.132404	0.267467	0.693099	0.152823	0	0.471573	0	0.431607	0	0.180341
CAGCAGCTCTCACATT_1_1	Spleen	-6.84769	12.1304	0.581054	0.472127	0.564721	0.589593	0.179417	0.413772	0	0.200862	0.464308	0	0	0.183803	0	0.0848621	0.587753	0.563941	0	0.364085	0	0.152029
CAGCATAAGCGATAGC_1_1	Spleen	-3.21648	9.04342	0.583786	0.350343	0.514282	0	0.245262	0.257717	0	0.277247	0.348458	0	0.089818	0.242568	0	0.113336	0	0.481272	0	0.292198	0	0.183374
CAGCATAAGTTTGCGT_1_1	Spleen	-2.4508	12.7494	0	0.385638	0.538438	0	0.0373705	0.198763	0	0.220561	0.311187	0	0.152923	0.19123	0	0.158363	0	0.315134	0	0.395171	0	0.156151
CAGCATACATCCTAGA_1_1	Spleen	-5.59254	12.2254	0.767948	0.391246	0.539411	0	0.134203	0.283358	0	0.169478	0.40682	0	0	0.188916	0	0.159529	0	0.396392	0.862523	0.453875	0	0.179504
CAGCCGATCTTCAACT_1_1	Spleen	-6.71661	12.4203	0.637941	0.374984	0.512587	0	0.162054	0.230109	0	0.260263	0.366599	0	0.171506	0.205463	0	0.0709072	0.68964	0.402474	0	0.311366	0.673324	0.154981
CAGCGACGTAATAGCA_1_1	Spleen	-6.93314	10.21	0.564682	0.324053	0.590816	0.570625	0.130399	0.483174	0	0.289731	0.614044	0	0.117693	0.144546	0	0.074649	0	0.583637	0	0.504752	0	0.128481
CAGCGACGTGTTTGTG_1_1	Spleen	-3.98146	13.2273	0.575251	0.367364	0.48642	0	0.158637	0.167593	0	0.226484	0.246538	0	0.164537	0.217117	0	0.138553	0	0.351217	0	0.353482	0	0.162696
CAGCGACTCCTTGGTC_1_1	Spleen	-3.13982	12.2198	0.569826	0.323888	0.456868	0	0.0701208	0.20603	0.716769	0.175212	0.376577	0	0.211769	0.229766	0	0.144424	0.661503	0.542781	0	0.348545	0	0.165457
CAGCTAACAAATACAG_1_1	Spleen	-5.59357	13.418	0.775087	0.403714	0.456784	0	0.240534	0.230249	0	0.269031	0.403358	0	0.0150987	0.170546	0	0.133866	0	0.444675	0	0.353213	0	0.125761
CAGCTAACAGGTTTCA_1_1	Spleen	-3.37171	9.75264	0	0.239642	0.474949	0	0.164976	0.299479	0	0.247881	0.409627	0	0.10995	0.173803	0	0.0999869	0.656666	0.429468	0	0.515733	0	0.174817
CAGCTAAGTGCCTTGG_1_1	Spleen	-1.99086	10.4334	0	0.298027	0.488389	0	0.181287	0.240121	0	0.306991	0.334506	0	0.26326	0.231007	0	0.141654	0	0.463552	0	0.3467	0	0.171013
CAGCTGGCAGTATGCT_1_1	Spleen	-6.62807	11.9033	0	0.329991	0.541865	0	0.0795547	0.283327	0.639466	0.15322	0.504299	0	0.10182	0.154325	0	0.113952	0.59016	0.497424	0	0.376476	0	0.136579
CAGCTGGCATACCATG_1_1	Spleen	-3.53049	10.117	0	0.256267	0.518936	0.668869	0.136889	0.370651	0	0.22255	0.390897	0	0	0.193212	0	0.115389	0	0.4642	0	0.350819	0	0.163088
CAGCTGGGTAGAGCTG_1_1	Spleen	-3.12216	11.8127	0	0.374621	0.474919	0.673211	0.146968	0.350835	0.727179	0.279599	0.384408	0	0.351529	0.207732	0	0.132138	0	0.434324	0	0.362167	0	0.179839
CAGCTGGTCCAGTAGT_1_1	Spleen	-2.59131	11.8565	0.593566	0.426804	0.514152	0	0.116796	0.267963	0	0.280615	0.325704	0	0.0181959	0.20574	0	0.148408	0	0.502943	0	0.360072	0	0.206402
CAGCTGGTCTCTAGGA_1_1	Spleen	-2.12306	13.0441	0.754129	0.289682	0.398242	0	0.222053	0.162597	0.759633	0.224843	0.316743	0	0	0.255509	0	0.155106	0	0.313984	0.787314	0.318585	0	0.211009
CAGGTGCTCCGCATAA_1_1	Spleen	-1.88978	13.2524	0.610372	0.285328	0.443848	0	0.0958869	0.197578	0.862203	0.178289	0.297973	0	0.127371	0.278877	0	0.138391	0	0.423024	0	0.256867	0	0.163146
CAGTAACAGACCTTTG_1_1	Spleen	-2.74663	11.4753	0.592602	0.355456	0.447498	0	0.169575	0.294938	0.745419	0.359874	0.408296	0	0.186605	0.218911	0.72543	0.126302	0	0.434997	0	0.212481	0	0.221379
CAGTAACAGGCGACAT_1_1	Spleen	-5.64079	10.226	0.514102	0.249604	0.530147	0.598681	0.243091	0.451046	0.646675	0.247692	0.475306	0	0	0.177554	0	0.0942179	0.596813	0.554192	0.67024	0.550528	0	0.0893013
CAGTAACTCGGAGGTA_1_1	Spleen	-6.66149	12.4465	0.540705	0.376996	0.492674	0	0.114432	0.292718	0	0.18308	0.459125	0	0.236934	0.19668	0	0.123901	0	0.356859	0	0.414361	0	0.174475
CAGTCCTGTCCGTGAC_1_1	Spleen	-5.02353	9.1285	0.523168	0.347011	0.511847	0.69638	0.120536	0.336506	0	0.146383	0.422146	0	0.0998839	0.198447	0	0.095014	0	0.457076	0	0.382414	0	0.153317
CATATGGAGACACTAA_1_1	Spleen	-5.08218	11.3951	0.531335	0.363175	0.598925	0	0.180857	0.267549	0	0.243047	0.432358	0	0.101432	0.159115	0.650429	0.128772	0	0.512748	0.692706	0.435343	0	0.121395
CATATGGGTCAGGACA_1_1	Spleen	-7.5385	9.68945	0.539374	0.329991	0.584714	0.541336	0.218271	0.432921	0.678465	0.260437	0.580776	0	0	0.15638	0	0.0764004	0	0.532886	0	0.503065	0	0.106945
CATATTCTCCGAATGT_1_1	Spleen	-4.93515	13.2278	0	0.326263	0.531457	0.633117	0.0913096	0.232791	0	0.154642	0.324551	0	0	0.182419	0	0.133955	0.631142	0.496672	0.708792	0.485875	0	0.141115
CATCAAGCAAAGAATC_1_1	Spleen	-4.56386	12.4292	0	0.444287	0.4763	0.664456	0.122384	0.323865	0	0.212853	0.406101	0	0.125436	0.194769	0	0.134462	0	0.346793	0.743877	0.402795	0	0.169083
CATCAGAGTCGTGGCT_1_1	Spleen	-3.54546	7.86471	0.692372	0.33926	0.543654	0	0.16388	0.275941	0.682251	0.211096	0.428002	0	0.0534262	0.127401	0.663955	0.11942	0	0.445971	0	0.302012	0	0.148403
CATCAGATCCAAGTAC_1_1	Spleen	-2.80705	11.0538	0.5824	0.265042	0.470449	0.678215	0.148343	0.287781	0.732585	0.255502	0.309271	0	0.084398	0.223947	0	0.126531	0	0.539354	0.759281	0.459464	0	0.194041
CATCCACAGCTCAACT_1_1	Spleen	-6.8753	8.96823	0.443636	0.306142	0.60442	0	0.123372	0.427036	0	0.170813	0.589204	0	0.105691	0.106087	0	0.0716537	0	0.420304	0	0.514087	0	0.145975
CATCCACTCAGGCCCA_1_1	Spleen	-6.84297	12.6078	0.675549	0.373004	0.503936	0	0.136825	0.315715	0	0.254166	0.356153	0	0	0.182288	0	0.141324	0	0.524364	0	0.457963	0	0.134752
CATCGAAAGGAGTAGA_1_1	Spleen	-4.72196	11.0271	0.60554	0.32247	0.529692	0.617987	0.239932	0.355472	0	0.26276	0.450938	0	0	0.178234	0	0.138361	0	0.517452	0.691854	0.364906	0	0.139413
CATCGAAGTCAAACTC_1_1	Spleen	-3.80815	7.28793	0.747534	0.435546	0.603828	0.680768	0.260734	0.364784	0.641287	0.245035	0.465558	0	0.154084	0.164253	0	0.0825952	0	0.49739	0.664656	0.424604	0	0.151666
CATCGAATCGGCCGAT_1_1	Spleen	-6.22684	9.48757	0.585438	0.351531	0.55116	0	0.175055	0.34732	0.736407	0.2464	0.471567	0	0.0429733	0.147824	0	0.151751	0	0.503898	0	0.387728	0	0.122457
CATCGGGGTAACGTTC_1_1	Spleen	-4.8441	10.4812	0.62755	0.272364	0.513952	0.64353	0.196953	0.314716	0	0.270497	0.439499	0	0.174603	0.226978	0	0.128895	0	0.404918	0	0.332108	0	0.132101
CATCGGGTCACCTTAT_1_1	Spleen	-3.57007	9.45669	0.66946	0.322602	0.540649	0	0.255448	0.238825	0.692605	0.22493	0.414687	0	0	0.204628	0	0.108632	0	0.525831	0	0.336004	0	0.140455
CATCGGGTCGAATGGG_1_1	Spleen	-6.40819	8.11457	0	0.269099	0.57055	0	0.0898053	0.255196	0	0.111006	0.560696	0	0.0360046	0.155397	0	0.109605	0	0.455176	0.624959	0.536264	0	0.112741
CATGACAAGCGATGAC_1_1	Spleen	-1.37173	12.9373	0	0.396523	0.34711	0	0.211802	0.0896962	0	0.279991	0.283075	0	0.350755	0.252259	0	0.190662	0	0.328056	0	0.182877	0	0.2344
CATGACAAGTACACCT_1_1	Spleen	-5.17232	6.76856	0.682965	0.498681	0.600922	0	0.183307	0.552345	0	0.233161	0.641909	0	0	0.0944118	0	0.0978459	0	0.55433	0.581409	0.547519	0	0.0974525
CATGACAAGTCTCAAC_1_1	Spleen	-6.64005	7.41497	0.560034	0.301821	0.594643	0.479028	0.129217	0.52493	0.610555	0.104126	0.667382	0	0.0433604	0.024128	0	0.0217794	0	0.611024	0.632804	0.557298	0	0.0706996
CATGCCTAGATGTTAG_1_1	Spleen	-4.0654	11.2678	0	0.397513	0.471451	0.662625	0.148171	0.345628	0.715746	0.296089	0.523033	0	0.010453	0.235864	0.696552	0.138983	0	0.45035	0	0.422039	0	0.154958
CATGCCTCAAAGTGCG_1_1	Spleen	-5.1037	12.298	0.610939	0.332102	0.506465	0	0.193385	0.342968	0.674294	0.217832	0.455079	0	0.0491676	0.196624	0	0.139586	0.622303	0.552661	0.698866	0.391233	0	0.199453
CATTATCGTTCGAATC_1_1	Spleen	-4.91379	11.9196	0	0.435084	0.454556	0.651089	0.214553	0.303194	0.703284	0.307601	0.3067	0.757655	0.164925	0.203066	0	0.122335	0	0.410163	0	0.426746	0	0.203817
CATTCGCAGCTCTCGG_1_1	Spleen	-3.75976	9.11796	0	0.221929	0.613277	0.618368	0.139038	0.379905	0	0.155862	0.486151	0	0.155246	0.194171	0	0.106977	0	0.527149	0	0.366834	0	0.127816
CATTCGCGTAATCGTC_1_1	Spleen	-4.65484	9.24084	0.537469	0.281897	0.513843	0.713098	0.209331	0.300398	0	0.22779	0.362325	0	0.168409	0.161074	0	0.107833	0	0.529814	0.700705	0.46045	0	0.131884
CATTCGCGTCAACTGT_1_1	Spleen	-5.3583	12.5436	0.717348	0.424297	0.489438	0	0.254545	0.303396	0	0.209659	0.489171	0	0	0.174708	0	0.0742994	0.768476	0.428501	0	0.409865	0	0.157756
CCAATCCAGCTGAACG_1_1	Spleen	-2.76773	12.9882	0.607146	0.324086	0.397892	0	0.131022	0.172279	0.763713	0.208164	0.314362	0	0.178475	0.197197	0	0.148763	0	0.459865	0	0.289254	0	0.212994
CCAATCCCACCCATTC_1_1	Spleen	-5.85762	12.2874	0	0.335994	0.466352	0	0.073903	0.274965	0	0.178173	0.384977	0	0.226481	0.206632	0.671465	0.158498	0	0.496739	0.715109	0.441408	0	0.18283
CCAATCCGTCCTCCAT_1_1	Spleen	-6.94469	11.636	0	0.362152	0.491371	0	0.202153	0.337715	0.737871	0.284229	0.503966	0	0	0.13493	0	0.141542	0	0.405919	0.667265	0.464835	0	0.145964
CCAATCCGTTGTACAC_1_1	Spleen	-4.29658	11.9924	0.557546	0.28612	0.451009	0	0.155736	0.294638	0	0.206538	0.338097	0	0	0.207075	0	0.113332	0.734255	0.499647	0	0.349982	0	0.179583
CCAATCCTCTATCCCG_1_1	Spleen	-4.13068	11.1634	0.547502	0.325934	0.539323	0.775958	0.232067	0.36636	0	0.247997	0.447536	0	0.0480062	0.176017	0	0.0810283	0	0.453657	0	0.405631	0	0.144982
CCACCTAAGTGGGATC_1_1	Spleen	-3.04461	10.3427	0.556747	0.290573	0.562317	0	0.178923	0.304134	0	0.117031	0.342501	0	0.361208	0.150245	0	0.116286	0	0.365118	0	0.271449	0	0.191421
CCACCTACAGGATCGA_1_1	Spleen	-7.03627	11.7983	0.643842	0.313795	0.544684	0	0.123802	0.366256	0.715554	0.166401	0.537088	0	0	0.160787	0	0.115369	0	0.489393	0	0.380242	0	0.128206
CCACGGAAGATCGGGT_1_1	Spleen	-1.56039	12.198	0.621592	0.319765	0.424167	0.723855	0.27135	0.134018	0	0.291618	0.221803	0	0.243128	0.212848	0.760917	0.132242	0	0.400362	0	0.293342	0	0.181633
CCACGGAAGCACCGTC_1_1	Spleen	-7.20569	9.31966	0.470834	0.398206	0.569126	0.548295	0.0818971	0.442144	0	0.11719	0.479502	0	0	0.143199	0	0.0563363	0.720101	0.510995	0	0.427666	0	0.13804
CCACGGATCATAGCAC_1_1	Spleen	-5.26011	12.3075	0.535124	0.308748	0.574713	0	0.13502	0.271018	0.673118	0.227776	0.559226	0	0.290747	0.188824	0	0.0982349	0	0.405936	0	0.373062	0	0.160197
CCACGGATCCGAAGAG_1_1	Spleen	-5.7816	9.86531	0.6596	0.241984	0.539062	0.59368	0.133773	0.258817	0	0.159578	0.419883	0	0.29849	0.172327	0	0.0979624	0.67863	0.564136	0	0.465849	0	0.113595
CCACTACAGGTGCACA_1_1	Spleen	-4.6295	13.1241	0	0.365879	0.431773	0.660937	0.167211	0.230192	0.713922	0.271876	0.52397	0	0.152536	0.157448	0	0.142706	0	0.396337	0	0.398612	0	0.19109
CCACTACAGTACGTAA_1_1	Spleen	-6.47852	12.3176	0	0.449795	0.49321	0.628938	0.228521	0.328382	0.679358	0.283547	0.431701	0	0	0.219948	0	0.127833	0	0.449585	0	0.440313	0	0.170944
CCACTACTCTCTGTCG_1_1	Spleen	-3.96681	14.0642	0.66759	0.326659	0.422821	0	0.218206	0.15328	0	0.305539	0.282658	0	0	0.225418	0	0.155048	0	0.586604	0	0.290198	0	0.200677
CCAGCGACAATCCGAT_1_1	Spleen	-2.44977	11.296	0.704207	0.265206	0.473483	0.68152	0.206795	0.299721	0.736155	0.263471	0.365391	0	0.0162602	0.208246	0	0.124432	0.679394	0.56507	0	0.25014	0	0.155547
CCAGCGACACCAACCG_1_1	Spleen	-6.64255	10.6667	0.539698	0.367562	0.559947	0.628488	0.237031	0.39783	0	0.300502	0.429473	0	0.154084	0.15763	0	0.0997863	0.626527	0.536006	0.70361	0.479919	0	0.144787
CCAGCGATCTATGTGG_1_1	Spleen	-7.386	10.9482	0.591306	0.343977	0.583228	0.550747	0.151996	0.487497	0	0.265779	0.50191	0	0.103368	0.146942	0	0.115292	0.549028	0.538836	0.616576	0.628187	0	0.161883
CCATGTCAGACAGAGA_1_1	Spleen	-1.36392	11.886	0	0.313795	0.432178	0	0.123458	0.0656303	0	0.271412	0.194074	0	0.479288	0.24151	0	0.1461	0	0.380171	0.831424	0.37255	0	0.209753
CCATGTCCACGCATCG_1_1	Spleen	-4.5748	11.5101	0.548837	0.286647	0.539282	0	0.15522	0.30294	0	0.313698	0.412244	0	0.0530391	0.22282	0	0.131071	0.775093	0.410817	0.813203	0.42306	0	0.212933
CCATGTCCAGGCTGAA_1_1	Spleen	-4.61247	11.469	0.546989	0.318776	0.531163	0	0.175076	0.243826	0	0.1385	0.340273	0	0.0391018	0.162858	0	0.139773	0	0.416016	0	0.399567	0	0.148218
CCATGTCTCCACTGGG_1_1	Spleen	-7.71232	10.292	0.619183	0.379239	0.579821	0	0.153221	0.44703	0.590854	0.179654	0.671813	0	0.0994967	0.112012	0	0.0688355	0	0.605815	0.709577	0.547947	0	0.117254
CCATGTCTCGCAGGCT_1_1	Spleen	-2.12893	10.7073	0.636896	0.260391	0.385209	0	0.304272	0.111007	0	0.255037	0.257134	0	0.0325203	0.269848	0	0.179256	0	0.410504	0	0.233724	0	0.208939
CCATTCGCAAATCCGT_1_1	Spleen	-6.53657	11.7571	0	0.348991	0.546417	0.586261	0.116925	0.452372	0	0.16881	0.502538	0	0.13976	0.156323	0	0.0955483	0.584432	0.503252	0	0.406033	0	0.160455
CCATTCGTCACCTCGT_1_1	Spleen	-5.03247	9.00145	0.505186	0.256498	0.588093	0.675348	0.159561	0.354375	0	0.186607	0.488801	0	0.0576849	0.139612	0	0.0976175	0	0.450597	0.658617	0.490021	0	0.0982701
CCATTCGTCAGTCCCT_1_1	Spleen	-3.77713	7.54305	0.667426	0.401768	0.52892	0	0.205248	0.348792	0	0.341061	0.467793	0	0.0507162	0.194752	0	0.0991827	0	0.56569	0.674776	0.406874	0	0.118085
CCATTCGTCCAGGGCT_1_1	Spleen	-3.84416	7.41234	0.518716	0.399393	0.577986	0.691174	0.269072	0.372925	0.746583	0.253077	0.382236	0.702922	0.184282	0.167106	0	0.107608	0	0.458079	0	0.383702	0.769643	0.125492
CCATTCGTCTTGTATC_1_1	Spleen	-4.29373	11.5318	0	0.30756	0.486376	0	0.179095	0.254629	0	0.265097	0.381933	0	0.130856	0.166448	0	0.14541	0	0.533842	0	0.334604	0	0.134089
CCCAATCAGTGAAGAG_1_1	Spleen	-2.58812	13.9553	0.596535	0.321579	0.508579	0	0.0625134	0.214921	0	0.275491	0.324313	0	0.382501	0.224545	0	0.157746	0	0.455613	0	0.370044	0	0.223121
CCCAATCGTGCCTTGG_1_1	Spleen	-3.08544	11.0841	0.67261	0.294135	0.391217	0.783267	0.189002	0.252336	0.846058	0.267652	0.385373	0	0.144793	0.233991	0	0.142077	0	0.419346	0	0.239454	0	0.195283
CCCAGTTCACAGACAG_1_1	Spleen	-3.61746	11.1524	0.65618	0.263392	0.47365	0	0.137276	0.268436	0	0.226716	0.29618	0	0	0.219508	0	0.124434	0	0.368765	0.757674	0.45144	0	0.21901
CCCAGTTGTGTCTGAT_1_1	Spleen	-7.50372	9.25154	0.44778	0.227504	0.588517	0	0.0843899	0.466405	0	0.151289	0.584301	0	0	0.145971	0	0.0801979	0	0.509647	0	0.523881	0	0.13865
CCCATACAGGTCGGAT_1_1	Spleen	-5.13726	11.5862	0	0.340942	0.513008	0	0.119483	0.295381	0.680433	0.183196	0.558097	0	0	0.175249	0	0.13375	0	0.524632	0.705228	0.45929	0	0.174622
CCCATACAGGTGGGTT_1_1	Spleen	-2.89631	12.9511	0	0.443792	0.438549	0	0.0975416	0.164509	0	0.169899	0.283769	0	0.372822	0.221168	0	0.118995	0.68768	0.54746	0	0.300717	0.768149	0.183709
CCCATACGTCCGCTGA_1_1	Spleen	-6.5969	11.757	0.571059	0.272892	0.530374	0	0.136073	0.293416	0.624348	0.130981	0.55125	0	0	0.217353	0	0.135776	0	0.505766	0	0.379711	0	0.170218
CCCATACTCGCCATAA_1_1	Spleen	-3.10284	12.0931	0.57344	0.271606	0.518716	0	0.106739	0.177883	0	0.200949	0.368832	0	0.228804	0.243939	0	0.128152	0	0.390912	0	0.225585	0	0.183912
CCCTCCTAGGTGCACA_1_1	Spleen	-3.38247	14.1282	0	0.586918	0.402204	0.695625	0.178257	0.36049	0	0.305162	0.392329	0	0.313589	0.273269	0	0.11887	0	0.432748	0	0.299637	0	0.18405
CCCTCCTCACAGCCCA_1_1	Spleen	-6.65025	12.1336	0.672822	0.467278	0.532684	0	0.178235	0.373635	0	0.248635	0.495161	0	0.0162602	0.143395	0	0.0950328	0	0.50786	0.779322	0.471617	0	0.141238
CCCTCCTTCACAATGC_1_1	Spleen	-7.769	10.9562	0.60788	0.497196	0.534629	0	0.146409	0.390443	0	0.255894	0.39593	0	0.152536	0.181022	0	0.0896942	0.741828	0.407441	0.638012	0.524773	0	0.151786
CCCTCCTTCGGAGGTA_1_1	Spleen	-6.91106	8.25731	0.562523	0.33639	0.585139	0	0.057141	0.425282	0	0.0835414	0.536177	0	0	0.116936	0	0.126147	0	0.506738	0	0.442834	0	0.073839
CCGGGATAGATGGCGT_1_1	Spleen	-4.30317	9.12954	0.529314	0.32877	0.581959	0	0.102054	0.33029	0	0.184865	0.365732	0	0.111111	0.19107	0.647956	0.120071	0	0.489724	0	0.394875	0	0.127925
CCGGGATTCTCCCTGA_1_1	Spleen	-3.16342	11.6307	0	0.399195	0.45704	0	0.202433	0.215033	0	0.249535	0.326146	0	0.0631049	0.20239	0	0.142794	0	0.444359	0	0.331801	0	0.17047
CCGGTAGAGCAGCGTA_1_1	Spleen	-3.66201	10.4332	0.636421	0.186832	0.484162	0	0.168909	0.297457	0.706246	0.183907	0.352971	0	0.210608	0.226412	0	0.137921	0	0.413738	0	0.376895	0	0.194241
CCGGTAGAGGCTATCT_1_1	Spleen	-6.46253	7.48153	0.568513	0.272925	0.596271	0	0.0902351	0.418604	0.5665	0.105301	0.593973	0	0	0.110961	0	0.0802914	0.52282	0.468121	0.587143	0.529052	0	0.0780465
CCGGTAGCATGATCCA_1_1	Spleen	-5.71919	11.426	0.633462	0.251946	0.555383	0.599489	0.142734	0.423342	0	0.192051	0.452905	0	0	0.149505	0	0.0897075	0.597619	0.559306	0	0.496546	0	0.0968303
CCGGTAGGTCCTGCTT_1_1	Spleen	-6.33099	10.9633	0	0.358491	0.48505	0	0.282782	0.348208	0.773077	0.17826	0.418328	0	0.105691	0.204633	0	0.146906	0.713469	0.509757	0	0.398424	0	0.163881
CCGGTAGGTTGTCGCG_1_1	Spleen	-2.18582	13.3932	0	0.140883	0.404984	0	0.175399	0.111733	0.749938	0.208382	0.370224	0	0.125436	0.196893	0	0.133525	0	0.355119	0	0.24356	0	0.183984
CCGTACTAGGACAGAA_1_1	Spleen	-5.34023	13.0704	0.687928	0.379206	0.497176	0	0.189174	0.191809	0.715746	0.301199	0.467366	0	0.142857	0.193114	0	0.153787	0.660558	0.489454	0.741827	0.447739	0	0.179245
CCGTACTGTCGAACAG_1_1	Spleen	-2.41602	13.5426	0.724967	0.392796	0.445132	0	0.263162	0.221944	0	0.250305	0.262467	0	0.0909795	0.261872	0	0.169959	0	0.41094	0.78997	0.262894	0	0.18484
CCGTACTGTTCGGCAC_1_1	Spleen	-3.84135	8.70715	0.670512	0.276851	0.525268	0	0.151653	0.279935	0.693921	0.241914	0.360714	0	0.207123	0.204867	0	0.122082	0	0.324978	0	0.266046	0	0.153397
CCGTGGAAGACAATAC_1_1	Spleen	-2.14019	13.6661	0.60594	0.223677	0.421756	0	0.184897	0.215396	0.856618	0.30612	0.379246	0	0.178087	0.246009	0	0.138393	0.703426	0.437955	0	0.28371	0	0.203033
CCGTGGAAGCAGCGTA_1_1	Spleen	-4.20248	12.6281	0.716169	0.368023	0.53732	0	0.173035	0.190943	0.712049	0.325557	0.506229	0	0.0545877	0.195441	0	0.111805	0	0.417428	0	0.39245	0	0.179973
CCGTGGAAGCGAAGGG_1_1	Spleen	-3.08227	11.8685	0.64644	0.416678	0.429314	0	0.0874629	0.282817	0	0.25016	0.276247	0	0.219512	0.212067	0	0.143524	0	0.448358	0	0.294413	0	0.16054
CCGTGGACACGGCGTT_1_1	Spleen	-6.03688	6.65618	0	0.439141	0.566671	0.539667	0.0512099	0.50833	0	0	0.521683	0.627996	0	0.106975	0	0.0769105	0.537983	0.502317	0	0.402087	0	0.0953738
CCGTGGATCATCTGCC_1_1	Spleen	-4.78656	9.69348	0	0.293772	0.558568	0.62901	0.250011	0.420971	0.679435	0.251161	0.47614	0	0.117693	0.147313	0	0.0979333	0	0.4516	0	0.401572	0	0.142262
CCGTTCACAGTTTACG_1_1	Spleen	-4.08533	7.14978	0.649081	0.355357	0.572845	0.668534	0.191172	0.365784	0.628137	0.268784	0.512104	0	0.132017	0.0899202	0	0.159641	0	0.428645	0	0.442549	0	0.145014
CCTAAAGAGATATGGT_1_1	Spleen	-7.71345	10.5028	0.53838	0.307099	0.568178	0.540185	0.0896334	0.425795	0	0.208628	0.52446	0	0.0154859	0.170574	0.567843	0.0981811	0	0.514352	0.604752	0.563395	0	0.0979091
CCTAAAGGTACAGTGG_1_1	Spleen	-2.13045	10.8094	0	0.273684	0.458329	0.701537	0.126273	0.176988	0	0.204564	0.291395	0	0	0.237966	0	0.141994	0	0.455574	0	0.357043	0	0.216241
CCTACACAGGACGAAA_1_1	Spleen	-3.30016	7.9494	0.738974	0.339623	0.52717	0	0.11699	0.281915	0.710299	0.243729	0.409994	0	0	0.271001	0	0.116667	0.655531	0.518905	0	0.350866	0	0.162804
CCTACACCATCATCCC_1_1	Spleen	-6.42805	12.3222	0.614699	0.338171	0.502659	0	0.277281	0.285189	0	0.324512	0.475265	0	0.160279	0.184116	0	0.114458	0.626653	0.606658	0.703751	0.394638	0	0.188503
CCTACACGTTTGCATG_1_1	Spleen	-4.00931	9.49406	0	0.198971	0.524682	0	0.196759	0.276692	0.704522	0.242931	0.380415	0	0	0.193109	0.68563	0.12267	0	0.35381	0	0.390077	0	0.182825
CCTACACTCCAAACAC_1_1	Spleen	-6.76805	12.6042	0.598543	0.460615	0.547827	0	0.217325	0.322345	0.658762	0.261018	0.510191	0	0.133178	0.182904	0.732703	0.122284	0.607968	0.516779	0.682767	0.421175	0	0.161545
CCTACACTCTTGCCGT_1_1	Spleen	-3.42945	11.9698	0.563983	0.270286	0.528963	0	0.203142	0.250567	0.70942	0.301301	0.480336	0	0.0108401	0.184183	0	0.146393	0	0.438276	0	0.355933	0	0.180261
CCTACCAAGCTGCGAA_1_1	Spleen	-4.65638	13.6254	0.659436	0.309507	0.463503	0	0.142433	0.333684	0	0.329782	0.453427	0	0.266744	0.223218	0	0.133606	0	0.402742	0	0.41842	0	0.151154
CCTACCACAAGGCTCC_1_1	Spleen	-5.72187	9.39203	0.514393	0.283547	0.560339	0	0.171466	0.337945	0.647042	0.208803	0.546115	0	0.0267131	0.180689	0	0.131625	0	0.492234	0	0.462597	0	0.156037
CCTAGCTCATCCAACA_1_1	Spleen	-3.81274	13.3727	0	0.19498	0.433829	0	0.220312	0.22746	0	0.307223	0.362144	0.770915	0.311266	0.215097	0	0.121565	0	0.525547	0	0.364686	0	0.177872
CCTATTAAGGAGTTTA_1_1	Spleen	-2.26223	13.7185	0	0.330617	0.394842	0	0.105686	0.211092	0	0.147602	0.35125	0	0.129694	0.209657	0	0.183761	0	0.333158	0	0.218288	0	0.210672
CCTATTAAGGGCTTCC_1_1	Spleen	-5.27286	12.6349	0.76588	0.47592	0.525187	0	0.172691	0.28857	0	0.295654	0.448398	0	0.010453	0.204734	0	0.125702	0	0.498887	0	0.326334	0	0.161866
CCTATTAGTCGGGTCT_1_1	Spleen	-4.0602	9.80537	0.551112	0.161763	0.518377	0	0.156294	0.24183	0.787482	0.251873	0.365105	0	0.263647	0.19409	0	0.11824	0	0.438076	0.71849	0.390272	0	0.155274
CCTCAGTGTAGGGTAC_1_1	Spleen	-3.53921	13.4722	0.768465	0.503068	0.422985	0	0.0950058	0.217403	0.722462	0.17061	0.407493	0	0.197832	0.242078	0	0.138474	0	0.431952	0	0.261106	0	0.156692
CCTCAGTGTTGTGGAG_1_1	Spleen	-2.78192	12.8688	0	0.240863	0.468561	0	0.190033	0.209026	0	0.244585	0.328719	0	0.154472	0.25855	0	0.174119	0	0.472262	0	0.264878	0	0.201918
CCTCAGTTCATCTGTT_1_1	Spleen	-2.4504	13.5183	0	0.480406	0.390164	0	0.0993252	0.186601	0	0.175139	0.307025	0	0.321332	0.227348	0	0.12936	0	0.460133	0	0.311224	0	0.192049
CCTCTGAAGTCCAGGA_1_1	Spleen	-6.36939	9.05491	0.562466	0.215563	0.547865	0	0.148816	0.419211	0.762639	0.162409	0.502647	0	0.182346	0.162049	0	0.107818	0	0.496268	0.635957	0.514484	0	0.163819
CCTTACGCAGTCTTCC_1_1	Spleen	-4.03501	11.7202	0.678189	0.319402	0.429915	0	0.220677	0.19314	0.70354	0.257215	0.421132	0	0	0.244351	0	0.139041	0	0.445876	0	0.395364	0	0.202919
CCTTACGGTCTTCAAG_1_1	Spleen	-2.49576	10.7198	0.662939	0.18073	0.449985	0	0.213199	0.25079	0	0.260176	0.274565	0	0	0.198397	0	0.112251	0.682497	0.493329	0	0.292649	0	0.15168
CCTTACGGTGCGGTAA_1_1	Spleen	-3.15996	12.5291	0	0.363307	0.473603	0.67092	0.150771	0.219602	0	0.223827	0.279681	0	0.157956	0.215968	0	0.152814	0	0.457345	0	0.297706	0	0.196437
CCTTCCCTCAGGATCT_1_1	Spleen	-5.27508	11.0704	0.528256	0.270814	0.55053	0	0.157756	0.390897	0	0.280673	0.467559	0	0.0406504	0.19547	0	0.0670317	0	0.529447	0	0.353676	0	0.143263
CCTTCCCTCGCACTCT_1_1	Spleen	-1.84266	12.9462	0	0.263986	0.439077	0	0.227081	0.149032	0.78649	0.29802	0.323933	0	0.171506	0.221049	0	0.153821	0	0.431107	0	0.343523	0	0.206521
CCTTCCCTCGGGAGTA_1_1	Spleen	-6.69446	11.1334	0.475932	0.26326	0.596398	0.554231	0.0627928	0.428414	0.598662	0.109627	0.640755	0	0.0441347	0.130348	0	0.0967029	0	0.59854	0	0.565294	0	0.149471
CCTTCGAAGTGAACGC_1_1	Spleen	-3.4126	9.53504	0	0.127952	0.487706	0	0.154554	0.286489	0	0.227253	0.380527	0	0.162214	0.210769	0	0.127614	0.639539	0.427357	0	0.365942	0	0.197636
CCTTCGACACCTGGTG_1_1	Spleen	-5.80062	13.2203	0.600278	0.350673	0.565293	0	0.20961	0.353351	0.660935	0.246008	0.466861	0	0.0112273	0.176246	0	0.114961	0	0.477347	0	0.352762	0	0.160785
CCTTCGACACGCCAGT_1_1	Spleen	-5.53877	10.4317	0	0.372674	0.54095	0	0.0725921	0.396717	0	0.167707	0.484067	0	0	0.144926	0	0.110287	0	0.512333	0	0.569395	0	0.143567
CCTTCGAGTGCATCTA_1_1	Spleen	-3.94757	11.976	0	0.274113	0.543927	0.661849	0.288843	0.316948	0	0.279599	0.352699	0	0.159504	0.270897	0	0.108181	0	0.456574	0	0.330925	0	0.222186
CCTTTCTCAAGTACCT_1_1	Spleen	-5.27567	5.51381	0.724944	0.671428	0.557623	0	0.0919972	0.409994	0	0.13657	0.498776	0	0.0646535	0.130305	0	0.0226043	0	0.537506	0.620731	0.521361	0	0.0726975
CCTTTCTCATTACGAC_1_1	Spleen	-5.11584	13.498	0	0.375346	0.545	0.624546	0.214682	0.363677	0	0.32113	0.403245	0	0.087108	0.19495	0	0.0926316	0	0.445372	0	0.456982	0	0.161521
CCTTTCTTCAGTGTTG_1_1	Spleen	-1.85781	13.5488	0.606369	0.456393	0.442344	0	0.251622	0.144748	0	0.302433	0.45197	0	0.280294	0.205524	0	0.140604	0	0.391787	0	0.171961	0	0.199822
CGAACATAGACTAGGC_1_1	Spleen	-3.75315	13.7747	0	0.433237	0.433785	0	0.31925	0.211291	0	0.383434	0.250971	0	0.258614	0.216705	0	0.15991	0	0.405699	0.853788	0.367137	0	0.187036
CGAACATGTGGGTCAA_1_1	Spleen	-4.62319	12.3735	0	0.288198	0.462078	0	0.155284	0.224145	0	0.219661	0.413867	0	0.0511034	0.199972	0	0.0951323	0	0.509593	0	0.308596	0	0.156619
CGAACATTCTCTGAGA_1_1	Spleen	-1.42431	12.0793	0	0.35915	0.344432	0.742746	0.19807	0.116892	0	0.251844	0.215773	0	0.432056	0.249192	0	0.146926	0	0.42999	0	0.176357	0	0.209836
CGAATGTTCGTCACGG_1_1	Spleen	-5.28335	13.3835	0.621377	0.392334	0.511215	0.636365	0.202304	0.284226	0.68738	0.294928	0.438647	0	0.202478	0.195264	0	0.102863	0	0.438776	0	0.349899	0	0.179914
CGACCTTGTCACACGC_1_1	Spleen	-4.9176	13.5168	0.683329	0.451148	0.442907	0	0.21221	0.217407	0	0.280426	0.397694	0	0.266744	0.190726	0.690942	0.121917	0	0.422646	0	0.397027	0	0.171585
CGACCTTTCACCGGGT_1_1	Spleen	-6.34572	11.9879	0.540658	0.350343	0.49212	0	0.145249	0.260014	0	0.183835	0.458784	0	0.141696	0.219474	0	0.127945	0.627642	0.511979	0	0.355898	0	0.152431
CGACTTCAGGAGTTTA_1_1	Spleen	-2.77012	10.519	0.579568	0.281864	0.472669	0	0.141123	0.15819	0	0.107174	0.374547	0	0.344173	0.201798	0	0.168039	0	0.48801	0.755589	0.381503	0	0.16295
CGACTTCTCTGATTCT_1_1	Spleen	-3.94957	13.0308	0.720781	0.476877	0.528078	0	0.221365	0.286539	0	0.241392	0.459774	0	0.119628	0.238959	0	0.127522	0.662479	0.39301	0	0.377479	0	0.139355
CGAGAAGCAGACGCAA_1_1	Spleen	-4.63274	9.87772	0.643178	0.300172	0.545295	0	0.167383	0.341362	0	0.196406	0.50393	0	0	0.180075	0	0.0800542	0.608834	0.511287	0	0.382741	0	0.12349
CGAGAAGCATATACCG_1_1	Spleen	-5.68441	9.10148	0.641748	0.182478	0.501733	0	0.0463962	0.337638	0.657913	0.137542	0.466538	0	0.0882695	0.185355	0	0.110395	0	0.545058	0.681887	0.435855	0	0.128613
CGAGAAGTCTGTACGA_1_1	Spleen	-6.80633	9.69143	0.565965	0.271441	0.545289	0.57211	0.128637	0.343364	0	0.145236	0.437459	0	0.00696864	0.178094	0	0.0990454	0	0.600457	0	0.470184	0	0.131904
CGAGCACAGCAGATCG_1_1	Spleen	-4.11413	14.0481	0	0.275894	0.50187	0.6646	0.0825203	0.287333	0.717879	0.169913	0.333126	0	0.152536	0.2418	0	0.118763	0.662526	0.557095	0	0.409277	0	0.162343
CGAGCACGTTAGTGGG_1_1	Spleen	-1.58727	10.7085	0.621328	0.263689	0.468866	0	0.107685	0.17646	0	0.216845	0.364706	0	0.344173	0.23191	0	0.123864	0.72129	0.406437	0	0.205328	0	0.200172
CGAGCACTCATGCATG_1_1	Spleen	-4.30598	10.2941	0	0.244755	0.520073	0	0.123329	0.271039	0	0.174776	0.481994	0	0	0.13657	0	0.134058	0	0.357069	0	0.421646	0	0.165399
CGAGCACTCGCGATCG_1_1	Spleen	-5.14813	5.21049	0.716051	0.669745	0.566816	0.572099	0.130894	0.355102	0.617962	0.131692	0.517666	0	0.0278746	0.149972	0	0.0708601	0	0.565331	0	0.449113	0	0.0870154
CGAGCACTCTGACCTC_1_1	Spleen	-5.23244	12.0908	0.531463	0.352322	0.527099	0.618899	0.157971	0.357626	0.668513	0.214958	0.426889	0	0.00774293	0.145363	0	0.124122	0.616968	0.53019	0	0.379226	0	0.149703
CGAGCACTCTGGGCCA_1_1	Spleen	-4.61874	13.1687	0.748164	0.296411	0.495571	0.625946	0.234538	0.331849	0	0.237864	0.336769	0	0.0429733	0.168808	0	0.0861517	0	0.521943	0	0.308388	0	0.170857
CGAGCCAAGCGATAGC_1_1	Spleen	-6.87377	8.93331	0	0.231099	0.526968	0.671413	0.176924	0.334794	0.63123	0.217062	0.520306	0	0	0.158144	0	0.0955738	0	0.472359	0	0.393402	0	0.106845
CGAGCCAGTGAAGGCT_1_1	Spleen	-5.9298	10.3184	0	0.391213	0.544642	0.577474	0.209159	0.40678	0	0.2131	0.454076	0	0	0.155496	0	0.102534	0	0.520358	0	0.408668	0	0.121084
CGATCGGGTTCCACAA_1_1	Spleen	-4.99372	4.74803	0	0.868287	0.499807	0	0.30511	0.233933	0.722731	0.372024	0.442892	0	0.17228	0.193443	0	0.139134	0	0.478882	0	0.348093	0	0.167187
CGATCGGTCACCTTAT_1_1	Spleen	-6.24502	6.74073	0.420485	0.556769	0.595217	0.489662	0.114475	0.48254	0.528917	0.0736268	0.570869	0	0.060782	0.058032	0	0.0695268	0	0.58013	0	0.47961	0	0.102246
CGATCGGTCAGCTCGG_1_1	Spleen	-1.72111	13.038	0.601875	0.253035	0.430542	0	0.0746981	0.161208	0	0.183181	0.23691	0	0	0.243853	0	0.134031	0	0.41786	0.784671	0.307875	0	0.208884
CGATCGGTCGAATCCA_1_1	Spleen	-6.43718	12.7804	0	0.331178	0.49535	0.616657	0.0829716	0.300071	0	0.200819	0.37268	0	0	0.227127	0	0.119273	0	0.360213	0.690365	0.422138	0	0.160462
CGATGGCAGACATAAC_1_1	Spleen	-6.47575	9.43689	0	0.331046	0.544434	0	0.0853999	0.318347	0	0.18353	0.399816	0	0	0.178546	0.592626	0.123004	0.64865	0.508592	0.631146	0.480888	0	0.132663
CGATGGCAGCACACAG_1_1	Spleen	-2.53294	10.2128	0	0.295356	0.49839	0.684661	0.100765	0.251131	0.739548	0.272486	0.359856	0	0.366241	0.259096	0	0.0957576	0	0.41226	0	0.236001	0	0.188849
CGATGGCTCCGCATCT_1_1	Spleen	-1.19098	12.1802	0.640299	0.330881	0.32774	0	0.201229	0.114729	0	0.338767	0.157839	0	0.140534	0.218823	0	0.178185	0	0.422087	0	0.234152	0.830292	0.214494
[truncated: 3,889 more rows]
