# Supplementary material for: scMINER: a mutual information-based framework for clustering and hidden driver inference from single-cell transcriptomics data
Source: Nat Commun. 2025 May 8;16:4305. doi: 10.1038/s41467-025-59620-6 (PMC12062461; doi:10.1038/s41467-025-59620-6)
Supplement: Supplementary file 4 — Source Data [file 41467_2025_59620_MOESM4_ESM.zip › SourceData/Source_Data_Figure_S11.xlsx]

## Sheet: Figure_S11a
Cell_Barcode	Cell_Type	Expression																					Activity by SCENIC																					Activity by scMINER
		Tcf7	Id3	Bach2	Klf2	Klf3	Satb1	Notch2	Klf9	Rxra	Atf6	Hlf	Pparg	Atf3	Atf4	Fosl2	Fli1	Rora	Nr3c1	Rara	Runx2	Nfil3	Tcf7	Id3	Bach2	Klf2	Klf3	Satb1	Notch2	Klf9	Rxra	Atf6	Hlf	Pparg	Atf3	Atf4	Fosl2	Fli1	Rora	Nr3c1	Rara	Runx2	Nfil3	Tcf7	Id3	Bach2	Klf2	Klf3	Satb1
AAACCTGAGCTACCTA_1_1	Spleen	-0.623838	1.52883	-0.355448	0.163262	0.996261	1.46519	-0.550661	3.84074	-0.225771	-0.396877	-0.339884	-0.349556	-0.493311	-1.0993	-1.14076	0.559318	-1.3169	-1.11171	-0.862653	1.7768	-0.77013	NA	NA	NA	0.270566	0.507477	NA	NA	-0.00559891	0.896119	NA	NA	-0.747316	-0.865486	-1.08872	-1.1827	-1.18915	NA	-1.53468	-1.45266	NA	NA	1.13127	1.80281	1.20234	-0.0535849	0.588595	0.150058
AAACCTGGTATATCCG_1_1	Spleen	1.578	-0.522017	-0.355448	-1.46058	-0.739811	-0.63335	-0.550661	-0.27556	-0.225771	-0.396877	-0.339884	-0.349556	-0.493311	-1.0993	-1.14076	-1.1102	0.468803	-1.11171	-0.862653	-0.493279	-0.77013	NA	NA	NA	-0.0758146	-0.148781	NA	NA	-0.790379	-0.235254	NA	NA	-0.0138539	-1.22903	-0.971322	-0.958792	-0.932161	NA	-0.798524	-1.04854	NA	NA	0.92699	1.39426	0.634253	-0.575622	0.364956	-0.19781
AAACCTGGTCTACCTC_1_1	Spleen	-0.623838	1.48131	2.39883	-1.46058	1.21594	1.14944	1.50593	-0.27556	-0.225771	-0.396877	-0.339884	-0.349556	-0.493311	0.512768	-1.14076	0.770572	0.403437	-1.11171	0.803057	-0.493279	-0.77013	NA	NA	NA	-0.603504	-0.190957	NA	NA	-1.06797	-0.935628	NA	NA	-0.746119	-0.922685	-0.385868	-1.2569	-1.65706	NA	-1.16879	-0.964385	NA	NA	1.2398	1.93046	1.91471	-0.0795916	0.767987	0.213446
AAACGGGAGTGGGCTA_1_1	Spleen	1.77393	2.08952	-0.355448	-1.46058	-0.739811	-0.63335	-0.550661	-0.27556	-0.225771	-0.396877	-0.339884	-0.349556	-0.493311	-1.0993	-1.14076	0.764813	-1.3169	-1.11171	-0.862653	-0.493279	-0.77013	NA	NA	NA	-0.201648	-0.0829866	NA	NA	-0.501291	-0.699177	NA	NA	-0.982359	-1.05664	-0.712614	-1.00216	-1.18071	NA	-1.06981	-0.543615	NA	NA	0.961683	1.48684	1.30158	-0.537366	0.223289	-0.106087
AAACGGGCATGGTAGG_1_1	Spleen	-0.623838	-0.522017	-0.355448	-1.46058	-0.739811	1.37422	-0.550661	-0.27556	-0.225771	-0.396877	-0.339884	-0.349556	-0.493311	-1.0993	0.49035	-1.1102	-1.3169	0.930102	-0.862653	-0.493279	-0.77013	NA	NA	NA	-0.588428	-1.01592	NA	NA	-0.982311	0.168808	NA	NA	-0.923698	-0.976292	-0.704895	-1.30289	-2.15005	NA	-1.50272	-1.81118	NA	NA	1.1221	1.59898	0.526809	-0.29089	0.350402	0.0758708
AAACGGGTCATATCGG_1_1	Spleen	-0.623838	1.84781	2.48017	0.415829	1.00612	-0.63335	-0.550661	-0.27556	-0.225771	-0.396877	-0.339884	-0.349556	-0.493311	0.807691	-1.14076	0.818991	-1.3169	-1.11171	0.85225	-0.493279	-0.77013	NA	NA	NA	-0.571804	-0.67345	NA	NA	-0.644843	-0.696184	NA	NA	-1.18428	-1.18846	-0.430464	-1.29113	-1.47076	NA	-1.09504	-1.25149	NA	NA	1.19225	1.81984	1.99064	-0.0529701	0.659643	-0.142473
AAAGATGGTCCGCTGA_1_1	Spleen	1.57931	-0.522017	-0.355448	0.683648	-0.739811	-0.63335	1.91271	3.91307	-0.225771	-0.396877	-0.339884	-0.349556	-0.493311	-1.0993	-1.14076	-1.1102	-1.3169	0.799139	-0.862653	-0.493279	-0.77013	NA	NA	NA	-0.246492	-0.0931089	NA	NA	-0.502481	0.88714	NA	NA	-0.693443	-1.05052	-1.53048	-1.18662	-0.882908	NA	-1.07067	-1.09548	NA	NA	0.797916	1.32441	1.00642	-0.863386	0.218086	-0.308388
AAAGATGGTCTTGTCC_1_1	Spleen	-0.623838	2.26351	-0.355448	1.09137	-0.739811	1.41048	-0.550661	-0.27556	-0.225771	-0.396877	-0.339884	-0.349556	-0.493311	-1.0993	-1.14076	-1.1102	-1.3169	-1.11171	-0.862653	-0.493279	-0.77013	NA	NA	NA	-0.359375	0.930924	NA	NA	-0.237186	0.85721	NA	NA	-0.860248	-1.0142	-0.42913	-1.16206	-1.54874	NA	-1.13437	-0.885707	NA	NA	1.04076	1.59462	0.835572	-0.398493	0.381493	-0.135218
AAAGATGGTTAGAACA_1_1	Spleen	1.80633	-0.522017	-0.355448	-1.46058	1.08746	-0.63335	-0.550661	-0.27556	-0.225771	-0.396877	-0.339884	-0.349556	-0.493311	-1.0993	-1.14076	0.64702	-1.3169	0.607236	-0.862653	-0.493279	-0.77013	NA	NA	NA	-0.317431	0.50579	NA	NA	-0.527067	-0.495649	NA	NA	-1.01508	-1.23741	-0.874604	-1.15187	-1.18231	NA	-1.31085	-1.13593	NA	NA	0.985586	1.67082	1.26894	-0.344222	0.338335	-0.51752
AAAGATGTCCCGACTT_1_1	Spleen	1.50942	2.10974	-0.355448	-1.46058	-0.739811	-0.63335	-0.550661	-0.27556	-0.225771	-0.396877	-0.339884	-0.349556	-0.493311	0.770363	-1.14076	-1.1102	-1.3169	0.738521	1.06922	-0.493279	-0.77013	NA	NA	NA	1.09921	-0.128537	NA	NA	0.0594359	0.902106	NA	NA	-0.764475	-0.937849	-1.33428	-1.14769	-0.909587	NA	-1.16409	-1.14912	NA	NA	0.951297	1.52884	0.488545	-0.603336	0.270976	-0.0948527
AAAGCAACAATCGAAA_1_1	Spleen	1.90713	1.74583	-0.355448	-1.46058	1.17995	-0.63335	-0.550661	-0.27556	-0.225771	2.54196	-0.339884	-0.349556	-0.493311	0.725625	-1.14076	-1.1102	-1.3169	-1.11171	-0.862653	-0.493279	-0.77013	NA	NA	NA	0.136421	0.0941524	NA	NA	-0.843517	-0.768017	NA	NA	-1.25731	-1.14775	-1.18467	-1.18871	-1.65637	NA	-1.10124	-1.33699	NA	NA	0.80926	1.78905	0.783851	-0.273332	0.3935	0.0369391
AAAGCAACACCCTATC_1_1	Spleen	-0.623838	2.06988	-0.355448	-1.46058	1.19337	-0.63335	-0.550661	-0.27556	-0.225771	-0.396877	-0.339884	-0.349556	-0.493311	-1.0993	-1.14076	0.748875	-1.3169	-1.11171	-0.862653	2.03455	-0.77013	NA	NA	NA	1.24457	-0.0880478	NA	NA	-0.755878	-0.175393	NA	NA	-0.838699	-1.03535	-0.191098	-1.19524	-0.620677	NA	-0.478279	-0.460132	NA	NA	0.839688	1.62022	0.758331	-0.483903	0.395226	0.116463
AAAGCAAGTCCAAGTT_1_1	Spleen	1.7897	1.92624	-0.355448	1.13855	1.07221	1.27157	-0.550661	-0.27556	-0.225771	2.37701	-0.339884	-0.349556	-0.493311	-1.0993	-1.14076	0.882836	-1.3169	0.837915	1.32305	-0.493279	-0.77013	NA	NA	NA	0.28661	-0.675137	NA	NA	-1.42367	-0.935628	NA	NA	-0.940059	-1.12567	-0.597505	-1.34939	-1.67644	NA	-0.903169	-0.60877	NA	NA	1.16787	1.90306	1.17859	0.084866	0.552619	0.179383
AAAGCAAGTCTCCCTA_1_1	Spleen	-0.623838	-0.522017	-0.355448	0.610413	1.32158	-0.63335	-0.550661	-0.27556	-0.225771	-0.396877	-0.339884	-0.349556	-0.493311	-1.0993	-1.14076	0.621725	-1.3169	0.582493	-0.862653	-0.493279	-0.77013	NA	NA	NA	-0.378705	-0.384967	NA	NA	-1.39631	0.300502	NA	NA	-0.985152	-1.12847	-0.587595	-1.27101	-1.43473	NA	-1.23442	-1.36258	NA	NA	1.20519	1.85887	1.55073	-0.123997	0.573382	0.145466
AAAGTAGAGTGGTAGC_1_1	Spleen	1.31395	1.58853	2.54624	-0.0314418	0.7881	-0.63335	1.30228	-0.27556	-0.225771	-0.396877	-0.339884	-0.349556	-0.493311	0.35313	-1.14076	0.359137	-1.3169	0.325625	0.89221	-0.493279	0.763238	NA	NA	NA	-0.708462	-0.246629	NA	NA	-1.60173	-0.438781	NA	NA	-0.716988	-0.967379	-0.416266	-1.33581	-1.69787	NA	-1.59507	-1.8532	NA	NA	1.34428	1.90995	1.21154	0.0902366	0.761602	0.0980559
AAATGCCCAACACCTA_1_1	Spleen	1.19498	1.45895	2.79002	0.107934	0.937109	1.12955	-0.550661	-0.27556	-0.225771	-0.396877	-0.339884	-0.349556	-0.493311	0.741734	-1.14076	-1.1102	-1.3169	0.4658	0.784467	-0.493279	0.912779	NA	NA	NA	-0.658013	-0.395089	NA	NA	-1.6735	-0.845837	NA	NA	-0.780836	-1.22118	-0.441898	-1.28303	-1.85202	NA	-1.31245	-1.75966	NA	NA	1.17387	1.98012	1.95018	-0.0521945	0.785272	0.282018
AAATGCCCATGCTGGC_1_1	Spleen	-0.623838	-0.522017	2.88537	0.405842	1.25561	-0.63335	-0.550661	-0.27556	-0.225771	-0.396877	-0.339884	-0.349556	-0.493311	-1.0993	-1.14076	-1.1102	0.438333	-1.11171	1.0973	-0.493279	-0.77013	NA	NA	NA	-0.871988	0.924175	NA	NA	-0.32998	-0.402865	NA	NA	-0.489128	-0.63004	-0.319262	-0.728088	-0.00477802	NA	-0.3607	-0.00237031	NA	NA	0.997189	1.40654	1.18503	-0.547671	0.242288	-0.240752
AACACGTCAGGAATGC_1_1	Spleen	1.35945	1.33206	2.19364	0.49346	0.829696	1.01663	-0.550661	-0.27556	-0.225771	2.00577	-0.339884	-0.349556	-0.493311	0.392672	-1.14076	0.648258	0.425508	-1.11171	-0.862653	-0.493279	-0.77013	NA	NA	NA	-0.096497	-1.07834	NA	NA	-1.41297	-0.935628	NA	NA	-1.04661	-0.989727	-0.540046	-1.22581	-2.44785	NA	-1.79453	-2.19149	NA	NA	1.29509	2.01543	2.37182	-0.000365248	0.79226	0.0751123
AACCGCGCAACACCCG_1_1	Spleen	-0.623838	-0.522017	-0.355448	-1.46058	1.44907	-0.63335	-0.550661	-0.27556	-0.225771	-0.396877	-0.339884	-0.349556	-0.493311	0.733457	-1.14076	-1.1102	0.379034	-1.11171	-0.862653	-0.493279	-0.77013	NA	NA	NA	0.130236	1.04058	NA	NA	-1.1334	0.282544	NA	NA	-0.798794	-0.964852	-0.5895	-1.0066	-0.373269	NA	-0.731076	-0.514782	NA	NA	0.895852	1.40642	1.42278	-0.757141	0.325382	-0.383396
AACGTTGAGAATGTGT_1_1	Spleen	1.40596	1.99671	-0.355448	0.975803	1.13163	1.33404	2.03504	-0.27556	-0.225771	-0.396877	-0.339884	-0.349556	-0.493311	-1.0993	-1.14076	1.08718	-1.3169	-1.11171	-0.862653	-0.493279	-0.77013	NA	NA	NA	0.197502	0.833075	NA	NA	-0.276048	0.605793	NA	NA	-1.16114	-1.17343	-1.05966	-0.89687	-1.66458	NA	-1.38161	-1.11302	NA	NA	1.09228	1.69434	1.4227	-0.341774	0.49757	0.113164
AACGTTGAGCTCCCAG_1_1	Spleen	-0.623838	-0.522017	-0.355448	-1.46058	1.2705	-0.63335	-0.550661	-0.27556	-0.225771	-0.396877	-0.339884	-0.349556	-0.493311	-1.0993	-1.14076	0.823042	-1.3169	0.779424	-0.862653	-0.493279	-0.77013	NA	NA	NA	-1.183	-0.995675	NA	NA	-1.28924	-0.815906	NA	NA	-1.05499	-1.05451	-1.20802	-1.34443	-1.79501	NA	-1.65824	-1.5253	NA	NA	0.784155	1.51705	1.30083	-0.562113	0.240826	-0.163085
AACGTTGAGGCGCTCT_1_1	Spleen	1.7267	2.16619	-0.355448	0.566483	1.27468	1.21088	-0.550661	-0.27556	-0.225771	-0.396877	-0.339884	-0.349556	-0.493311	-1.0993	-1.14076	0.576833	-1.3169	0.538578	1.11604	-0.493279	-0.77013	NA	NA	NA	-0.24282	0.144764	NA	NA	-0.710275	-0.67224	NA	NA	-1.19346	-1.0005	-1.20535	-1.15083	-1.56721	NA	-1.15116	-0.861567	NA	NA	1.08117	1.80374	1.64891	0.0446911	0.487432	0.190513
AACGTTGGTCACTGGC_1_1	Spleen	1.97979	-0.522017	-0.355448	0.397502	1.24669	-0.63335	1.85842	3.82076	-0.225771	-0.396877	-0.339884	-0.349556	-0.493311	1.18261	-1.14076	0.800148	-1.3169	-1.11171	-0.862653	-0.493279	-0.77013	NA	NA	NA	-0.300228	-1.09858	NA	NA	-0.623429	-0.935628	NA	NA	-0.868229	-1.16651	-0.620469	-1.33084	-1.24843	NA	-1.0944	-1.09335	NA	NA	0.893942	1.70495	1.62725	-0.533014	0.390879	-0.0563089
AACTCAGTCCATGAAC_1_1	Spleen	-0.623838	-0.522017	-0.355448	-1.46058	1.26572	-0.63335	-0.550661	-0.27556	-0.225771	-0.396877	-0.339884	-0.349556	-0.493311	-1.0993	-1.14076	-1.1102	0.447228	-1.11171	1.10724	-0.493279	-0.77013	NA	NA	NA	-0.566392	1.69853	NA	NA	-0.301031	-0.935628	NA	NA	-0.810366	-0.794187	-1.33313	-1.31569	-1.13624	NA	-1.02406	-0.0689782	NA	NA	1.04922	1.51083	1.16032	-0.674021	0.35601	-0.1018
AACTCAGTCCGCGTTT_1_1	Spleen	1.69612	-0.522017	-0.355448	0.927753	1.55199	-0.63335	-0.550661	-0.27556	-0.225771	-0.396877	-0.339884	-0.349556	-0.493311	-1.0993	-1.14076	0.69604	0.335263	-1.11171	0.982213	-0.493279	-0.77013	NA	NA	NA	0.287383	-1.02098	NA	NA	-1.271	-0.935628	NA	NA	-0.10404	-1.0996	-0.243888	-0.987793	-0.57416	NA	-1.18761	-0.607541	NA	NA	1.0934	1.65957	1.0454	-0.0865611	0.480232	0.450453
AACTCCCAGGCAGTCA_1_1	Spleen	1.81514	1.82602	-0.355448	0.398576	-0.739811	1.45621	1.85981	-0.27556	-0.225771	-0.396877	-0.339884	-0.349556	-0.493311	-1.0993	-1.14076	-1.1102	-1.3169	-1.11171	-0.862653	-0.493279	-0.77013	NA	NA	NA	0.349623	0.470362	NA	NA	-0.409687	-0.77101	NA	NA	-0.948838	-0.945697	-1.39593	-1.27833	-0.961805	NA	-0.710125	-0.597147	NA	NA	1.0057	1.77985	1.07933	-0.421638	0.362454	0.225412
AACTCCCGTTACGGAG_1_1	Spleen	-0.623838	1.7952	-0.355448	-1.46058	1.22175	1.42879	1.82818	-0.27556	-0.225771	-0.396877	-0.339884	-0.349556	-0.493311	-1.0993	-1.14076	0.776167	-1.3169	-1.11171	-0.862653	-0.493279	-0.77013	NA	NA	NA	-0.0309707	0.792586	NA	NA	-0.0781682	0.908092	NA	NA	-0.443635	-1.0702	-1.6796	-0.946512	-0.616117	NA	-1.36985	-0.619723	NA	NA	0.691713	1.54668	0.130482	-0.575996	0.272282	-0.00655844
AACTCTTAGGACCACA_1_1	Spleen	1.58203	1.88051	-0.355448	0.686002	-0.739811	1.5047	-0.550661	-0.27556	-0.225771	-0.396877	-0.339884	-0.349556	-0.493311	-1.0993	-1.14076	-1.1102	-1.3169	-1.11171	-0.862653	-0.493279	-0.77013	NA	NA	NA	-0.0692427	-0.260126	NA	NA	-0.666257	0.447162	NA	NA	-0.895764	-1.09987	-1.35715	-1.27049	-1.57725	NA	-0.9083	-0.979137	NA	NA	0.838275	1.33641	1.20671	-0.656416	0.131007	0.193878
AACTCTTTCAACGGCC_1_1	Spleen	1.96209	2.29445	-0.355448	0.626425	1.23043	-0.63335	1.8387	-0.27556	-0.225771	-0.396877	-0.339884	-0.349556	-0.493311	0.773608	-1.14076	0.784511	-1.3169	0.987264	-0.862653	-0.493279	-0.77013	NA	NA	NA	0.177786	0.951168	NA	NA	-0.111479	0.306488	NA	NA	-0.988744	-1.30858	-0.764355	-1.15448	-0.0453667	NA	-0.720707	-0.402912	NA	NA	0.981909	1.6033	0.977842	-0.41006	0.472361	-0.0822307
AACTCTTTCAATACCG_1_1	Spleen	-0.623838	-0.522017	-0.355448	-1.46058	-0.739811	-0.63335	-0.550661	-0.27556	-0.225771	-0.396877	-0.339884	-0.349556	-0.493311	-1.0993	-1.14076	-1.1102	-1.3169	-1.11171	1.26214	-0.493279	-0.77013	NA	NA	NA	-0.482503	2.07642	NA	NA	-0.0686509	-0.402865	NA	NA	-0.882595	-0.538389	-1.53781	-0.788442	-1.31137	NA	-0.660528	-1.07782	NA	NA	0.455301	1.16886	1.80956	-1.52932	-0.0430857	-0.291126
AACTGGTAGAAACCGC_1_1	Spleen	-0.623838	1.91101	-0.355448	-1.46058	-0.739811	1.53185	-0.550661	-0.27556	-0.225771	2.75602	-0.339884	-0.349556	-0.493311	-1.0993	-1.14076	0.870442	-1.3169	-1.11171	-0.862653	-0.493279	-0.77013	NA	NA	NA	-0.584368	-0.255065	NA	NA	0.187126	-0.935628	NA	NA	-0.685462	-0.834758	-0.762735	-1.11556	-2.62206	NA	-1.23389	-1.19047	NA	NA	0.74599	1.35247	0.380138	-0.978415	0.204043	-0.0776418
AACTGGTAGAGTGACC_1_1	Spleen	-0.623838	-0.522017	-0.355448	0.488495	1.19145	-0.63335	-0.550661	-0.27556	-0.225771	-0.396877	-0.339884	-0.349556	-0.493311	-1.0993	-1.14076	-1.1102	-1.3169	0.848543	0.77915	-0.493279	-0.77013	NA	NA	NA	-0.3385	-0.533426	NA	NA	-2.08394	-0.935628	NA	NA	-1.132	-0.93878	-0.941878	-1.19237	-0.987572	NA	-1.34057	-1.7287	NA	NA	1.34305	1.98118	1.48315	-0.0101687	0.71088	-0.000247284
AACTGGTAGGAGTCTG_1_1	Spleen	-0.623838	1.82146	-0.355448	0.639131	-0.739811	-0.63335	-0.550661	-0.27556	-0.225771	-0.396877	-0.339884	-0.349556	-0.493311	-1.0993	-1.14076	-1.1102	-1.3169	-1.11171	1.08588	-0.493279	-0.77013	NA	NA	NA	-0.332314	-0.953499	NA	NA	-1.07947	-0.782982	NA	NA	-0.845483	-0.868678	-0.918723	-0.836777	-0.800818	NA	-1.35307	-1.30636	NA	NA	0.749934	1.452	1.41786	-0.481383	0.243959	-0.335196
AACTGGTTCCGTAGGC_1_1	Spleen	-0.623838	2.07099	-0.355448	-1.46058	-0.739811	1.39993	-0.550661	-0.27556	-0.225771	-0.396877	-0.339884	-0.349556	-0.493311	0.739269	-1.14076	-1.1102	0.384412	-1.11171	-0.862653	-0.493279	-0.77013	NA	NA	NA	-0.394168	0.445056	NA	NA	-0.497325	1.05176	NA	NA	-0.986748	-1.17396	-1.10168	-0.977865	-0.792837	NA	-1.18141	-0.897442	NA	NA	0.901615	1.55039	1.0147	-0.682646	0.390008	0.00922023
AACTTTCCAGCTTAAC_1_1	Spleen	-0.623838	-0.522017	-0.355448	0.651529	1.10488	1.57987	1.68644	-0.27556	-0.225771	-0.396877	-0.339884	-0.349556	-0.493311	0.654257	0.434858	0.663771	-1.3169	-1.11171	-0.862653	-0.493279	-0.77013	NA	NA	NA	0.777574	0.374201	NA	NA	-0.210617	0.306488	NA	NA	-1.06696	-1.26734	-1.07338	-1.12313	-1.38913	NA	-1.16762	-0.678843	NA	NA	0.933905	1.5999	1.51018	-0.223292	0.493939	0.158745
AAGACCTAGACTAGAT_1_1	Spleen	1.6155	-0.522017	2.57481	-1.46058	1.47757	-0.63335	2.13842	-0.27556	-0.225771	-0.396877	-0.339884	-0.349556	-0.493311	0.615773	-1.14076	0.624838	-1.3169	-1.11171	-0.862653	1.86589	1.56405	NA	NA	NA	0.163482	-1.0446	NA	NA	-0.64643	-0.726114	NA	NA	-0.997922	-0.925611	-0.984282	-1.13855	-1.47851	NA	-1.41133	-1.42382	NA	NA	1.0909	1.73098	1.57511	-0.2545	0.446411	0.226747
AAGACCTCAAGTCTAC_1_1	Spleen	-0.623838	1.67119	2.65989	0.519776	1.11677	1.59243	-0.550661	-0.27556	-0.225771	-0.396877	-0.339884	-0.349556	-0.493311	0.665566	-1.14076	-1.1102	-1.3169	-1.11171	-0.862653	1.93439	-0.77013	NA	NA	NA	-0.89441	-0.396776	NA	NA	-0.555222	-0.806927	NA	NA	-0.708208	-0.91457	-1.34571	-0.960359	-1.57497	NA	-1.35553	-1.45433	NA	NA	0.870221	1.6343	1.56894	-0.212584	0.439565	0.200472
AAGACCTCAGATTGCT_1_1	Spleen	1.59121	-0.522017	-0.355448	0.44964	-0.739811	-0.63335	-0.550661	-0.27556	-0.225771	-0.396877	-0.339884	-0.349556	-0.493311	-1.0993	-1.14076	-1.1102	-1.3169	-1.11171	1.1433	-0.493279	1.27941	NA	NA	NA	-0.286697	0.536157	NA	NA	0.331868	-0.253212	NA	NA	-0.946444	-1.10466	-1.25481	-1.26422	-0.478617	NA	-1.34024	-1.21953	NA	NA	0.649719	1.35452	1.19584	-0.615633	0.0646526	0.0932986
AAGACCTGTGTGACGA_1_1	Spleen	-0.623838	2.24911	2.78238	-1.46058	1.1922	1.67198	-0.550661	-0.27556	-0.225771	-0.396877	-0.339884	-0.349556	-0.493311	-1.0993	0.50944	-1.1102	-1.3169	0.705764	-0.862653	-0.493279	-0.77013	NA	NA	NA	-0.198556	0.148138	NA	NA	-0.735258	-0.753052	NA	NA	-0.506686	-1.00409	-0.792465	-0.935016	-1.83013	NA	-1.06415	-0.735169	NA	NA	0.967657	1.61776	1.52118	-0.296869	0.424976	0.459637
AAGACCTGTGTTGAGG_1_1	Spleen	1.5579	-0.522017	-0.355448	0.420914	-0.739811	-0.63335	-0.550661	-0.27556	-0.225771	-0.396877	-0.339884	-0.349556	-0.493311	-1.0993	-1.14076	0.824218	-1.3169	-1.11171	-0.862653	-0.493279	-0.77013	NA	NA	NA	-0.583789	-0.121789	NA	NA	0.0292978	-0.675233	NA	NA	-0.936467	-1.04174	-1.32742	-1.14586	-0.54406	NA	-1.20364	-1.17158	NA	NA	0.834719	1.44497	0.253715	-0.722985	0.248727	-0.469386
AAGACCTTCAAGAAGT_1_1	Spleen	1.2057	1.47063	-0.355448	0.6043	-0.739811	1.13994	1.8101	-0.27556	-0.225771	-0.396877	-0.339884	-0.349556	-0.493311	0.504175	-1.14076	0.511941	-1.3169	0.4751	-0.862653	-0.493279	0.9227	NA	NA	NA	-0.130903	0.198749	NA	NA	-0.755085	-0.935628	NA	NA	-1.1328	-0.995314	-1.16266	-1.21562	-1.07354	NA	-1.20888	-1.01009	NA	NA	1.27163	1.87662	2.27835	-0.024299	0.574077	0.251586
AAGACCTTCCTATTCA_1_1	Spleen	1.46729	1.14454	1.93582	0.342772	0.670957	1.12043	1.6565	-0.27556	-0.225771	-0.396877	-0.339884	-0.349556	-0.493311	0.63079	-1.14076	0.246485	-0.0759424	-1.11171	0.775951	-0.493279	-0.77013	NA	NA	NA	0.186291	0.389384	NA	NA	-1.6394	-0.756045	NA	NA	-1.14996	-1.09308	-0.76912	-1.14116	-1.39848	NA	-1.34078	-1.64969	NA	NA	1.3272	2.01532	2.6084	0.0297918	0.811577	0.33714
AAGCCGCCATGTAGTC_1_1	Spleen	-0.623838	2.05711	-0.355448	0.581555	-0.739811	1.66186	-0.550661	-0.27556	-0.225771	-0.396877	-0.339884	-0.349556	-0.493311	-1.0993	-1.14076	-1.1102	-1.3169	-1.11171	-0.862653	-0.493279	-0.77013	NA	NA	NA	0.269793	-0.128537	NA	NA	0.358437	0.192752	NA	NA	-0.769663	-1.09814	-1.35772	-1.3554	-1.35401	NA	-1.73873	-0.567531	NA	NA	0.547183	1.13153	1.12006	-0.958917	0.0206294	-0.45189
AAGCCGCGTAAACCTC_1_1	Spleen	1.76391	1.59061	2.54911	0.455719	1.04857	1.24672	-0.550661	-0.27556	-0.225771	2.34082	-0.339884	-0.349556	-0.493311	-1.0993	-1.14076	0.609618	-1.3169	-1.11171	-0.862653	-0.493279	-0.77013	NA	NA	NA	0.553547	0.667746	NA	NA	-1.31502	0.683613	NA	NA	-0.859051	-1.04693	-0.969321	-0.984135	-1.70882	NA	-1.11332	-1.46361	NA	NA	1.15001	1.83236	1.71309	-0.190088	0.6166	0.51888
AAGCCGCTCGAACTGT_1_1	Spleen	1.4938	1.78441	-0.355448	0.609717	1.21262	1.41918	1.8171	3.21461	4.1286	-0.396877	-0.339884	-0.349556	-0.493311	-1.0993	-1.14076	0.767382	-1.3169	0.480501	1.05508	-0.493279	-0.77013	NA	NA	NA	0.109167	1.55344	NA	NA	-1.04298	-0.678226	NA	NA	-0.974378	-0.818929	-0.90624	-1.14612	-0.420242	NA	-1.17959	-0.938457	NA	NA	1.27683	1.99802	1.5762	-0.0352258	0.694613	0.500719
AAGGAGCCAAGTTAAG_1_1	Spleen	-0.623838	1.80936	-0.355448	-1.46058	1.49475	-0.63335	-0.550661	-0.27556	-0.225771	-0.396877	-0.339884	-0.349556	-0.493311	-1.0993	-1.14076	0.787691	-1.3169	-1.11171	-0.862653	-0.493279	-0.77013	NA	NA	NA	-0.840095	-0.241568	NA	NA	0.109402	-0.935628	NA	NA	-0.689852	-0.447536	-0.511554	-0.632724	-0.785996	NA	-0.47069	-0.458344	NA	NA	1.0673	1.77073	0.837825	-0.0154999	0.352413	-0.0234334
AAGGAGCCATCACGTA_1_1	Spleen	-0.623838	-0.522017	-0.355448	0.71127	1.16845	-0.63335	-0.550661	-0.27556	4.68356	-0.396877	-0.339884	-0.349556	-0.493311	0.714689	-1.14076	-1.1102	0.361667	0.683425	1.0117	-0.493279	-0.77013	NA	NA	NA	0.216638	-0.56548	NA	NA	-0.787999	0.240641	NA	NA	-0.522249	-0.939445	-0.540617	-1.1328	-1.12393	NA	-0.704139	-1.1356	NA	NA	1.00728	1.60412	1.05466	-0.201009	0.532877	-0.217758
AAGGCAGCACGCATCG_1_1	Spleen	1.64851	-0.522017	2.37747	0.797859	1.20271	1.40877	-0.550661	-0.27556	-0.225771	-0.396877	-0.339884	-0.349556	-0.493311	0.74726	-1.14076	0.507992	0.391806	0.471237	-0.862653	-0.493279	-0.77013	NA	NA	NA	-0.0313573	0.121145	NA	NA	-1.24602	-0.259198	NA	NA	-0.922501	-1.20269	-0.5713	-1.27127	-0.407473	NA	-1.43399	-1.42539	NA	NA	1.20915	1.84403	2.56923	-0.0410485	0.686035	0.484404
AAGGCAGGTGTAATGA_1_1	Spleen	-0.623838	1.54794	-0.355448	0.564572	-0.739811	1.20874	-0.550661	-0.27556	-0.225771	-0.396877	-0.339884	-0.349556	-0.493311	0.56639	-1.14076	0.574881	0.453317	-1.11171	-0.862653	-0.493279	-0.77013	NA	NA	NA	-0.548029	0.411316	NA	NA	-1.75519	-0.432795	NA	NA	-0.975575	-1.10173	-0.560437	-1.15448	-1.1009	NA	-1.51469	-2.0015	NA	NA	1.21913	1.87711	1.49822	0.0339384	0.589533	0.260463
AAGGCAGTCCGTAGTA_1_1	Spleen	1.7977	-0.522017	-0.355448	-1.46058	0.88848	1.07842	1.42401	-0.27556	-0.225771	-0.396877	-0.339884	-0.349556	-0.493311	0.448551	-1.14076	0.705203	-1.3169	0.420054	-0.862653	-0.493279	-0.77013	NA	NA	NA	-0.442685	0.116084	NA	NA	-1.68262	0.638717	NA	NA	-0.940458	-1.156	-1.09491	-1.20831	-1.84792	NA	-1.39786	-1.75407	NA	NA	1.26762	1.8826	2.08096	-0.028906	0.752054	0.253743
AAGGTTCTCGGTCCGA_1_1	Spleen	1.60511	2.08607	-0.355448	-1.46058	-0.739811	-0.63335	-0.550661	-0.27556	-0.225771	2.35044	-0.339884	-0.349556	-0.493311	0.85423	-1.14076	1.01295	-1.3169	-1.11171	-0.862653	-0.493279	-0.77013	NA	NA	NA	-0.476898	-0.0880478	NA	NA	-0.77293	-0.935628	NA	NA	-1.19825	-0.925345	-1.25738	-1.19786	-0.889292	NA	-1.21198	-1.04675	NA	NA	1.1588	1.64342	1.40307	-0.395237	0.480083	0.082965
AAGTCTGCATCCAACA_1_1	Spleen	1.49572	-0.522017	-0.355448	-1.46058	-0.739811	-0.63335	-0.550661	-0.27556	-0.225771	-0.396877	-0.339884	-0.349556	-0.493311	0.758358	-1.14076	-1.1102	0.402076	0.726641	1.05682	-0.493279	-0.77013	NA	NA	NA	-0.0630573	0.957916	NA	NA	-1.07748	-0.935628	NA	NA	-1.02386	-1.13924	-1.12159	-1.32928	-1.41809	NA	-1.20225	-0.986848	NA	NA	0.780207	1.4771	1.58898	-0.690147	0.281758	-0.338714
AAGTCTGTCACGGTTA_1_1	Spleen	1.62829	-0.522017	-0.355448	0.86911	1.33661	-0.63335	-0.550661	-0.27556	-0.225771	-0.396877	-0.339884	-0.349556	-0.493311	-1.0993	-1.14076	-1.1102	-1.3169	-1.11171	1.17687	-0.493279	1.31371	NA	NA	NA	0.186097	0.11271	NA	NA	-0.069444	0.210711	NA	NA	-0.592084	-1.11703	-1.31789	-1.32483	-0.424803	NA	-0.965166	-0.735057	NA	NA	0.670871	1.49587	1.32528	-0.630448	0.184966	0.0980619
AAGTCTGTCCGTTGCT_1_1	Spleen	-0.623838	1.55923	2.50596	0.573569	-0.739811	-0.63335	-0.550661	-0.27556	-0.225771	-0.396877	-0.339884	-0.349556	-0.493311	-1.0993	-1.14076	-1.1102	0.232847	-1.11171	-0.862653	1.81046	-0.77013	NA	NA	NA	-0.493521	0.24936	NA	NA	-1.18098	-0.935628	NA	NA	-0.890576	-1.09934	-0.680501	-1.30236	-1.12576	NA	-1.11193	-0.790936	NA	NA	1.08079	1.88046	1.76614	0.00278629	0.619595	0.232006
AAGTCTGTCGGAGGTA_1_1	Spleen	-0.623838	1.9739	-0.355448	-1.46058	1.37302	-0.63335	-0.550661	-0.27556	-0.225771	-0.396877	-0.339884	3.17887	-0.493311	-1.0993	-1.14076	-1.1102	-1.3169	-1.11171	-0.862653	-0.493279	-0.77013	NA	NA	NA	0.422301	-0.0273144	NA	NA	0.299351	-0.217296	NA	NA	-0.832713	-1.23023	-1.10911	-1.10275	-0.4736	NA	-0.577153	0.0461327	NA	NA	0.7295	1.28262	1.04991	-0.724135	0.250935	0.0649096
AATCCAGAGTTTGCGT_1_1	Spleen	1.66227	-0.522017	-0.355448	0.75534	-0.739811	-0.63335	-0.550661	-0.27556	-0.225771	-0.396877	-0.339884	-0.349556	-0.493311	-1.0993	-1.14076	-1.1102	0.537146	-1.11171	-0.862653	-0.493279	-0.77013	NA	NA	NA	-0.417363	-0.661641	NA	NA	0.85294	2.02749	NA	NA	-1.08851	-1.2418	-1.50303	-1.30158	-1.83993	NA	-1.29695	-0.813958	NA	NA	0.634409	1.11279	0.676076	-1.10291	0.087186	-0.340652
AATCCAGGTAACGACG_1_1	Spleen	-0.623838	2.1263	-0.355448	-1.46058	-0.739811	1.28893	-0.550661	-0.27556	-0.225771	-0.396877	-0.339884	-0.349556	-0.493311	1.0318	-1.14076	-1.1102	0.6551	-1.11171	-0.862653	1.89771	-0.77013	NA	NA	NA	-0.608723	-1.1222	NA	NA	-1.13657	-0.271171	NA	NA	-0.783231	-0.691496	-0.824959	-1.10249	-1.7697	NA	-1.47012	-1.4702	NA	NA	1.09832	1.77177	1.55114	-0.224118	0.544124	-0.075013
ACACCAACAGGTCCAC_1_1	Spleen	1.82132	2.14113	-0.355448	0.64808	0.993419	1.18874	-0.550661	-0.27556	4.23326	-0.396877	-0.339884	-0.349556	-0.493311	0.795558	-1.14076	-1.1102	-1.3169	-1.11171	1.09526	-0.493279	-0.77013	NA	NA	NA	-0.198749	-0.906262	NA	NA	-0.467584	-0.0436987	NA	NA	-0.868229	-1.12594	-0.518892	-1.03561	-1.22153	NA	-1.321	-1.34906	NA	NA	1.11833	1.84345	0.907831	-0.178836	0.65263	0.276387
ACACCAAGTCAGTGGA_1_1	Spleen	1.71603	2.02645	-0.355448	-1.46058	-0.739811	-0.63335	-0.550661	-0.27556	-0.225771	-0.396877	-0.339884	-0.349556	-0.493311	-1.0993	-1.14076	0.713631	-1.3169	0.672396	1.00018	-0.493279	-0.77013	NA	NA	NA	-0.459115	0.126206	NA	NA	-1.11198	-0.935628	NA	NA	-0.890177	-0.573374	-0.184809	-1.22738	-1.01311	NA	-0.845769	-1.27921	NA	NA	1.02341	1.7722	0.534665	-0.280491	0.4105	0.229031
ACACCGGAGCTAGCCC_1_1	Spleen	1.47869	1.76796	-0.355448	-1.46058	1.19869	1.40454	-0.550661	-0.27556	-0.225771	-0.396877	-0.339884	-0.349556	-0.493311	-1.0993	-1.14076	-1.1102	-1.3169	0.711875	1.0414	-0.493279	-0.77013	NA	NA	NA	-0.798537	-0.432204	NA	NA	-1.11476	-0.935628	NA	NA	-0.923299	-0.516707	-0.566059	-1.15684	-0.452622	NA	-1.34954	-0.996348	NA	NA	0.995342	1.71486	1.56821	-0.418327	0.421389	0.14857
ACACCGGGTCCGTGAC_1_1	Spleen	1.6075	-0.522017	-0.355448	-1.46058	1.73167	1.52938	-0.550661	-0.27556	-0.225771	-0.396877	-0.339884	-0.349556	-0.493311	-1.0993	-1.14076	0.868188	-1.3169	1.06932	-0.862653	-0.493279	-0.77013	NA	NA	NA	0.38287	0.320216	NA	NA	-0.222117	-0.711149	NA	NA	-1.13121	-0.576034	-1.09463	-1.38885	-0.152083	NA	-1.02502	-0.839886	NA	NA	0.709119	1.54909	1.8546	-0.607279	0.206509	-0.26825
ACACTGACAAGAAGAG_1_1	Spleen	-0.623838	-0.522017	-0.355448	0.79961	-0.739811	-0.63335	1.64497	-0.27556	-0.225771	-0.396877	-0.339884	-0.349556	-0.493311	0.621755	-1.14076	0.881365	-1.3169	0.591457	-0.862653	-0.493279	-0.77013	NA	NA	NA	-0.172848	-0.940002	NA	NA	-0.695999	1.05176	NA	NA	-0.960012	-0.951816	-1.44167	-1.207	-1.23042	NA	-1.24169	-1.05536	NA	NA	1.08465	1.66266	0.899065	-0.498381	0.522066	0.282388
ACACTGACATGCAACT_1_1	Spleen	1.24776	1.82365	-0.355448	-1.46058	-0.739811	1.1807	-0.550661	-0.27556	-0.225771	2.24469	-0.339884	-0.349556	-0.493311	0.541034	-1.14076	1.13129	-1.3169	0.511576	0.832263	-0.493279	0.961613	NA	NA	NA	-0.926497	0.136328	NA	NA	-0.716223	0.644703	NA	NA	-0.86384	-0.829038	-0.60751	-1.27572	-2.03946	NA	-1.53778	-1.59235	NA	NA	1.25314	1.87937	1.85324	-0.218945	0.723428	0.279078
ACACTGAGTCTCTTAT_1_1	Spleen	1.89016	1.90753	-0.355448	0.605975	1.46957	-0.63335	-0.550661	-0.27556	-0.225771	-0.396877	-0.339884	-0.349556	-0.493311	-1.0993	-1.14076	0.617188	-1.3169	-1.11171	0.901676	-0.493279	-0.77013	NA	NA	NA	0.0732142	1.4151	NA	NA	-0.427532	0.132891	NA	NA	-0.96081	-0.919758	-0.969988	-1.12627	-1.51682	NA	-1.16398	-0.920129	NA	NA	1.06982	1.75671	1.64871	-0.361504	0.540557	0.0930948
ACACTGAGTCTGGAGA_1_1	Spleen	1.45617	2.36042	-0.355448	-1.46058	-0.739811	-0.63335	-0.550661	-0.27556	-0.225771	-0.396877	-0.339884	-0.349556	-0.493311	-1.0993	-1.14076	-1.1102	-1.3169	-1.11171	1.021	-0.493279	-0.77013	NA	NA	NA	-0.8486	-0.204453	NA	NA	-0.991035	-0.651288	NA	NA	-1.20064	-1.26747	-1.17743	-1.10223	-2.13204	NA	-1.76246	-1.63996	NA	NA	1.04566	1.64203	1.34073	-0.300969	0.420706	-0.244781
ACAGCCGTCCTTGCCA_1_1	Spleen	1.79964	1.80918	-0.355448	0.142051	0.715592	0.896673	1.21434	-0.27556	-0.225771	-0.396877	-0.339884	-0.349556	-0.493311	0.52945	-1.14076	0.289409	0.190257	-1.11171	-0.862653	-0.493279	-0.77013	NA	NA	NA	0.953664	0.615447	NA	NA	-0.96169	-0.935628	NA	NA	-0.958415	-1.0851	-0.865266	-1.22085	-1.16976	NA	-1.34441	-1.49915	NA	NA	1.3245	2.0044	1.79569	0.0729755	0.787009	0.275574
ACAGCTACAGTTCATG_1_1	Spleen	-0.623838	2.12656	-0.355448	0.392381	1.24121	-0.63335	-0.550661	-0.27556	-0.225771	-0.396877	-0.339884	-0.349556	-0.493311	0.78386	-1.14076	-1.1102	0.425674	-1.11171	-0.862653	2.43843	-0.77013	NA	NA	NA	0.0674154	2.31092	NA	NA	0.708594	-0.935628	NA	NA	-0.985551	-1.03096	-0.632571	-1.08891	0.169206	NA	-0.717821	0.332681	NA	NA	0.948164	1.62666	1.03258	-0.576391	0.383623	0.0428378
ACAGCTACATGGATGG_1_1	Spleen	-0.623838	1.47135	-0.355448	-1.46058	-0.739811	-0.63335	1.49571	-0.27556	-0.225771	-0.396877	-0.339884	-0.349556	-0.493311	0.999816	-1.14076	0.90912	-1.3169	0.475672	-0.862653	-0.493279	-0.77013	NA	NA	NA	-0.375419	1.09457	NA	NA	-0.321652	-0.935628	NA	NA	-1.02745	-0.735791	-0.873461	-1.13959	-1.30909	NA	-0.953408	-1.0016	NA	NA	1.239	1.88371	0.929453	-0.150762	0.491995	-0.326245
ACATACGTCAGAGCTT_1_1	Spleen	1.95291	1.66786	-0.355448	0.517127	-0.739811	-0.63335	1.69744	-0.27556	-0.225771	-0.396877	-0.339884	-0.349556	-0.493311	-1.0993	-1.14076	0.672498	-1.3169	-1.11171	-0.862653	-0.493279	-0.77013	NA	NA	NA	-0.151199	0.244299	NA	NA	-0.779672	-0.609385	NA	NA	-0.707809	-1.0996	-1.22203	-1.17617	-0.884276	NA	-1.46167	-1.05111	NA	NA	1.07242	1.86578	1.38881	-0.145837	0.39967	-0.00734186
ACATCAGCAAACCCAT_1_1	Spleen	-0.623838	2.27989	-0.355448	0.513517	1.37072	1.58539	-0.550661	-0.27556	-0.225771	-0.396877	-0.339884	-0.349556	-0.493311	0.90697	-1.14076	-1.1102	-1.3169	0.873708	-0.862653	2.26645	-0.77013	NA	NA	NA	0.623713	1.93809	NA	NA	-1.04298	0.96496	NA	NA	-1.03144	-1.06542	-1.22984	-1.15083	-1.80071	NA	-0.808037	-0.567867	NA	NA	0.482526	1.21907	1.48252	-0.555882	0.055077	-0.101214
ACATCAGGTTTGCATG_1_1	Spleen	-0.623838	-0.522017	-0.355448	0.866133	1.33344	-0.63335	-0.550661	-0.27556	-0.225771	-0.396877	-0.339884	-0.349556	-0.493311	0.87153	-1.14076	-1.1102	-1.3169	-1.11171	-0.862653	-0.493279	-0.77013	NA	NA	NA	0.367986	-0.209515	NA	NA	-0.612326	-0.585441	NA	NA	-0.784029	-0.769578	-1.05365	-0.939196	-0.410437	NA	-1.12689	-0.798536	NA	NA	0.729546	1.28472	1.42248	-0.872456	0.139803	-0.135646
ACATCAGTCATTGCGA_1_1	Spleen	-0.623838	2.16096	-0.355448	-1.46058	-0.739811	-0.63335	-0.550661	-0.27556	-0.225771	-0.396877	-0.339884	-0.349556	-0.493311	0.811478	-1.14076	0.822822	-1.3169	-1.11171	-0.862653	-0.493279	-0.77013	NA	NA	NA	-1.05871	0.600264	NA	NA	-0.143996	1.50371	NA	NA	-0.518658	-0.895149	-0.896711	-1.05363	-0.3662	NA	-1.02812	-0.901912	NA	NA	0.847876	1.59605	1.30904	-0.721921	0.288823	-0.160692
ACATCAGTCTCGATGA_1_1	Spleen	1.4363	-0.522017	-0.355448	0.316049	-0.739811	-0.63335	-0.550661	-0.27556	-0.225771	-0.396877	-0.339884	-0.349556	-0.493311	0.706284	-1.14076	0.716403	0.583289	0.675108	-0.862653	-0.493279	-0.77013	NA	NA	NA	0.240219	0.0536635	NA	NA	-0.0749958	-0.935628	NA	NA	-1.13679	-1.15268	-0.864313	-1.15161	-1.43177	NA	-1.28947	-0.542386	NA	NA	0.94683	1.61086	0.904711	0.043598	0.342116	0.0460422
ACATGGTGTCATGCCG_1_1	Spleen	1.56847	1.55831	-0.355448	-1.46058	1.28146	-0.63335	-0.550661	-0.27556	-0.225771	-0.396877	-0.339884	-0.349556	-0.493311	0.574731	-1.14076	0.583319	-1.3169	-1.11171	0.867082	-0.493279	0.997189	NA	NA	NA	-0.155065	0.114397	NA	NA	-1.04417	-0.935628	NA	NA	-1.03424	-1.04693	-1.41137	-1.04736	-1.214	NA	-1.43527	-0.999365	NA	NA	1.09914	1.87798	1.25449	-0.272717	0.511574	0.0261465
ACATGGTTCGAATGGG_1_1	Spleen	-0.623838	-0.522017	-0.355448	0.418416	-0.739811	-0.63335	-0.550661	-0.27556	-0.225771	-0.396877	-0.339884	-0.349556	-0.493311	-1.0993	-1.14076	-1.1102	0.450158	-1.11171	-0.862653	-0.493279	-0.77013	NA	NA	NA	-0.48115	-0.20614	NA	NA	-0.0924442	0.240641	NA	NA	-0.570136	-0.627646	-0.925584	-1.15997	-1.48102	NA	-1.21497	-1.18153	NA	NA	0.942749	1.61981	0.871207	-0.466669	0.252275	-0.0109129
ACATGGTTCTTGGGTA_1_1	Spleen	-0.623838	-0.522017	-0.355448	0.791047	1.25341	-0.63335	-0.550661	-0.27556	-0.225771	-0.396877	-0.339884	-0.349556	-0.493311	-1.0993	-1.14076	1.20476	0.666044	-1.11171	-0.862653	-0.493279	-0.77013	NA	NA	NA	-0.996276	-0.413646	NA	NA	-0.208634	-0.935628	NA	NA	-0.322323	-1.18234	-1.12655	-0.92979	0.766635	NA	-1.17542	-0.838098	NA	NA	0.757614	1.40437	0.796622	-0.632497	0.321974	0.0971223
ACCAGTAAGGTAGCCA_1_1	Spleen	-0.623838	-0.522017	-0.355448	0.651759	-0.739811	-0.63335	-0.550661	-0.27556	-0.225771	-0.396877	-0.339884	-0.349556	-0.493311	-1.0993	-1.14076	-1.1102	-1.3169	-1.11171	-0.862653	-0.493279	-0.77013	NA	NA	NA	-0.838742	0.218993	NA	NA	0.160557	0.105954	NA	NA	-0.835108	-1.08603	-0.859835	-1.15004	-0.691137	NA	-1.0526	-0.299535	NA	NA	0.417914	1.32238	0.907291	-0.840784	-0.0424889	-0.221052
ACCAGTATCGCCAGCA_1_1	Spleen	-0.623838	-0.522017	-0.355448	0.672181	-0.739811	-0.63335	-0.550661	-0.27556	-0.225771	-0.396877	-0.339884	-0.349556	-0.493311	-1.0993	-1.14076	-1.1102	-1.3169	-1.11171	-0.862653	2.14681	-0.77013	NA	NA	NA	-0.777081	-1.01086	NA	NA	-0.615102	-0.360962	NA	NA	-0.879802	-0.969375	-0.614371	-0.932403	-0.423662	NA	-1.16665	-0.840557	NA	NA	0.844918	1.45344	0.801101	-0.551803	0.169705	-0.266632
ACCAGTATCTGTTTGT_1_1	Spleen	1.42893	2.0218	-0.355448	0.309685	-0.739811	-0.63335	-0.550661	-0.27556	-0.225771	-0.396877	-0.339884	-0.349556	-0.493311	-1.0993	-1.14076	-1.1102	0.347905	-1.11171	-0.862653	-0.493279	-0.77013	NA	NA	NA	-0.219045	-0.278683	NA	NA	-0.939879	-0.750059	NA	NA	-0.868628	-1.06927	-0.691555	-1.06199	-0.803098	NA	-0.95747	-0.8999	NA	NA	0.982056	1.68477	1.47936	-0.273794	0.307469	-0.217917
ACCCACTTCTCTAGGA_1_1	Spleen	-0.623838	1.73713	-0.355448	0.816703	1.58631	-0.63335	1.76856	-0.27556	-0.225771	-0.396877	-0.339884	-0.349556	-0.493311	0.718632	-1.14076	-1.1102	-1.3169	0.687328	-0.862653	-0.493279	-0.77013	NA	NA	NA	-0.393588	0.563149	NA	NA	-0.944638	-0.687205	NA	NA	-0.715391	-1.12993	-0.984377	-1.2684	-1.32095	NA	-1.27547	-1.20466	NA	NA	0.959205	1.69546	1.39167	-0.357993	0.361793	-0.0110812
ACCGTAAAGTGTGGCA_1_1	Spleen	1.49736	-0.522017	-0.355448	0.755835	1.47687	1.85774	-0.550661	-0.27556	-0.225771	-0.396877	-0.339884	-0.349556	-0.493311	-1.0993	-1.14076	-1.1102	-1.3169	-1.11171	-0.862653	-0.493279	-0.77013	NA	NA	NA	0.47797	3.19324	NA	NA	-0.113461	0.330433	NA	NA	-0.952031	-1.24978	-1.23861	-1.30001	-1.06487	NA	-0.828453	-0.36592	NA	NA	1.05541	1.43834	0.996617	-0.473506	0.378011	0.0106383
ACCGTAAGTAAGTGTA_1_1	Spleen	-0.623838	-0.522017	3.00652	0.863097	-0.739811	-0.63335	-0.550661	-0.27556	-0.225771	-0.396877	-0.339884	-0.349556	-0.493311	1.11679	-1.14076	0.88046	-1.3169	-1.11171	-0.862653	-0.493279	1.30728	NA	NA	NA	-0.745961	-0.276996	NA	NA	-0.712654	0.102961	NA	NA	-0.776048	-0.863092	-0.831534	-0.948341	-1.74097	NA	-1.35745	-0.768696	NA	NA	0.74066	1.44523	0.952296	-0.796801	0.0983577	-0.278948
ACCTTTAAGACTTGAA_1_1	Spleen	1.78203	2.27898	2.40117	0.370096	0.957481	-0.63335	2.13937	-0.27556	-0.225771	-0.396877	-0.339884	-0.349556	-0.493311	0.761211	-1.14076	0.522025	-1.3169	-1.11171	1.20963	-0.493279	-0.77013	NA	NA	NA	-0.440945	-0.363035	NA	NA	-1.49188	-0.360962	NA	NA	-0.907736	-0.891691	-1.00582	-1.25978	-1.4101	NA	-1.67727	-1.64879	NA	NA	1.17643	1.8576	2.62697	-0.169617	0.657234	-0.259916
ACCTTTATCATGTCTT_1_1	Spleen	-0.623838	1.59768	2.55883	-1.46058	-0.739811	1.25301	1.62541	-0.27556	-0.225771	-0.396877	-0.339884	-0.349556	-0.493311	0.606417	-1.14076	-1.1102	-1.3169	-1.11171	-0.862653	-0.493279	-0.77013	NA	NA	NA	-0.336953	-0.675137	NA	NA	-0.122979	1.28821	NA	NA	-1.02147	-0.965517	-0.996574	-1.04161	-1.63539	NA	-0.918241	-1.18768	NA	NA	1.05341	1.84371	2.5921	-0.190338	0.482769	0.13364
ACGAGCCAGTGCAAGC_1_1	Spleen	-0.623838	1.9392	2.60525	-1.46058	-0.739811	-0.63335	-0.550661	-0.27556	-0.225771	-0.396877	-0.339884	-0.349556	-0.493311	-1.0993	-1.14076	0.642863	-1.3169	-1.11171	-0.862653	-0.493279	-0.77013	NA	NA	NA	-0.750987	-0.374844	NA	NA	-0.446963	0.596814	NA	NA	-1.10247	-0.845001	-0.682502	-1.32405	-2.14116	NA	-1.36804	-1.10475	NA	NA	0.983125	1.73732	1.53683	-0.246535	0.403427	-0.0143126
ACGAGGAAGGACCACA_1_1	Spleen	-0.623838	-0.522017	-0.355448	0.390143	-0.739811	-0.63335	-0.550661	-0.27556	-0.225771	-0.396877	-0.339884	-0.349556	-0.493311	-1.0993	-1.14076	0.792582	0.423569	-1.11171	-0.862653	-0.493279	-0.77013	NA	NA	NA	-0.44829	-0.435578	NA	NA	-0.826068	1.18345	NA	NA	-0.784428	-0.612881	-0.564725	-0.882761	-0.85486	NA	-1.24094	-1.13057	NA	NA	0.837428	1.66463	0.59911	-0.355106	0.377355	-0.10504
ACGAGGAAGTGGTAGC_1_1	Spleen	-0.623838	-0.522017	-0.355448	0.580199	-0.739811	-0.63335	1.77894	-0.27556	-0.225771	-0.396877	-0.339884	-0.349556	-0.493311	-1.0993	-1.14076	0.737124	0.372842	-1.11171	-0.862653	-0.493279	-0.77013	NA	NA	NA	-0.403253	0.728479	NA	NA	0.481766	0.474099	NA	NA	-0.59767	-0.813475	-1.21679	-1.17225	-2.01529	NA	-1.0945	-1.12029	NA	NA	0.902212	1.70119	1.15164	-0.341089	0.324723	-0.340694
ACGAGGACAGCCTATA_1_1	Spleen	1.67547	1.98228	-0.355448	-1.46058	1.38012	-0.63335	-0.550661	-0.27556	-0.225771	-0.396877	-0.339884	-0.349556	-0.493311	-1.0993	-1.14076	-1.1102	-1.3169	-1.11171	-0.862653	-0.493279	-0.77013	NA	NA	NA	-0.544743	1.83349	NA	NA	-0.270497	-0.935628	NA	NA	-0.953627	-1.00569	-1.72439	-1.18688	-0.879259	NA	-1.13309	-0.94818	NA	NA	0.671559	1.27407	0.732549	-0.889487	0.117337	-0.526464
ACGAGGACATCAGTAC_1_1	Spleen	1.62231	-0.522017	-0.355448	0.965539	-0.739811	-0.63335	-0.550661	-0.27556	-0.225771	-0.396877	-0.339884	-0.349556	-0.493311	-1.0993	-1.14076	-1.1102	0.73454	-1.11171	-0.862653	-0.493279	-0.77013	NA	NA	NA	-0.910454	0.332025	NA	NA	-0.0960131	-0.154442	NA	NA	-0.977171	-0.883444	-1.48398	-1.38989	-1.86912	NA	-1.12903	-1.40829	NA	NA	0.796676	1.44662	0.984759	-0.625782	0.16199	-0.210993
ACGAGGATCGGTTCGG_1_1	Spleen	1.53852	-0.522017	-0.355448	-1.46058	1.51492	-0.63335	-0.550661	-0.27556	-0.225771	-0.396877	-0.339884	-0.349556	-0.493311	-1.0993	-1.14076	-1.1102	0.436788	-1.11171	-0.862653	-0.493279	-0.77013	NA	NA	NA	-0.505891	1.56188	NA	NA	-0.680533	-0.726114	NA	NA	-0.350257	-0.731136	-1.45224	-1.06644	-1.28697	NA	-1.03326	-1.12588	NA	NA	0.904044	1.4626	1.29461	-0.766231	0.194925	-0.198222
ACGATACAGCGATTCT_1_1	Spleen	1.72576	2.03705	2.7393	0.70866	1.16567	-0.63335	-0.550661	3.65369	-0.225771	-0.396877	-0.339884	-0.349556	-0.493311	-1.0993	-1.14076	-1.1102	0.58864	-1.11171	-0.862653	-0.493279	-0.77013	NA	NA	NA	-0.00526271	-0.781421	NA	NA	-0.867707	0.0850025	NA	NA	-1.10607	-1.02045	-1.05565	-1.41158	-1.29427	NA	-1.14431	-1.15907	NA	NA	0.939502	1.57625	0.468405	-0.336311	0.409807	-0.121033
ACGATACAGCGTCTAT_1_1	Spleen	1.52276	1.81595	-0.355448	0.777814	1.23931	-0.63335	-0.550661	-0.27556	-0.225771	-0.396877	-0.339884	-0.349556	-0.493311	-1.0993	-1.14076	0.793054	-1.3169	-1.11171	1.0813	-0.493279	1.21606	NA	NA	NA	0.410124	2.18271	NA	NA	-1.23016	-0.935628	NA	NA	-1.0514	-0.916566	-0.639527	-1.15501	-1.59116	NA	-0.782918	-0.775625	NA	NA	0.894465	1.67884	1.12178	-0.417001	0.405038	-0.0262102
ACGATACAGGAGCGAG_1_1	Spleen	-0.623838	-0.522017	-0.355448	-1.46058	-0.739811	-0.63335	1.99749	-0.27556	-0.225771	-0.396877	-0.339884	-0.349556	-0.493311	0.898074	-1.14076	1.16172	-1.3169	-1.11171	-0.862653	-0.493279	-0.77013	NA	NA	NA	0.262061	-0.0947959	NA	NA	0.132005	-0.477691	NA	NA	-0.473964	-1.03362	-1.42566	-1.32013	-1.1782	NA	-0.824926	-0.265673	NA	NA	0.718329	1.51548	1.05	-0.443361	0.115428	-0.158192
ACGATACAGGCCCTTG_1_1	Spleen	1.48185	-0.522017	-0.355448	0.498005	-0.739811	1.4076	-0.550661	-0.27556	-0.225771	-0.396877	-0.339884	-0.349556	-0.493311	0.49922	-1.14076	0.903478	-1.3169	0.470196	0.789057	-0.493279	-0.77013	NA	NA	NA	-0.287857	0.903931	NA	NA	-0.743189	-0.0227473	NA	NA	-1.134	-1.07672	-0.440183	-1.23182	-1.34375	NA	-0.716004	-0.656267	NA	NA	1.31792	1.89247	2.08856	0.0280046	0.68962	0.351286
ACGATACAGTTGTCGT_1_1	Spleen	-0.623838	1.72105	-0.355448	0.315465	1.41977	-0.63335	-0.550661	-0.27556	-0.225771	-0.396877	-0.339884	-0.349556	-0.493311	-1.0993	-1.14076	-1.1102	-1.3169	-1.11171	-0.862653	1.98958	-0.77013	NA	NA	NA	0.608829	0.483858	NA	NA	-0.684102	0.369342	NA	NA	-0.794005	-1.0432	-1.09463	-1.3021	-0.95656	NA	-1.28669	-1.12666	NA	NA	0.956025	1.62159	1.04697	-0.188575	0.418836	-0.216087
ACGATACCATAAAGGT_1_1	Spleen	1.40465	-0.522017	-0.355448	0.532591	1.13042	-0.63335	-0.550661	-0.27556	-0.225771	-0.396877	-0.339884	-0.349556	-0.493311	0.926355	-1.14076	-1.1102	-1.3169	-1.11171	-0.862653	-0.493279	-0.77013	NA	NA	NA	-1.27694	0.0941524	NA	NA	-0.669033	0.767418	NA	NA	-0.726166	-0.340854	-0.225212	-0.832336	-0.882452	NA	-0.319974	-0.297412	NA	NA	1.11127	1.69227	1.05568	-0.3145	0.474633	0.00754973
ACGATACCATATGAGA_1_1	Spleen	-0.623838	-0.522017	-0.355448	-1.46058	-0.739811	-0.63335	-0.550661	-0.27556	-0.225771	-0.396877	-0.339884	-0.349556	-0.493311	-1.0993	-1.14076	0.861755	-1.3169	-1.11171	-0.862653	-0.493279	-0.77013	NA	NA	NA	-0.342172	-0.0762385	NA	NA	-1.21152	-0.262191	NA	NA	-0.730156	-1.27958	-1.35105	-1.0957	-0.749512	NA	-1.26211	-1.42829	NA	NA	0.718687	1.38445	0.392872	-0.648728	0.247136	-0.0681735
ACGATACTCGCAAACT_1_1	Spleen	1.60144	-0.522017	-0.355448	0.702777	1.31186	-0.63335	-0.550661	-0.27556	-0.225771	-0.396877	-0.339884	-0.349556	-0.493311	-1.0993	-1.14076	-1.1102	-1.3169	0.818335	-0.862653	-0.493279	-0.77013	NA	NA	NA	-0.935775	-0.528365	NA	NA	-0.667844	-0.450754	NA	NA	-0.752902	-1.29873	-0.719474	-1.02986	-0.907306	NA	-1.07708	-0.649674	NA	NA	0.742119	1.42576	1.18036	-0.647121	0.292826	-0.205522
ACGATACTCGGAATCT_1_1	Spleen	-0.623838	2.48261	-0.355448	0.476539	1.07073	-0.63335	-0.550661	-0.27556	-0.225771	-0.396877	-0.339884	-0.349556	-0.493311	0.621797	-1.14076	0.881408	-1.3169	-1.11171	1.32159	-0.493279	-0.77013	NA	NA	NA	-0.138248	-0.560419	NA	NA	-1.26664	0.0790164	NA	NA	-0.977969	-0.783945	-0.519749	-1.14978	-1.91997	NA	-1.20995	-1.42986	NA	NA	1.06353	1.79573	1.81793	-0.263157	0.586077	0.255552
ACGATGTAGAGATGAG_1_1	Spleen	-0.623838	-0.522017	-0.355448	-1.46058	-0.739811	-0.63335	1.92061	-0.27556	-0.225771	-0.396877	-0.339884	-0.349556	-0.493311	1.08608	0.599785	-1.1102	0.475597	-1.11171	-0.862653	-0.493279	-0.77013	NA	NA	NA	-1.08229	-1.02604	NA	NA	-0.177703	-0.561497	NA	NA	-0.411312	0.106626	-0.497737	0.0288182	-1.69879	NA	-0.967411	-1.38169	NA	NA	0.751615	1.41634	1.21376	-0.68182	0.0808825	-0.477243
ACGATGTAGATCACGG_1_1	Spleen	-0.623838	-0.522017	-0.355448	-1.46058	1.26981	1.47931	-0.550661	-0.27556	-0.225771	-0.396877	-0.339884	-0.349556	-0.493311	-1.0993	-1.14076	-1.1102	-1.3169	-1.11171	1.11126	-0.493279	-0.77013	NA	NA	NA	-0.310859	1.08276	NA	NA	-0.594085	0.545932	NA	NA	-0.874215	-1.02883	-1.45062	-1.27023	-1.60484	NA	-1.47033	-1.147	NA	NA	0.603872	1.4185	0.460686	-0.429804	0.198087	0.0426385
ACGCAGCGTAGAAGGA_1_1	Spleen	1.60311	1.90346	3.40346	0.847332	1.3134	-0.63335	1.93932	-0.27556	-0.225771	-0.396877	-0.339884	-0.349556	-0.493311	0.852476	-1.14076	-1.1102	-1.3169	-1.11171	-0.862653	-0.493279	-0.77013	NA	NA	NA	0.0550447	0.35733	NA	NA	-1.10366	1.59051	NA	NA	-0.728959	-0.818397	-0.994192	-1.08864	0.545222	NA	-0.834546	0.153421	NA	NA	0.726838	1.64024	1.85166	-0.692506	0.230403	0.0915813
ACGCAGCTCGGTCTAA_1_1	Spleen	1.93039	-0.522017	-0.355448	-1.46058	-0.739811	-0.63335	-0.550661	-0.27556	-0.225771	-0.396877	-0.339884	-0.349556	-0.493311	-1.0993	-1.14076	-1.1102	-1.3169	-1.11171	-0.862653	-0.493279	-0.77013	NA	NA	NA	-0.502026	-1.02098	NA	NA	0.218057	-0.34899	NA	NA	-0.507085	-0.739117	-0.108007	-0.796541	-1.34101	NA	-0.964845	-0.92214	NA	NA	0.767435	1.47544	0.464715	-0.871652	0.0918217	-0.471721
ACGCAGCTCTGCAAGT_1_1	Spleen	1.50795	2.51659	-0.355448	-1.46058	-0.739811	-0.63335	-0.550661	-0.27556	-0.225771	-0.396877	-0.339884	-0.349556	-0.493311	0.769073	-1.14076	-1.1102	-1.3169	-1.11171	-0.862653	-0.493279	-0.77013	NA	NA	NA	0.150145	2.1051	NA	NA	0.170471	1.47079	NA	NA	-0.988345	-1.10585	-1.10025	-1.12078	-0.650777	NA	-1.06361	-0.824352	NA	NA	0.977592	1.52507	1.12176	-0.468349	0.435642	0.0663738
ACGCCAGTCAGCGATT_1_1	Spleen	1.25846	1.52809	-0.355448	-1.46058	-0.739811	-0.63335	-0.550661	-0.27556	-0.225771	-0.396877	-0.339884	-0.349556	-0.493311	-1.0993	-1.14076	-1.1102	-1.3169	0.520861	-0.862653	-0.493279	-0.77013	NA	NA	NA	-0.883006	-0.322546	NA	NA	-0.77293	1.0338	NA	NA	-0.726166	-1.16465	-0.936733	-1.33555	-1.68351	NA	-1.20407	-1.3533	NA	NA	1.26545	1.89273	1.50873	-0.0806119	0.583137	0.200237
ACGCCAGTCGCCAGCA_1_1	Spleen	1.1569	1.41747	2.31106	0.0750935	-0.739811	-0.63335	-0.550661	-0.27556	3.99807	-0.396877	-0.339884	-0.349556	-0.493311	-1.0993	-1.14076	0.46867	0.355616	-1.11171	-0.862653	-0.493279	0.877543	NA	NA	NA	-1.38808	-0.560419	NA	NA	-1.29995	-0.935628	NA	NA	-0.551779	-0.539985	-0.586737	-0.940764	-1.84267	NA	-1.3535	-1.60755	NA	NA	1.22844	1.93646	2.31401	-0.0907285	0.641273	-0.0912404
ACGCCGAAGTCGTTTG_1_1	Spleen	1.89831	2.40574	-0.355448	0.470134	-0.739811	-0.63335	-0.550661	-0.27556	-0.225771	-0.396877	-0.339884	-0.349556	-0.493311	-1.0993	-1.14076	-1.1102	-1.3169	0.830076	-0.862653	-0.493279	-0.77013	NA	NA	NA	-0.0924378	-1.12558	NA	NA	-0.793551	0.195745	NA	NA	-1.03663	-1.05677	-1.60938	-1.28773	-2.44078	NA	-1.32571	-0.519364	NA	NA	0.66014	1.44689	1.06847	-0.482635	0.123175	-0.127097
ACGGAGAGTCGAGTTT_1_1	Spleen	-0.623838	-0.522017	-0.355448	0.0544441	1.13934	-0.63335	1.41363	3.06446	-0.225771	2.08266	-0.339884	-0.349556	-0.493311	0.440416	-1.14076	-1.1102	0.10787	-1.11171	0.728297	1.62468	-0.77013	NA	NA	NA	-0.780561	0.185253	NA	NA	-1.42367	-0.935628	NA	NA	-1.08452	-1.14177	-0.457621	-1.37239	-2.62001	NA	-1.57733	-1.99748	NA	NA	1.28245	1.9465	1.75641	-0.103604	0.772897	0.100408
ACGGAGATCAACACCA_1_1	Spleen	1.43214	1.71726	2.72322	0.556378	-0.739811	1.79427	-0.550661	-0.27556	-0.225771	-0.396877	-0.339884	-0.349556	-0.493311	-1.0993	-1.14076	-1.1102	-1.3169	-1.11171	1.25539	-0.493279	-0.77013	NA	NA	NA	0.427713	1.44884	NA	NA	0.0677635	-0.63333	NA	NA	-1.02506	-1.19205	-1.24318	-1.23417	-0.623642	NA	-1.63655	-0.64688	NA	NA	0.979885	1.64947	1.09609	-0.295944	0.36665	-0.283403
ACGGAGATCAATAAGG_1_1	Spleen	-0.623838	-0.522017	-0.355448	0.706473	1.3158	-0.63335	-0.550661	-0.27556	-0.225771	2.74992	-0.339884	-0.349556	-0.493311	0.854762	-1.14076	-1.1102	-1.3169	-1.11171	-0.862653	2.19464	-0.77013	NA	NA	NA	-0.334054	-0.499685	NA	NA	-0.0048058	-0.0436987	NA	NA	-0.952031	-0.797513	-0.497928	-0.953566	-1.61464	NA	-0.696871	-0.739192	NA	NA	0.825094	1.48814	0.668973	-0.529809	0.218223	-0.533589
ACGGCCAAGTAGTGCG_1_1	Spleen	1.39376	1.36915	-0.355448	0.421871	0.861093	-0.63335	-0.550661	-0.27556	-0.225771	-0.396877	-0.339884	-0.349556	-0.493311	0.422518	-1.14076	0.429332	-1.3169	-1.11171	-0.862653	-0.493279	0.836492	NA	NA	NA	-0.760072	-0.312424	NA	NA	-1.57595	-0.935628	NA	NA	-0.894966	-1.1306	-0.593217	-1.16546	-1.67051	NA	-1.5118	-1.68746	NA	NA	1.37786	1.92949	1.79831	0.0501872	0.745354	0.1579
ACGGCCACAATGTTGC_1_1	Spleen	1.38402	-0.522017	-0.355448	-1.46058	-0.739811	-0.63335	-0.550661	-0.27556	-0.225771	-0.396877	-0.339884	-0.349556	-0.493311	-1.0993	-1.14076	-1.1102	-1.3169	-1.11171	-0.862653	-0.493279	-0.77013	NA	NA	NA	-1.48705	-0.128537	NA	NA	-0.531429	0.728509	NA	NA	-0.321126	-0.539985	-0.558722	-0.783478	-2.31263	NA	-1.32966	-1.37823	NA	NA	1.1321	1.60327	1.48125	-0.460025	0.427228	-0.0108444
ACGGCCACACCGAATT_1_1	Spleen	1.46448	1.26731	-0.355448	-1.46058	1.18559	1.23084	-0.550661	-0.27556	-0.225771	-0.396877	-0.339884	-0.349556	-0.493311	0.586374	-1.14076	0.346428	-1.3169	-1.11171	-0.862653	-0.493279	-0.77013	NA	NA	NA	-0.456215	-1.05978	NA	NA	-1.61957	-0.815906	NA	NA	-1.02506	-1.0557	-0.538426	-1.22607	-1.25801	NA	-1.62233	-1.38057	NA	NA	1.38357	2.02559	2.86819	0.00570599	0.764374	0.441083
ACGGCCACATCCAACA_1_1	Spleen	1.26804	2.15428	2.47749	0.17094	1.41728	1.20036	-0.550661	-0.27556	4.26169	2.67158	-0.339884	-0.349556	-0.493311	0.55881	-1.14076	-1.1102	-1.3169	0.529167	-0.862653	-0.493279	0.98038	NA	NA	NA	-0.194303	0.077282	NA	NA	-1.36776	-0.935628	NA	NA	-1.08891	-0.997442	-0.989141	-0.981522	-1.74736	NA	-1.14164	-0.921134	NA	NA	1.31105	1.77039	1.54438	-0.120503	0.518513	-0.101611
ACGGCCATCGACCAGC_1_1	Spleen	1.79435	-0.522017	-0.355448	0.62482	1.22872	-0.63335	-0.550661	-0.27556	4.83861	-0.396877	-0.339884	-0.349556	-0.493311	-1.0993	-1.14076	-1.1102	-1.3169	-1.11171	-0.862653	-0.493279	-0.77013	NA	NA	NA	0.0148398	1.82337	NA	NA	-0.364877	0.24962	NA	NA	-0.512273	-1.10931	-0.928061	-1.22451	-2.24286	NA	-1.09418	-0.877437	NA	NA	0.903625	1.57688	0.648917	-0.40805	0.297329	-0.161811
ACGGCCATCTTATCTG_1_1	Spleen	1.53299	2.44444	2.20605	0.0146138	0.837339	-0.63335	1.36199	-0.27556	-0.225771	-0.396877	-0.339884	-0.349556	-0.493311	0.399937	-1.14076	0.406489	-1.3169	0.371945	-0.862653	1.569	0.812653	NA	NA	NA	0.135455	0.925862	NA	NA	-2.0534	-0.935628	NA	NA	-0.566943	-0.883178	-0.341655	-1.06774	-1.08015	NA	-1.06511	-1.7154	NA	NA	1.35231	1.98055	2.39936	-0.0132362	0.835332	0.230974
ACGGGTCAGCGTGAAC_1_1	Spleen	1.36467	-0.522017	2.62219	0.576608	0.834475	1.02165	-0.550661	2.97074	-0.225771	-0.396877	-0.339884	-0.349556	-0.493311	0.788271	-1.14076	-1.1102	0.429756	0.36925	0.683657	-0.493279	-0.77013	NA	NA	NA	-0.133416	1.53488	NA	NA	-0.577826	-0.935628	NA	NA	-1.00151	-1.07486	-0.857167	-1.1571	-1.51158	NA	-1.48476	-0.972431	NA	NA	1.24209	1.97241	1.90481	0.0674951	0.747922	0.287055
ACGGGTCGTCCTCCAT_1_1	Spleen	-0.623838	-0.522017	-0.355448	-1.46058	1.13184	-0.63335	-0.550661	-0.27556	-0.225771	-0.396877	-0.339884	-0.349556	-0.493311	0.679892	-1.14076	-1.1102	-1.3169	-1.11171	-0.862653	-0.493279	-0.77013	NA	NA	NA	-0.187345	1.36112	NA	NA	-0.592102	0.055072	NA	NA	-1.32315	-1.08577	-1.10816	-1.22503	-1.86525	NA	-1.26724	-1.09067	NA	NA	0.897831	1.56435	1.51728	-0.518898	0.466094	-0.00956526
ACGGGTCGTCTAAAGA_1_1	Spleen	1.3275	1.91091	-0.355448	0.222214	1.05929	-0.63335	-0.550661	-0.27556	-0.225771	-0.396877	-0.339884	-0.349556	-0.493311	-1.0993	-1.14076	0.870358	-1.3169	-1.11171	0.904474	-0.493279	1.03539	NA	NA	NA	0.0538849	1.18398	NA	NA	-1.08343	0.474099	NA	NA	-0.876609	-1.2861	-0.433036	-1.07689	-0.0312291	NA	-0.869713	-0.525399	NA	NA	1.04921	1.78025	1.37369	-0.398897	0.541831	0.248165
ACGTCAAAGGCGCTCT_1_1	Spleen	-0.623838	2.43783	-0.355448	0.251771	-0.739811	-0.63335	1.98544	3.49948	-0.225771	-0.396877	-0.339884	-0.349556	-0.493311	-1.0993	-1.14076	-1.1102	0.293441	-1.11171	0.935513	-0.493279	-0.77013	NA	NA	NA	0.0478928	-0.0728644	NA	NA	-0.812586	-0.369941	NA	NA	-0.619219	-1.28463	-0.769977	-1.06696	-1.43747	NA	-1.16516	-0.738298	NA	NA	1.11103	1.6791	0.932953	-0.073101	0.462	-0.210905
ACGTCAACAACGATCT_1_1	Spleen	-0.623838	2.0093	-0.355448	-1.46058	-0.739811	-0.63335	-0.550661	-0.27556	-0.225771	-0.396877	-0.339884	-0.349556	-0.493311	-1.0993	-1.14076	-1.1102	0.567977	0.904063	-0.862653	-0.493279	-0.77013	NA	NA	NA	-0.297908	0.00642641	NA	NA	1.22015	1.16849	NA	NA	-0.741729	-1.09029	-0.980661	-0.739584	-1.00148	NA	-0.515584	-0.143409	NA	NA	0.584582	1.22435	0.636964	-1.10556	-0.0486977	-0.313476
ACGTCAAGTAGCTAAA_1_1	Spleen	1.52298	-0.522017	-0.355448	0.3908	1.23952	1.72188	1.84973	-0.27556	-0.225771	-0.396877	-0.339884	-0.349556	-0.493311	-1.0993	-1.14076	1.19136	-1.3169	-1.11171	1.3379	2.0949	-0.77013	NA	NA	NA	-0.82985	1.13337	NA	NA	-1.2595	-0.935628	NA	NA	-0.344271	-0.84274	-1.00429	-0.808299	-2.41388	NA	-1.44874	-1.81095	NA	NA	0.859857	1.59215	0.933173	-0.707338	0.318114	-0.0956325
ACTATCTAGGAGTCTG_1_1	Spleen	1.95385	-0.522017	-0.355448	-1.46058	-0.739811	-0.63335	-0.550661	-0.27556	-0.225771	-0.396877	-0.339884	-0.349556	-0.493311	0.911454	-1.14076	-1.1102	-1.3169	-1.11171	-0.862653	-0.493279	1.61494	NA	NA	NA	-1.1252	1.96339	NA	NA	0.0281082	0.584842	NA	NA	-0.958815	-1.34276	-1.37659	-1.13881	-1.47304	NA	-1.30636	-0.809376	NA	NA	0.774868	1.4491	1.22456	-0.852085	0.155788	-0.540273
ACTATCTAGTATCTCG_1_1	Spleen	-0.623838	1.75074	-0.355448	-1.46058	1.18411	1.38921	-0.550661	-0.27556	-0.225771	-0.396877	-0.339884	-0.349556	-0.493311	0.729577	-1.14076	0.739967	-1.3169	0.698159	-0.862653	-0.493279	-0.77013	NA	NA	NA	0.11168	-0.681885	NA	NA	0.505559	-0.24124	NA	NA	-0.997523	-0.887966	-0.724334	-1.16729	-0.64006	NA	-1.06169	-1.36023	NA	NA	0.814863	1.57011	0.646642	-0.283024	0.398748	0.217055
ACTATCTCATGACATC_1_1	Spleen	1.71615	1.71852	2.72495	-1.46058	-0.739811	-0.63335	2.25109	-0.27556	-0.225771	2.50657	-0.339884	-0.349556	-0.493311	-1.0993	-1.14076	0.964524	0.351453	-1.11171	-0.862653	1.98677	-0.77013	NA	NA	NA	-0.27162	1.69347	NA	NA	0.0265219	-0.788969	NA	NA	-1.05698	-1.14802	-1.41194	-0.956701	-0.318542	NA	-0.491427	-0.147097	NA	NA	0.949767	1.73457	1.76344	-0.218443	0.438331	-0.0747431
ACTATCTGTCCGTGAC_1_1	Spleen	-0.623838	1.89139	-0.355448	0.450341	-0.739811	-0.63335	-0.550661	-0.27556	-0.225771	-0.396877	-0.339884	-0.349556	-0.493311	-1.0993	-1.14076	-1.1102	-1.3169	0.81017	-0.862653	-0.493279	-0.77013	NA	NA	NA	-0.355896	0.423125	NA	NA	-0.269307	0.674634	NA	NA	-0.406124	-0.632435	-0.514985	-1.25925	-0.423891	NA	-0.868858	-0.823458	NA	NA	0.788626	1.56733	0.581258	-0.421572	0.0894073	-0.13647
ACTGAACCACCGATAT_1_1	Spleen	1.60966	1.9106	-0.355448	0.465547	-0.739811	-0.63335	-0.550661	3.97077	-0.225771	-0.396877	-0.339884	-0.349556	-0.493311	-1.0993	-1.14076	-1.1102	-1.3169	-1.11171	-0.862653	-0.493279	-0.77013	NA	NA	NA	-0.565619	0.193688	NA	NA	0.365575	0.291523	NA	NA	-0.706213	-0.930666	-0.840872	-0.918817	-0.924636	NA	-0.544552	-0.350274	NA	NA	0.804663	1.65399	0.533949	-0.431478	0.203939	-0.0970406
ACTGAACGTGATGCCC_1_1	Spleen	1.09531	1.3504	-0.355448	0.406873	1.10439	1.46553	-0.550661	-0.27556	-0.225771	-0.396877	-0.339884	-0.349556	-0.493311	0.653792	-1.14076	-1.1102	-1.3169	0.379356	-0.862653	-0.493279	-0.77013	NA	NA	NA	-0.130903	0.426499	NA	NA	-0.815361	-0.83985	NA	NA	-1.08132	-1.24499	-1.0103	-1.24123	-1.46437	NA	-1.71714	-1.11582	NA	NA	1.27982	1.87313	1.16134	0.0633986	0.707616	0.191473
ACTGAGTCAGTTAACC_1_1	Spleen	1.51821	1.811	-0.355448	0.386683	1.23512	-0.63335	2.16093	-0.27556	-0.225771	-0.396877	-0.339884	-0.349556	-0.493311	-1.0993	-1.14076	-1.1102	-1.3169	0.746147	-0.862653	-0.493279	-0.77013	NA	NA	NA	-0.616842	0.799335	NA	NA	-0.1321	-0.935628	NA	NA	-0.627599	-1.02072	-0.602841	-1.18923	-1.21377	NA	-1.55926	-0.429845	NA	NA	0.973937	1.66125	1.88436	-0.430796	0.443551	-0.158716
ACTGAGTTCCAAATGC_1_1	Spleen	-0.623838	1.694	-0.355448	0.861155	-0.739811	1.33872	1.72428	-0.27556	-0.225771	-0.396877	-0.339884	-0.349556	-0.493311	-1.0993	0.46151	0.693779	-1.3169	0.898232	-0.862653	-0.493279	-0.77013	NA	NA	NA	-0.394941	0.573271	NA	NA	-0.54055	-0.0826084	NA	NA	-0.773254	-0.719563	-0.588738	-1.11216	-1.52389	NA	-0.924868	-0.596477	NA	NA	1.06282	1.7272	0.8667	-0.184064	0.353798	0.323805
ACTGAGTTCGGAGCAA_1_1	Spleen	1.57264	1.46423	-0.355448	0.254103	1.20139	-0.63335	-0.550661	-0.27556	3.43707	1.78264	-0.339884	-0.349556	-0.493311	0.499025	-1.14076	0.652715	-1.3169	0.22764	0.788856	1.36841	1.06961	NA	NA	NA	-0.977526	0.876938	NA	NA	-0.746361	-0.585441	NA	NA	-1.05698	-0.916034	-0.926537	-1.19629	-1.27671	NA	-1.37167	-1.4303	NA	NA	1.34329	2.01457	2.14157	0.0860435	0.807818	0.400784
ACTGATGAGCTCCTCT_1_1	Spleen	1.7432	-0.522017	-0.355448	-1.46058	-0.739811	-0.63335	-0.550661	-0.27556	4.71764	-0.396877	-0.339884	-0.349556	-0.493311	0.727281	-1.14076	0.737644	-1.3169	-1.11171	-0.862653	-0.493279	-0.77013	NA	NA	NA	-0.47941	0.681242	NA	NA	-0.0333577	-0.887739	NA	NA	-0.845483	-1.00369	-0.958077	-1.23757	-1.34694	NA	-1.43142	-0.68633	NA	NA	0.837588	1.50006	0.765877	-0.531467	0.314016	-0.228156
ACTGATGGTGAGTATA_1_1	Spleen	1.63718	1.94057	-0.355448	-1.46058	-0.739811	-0.63335	-0.550661	-0.27556	-0.225771	-0.396877	-0.339884	-0.349556	-0.493311	-1.0993	-1.14076	-1.1102	-1.3169	-1.11171	1.18492	-0.493279	-0.77013	NA	NA	NA	-0.630759	-0.162277	NA	NA	-0.809413	2.671	NA	NA	-0.711401	-0.809351	-0.901095	-1.18244	-0.717132	NA	-0.690671	-0.647103	NA	NA	0.814211	1.56374	0.570943	-0.705255	0.073467	-0.376005
ACTGATGTCATAACCG_1_1	Spleen	-0.623838	1.95487	-0.355448	-1.46058	-0.739811	-0.63335	-0.550661	-0.27556	-0.225771	-0.396877	-0.339884	-0.349556	-0.493311	-1.0993	-1.14076	-1.1102	-1.3169	-1.11171	-0.862653	-0.493279	-0.77013	NA	NA	NA	-1.17449	0.109336	NA	NA	0.747456	0.776397	NA	NA	-0.72457	-1.0585	-0.95236	-1.18401	-0.91848	NA	-1.27579	-0.753609	NA	NA	0.624789	1.2619	0.389154	-0.866785	0.0805561	-0.167946
ACTGTCCAGAGACGAA_1_1	Spleen	1.5984	-0.522017	-0.355448	0.455837	1.30906	-0.63335	-0.550661	-0.27556	-0.225771	-0.396877	-0.339884	-0.349556	-0.493311	-1.0993	-1.14076	0.860124	-1.3169	-1.11171	-0.862653	-0.493279	-0.77013	NA	NA	NA	-0.36788	1.06926	NA	NA	0.109005	0.653682	NA	NA	-0.946045	-0.638953	-1.55001	-1.1247	-1.58979	NA	-0.84438	0.128387	NA	NA	0.767922	1.4477	1.39345	-0.4843	0.239577	-0.0682703
ACTTACTAGACTTGAA_1_1	Spleen	1.80106	1.63085	-0.355448	0.929667	1.34314	-0.63335	1.65946	-0.27556	-0.225771	-0.396877	-0.339884	-0.349556	-0.493311	-1.0993	-1.14076	-1.1102	-1.3169	-1.11171	-0.862653	1.88974	-0.77013	NA	NA	NA	0.335899	1.57369	NA	NA	-0.358532	-0.208317	NA	NA	-1.04621	-1.03868	-0.750729	-1.16389	-0.0948484	NA	-0.984299	-0.434874	NA	NA	0.983625	1.71743	1.1137	-0.475144	0.462778	0.223011
ACTTACTAGATGAGAG_1_1	Spleen	1.56962	2.17547	-0.355448	0.431016	-0.739811	-0.63335	1.90187	-0.27556	-0.225771	-0.396877	-0.339884	-0.349556	-0.493311	0.823124	-1.14076	0.834604	-1.3169	-1.11171	-0.862653	-0.493279	-0.77013	NA	NA	NA	-0.364401	-0.833719	NA	NA	-0.400963	0.510016	NA	NA	-0.852267	-1.08444	-1.11149	-1.01549	-2.50121	NA	-1.28894	-1.1936	NA	NA	0.758242	1.22181	1.76522	-0.563078	0.152926	-0.243146
ACTTACTCAGAGCCAA_1_1	Spleen	-0.623838	2.17361	-0.355448	0.429544	-0.739811	1.49101	1.89996	-0.27556	-0.225771	-0.396877	-0.339884	-0.349556	-0.493311	-1.0993	-1.14076	0.833091	-1.3169	-1.11171	1.52895	-0.493279	1.25785	NA	NA	NA	-0.744995	-0.659954	NA	NA	-0.364083	0.806328	NA	NA	-0.824333	-1.06129	-0.84192	-1.23783	0.00935961	NA	-1.18536	-0.701082	NA	NA	0.810383	1.44762	1.53263	-0.52092	0.319005	0.225447
ACTTACTGTCGGCTCA_1_1	Spleen	1.53852	-0.522017	-0.355448	0.404199	-0.739811	-0.63335	-0.550661	-0.27556	-0.225771	-0.396877	-0.339884	-0.349556	-0.493311	0.795871	-1.14076	1.20519	0.436788	0.763764	-0.862653	-0.493279	-0.77013	NA	NA	NA	-0.991057	2.00051	NA	NA	-0.139634	-0.935628	NA	NA	-0.156316	-0.916699	-0.504217	-0.965062	-0.617485	NA	-1.29578	-1.36046	NA	NA	0.947376	1.47171	0.560655	-0.44599	0.273927	-0.223355
ACTTACTGTTTGTTGG_1_1	Spleen	1.84086	2.16241	-0.355448	0.420699	-0.739811	-0.63335	2.20515	-0.27556	-0.225771	-0.396877	-0.339884	-0.349556	-0.493311	0.81264	-1.14076	-1.1102	-1.3169	-1.11171	-0.862653	-0.493279	-0.77013	NA	NA	NA	0.0575575	0.424812	NA	NA	-0.420791	-0.765024	NA	NA	-0.795202	-0.587341	-1.00782	-1.09857	-1.20397	NA	-0.761005	-0.826028	NA	NA	0.839818	1.43463	0.599392	-0.68768	0.228022	0.00558241
ACTTGTTCATTTCAGG_1_1	Spleen	-0.623838	-0.522017	-0.355448	0.856958	1.4764	-0.63335	-0.550661	-0.27556	-0.225771	-0.396877	-0.339884	-0.349556	-0.493311	-1.0993	-1.14076	0.770096	-1.3169	-1.11171	-0.862653	-0.493279	-0.77013	NA	NA	NA	0.482029	-0.752741	NA	NA	-0.676171	0.791363	NA	NA	-0.824732	-0.791926	-0.556816	-1.20648	-0.345905	NA	-0.877302	-0.235051	NA	NA	0.908939	1.54632	1.47932	-0.564591	0.382113	0.00143626
ACTTGTTGTGACCAAG_1_1	Spleen	-0.623838	-0.522017	2.73566	-1.46058	1.16343	-0.63335	-0.550661	-0.27556	-0.225771	-0.396877	-0.339884	-0.349556	-0.493311	0.957835	-1.14076	-1.1102	-1.3169	-1.11171	-0.862653	-0.493279	-0.77013	NA	NA	NA	-0.691646	-0.276996	NA	NA	-1.34357	0.198738	NA	NA	-1.07095	-1.26761	-0.995049	-1.14194	-1.48079	NA	-1.48252	-1.40214	NA	NA	1.01882	1.65008	1.50038	-0.301294	0.508621	-0.150909
ACTTTCACACGAGGTA_1_1	Spleen	-0.623838	2.08944	-0.355448	-1.46058	-0.739811	-0.63335	-0.550661	-0.27556	-0.225771	-0.396877	-0.339884	-0.349556	-0.493311	-1.0993	-1.14076	1.01569	-1.3169	-1.11171	-0.862653	2.39735	-0.77013	NA	NA	NA	-1.01387	0.299971	NA	NA	0.949302	1.06972	NA	NA	-0.576121	-0.80842	-0.878035	-1.00974	-0.0786586	NA	-0.863727	-0.708011	NA	NA	0.672888	1.3334	1.07131	-0.753197	-0.0454043	-0.436377
ACTTTCAGTCGTCTTC_1_1	Spleen	1.6059	-0.522017	2.98341	-1.46058	1.73019	-0.63335	-0.550661	-0.27556	-0.225771	-0.396877	-0.339884	-0.349556	-0.493311	-1.0993	-1.14076	-1.1102	0.491435	0.822205	1.41317	-0.493279	-0.77013	NA	NA	NA	0.105687	-0.37147	NA	NA	-0.530239	-0.63333	NA	NA	-0.435255	-1.08949	-0.899856	-1.26866	-2.17285	NA	-1.23849	-1.09279	NA	NA	0.89297	1.42841	1.33409	-0.699056	0.190892	-0.284598
AGAATAGCAATACGCT_1_1	Spleen	1.47587	-0.522017	-0.355448	-1.46058	0.9363	-0.63335	1.482	-0.27556	-0.225771	-0.396877	-0.339884	-0.349556	-0.493311	-1.0993	-1.14076	0.501656	0.157461	-1.11171	-0.862653	1.6984	-0.77013	NA	NA	NA	-0.103262	0.667746	NA	NA	-1.42011	-0.411844	NA	NA	-0.737738	-0.668882	-1.12988	-1.22085	-1.74348	NA	-1.54398	-1.69562	NA	NA	1.25044	1.71963	1.02976	-0.188075	0.742852	0.0766801
AGACGTTAGGCCCGTT_1_1	Spleen	1.53947	2.14256	-0.355448	0.792281	1.25473	-0.63335	-0.550661	-0.27556	-0.225771	-0.396877	-0.339884	-0.349556	-0.493311	-1.0993	-1.14076	-1.1102	-1.3169	0.764589	-0.862653	-0.493279	-0.77013	NA	NA	NA	-0.181932	-1.02098	NA	NA	-0.993414	-0.935628	NA	NA	-0.685462	-0.788733	-0.8221	-1.04841	-1.60005	NA	-1.30444	-0.956338	NA	NA	0.972379	1.51285	1.26417	-0.417367	0.315507	-0.381904
AGACGTTAGGGAGTAA_1_1	Spleen	1.69781	-0.522017	-0.355448	0.786051	1.13999	-0.63335	-0.550661	-0.27556	-0.225771	-0.396877	-0.339884	-0.349556	-0.493311	0.687636	-1.14076	-1.1102	-1.3169	-1.11171	-0.862653	-0.493279	1.11638	NA	NA	NA	-0.0145408	0.0924654	NA	NA	-0.868103	-0.935628	NA	NA	-0.85945	-1.06435	-1.15142	-1.18793	-1.66321	NA	-1.14613	-0.805688	NA	NA	1.12784	1.66751	1.09679	-0.223625	0.482862	-0.0873846
AGACGTTCACATGACT_1_1	Spleen	1.57116	-0.522017	-0.355448	0.432345	-0.739811	-0.63335	-0.550661	-0.27556	-0.225771	-0.396877	-0.339884	-0.349556	-0.493311	-1.0993	-1.14076	0.835971	-1.3169	-1.11171	-0.862653	-0.493279	-0.77013	NA	NA	NA	-0.29153	0.77909	NA	NA	-0.902207	0.306488	NA	NA	-0.840694	-1.47605	-1.36753	-1.0923	-1.68784	NA	-0.989323	-0.405147	NA	NA	0.873593	1.59383	0.352619	-0.328638	0.226333	-0.130557
AGAGCGACAATGGTCT_1_1	Spleen	-0.623838	1.53286	2.46971	0.166458	0.999677	-0.63335	-0.550661	3.3114	-0.225771	-0.396877	-0.339884	-0.349556	-0.493311	0.554255	-1.14076	0.562604	0.21321	0.769372	0.845924	1.78127	-0.77013	NA	NA	NA	-0.228709	0.0367931	NA	NA	-0.811396	0.24962	NA	NA	-0.294788	-0.726879	-0.771407	-0.969243	-2.50121	NA	-1.22106	-1.64343	NA	NA	1.15712	1.92418	2.50428	-0.230476	0.70003	0.395002
AGAGCGACAGGACCCT_1_1	Spleen	-0.623838	2.07536	-0.355448	0.596003	-0.739811	-0.63335	-0.550661	-0.27556	-0.225771	-0.396877	-0.339884	-0.349556	-0.493311	-1.0993	-1.14076	0.753323	-1.3169	-1.11171	-0.862653	-0.493279	1.1746	NA	NA	NA	-0.981972	0.760533	NA	NA	-0.176117	0.114933	NA	NA	-0.724969	-0.603968	-1.14456	-0.993018	-0.638235	NA	-1.11845	-1.13336	NA	NA	1.17022	1.64288	0.89625	-0.487471	0.397588	-0.196712
AGAGCGAGTGCAACGA_1_1	Spleen	-0.623838	-0.522017	-0.355448	-1.46058	1.29813	-0.63335	-0.550661	-0.27556	-0.225771	-0.396877	-0.339884	-0.349556	-0.493311	-1.0993	-1.14076	-1.1102	-1.3169	0.805422	1.13908	-0.493279	-0.77013	NA	NA	NA	-0.392235	-0.339417	NA	NA	-0.326807	-0.935628	NA	NA	-0.730955	-0.781284	-0.796563	-1.09126	-1.45343	NA	-1.35264	-0.900571	NA	NA	0.742175	1.48248	0.812471	-0.842438	0.203909	-0.342108
AGAGCGATCTCCAGGG_1_1	Spleen	-0.623838	2.0102	-0.355448	-1.46058	1.40375	-0.63335	-0.550661	-0.27556	-0.225771	-0.396877	-0.339884	-0.349556	-0.493311	-1.0993	-1.14076	-1.1102	-1.3169	-1.11171	-0.862653	-0.493279	-0.77013	NA	NA	NA	-0.515943	3.0819	NA	NA	0.0292978	1.46181	NA	NA	-0.884989	-0.966847	-1.08939	-1.17068	-0.0622407	NA	-0.787941	-0.678619	NA	NA	0.634966	1.19339	1.1117	-1.15842	-0.0642575	-0.295884
AGAGTGGAGATGTGTA_1_1	Spleen	-0.623838	1.79449	-0.355448	0.373613	1.22115	-0.63335	1.82745	-0.27556	-0.225771	-0.396877	-0.339884	-0.349556	-0.493311	0.764787	-1.14076	0.775587	-1.3169	0.733003	-0.862653	-0.493279	-0.77013	NA	NA	NA	0.191316	0.0401672	NA	NA	0.415541	0.698578	NA	NA	-0.734945	-1.25071	-0.56625	-1.00242	-0.741759	NA	-1.06297	-0.568984	NA	NA	0.858663	1.54181	2.02083	-0.446603	0.302287	0.119006
AGATCTGCAAGCTGAG_1_1	Spleen	1.68348	2.54931	-0.355448	0.285382	1.12682	-0.63335	-0.550661	-0.27556	4.57646	-0.396877	-0.339884	-0.349556	-0.493311	0.675118	-1.14076	0.684874	-1.3169	-1.11171	1.22685	-0.493279	-0.77013	NA	NA	NA	-0.150812	0.699799	NA	NA	-0.614705	-0.935628	NA	NA	-1.3004	-1.0432	-0.721094	-1.39355	-1.7184	NA	-1.4699	-1.3276	NA	NA	1.00779	1.72636	1.03864	-0.355017	0.480713	-0.111856
AGATTGCAGTGACATA_1_1	Spleen	-0.623838	1.86199	-0.355448	0.427057	1.27829	-0.63335	1.89674	-0.27556	-0.225771	-0.396877	-0.339884	-0.349556	-0.493311	-1.0993	-1.14076	-1.1102	-1.3169	-1.11171	-0.862653	-0.493279	-0.77013	NA	NA	NA	-0.544937	-0.423768	NA	NA	-0.396204	-0.747066	NA	NA	-0.741729	-1.04107	-1.0789	-1.21301	-0.66081	NA	-0.875592	-1.13504	NA	NA	0.687582	1.42993	1.1335	-0.464627	0.220924	-0.144797
AGATTGCCAAGTAATG_1_1	Spleen	-0.623838	1.89824	-0.355448	0.455758	-0.739811	-0.63335	1.93395	3.94919	-0.225771	-0.396877	-0.339884	-0.349556	-0.493311	-1.0993	-1.14076	-1.1102	0.485276	-1.11171	-0.862653	2.18571	-0.77013	NA	NA	NA	-0.421036	1.91447	NA	NA	-0.0444612	1.61146	NA	NA	-0.929684	-1.06156	-1.20649	-1.20569	-2.11129	NA	-1.07537	-0.55725	NA	NA	0.832489	1.22245	1.07452	-0.732226	0.162328	-0.102213
AGATTGCTCCACGTTC_1_1	Spleen	1.40142	1.6838	2.67722	0.285966	1.12745	-0.63335	-0.550661	-0.27556	-0.225771	-0.396877	-0.339884	-0.349556	1.85464	-1.0993	-1.14076	-1.1102	0.325599	-1.11171	0.971421	-0.493279	-0.77013	NA	NA	NA	-0.431087	0.15826	NA	NA	-0.471549	-0.519594	NA	NA	-0.692645	-0.952481	-0.48211	-1.20308	-0.494123	NA	-0.861268	-0.652579	NA	NA	1.0684	1.70195	1.98199	-0.273191	0.520927	0.0285925
AGATTGCTCTTTAGGG_1_1	Spleen	1.46931	2.06592	-0.355448	0.588531	1.19003	1.39544	-0.550661	-0.27556	-0.225771	-0.396877	-0.339884	-0.349556	-0.493311	0.735208	-1.14076	0.745664	-1.3169	0.703732	1.0329	-0.493279	-0.77013	NA	NA	NA	-0.257897	0.723418	NA	NA	-0.581395	-0.286136	NA	NA	-0.867032	-1.06568	-1.20316	-1.08525	-2.00617	NA	-1.15126	-0.677837	NA	NA	0.989192	1.68534	0.871249	-0.448309	0.519492	-0.0833191
AGCAGCCTCATTATCC_1_1	Spleen	-0.623838	-0.522017	-0.355448	1.07686	1.2391	-0.63335	1.84922	-0.27556	-0.225771	-0.396877	-0.339884	-0.349556	-0.493311	-1.0993	-1.14076	-1.1102	-1.3169	-1.11171	-0.862653	-0.493279	-0.77013	NA	NA	NA	0.60361	1.61249	NA	NA	0.0241426	-0.935628	NA	NA	-0.80438	-0.704798	-1.29692	-1.12888	-0.855772	NA	-1.39829	-0.41297	NA	NA	0.816303	1.44895	1.16456	-0.678262	0.434127	0.0427516
AGCCTAAAGCTAGCCC_1_1	Spleen	-0.623838	-0.522017	-0.355448	-1.46058	-0.739811	-0.63335	1.87137	-0.27556	-0.225771	-0.396877	-0.339884	-0.349556	-0.493311	0.799218	-1.14076	0.810419	-1.3169	-1.11171	-0.862653	-0.493279	-0.77013	NA	NA	NA	-1.07359	-0.192644	NA	NA	-0.492963	-0.935628	NA	NA	-0.720579	-1.06967	-1.11797	-1.15135	-1.0106	NA	-0.779711	-0.800436	NA	NA	0.904787	1.64645	1.67342	-0.246048	0.277422	-0.0231883
AGCCTAACATCCCATC_1_1	Spleen	-0.623838	1.688	2.68299	-1.46058	1.39169	-0.63335	1.71812	-0.27556	-0.225771	-0.396877	-0.339884	-0.349556	-0.493311	-1.0993	-1.14076	-1.1102	0.558041	0.648198	-0.862653	-0.493279	-0.77013	NA	NA	NA	-0.577023	0.247673	NA	NA	-0.578619	-0.935628	NA	NA	-1.0482	-0.962724	-1.06137	-1.11843	-1.23065	NA	-1.16901	-1.00495	NA	NA	1.05367	1.78524	2.26246	-0.422424	0.420874	-0.304525
AGCCTAAGTCCTCCAT_1_1	Spleen	-0.623838	2.06316	-0.355448	-1.46058	-0.739811	-0.63335	-0.550661	-0.27556	-0.225771	-0.396877	-0.339884	-0.349556	-0.493311	-1.0993	-1.14076	-1.1102	-1.3169	-1.11171	-0.862653	2.36826	-0.77013	NA	NA	NA	-0.444231	-0.567167	NA	NA	0.195454	0.360363	NA	NA	-0.684265	-0.99558	-1.75822	-1.25037	-1.30156	NA	-0.820009	-0.250473	NA	NA	0.528432	1.18414	0.41944	-1.09082	-0.113274	-0.328232
AGCCTAAGTCGGCTCA_1_1	Spleen	-0.623838	-0.522017	-0.355448	-1.46058	1.22182	-0.63335	1.82826	-0.27556	-0.225771	-0.396877	-0.339884	-0.349556	-0.493311	-1.0993	-1.14076	-1.1102	0.408614	1.123	-0.862653	2.07174	-0.77013	NA	NA	NA	-0.217692	-0.509807	NA	NA	0.25573	0.210711	NA	NA	-0.240916	-0.742176	-0.479633	-0.922997	-0.327435	NA	-0.865009	-0.323452	NA	NA	0.783478	1.50079	0.751001	-0.523956	0.236556	-0.150333
AGCGGTCAGCTGTTCA_1_1	Spleen	1.71793	1.72045	-0.355448	0.803428	1.15847	-0.63335	-0.550661	-0.27556	-0.225771	-0.396877	-0.339884	-0.349556	-0.493311	-1.0993	-1.14076	0.715313	0.352893	0.674042	1.0019	-0.493279	1.13493	NA	NA	NA	0.21915	1.14855	NA	NA	-0.79712	-0.935628	NA	NA	0.0308402	-0.64015	-0.339463	-0.980738	-0.356167	NA	-0.742299	-0.703653	NA	NA	1.01518	1.74532	0.761505	-0.14112	0.574046	-0.0392328
AGCGGTCAGGCCATAG_1_1	Spleen	-0.623838	-0.522017	-0.355448	0.764806	1.22546	-0.63335	-0.550661	-0.27556	-0.225771	-0.396877	-0.339884	-0.349556	-0.493311	0.76888	-1.14076	-1.1102	-1.3169	-1.11171	1.06769	-0.493279	-0.77013	NA	NA	NA	-0.866769	0.735227	NA	NA	-0.792758	1.41092	NA	NA	-1.22977	-1.25537	-0.773598	-1.3392	-1.07012	NA	-1.04619	-1.17337	NA	NA	0.7945	1.48563	0.48394	-0.843803	0.319983	-0.235561
AGCGGTCCAGCCACCA_1_1	Spleen	1.57487	2.1812	2.93694	0.435542	1.28736	-0.63335	-0.550661	-0.27556	-0.225771	-0.396877	-0.339884	-0.349556	-0.493311	-1.0993	-1.14076	-1.1102	-1.3169	-1.11171	-0.862653	-0.493279	-0.77013	NA	NA	NA	0.237513	-0.0408107	NA	NA	-0.876431	0.492058	NA	NA	-0.442039	-0.924946	-0.718236	-1.09152	-0.81678	NA	-1.22619	-1.44942	NA	NA	0.977264	1.56678	1.51636	-0.774778	0.204334	-0.120109
AGCGGTCCAGGCTCAC_1_1	Spleen	1.65524	2.26893	-0.355448	-1.46058	-0.739811	1.85036	-0.550661	-0.27556	5.18012	-0.396877	-0.339884	-0.349556	-0.493311	-1.0993	-1.14076	-1.1102	0.531447	-1.11171	-0.862653	-0.493279	-0.77013	NA	NA	NA	-0.388949	0.573271	NA	NA	0.0174012	0.273565	NA	NA	-0.609642	-1.41326	-1.78652	-1.40165	-2.17696	NA	-1.0898	-0.750033	NA	NA	0.620408	1.47051	0.862004	-0.703008	0.119288	-0.348905
AGCGGTCGTATATCCG_1_1	Spleen	1.59822	1.89814	-0.355448	0.455679	1.30889	1.79498	-0.550661	3.94902	-0.225771	-0.396877	-0.339884	-0.349556	-0.493311	1.09648	-1.14076	-1.1102	-1.3169	0.815539	-0.862653	-0.493279	-0.77013	NA	NA	NA	-0.744802	1.07263	NA	NA	0.0990913	0.905099	NA	NA	-1.23017	-1.03123	-1.39393	-1.01418	-0.876523	NA	-1.50432	-1.36258	NA	NA	0.680252	1.3595	1.23674	-0.6546	0.196305	0.148665
AGCGGTCGTCTAGCCG_1_1	Spleen	1.80184	1.81157	-0.355448	-1.46058	1.49663	-0.63335	1.84498	-0.27556	-0.225771	-0.396877	-0.339884	-0.349556	-0.493311	-1.0993	-1.14076	0.789492	-1.3169	-1.11171	1.07766	-0.493279	-0.77013	NA	NA	NA	-0.334247	0.245986	NA	NA	-0.257807	-0.935628	NA	NA	-0.657529	-1.15308	-0.936066	-0.94416	-1.10865	NA	-1.06938	-0.763779	NA	NA	0.643573	1.46651	1.35152	-0.650886	0.271871	0.235375
AGCGTATCACATCTTT_1_1	Spleen	1.56689	1.5566	-0.355448	0.185255	1.28001	1.65053	-0.550661	-0.27556	-0.225771	-0.396877	-0.339884	2.58895	-0.493311	0.573358	-1.14076	0.832187	0.230887	-1.11171	-0.862653	-0.493279	-0.77013	NA	NA	NA	0.249497	1.17723	NA	NA	-0.672602	-0.935628	NA	NA	-0.899754	-1.2418	-1.3783	-1.18793	-1.83059	NA	-1.23752	-1.185	NA	NA	1.09274	1.84932	1.27025	-0.112589	0.531884	-0.0351383
AGCGTATTCTTGGGTA_1_1	Spleen	-0.623838	-0.522017	-0.355448	0.410957	-0.739811	-0.63335	-0.550661	-0.27556	-0.225771	-0.396877	-0.339884	-0.349556	-0.493311	-1.0993	-1.14076	0.813981	-1.3169	-1.11171	-0.862653	-0.493279	1.2379	NA	NA	NA	0.104721	1.37293	NA	NA	0.474231	-0.0197543	NA	NA	-1.02306	-0.742043	-1.14246	-1.15814	-0.915971	NA	-1.19723	-0.650791	NA	NA	0.781726	1.59527	1.03339	-0.40006	0.147034	0.0316726
AGCGTCGAGATGCCTT_1_1	Spleen	1.89975	-0.522017	-0.355448	-1.46058	-0.739811	-0.63335	-0.550661	-0.27556	-0.225771	-0.396877	-0.339884	-0.349556	-0.493311	-1.0993	-1.14076	-1.1102	0.49996	0.831322	-0.862653	-0.493279	-0.77013	NA	NA	NA	-0.32091	0.342147	NA	NA	0.266437	0.153843	NA	NA	-0.566145	-0.867481	-1.29473	-0.71607	-0.379881	NA	-0.813595	-0.886154	NA	NA	0.584009	1.22327	0.737103	-0.544507	0.105324	-0.148893
AGCGTCGGTCTTTCAT_1_1	Spleen	-0.623838	-0.522017	-0.355448	-1.46058	-0.739811	-0.63335	-0.550661	3.91524	-0.225771	-0.396877	-0.339884	-0.349556	-0.493311	-1.0993	-1.14076	-1.1102	0.470791	-1.11171	-0.862653	2.16417	-0.77013	NA	NA	NA	-0.139021	-0.438952	NA	NA	0.64118	0.713543	NA	NA	-0.731354	-0.7745	-1.53276	-1.12548	-1.40463	NA	-1.18739	-1.22065	NA	NA	0.832982	1.35975	1.22258	-0.573694	0.193924	-0.326224
AGCGTCGTCCTACAGA_1_1	Spleen	1.59868	-0.522017	-0.355448	0.700388	-0.739811	1.52083	-0.550661	-0.27556	-0.225771	-0.396877	-0.339884	-0.349556	-0.493311	-1.0993	-1.14076	-1.1102	-1.3169	-1.11171	-0.862653	-0.493279	-0.77013	NA	NA	NA	-0.410598	0.210558	NA	NA	-1.1219	-0.0347195	NA	NA	-0.629994	-1.10945	-1.02907	-1.22842	-0.442361	NA	-1.26596	-0.972655	NA	NA	0.906997	1.42835	1.39509	-0.787937	0.0723354	-0.411248
AGCTCCTAGCGTGAAC_1_1	Spleen	-0.623838	-0.522017	3.2856	0.880967	1.76357	-0.63335	-0.550661	-0.27556	-0.225771	-0.396877	-0.339884	-0.349556	-0.493311	-1.0993	0.774086	1.29721	0.885153	-1.11171	-0.862653	-0.493279	-0.77013	NA	NA	NA	-1.00594	-0.982178	NA	NA	0.0729187	0.815307	NA	NA	-0.445631	-1.03908	-0.852879	-1.16389	-0.781436	NA	-0.697084	-0.311046	NA	NA	0.660682	1.30447	0.53752	-0.610534	-0.0247577	0.187918
AGCTCCTAGGGTTTCT_1_1	Spleen	1.43117	1.7162	2.72176	-1.46058	-0.739811	-0.63335	-0.550661	-0.27556	-0.225771	-0.396877	-0.339884	-0.349556	-0.493311	0.701782	-1.14076	-1.1102	-1.3169	-1.11171	-0.862653	-0.493279	-0.77013	NA	NA	NA	0.0662557	-0.406898	NA	NA	-0.109496	-0.660267	NA	NA	-0.890177	-1.29195	-1.32694	-1.16467	-0.774139	NA	-1.12807	-1.1461	NA	NA	1.13998	1.81003	1.80416	-0.130331	0.425349	-0.0906746
AGCTCCTTCAAACCAC_1_1	Spleen	-0.623838	1.53667	-0.355448	0.169474	-0.739811	-0.63335	-0.550661	-0.27556	-0.225771	-0.396877	-0.339884	-0.349556	-0.493311	0.557321	-1.14076	0.815883	-1.3169	0.772421	-0.862653	-0.493279	0.978808	NA	NA	NA	-0.16009	-0.444013	NA	NA	-0.990638	-0.687205	NA	NA	-0.284812	-0.806026	-0.202057	-1.2407	-0.667195	NA	-1.48241	-0.767132	NA	NA	1.21019	1.97442	1.59231	-0.0666219	0.660851	-0.135557
AGCTCTCGTAACGCGA_1_1	Spleen	1.48768	1.47078	2.38435	0.1173	1.46791	-0.63335	-0.550661	-0.27556	-0.225771	-0.396877	-0.339884	-0.349556	-0.493311	0.504297	-1.14076	-1.1102	-1.3169	0.719665	-0.862653	-0.493279	-0.77013	NA	NA	NA	-0.187925	0.308406	NA	NA	-0.736051	-0.570476	NA	NA	-0.825131	-1.16664	-1.05794	-1.15448	-1.37795	NA	-1.24554	-0.969637	NA	NA	1.33447	1.84727	2.05056	-0.104517	0.545528	-0.178972
AGCTCTCTCGGCGCTA_1_1	Spleen	-0.623838	1.99515	2.43511	0.878524	-0.739811	1.44629	-0.550661	-0.27556	-0.225771	-0.396877	-0.339884	-0.349556	-0.493311	1.02932	-1.14076	0.938935	0.194475	-1.11171	-0.862653	-0.493279	-0.77013	NA	NA	NA	0.634537	-0.0070699	NA	NA	-1.31859	-0.935628	NA	NA	-0.942453	-1.05384	-0.285434	-1.19289	-0.039438	NA	-1.24757	-0.818429	NA	NA	1.31079	1.91452	1.86364	-0.0470604	0.608058	0.121403
AGCTTGAAGCCCAGCT_1_1	Spleen	-0.623838	2.00636	-0.355448	0.541367	-0.739811	-0.63335	-0.550661	-0.27556	4.60979	-0.396877	-0.339884	-0.349556	-0.493311	-1.0993	-1.14076	-1.1102	-1.3169	0.656451	-0.862653	-0.493279	-0.77013	NA	NA	NA	-0.73533	0.374201	NA	NA	-0.271686	-0.935628	NA	NA	-0.931679	-0.800306	-0.841539	-1.2198	-0.509856	NA	-0.961959	-1.00898	NA	NA	0.842886	1.60604	1.0429	-0.307149	0.305898	-0.419147
AGGCCACAGAAGGGTA_1_1	Spleen	-0.623838	-0.522017	-0.355448	0.41806	-0.739811	-0.63335	-0.550661	-0.27556	-0.225771	-0.396877	-0.339884	-0.349556	-0.493311	-1.0993	-1.14076	-1.1102	-1.3169	0.777705	-0.862653	-0.493279	-0.77013	NA	NA	NA	-0.0810335	-0.67345	NA	NA	-0.751516	-0.507622	NA	NA	-0.678279	-0.947293	-0.791417	-1.03352	-0.284338	NA	-0.640646	-1.17404	NA	NA	0.705888	1.41597	1.44289	-0.387333	0.204613	-0.230684
AGGCCACAGGCAGTCA_1_1	Spleen	1.30742	2.06934	-0.355448	0.448398	-0.739811	1.23853	-0.550661	-0.27556	-0.225771	-0.396877	-0.339884	-0.349556	-0.493311	0.593321	0.380105	0.602125	-1.3169	0.563319	0.88629	-0.493279	-0.77013	NA	NA	NA	-0.532373	-0.158903	NA	NA	-1.23531	-0.220289	NA	NA	-0.945646	-1.01646	-0.740628	-0.994063	-1.66139	NA	-1.17296	-1.06217	NA	NA	1.11664	1.68844	1.65554	-0.188548	0.459955	0.00262568
AGGCCGTCATCCGTGG_1_1	Spleen	-0.623838	1.83088	-0.355448	0.970064	1.25196	1.46054	-0.550661	-0.27556	-0.225771	-0.396877	-0.339884	-0.349556	-0.493311	0.79407	-1.14076	-1.1102	-1.3169	-1.11171	-0.862653	-0.493279	-0.77013	NA	NA	NA	0.178945	0.795961	NA	NA	-0.324825	-0.061657	NA	NA	-1.19984	-1.26335	-1.30864	-1.23888	-1.46597	NA	-1.23987	-0.985172	NA	NA	0.866179	1.62585	1.14101	-0.463318	0.419777	0.399022
AGGCCGTGTAATTGGA_1_1	Spleen	1.41637	1.70008	-0.355448	0.542734	-0.739811	-0.63335	-0.550661	3.6033	-0.225771	-0.396877	-0.339884	-0.349556	-0.493311	0.688815	-1.14076	0.69873	-1.3169	-1.11171	0.984961	-0.493279	-0.77013	NA	NA	NA	-0.403253	-0.91301	NA	NA	0.285075	-0.935628	NA	NA	-0.588891	-1.02245	-0.703656	-1.10066	-1.37453	NA	-0.843631	-0.825805	NA	NA	1.10683	1.72927	1.8028	-0.231811	0.317806	-0.20575
AGGCCGTGTCCCGACA_1_1	Spleen	1.51881	2.30067	-0.355448	0.144003	0.975671	1.17009	-0.550661	-0.27556	-0.225771	-0.396877	-0.339884	-0.349556	-0.493311	0.778598	-1.14076	-1.1102	0.192093	0.502076	1.22762	-0.493279	-0.77013	NA	NA	NA	-0.573737	0.35733	NA	NA	-0.471549	-0.756045	NA	NA	-0.529831	-0.954344	-0.457716	-0.966369	-1.12325	NA	-0.8416	-0.223652	NA	NA	1.24935	1.84235	1.60157	-0.224188	0.643997	0.0675293
AGGCCGTGTGCATCTA_1_1	Spleen	1.75482	-0.522017	2.78268	0.733749	-0.739811	-0.63335	-0.550661	-0.27556	-0.225771	-0.396877	-0.339884	-0.349556	-0.493311	-1.0993	-1.14076	-1.1102	0.382718	-1.11171	-0.862653	-0.493279	-0.77013	NA	NA	NA	-0.00796881	0.27804	NA	NA	-0.276445	1.12658	NA	NA	-1.12522	-0.93745	-0.982948	-1.25873	0.130898	NA	-1.34249	-0.955668	NA	NA	0.916407	1.50997	1.22756	-0.385653	0.384873	0.251762
AGGGAGTAGGTGATAT_1_1	Spleen	-0.623838	1.88311	-0.355448	0.44378	-0.739811	-0.63335	1.91842	-0.27556	-0.225771	-0.396877	-0.339884	-0.349556	-0.493311	-1.0993	-1.14076	-1.1102	-1.3169	-1.11171	-0.862653	-0.493279	1.27312	NA	NA	NA	-0.686814	-1.1357	NA	NA	0.321161	-0.729107	NA	NA	-0.516662	-1.04945	-1.54649	-1.31935	-1.22951	NA	-1.22748	-0.464937	NA	NA	0.722504	1.39951	1.16091	-0.647317	0.107041	-0.0778153
AGGGAGTGTGTGGTTT_1_1	Spleen	1.28144	1.55312	2.07784	-0.0592246	1.16889	1.37322	1.26625	-0.27556	-0.225771	-0.396877	-0.339884	-0.349556	-0.493311	-1.0993	-1.14076	-1.1102	0.000972547	-1.11171	-0.862653	-0.493279	-0.77013	NA	NA	NA	-1.15864	0.34046	NA	NA	-1.20597	0.135884	NA	NA	-0.675885	-0.819461	-0.526229	-1.17016	-2.41981	NA	-1.29407	-1.78078	NA	NA	1.41277	2.03559	2.0907	0.111081	0.837387	0.427256
AGGGATGAGACTTGAA_1_1	Spleen	1.63216	-0.522017	-0.355448	-1.46058	1.34018	-0.63335	-0.550661	-0.27556	-0.225771	-0.396877	-0.339884	-0.349556	-0.493311	0.877939	-1.14076	-1.1102	-1.3169	-1.11171	-0.862653	-0.493279	-0.77013	NA	NA	NA	-0.541264	1.27845	NA	NA	-0.308169	0.0610581	NA	NA	-0.985551	-0.763725	-1.24756	-0.997199	-2.10536	NA	-1.39668	-1.20981	NA	NA	0.863671	1.34632	0.323471	-0.858315	0.171395	-0.353689
AGGGATGAGATACACA_1_1	Spleen	1.40802	1.69099	2.6871	0.29166	-0.739811	-0.63335	2.2227	-0.27556	-0.225771	-0.396877	-0.339884	-0.349556	-0.493311	-1.0993	-1.14076	0.691328	-1.3169	-1.11171	-0.862653	-0.493279	-0.77013	NA	NA	NA	-0.335214	-0.261813	NA	NA	-0.325221	-0.779989	NA	NA	-0.848676	-1.51356	-0.907955	-1.31778	-1.89238	NA	-1.00375	-1.04116	NA	NA	1.07145	1.6721	1.35358	-0.29205	0.314195	-0.220311
AGGGATGGTAAAGTCA_1_1	Spleen	1.49937	1.79048	2.82389	0.370436	1.21775	-0.63335	-0.550661	-0.27556	-0.225771	-0.396877	-0.339884	-0.349556	-0.493311	-1.0993	-1.14076	1.17035	-1.3169	-1.11171	-0.862653	-0.493279	-0.77013	NA	NA	NA	-0.134769	-0.847215	NA	NA	-0.0825303	0.123912	NA	NA	-1.14477	-0.994383	-0.634191	-1.20151	-0.158468	NA	-0.980879	-0.410176	NA	NA	0.922902	1.66738	1.76442	-0.284055	0.401016	-0.296334
AGGGATGGTCAATGTC_1_1	Spleen	-0.623838	-0.522017	-0.355448	-1.46058	-0.739811	1.74342	-0.550661	-0.27556	-0.225771	3.0641	-0.339884	-0.349556	-0.493311	-1.0993	-1.14076	-1.1102	0.671818	-1.11171	-0.862653	-0.493279	-0.77013	NA	NA	NA	-0.854012	0.163321	NA	NA	1.64684	1.33311	NA	NA	-0.948439	-0.960728	-1.04622	-0.995108	-0.697066	NA	-0.203998	0.228299	NA	NA	0.524381	1.14118	1.01985	-0.972765	-0.0789913	-0.467158
AGGGATGGTGGGTCAA_1_1	Spleen	1.32712	-0.522017	2.9889	0.709799	1.47209	-0.63335	-0.550661	-0.27556	-0.225771	-0.396877	-0.339884	-0.349556	-0.493311	-1.0993	-1.14076	-1.1102	-1.3169	0.969065	-0.862653	-0.493279	-0.77013	NA	NA	NA	-0.646995	-0.180835	NA	NA	-0.876034	-0.495649	NA	NA	-1.23815	-1.21799	-1.36277	-1.18845	-2.09783	NA	-1.44703	-1.77698	NA	NA	1.1327	1.657	1.43317	-0.218391	0.534521	-0.0858875
AGGGTGACAACTTGAC_1_1	Spleen	-0.623838	-0.522017	-0.355448	-1.46058	-0.739811	1.52414	-0.550661	-0.27556	-0.225771	-0.396877	-0.339884	-0.349556	-0.493311	0.851583	-1.14076	-1.1102	-1.3169	-1.11171	-0.862653	-0.493279	-0.77013	NA	NA	NA	-0.850339	1.10975	NA	NA	-0.636516	0.0760234	NA	NA	-0.994729	-1.08936	-1.75888	-1.33084	-0.775963	NA	-1.4125	-1.08173	NA	NA	0.69237	1.29574	0.214695	-0.742194	0.0656004	-0.117083
AGGGTGACAGATCGGA_1_1	Spleen	-0.623838	2.02886	-0.355448	0.559183	-0.739811	-0.63335	-0.550661	4.1772	-0.225771	-0.396877	-0.339884	-0.349556	-0.493311	-1.0993	-1.14076	-1.1102	-1.3169	-1.11171	-0.862653	-0.493279	-0.77013	NA	NA	NA	-0.431474	0.225741	NA	NA	-0.475912	0.899113	NA	NA	-1.21421	-1.02192	-1.34771	-1.3959	-1.99955	NA	-1.58716	-1.48104	NA	NA	0.637541	1.22874	1.27658	-0.803903	0.0627823	0.134861
AGGGTGAGTGTGCCTG_1_1	Spleen	1.73289	1.63775	-0.355448	0.249505	-0.739811	1.44875	-0.550661	-0.27556	-0.225771	2.00534	-0.339884	-0.349556	-0.493311	0.392406	-1.14076	0.647988	-1.3169	0.364493	-0.862653	-0.493279	0.804703	NA	NA	NA	-0.612589	0.514225	NA	NA	-1.63543	-0.438781	NA	NA	-0.829122	-0.878389	-0.47725	-1.22555	-1.91062	NA	-1.4776	-1.48406	NA	NA	1.25623	1.93439	1.55664	-0.22497	0.756003	0.219283
AGGTCATAGAAGGCCT_1_1	Spleen	1.39105	1.67251	-0.355448	0.66376	-0.739811	-0.63335	-0.550661	-0.27556	-0.225771	-0.396877	-0.339884	-0.349556	-0.493311	-1.0993	-1.14076	0.926937	-1.3169	-1.11171	-0.862653	-0.493279	-0.77013	NA	NA	NA	0.214125	0.0216098	NA	NA	-0.758654	-0.70217	NA	NA	-0.971185	-1.02032	-1.1072	-1.13437	-1.19622	NA	-1.15885	-1.01322	NA	NA	0.990593	1.65938	0.716908	-0.359282	0.3207	-0.306488
AGGTCCGAGCCTCGTG_1_1	Spleen	-0.623838	-0.522017	-0.355448	0.689217	-0.739811	-0.63335	-0.550661	-0.27556	5.01529	-0.396877	-0.339884	-0.349556	-0.493311	-1.0993	-1.14076	-1.1102	-1.3169	-1.11171	-0.862653	-0.493279	1.01311	NA	NA	NA	0.178366	-0.476067	NA	NA	-1.39116	1.34208	NA	NA	-0.629595	-1.13405	-0.601412	-1.06487	-0.69319	NA	-1.36173	-1.41622	NA	NA	1.08683	1.75447	2.01379	0.0915855	0.48821	-0.453206
AGGTCCGCAGCCTATA_1_1	Spleen	-0.623838	-0.522017	-0.355448	-1.46058	1.02765	1.22473	-0.550661	-0.27556	-0.225771	-0.396877	-0.339884	-0.349556	-0.493311	-1.0993	-1.14076	-1.1102	-1.3169	-1.11171	-0.862653	-0.493279	-0.77013	NA	NA	NA	-0.306606	0.439995	NA	NA	-1.17741	0.18078	NA	NA	-0.810366	-1.09295	-0.450855	-1.31046	-2.23465	NA	-1.33789	-1.68791	NA	NA	1.18287	1.78246	1.1909	-0.0363664	0.644981	0.246377
AGGTCCGGTAAATACG_1_1	Spleen	-0.623838	1.97771	-0.355448	-1.46058	1.37625	-0.63335	-0.550661	-0.27556	-0.225771	-0.396877	-0.339884	-0.349556	-0.493311	-1.0993	-1.14076	-1.1102	-1.3169	-1.11171	1.2158	-0.493279	1.35349	NA	NA	NA	0.153624	0.532782	NA	NA	-0.80862	-0.935628	NA	NA	-1.25651	-0.905525	-0.745202	-1.26448	-0.7128	NA	-0.882326	-0.409729	NA	NA	0.500478	1.32634	-0.130579	-0.737387	0.065567	-0.00522976
AGGTCCGGTACATGTC_1_1	Spleen	1.68695	-0.522017	3.10477	0.776662	-0.739811	-0.63335	-0.550661	4.11771	-0.225771	-0.396877	-0.339884	-0.349556	-0.493311	-1.0993	-1.14076	-1.1102	0.55716	-1.11171	-0.862653	-0.493279	-0.77013	NA	NA	NA	-0.803756	1.33581	NA	NA	0.16373	0.192752	NA	NA	-1.24534	-1.33372	-1.01563	-1.23809	-0.970698	NA	-1.00739	-0.472537	NA	NA	0.575772	1.22685	1.4192	-1.28126	-0.0810522	-0.178499
AGGTCCGGTCTCACCT_1_1	Spleen	-0.623838	-0.522017	-0.355448	0.995121	1.51543	-0.63335	-0.550661	-0.27556	-0.225771	-0.396877	-0.339884	-0.349556	-0.493311	0.651566	-1.14076	-1.1102	-1.3169	0.866097	0.946473	-0.493279	-0.77013	NA	NA	NA	0.0969893	-0.902887	NA	NA	-0.266928	-0.929642	NA	NA	-1.05419	-0.901002	-0.520607	-1.17147	-0.0467349	NA	-0.721455	-0.251815	NA	NA	0.968848	1.65645	0.825477	-0.240014	0.501764	-0.0396159
AGGTCCGTCTCACATT_1_1	Spleen	1.68117	2.60636	-0.355448	-1.46058	-0.739811	-0.63335	-0.550661	-0.27556	-0.225771	-0.396877	-0.339884	-0.349556	-0.493311	-1.0993	-1.14076	1.18484	-1.3169	-1.11171	-0.862653	-0.493279	-0.77013	NA	NA	NA	-0.817673	-0.364722	NA	NA	-0.0523922	2.27592	NA	NA	-1.11285	-0.937849	-0.93578	-1.12183	-0.870366	NA	-1.2573	-0.345244	NA	NA	0.486253	1.31111	1.83101	-0.946657	0.0102914	-0.241564
AGTAGTCAGACAGACC_1_1	Spleen	-0.623838	2.22851	-0.355448	0.510026	1.17484	-0.63335	-0.550661	-0.27556	-0.225771	-0.396877	-0.339884	-0.349556	-0.493311	0.330472	-1.14076	0.336215	0.00613312	0.303202	-0.862653	-0.493279	0.739317	NA	NA	NA	-0.491008	-0.621152	NA	NA	-1.82737	-0.0766223	NA	NA	-0.950035	-1.08696	-0.374434	-1.13515	-1.21765	NA	-1.6063	-1.56486	NA	NA	1.40235	1.92624	1.59628	0.141124	0.809764	0.268292
AGTCTTTCACCAGGTC_1_1	Spleen	1.52063	1.81363	-0.355448	0.632917	-0.739811	-0.63335	-0.550661	-0.27556	-0.225771	-0.396877	-0.339884	-0.349556	-0.493311	-1.0993	-1.14076	0.791168	0.65188	0.748244	1.07938	-0.493279	-0.77013	NA	NA	NA	-1.10568	-0.212889	NA	NA	-0.694809	0.911085	NA	NA	-0.415702	-0.0801345	-0.000902051	-1.08133	-1.7241	NA	-0.91279	-0.814852	NA	NA	0.902497	1.69901	1.3014	-0.629772	0.217828	-0.22337
AGTCTTTGTAGTAGTA_1_1	Spleen	1.75247	1.75795	-0.355448	0.588705	-0.739811	-0.63335	1.78994	-0.27556	-0.225771	-0.396877	-0.339884	-0.349556	-0.493311	-1.0993	-1.14076	0.745842	-1.3169	-1.11171	-0.862653	2.03042	-0.77013	NA	NA	NA	-0.294429	-1.07665	NA	NA	0.0776774	0.471106	NA	NA	-0.694641	-0.971237	-0.758162	-1.3136	-0.890204	NA	-1.17638	-0.377654	NA	NA	0.916696	1.54023	1.55868	-0.497699	0.289849	0.210443
AGTGAGGGTCACTTCC_1_1	Spleen	-0.623838	2.07865	-0.355448	-1.46058	-0.739811	-0.63335	-0.550661	-0.27556	-0.225771	-0.396877	-0.339884	-0.349556	-0.493311	-1.0993	-1.14076	-1.1102	-1.3169	-1.11171	-0.862653	-0.493279	-0.77013	NA	NA	NA	-0.124331	2.77823	NA	NA	0.573369	2.32979	NA	NA	-0.912923	-0.822786	-1.25204	-1.2198	-1.25687	NA	-0.736527	-0.527634	NA	NA	0.46562	1.301	1.10094	-1.16398	-0.0525298	0.163535
AGTGAGGTCTCCCTGA_1_1	Spleen	-0.623838	-0.522017	-0.355448	0.907515	-0.739811	-0.63335	-0.550661	-0.27556	-0.225771	-0.396877	-0.339884	-0.349556	-0.493311	0.913476	-1.14076	1.17733	-1.3169	0.880147	-0.862653	-0.493279	-0.77013	NA	NA	NA	-0.514203	-0.661641	NA	NA	-0.122979	0.0850025	NA	NA	-0.687857	-0.759868	-1.67674	-1.43509	-0.35001	NA	-0.96709	-0.635704	NA	NA	0.641148	1.3431	0.713828	-0.668263	0.0963316	-0.212764
AGTGAGGTCTGAGTGT_1_1	Spleen	-0.623838	2.53265	-0.355448	-1.46058	1.06273	1.26161	1.63532	-0.27556	-0.225771	2.3625	-0.339884	-0.349556	-0.493311	0.61419	-1.14076	-1.1102	-1.3169	-1.11171	0.907853	-0.493279	-0.77013	NA	NA	NA	-0.761618	0.102588	NA	NA	-1.17186	-0.63333	NA	NA	-0.67788	-0.732333	-0.835822	-1.00687	-0.533115	NA	-0.908193	-0.643192	NA	NA	1.11589	1.77194	0.815754	-0.366462	0.610236	0.0122018
AGTGGGACACGACGAA_1_1	Spleen	1.72092	1.85143	-0.355448	0.175339	1.42201	-0.63335	1.57038	-0.27556	4.27379	-0.396877	-0.339884	-0.349556	-0.493311	-1.0993	-1.14076	0.571735	0.221562	-1.11171	-0.862653	-0.493279	0.9851	NA	NA	NA	-0.105968	-0.312424	NA	NA	-1.17662	-0.935628	NA	NA	-0.822338	-1.15108	-0.625424	-1.29949	-1.46118	NA	-1.51747	-1.52597	NA	NA	0.946467	1.82016	1.58654	-0.0357817	0.373332	-0.162633
AGTGGGAGTAAGTGGC_1_1	Spleen	-0.623838	-0.522017	2.82282	-1.46058	1.21709	-0.63335	-0.550661	-0.27556	-0.225771	-0.396877	-0.339884	-0.349556	-0.493311	0.760928	-1.14076	-1.1102	-1.3169	0.974681	-0.862653	-0.493279	-0.77013	NA	NA	NA	-0.451576	-1.0834	NA	NA	-0.0258231	-0.935628	NA	NA	-0.63598	-1.07393	-0.657727	-0.856112	-0.934442	NA	-1.19498	-0.968408	NA	NA	0.913282	1.39448	1.81222	-0.334266	0.470062	0.0975505
AGTGGGAGTGAGGGTT_1_1	Spleen	1.39265	1.98216	-0.355448	0.278405	1.11936	-0.63335	-0.550661	-0.27556	-0.225771	-0.396877	-0.339884	-0.349556	-0.493311	0.668027	-1.14076	0.6777	-1.3169	-1.11171	-0.862653	1.93777	-0.77013	NA	NA	NA	-0.532952	0.691364	NA	NA	-0.0404956	-0.744073	NA	NA	-1.0486	-0.995447	-1.13579	-1.32379	-1.71224	NA	-1.78833	-1.52921	NA	NA	1.01155	1.59789	1.55427	-0.50999	0.53967	0.0613155
AGTGGGAGTTCCTCCA_1_1	Spleen	2.06203	2.09439	-0.355448	0.468202	1.06185	-0.63335	-0.550661	-0.27556	-0.225771	2.36116	-0.339884	-0.349556	-0.493311	0.860916	-1.14076	-1.1102	-1.3169	0.583149	-0.862653	-0.493279	-0.77013	NA	NA	NA	-0.312985	2.8862	NA	NA	-0.703137	-0.360962	NA	NA	-1.09689	-1.22198	-1.44129	-1.11921	-2.18311	NA	-1.46456	-1.1641	NA	NA	0.964634	1.62322	1.46508	-0.27307	0.467597	0.282097
AGTGGGAGTTTAGCTG_1_1	Spleen	1.79331	2.11062	-0.355448	-1.46058	1.48876	-0.63335	-0.550661	-0.27556	-0.225771	2.61515	-0.339884	-0.349556	-0.493311	0.771075	-1.14076	-1.1102	-1.3169	0.739225	-0.862653	-0.493279	-0.77013	NA	NA	NA	-0.452736	1.08782	NA	NA	-0.732878	-0.935628	NA	NA	-0.54699	-1.15347	-1.61986	-1.14325	-1.12325	NA	-1.57327	-1.05916	NA	NA	0.861955	1.52384	1.28736	-0.21966	0.338031	0.0499614
AGTGTCACATGCCTAA_1_1	Spleen	-0.623838	-0.522017	-0.355448	0.856196	-0.739811	-0.63335	1.95078	-0.27556	-0.225771	-0.396877	-0.339884	-0.349556	-0.493311	-1.0993	-1.14076	-1.1102	-1.3169	-1.11171	1.16335	2.20385	1.29989	NA	NA	NA	-1.13467	0.934298	NA	NA	-0.262169	-0.723121	NA	NA	-0.749311	-1.0009	-1.25423	-0.958269	-0.926689	NA	-1.23539	-1.21372	NA	NA	0.963282	1.64902	1.05954	-0.330272	0.221611	-0.330852
AGTGTCAGTCAGAATA_1_1	Spleen	-0.623838	-0.522017	-0.355448	-1.46058	-0.739811	-0.63335	-0.550661	-0.27556	-0.225771	-0.396877	-0.339884	-0.349556	-0.493311	0.723637	-1.14076	-1.1102	-1.3169	0.692281	-0.862653	-0.493279	-0.77013	NA	NA	NA	-0.728565	-0.378218	NA	NA	-0.396997	-0.235254	NA	NA	-0.422486	-1.05876	-0.636287	-1.20857	-1.01448	NA	-0.960677	-0.992883	NA	NA	0.913151	1.5192	1.80205	-0.545224	0.336158	-0.0737774
AGTGTCATCCTGCAGG_1_1	Spleen	-0.623838	-0.522017	-0.355448	0.449407	1.30218	-0.63335	-0.550661	-0.27556	-0.225771	-0.396877	-0.339884	-0.349556	-0.493311	-1.0993	-1.14076	1.10468	-1.3169	-1.11171	-0.862653	2.17683	1.54127	NA	NA	NA	-0.693965	-0.177461	NA	NA	-1.01086	-0.0975736	NA	NA	-0.722175	-1.06076	-0.880131	-1.17199	0.259048	NA	-0.950308	-0.197053	NA	NA	0.766237	1.31694	1.49083	-0.737705	0.299971	-0.048548
AGTTGGTTCGGAATCT_1_1	Spleen	1.76354	2.20634	-0.355448	0.897257	-0.739811	1.24636	1.61774	-0.27556	-0.225771	-0.396877	-0.339884	-0.349556	-0.493311	-1.0993	-1.14076	-1.1102	-1.3169	-1.11171	0.893612	-0.493279	-0.77013	NA	NA	NA	0.68344	0.504103	NA	NA	-0.176514	0.836258	NA	NA	-0.947242	-1.22664	-1.00267	-1.21876	-0.910271	NA	-0.967304	-0.436327	NA	NA	1.02861	1.76933	1.06849	-0.318258	0.524088	0.289421
ATAACGCCAGTAAGAT_1_1	Spleen	-0.623838	-0.522017	-0.355448	-1.46058	1.39217	1.76861	-0.550661	-0.27556	4.58843	-0.396877	-0.339884	-0.349556	-0.493311	-1.0993	-1.14076	0.689349	-1.3169	-1.11171	-0.862653	-0.493279	-0.77013	NA	NA	NA	0.41167	3.29278	NA	NA	0.155005	-0.935628	NA	NA	-0.983955	-0.946894	-0.819051	-1.21876	-1.79	NA	-1.05602	-1.16387	NA	NA	0.907406	1.52797	1.18998	-0.476398	0.317635	0.111716
ATAACGCGTTGTCTTT_1_1	Spleen	1.30594	1.57981	-0.355448	0.447122	1.45245	-0.63335	-0.550661	3.39335	-0.225771	-0.396877	-0.339884	-0.349556	-0.493311	0.59203	-1.14076	0.851164	0.248165	0.806933	-0.862653	-0.493279	-0.77013	NA	NA	NA	0.484155	0.0435413	NA	NA	-0.537774	-0.935628	NA	NA	-0.507484	-1.14204	-1.60947	-0.798893	-0.399492	NA	-1.31951	-1.2202	NA	NA	1.18874	1.79017	0.767981	-0.174295	0.43541	-0.359292
ATAAGAGCACCTCGGA_1_1	Spleen	-0.623838	-0.522017	-0.355448	-1.46058	-0.739811	1.32992	-0.550661	-0.27556	-0.225771	-0.396877	-0.339884	-0.349556	-0.493311	0.675958	-1.14076	-1.1102	-1.3169	0.645098	-0.862653	-0.493279	-0.77013	NA	NA	NA	-0.822119	-0.300615	NA	NA	-1.49624	-0.247226	NA	NA	-0.695838	-1.00236	-0.570157	-1.05625	-1.24661	NA	-1.34709	-1.29608	NA	NA	1.17752	1.74814	2.08327	-0.22053	0.369289	-0.000117955
ATAAGAGGTTGCGTTA_1_1	Spleen	1.28731	1.55951	-0.355448	0.818326	1.02224	-0.63335	-0.550661	-0.27556	-0.225771	-0.396877	-0.339884	-0.349556	-0.493311	0.5757	-1.14076	0.584298	0.596276	-1.11171	-0.862653	-0.493279	-0.77013	NA	NA	NA	0.216638	1.09794	NA	NA	-1.15362	-0.708156	NA	NA	-0.679077	-1.17955	-1.0284	-1.22085	-0.378513	NA	-1.35606	-0.780654	NA	NA	1.20269	1.94894	1.62537	0.0025456	0.636351	0.318925
ATCACGACACGGTTTA_1_1	Spleen	-0.623838	1.99996	-0.355448	-1.46058	-0.739811	1.611	-0.550661	-0.27556	-0.225771	-0.396877	-0.339884	-0.349556	-0.493311	0.930128	-1.14076	-1.1102	-1.3169	1.0404	-0.862653	-0.493279	-0.77013	NA	NA	NA	-0.609883	0.630631	NA	NA	-0.945828	-0.744073	NA	NA	-0.956819	-0.783146	-0.705276	-1.07401	-0.674263	NA	-1.27184	-1.38951	NA	NA	1.11028	1.75914	0.645615	-0.174605	0.41041	-0.0666856
ATCACGACATCCCACT_1_1	Spleen	1.53333	2.13585	-0.355448	0.643898	1.51012	-0.63335	-0.550661	-0.27556	-0.225771	-0.396877	-0.339884	-0.349556	-0.493311	-1.0993	-1.14076	1.05347	0.432576	-1.11171	1.09088	-0.493279	-0.77013	NA	NA	NA	-0.0746549	-0.147094	NA	NA	-0.226876	-0.546531	NA	NA	-0.809169	-0.869876	-0.702132	-1.20935	-1.12279	NA	-0.960463	-0.94885	NA	NA	0.960993	1.60579	1.56516	-0.359574	0.292306	-0.128643
ATCACGATCTCGGACG_1_1	Spleen	1.75035	1.57594	-0.355448	0.688334	1.44916	-0.63335	-0.550661	-0.27556	-0.225771	-0.396877	-0.339884	-0.349556	-0.493311	-1.0993	-1.14076	-1.1102	-1.3169	-1.11171	0.881742	-0.493279	-0.77013	NA	NA	NA	0.00169583	2.17427	NA	NA	-1.05567	0.315467	NA	NA	-0.85107	-1.30711	-0.694223	-1.21196	-1.0122	NA	-1.06276	-1.03837	NA	NA	1.03458	1.68725	0.946685	-0.36505	0.486896	-0.0407408
ATCATCTCAGCCTTGG_1_1	Spleen	-0.623838	-0.522017	-0.355448	-1.46058	-0.739811	-0.63335	-0.550661	-0.27556	-0.225771	-0.396877	-0.339884	-0.349556	-0.493311	-1.0993	-1.14076	0.99667	-1.3169	0.703848	-0.862653	-0.493279	-0.77013	NA	NA	NA	-0.28863	2.22994	NA	NA	-0.291911	-0.935628	NA	NA	-1.10407	-1.01035	-1.31293	-0.95226	-1.54282	NA	-1.21711	-1.23383	NA	NA	0.905899	1.49637	0.326418	-0.58153	0.266047	-0.308227
ATCATGGAGTTTGCGT_1_1	Spleen	1.31582	-0.522017	-0.355448	0.699991	-0.739811	-0.63335	1.6181	-0.27556	-0.225771	-0.396877	-0.339884	-0.349556	-0.493311	0.600688	-1.14076	-1.1102	0.256176	-1.11171	-0.862653	-0.493279	-0.77013	NA	NA	NA	-0.533146	0.612073	NA	NA	-0.912517	0.273565	NA	NA	-0.933275	-0.953545	-0.869935	-1.22215	-2.47818	NA	-1.04138	-1.32156	NA	NA	1.13096	1.8153	1.46623	-0.28544	0.531103	0.35253
ATCATGGGTCTCTTAT_1_1	Spleen	1.70898	-0.522017	-0.355448	0.694173	-0.739811	-0.63335	-0.550661	-0.27556	4.63674	-0.396877	-0.339884	-0.349556	-0.493311	-1.0993	-1.14076	-1.1102	-1.3169	0.666306	-0.862653	-0.493279	-0.77013	NA	NA	NA	-0.717741	0.983222	NA	NA	-0.10672	-0.935628	NA	NA	-0.972382	-1.02564	-0.707182	-1.14952	-1.91929	NA	-1.24244	-1.21226	NA	NA	0.899166	1.75825	1.25859	-0.234563	0.281402	0.226952
ATCATGGTCACCCTCA_1_1	Spleen	-0.623838	2.19984	-0.355448	0.450263	1.3031	-0.63335	-0.550661	-0.27556	-0.225771	-0.396877	-0.339884	-0.349556	-0.493311	1.23641	-1.14076	-1.1102	-1.3169	-1.11171	-0.862653	-0.493279	-0.77013	NA	NA	NA	-0.368267	-0.535113	NA	NA	0.480179	-0.851823	NA	NA	-1.19865	-1.30592	-1.13522	-1.25847	-0.580773	NA	-0.850793	-0.363908	NA	NA	0.758572	1.31886	1.72233	-0.481576	0.239137	-0.0538489
ATCCACCAGTTATCGC_1_1	Spleen	1.58861	-0.522017	-0.355448	-1.46058	1.30003	1.51107	-0.550661	-0.27556	-0.225771	-0.396877	-0.339884	-0.349556	-0.493311	0.839768	-1.14076	0.851441	0.477408	-1.11171	-0.862653	2.17401	-0.77013	NA	NA	NA	-0.0837397	-0.165652	NA	NA	0.598352	-0.776996	NA	NA	-1.02985	-0.803632	-0.87489	-1.01105	-1.41558	NA	-0.830056	0.0093643	NA	NA	0.839566	1.29975	1.43217	-0.654019	0.128502	-0.175891
ATCCACCGTTGACGTT_1_1	Spleen	1.74655	2.0597	-0.355448	0.583599	-0.739811	1.66416	-0.550661	-0.27556	-0.225771	-0.396877	-0.339884	-0.349556	-0.493311	-1.0993	-1.14076	-1.1102	-1.3169	-1.11171	-0.862653	-0.493279	-0.77013	NA	NA	NA	-0.155258	0.795961	NA	NA	1.28122	0.626745	NA	NA	-0.783231	-0.824915	-1.24709	-1.05337	-0.352062	NA	-0.505964	0.782954	NA	NA	0.587778	1.27688	0.649861	-0.709738	0.0988161	-0.0133657
ATCCACCTCTCACATT_1_1	Spleen	-0.623838	1.69055	-0.355448	0.678116	-0.739811	-0.63335	1.72074	-0.27556	-0.225771	-0.396877	-0.339884	-0.349556	-0.493311	0.681146	-1.14076	-1.1102	-1.3169	-1.11171	0.977037	-0.493279	-0.77013	NA	NA	NA	-0.76703	0.347208	NA	NA	-1.15481	-0.0377126	NA	NA	0.133796	-0.953678	-1.03231	-1.02568	-2.21093	NA	-1.22748	-0.923146	NA	NA	0.985169	1.70313	0.600821	-0.551107	0.478146	0.0316354
ATCCACCTCTCCCTGA_1_1	Spleen	-0.623838	-0.522017	-0.355448	-1.46058	-0.739811	-0.63335	-0.550661	-0.27556	-0.225771	-0.396877	-0.339884	-0.349556	-0.493311	0.934967	-1.14076	-1.1102	-1.3169	-1.11171	-0.862653	-0.493279	-0.77013	NA	NA	NA	-0.575863	-0.570541	NA	NA	-0.256617	-0.67224	NA	NA	-0.43765	-0.789797	-0.596266	-0.947034	-0.370532	NA	-0.98943	-0.920911	NA	NA	0.55408	1.19858	1.45975	-0.941139	0.0974278	-0.440832
ATCCGAAAGAGCCTAG_1_1	Spleen	1.16968	1.73812	-0.355448	0.770354	-0.739811	1.10503	1.14266	-0.27556	-0.225771	-0.396877	-0.339884	-0.349556	-0.493311	0.719428	-1.14076	0.480007	0.27109	0.586559	1.09898	-0.493279	0.631153	NA	NA	NA	0.787818	-0.665015	NA	NA	-2.21758	0.390294	NA	NA	-0.839896	-1.10412	-0.20139	-1.38806	-1.68738	NA	-1.36643	-2.04721	NA	NA	1.45837	2.03211	2.05297	0.145991	0.891163	0.174878
ATCCGAAGTAGCGCAA_1_1	Spleen	1.02642	1.5809	2.11568	0.526575	0.781697	-0.63335	-0.550661	-0.27556	-0.225771	2.32823	-0.339884	-0.349556	-0.493311	-1.0993	-1.14076	0.601709	0.0214681	0.319602	-0.862653	-0.493279	0.756813	NA	NA	NA	0.518561	-0.21795	NA	NA	-1.7429	-0.935628	NA	NA	-0.445232	-1.03855	-0.482301	-1.33189	-1.52777	NA	-1.37178	-1.44539	NA	NA	1.30387	1.95098	2.1948	0.142606	0.797797	0.0532291
ATCCGAAGTAGCTAAA_1_1	Spleen	-0.623838	2.24385	-0.355448	1.01576	1.07978	-0.63335	1.656	-0.27556	-0.225771	-0.396877	-0.339884	-0.349556	-0.493311	0.630398	-1.14076	0.890146	-1.3169	-1.11171	-0.862653	1.88601	1.05596	NA	NA	NA	-0.716001	1.22109	NA	NA	-0.634136	-0.0915875	NA	NA	-1.00271	-1.28543	-0.956648	-1.05598	-0.790329	NA	-1.28509	-1.09749	NA	NA	1.16999	1.69657	1.51811	-0.466796	0.581287	0.151528
ATCTACTGTAAGCACG_1_1	Spleen	1.4207	2.11216	2.28469	0.302593	0.885758	1.07556	1.42071	-0.27556	-0.225771	2.09159	-0.339884	-0.349556	-0.493311	0.692609	-1.14076	0.453052	-1.3169	-1.11171	1.13859	-0.493279	-0.77013	NA	NA	NA	-0.435533	-1.03279	NA	NA	-1.50378	-0.935628	NA	NA	-0.689453	-0.734195	0.0455988	-0.708754	-1.41216	NA	-0.958432	-1.25216	NA	NA	1.32355	1.89772	2.79399	0.0171743	0.768008	0.0823439
ATCTACTTCCCATTTA_1_1	Spleen	-0.623838	-0.522017	-0.355448	0.549025	-0.739811	-0.63335	-0.550661	-0.27556	-0.225771	-0.396877	-0.339884	-0.349556	-0.493311	-1.0993	-1.14076	0.955933	0.937557	-1.11171	-0.862653	2.31609	-0.77013	NA	NA	NA	-1.30748	-0.722374	NA	NA	-0.354963	0.32744	NA	NA	-0.663115	-0.945697	-0.992572	-0.820317	-0.639375	NA	-0.584849	0.292783	NA	NA	0.47288	1.37355	0.932102	-0.966027	0.126319	0.0485133
ATGAGGGAGGAATGGA_1_1	Spleen	1.888	2.21376	-0.355448	0.318659	1.1624	-0.63335	-0.550661	3.64694	-0.225771	-0.396877	-0.339884	-0.349556	-0.493311	-1.0993	-1.14076	0.719087	-1.3169	-1.11171	1.00575	-0.493279	-0.77013	NA	NA	NA	-0.212473	0.483858	NA	NA	-0.691637	-0.935628	NA	NA	-1.10088	-0.825447	-1.07395	-1.2893	-2.34661	NA	-1.29054	-1.45511	NA	NA	0.794062	1.63216	1.71994	-0.255314	0.317711	0.483129
ATGAGGGCATCACAAC_1_1	Spleen	-0.623838	-0.522017	-0.355448	-1.46058	1.18838	-0.63335	-0.550661	-0.27556	-0.225771	-0.396877	-0.339884	-0.349556	-0.493311	-1.0993	-1.14076	-1.1102	-1.3169	-1.11171	-0.862653	-0.493279	-0.77013	NA	NA	NA	-0.206094	-0.285431	NA	NA	-0.464808	0.102961	NA	NA	-1.06816	-1.19006	-0.886515	-1.34234	-0.928969	NA	-1.1131	-0.792501	NA	NA	0.950334	1.71207	0.49665	-0.191904	0.351462	0.00348382
ATGCGATAGATGTGGC_1_1	Spleen	1.75428	-0.522017	-0.355448	-1.46058	1.60568	-0.63335	-0.550661	-0.27556	-0.225771	-0.396877	-0.339884	-0.349556	-0.493311	-1.0993	-1.14076	-1.1102	-1.3169	0.705473	-0.862653	-0.493279	-0.77013	NA	NA	NA	-0.324969	0.367453	NA	NA	-0.735654	-0.935628	NA	NA	-0.44603	-0.797646	-0.761401	-1.04762	-2.52926	NA	-1.30625	-1.19483	NA	NA	1.00776	1.72148	0.852249	-0.270887	0.398062	-0.055429
ATGCGATGTTACTGAC_1_1	Spleen	1.64027	-0.522017	-0.355448	0.879468	1.34766	-0.63335	-0.550661	-0.27556	-0.225771	2.39986	-0.339884	-0.349556	-0.493311	0.637388	-1.14076	1.04417	0.290137	0.606929	-0.862653	-0.493279	1.47812	NA	NA	NA	-0.177293	-1.02942	NA	NA	-1.04457	-0.935628	NA	NA	-0.916914	-1.16026	-0.925679	-1.30367	-0.759317	NA	-1.20642	-0.789707	NA	NA	1.01624	1.78277	0.850749	-0.153867	0.56653	0.159862
ATGCGATTCTACTTAC_1_1	Spleen	1.56065	2.16569	-0.355448	0.912189	1.27426	-0.63335	-0.550661	-0.27556	-0.225771	-0.396877	-0.339884	-0.349556	-0.493311	-1.0993	0.579531	-1.1102	-1.3169	-1.11171	1.11562	-0.493279	-0.77013	NA	NA	NA	1.02731	0.876938	NA	NA	-0.989845	-0.935628	NA	NA	-0.934073	-1.20083	-0.832582	-1.27284	-0.87105	NA	-1.36419	-0.119605	NA	NA	0.692597	1.42526	1.14421	-0.689735	0.150966	-0.0851726
ATGCGATTCTTGCCGT_1_1	Spleen	1.56945	1.8668	-0.355448	-1.46058	1.28236	-0.63335	-0.550661	-0.27556	-0.225771	-0.396877	-0.339884	-0.349556	-0.493311	-1.0993	-1.14076	-1.1102	0.461869	-1.11171	-0.862653	-0.493279	-0.77013	NA	NA	NA	0.320629	0.348895	NA	NA	-0.0682544	0.0460929	NA	NA	-0.570535	-1.25657	-1.41994	-1.01732	-1.14172	NA	-0.949346	-1.2886	NA	NA	0.970772	1.58624	0.643598	-0.641112	0.266879	-0.249863
ATGGGAGCACGGTAGA_1_1	Spleen	-0.623838	1.48769	1.9888	0.659463	0.961437	-0.63335	1.19977	-0.27556	3.48759	-0.396877	-0.339884	-0.349556	-0.493311	-1.0993	-1.14076	0.775796	-1.3169	-1.11171	1.06368	1.39409	-0.77013	NA	NA	NA	0.929889	-1.01929	NA	NA	-1.55097	-0.935628	NA	NA	-0.624806	-1.08404	-0.604461	-1.23522	-1.3661	NA	-1.41101	-2.17797	NA	NA	1.32231	1.97651	2.3703	0.0324119	0.850474	0.265085
ATGGGAGGTCGGCACT_1_1	Spleen	-0.623838	2.13517	2.8738	-1.46058	-0.739811	-0.63335	-0.550661	-0.27556	-0.225771	-0.396877	-0.339884	-0.349556	-0.493311	-1.0993	-1.14076	0.801874	-1.3169	0.758717	-0.862653	-0.493279	-0.77013	NA	NA	NA	0.369726	0.136328	NA	NA	-0.274066	0.707557	NA	NA	-0.718983	-1.05105	-1.08872	-1.26788	-1.36427	NA	-1.21743	-1.74055	NA	NA	0.780056	1.55045	1.83983	-0.2463	0.288581	-0.314634
ATGGGAGTCAAGGCTT_1_1	Spleen	-0.623838	-0.522017	-0.355448	-1.46058	1.59073	-0.63335	-0.550661	-0.27556	-0.225771	-0.396877	-0.339884	-0.349556	-0.493311	1.11611	-1.14076	-1.1102	0.733119	-1.11171	-0.862653	-0.493279	-0.77013	NA	NA	NA	-0.262536	0.657623	NA	NA	-0.665861	-0.791962	NA	NA	-0.515066	-0.781284	-0.756256	-1.12235	-1.47578	NA	-0.607617	-0.760761	NA	NA	0.725746	1.48044	0.960545	-0.92582	0.227217	-0.224945
ATGGGAGTCATTTGGG_1_1	Spleen	-0.623838	1.63069	-0.355448	0.243916	-0.739811	-0.63335	1.65929	-0.27556	4.46241	-0.396877	-0.339884	-0.349556	-0.493311	-1.0993	-1.14076	-1.1102	0.286054	0.602562	0.927264	-0.493279	-0.77013	NA	NA	NA	-0.0261384	-1.02435	NA	NA	-0.0270128	-0.935628	NA	NA	-0.784827	-0.988929	-1.05956	-1.18636	-1.17136	NA	-1.28808	-0.968632	NA	NA	1.03899	1.76623	1.7094	-0.0979992	0.424569	0.105329
ATGTGTGCAAAGCAAT_1_1	Spleen	1.57905	2.36649	-0.355448	-1.46058	-0.739811	-0.63335	-0.550661	-0.27556	-0.225771	-0.396877	-0.339884	-0.349556	-0.493311	-1.0993	-1.14076	-1.1102	-1.3169	-1.11171	-0.862653	-0.493279	-0.77013	NA	NA	NA	-0.540491	1.32738	NA	NA	-0.427135	-0.154442	NA	NA	-0.931679	-1.13312	-1.62167	-1.26605	-0.145698	NA	-1.11588	-0.615699	NA	NA	0.864369	1.45606	0.969113	-0.596533	0.267798	0.0838211
ATGTGTGCACTCTGTC_1_1	Spleen	1.274	-0.522017	2.48642	0.562242	-0.739811	-0.63335	-0.550661	-0.27556	-0.225771	-0.396877	-0.339884	-0.349556	-0.493311	-1.0993	-1.14076	0.969522	-1.3169	-1.11171	-0.862653	-0.493279	0.985899	NA	NA	NA	-1.09853	0.871877	NA	NA	-1.12269	-0.935628	NA	NA	-0.938463	-1.32467	-0.682979	-1.31412	-1.98815	NA	-1.36483	-1.50876	NA	NA	1.14092	1.84939	1.84983	-0.261558	0.428941	-0.143717
ATGTGTGGTCGACTAT_1_1	Spleen	-0.623838	2.60603	-0.355448	-1.46058	-0.739811	-0.63335	-0.550661	-0.27556	-0.225771	-0.396877	-0.339884	-0.349556	-0.493311	1.02368	-1.14076	1.0375	-1.3169	-1.11171	-0.862653	-0.493279	-0.77013	NA	NA	NA	-0.838935	-0.948437	NA	NA	0.474231	0.0401068	NA	NA	-0.539408	-0.673272	-0.548907	-0.705357	0.0410553	NA	-0.392126	0.089942	NA	NA	0.496979	1.22651	0.681541	-1.14855	-0.0802759	-0.349069
ATGTGTGGTTAAAGAC_1_1	Spleen	-0.623838	-0.522017	-0.355448	-1.46058	-0.739811	1.56636	-0.550661	-0.27556	-0.225771	2.80627	-0.339884	-0.349556	-0.493311	-1.0993	-1.14076	-1.1102	-1.3169	-1.11171	1.19259	-0.493279	-0.77013	NA	NA	NA	-0.425288	-0.0458718	NA	NA	-0.065082	0.716536	NA	NA	-0.810765	-0.914703	-1.07566	-1.2266	-1.76514	NA	-1.28637	-1.31922	NA	NA	0.589114	1.16438	1.00749	-1.14077	0.00143615	-0.0401115
ATTACTCGTCATCGGC_1_1	Spleen	1.71121	2.02121	2.29611	0.0664829	0.892793	-0.63335	1.42924	-0.27556	-0.225771	-0.396877	-0.339884	-0.349556	-0.493311	0.699341	-1.14076	0.459817	-1.3169	0.668237	0.740939	-0.493279	-0.77013	NA	NA	NA	0.801929	-0.147094	NA	NA	-0.972793	-0.935628	NA	NA	-0.936467	-0.970705	-0.90948	-1.1908	-1.04526	NA	-1.09215	-1.33598	NA	NA	1.22548	1.87234	2.17588	0.00905379	0.729479	0.302196
ATTATCCAGACTGGGT_1_1	Spleen	1.38717	1.48885	-0.355448	-1.46058	-0.739811	1.15616	-0.550661	-0.27556	-0.225771	-0.396877	-0.339884	-0.349556	-0.493311	0.273707	-1.14076	0.278789	-1.3169	-1.11171	-0.862653	1.73255	-0.77013	NA	NA	NA	-0.293076	-0.995675	NA	NA	-2.13866	-0.914677	NA	NA	-0.725767	-1.04493	-0.118202	-1.19211	-1.95463	NA	-1.43666	-1.86672	NA	NA	1.40067	1.98375	2.08588	-0.113408	0.832982	0.104415
ATTATCCAGATCACGG_1_1	Spleen	-0.623838	1.94633	2.61501	0.881365	1.08915	-0.63335	-0.550661	-0.27556	-0.225771	-0.396877	-0.339884	-0.349556	-0.493311	0.886967	-1.14076	-1.1102	-1.3169	0.608823	-0.862653	-0.493279	-0.77013	NA	NA	NA	-0.279352	-0.239881	NA	NA	-1.12785	-0.351983	NA	NA	-0.955223	-0.893686	-0.76912	-1.08812	-0.83525	NA	-1.38471	-0.953768	NA	NA	1.06601	1.73002	1.38794	-0.142349	0.565462	0.0208534
ATTATCCGTCAGAAGC_1_1	Spleen	-0.623838	1.63744	-0.355448	-1.46058	1.08821	1.28839	-0.550661	-0.27556	-0.225771	-0.396877	-0.339884	-0.349556	-0.493311	-1.0993	-1.14076	0.64774	-1.3169	-1.11171	0.93288	-0.493279	-0.77013	NA	NA	NA	-0.168595	0.554714	NA	NA	-0.243135	-0.935628	NA	NA	-1.02107	-1.04812	-1.22088	-1.1908	-1.80892	NA	-0.55353	-1.07201	NA	NA	1.03258	1.76034	0.949538	-0.263942	0.513476	0.0814182
ATTATCCTCAAGATCC_1_1	Spleen	-0.623838	1.80728	-0.355448	0.140558	0.971988	1.16621	-0.550661	-0.27556	-0.225771	-0.396877	-0.339884	-0.349556	-0.493311	0.527933	-1.14076	-1.1102	-1.3169	-1.11171	0.818726	-0.493279	-0.77013	NA	NA	NA	-0.22755	2.37165	NA	NA	-0.251859	-0.935628	NA	NA	-0.93527	-0.89648	-0.75273	-0.968197	-1.26394	NA	-1.04234	-0.933763	NA	NA	1.17914	1.75405	2.08222	-0.16141	0.660898	0.150596
ATTCTACTCAACGGCC_1_1	Spleen	-0.623838	1.74223	-0.355448	0.332233	1.17691	-0.63335	1.7738	-0.27556	-0.225771	-0.396877	-0.339884	-0.349556	-0.493311	0.722732	-1.14076	0.733043	0.36911	-1.11171	-0.862653	-0.493279	-0.77013	NA	NA	NA	-0.499706	-0.099857	NA	NA	-0.853431	1.2074	NA	NA	-0.521451	-0.940908	-0.298298	-1.00948	-0.671299	NA	-0.824819	-0.672361	NA	NA	1.02882	1.73957	1.37532	-0.219001	0.374981	-0.42062
ATTGGACAGGAGTACC_1_1	Spleen	-0.623838	-0.522017	-0.355448	0.394168	0.983077	-0.63335	-0.550661	-0.27556	-0.225771	-0.396877	-0.339884	-0.349556	-0.493311	-1.0993	-1.14076	-1.1102	-1.3169	-1.11171	-0.862653	-0.493279	-0.77013	NA	NA	NA	-0.461241	-0.226385	NA	NA	-1.00729	-0.935628	NA	NA	-0.687059	-1.08404	-1.01887	-1.17643	-1.97926	NA	-1.47899	-1.40348	NA	NA	1.13911	1.79019	1.14669	-0.227281	0.573367	-0.0726868
ATTGGTGGTTAGAACA_1_1	Spleen	1.36049	2.35513	3.03908	0.881896	1.08971	-0.63335	-0.550661	-0.27556	-0.225771	-0.396877	-0.339884	-0.349556	-0.493311	0.887505	-1.14076	0.899735	-1.3169	-1.11171	-0.862653	-0.493279	-0.77013	NA	NA	NA	0.622359	1.20085	NA	NA	-0.329187	-0.166414	NA	NA	-0.872619	-0.965384	-0.820766	-1.17617	-0.534255	NA	-1.13844	-0.832622	NA	NA	1.15384	1.6801	1.77121	-0.216809	0.526756	0.413145
ATTTCTGAGCGATCCC_1_1	Spleen	1.50135	-0.522017	-0.355448	0.514856	-0.739811	1.15326	-0.550661	-0.27556	-0.225771	2.20472	-0.339884	-0.349556	-0.493311	0.516215	-1.14076	0.524121	-1.3169	0.487015	-0.862653	-0.493279	0.935411	NA	NA	NA	-0.593067	-0.940002	NA	NA	-1.61957	0.501037	NA	NA	-0.852666	-0.880916	-0.620946	-1.03482	-1.64999	NA	-1.4869	-1.84761	NA	NA	1.3395	1.99962	1.89497	0.0533196	0.749739	0.357201
ATTTCTGCACGCATCG_1_1	Spleen	1.89748	1.73537	-0.355448	0.3268	0.911469	-0.63335	-0.550661	-0.27556	-0.225771	-0.396877	-0.339884	-0.349556	-0.493311	0.71721	-1.14076	-1.1102	-1.3169	0.44168	-0.862653	2.00543	-0.77013	NA	NA	NA	-0.486949	0.855007	NA	NA	-0.881586	0.174794	NA	NA	-0.950035	-1.15055	-0.746917	-1.25429	-1.29974	NA	-1.05923	-1.05547	NA	NA	1.2628	1.84197	1.35374	-0.066568	0.709195	0.131147
ATTTCTGCATTAGGCT_1_1	Spleen	1.43263	-0.522017	-0.355448	0.944484	1.56986	-0.63335	-0.550661	-0.27556	-0.225771	-0.396877	2.88978	-0.349556	-0.493311	0.950959	-1.14076	-1.1102	-1.3169	0.67192	-0.862653	1.98596	-0.77013	NA	NA	NA	-0.0350298	2.15571	NA	NA	-0.27248	-0.187365	NA	NA	-0.592882	-0.946761	-0.530707	-0.971071	-1.03158	NA	-1.21999	-1.09391	NA	NA	1.14706	1.77376	1.30057	0.136577	0.405994	-0.203941
CAACCAAAGACACTAA_1_1	Spleen	1.40779	1.69074	-0.355448	0.77978	1.13332	1.60989	-0.550661	-0.27556	-0.225771	-0.396877	-0.339884	-0.349556	-0.493311	0.681296	-1.14076	-1.1102	-1.3169	-1.11171	-0.862653	-0.493279	-0.77013	NA	NA	NA	-0.524254	1.55007	NA	NA	-1.11555	0.372335	NA	NA	-0.898557	-1.12009	-0.747584	-0.879887	-1.79957	NA	-0.892801	-1.12386	NA	NA	1.12526	1.8444	1.57798	-0.22929	0.428709	-0.0574736
CAACCAAGTAACGACG_1_1	Spleen	1.91643	-0.522017	-0.355448	0.485726	-0.739811	-0.63335	-0.550661	-0.27556	-0.225771	2.78851	-0.339884	-0.349556	-0.493311	-1.0993	-1.14076	-1.1102	-1.3169	-1.11171	-0.862653	-0.493279	-0.77013	NA	NA	NA	-0.848407	-0.180835	NA	NA	0.712956	1.0787	NA	NA	-0.868628	-0.993984	-1.32284	-1.2266	-1.1538	NA	-1.15597	-0.612123	NA	NA	0.567231	1.38529	0.816663	-0.933315	0.0631925	0.0414183
CAACCAAGTAATCACC_1_1	Spleen	-0.623838	2.03324	-0.355448	0.562653	1.57612	-0.63335	-0.550661	-0.27556	-0.225771	-0.396877	-0.339884	-0.349556	-0.493311	-1.0993	-1.14076	1.11695	-1.3169	-1.11171	-0.862653	-0.493279	-0.77013	NA	NA	NA	-0.259636	0.303345	NA	NA	-0.796327	0.731502	NA	NA	-0.679876	-0.999437	-0.946547	-0.831813	-0.251731	NA	-0.652511	-0.621064	NA	NA	1.04711	1.53197	1.25112	-0.398848	0.373776	-0.0462551
CAACCAAGTCTCCATC_1_1	Spleen	-0.623838	1.91911	-0.355448	-1.46058	-0.739811	-0.63335	-0.550661	-0.27556	-0.225771	-0.396877	-0.339884	-0.349556	-0.493311	-1.0993	-1.14076	-1.1102	-1.3169	-1.11171	-0.862653	2.20881	-0.77013	NA	NA	NA	-0.0560988	1.71708	NA	NA	0.84025	0.342405	NA	NA	-0.413307	-1.15614	-1.03097	-1.09256	-0.676316	NA	-0.977351	-0.45432	NA	NA	0.604214	1.37513	0.913063	-0.650464	0.103547	-0.419107
CAACCAATCAGCATGT_1_1	Spleen	-0.623838	-0.522017	-0.355448	0.422638	-0.739811	-0.63335	-0.550661	-0.27556	-0.225771	-0.396877	-0.339884	-0.349556	-0.493311	-1.0993	-1.14076	-1.1102	-1.3169	-1.11171	-0.862653	-0.493279	-0.77013	NA	NA	NA	0.127723	0.634005	NA	NA	-1.0061	-0.459733	NA	NA	-1.10447	-0.649195	-1.04279	-0.957747	-0.289127	NA	-0.788903	-0.497124	NA	NA	0.96364	1.48019	1.92565	-0.437224	0.292278	-0.0692102
CAACCAATCCCAACGG_1_1	Spleen	-0.623838	1.69995	2.69943	0.298759	-0.739811	1.34402	-0.550661	-0.27556	-0.225771	-0.396877	-0.339884	-0.349556	-0.493311	-1.0993	-1.14076	0.698627	-1.3169	-1.11171	0.984855	-0.493279	-0.77013	NA	NA	NA	-0.199136	-0.432204	NA	NA	-0.686878	1.28821	NA	NA	-0.857056	-0.697082	-0.766642	-1.10432	-1.92727	NA	-1.50828	-1.6375	NA	NA	0.872666	1.72563	1.52911	-0.565203	0.343181	0.0847902
CAACCAATCCGAACGC_1_1	Spleen	1.67144	1.36374	-0.355448	0.661763	-0.739811	-0.63335	-0.550661	-0.27556	-0.225771	-0.396877	-0.339884	-0.349556	-0.493311	0.418159	-1.14076	-1.1102	-1.3169	0.389978	0.705299	-0.493279	-0.77013	NA	NA	NA	-0.374839	-0.152155	NA	NA	-0.813379	-0.935628	NA	NA	-0.976373	-1.04041	-0.6421	-1.07035	-1.8844	NA	-1.02855	-0.771825	NA	NA	1.36146	1.96593	2.33057	0.150794	0.825109	0.379968
CAACCTCGTCATATCG_1_1	Spleen	1.6642	-0.522017	-0.355448	-1.46058	1.63105	-0.63335	-0.550661	-0.27556	-0.225771	-0.396877	-0.339884	-0.349556	-0.493311	-1.0993	-1.14076	-1.1102	-1.3169	0.872771	-0.862653	-0.493279	1.34694	NA	NA	NA	-0.135542	0.463614	NA	NA	0.131609	1.26426	NA	NA	-1.08891	-1.21413	-0.980089	-1.33293	-0.582369	NA	-0.903704	-0.0713251	NA	NA	0.664537	1.26496	0.768656	-1.13965	0.0349567	-0.137785
CAACTAGAGACTTTCG_1_1	Spleen	-0.623838	-0.522017	-0.355448	-1.46058	-0.739811	-0.63335	-0.550661	-0.27556	-0.225771	-0.396877	-0.339884	-0.349556	-0.493311	-1.0993	-1.14076	0.956464	-1.3169	0.664644	0.992086	-0.493279	-0.77013	NA	NA	NA	-0.100363	-0.000321745	NA	NA	-0.228859	-0.935628	NA	NA	-0.932078	-0.965251	-0.82696	-0.964801	-1.75123	NA	-0.668651	-0.569208	NA	NA	0.95315	1.5799	0.386437	-0.433425	0.426566	0.340022
CAACTAGAGCGTGAGT_1_1	Spleen	1.24365	1.51196	-0.355448	0.149909	0.981985	1.17672	-0.550661	-0.27556	-0.225771	-0.396877	-0.339884	-0.349556	-0.493311	0.784632	-1.14076	0.54559	-1.3169	-1.11171	-0.862653	-0.493279	-0.77013	NA	NA	NA	-0.599639	0.0890913	NA	NA	-1.26228	-0.935628	NA	NA	-0.833511	-0.989328	-0.978469	-1.17225	-1.62947	NA	-1.6902	-1.99144	NA	NA	1.35946	1.8534	0.648442	-0.112677	0.587359	0.18798
CAACTAGGTACAGTGG_1_1	Spleen	1.6634	2.14964	-0.355448	0.953908	1.10837	-0.63335	-0.550661	-0.27556	-0.225771	-0.396877	-0.339884	-0.349556	-0.493311	0.657579	-1.14076	0.667131	-1.3169	0.87207	-0.862653	-0.493279	-0.77013	NA	NA	NA	-0.101716	-0.926506	NA	NA	-0.971604	-0.0257404	NA	NA	-1.16832	-1.13419	-0.902715	-1.21405	-1.41626	NA	-1.09931	-0.899789	NA	NA	0.904189	1.63058	1.997	-0.456511	0.447605	0.145723
CAACTAGGTAGGGACT_1_1	Spleen	1.27922	2.03844	-0.355448	-1.46058	0.756373	0.939546	1.2638	-0.27556	-0.225771	-0.396877	-0.339884	-0.349556	-0.493311	0.713164	-1.14076	0.328627	0.360256	0.295779	0.606944	-0.493279	-0.77013	NA	NA	NA	-0.13187	0.24936	NA	NA	-1.24642	-0.866788	NA	NA	-1.08851	-0.879852	-0.86498	-1.25272	-1.76925	NA	-1.34944	-1.93668	NA	NA	1.29153	1.99341	1.51768	-0.0209361	0.773769	0.335417
CAACTAGGTGGGTCAA_1_1	Spleen	-0.623838	-0.522017	-0.355448	0.752506	-0.739811	-0.63335	-0.550661	-0.27556	-0.225771	-0.396877	-0.339884	-0.349556	-0.493311	0.756427	-1.14076	-1.1102	-1.3169	0.72473	1.05482	2.05937	-0.77013	NA	NA	NA	-0.254804	0.303345	NA	NA	-0.505653	0.836258	NA	NA	-0.563352	-1.00157	-0.55472	-1.07767	-1.12416	NA	-1.28627	-1.30402	NA	NA	0.882771	1.55419	0.365373	-0.632413	0.298975	-0.570592
CAACTAGTCCGCGTTT_1_1	Spleen	1.62809	2.2393	-0.355448	0.481443	-0.739811	-0.63335	1.96725	-0.27556	-0.225771	-0.396877	-0.339884	-0.349556	-0.493311	-1.0993	-1.14076	1.13769	-1.3169	-1.11171	1.1767	-0.493279	-0.77013	NA	NA	NA	-0.0937909	2.11185	NA	NA	1.0992	0.324447	NA	NA	-0.970387	-1.20642	-1.44491	-1.32614	-0.699574	NA	-0.946246	-0.666884	NA	NA	0.602171	1.33309	0.290052	-0.338736	0.109184	-0.309362
CAAGAAATCCACGACG_1_1	Spleen	1.58664	-0.522017	2.95457	-1.46058	-0.739811	-0.63335	-0.550661	-0.27556	-0.225771	-0.396877	-0.339884	3.05394	-0.493311	-1.0993	-1.14076	-1.1102	-1.3169	-1.11171	-0.862653	-0.493279	-0.77013	NA	NA	NA	-0.213826	0.922488	NA	NA	-1.25831	0.147857	NA	NA	-0.616825	-1.05876	-0.867077	-1.17722	-0.622958	NA	-1.19391	-1.11191	NA	NA	0.764967	1.47916	2.19802	-0.551076	0.114962	-0.0630441
CAAGAAATCCACGTGG_1_1	Spleen	1.61834	-0.522017	-0.355448	0.717381	1.32744	-0.63335	-0.550661	-0.27556	-0.225771	-0.396877	-0.339884	-0.349556	-0.493311	0.618246	-1.14076	-1.1102	-1.3169	0.587985	-0.862653	-0.493279	-0.77013	NA	NA	NA	0.461926	1.32063	NA	NA	-0.150341	-0.935628	NA	NA	-0.842291	-1.26601	-1.16581	-1.20961	-0.200197	NA	-1.11171	-0.125304	NA	NA	1.04421	1.76671	1.74455	-0.256663	0.52483	0.254546
CAAGAAATCGGCGGTT_1_1	Spleen	-0.623838	2.09346	-0.355448	0.933724	1.47423	-0.63335	-0.550661	-0.27556	-0.225771	-0.396877	-0.339884	-0.349556	-0.493311	-1.0993	-1.14076	-1.1102	-1.3169	-1.11171	-0.862653	-0.493279	1.45182	NA	NA	NA	-0.00990174	2.2097	NA	NA	-1.22619	-0.0227473	NA	NA	-0.746518	-1.02484	-1.00601	-1.1989	-1.64497	NA	-1.67214	-1.27228	NA	NA	0.777826	1.47339	1.15543	-0.342779	0.371351	-0.14218
CAAGATCTCACCCGAG_1_1	Spleen	1.60156	1.72169	-0.355448	0.315969	1.15952	1.52363	-0.550661	3.10579	-0.225771	-0.396877	-0.339884	-0.349556	-0.493311	0.459468	-1.14076	-1.1102	-1.3169	0.675028	1.00293	1.65089	-0.77013	NA	NA	NA	-0.667484	2.46613	NA	NA	-1.30352	0.195745	NA	NA	-1.16193	-1.27067	-1.43223	-1.23574	-1.06487	NA	-1.65162	-1.17494	NA	NA	1.19842	1.86483	1.44753	0.0452767	0.704334	0.478637
CAAGGCCCACAAGTAA_1_1	Spleen	1.2108	1.78318	2.39178	0.507352	-0.739811	-0.63335	-0.550661	-0.27556	-0.225771	-0.396877	-0.339884	-0.349556	-0.493311	-1.0993	-1.14076	-1.1102	-1.3169	-1.11171	-0.862653	-0.493279	-0.77013	NA	NA	NA	-0.0796805	0.342147	NA	NA	-1.70919	-0.935628	NA	NA	-0.971185	-1.16744	-0.940639	-1.26605	-1.62947	NA	-1.57337	-1.52172	NA	NA	1.34074	1.77191	1.68455	-0.276516	0.594507	-0.0941287
CAAGTTGAGTACGTTC_1_1	Spleen	1.7859	1.61443	2.58185	0.617532	1.32918	1.26791	-0.550661	-0.27556	-0.225771	2.37168	-0.339884	-0.349556	-0.493311	-1.0993	-1.14076	-1.1102	-1.3169	-1.11171	-0.862653	-0.493279	-0.77013	NA	NA	NA	0.0306898	1.95833	NA	NA	-0.864534	-0.130497	NA	NA	-1.12722	-1.12687	-0.781412	-1.20805	-0.569143	NA	-1.24404	-1.12442	NA	NA	1.08596	1.73015	2.09522	-0.434235	0.407515	-0.0558915
CAAGTTGCAAAGCAAT_1_1	Spleen	1.50049	1.48465	2.40342	0.128285	-0.739811	-0.63335	-0.550661	-0.27556	-0.225771	-0.396877	-0.339884	-0.349556	-0.493311	0.51546	-1.14076	0.77331	0.177312	0.730776	0.805838	-0.493279	-0.77013	NA	NA	NA	-0.781334	-0.211202	NA	NA	-1.70404	-0.744073	NA	NA	-1.13759	-1.06528	-0.220543	-1.3622	-1.55718	NA	-1.49577	-1.45132	NA	NA	1.26466	1.89155	1.95352	-0.107739	0.603929	-0.0356727
CAAGTTGGTGATGCCC_1_1	Spleen	-0.623838	-0.522017	-0.355448	-1.46058	1.16613	1.6445	-0.550661	-0.27556	-0.225771	-0.396877	-0.339884	-0.349556	-0.493311	-1.0993	-1.14076	0.722678	0.359629	0.926597	-0.862653	-0.493279	-0.77013	NA	NA	NA	-1.22861	0.68799	NA	NA	-0.401359	0.524981	NA	NA	-0.663913	-0.782082	-1.00658	-1.0053	-1.5264	NA	-1.04341	-1.10609	NA	NA	0.99157	1.5415	1.39245	-0.521423	0.449986	0.202704
CAAGTTGTCGACCAGC_1_1	Spleen	1.6524	1.95715	-0.355448	0.825581	1.09827	-0.63335	-0.550661	-0.27556	-0.225771	-0.396877	-0.339884	2.72004	-0.493311	0.64798	-1.14076	-1.1102	-1.3169	-1.11171	-0.862653	-0.493279	-0.77013	NA	NA	NA	-0.285924	-0.236507	NA	NA	-0.383515	-0.0915875	NA	NA	-0.700626	-0.95421	-0.742248	-1.20047	-0.953824	NA	-1.06596	-1.01915	NA	NA	1.11679	1.71834	1.25259	-0.43138	0.615336	0.109697
CACAAACAGCCCGAAA_1_1	Spleen	1.75133	2.0649	-0.355448	0.832281	1.71152	-0.63335	-0.550661	-0.27556	-0.225771	-0.396877	-0.339884	-0.349556	-0.493311	-1.0993	-1.14076	-1.1102	-1.3169	-1.11171	-0.862653	-0.493279	-0.77013	NA	NA	NA	0.208906	3.11901	NA	NA	0.367162	-0.768017	NA	NA	-0.924097	-0.885306	-1.6392	-1.10772	-0.5753	NA	-0.584529	-0.0153343	NA	NA	0.49953	1.2459	0.777523	-1.05411	0.0216876	-0.0570593
CACAAACGTACAGACG_1_1	Spleen	1.47665	1.76573	-0.355448	0.737903	-0.739811	-0.63335	-0.550661	-0.27556	-0.225771	-0.396877	-0.339884	-0.349556	-0.493311	-1.0993	-1.14076	-1.1102	-1.3169	-1.11171	1.03955	-0.493279	-0.77013	NA	NA	NA	-0.132449	0.00980049	NA	NA	-1.42011	0.267579	NA	NA	-0.514268	-0.95461	-1.21555	-1.01235	-0.7128	NA	-1.24693	-0.791607	NA	NA	0.805647	1.57339	0.633232	-0.533792	0.261718	-0.171574
CACAAACGTGACGGTA_1_1	Spleen	1.33042	1.91411	-0.355448	-1.46058	-0.739811	-0.63335	-0.550661	-0.27556	-0.225771	-0.396877	-0.339884	-0.349556	-0.493311	1.00624	-1.14076	-1.1102	0.268017	0.583272	0.907123	-0.493279	-0.77013	NA	NA	NA	-1.09099	0.143077	NA	NA	-0.785223	0.156836	NA	NA	-0.456804	-0.774367	-0.972942	-0.804118	-2.19315	NA	-1.18098	-1.70478	NA	NA	1.14627	1.77314	1.23394	-0.230817	0.50197	-0.133712
CACACAACACCATGTA_1_1	Spleen	-0.623838	1.83148	-0.355448	0.970542	1.51353	-0.63335	-0.550661	-0.27556	-0.225771	-0.396877	-0.339884	-0.349556	-0.493311	-1.0993	-1.14076	-1.1102	0.43557	-1.11171	-0.862653	-0.493279	-0.77013	NA	NA	NA	0.748966	1.04058	NA	NA	-0.239169	-0.660267	NA	NA	-1.23456	-0.980548	-1.37249	-1.33084	-0.282514	NA	-1.16302	-0.562055	NA	NA	0.846736	1.57315	0.756746	-0.540017	0.304765	-0.282896
CACACAAGTTGACGTT_1_1	Spleen	1.44063	2.21518	-0.355448	0.808247	-0.739811	-0.63335	-0.550661	-0.27556	-0.225771	2.51692	-0.339884	-0.349556	-0.493311	0.710079	-1.14076	0.720243	-1.3169	0.678864	-0.862653	-0.493279	-0.77013	NA	NA	NA	-0.0185999	0.775716	NA	NA	-0.650395	-0.705163	NA	NA	-1.18707	-1.13858	-0.894329	-1.13437	-1.55513	NA	-1.0153	-1.28737	NA	NA	1.03826	1.75411	0.409184	-0.463939	0.319851	-0.223466
CACACAATCGTGTAGT_1_1	Spleen	-0.623838	2.04707	-0.355448	0.32963	1.43497	-0.63335	-0.550661	-0.27556	-0.225771	-0.396877	-0.339884	-0.349556	-0.493311	-1.0993	-1.14076	-1.1102	-1.3169	-1.11171	-0.862653	-0.493279	-0.77013	NA	NA	NA	-0.158737	-0.563793	NA	NA	-1.48474	0.156836	NA	NA	-0.636379	-1.31895	-0.939687	-1.0458	-2.40316	NA	-1.56717	-1.38046	NA	NA	0.878324	1.6108	1.66994	-0.378089	0.30594	-0.0840605
CACACCTAGACACGAC_1_1	Spleen	1.30715	2.19718	3.20688	0.591004	-0.739811	1.51194	-0.550661	-0.27556	-0.225771	-0.396877	-0.339884	-0.349556	-0.493311	-1.0993	-1.14076	-1.1102	0.478136	-1.11171	0.886047	-0.493279	-0.77013	NA	NA	NA	0.636663	0.144764	NA	NA	0.00867703	0.560898	NA	NA	-1.16672	-1.08204	-0.406451	-1.16232	-0.332908	NA	-0.867789	-0.461138	NA	NA	1.20317	1.88517	1.3678	-0.249442	0.600992	0.481212
CACACCTAGACCACGA_1_1	Spleen	1.40751	1.69043	-0.355448	-1.46058	1.39376	-0.63335	-0.550661	-0.27556	-0.225771	-0.396877	-0.339884	-0.349556	-0.493311	-1.0993	-1.14076	-1.1102	-1.3169	-1.11171	-0.862653	-0.493279	-0.77013	NA	NA	NA	-0.243013	0.768968	NA	NA	0.733974	-0.91767	NA	NA	-1.07853	-1.25284	-1.1881	-1.24698	-0.545201	NA	-0.937695	-0.161179	NA	NA	1.18648	1.81763	1.68223	-0.333309	0.396581	-0.124115
CACACCTTCAAACCGT_1_1	Spleen	-0.623838	-0.522017	-0.355448	0.889415	1.7726	-0.63335	-0.550661	-0.27556	-0.225771	-0.396877	-0.339884	-0.349556	-0.493311	-1.0993	-1.14076	-1.1102	0.663035	-1.11171	-0.862653	-0.493279	-0.77013	NA	NA	NA	-0.0733018	1.10131	NA	NA	1.27329	0.489064	NA	NA	-0.53462	-1.03855	-0.327266	-1.07375	-0.26336	NA	-0.893763	-0.0261748	NA	NA	0.574901	1.1739	0.791279	-1.01539	0.065554	-0.144818
CACACCTTCTGATTCT_1_1	Spleen	-0.623838	-0.522017	-0.355448	-1.46058	1.25796	-0.63335	-0.550661	3.844	-0.225771	-0.396877	-0.339884	-0.349556	-0.493311	-1.0993	-1.14076	-1.1102	-1.3169	-1.11171	1.09962	-0.493279	1.23478	NA	NA	NA	0.225916	0.451805	NA	NA	-0.0714268	-0.845837	NA	NA	-0.863441	-1.04865	-0.865171	-0.975774	-0.775507	NA	-0.806006	-0.726675	NA	NA	0.941207	1.50152	0.829589	-0.630664	0.323131	0.175947
CACACTCGTGGCGAAT_1_1	Spleen	-0.623838	-0.522017	-0.355448	-1.46058	1.68854	-0.63335	-0.550661	-0.27556	-0.225771	-0.396877	-0.339884	-0.349556	-0.493311	-1.0993	-1.14076	-1.1102	-1.3169	-1.11171	-0.862653	-0.493279	-0.77013	NA	NA	NA	0.240993	-0.369783	NA	NA	-0.314514	1.10264	NA	NA	-0.709805	-0.907786	-1.76708	-1.02097	-0.164853	NA	-1.46253	-0.816752	NA	NA	0.551957	1.15675	0.455588	-0.94697	0.00174931	-0.192553
CACACTCGTTGTGGCC_1_1	Spleen	-0.623838	1.74307	-0.355448	0.576887	-0.739811	1.38239	1.77466	-0.27556	-0.225771	2.53839	-0.339884	-0.349556	-0.493311	0.723411	-1.14076	0.984579	-1.3169	-1.11171	1.02071	-0.493279	-0.77013	NA	NA	NA	0.371079	1.77444	NA	NA	-0.537774	0.273565	NA	NA	-1.05898	-0.861894	-0.676309	-1.31177	-0.327663	NA	-0.964631	-0.695383	NA	NA	0.935429	1.61605	0.953018	-0.375996	0.273757	0.393965
CACAGGCAGCAACGGT_1_1	Spleen	1.45863	-0.522017	-0.355448	0.335304	1.18019	-0.63335	-0.550661	-0.27556	-0.225771	-0.396877	-0.339884	-0.349556	-0.493311	-1.0993	-1.14076	-1.1102	0.371997	0.694474	1.02323	2.01731	-0.77013	NA	NA	NA	-0.979459	-0.2635	NA	NA	-0.522705	1.26426	NA	NA	-0.621614	-0.73925	-0.702227	-0.989099	-0.932389	NA	-0.850365	-1.24155	NA	NA	1.02213	1.59746	0.386029	-0.40761	0.386044	-0.105844
CACAGGCCATGTCGAT_1_1	Spleen	1.66119	-0.522017	-0.355448	0.509989	1.62827	1.58143	-0.550661	-0.27556	-0.225771	-0.396877	-0.339884	-0.349556	-0.493311	-1.0993	-1.14076	-1.1102	-1.3169	-1.11171	1.20667	-0.493279	1.34416	NA	NA	NA	-0.569292	1.05408	NA	NA	0.121298	1.9826	NA	NA	-0.683866	-1.10758	-1.07862	-1.06565	-1.30453	NA	-1.03347	-0.512099	NA	NA	0.73108	1.43991	0.761439	-0.942057	0.218925	-0.278621
CACAGTACAATGTTGC_1_1	Spleen	-0.623838	-0.522017	-0.355448	0.712993	1.32276	1.53497	-0.550661	-0.27556	-0.225771	-0.396877	-0.339884	-0.349556	-0.493311	0.861375	-1.14076	-1.1102	0.497402	-1.11171	-0.862653	-0.493279	-0.77013	NA	NA	NA	0.143959	-0.199392	NA	NA	-0.612326	-0.390893	NA	NA	-0.736142	-0.953545	-0.522417	-1.00922	-0.785996	NA	-1.03935	-1.09972	NA	NA	0.812877	1.49652	0.929063	-0.786321	0.278084	0.198176
CACAGTACAGGATTGG_1_1	Spleen	-0.623838	1.89159	-0.355448	-1.46058	1.30335	-0.63335	1.92713	-0.27556	-0.225771	-0.396877	-0.339884	-0.349556	-0.493311	0.842923	-1.14076	0.854633	-1.3169	-1.11171	-0.862653	-0.493279	-0.77013	NA	NA	NA	-0.512657	-0.104918	NA	NA	-0.561964	-0.205323	NA	NA	-1.10487	-1.21493	-1.44977	-1.15422	-1.52229	NA	-1.17777	-1.0938	NA	NA	0.955197	1.57844	1.29217	-0.662409	0.227768	-0.202582
CACAGTAGTTCCATGA_1_1	Spleen	1.49743	-0.522017	-0.355448	-1.46058	1.21597	-0.63335	-0.550661	-0.27556	-0.225771	-0.396877	-0.339884	-0.349556	-0.493311	-1.0993	-1.14076	-1.1102	-1.3169	-1.11171	-0.862653	-0.493279	-0.77013	NA	NA	NA	-0.564846	-0.725748	NA	NA	-0.957724	-0.687205	NA	NA	-0.400138	-0.971237	-1.07404	-1.23051	-1.78202	NA	-1.93178	-1.27742	NA	NA	0.906707	1.51996	1.25486	-0.548142	0.323088	-0.0171623
CACATAGAGTTCGCAT_1_1	Spleen	-0.623838	1.77395	-0.355448	0.744439	1.46469	1.68418	-0.550661	-0.27556	-0.225771	-0.396877	-0.339884	-0.349556	-0.493311	0.996298	-1.14076	-1.1102	0.392732	-1.11171	-0.862653	-0.493279	-0.77013	NA	NA	NA	-0.035803	0.488919	NA	NA	-1.48038	1.15352	NA	NA	-0.746917	-0.796715	-0.723953	-0.911501	-2.1993	NA	-1.22876	-1.18958	NA	NA	0.837927	1.60387	1.58903	-0.391758	0.297684	0.251693
CACATAGCACTTAACG_1_1	Spleen	1.8589	1.87356	-0.355448	0.19277	1.02781	-0.63335	-0.550661	-0.27556	-0.225771	-0.396877	-0.339884	-0.349556	-0.493311	-1.0993	-1.14076	0.589657	0.237955	0.551123	-0.862653	1.81806	-0.77013	NA	NA	NA	0.594525	0.794273	NA	NA	-0.429911	-0.935628	NA	NA	-0.707809	-0.693491	-0.959316	-0.954089	0.064314	NA	-0.830591	-0.724552	NA	NA	1.03194	1.76018	1.90582	-0.24131	0.547122	-0.0698309
CACATAGGTGCTAGCC_1_1	Spleen	1.96216	-0.522017	-0.355448	-1.46058	1.38309	1.5984	-0.550661	-0.27556	-0.225771	-0.396877	-0.339884	-0.349556	-0.493311	-1.0993	-1.14076	-1.1102	-1.3169	-1.11171	-0.862653	-0.493279	-0.77013	NA	NA	NA	0.0681886	-0.0188792	NA	NA	0.649904	-0.642309	NA	NA	-0.56415	-1.23675	-0.737674	-1.13202	0.0442477	NA	-0.826315	0.52334	NA	NA	0.536926	1.35969	1.84068	-0.999279	0.200441	-0.299053
CACATTTAGCTCAACT_1_1	Spleen	-0.623838	-0.522017	-0.355448	1.29548	-0.739811	-0.63335	-0.550661	-0.27556	-0.225771	-0.396877	-0.339884	-0.349556	-0.493311	1.45273	-1.14076	-1.1102	-1.3169	-1.11171	-0.862653	-0.493279	-0.77013	NA	NA	NA	-0.0528128	0.178504	NA	NA	0.71137	1.34807	NA	NA	0.0380231	-1.0303	-2.03675	-0.713718	0.384463	NA	-1.15939	0.895048	NA	NA	0.373648	0.942133	0.813802	-1.27644	-0.189194	-0.268849
CACATTTAGCTCCCAG_1_1	Spleen	-0.623838	-0.522017	-0.355448	-1.46058	1.7831	-0.63335	-0.550661	-0.27556	-0.225771	-0.396877	-0.339884	-0.349556	-0.493311	0.905078	-1.14076	-1.1102	-1.3169	0.871837	1.20842	-0.493279	-0.77013	NA	NA	NA	-1.1455	1.14686	NA	NA	0.261282	1.34508	NA	NA	-0.79201	-1.10958	-1.17181	-0.984396	-0.290267	NA	-0.971579	-0.355861	NA	NA	0.802256	1.5046	0.42349	-0.765474	0.288133	-0.307781
CACATTTGTACAGTTC_1_1	Spleen	1.30773	2.29727	2.95973	0.448669	1.04106	-0.63335	-0.550661	-0.27556	-0.225771	-0.396877	-0.339884	-0.349556	-0.493311	0.593595	-1.14076	0.602402	-1.3169	-1.11171	-0.862653	-0.493279	-0.77013	NA	NA	NA	-0.268528	0.698112	NA	NA	-0.197134	2.25496	NA	NA	-0.643163	-1.12448	-0.818003	-1.17722	-1.58705	NA	-1.06351	-1.08385	NA	NA	1.10979	1.72222	1.50328	-0.467212	0.537602	0.220217
CACATTTGTGACCAAG_1_1	Spleen	-0.623838	2.33485	-0.355448	-1.46058	1.26451	1.47374	-0.550661	-0.27556	-0.225771	-0.396877	-0.339884	-0.349556	-0.493311	-1.0993	-1.14076	-1.1102	0.446169	-1.11171	-0.862653	-0.493279	-0.77013	NA	NA	NA	-0.473032	0.308406	NA	NA	-0.161444	-0.935628	NA	NA	-1.02426	-1.08603	-0.662682	-1.15684	-1.2872	NA	-1.21882	-0.848939	NA	NA	0.702408	1.47688	0.596752	-0.803446	0.324306	0.0995095
CACCACTAGTCCGTAT_1_1	Spleen	-0.623838	2.3595	2.75794	0.332456	1.17715	1.38189	-0.550661	-0.27556	-0.225771	-0.396877	-0.339884	-0.349556	-0.493311	0.970919	-1.14076	-1.1102	-1.3169	0.691609	1.02024	-0.493279	-0.77013	NA	NA	NA	0.0229581	0.618821	NA	NA	-0.385894	-0.756045	NA	NA	-1.10567	-0.835822	-1.46034	-1.06199	-1.62901	NA	-0.858168	-0.915435	NA	NA	0.914941	1.71922	1.55086	-0.317901	0.338842	0.0791522
CACCACTTCCCAGGTG_1_1	Spleen	1.94078	-0.522017	-0.355448	0.948686	1.51621	-0.63335	-0.550661	-0.27556	-0.225771	-0.396877	-0.339884	-0.349556	-0.493311	0.652307	-1.14076	0.661797	0.303942	-1.11171	0.947238	-0.493279	-0.77013	NA	NA	NA	0.796323	-0.432204	NA	NA	-1.04378	-0.935628	NA	NA	-0.780437	-1.09162	-1.18429	-1.20073	-0.879943	NA	-0.990178	-1.10587	NA	NA	0.991081	1.60013	1.8286	-0.180694	0.341407	-0.186686
CACCACTTCCTTTCGG_1_1	Spleen	1.81118	-0.522017	-0.355448	-1.46058	1.24419	1.45237	-0.550661	-0.27556	-0.225771	-0.396877	-0.339884	-0.349556	-0.493311	-1.0993	-1.14076	-1.1102	0.428292	-1.11171	-0.862653	-0.493279	-0.77013	NA	NA	NA	-0.800083	0.272979	NA	NA	0.120505	1.17747	NA	NA	-0.671894	-0.666754	-0.911195	-1.01575	-0.977995	NA	-1.52538	-1.02317	NA	NA	0.831507	1.59832	0.905765	-0.579531	0.357987	-0.0059496
CACCAGGAGCTCCTTC_1_1	Spleen	1.47808	1.76729	-0.355448	-1.46058	-0.739811	-0.63335	-0.550661	-0.27556	-0.225771	2.96918	-0.339884	-0.349556	-0.493311	-1.0993	-1.14076	1.00435	-1.3169	-1.11171	1.29712	-0.493279	1.17473	NA	NA	NA	-0.596159	-0.555357	NA	NA	-0.451722	0.231662	NA	NA	-1.05978	-0.794453	-1.07938	-1.12	-1.44271	NA	-1.33223	-1.22758	NA	NA	0.856943	1.65804	1.18779	-0.776419	0.210192	-0.0418432
CACCAGGAGTTGTAGA_1_1	Spleen	1.5904	1.88963	-0.355448	-1.46058	-0.739811	-0.63335	-0.550661	-0.27556	-0.225771	-0.396877	-0.339884	-0.349556	-0.493311	-1.0993	-1.14076	0.853034	-1.3169	1.05446	1.14256	-0.493279	-0.77013	NA	NA	NA	-0.331928	-0.246629	NA	NA	-0.581395	0.447162	NA	NA	0.0416146	-1.05916	-1.20764	-1.11817	-1.89671	NA	-1.38364	-1.14476	NA	NA	0.839837	1.59766	1.28413	-0.368492	0.242682	-0.203864
CACCAGGGTCACTGGC_1_1	Spleen	1.94116	-0.522017	-0.355448	0.185036	1.27977	-0.63335	-0.550661	-0.27556	-0.225771	-0.396877	-0.339884	-0.349556	-0.493311	0.573136	-1.14076	-1.1102	-1.3169	0.543344	0.865433	-0.493279	-0.77013	NA	NA	NA	-0.082	-0.813474	NA	NA	-1.30154	0.39628	NA	NA	-0.552178	-0.737654	-0.391395	-1.07793	-1.33828	NA	-1.5272	-1.40616	NA	NA	1.11671	1.78477	1.24721	-0.181755	0.516756	-0.254964
CACCAGGTCATCACCC_1_1	Spleen	1.3735	1.65339	-0.355448	0.26189	-0.739811	-0.63335	-0.550661	-0.27556	-0.225771	-0.396877	-0.339884	-0.349556	1.82227	0.651243	-1.14076	0.660721	-1.3169	-1.11171	-0.862653	-0.493279	-0.77013	NA	NA	NA	-0.495454	-0.152155	NA	NA	-0.676568	-0.48667	NA	NA	-1.2613	-0.877192	-0.598267	-1.29897	-0.977767	NA	-1.02919	-1.21081	NA	NA	1.05633	1.56594	1.31322	0.0197599	0.383627	0.111055
CACCTTGAGGAGCGAG_1_1	Spleen	1.2639	1.84132	2.05183	0.489243	1.00066	-0.63335	-0.550661	-0.27556	-0.225771	-0.396877	-0.339884	-0.349556	-0.493311	0.309675	-1.14076	0.709736	-1.3169	0.525581	0.846886	-0.493279	-0.77013	NA	NA	NA	-0.335794	-1.08003	NA	NA	-1.21509	0.052079	NA	NA	-1.20184	-1.30419	-0.504789	-1.30027	-2.6809	NA	-1.69459	-1.95412	NA	NA	1.43869	2.03865	2.39331	0.0804654	0.865082	0.189012
CACCTTGCAGTCAGCC_1_1	Spleen	1.64654	-0.522017	2.37455	0.111656	-0.739811	-0.63335	-0.550661	-0.27556	-0.225771	-0.396877	-0.339884	-0.349556	-0.493311	0.49856	-1.14076	0.506261	-1.3169	-1.11171	-0.862653	2.04439	0.916773	NA	NA	NA	-0.455829	0.510851	NA	NA	-1.66319	-0.935628	NA	NA	-0.944049	-0.923217	-0.289913	-1.11791	-1.1025	NA	-1.75947	-1.73809	NA	NA	1.15346	1.87144	2.06385	-0.203327	0.663603	0.253655
CACCTTGGTTATCACG_1_1	Spleen	-0.623838	-0.522017	-0.355448	-1.46058	-0.739811	-0.63335	1.67073	-0.27556	-0.225771	-0.396877	-0.339884	-0.349556	-0.493311	0.641947	-1.14076	0.901875	-1.3169	-1.11171	-0.862653	-0.493279	-0.77013	NA	NA	NA	-0.245912	1.12156	NA	NA	-0.368842	-0.549524	NA	NA	-0.933674	-1.05185	-0.885086	-1.11817	-1.17182	NA	-1.58225	-1.04843	NA	NA	0.88808	1.73367	1.46405	-0.34928	0.412042	-0.312571
CACCTTGTCCCAAGAT_1_1	Spleen	1.5775	2.10287	-0.355448	0.539128	0.877979	-0.63335	1.41127	3.06045	-0.225771	-0.396877	-0.339884	-0.349556	-0.493311	0.830035	-1.14076	0.445571	-1.3169	0.797573	0.726388	-0.493279	-0.77013	NA	NA	NA	0.127143	0.143077	NA	NA	-1.06836	0.489064	NA	NA	-0.925294	-0.849923	-0.919009	-0.988577	-1.11367	NA	-1.2698	-1.03457	NA	NA	1.39498	1.99519	2.40092	-0.0770995	0.746693	0.164519
CACTCCAAGCCAGGAT_1_1	Spleen	1.75093	1.75628	-0.355448	1.11838	1.79539	1.66841	1.78822	-0.27556	4.73593	-0.396877	-0.339884	-0.349556	-0.493311	-1.0993	-1.14076	0.744482	0.379573	-1.11171	-0.862653	-0.493279	-0.77013	NA	NA	NA	0.122891	3.01442	NA	NA	0.837078	-0.935628	NA	NA	-0.752503	-0.729007	-1.4005	-0.836516	-1.1741	NA	-1.03486	-0.901577	NA	NA	0.825397	1.65718	1.03966	-0.543969	0.268557	-0.0221235
CACTCCACACGCATCG_1_1	Spleen	-0.623838	-0.522017	-0.355448	-1.46058	-0.739811	-0.63335	-0.550661	-0.27556	-0.225771	-0.396877	-0.339884	-0.349556	-0.493311	-1.0993	-1.14076	0.956464	0.573472	1.15584	-0.862653	2.31681	-0.77013	NA	NA	NA	0.0345556	0.826327	NA	NA	0.337817	-0.528573	NA	NA	-1.26249	-0.907653	-1.41537	-1.22372	-1.64657	NA	-1.0541	-0.851397	NA	NA	0.535776	1.3001	0.699756	-0.951185	0.0854732	-0.361922
CAGAGAGGTATTCTCT_1_1	Spleen	-0.623838	-0.522017	-0.355448	0.79857	-0.739811	1.35683	-0.550661	-0.27556	-0.225771	-0.396877	-0.339884	-0.349556	-0.493311	-1.0993	-1.14076	0.710343	0.348346	-1.11171	0.996822	-0.493279	-0.77013	NA	NA	NA	0.779893	0.0148616	NA	NA	-0.00916789	-0.935628	NA	NA	-0.788418	-1.10279	-1.22269	-0.989883	-0.0912	NA	-1.21476	-1.02071	NA	NA	0.927937	1.59474	1.41359	-0.47925	0.322214	0.216113
CAGATCACAAGCGATG_1_1	Spleen	-0.623838	-0.522017	-0.355448	0.28429	0.866327	1.05514	1.39714	-0.27556	-0.225771	2.06185	-0.339884	-0.349556	-0.493311	-1.0993	-1.14076	0.434366	0.0959114	-1.11171	-0.862653	1.6069	-0.77013	NA	NA	NA	-0.334441	-0.921445	NA	NA	-1.63147	-0.935628	NA	NA	-0.714593	-0.814938	-0.515366	-1.20125	-2.00252	NA	-1.79528	-2.2743	NA	NA	1.23413	1.89262	1.37677	0.0216908	0.781116	0.463152
CAGATCATCTAACCGA_1_1	Spleen	1.55328	-0.522017	-0.355448	0.661147	-0.739811	-0.63335	-0.550661	-0.27556	-0.225771	-0.396877	-0.339884	-0.349556	-0.493311	-1.0993	-1.14076	0.820117	0.448756	0.776563	-0.862653	-0.493279	-0.77013	NA	NA	NA	-0.226583	0.0857172	NA	NA	-0.49336	-0.432795	NA	NA	-0.759287	-1.30778	-1.2671	-1.13411	-1.13305	NA	-0.640539	-0.597371	NA	NA	1.01128	1.40502	0.42636	-0.612567	0.310235	-0.146455
CAGCAGCCAAACCTAC_1_1	Spleen	-0.623838	-0.522017	-0.355448	0.487195	1.34258	1.55581	-0.550661	-0.27556	-0.225771	-0.396877	-0.339884	-0.349556	-0.493311	-1.0993	-1.14076	-1.1102	-1.3169	0.847235	1.18273	-0.493279	-0.77013	NA	NA	NA	0.641882	1.04733	NA	NA	1.01791	-0.504629	NA	NA	-0.669101	-0.877325	-0.887564	-1.12574	0.00593922	NA	-0.404952	-0.0437208	NA	NA	0.853164	1.51745	0.584617	-0.663098	0.275949	-0.16851
CAGCAGCCAAGCGCTC_1_1	Spleen	-0.623838	-0.522017	-0.355448	0.489539	-0.739811	-0.63335	-0.550661	-0.27556	-0.225771	-0.396877	-0.339884	-0.349556	-0.493311	-1.0993	-1.14076	-1.1102	0.517044	-1.11171	-0.862653	-0.493279	-0.77013	NA	NA	NA	0.348077	-1.04122	NA	NA	0.18435	1.17747	NA	NA	-0.992335	-1.08404	-1.45615	-1.23182	-1.59389	NA	-1.65621	-1.16276	NA	NA	0.744328	1.45613	0.937415	-0.753034	0.196512	-0.141792
CAGCAGCGTAAATGTG_1_1	Spleen	1.51401	2.42369	-0.355448	0.383064	-0.739811	-0.63335	-0.550661	-0.27556	-0.225771	2.62049	-0.339884	-0.349556	-0.493311	0.774391	-1.14076	0.785304	0.416912	-1.11171	-0.862653	-0.493279	-0.77013	NA	NA	NA	0.477003	0.686303	NA	NA	-0.374394	0.0879956	NA	NA	-0.770461	-1.02232	-1.00429	-0.960359	-0.5037	NA	-1.38482	-0.64051	NA	NA	1.04719	1.57595	1.65948	-0.326967	0.31287	-0.0264346
CAGCAGCTCTCACATT_1_1	Spleen	1.28786	-0.522017	-0.355448	0.431458	1.28299	1.21958	-0.550661	-0.27556	-0.225771	-0.396877	-0.339884	-0.349556	-0.493311	-1.0993	-1.14076	0.835059	-1.3169	0.546361	-0.862653	-0.493279	1.2599	NA	NA	NA	0.54021	0.65931	NA	NA	-1.10366	-0.935628	NA	NA	-1.05179	-1.02019	-0.66535	-1.18636	-0.759089	NA	-1.05731	-1.14286	NA	NA	1.18277	1.82655	1.09451	-0.117411	0.499482	0.278535
CAGCATAAGCGATAGC_1_1	Spleen	-0.623838	1.87878	-0.355448	0.440356	-0.739811	-0.63335	-0.550661	-0.27556	-0.225771	-0.396877	-0.339884	-0.349556	-0.493311	-1.0993	-1.14076	-1.1102	0.470791	-1.11171	-0.862653	-0.493279	-0.77013	NA	NA	NA	-0.173428	0.897183	NA	NA	-0.52667	-0.24124	NA	NA	-0.955223	-0.720361	-1.0648	-1.1213	-1.21902	NA	-0.729793	-0.554791	NA	NA	0.850041	1.5335	0.661159	-0.369262	0.149702	0.00558937
CAGCATAAGTTTGCGT_1_1	Spleen	1.59239	-0.522017	-0.355448	-1.46058	1.5647	-0.63335	-0.550661	-0.27556	-0.225771	-0.396877	-0.339884	-0.349556	-0.493311	-1.0993	-1.14076	-1.1102	0.480474	-1.11171	-0.862653	-0.493279	-0.77013	NA	NA	NA	0.0333959	-0.815161	NA	NA	-0.860965	0.246627	NA	NA	-1.05499	-1.10665	-0.726907	-1.20021	-0.234629	NA	-1.76385	-0.991207	NA	NA	0.706211	1.34469	1.68704	-0.248647	0.119728	-0.542943
CAGCATACATCCTAGA_1_1	Spleen	-0.623838	2.01819	-0.355448	1.04003	1.14975	-0.63335	2.24246	-0.27556	-0.225771	-0.396877	-0.339884	-0.349556	-0.493311	-1.0993	-1.14076	0.706926	-1.3169	-1.11171	-0.862653	-0.493279	-0.77013	NA	NA	NA	0.0662557	0.27804	NA	NA	-0.958914	-0.935628	NA	NA	-0.912524	-1.10173	-0.928538	-1.21432	-1.42196	NA	-1.2822	-1.38448	NA	NA	0.951631	1.65313	1.26697	-0.243789	0.426116	-0.274658
CAGCCGATCTTCAACT_1_1	Spleen	-0.623838	2.22966	-0.355448	0.616697	-0.739811	1.54078	-0.550661	-0.27556	-0.225771	-0.396877	2.73923	-0.349556	-0.493311	-1.0993	-1.14076	-1.1102	-1.3169	-1.11171	-0.862653	-0.493279	-0.77013	NA	NA	NA	-0.0290377	2.01232	NA	NA	-0.0412887	0.390294	NA	NA	-0.699828	-1.20988	-0.91434	-1.26631	-1.76742	NA	-1.14367	-0.685548	NA	NA	1.01175	1.65364	0.804451	-0.377727	0.44608	-0.254576
CAGCGACGTAATAGCA_1_1	Spleen	1.67381	-0.522017	2.83728	0.378148	1.226	-0.63335	-0.550661	-0.27556	-0.225771	-0.396877	-0.339884	-0.349556	-0.493311	0.522282	-1.14076	0.926986	0.183624	0.493018	-0.862653	-0.493279	-0.77013	NA	NA	NA	-0.327482	-0.450761	NA	NA	-0.383911	-0.0257404	NA	NA	-0.807573	-0.994782	-0.598458	-1.11346	-0.979135	NA	-1.30112	-0.458679	NA	NA	1.29697	1.86271	1.99533	0.0128845	0.717868	0.343564
CAGCGACGTGTTTGTG_1_1	Spleen	-0.623838	2.15211	-0.355448	0.412562	-0.739811	-0.63335	-0.550661	-0.27556	-0.225771	-0.396877	-0.339884	-0.349556	-0.493311	0.80437	-1.14076	-1.1102	-1.3169	-1.11171	-0.862653	-0.493279	-0.77013	NA	NA	NA	-0.0736884	0.451805	NA	NA	-0.387877	0.336419	NA	NA	-0.74572	-0.907919	-0.794562	-1.20543	-0.756353	NA	-1.16067	-0.945609	NA	NA	0.924111	1.44829	1.84772	-0.508384	0.286106	-0.42381
CAGCGACTCCTTGGTC_1_1	Spleen	1.52774	1.82137	2.86637	0.394899	1.50495	1.45208	-0.550661	-0.27556	-0.225771	-0.396877	-0.339884	-0.349556	-0.493311	1.03456	-1.14076	1.0485	-1.3169	-1.11171	1.08581	-0.493279	-0.77013	NA	NA	NA	-0.328449	1.17554	NA	NA	-0.176514	0.701571	NA	NA	-1.09808	-0.961128	-1.14522	-1.27336	-1.81326	NA	-1.60095	-1.34034	NA	NA	0.842974	1.6212	1.77487	-0.655943	0.313478	0.20867
CAGCTAACAAATACAG_1_1	Spleen	-0.623838	-0.522017	-0.355448	1.06327	1.22465	-0.63335	-0.550661	-0.27556	-0.225771	-0.396877	-0.339884	-0.349556	-0.493311	0.768109	-1.14076	-1.1102	-1.3169	-1.11171	-0.862653	-0.493279	-0.77013	NA	NA	NA	0.13932	1.41679	NA	NA	-0.561171	-0.818899	NA	NA	-1.01668	-1.25297	-1.27501	-0.990928	-0.511225	NA	-0.753309	-0.618046	NA	NA	0.980453	1.64075	1.76004	-0.656362	0.307745	-0.115243
CAGCTAACAGGTTTCA_1_1	Spleen	-0.623838	1.80424	-0.355448	-1.46058	-0.739811	1.43683	-0.550661	-0.27556	-0.225771	-0.396877	-0.339884	-0.349556	-0.493311	-1.0993	-1.14076	0.783523	-1.3169	-1.11171	-0.862653	-0.493279	-0.77013	NA	NA	NA	-0.822119	1.12999	NA	NA	0.194661	-0.0856014	NA	NA	-0.9648	-0.98414	-1.00696	-1.1328	-1.20078	NA	-1.12914	-0.780878	NA	NA	0.904242	1.68272	1.1481	-0.56566	0.355318	-0.165451
CAGCTAAGTGCCTTGG_1_1	Spleen	-0.623838	2.43187	-0.355448	-1.46058	-0.739811	-0.63335	-0.550661	-0.27556	-0.225771	-0.396877	-0.339884	-0.349556	-0.493311	-1.0993	-1.14076	-1.1102	-1.3169	-1.11171	-0.862653	-0.493279	-0.77013	NA	NA	NA	-0.47999	-0.880956	NA	NA	0.523404	1.09965	NA	NA	-0.381383	-0.96166	-1.30197	-0.976036	-0.0499272	NA	-1.04801	-0.325798	NA	NA	0.682626	1.42979	0.197568	-0.498551	0.134149	-0.052917
CAGCTGGCAGTATGCT_1_1	Spleen	-0.623838	2.28406	-0.355448	-1.46058	-0.739811	1.22716	-0.550661	-0.27556	-0.225771	-0.396877	-0.339884	-0.349556	-0.493311	0.583046	0.370873	0.59173	-1.3169	-1.11171	0.875673	-0.493279	1.00597	NA	NA	NA	-0.292689	0.463614	NA	NA	-0.969621	-0.148455	NA	NA	-0.966397	-0.945697	-0.784652	-1.0458	-1.22882	NA	-1.55403	-1.50965	NA	NA	1.00757	1.65153	1.1934	-0.231535	0.51111	0.0589183
CAGCTGGCATACCATG_1_1	Spleen	-0.623838	1.84007	-0.355448	-1.46058	1.25974	-0.63335	-0.550661	-0.27556	-0.225771	-0.396877	-0.339884	-0.349556	-0.493311	-1.0993	-1.14076	-1.1102	-1.3169	0.769302	-0.862653	-0.493279	-0.77013	NA	NA	NA	-0.724699	-0.693695	NA	NA	-0.456877	-0.935628	NA	NA	-0.227348	-0.605564	-0.84678	-0.990144	-0.563443	NA	-1.26884	-0.975896	NA	NA	0.980883	1.58371	0.888642	-0.346026	0.380711	-0.0507762
CAGCTGGGTAGAGCTG_1_1	Spleen	1.84219	2.16386	-0.355448	-1.46058	-0.739811	-0.63335	-0.550661	-0.27556	-0.225771	-0.396877	-0.339884	-0.349556	-0.493311	0.813806	-1.14076	0.825177	0.453384	0.781513	1.11411	-0.493279	-0.77013	NA	NA	NA	-0.031164	-0.201079	NA	NA	0.258506	1.78206	NA	NA	-1.14916	-1.00396	-1.11206	-1.31517	-1.36564	NA	-1.21871	-0.536686	NA	NA	0.881714	1.49578	0.913588	-0.565811	0.217827	-0.149417
CAGCTGGTCCAGTAGT_1_1	Spleen	-0.623838	-0.522017	-0.355448	0.472201	1.32655	-0.63335	-0.550661	-0.27556	-0.225771	-0.396877	-0.339884	-0.349556	-0.493311	-1.0993	-1.14076	-1.1102	-1.3169	-1.11171	-0.862653	-0.493279	1.30361	NA	NA	NA	0.274625	0.468675	NA	NA	0.420696	-0.794955	NA	NA	-0.344271	-0.951018	-1.09977	-0.771721	-0.891345	NA	-1.36878	-0.528863	NA	NA	0.911505	1.54092	0.542247	-0.369911	0.208817	0.0771402
CAGCTGGTCTCTAGGA_1_1	Spleen	1.6564	2.2702	-0.355448	0.995029	-0.739811	-0.63335	1.99891	-0.27556	-0.225771	-0.396877	-0.339884	-0.349556	-0.493311	1.14759	-1.14076	0.911551	-1.3169	-1.11171	1.20233	2.25574	1.33972	NA	NA	NA	-0.528893	0.257795	NA	NA	0.164126	-0.935628	NA	NA	-0.739335	-0.79033	-1.13379	-1.33633	-1.30065	NA	-0.845235	-0.958238	NA	NA	0.708589	1.41635	0.210721	-0.948674	0.0833257	-0.546741
CAGGTGCTCCGCATAA_1_1	Spleen	1.68083	-0.522017	-0.355448	0.526923	-0.739811	-0.63335	-0.550661	-0.27556	-0.225771	-0.396877	-0.339884	-0.349556	-0.493311	-1.0993	-1.14076	-1.1102	-1.3169	-1.11171	1.48116	-0.493279	-0.77013	NA	NA	NA	-0.554408	1.26496	NA	NA	-0.218945	0.0490859	NA	NA	-0.812362	-0.886769	-1.37182	-1.04031	-1.43861	NA	-1.47279	-1.31665	NA	NA	0.739286	1.33707	0.374531	-0.720953	0.0746544	-0.186727
CAGTAACAGACCTTTG_1_1	Spleen	1.61374	1.91504	-0.355448	0.469063	1.3232	-0.63335	-0.550661	-0.27556	-0.225771	2.76124	-0.339884	-0.349556	-0.493311	-1.0993	-1.14076	0.873722	-1.3169	-1.11171	1.16369	-0.493279	-0.77013	NA	NA	NA	-0.143467	0.939359	NA	NA	0.312437	0.507023	NA	NA	-1.15754	-1.17968	-1.45815	-1.24306	-1.19964	NA	-1.10626	0.0813366	NA	NA	0.717308	1.49067	0.980309	-0.702728	0.276733	-0.147197
CAGTAACAGGCGACAT_1_1	Spleen	1.88304	1.59221	2.5513	0.213448	-0.739811	1.24814	1.61979	-0.27556	-0.225771	-0.396877	-0.339884	-0.349556	-0.493311	0.849519	-1.14076	-1.1102	0.486431	0.571919	0.895269	-0.493279	-0.77013	NA	NA	NA	-0.763744	0.330338	NA	NA	-1.14648	-0.935628	NA	NA	-0.827925	-0.92468	-0.367192	-1.04606	-0.57758	NA	-0.740589	-0.782331	NA	NA	1.16735	1.88153	1.62053	-0.290045	0.547073	0.246345
CAGTAACTCGGAGGTA_1_1	Spleen	-0.623838	1.70161	2.70172	0.300074	1.55611	-0.63335	-0.550661	3.60597	-0.225771	-0.396877	-0.339884	-0.349556	-0.493311	0.690049	-1.14076	-1.1102	-1.3169	-1.11171	-0.862653	-0.493279	-0.77013	NA	NA	NA	-0.0172469	2.50493	NA	NA	-0.491377	0.896119	NA	NA	-0.918909	-0.969242	-1.09043	-1.11947	-0.843915	NA	-1.38054	-1.27977	NA	NA	0.87864	1.59188	1.63606	-0.477156	0.314491	-0.405181
CAGTCCTGTCCGTGAC_1_1	Spleen	1.35156	-0.522017	-0.355448	0.242968	-0.739811	-0.63335	-0.550661	-0.27556	-0.225771	-0.396877	-0.339884	-0.349556	-0.493311	0.632012	-1.14076	0.641267	0.285163	0.84667	-0.862653	-0.493279	1.05766	NA	NA	NA	-0.19295	-0.850589	NA	NA	-1.38045	-0.163421	NA	NA	-0.540207	-0.983342	-0.825531	-1.20125	-1.5061	NA	-1.35019	-1.56229	NA	NA	1.11392	1.75177	0.948107	-0.381424	0.404656	-0.0742975
CATATGGAGACACTAA_1_1	Spleen	-0.623838	1.97095	-0.355448	0.269562	1.10991	-0.63335	1.69254	-0.27556	-0.225771	2.43473	-0.339884	-0.349556	-0.493311	0.659039	0.439155	-1.1102	0.310172	-1.11171	-0.862653	1.92541	-0.77013	NA	NA	NA	-0.0982366	0.834762	NA	NA	-0.190789	-0.151449	NA	NA	-1.09729	-1.1137	-0.692412	-1.24175	-0.663546	NA	-1.05014	-0.818093	NA	NA	1.14362	1.70871	0.342305	0.053375	0.510852	0.109514
CATATGGGTCAGGACA_1_1	Spleen	1.41276	1.87618	-0.355448	0.295741	0.878484	-0.63335	-0.550661	-0.27556	-0.225771	-0.396877	-0.339884	-0.349556	1.54159	-1.0993	-1.14076	-1.1102	-1.3169	0.41065	0.981687	-0.493279	0.853945	NA	NA	NA	-0.292689	0.995031	NA	NA	-0.705913	-0.935628	NA	NA	-1.0083	-1.08763	-0.701655	-1.04841	-0.461515	NA	-0.864047	-0.684207	NA	NA	1.31621	1.80662	1.89525	-0.01758	0.662836	0.176001
CATATTCTCCGAATGT_1_1	Spleen	1.42899	1.71382	2.71849	-1.46058	1.15286	1.35636	1.74463	-0.27556	-0.225771	-0.396877	-0.339884	-0.349556	-0.493311	-1.0993	-1.14076	0.709914	-1.3169	0.668761	-0.862653	-0.493279	-0.77013	NA	NA	NA	-0.314531	0.380949	NA	NA	-0.874845	-0.935628	NA	NA	-0.818347	-0.889563	-0.864123	-1.20491	-2.5963	NA	-1.49556	-1.4987	NA	NA	0.993844	1.47948	2.67313	-0.283504	0.383269	0.0564343
CATCAAGCAAAGAATC_1_1	Spleen	-0.623838	1.82449	-0.355448	-1.46058	-0.739811	-0.63335	1.85825	-0.27556	-0.225771	-0.396877	-0.339884	-0.349556	-0.493311	-1.0993	-1.14076	1.19814	-1.3169	0.756894	-0.862653	-0.493279	-0.77013	NA	NA	NA	0.377071	0.404568	NA	NA	0.120505	0.0341207	NA	NA	-0.89337	-0.927739	-0.928347	-1.16441	-0.819972	NA	-1.34099	-1.05055	NA	NA	0.724163	1.52494	1.21798	-0.558914	0.160065	-0.438417
CATCAGAGTCGTGGCT_1_1	Spleen	-0.623838	-0.522017	-0.355448	0.793933	-0.739811	-0.63335	-0.550661	-0.27556	-0.225771	2.49361	-0.339884	-0.349556	-0.493311	-1.0993	-1.14076	0.956358	0.344008	-1.11171	0.991978	-0.493279	-0.77013	NA	NA	NA	-0.238374	0.87019	NA	NA	0.0737118	-0.522587	NA	NA	-0.886187	-0.902067	-0.920915	-1.41471	-1.25527	NA	-1.13459	-1.06407	NA	NA	0.986582	1.712	0.543557	-0.222602	0.429789	-0.110964
CATCAGATCCAAGTAC_1_1	Spleen	-0.623838	2.36231	-0.355448	0.435841	-0.739811	-0.63335	1.90813	-0.27556	-0.225771	-0.396877	-0.339884	-0.349556	-0.493311	1.07628	-1.14076	0.839566	-1.3169	0.795588	1.12881	-0.493279	1.2646	NA	NA	NA	-0.673283	-0.70213	NA	NA	-0.122186	-0.283143	NA	NA	-0.782033	-0.478264	-0.590168	-0.956963	-1.11983	NA	-1.21187	-0.722205	NA	NA	0.72603	1.47854	0.587742	-0.588131	0.217845	0.197356
CATCCACAGCTCAACT_1_1	Spleen	1.33201	1.30242	-0.355448	-0.0160036	1.32388	-0.63335	-0.550661	-0.27556	-0.225771	-0.396877	-0.339884	-0.349556	-0.493311	0.759568	-1.14076	0.623931	-1.3169	-1.11171	-0.862653	1.5262	-0.77013	NA	NA	NA	-0.43244	-0.727435	NA	NA	-1.0636	-0.118525	NA	NA	-1.21062	-1.22158	-0.47725	-1.15657	-1.75283	NA	-1.33608	-1.3742	NA	NA	1.30135	2.00894	2.0735	0.0808163	0.771615	-0.195708
CATCCACTCAGGCCCA_1_1	Spleen	-0.623838	-0.522017	-0.355448	0.739156	-0.739811	-0.63335	-0.550661	-0.27556	-0.225771	-0.396877	-0.339884	-0.349556	-0.493311	-1.0993	-1.14076	0.649592	0.292777	-1.11171	-0.862653	-0.493279	-0.77013	NA	NA	NA	-0.0406353	-0.686946	NA	NA	-0.67855	-0.935628	NA	NA	-1.17351	-1.06967	-0.477632	-1.33215	-1.53438	NA	-1.26916	-0.732487	NA	NA	0.899956	1.54752	0.971233	-0.420925	0.476085	0.147865
CATCGAAAGGAGTAGA_1_1	Spleen	-0.623838	1.66039	-0.355448	0.511192	-0.739811	-0.63335	1.68978	-0.27556	-0.225771	-0.396877	-0.339884	-0.349556	-0.493311	0.904607	-1.14076	-1.1102	0.308169	0.626212	-0.862653	-0.493279	-0.77013	NA	NA	NA	-0.33676	-0.966995	NA	NA	-0.654757	-0.935628	NA	NA	-0.962007	-0.943968	-0.548431	-1.08159	-0.582825	NA	-0.756302	-0.666326	NA	NA	0.930396	1.80359	1.34194	-0.292318	0.361831	0.125043
CATCGAAGTCAAACTC_1_1	Spleen	1.30116	-0.522017	2.52708	0.973554	1.035	-0.63335	1.6017	-0.27556	-0.225771	-0.396877	-0.339884	-0.349556	-0.493311	0.835281	-1.14076	0.596577	-1.3169	0.802765	0.880624	1.82747	1.01102	NA	NA	NA	0.325848	-0.378218	NA	NA	-1.59419	0.255606	NA	NA	-0.596872	-0.996378	-0.721475	-1.03404	-0.980959	NA	-0.652832	-0.802782	NA	NA	1.08852	1.88653	1.97896	0.077859	0.682507	0.0588058
CATCGAATCGGCCGAT_1_1	Spleen	1.58669	2.06597	-0.355448	0.445735	-0.739811	-0.63335	-0.550661	-0.27556	-0.225771	-0.396877	-0.339884	-0.349556	-0.493311	0.838084	-1.14076	-1.1102	-1.3169	-1.11171	1.1392	-0.493279	-0.77013	NA	NA	NA	-0.166469	-0.783108	NA	NA	-0.883965	-0.603399	NA	NA	-0.818347	-1.1556	-0.506409	-1.2974	-0.93467	NA	-1.079	-0.792277	NA	NA	1.13563	1.69118	1.94788	-0.185122	0.584416	0.0802933
CATCGGGGTAACGTTC_1_1	Spleen	1.46275	-0.522017	-0.355448	0.58286	-0.739811	-0.63335	-0.550661	-0.27556	-0.225771	-0.396877	-0.339884	-0.349556	-0.493311	-1.0993	-1.14076	-1.1102	-1.3169	0.698045	-0.862653	-0.493279	-0.77013	NA	NA	NA	-0.630372	-0.722374	NA	NA	-0.378756	0.414238	NA	NA	-0.842291	-1.2128	-0.924917	-1.22869	-1.98633	NA	-0.970083	-0.606759	NA	NA	0.96588	1.60191	0.991899	-0.370911	0.318521	-0.246505
CATCGGGTCACCTTAT_1_1	Spleen	1.73812	2.05051	-0.355448	0.71933	-0.739811	-0.63335	-0.550661	-0.27556	-0.225771	-0.396877	-0.339884	-0.349556	-0.493311	-1.0993	-1.14076	1.13103	-1.3169	-1.11171	1.02012	-0.493279	-0.77013	NA	NA	NA	-0.335987	-0.518243	NA	NA	-0.335135	-0.935628	NA	NA	-1.07135	-1.02538	-0.918342	-0.977342	-0.871962	NA	-0.679127	-0.957568	NA	NA	0.966974	1.74614	0.607692	-0.237607	0.357018	0.152709
CATCGGGTCGAATGGG_1_1	Spleen	-0.623838	-0.522017	2.35492	-1.46058	-0.739811	-0.63335	1.47315	-0.27556	-0.225771	-0.396877	-0.339884	-0.349556	-0.493311	0.733981	-1.14076	-1.1102	0.151042	-1.11171	-0.862653	-0.493279	0.904644	NA	NA	NA	-0.649508	-0.65658	NA	NA	-1.33802	-0.657274	NA	NA	-1.01708	-0.915901	-0.722142	-1.21014	-1.66686	NA	-1.50304	-1.83465	NA	NA	1.12897	1.91476	2.37279	-0.0883045	0.59987	-0.0805714
CATGACAAGCGATGAC_1_1	Spleen	2.22751	2.09377	-0.355448	-1.46058	-0.739811	-0.63335	-0.550661	-0.27556	-0.225771	-0.396877	-0.339884	-0.349556	-0.493311	-1.0993	-1.14076	-1.1102	-1.3169	-1.11171	-0.862653	-0.493279	-0.77013	NA	NA	NA	0.0971825	-0.130224	NA	NA	0.511111	1.77608	NA	NA	-0.786024	-1.04174	-0.844017	-1.21379	-0.671071	NA	-0.896222	-0.533669	NA	NA	0.459747	1.19176	-0.178359	-1.20399	-0.0553275	-0.500279
CATGACAAGTACACCT_1_1	Spleen	1.34088	1.312	-0.355448	0.763305	0.812713	-0.63335	1.33212	-0.27556	-0.225771	-0.396877	-0.339884	-0.349556	-0.493311	0.622648	-1.14076	0.382806	0.276497	-1.11171	-0.862653	-0.493279	-0.77013	NA	NA	NA	0.695811	0.247673	NA	NA	-1.3404	-0.935628	NA	NA	-0.871422	-1.0287	-0.135926	-1.20151	-0.580773	NA	-1.03796	-0.894201	NA	NA	1.39384	2.04632	2.501	0.0633501	0.87759	0.246801
CATGACAAGTCTCAAC_1_1	Spleen	1.65623	1.7811	1.97035	0.363012	0.949951	-0.63335	1.49856	-0.27556	-0.225771	-0.396877	-0.339884	-0.349556	-0.493311	0.506985	-1.14076	0.266931	0.471875	0.235428	0.797081	-0.493279	0.667014	NA	NA	NA	-0.457762	-0.754428	NA	NA	-1.75718	-0.600406	NA	NA	-0.522648	-0.75202	-0.0375882	-1.19942	-1.80778	NA	-1.307	-1.88762	NA	NA	1.32835	1.99921	2.14268	0.0319957	0.810509	0.433986
CATGCCTAGATGTTAG_1_1	Spleen	-0.623838	-0.522017	-0.355448	-1.46058	1.24107	-0.63335	-0.550661	-0.27556	-0.225771	2.63552	-0.339884	-0.349556	-0.493311	-1.0993	-1.14076	1.04577	-1.3169	0.751745	1.08303	-0.493279	1.21783	NA	NA	NA	0.102981	-0.708878	NA	NA	0.270799	-0.854816	NA	NA	-0.528235	-1.0154	-0.522608	-0.690987	-0.962945	NA	-1.21272	-0.409729	NA	NA	0.997673	1.61279	1.08703	-0.58313	0.20201	-0.0965062
CATGCCTCAAAGTGCG_1_1	Spleen	1.68297	1.68251	-0.355448	0.52877	1.38703	1.3285	1.71248	-0.27556	-0.225771	-0.396877	-0.339884	-0.349556	-0.493311	0.922472	-1.14076	-1.1102	-1.3169	-1.11171	0.970349	-0.493279	-0.77013	NA	NA	NA	-0.280319	0.640753	NA	NA	-1.60133	-0.555511	NA	NA	-0.904144	-0.683381	-1.29378	-1.19577	-1.53301	NA	-0.987827	-1.01222	NA	NA	0.85016	1.57452	1.56384	-0.408294	0.279467	0.241291
CATTATCGTTCGAATC_1_1	Spleen	1.48726	-0.522017	-0.355448	-1.46058	1.46752	-0.63335	-0.550661	-0.27556	4.78167	-0.396877	-0.339884	-0.349556	-0.493311	0.998987	-1.14076	0.761581	-1.3169	0.719301	1.04916	-0.493279	-0.77013	NA	NA	NA	0.323142	0.556401	NA	NA	0.214488	0.339412	NA	NA	-0.983157	-1.04387	-0.670115	-1.19812	-1.19439	NA	-0.88254	-0.321105	NA	NA	0.917697	1.39469	0.235288	-0.66749	0.192739	-0.229188
CATTCGCAGCTCTCGG_1_1	Spleen	1.66383	1.9696	-0.355448	-1.46058	-0.739811	-0.63335	-0.550661	-0.27556	-0.225771	-0.396877	-0.339884	-0.349556	-0.493311	-1.0993	-1.14076	0.667512	-1.3169	0.627282	-0.862653	-0.493279	1.08505	NA	NA	NA	-0.925917	0.53447	NA	NA	-1.16988	0.264586	NA	NA	-0.868628	-0.738984	-0.461432	-1.18166	-1.4402	NA	-1.25815	-1.48931	NA	NA	1.18339	1.77825	1.74319	0.125038	0.435978	0.157059
CATTCGCGTAATCGTC_1_1	Spleen	1.40556	1.68831	-0.355448	0.289538	1.13126	-0.63335	1.71844	-0.27556	-0.225771	-0.396877	-0.339884	-0.349556	-0.493311	0.927156	0.680065	-1.1102	-1.3169	0.893685	-0.862653	-0.493279	-0.77013	NA	NA	NA	-0.57451	-0.575602	NA	NA	-0.577826	0.366349	NA	NA	-0.0549565	-0.680588	-0.151649	-0.860292	-1.4361	NA	-0.908514	-0.935551	NA	NA	1.06567	1.90379	1.83471	-0.371453	0.541474	0.16586
CATTCGCGTCAACTGT_1_1	Spleen	1.42706	1.71172	-0.355448	0.875262	-0.739811	1.78932	-0.550661	-0.27556	-0.225771	-0.396877	-0.339884	-0.349556	-0.493311	0.698179	0.474323	0.708204	-1.3169	-1.11171	-0.862653	-0.493279	-0.77013	NA	NA	NA	0.259935	0.67112	NA	NA	-1.29916	-0.935628	NA	NA	-1.08731	-0.928405	-0.922344	-1.30655	-0.157784	NA	-0.683616	-1.07514	NA	NA	1.03744	1.69006	1.70297	-0.493312	0.250757	-0.168642
CCAATCCAGCTGAACG_1_1	Spleen	1.66865	-0.522017	-0.355448	0.516421	-0.739811	-0.63335	-0.550661	4.08293	-0.225771	-0.396877	-0.339884	-0.349556	-0.493311	0.909921	-1.14076	-1.1102	-1.3169	-1.11171	1.21343	-0.493279	-0.77013	NA	NA	NA	-0.327289	-0.0728644	NA	NA	1.74836	0.444169	NA	NA	-0.803582	-1.11317	-1.55096	-1.20805	-1.668	NA	-1.29802	-1.08665	NA	NA	0.717577	1.22938	0.789134	-0.95042	0.0919006	-0.0650887
CCAATCCCACCCATTC_1_1	Spleen	-0.623838	-0.522017	2.74589	-1.46058	-0.739811	-0.63335	1.76509	-0.27556	-0.225771	2.5263	-0.339884	-0.349556	-0.493311	0.963844	-1.14076	0.976963	-1.3169	-1.11171	-0.862653	-0.493279	-0.77013	NA	NA	NA	-0.25751	0.908992	NA	NA	-0.297462	0.815307	NA	NA	-1.19266	-1.2132	-1.11892	-1.27023	-1.65067	NA	-1.58214	-1.31754	NA	NA	0.851552	1.51248	1.25142	-0.608589	0.377792	0.0566549
CCAATCCGTCCTCCAT_1_1	Spleen	1.59108	1.89036	2.5384	-1.46058	-0.739811	-0.63335	1.61015	-0.27556	-0.225771	-0.396877	-0.339884	-0.349556	-0.493311	-1.0993	-1.14076	0.603277	-1.3169	-1.11171	1.14318	-0.493279	-0.77013	NA	NA	NA	-0.104229	-0.803352	NA	NA	-1.19843	-0.935628	NA	NA	-1.07494	-1.10399	-0.985235	-1.17147	-0.976854	NA	-0.944215	-0.501035	NA	NA	1.12475	1.76211	2.00644	-0.483664	0.52777	-0.2432
CCAATCCGTTGTACAC_1_1	Spleen	-0.623838	1.77087	2.79693	0.354911	1.20116	1.68143	-0.550661	-0.27556	-0.225771	-0.396877	-0.339884	-0.349556	-0.493311	-1.0993	-1.14076	-1.1102	0.390437	-1.11171	-0.862653	-0.493279	-0.77013	NA	NA	NA	-0.549769	-0.449074	NA	NA	-0.583378	-0.935628	NA	NA	-1.2174	-1.10918	-1.17305	-1.32771	-0.532431	NA	-1.1751	-1.09917	NA	NA	0.845638	1.59283	1.96393	-0.685198	0.489022	0.0662575
CCAATCCTCTATCCCG_1_1	Spleen	-0.623838	-0.522017	-0.355448	0.322206	-0.739811	-0.63335	-0.550661	-0.27556	-0.225771	-0.396877	-0.339884	-0.349556	-0.493311	-1.0993	-1.14076	0.722733	-1.3169	1.07046	-0.862653	-0.493279	-0.77013	NA	NA	NA	-0.316464	-1.1357	NA	NA	-0.760241	-0.56449	NA	NA	-0.601262	-0.876926	-1.08815	-1.1443	-0.329716	NA	-0.795424	-0.779984	NA	NA	1.06293	1.56706	1.0194	-0.244227	0.381035	-0.0855874
CCACCTAAGTGGGATC_1_1	Spleen	1.47835	2.07581	-0.355448	0.352311	-0.739811	-0.63335	-0.550661	-0.27556	-0.225771	-0.396877	-0.339884	-0.349556	-0.493311	0.743137	-1.14076	-1.1102	-1.3169	-1.11171	-0.862653	-0.493279	-0.77013	NA	NA	NA	-0.523674	-0.202766	NA	NA	-0.910534	1.85689	NA	NA	-0.512273	-0.928804	-0.816002	-1.12705	-1.66344	NA	-1.05976	-1.78827	NA	NA	0.950354	1.71526	1.14028	-0.129413	0.384563	-0.377914
CCACCTACAGGATCGA_1_1	Spleen	1.24205	1.8174	-0.355448	0.635911	0.98051	-0.63335	-0.550661	-0.27556	-0.225771	-0.396877	-0.339884	-0.349556	-0.493311	0.536035	-1.14076	0.544172	-1.3169	-1.11171	1.08251	-0.493279	-0.77013	NA	NA	NA	-0.387596	-0.3546	NA	NA	-1.35348	-0.935628	NA	NA	-0.908534	-1.08617	-0.703371	-1.28381	-1.1066	NA	-1.33394	-1.40818	NA	NA	1.23493	1.67637	1.51735	-0.217462	0.661049	0.0324008
CCACGGAAGATCGGGT_1_1	Spleen	-0.623838	-0.522017	-0.355448	0.563459	-0.739811	-0.63335	-0.550661	-0.27556	-0.225771	2.91573	-0.339884	-0.349556	-0.493311	-1.0993	-1.14076	-1.1102	0.58656	0.923937	-0.862653	-0.493279	-0.77013	NA	NA	NA	-0.35261	0.0199227	NA	NA	-0.108703	0.944008	NA	NA	-0.613633	-1.02085	-1.12502	-1.00687	-1.81462	NA	-0.600028	-0.44415	NA	NA	0.639825	1.23056	1.05993	-0.819226	0.0279762	-0.26155
CCACGGAAGCACCGTC_1_1	Spleen	1.80955	2.02896	2.30666	0.0725586	0.899288	1.63681	-0.550661	-0.27556	-0.225771	-0.396877	-0.339884	2.38774	-0.493311	0.458826	-1.14076	0.466063	-1.3169	0.430222	-0.862653	1.65	-0.77013	NA	NA	NA	0.10704	0.82464	NA	NA	-1.31185	-0.935628	NA	NA	-0.856657	-1.12381	-1.00363	-1.22503	-2.06386	NA	-1.54238	-1.78704	NA	NA	1.24577	1.94887	1.97952	-0.0954151	0.662705	0.103725
CCACGGATCATAGCAC_1_1	Spleen	1.39671	-0.522017	-0.355448	0.2819	-0.739811	-0.63335	-0.550661	-0.27556	-0.225771	-0.396877	-0.339884	-0.349556	-0.493311	-1.0993	-1.14076	-1.1102	0.321775	-1.11171	0.967152	-0.493279	-0.77013	NA	NA	NA	-0.41717	2.22826	NA	NA	-0.0476336	1.31215	NA	NA	-0.967993	-0.994649	-1.19849	-1.05598	-2.00662	NA	-1.27814	-0.935663	NA	NA	1.04018	1.5612	1.74489	-0.0675203	0.410987	-0.243144
CCACGGATCCGAAGAG_1_1	Spleen	1.30111	1.88205	-0.355448	0.687223	1.29527	1.50607	-0.550661	-0.27556	-0.225771	-0.396877	-0.339884	-0.349556	-0.493311	0.587799	-1.14076	0.596538	-1.3169	0.557854	-0.862653	-0.493279	-0.77013	NA	NA	NA	-0.808395	0.00980049	NA	NA	-0.619067	1.37201	NA	NA	-0.8806	-0.988397	-0.984186	-1.25795	-0.944019	NA	-1.28434	-1.4607	NA	NA	1.1877	1.6892	1.75129	-0.245532	0.470764	0.279177
CCACTACAGGTGCACA_1_1	Spleen	-0.623838	1.81207	-0.355448	-1.46058	1.23603	-0.63335	-0.550661	-0.27556	-0.225771	-0.396877	-0.339884	-0.349556	-0.493311	-1.0993	-1.14076	-1.1102	0.421111	0.746998	1.07807	-0.493279	1.21277	NA	NA	NA	-0.0823866	1.05745	NA	NA	-0.490187	0.243634	NA	NA	-0.639571	-1.15481	-0.821052	-1.11242	-0.635727	NA	-1.11802	-0.596142	NA	NA	0.91956	1.58929	1.41564	-0.781246	0.334201	-0.274837
CCACTACAGTACGTAA_1_1	Spleen	1.98172	2.18762	-0.355448	-1.46058	1.14037	-0.63335	-0.550661	-0.27556	-0.225771	-0.396877	-0.339884	-0.349556	-0.493311	-1.0993	-1.14076	0.6979	0.336965	0.657008	0.984113	1.96524	1.11676	NA	NA	NA	0.409351	1.03383	NA	NA	-1.00729	-0.935628	NA	NA	-0.80039	-1.15175	-1.08024	-1.10014	-0.798082	NA	-0.813061	-0.506288	NA	NA	1.05656	1.58447	1.76907	-0.474482	0.387029	-0.0990321
CCACTACTCTCTGTCG_1_1	Spleen	1.61355	-0.522017	-0.355448	0.71324	1.32302	-0.63335	-0.550661	-0.27556	-0.225771	-0.396877	-0.339884	-0.349556	-0.493311	0.861625	-1.14076	-1.1102	-1.3169	-1.11171	-0.862653	-0.493279	-0.77013	NA	NA	NA	-0.312212	0.809457	NA	NA	0.00907358	-0.935628	NA	NA	-0.651942	-1.04094	-1.29407	-1.16023	-0.746776	NA	-0.864368	-0.336974	NA	NA	0.699851	1.41609	0.560224	-0.825949	0.109894	0.353359
CCAGCGACAATCCGAT_1_1	Spleen	-0.623838	1.88475	-0.355448	0.832473	1.55873	1.50848	-0.550661	-0.27556	-0.225771	-0.396877	-0.339884	-0.349556	-0.493311	-1.0993	-1.14076	0.849066	0.475236	0.804881	1.13851	-0.493279	-0.77013	NA	NA	NA	-0.672317	0.419751	NA	NA	1.29589	-0.80992	NA	NA	-0.323919	-0.847927	-0.57435	-1.12836	-0.0371578	NA	-0.921127	-0.66085	NA	NA	0.86826	1.50423	0.229862	-0.572983	0.28409	0.282263
CCAGCGACACCAACCG_1_1	Spleen	-0.623838	2.00547	-0.355448	0.296795	1.13902	1.34181	1.72785	-0.27556	-0.225771	-0.396877	-0.339884	-0.349556	-0.493311	1.18302	-1.14076	0.696607	-1.3169	0.655743	-0.862653	-0.493279	-0.77013	NA	NA	NA	-0.0725287	2.27887	NA	NA	-0.768965	0.255606	NA	NA	-0.613633	-0.800572	-0.430273	-1.13907	-0.688401	NA	-0.770732	-0.375754	NA	NA	1.03807	1.65921	0.422506	-0.141251	0.500085	0.186302
CCAGCGATCTATGTGG_1_1	Spleen	1.60884	1.7296	2.31857	0.464843	1.16622	1.09749	1.446	-0.27556	-0.225771	-0.396877	-0.339884	-0.349556	-0.493311	-1.0993	-1.14076	0.473111	-1.3169	0.437116	-0.862653	1.65959	-0.77013	NA	NA	NA	-0.210733	0.362392	NA	NA	-0.747154	-0.136483	NA	NA	-1.10407	-0.935189	-1.11464	-1.22529	-1.50223	NA	-1.1937	-0.64308	NA	NA	1.2489	1.98432	3.00799	-0.0249999	0.719877	0.195646
CCATGTCAGACAGAGA_1_1	Spleen	-0.623838	-0.522017	-0.355448	-1.46058	1.48032	-0.63335	2.14175	-0.27556	-0.225771	-0.396877	-0.339884	-0.349556	-0.493311	-1.0993	-1.14076	1.02482	-1.3169	-1.11171	-0.862653	-0.493279	-0.77013	NA	NA	NA	-0.387596	-0.317485	NA	NA	-1.47364	2.76977	NA	NA	-0.832314	-0.981347	-1.89467	-1.15788	-0.87333	NA	-1.33565	-0.599718	NA	NA	0.575122	1.24012	1.06069	-0.779225	-0.0504899	-0.328214
CCATGTCCACGCATCG_1_1	Spleen	-0.623838	2.04318	-0.355448	0.326554	-0.739811	1.81018	2.08274	-0.27556	-0.225771	-0.396877	-0.339884	-0.349556	-0.493311	-1.0993	-1.14076	-1.1102	0.363769	-1.11171	-0.862653	2.34614	-0.77013	NA	NA	NA	-0.546676	0.531095	NA	NA	-0.360514	-0.52558	NA	NA	-0.851868	-1.13658	-0.811428	-1.05938	-0.401544	NA	-1.17766	-0.274166	NA	NA	0.908439	1.71231	1.21365	-0.244432	0.45967	-0.227028
CCATGTCCAGGCTGAA_1_1	Spleen	1.44151	1.72746	-0.355448	0.320535	-0.739811	-0.63335	-0.550661	-0.27556	-0.225771	-0.396877	-0.339884	-0.349556	-0.493311	-1.0993	-1.14076	1.11884	-1.3169	-1.11171	-0.862653	-0.493279	-0.77013	NA	NA	NA	-0.358409	-0.11504	NA	NA	-0.48186	-0.63333	NA	NA	-0.825131	-1.13977	-1.00429	-1.2347	-1.44476	NA	-1.0789	-1.62298	NA	NA	1.06667	1.64	0.945112	-0.284975	0.303573	-0.209865
CCATGTCTCCACTGGG_1_1	Spleen	1.80532	1.89638	2.30039	0.555615	0.895427	-0.63335	1.74717	-0.27556	-0.225771	-0.396877	-0.339884	-0.349556	-0.493311	0.846772	-1.14076	-1.1102	-1.3169	-1.11171	0.743527	-0.493279	-0.77013	NA	NA	NA	-0.00410296	0.318529	NA	NA	-0.906172	-0.166414	NA	NA	-1.13879	-1.15401	-1.07738	-1.21719	-1.38639	NA	-1.18761	-1.30614	NA	NA	1.28937	1.93026	1.46184	-0.0420149	0.765312	0.41679
CCATGTCTCGCAGGCT_1_1	Spleen	-0.623838	-0.522017	-0.355448	0.613293	-0.739811	-0.63335	-0.550661	-0.27556	-0.225771	-0.396877	-0.339884	-0.349556	-0.493311	-1.0993	-1.14076	-1.1102	-1.3169	-1.11171	-0.862653	-0.493279	-0.77013	NA	NA	NA	-0.700537	-1.07665	NA	NA	0.471852	-0.684212	NA	NA	-0.906139	-0.990525	-1.01258	-1.15187	-1.19485	NA	-0.436271	-0.725781	NA	NA	0.487846	1.29125	0.412578	-1.01375	0.00654964	-0.228063
CCATTCGCAAATCCGT_1_1	Spleen	1.55928	2.03607	-0.355448	-1.46058	1.01279	1.20911	-0.550661	-0.27556	-0.225771	-0.396877	-0.339884	-0.349556	-0.493311	0.814062	-1.14076	-1.1102	-1.3169	0.536992	-0.862653	1.79841	-0.77013	NA	NA	NA	-0.181353	1.103	NA	NA	-1.28805	0.144864	NA	NA	-1.18069	-1.06821	-1.27444	-1.22529	-1.48649	NA	-1.36814	-1.38962	NA	NA	1.11921	1.72205	1.35251	-0.208806	0.482011	0.0781593
CCATTCGTCACCTCGT_1_1	Spleen	1.28367	-0.522017	2.50089	0.184417	-0.739811	-0.63335	1.58215	-0.27556	-0.225771	-0.396877	-0.339884	-0.349556	-0.493311	0.81988	-1.14076	0.581069	0.459005	0.787523	-0.862653	-0.493279	-0.77013	NA	NA	NA	-0.723346	-0.742619	NA	NA	-1.08502	-0.489663	NA	NA	-0.873018	-0.947959	-0.751491	-1.30837	-1.55102	NA	-1.15607	-1.25261	NA	NA	1.21267	1.85375	2.08876	-0.000709516	0.600134	-0.0956893
CCATTCGTCAGTCCCT_1_1	Spleen	1.61293	-0.522017	-0.355448	0.712706	1.06203	-0.63335	1.63447	-0.27556	-0.225771	-0.396877	-0.339884	-0.349556	-0.493311	0.613525	-1.14076	-1.1102	0.268055	-1.11171	-0.862653	-0.493279	-0.77013	NA	NA	NA	0.127916	0.210558	NA	NA	-0.671809	-0.543538	NA	NA	-0.960411	-1.11809	-0.662396	-1.18558	0.450135	NA	-0.928823	-0.063502	NA	NA	1.06454	1.85291	1.82219	-0.296172	0.609882	0.28431
CCATTCGTCCAGGGCT_1_1	Spleen	1.7829	1.61118	-0.355448	0.228472	-0.739811	-0.63335	-0.550661	-0.27556	4.41993	-0.396877	3.17969	-0.349556	-0.493311	0.61728	-1.14076	-1.1102	0.500622	0.83203	1.16686	-0.493279	-0.77013	NA	NA	NA	0.113999	-0.558732	NA	NA	-1.34873	0.489064	NA	NA	-0.566544	-0.962325	-0.378722	-0.769369	-0.974574	NA	-0.611358	-0.740868	NA	NA	1.10382	1.79238	0.9853	-0.0511772	0.525971	-0.0709862
CCATTCGTCTTGTATC_1_1	Spleen	-0.623838	2.49007	-0.355448	-1.46058	1.20332	-0.63335	-0.550661	-0.27556	-0.225771	-0.396877	-0.339884	-0.349556	-0.493311	-1.0993	-1.14076	0.758438	-1.3169	-1.11171	-0.862653	-0.493279	-0.77013	NA	NA	NA	-0.424129	2.03256	NA	NA	-1.21866	0.0760234	NA	NA	-0.915318	-1.4118	-1.03459	-0.977342	-1.10158	NA	-1.05891	-0.648333	NA	NA	0.91894	1.45352	1.43469	-0.508603	0.468037	0.179158
CCCAATCAGTGAAGAG_1_1	Spleen	-0.623838	-0.522017	-0.355448	0.481869	-0.739811	-0.63335	-0.550661	-0.27556	-0.225771	-0.396877	-0.339884	-0.349556	-0.493311	-1.0993	-1.14076	0.886888	0.509831	-1.11171	-0.862653	-0.493279	-0.77013	NA	NA	NA	-0.341979	2.90476	NA	NA	0.697094	2.02151	NA	NA	-0.572131	-1.03416	-1.59928	-1.14691	-1.11595	NA	-1.63879	-0.568314	NA	NA	0.814658	1.41175	0.67374	-0.397739	0.160854	-0.0791281
CCCAATCGTGCCTTGG_1_1	Spleen	-0.623838	1.93543	-0.355448	0.729585	-0.739811	-0.63335	-0.550661	-0.27556	-0.225771	-0.396877	-0.339884	-0.349556	-0.493311	-1.0993	0.636078	0.890322	-1.3169	1.09102	1.43727	-0.493279	-0.77013	NA	NA	NA	-0.502799	0.666059	NA	NA	-0.50367	0.183773	NA	NA	-0.603257	-0.926409	-1.04508	-1.01026	-0.743812	NA	-1.00963	-0.628663	NA	NA	0.63016	1.36797	1.27476	-0.983753	0.0692223	-0.198871
CCCAGTTCACAGACAG_1_1	Spleen	-0.623838	1.86801	-0.355448	0.676085	1.28339	-0.63335	1.90292	-0.27556	-0.225771	-0.396877	-0.339884	-0.349556	-0.493311	-1.0993	-1.14076	0.835439	-1.3169	-1.11171	-0.862653	-0.493279	-0.77013	NA	NA	NA	-0.682948	-0.3546	NA	NA	-1.14173	-0.935628	NA	NA	-0.42488	-0.822121	-0.595218	-1.23835	-1.06464	NA	-1.26692	-0.943821	NA	NA	0.716807	1.43505	1.41685	-0.572147	0.265689	-0.365871
CCCAGTTGTGTCTGAT_1_1	Spleen	1.34779	-0.522017	2.17632	-0.00250959	1.078	-0.63335	-0.550661	-0.27556	-0.225771	-0.396877	-0.339884	-0.349556	-0.493311	0.382534	-1.14076	-1.1102	-1.3169	-1.11171	-0.862653	-0.493279	-0.77013	NA	NA	NA	-0.893251	-0.796604	NA	NA	-1.48673	-0.935628	NA	NA	-1.06337	-1.08856	-1.03097	-1.23261	-1.69514	NA	-1.52998	-1.52452	NA	NA	1.31304	1.85602	1.47146	0.00140528	0.687367	0.0992733
CCCATACAGGTCGGAT_1_1	Spleen	1.70146	-0.522017	-0.355448	-1.46058	1.14334	-0.63335	1.73309	-0.27556	-0.225771	-0.396877	-0.339884	-0.349556	-0.493311	-1.0993	-1.14076	-1.1102	-1.3169	-1.11171	0.987036	-0.493279	-0.77013	NA	NA	NA	-0.228516	0.851633	NA	NA	-0.617085	-0.935628	NA	NA	-1.01109	-1.40142	-0.756256	-1.37212	-1.01106	NA	-1.35542	-1.27887	NA	NA	1.00956	1.67661	1.82328	-0.375623	0.478602	0.148749
CCCATACAGGTGGGTT_1_1	Spleen	1.61288	2.2227	-0.355448	-1.46058	1.58363	1.5346	-0.550661	-0.27556	-0.225771	-0.396877	3.17286	-0.349556	-0.493311	-1.0993	-1.14076	-1.1102	-1.3169	-1.11171	-0.862653	-0.493279	-0.77013	NA	NA	NA	0.374171	1.11312	NA	NA	0.457179	1.94668	NA	NA	-0.761283	-0.49968	-1.13522	-0.904186	-1.33417	NA	-1.46456	-1.38124	NA	NA	0.570669	1.433	0.876724	-0.747414	0.0815373	0.22412
CCCATACGTCCGCTGA_1_1	Spleen	-0.623838	1.51921	-0.355448	0.398912	1.2482	-0.63335	-0.550661	-0.27556	-0.225771	-0.396877	-0.339884	-0.349556	-0.493311	0.543271	-1.14076	0.551492	0.203046	-1.11171	0.834575	-0.493279	-0.77013	NA	NA	NA	-0.627279	1.07938	NA	NA	-1.02117	-0.935628	NA	NA	-0.807174	-1.10492	-1.13846	-1.13515	-2.37238	NA	-1.2729	-1.68087	NA	NA	1.09129	1.8344	1.91876	-0.288913	0.606311	0.0864597
CCCATACTCGCCATAA_1_1	Spleen	-0.623838	1.83624	-0.355448	0.406666	-0.739811	-0.63335	-0.550661	-0.27556	-0.225771	-0.396877	-0.339884	-0.349556	-0.493311	-1.0993	-1.14076	-1.1102	-1.3169	-1.11171	-0.862653	-0.493279	-0.77013	NA	NA	NA	-0.634818	-0.302302	NA	NA	-0.545705	0.833265	NA	NA	-0.642364	-0.997841	-0.966939	-1.37474	-2.15735	NA	-1.41881	-1.14219	NA	NA	0.901849	1.52683	0.962455	-0.347124	0.190982	-0.292748
CCCTCCTAGGTGCACA_1_1	Spleen	-0.623838	-0.522017	3.02199	-1.46058	-0.739811	-0.63335	-0.550661	-0.27556	-0.225771	-0.396877	-0.339884	-0.349556	-0.493311	0.877502	-1.14076	-1.1102	-1.3169	0.844547	-0.862653	-0.493279	-0.77013	NA	NA	NA	1.21287	2.29236	NA	NA	0.609456	1.48874	NA	NA	-0.884989	-1.20056	-2.08744	-1.29139	-0.099637	NA	-1.06308	-0.33988	NA	NA	0.394341	1.29001	0.842436	-0.928891	0.0182426	-0.154621
CCCTCCTCACAGCCCA_1_1	Spleen	-0.623838	1.62857	2.60129	0.730275	-0.739811	-0.63335	1.97303	-0.27556	-0.225771	-0.396877	-0.339884	-0.349556	-0.493311	0.63127	-1.14076	-1.1102	-1.3169	-1.11171	-0.862653	-0.493279	-0.77013	NA	NA	NA	0.511796	1.05745	NA	NA	-0.70274	-0.80992	NA	NA	-1.07334	-1.0597	-1.4937	-1.12287	-1.31251	NA	-1.06318	-0.775066	NA	NA	1.17916	1.82171	1.82261	-0.27738	0.438139	0.0933748
CCCTCCTTCACAATGC_1_1	Spleen	1.50593	1.97787	2.41153	0.518812	-0.739811	1.70531	1.51542	-0.27556	-0.225771	-0.396877	-0.339884	-0.349556	-0.493311	0.912351	-1.14076	-1.1102	-1.3169	-1.11171	-0.862653	-0.493279	-0.77013	NA	NA	NA	0.687113	2.89126	NA	NA	-0.90062	0.243634	NA	NA	-0.714194	-0.853647	-0.541094	-1.13776	-0.811991	NA	-1.22149	-0.719187	NA	NA	1.14541	1.86211	1.93408	-0.267668	0.571082	-0.238175
CCCTCCTTCGGAGGTA_1_1	Spleen	1.94908	1.79134	-0.355448	0.371119	-0.739811	-0.63335	-0.550661	-0.27556	-0.225771	-0.396877	-0.339884	-0.349556	-0.493311	0.371474	-1.14076	-1.1102	-1.3169	-1.11171	-0.862653	-0.493279	0.782604	NA	NA	NA	-0.25519	-0.540174	NA	NA	-2.00185	-0.935628	NA	NA	-0.784428	-1.17848	-0.489352	-1.24123	-1.74165	NA	-1.66551	-2.04609	NA	NA	1.25803	2.03128	1.57689	-0.0154608	0.687893	0.0896697
CCGGGATAGATGGCGT_1_1	Spleen	-0.623838	2.2713	-0.355448	0.262983	-0.739811	-0.63335	-0.550661	-0.27556	-0.225771	2.42396	-0.339884	-0.349556	-0.493311	-1.0993	0.433147	0.912444	-1.3169	-1.11171	-0.862653	-0.493279	-0.77013	NA	NA	NA	-0.299841	-0.131911	NA	NA	-0.970414	-0.0766223	NA	NA	-0.840295	-1.02445	-0.870888	-1.18505	-2.22553	NA	-1.44211	-1.26602	NA	NA	1.09057	1.89418	1.17241	-0.0313385	0.546258	0.0334945
CCGGGATTCTCCCTGA_1_1	Spleen	1.87108	1.88679	-0.355448	-1.46058	-0.739811	-0.63335	-0.550661	-0.27556	-0.225771	-0.396877	-0.339884	-0.349556	-0.493311	-1.0993	-1.14076	-1.1102	-1.3169	-1.11171	-0.862653	-0.493279	-0.77013	NA	NA	NA	0.112839	1.04733	NA	NA	-0.758258	-0.447761	NA	NA	-0.90175	-0.959531	-0.967892	-0.890338	-1.36929	NA	-0.942826	-0.768137	NA	NA	0.786533	1.53299	2.30604	-0.655083	0.171571	-0.116285
CCGGTAGAGCAGCGTA_1_1	Spleen	-0.623838	-0.522017	-0.355448	0.611747	-0.739811	-0.63335	-0.550661	-0.27556	-0.225771	-0.396877	-0.339884	-0.349556	-0.493311	-1.0993	-1.14076	-1.1102	-1.3169	-1.11171	1.05721	-0.493279	-0.77013	NA	NA	NA	-1.13158	-0.344478	NA	NA	-0.148755	0.692592	NA	NA	-0.22216	-0.754813	-1.4249	-1.11765	-0.655109	NA	-1.10958	-1.2734	NA	NA	0.715131	1.65558	1.16437	-0.519658	0.20187	-0.217384
CCGGTAGAGGCTATCT_1_1	Spleen	1.07666	1.63609	-0.355448	0.390624	-0.739811	1.01487	1.35069	-0.27556	-0.225771	-0.396877	-0.339884	-0.349556	-0.493311	0.637322	-1.14076	-1.1102	-1.3169	-1.11171	0.677322	1.55682	0.803305	NA	NA	NA	-0.627086	-0.3546	NA	NA	-1.62552	-0.935628	NA	NA	-0.845084	-0.612082	-0.45581	-1.00478	-1.92864	NA	-1.5009	-1.87857	NA	NA	1.31385	1.99431	1.42782	0.0401239	0.764571	-0.037832
CCGGTAGCATGATCCA_1_1	Spleen	-0.623838	-0.522017	-0.355448	0.602112	-0.739811	1.25068	-0.550661	-0.27556	-0.225771	-0.396877	-0.339884	-0.349556	-0.493311	0.604308	-1.14076	0.61324	-1.3169	0.574192	-0.862653	1.85012	-0.77013	NA	NA	NA	-0.75002	0.849946	NA	NA	-1.09771	-0.935628	NA	NA	-0.67389	-0.879852	-0.934541	-1.22451	-1.49789	NA	-1.23977	-1.2107	NA	NA	1.1346	1.84145	1.43903	-0.16404	0.533687	0.263232
CCGGTAGGTCCTGCTT_1_1	Spleen	1.41398	-0.522017	-0.355448	-1.46058	1.39974	1.6159	-0.550661	-0.27556	-0.225771	-0.396877	-0.339884	-0.349556	-0.493311	-1.0993	-1.14076	-1.1102	-1.3169	-1.11171	1.23888	-0.493279	-0.77013	NA	NA	NA	-0.125684	0.831388	NA	NA	-1.27497	-0.118525	NA	NA	-0.912524	-1.0005	-0.347562	-1.24828	-0.272481	NA	-0.543162	-1.31687	NA	NA	0.993044	1.57216	1.40953	-0.515225	0.423848	0.0996376
CCGGTAGGTTGTCGCG_1_1	Spleen	-0.623838	1.92982	-0.355448	-1.46058	-0.739811	-0.63335	-0.550661	-0.27556	-0.225771	-0.396877	-0.339884	-0.349556	-0.493311	-1.0993	-1.14076	1.13699	-1.3169	-1.11171	1.17598	-0.493279	-0.77013	NA	NA	NA	-1.40084	-0.290492	NA	NA	-0.350997	0.0341207	NA	NA	-1.03384	-1.02125	-0.854213	-1.34521	-1.94574	NA	-1.07729	-1.08497	NA	NA	0.597736	1.39014	0.813564	-0.915011	0.18728	-0.410925
CCGTACTAGGACAGAA_1_1	Spleen	1.52466	-0.522017	-0.355448	0.779466	1.24107	1.4491	1.85161	-0.27556	-0.225771	-0.396877	-0.339884	-0.349556	-0.493311	1.03186	-1.14076	-1.1102	-1.3169	-1.11171	1.08303	-0.493279	-0.77013	NA	NA	NA	-0.00429625	1.30882	NA	NA	-0.605188	0.168808	NA	NA	-0.763278	-1.35806	-1.08062	-1.25325	-1.38206	NA	-1.00878	-0.37039	NA	NA	0.900223	1.49157	1.15295	-0.454677	0.320778	0.0326041
CCGTACTGTCGAACAG_1_1	Spleen	-0.623838	-0.522017	-0.355448	0.90007	-0.739811	-0.63335	2.00751	-0.27556	-0.225771	-0.396877	-0.339884	-0.349556	-0.493311	0.905928	-1.14076	-1.1102	-1.3169	-1.11171	-0.862653	-0.493279	-0.77013	NA	NA	NA	0.0753404	-0.38328	NA	NA	-0.592498	-0.232261	NA	NA	-0.111622	-1.17316	-1.01773	-1.29191	-0.243522	NA	-0.640753	-0.762214	NA	NA	0.806013	1.34736	1.47362	-0.714546	0.219099	-0.226625
CCGTACTGTTCGGCAC_1_1	Spleen	-0.623838	1.74668	2.76367	0.722753	-0.739811	-0.63335	-0.550661	-0.27556	-0.225771	-0.396877	-0.339884	-0.349556	-0.493311	-1.0993	-1.14076	0.736662	0.601879	-1.11171	1.0237	-0.493279	-0.77013	NA	NA	NA	-0.604084	-0.0947959	NA	NA	-0.177307	0.665655	NA	NA	-0.548188	-0.769844	-0.916436	-0.765711	-1.65204	NA	-1.19541	-0.82681	NA	NA	0.895148	1.6886	1.56007	-0.314408	0.40012	-0.510442
CCGTGGAAGACAATAC_1_1	Spleen	1.6641	1.96989	3.07055	0.512492	-0.739811	1.58424	-0.550661	-0.27556	-0.225771	-0.396877	-0.339884	-0.349556	-0.493311	-1.0993	-1.14076	-1.1102	-1.3169	-1.11171	1.46598	-0.493279	1.34684	NA	NA	NA	-0.915672	1.08951	NA	NA	0.457576	0.441176	NA	NA	-0.67788	-1.1141	-1.27253	-1.25272	-0.666739	NA	-1.03005	-0.332504	NA	NA	0.557413	1.39385	1.39719	-0.831264	0.0384595	-0.137429
CCGTGGAAGCAGCGTA_1_1	Spleen	1.51357	2.11427	-0.355448	0.871424	-0.739811	-0.63335	-0.550661	-0.27556	-0.225771	-0.396877	-0.339884	-0.349556	-0.493311	-1.0993	-1.14076	0.784907	-1.3169	-1.11171	1.07298	-0.493279	-0.77013	NA	NA	NA	-0.0698226	1.70865	NA	NA	-0.91569	-0.513608	NA	NA	-0.58091	-1.09787	-0.652105	-1.06879	-0.121756	NA	-1.08905	-0.18286	NA	NA	1.04255	1.63103	1.7739	-0.25423	0.264289	-0.205202
CCGTGGAAGCGAAGGG_1_1	Spleen	-0.623838	2.31713	-0.355448	0.644371	1.24957	-0.63335	-0.550661	-0.27556	-0.225771	-0.396877	-0.339884	-0.349556	-0.493311	-1.0993	-1.14076	-1.1102	0.797195	-1.11171	-0.862653	-0.493279	-0.77013	NA	NA	NA	0.215285	-0.693695	NA	NA	-0.520326	0.761432	NA	NA	-0.665909	-0.803765	-0.738818	-1.33293	-0.798082	NA	-1.51469	-0.763332	NA	NA	0.928859	1.45343	1.13041	-0.793527	0.286717	-0.103081
CCGTGGACACGGCGTT_1_1	Spleen	-0.623838	1.69021	-0.355448	-1.46058	-0.739811	1.06267	-0.550661	-0.27556	3.92474	-0.396877	-0.339884	-0.349556	-0.493311	0.434306	-1.14076	0.441258	0.102216	0.405957	-0.862653	1.61628	-0.77013	NA	NA	NA	0.346917	-0.74768	NA	NA	-1.58745	-0.935628	NA	NA	-0.608844	-1.09548	-0.436276	-1.03508	-1.77381	NA	-1.69501	-2.68926	NA	NA	1.28317	1.92728	1.93793	-0.107673	0.728781	0.075072
CCGTGGATCATCTGCC_1_1	Spleen	1.41567	2.00732	-0.355448	-1.46058	1.40131	-0.63335	-0.550661	-0.27556	-0.225771	-0.396877	-0.339884	-0.349556	-0.493311	0.688199	-1.14076	0.698108	-1.3169	0.657211	0.984325	-0.493279	-0.77013	NA	NA	NA	-0.504925	-0.496311	NA	NA	-0.92481	-0.0257404	NA	NA	-0.609642	-1.04599	-0.456001	-0.959053	-0.944703	NA	-0.70617	-0.75562	NA	NA	1.17048	1.729	2.05229	-0.148137	0.520575	-0.0923774
CCGTTCACAGTTTACG_1_1	Spleen	-0.623838	1.5316	-0.355448	0.652971	0.998609	-0.63335	-0.550661	-0.27556	-0.225771	-0.396877	-0.339884	-0.349556	-0.493311	-1.0993	-1.14076	0.561576	0.21227	0.768361	0.844874	1.77987	-0.77013	NA	NA	NA	-0.144047	-0.376531	NA	NA	-0.18722	0.0850025	NA	NA	-0.450818	-0.858569	-0.582068	-0.95644	-0.12358	NA	-0.998836	-0.619946	NA	NA	1.1945	1.80181	1.87551	-0.0768457	0.620978	-0.168167
CCTAAAGAGATATGGT_1_1	Spleen	-0.623838	-0.522017	2.68857	0.292502	1.28683	-0.63335	1.40772	-0.27556	-0.225771	2.07519	-0.339884	-0.349556	-0.493311	-1.0993	-1.14076	0.838747	-1.3169	0.407415	-0.862653	-0.493279	-0.77013	NA	NA	NA	-0.426835	2.483	NA	NA	-0.523895	-0.815906	NA	NA	-0.887384	-0.922286	-1.25357	-1.09152	-1.19257	NA	-1.50389	-1.08307	NA	NA	1.15765	1.79329	1.63066	-0.100149	0.631662	0.114808
CCTAAAGGTACAGTGG_1_1	Spleen	-0.623838	-0.522017	-0.355448	-1.46058	1.3574	-0.63335	-0.550661	-0.27556	-0.225771	-0.396877	-0.339884	-0.349556	-0.493311	0.894303	-1.14076	-1.1102	-1.3169	0.861173	-0.862653	-0.493279	-0.77013	NA	NA	NA	-0.62264	-1.05303	NA	NA	0.192678	-0.935628	NA	NA	-0.332698	-1.03176	-0.753492	-0.79837	-0.857825	NA	-1.32165	-1.11436	NA	NA	0.850501	1.36431	0.758157	-0.648647	0.150585	-0.0792562
CCTACACAGGACGAAA_1_1	Spleen	1.79139	-0.522017	2.83728	0.945681	1.63992	1.43325	-0.550661	-0.27556	-0.225771	-0.396877	-0.339884	-0.349556	-0.493311	-1.0993	-1.14076	-1.1102	-1.3169	-1.11171	1.06822	-0.493279	-0.77013	NA	NA	NA	-0.236248	0.902244	NA	NA	-0.923224	-0.935628	NA	NA	-0.847877	-1.11623	-1.33723	-0.988054	-0.406789	NA	-1.36782	-0.812841	NA	NA	0.845353	1.6102	1.29669	-0.304911	0.288257	0.129842
CCTACACCATCATCCC_1_1	Spleen	1.41439	2.00591	-0.355448	0.541014	1.40012	1.34221	1.7283	-0.27556	-0.225771	-0.396877	-0.339884	-0.349556	-0.493311	-1.0993	-1.14076	0.696969	-1.3169	-1.11171	-0.862653	-0.493279	-0.77013	NA	NA	NA	-0.244753	0.355643	NA	NA	-0.561171	0.303495	NA	NA	-1.08372	-1.13153	-0.652867	-1.26213	-0.0873236	NA	-0.570526	-0.190906	NA	NA	0.978016	1.59309	1.51395	-0.427302	0.435805	0.419574
CCTACACGTTTGCATG_1_1	Spleen	1.49097	2.08959	-0.355448	-1.46058	-0.739811	-0.63335	-0.550661	-0.27556	-0.225771	2.58797	-0.339884	-0.349556	-0.493311	0.754198	-1.14076	-1.1102	0.398227	-1.11171	1.05252	-0.493279	-0.77013	NA	NA	NA	-1.06045	-1.04966	NA	NA	-0.826068	-0.935628	NA	NA	-1.02546	-0.79871	-1.09891	-1.09622	-1.68738	NA	-0.971045	-0.818987	NA	NA	1.13703	1.54452	1.39436	-0.317334	0.371724	-0.415247
CCTACACTCCAAACAC_1_1	Spleen	-0.623838	1.63173	-0.355448	0.488408	-0.739811	1.2833	1.66035	-0.27556	-0.225771	2.7929	-0.339884	-0.349556	-0.493311	1.02668	-1.14076	-1.1102	-1.3169	-1.11171	0.928126	-0.493279	1.05956	NA	NA	NA	0.472751	1.30376	NA	NA	-0.357739	0.0939817	NA	NA	-1.03224	-0.963123	-0.962079	-1.02803	-0.656705	NA	-0.868751	-0.679737	NA	NA	1.04766	1.58329	1.04584	-0.201767	0.442225	0.122821
CCTACACTCTTGCCGT_1_1	Spleen	1.50568	-0.522017	2.83333	0.375874	-0.739811	-0.63335	-0.550661	-0.27556	-0.225771	-0.396877	-0.339884	-0.349556	-0.493311	-1.0993	-1.14076	0.777911	0.41015	-1.11171	1.06583	-0.493279	-0.77013	NA	NA	NA	-0.64255	0.684616	NA	NA	-1.01285	-0.851823	NA	NA	-0.429269	-0.948624	-1.15447	-1.2313	-1.12507	NA	-0.939298	-0.369608	NA	NA	0.954482	1.5509	1.29032	-0.295959	0.283335	-0.136369
CCTACCAAGCTGCGAA_1_1	Spleen	1.58283	2.18989	-0.355448	0.686688	-0.739811	-0.63335	-0.550661	-0.27556	-0.225771	-0.396877	-0.339884	-0.349556	-0.493311	-1.0993	-1.14076	0.846315	-1.3169	-1.11171	-0.862653	-0.493279	-0.77013	NA	NA	NA	-0.412724	0.932611	NA	NA	-0.0773751	1.12658	NA	NA	-1.02905	-1.04373	-1.15714	-1.24933	-1.57611	NA	-1.24126	-0.150338	NA	NA	0.936568	1.48946	0.244812	-0.622815	0.27799	-0.253692
CCTACCACAAGGCTCC_1_1	Spleen	1.76649	2.20956	-0.355448	0.214398	1.05093	-0.63335	-0.550661	-0.27556	-0.225771	-0.396877	-0.339884	-0.349556	-0.493311	-1.0993	-1.14076	-1.1102	-1.3169	-1.11171	0.896266	-0.493279	-0.77013	NA	NA	NA	-0.564846	1.23459	NA	NA	-1.43716	-0.729107	NA	NA	-0.811963	-0.775963	-0.544334	-1.17878	-1.44089	NA	-1.09686	-1.08173	NA	NA	1.08895	1.77163	0.726506	-0.139292	0.517997	0.0417812
CCTAGCTCATCCAACA_1_1	Spleen	1.80732	2.12589	-0.355448	-1.46058	-0.739811	-0.63335	-0.550661	-0.27556	4.86931	-0.396877	-0.339884	-0.349556	-0.493311	0.783323	-1.14076	0.79434	-1.3169	-1.11171	-0.862653	-0.493279	-0.77013	NA	NA	NA	-1.08384	-0.282057	NA	NA	1.18604	1.47079	NA	NA	-0.925294	-1.07207	-1.10139	-1.30184	-0.517609	NA	-0.853893	-0.32401	NA	NA	0.785943	1.54609	1.04746	-0.77098	0.123708	0.151769
CCTATTAAGGAGTTTA_1_1	Spleen	1.59611	1.89585	2.96875	-1.46058	-0.739811	-0.63335	-0.550661	-0.27556	-0.225771	-0.396877	-0.339884	-0.349556	-0.493311	-1.0993	-1.14076	-1.1102	-1.3169	-1.11171	-0.862653	-0.493279	-0.77013	NA	NA	NA	-0.289017	-0.880956	NA	NA	-0.902603	0.0670442	NA	NA	0.0719427	-1.02245	-1.06042	-1.16703	-1.83195	NA	-1.42405	-1.5529	NA	NA	0.806096	1.40974	1.08989	-0.96565	0.0847898	-0.483435
CCTATTAAGGGCTTCC_1_1	Spleen	-0.623838	2.06914	-0.355448	1.03329	-0.739811	-0.63335	-0.550661	-0.27556	-0.225771	-0.396877	-0.339884	-0.349556	-0.493311	-1.0993	-1.14076	-1.1102	-1.3169	-1.11171	-0.862653	-0.493279	-0.77013	NA	NA	NA	0.562439	-0.253378	NA	NA	-1.33326	-0.854816	NA	NA	-0.767268	-0.944234	-0.812667	-1.06173	-0.866946	NA	-1.09076	-0.413082	NA	NA	0.92559	1.66021	1.18158	-0.314811	0.364136	0.0637476
CCTATTAGTCGGGTCT_1_1	Spleen	-0.623838	1.74441	-0.355448	0.333961	-0.739811	-0.63335	1.77604	-0.27556	-0.225771	-0.396877	-0.339884	-0.349556	-0.493311	-1.0993	-1.14076	0.734819	-1.3169	-1.11171	1.27804	-0.493279	1.15529	NA	NA	NA	-1.27848	0.949481	NA	NA	-0.437842	1.10264	NA	NA	-0.393355	-0.752552	-0.455143	-0.728088	-2.08164	NA	-1.17232	-0.750144	NA	NA	1.11647	1.61469	0.336354	-0.348814	0.334688	-0.137029
CCTCAGTGTAGGGTAC_1_1	Spleen	1.54483	1.83999	2.89196	1.04171	-0.739811	-0.63335	-0.550661	-0.27556	-0.225771	-0.396877	-0.339884	-0.349556	-0.493311	-1.0993	-1.14076	-1.1102	-1.3169	-1.11171	1.10129	-0.493279	-0.77013	NA	NA	NA	0.721519	-0.511494	NA	NA	-1.24483	0.593821	NA	NA	-0.438049	-1.42111	-1.20154	-1.25481	-1.73664	NA	-1.47717	-1.37577	NA	NA	1.007	1.54848	1.41702	-0.82513	0.335247	-0.157248
CCTCAGTGTTGTGGAG_1_1	Spleen	1.57896	2.18567	2.94307	-1.46058	-0.739811	-0.63335	-0.550661	-0.27556	-0.225771	-0.396877	-0.339884	-0.349556	-0.493311	1.07957	-1.14076	-1.1102	0.469582	-1.11171	-0.862653	-0.493279	-0.77013	NA	NA	NA	-0.814967	-0.568854	NA	NA	-1.40385	0.2586	NA	NA	-0.538211	-0.829038	-1.04746	-1.15631	-1.18117	NA	-1.0045	-0.806247	NA	NA	0.7411	1.37552	1.71488	-0.597555	0.187768	-0.0241596
CCTCAGTTCATCTGTT_1_1	Spleen	1.65052	1.9551	-0.355448	-1.46058	1.61841	-0.63335	-0.550661	-0.27556	-0.225771	-0.396877	-0.339884	-0.349556	-0.493311	-1.0993	-1.14076	-1.1102	-1.3169	-1.11171	-0.862653	-0.493279	-0.77013	NA	NA	NA	0.588727	-1.07497	NA	NA	0.143505	1.5486	NA	NA	-1.10686	-1.14164	-0.728146	-1.34129	-1.5695	NA	-1.45569	-1.3409	NA	NA	0.771329	1.36521	1.14693	-0.98901	0.234308	-0.0642046
CCTCTGAAGTCCAGGA_1_1	Spleen	1.49995	1.79111	-0.355448	0.370933	0.958371	-0.63335	1.50877	-0.27556	-0.225771	-0.396877	-0.339884	-0.349556	-0.493311	-1.0993	-1.14076	0.522881	0.405504	-1.11171	1.21051	-0.493279	-0.77013	NA	NA	NA	-0.963223	0.0536635	NA	NA	-1.14173	0.474099	NA	NA	-0.920106	-0.737121	-0.323264	-1.10928	-1.28583	NA	-1.20952	-1.43891	NA	NA	1.30045	1.98041	2.01499	-0.201578	0.642401	0.0550994
CCTTACGCAGTCTTCC_1_1	Spleen	-0.623838	2.08637	2.8069	0.747753	1.20729	-0.63335	-0.550661	3.73952	-0.225771	-0.396877	-0.339884	-0.349556	-0.493311	-1.0993	-1.14076	0.762262	-1.3169	-1.11171	1.04985	-0.493279	-0.77013	NA	NA	NA	-0.354736	-0.359661	NA	NA	-0.32998	-0.935628	NA	NA	-0.869825	-0.844469	-1.16962	-1.13332	-1.52457	NA	-0.852076	-0.709017	NA	NA	0.930544	1.3825	1.62208	-0.790523	0.330448	-0.111277
CCTTACGGTCTTCAAG_1_1	Spleen	-0.623838	-0.522017	-0.355448	0.698094	-0.739811	1.51826	-0.550661	-0.27556	-0.225771	-0.396877	-0.339884	-0.349556	-0.493311	-1.0993	-1.14076	-1.1102	0.713174	-1.11171	-0.862653	-0.493279	-0.77013	NA	NA	NA	-1.16734	0.767281	NA	NA	-0.122186	-0.935628	NA	NA	-0.744921	-0.875995	-0.725477	-0.948079	-1.13533	NA	-0.889274	-0.686219	NA	NA	0.647558	1.32123	1.74503	-0.690314	0.0448404	0.0453981
CCTTACGGTGCGGTAA_1_1	Spleen	-0.623838	2.15576	-0.355448	-1.46058	1.26587	-0.63335	-0.550661	-0.27556	-0.225771	-0.396877	-0.339884	-0.349556	-0.493311	0.807296	-1.14076	-1.1102	0.447361	0.775071	-0.862653	-0.493279	1.24271	NA	NA	NA	-0.0974634	-0.180835	NA	NA	0.0055046	0.285537	NA	NA	-0.874215	-0.952481	-1.44719	-1.10798	-0.791013	NA	-1.19979	-0.966061	NA	NA	0.645324	1.48058	1.54143	-0.572381	0.24599	-0.0734097
CCTTCCCTCAGGATCT_1_1	Spleen	-0.623838	1.65042	-0.355448	0.259536	1.35976	-0.63335	-0.550661	-0.27556	-0.225771	-0.396877	-0.339884	-0.349556	-0.493311	0.64885	-1.14076	0.6583	0.529953	-1.11171	-0.862653	-0.493279	-0.77013	NA	NA	NA	-0.639457	-0.607656	NA	NA	-0.0757889	-0.621358	NA	NA	-1.01827	-1.01261	-1.30083	-1.22006	-0.532887	NA	-1.16505	-0.528416	NA	NA	1.11754	1.78084	0.74474	-0.188269	0.478483	0.164647
CCTTCCCTCGCACTCT_1_1	Spleen	1.73702	-0.522017	-0.355448	-1.46058	1.43686	-0.63335	-0.550661	-0.27556	-0.225771	-0.396877	-0.339884	-0.349556	-0.493311	-1.0993	-1.14076	-1.1102	-1.3169	-1.11171	1.27534	-0.493279	-0.77013	NA	NA	NA	-0.679469	-0.597533	NA	NA	-0.319669	0.390294	NA	NA	-0.94804	-1.17715	-1.39698	-1.29139	-1.04207	NA	-0.820222	-0.394865	NA	NA	0.494404	1.26322	1.29688	-0.744779	0.108472	-0.160041
CCTTCCCTCGGGAGTA_1_1	Spleen	1.45485	1.43524	-0.355448	0.0891575	0.917035	-0.63335	-0.550661	-0.27556	-0.225771	-0.396877	-0.339884	-0.349556	-0.493311	-1.0993	-1.14076	0.732843	-1.3169	0.446916	0.76475	1.67321	-0.77013	NA	NA	NA	-0.683721	-0.457509	NA	NA	-0.850258	-0.59442	NA	NA	-0.898956	-0.797779	-0.675165	-1.11503	-1.7542	NA	-1.6374	-1.84526	NA	NA	1.21819	1.99768	2.03152	0.0407566	0.669057	0.39277
CCTTCGAAGTGAACGC_1_1	Spleen	-0.623838	-0.522017	-0.355448	-1.46058	-0.739811	1.38283	-0.550661	-0.27556	-0.225771	-0.396877	-0.339884	-0.349556	-0.493311	0.971771	-1.14076	-1.1102	-1.3169	-1.11171	-0.862653	2.0145	-0.77013	NA	NA	NA	-1.47661	-0.452448	NA	NA	-0.905379	0.318461	NA	NA	-0.0565527	-0.92335	-0.507457	-1.10746	-0.778928	NA	-1.18098	-0.939686	NA	NA	1.0216	1.57971	1.0646	-0.501964	0.342394	-0.172421
CCTTCGACACCTGGTG_1_1	Spleen	-0.623838	-0.522017	-0.355448	0.494055	1.34992	-0.63335	-0.550661	-0.27556	-0.225771	-0.396877	-0.339884	-0.349556	-0.493311	0.887191	0.421622	-1.1102	-1.3169	-1.11171	0.934032	1.89857	-0.77013	NA	NA	NA	-0.171495	1.38136	NA	NA	-0.709085	-0.84883	NA	NA	-1.00231	-1.09761	-0.847542	-1.1213	-1.02109	NA	-0.907124	-0.795295	NA	NA	0.986763	1.58106	1.45302	-0.114553	0.441205	-0.00737022
CCTTCGACACGCCAGT_1_1	Spleen	1.34957	1.93505	-0.355448	-1.46058	1.07964	-0.63335	-0.550661	-0.27556	-0.225771	-0.396877	-0.339884	-0.349556	-0.493311	0.630267	-1.14076	-1.1102	-1.3169	-1.11171	-0.862653	-0.493279	-0.77013	NA	NA	NA	-0.0425683	-0.700443	NA	NA	-0.918069	-0.935628	NA	NA	-0.951232	-0.897411	-0.638765	-1.17591	-0.811535	NA	-1.58866	-1.39812	NA	NA	1.13677	1.79895	0.829941	-0.236103	0.6007	0.108142
CCTTCGAGTGCATCTA_1_1	Spleen	1.52215	1.81528	-0.355448	-1.46058	-0.739811	-0.63335	-0.550661	-0.27556	-0.225771	-0.396877	-0.339884	-0.349556	-0.493311	-1.0993	-1.14076	0.792514	-1.3169	0.749561	-0.862653	-0.493279	-0.77013	NA	NA	NA	-0.620128	0.111023	NA	NA	0.05666	0.297509	NA	NA	-0.673092	-1.31017	-0.840205	-1.09361	-0.843003	NA	-0.513019	-0.536686	NA	NA	0.901469	1.56491	1.44337	-0.221242	0.157516	-0.0759539
CCTTTCTCAAGTACCT_1_1	Spleen	1.17394	1.74279	-0.355448	0.899995	0.917714	-0.63335	1.45946	-0.27556	-0.225771	-0.396877	-0.339884	-0.349556	-0.493311	-1.0993	-1.14076	0.7335	0.141113	-1.11171	-0.862653	-0.493279	-0.77013	NA	NA	NA	1.70809	-0.00538286	NA	NA	-1.47602	-0.435788	NA	NA	-0.34467	-1.21147	-0.775409	-1.15135	-1.34352	NA	-1.49214	-1.63784	NA	NA	1.29613	1.84676	2.76809	-0.152851	0.755353	0.191254
CCTTTCTCATTACGAC_1_1	Spleen	1.4012	1.99149	-0.355448	-1.46058	1.38792	-0.63335	-0.550661	-0.27556	-0.225771	-0.396877	-0.339884	-0.349556	-0.493311	-1.0993	-1.14076	0.685274	-1.3169	0.644657	-0.862653	1.94807	1.10359	NA	NA	NA	-0.0269115	0.728479	NA	NA	0.214092	-0.262191	NA	NA	-1.30001	-1.01513	-1.04965	-1.24593	-1.20785	NA	-0.881898	-0.216946	NA	NA	1.13741	1.7318	0.419935	-0.215884	0.474734	-0.11294
CCTTTCTTCAGTGTTG_1_1	Spleen	-0.623838	-0.522017	3.07298	0.51389	-0.739811	-0.63335	-0.550661	-0.27556	-0.225771	-0.396877	-0.339884	-0.349556	-0.493311	0.907349	-1.14076	-1.1102	-1.3169	-1.11171	-0.862653	-0.493279	-0.77013	NA	NA	NA	0.448009	-0.347852	NA	NA	0.162143	1.23134	NA	NA	-1.06656	-1.25949	-1.99301	-1.10798	-0.732866	NA	-0.698153	-0.360891	NA	NA	0.659406	1.30291	1.91496	-0.728463	0.0604105	-0.289862
CGAACATAGACTAGGC_1_1	Spleen	1.5657	1.86273	-0.355448	-1.46058	-0.739811	-0.63335	2.21417	4.42567	-0.225771	-0.396877	-0.339884	-0.349556	-0.493311	0.819694	-1.14076	-1.1102	-1.3169	-1.11171	-0.862653	-0.493279	-0.77013	NA	NA	NA	0.312318	1.49439	NA	NA	0.551956	1.06373	NA	NA	-0.885788	-1.19671	-1.23232	-0.970026	-0.862385	NA	-0.361769	0.26272	NA	NA	0.798636	1.40699	0.499659	-0.771201	0.231028	-0.243929
CGAACATGTGGGTCAA_1_1	Spleen	-0.623838	1.73354	-0.355448	-1.46058	-0.739811	-0.63335	-0.550661	-0.27556	-0.225771	-0.396877	-0.339884	-0.349556	-0.493311	-1.0993	-1.14076	-1.1102	-1.3169	-1.11171	-0.862653	-0.493279	-0.77013	NA	NA	NA	-0.537591	1.54838	NA	NA	-0.958914	-0.540545	NA	NA	-1.0486	-1.06608	-1.34295	-1.33529	-1.8242	NA	-1.17734	-0.998136	NA	NA	0.975865	1.58018	0.64864	-0.629927	0.312575	0.0990965
CGAACATTCTCTGAGA_1_1	Spleen	-0.623838	-0.522017	-0.355448	-1.46058	1.48059	-0.63335	-0.550661	-0.27556	-0.225771	-0.396877	-0.339884	-0.349556	-0.493311	-1.0993	-1.14076	-1.1102	-1.3169	0.977061	-0.862653	-0.493279	-0.77013	NA	NA	NA	-0.121818	0.362392	NA	NA	-0.245117	2.40462	NA	NA	-0.601262	-0.786339	-0.977516	-1.01392	-0.761826	NA	-0.964525	-0.750368	NA	NA	0.410962	1.22044	0.601452	-1.21736	-0.105479	-0.163728
CGAATGTTCGTCACGG_1_1	Spleen	1.43952	2.03338	2.73426	0.56276	1.42337	-0.63335	-0.550661	-0.27556	-0.225771	-0.396877	-0.339884	-0.349556	-0.493311	0.7091	-1.14076	-1.1102	-1.3169	0.677894	1.00592	-0.493279	1.13904	NA	NA	NA	0.0726343	-0.511494	NA	NA	-0.241945	0.629738	NA	NA	-0.97757	-1.17715	-0.95884	-1.32301	-1.47646	NA	-0.943467	-0.41867	NA	NA	1.01341	1.6954	1.65483	-0.38458	0.43877	-0.13472
CGACCTTGTCACACGC_1_1	Spleen	1.79043	-0.522017	-0.355448	0.764488	1.22512	-0.63335	-0.550661	-0.27556	-0.225771	2.6111	-0.339884	-0.349556	-0.493311	-1.0993	-1.14076	0.779403	-1.3169	-1.11171	-0.862653	2.07606	-0.77013	NA	NA	NA	0.417276	1.40667	NA	NA	-0.549274	1.12658	NA	NA	-0.908135	-0.986667	-0.977516	-1.37291	-0.931933	NA	-0.894191	-0.530316	NA	NA	0.779763	1.60713	0.654952	-0.725655	0.414578	-0.187975
CGACCTTTCACCGGGT_1_1	Spleen	1.4176	-0.522017	2.70145	0.299922	1.14237	1.34533	-0.550661	-0.27556	-0.225771	-0.396877	-0.339884	-0.349556	-0.493311	-1.0993	-1.14076	-1.1102	0.338723	-1.11171	-0.862653	-0.493279	1.11877	NA	NA	NA	-0.173428	1.59393	NA	NA	-0.783241	0.159829	NA	NA	-0.992335	-1.07366	-1.08948	-1.00242	-1.0765	NA	-1.22726	-1.27395	NA	NA	0.895745	1.50458	1.36066	-0.479923	0.439666	0.106972
CGACTTCAGGAGTTTA_1_1	Spleen	-0.623838	-0.522017	-0.355448	0.42662	-0.739811	-0.63335	1.89617	-0.27556	-0.225771	-0.396877	-0.339884	-0.349556	-0.493311	0.818657	-1.14076	0.830084	-1.3169	-1.11171	-0.862653	-0.493279	-0.77013	NA	NA	NA	-0.574704	1.13843	NA	NA	-0.639688	1.72519	NA	NA	-0.255282	-0.921887	-0.989046	-1.02228	-1.99385	NA	-1.24778	-1.86415	NA	NA	0.733272	1.34936	0.933814	-0.577048	0.200463	0.0278366
CGACTTCTCTGATTCT_1_1	Spleen	-0.623838	-0.522017	3.2951	0.886442	1.66083	1.45515	-0.550661	-0.27556	-0.225771	-0.396877	-0.339884	-0.349556	-0.493311	-1.0993	-1.14076	0.800286	0.430616	-1.11171	-0.862653	-0.493279	1.22361	NA	NA	NA	0.568044	2.30923	NA	NA	-0.220531	-0.0107751	NA	NA	-1.11724	-0.996777	-1.10892	-1.14743	-1.27488	NA	-0.848655	-0.830834	NA	NA	0.969929	1.60144	0.840665	-0.300376	0.313259	-0.285822
CGAGAAGCAGACGCAA_1_1	Spleen	-0.623838	-0.522017	-0.355448	0.633748	1.34649	1.28604	-0.550661	-0.27556	-0.225771	-0.396877	-0.339884	-0.349556	-0.493311	-1.0993	-1.14076	-1.1102	-1.3169	-1.11171	-0.862653	-0.493279	-0.77013	NA	NA	NA	-0.467426	-0.76455	NA	NA	-1.09097	-0.935628	NA	NA	-0.789216	-0.626582	-0.347086	-1.06853	-0.748144	NA	-1.11716	-1.17717	NA	NA	1.14801	1.67161	1.47174	-0.214408	0.517612	0.104689
CGAGAAGCATATACCG_1_1	Spleen	-0.623838	1.93668	-0.355448	0.629094	-0.739811	-0.63335	1.6575	-0.27556	-0.225771	-0.396877	-0.339884	-0.349556	-0.493311	-1.0993	-1.14076	-1.1102	0.284758	-1.11171	0.925817	-0.493279	-0.77013	NA	NA	NA	-1.1571	0.31178	NA	NA	-0.914103	-0.253212	NA	NA	-1.20663	-0.765721	-0.497166	-1.34077	-1.65957	NA	-1.71896	-1.63035	NA	NA	1.07826	1.74099	1.18939	-0.431923	0.537914	0.21619
CGAGAAGTCTGTACGA_1_1	Spleen	1.51316	1.98576	-0.355448	0.382326	1.49147	-0.63335	-0.550661	-0.27556	-0.225771	-0.396877	-0.339884	-0.349556	-0.493311	-1.0993	0.320068	-1.1102	-1.3169	0.497196	-0.862653	-0.493279	-0.77013	NA	NA	NA	-0.635784	0.073908	NA	NA	-1.09691	-0.881753	NA	NA	-1.20703	-1.11317	-0.692603	-1.15579	-2.7094	NA	-1.30989	-1.57112	NA	NA	1.26531	1.81006	1.72617	-0.214441	0.498196	0.399099
CGAGCACAGCAGATCG_1_1	Spleen	1.53107	-0.522017	-0.355448	-1.46058	1.24698	1.4553	-0.550661	-0.27556	-0.225771	-0.396877	-0.339884	-0.349556	-0.493311	-1.0993	-1.14076	0.800423	0.430742	0.757298	1.08883	-0.493279	1.48573	NA	NA	NA	-0.60969	-0.0745514	NA	NA	-0.325618	0.243634	NA	NA	-1.12283	-1.30618	-1.18972	-1.15083	-1.49653	NA	-1.53928	-1.38113	NA	NA	0.788341	1.46783	0.80171	-0.43124	0.169222	0.25593
CGAGCACGTTAGTGGG_1_1	Spleen	-0.623838	-0.522017	-0.355448	0.562599	1.4232	1.64056	-0.550661	-0.27556	-0.225771	-0.396877	-0.339884	-0.349556	-0.493311	-1.0993	-1.14076	-1.1102	-1.3169	-1.11171	-0.862653	-0.493279	-0.77013	NA	NA	NA	-0.681208	0.166695	NA	NA	-0.687671	1.72519	NA	NA	-1.07614	-1.15946	-1.06613	-1.09936	-1.65546	NA	-1.41411	-1.01982	NA	NA	0.760186	1.44585	1.10152	-0.596036	0.12522	-0.241493
CGAGCACTCATGCATG_1_1	Spleen	1.7131	2.02326	-0.355448	-1.46058	1.4148	-0.63335	-0.550661	-0.27556	-0.225771	-0.396877	-0.339884	-0.349556	-0.493311	-1.0993	-1.14076	0.961818	-1.3169	-1.11171	-0.862653	-0.493279	-0.77013	NA	NA	NA	-0.792158	-1.01929	NA	NA	-0.617878	-0.935628	NA	NA	-0.618421	-1.04107	-0.739199	-1.03822	-1.23794	NA	-1.33629	-1.34369	NA	NA	1.1753	1.74239	0.744815	-0.340348	0.471342	-0.404487
CGAGCACTCGCGATCG_1_1	Spleen	-0.623838	1.49834	-0.355448	0.871037	1.23043	-0.63335	-0.550661	-0.27556	-0.225771	-0.396877	-0.339884	-0.349556	-0.493311	0.773608	-1.14076	0.534497	0.416188	0.497164	0.817216	1.74305	-0.77013	NA	NA	NA	1.69823	0.185253	NA	NA	-1.1794	-0.720128	NA	NA	-0.59368	-1.05996	-0.542809	-0.949908	-1.34626	NA	-1.29866	-1.67539	NA	NA	1.22485	1.86717	1.57685	-0.106951	0.644425	0.283123
CGAGCACTCTGACCTC_1_1	Spleen	1.38288	1.66361	2.64946	0.26998	1.37097	1.31168	-0.550661	-0.27556	-0.225771	-0.396877	-0.339884	-0.349556	-0.493311	-1.0993	-1.14076	-1.1102	0.310565	0.628775	0.954634	-0.493279	-0.77013	NA	NA	NA	-0.16183	2.66857	NA	NA	-0.705516	-0.875767	NA	NA	-1.0913	-0.869876	-0.857452	-1.10145	-0.951316	NA	-1.16398	-1.03435	NA	NA	1.00319	1.70581	1.73454	-0.305265	0.309186	0.167101
CGAGCACTCTGGGCCA_1_1	Spleen	1.40573	1.68849	-0.355448	0.975605	-0.739811	-0.63335	-0.550661	-0.27556	-0.225771	-0.396877	-0.339884	-0.349556	-0.493311	-1.0993	-1.14076	-1.1102	-1.3169	0.648594	-0.862653	-0.493279	-0.77013	NA	NA	NA	-0.489462	0.330338	NA	NA	-0.464015	-0.603399	NA	NA	-0.92689	-1.02458	-0.919009	-1.20282	-0.869682	NA	-0.783131	-0.857991	NA	NA	0.959168	1.64616	1.22327	-0.462691	0.363358	0.139871
CGAGCCAAGCGATAGC_1_1	Spleen	1.55316	1.54172	-0.355448	-1.46058	-0.739811	-0.63335	-0.550661	-0.27556	-0.225771	-0.396877	-0.339884	-0.349556	-0.493311	0.561378	-1.14076	-1.1102	-1.3169	0.776456	0.853284	-0.493279	-0.77013	NA	NA	NA	-0.872182	-1.03785	NA	NA	-0.857793	-0.935628	NA	NA	-0.622811	-0.915236	-0.619231	-0.903402	-1.25915	NA	-1.0697	-1.01814	NA	NA	1.20215	1.82398	1.4944	-0.305919	0.517658	-0.0238379
CGAGCCAGTGAAGGCT_1_1	Spleen	1.53064	2.00483	-0.355448	-1.46058	1.59179	-0.63335	-0.550661	-0.27556	-0.225771	-0.396877	-0.339884	-0.349556	-0.493311	0.541744	-1.14076	0.549948	0.201633	0.512279	-0.862653	1.76406	-0.77013	NA	NA	NA	0.0660624	-0.346165	NA	NA	-1.08422	-0.935628	NA	NA	-1.05339	-0.958068	-1.0041	-1.11137	-0.729446	NA	-0.909369	-1.04865	NA	NA	1.22451	1.7871	1.55535	-0.217667	0.520873	0.134637
CGATCGGGTTCCACAA_1_1	Spleen	1.54563	-0.522017	-0.355448	-1.46058	-0.739811	-0.63335	-0.550661	-0.27556	-0.225771	-0.396877	-0.339884	-0.349556	-0.493311	-1.0993	-1.14076	0.813337	0.806762	-1.11171	1.10202	2.1222	1.23723	NA	NA	NA	2.86166	-0.329294	NA	NA	-0.834396	0.39628	NA	NA	-0.684265	-1.19538	-1.1559	-1.27493	0.968439	NA	-0.432103	0.174878	NA	NA	1.01884	1.62737	1.97877	-0.441543	0.334604	-0.00230354
CGATCGGTCACCTTAT_1_1	Spleen	1.40858	1.91846	-0.355448	-0.0913894	0.982091	-0.63335	-0.550661	-0.27556	-0.225771	-0.396877	-0.339884	-0.349556	-0.493311	-1.0993	-1.14076	0.297503	-0.0292761	0.265334	0.575154	-0.493279	-0.77013	NA	NA	NA	1.0362	-0.923132	NA	NA	-1.22064	-0.465719	NA	NA	-1.02825	-1.1278	-0.627425	-1.30315	-1.49858	NA	-1.38033	-2.12242	NA	NA	1.33495	1.86756	1.30704	0.0348608	0.795523	0.331984
CGATCGGTCAGCTCGG_1_1	Spleen	1.64875	1.95317	-0.355448	0.499257	-0.739811	-0.63335	1.99035	-0.27556	-0.225771	-0.396877	-0.339884	-0.349556	-0.493311	-1.0993	-1.14076	-1.1102	0.526183	-1.11171	-0.862653	2.24651	-0.77013	NA	NA	NA	-0.743642	0.180191	NA	NA	-0.108306	-0.935628	NA	NA	-0.541803	-0.906057	-1.2793	-0.828939	-1.33463	NA	-1.57818	-1.27898	NA	NA	0.693497	1.36277	0.3395	-0.787394	0.0912059	-0.203777
CGATCGGTCGAATCCA_1_1	Spleen	1.37562	1.96353	-0.355448	-1.46058	-0.739811	-0.63335	1.68496	-0.27556	-0.225771	-0.396877	-0.339884	-0.349556	-0.493311	0.653095	-1.14076	-1.1102	-1.3169	0.622472	-0.862653	-0.493279	-0.77013	NA	NA	NA	-0.285731	0.272979	NA	NA	-0.634136	-0.935628	NA	NA	-0.860647	-1.05943	-1.40565	-1.20125	-1.90333	NA	-1.53703	-1.1432	NA	NA	0.934309	1.59444	0.89146	-0.463794	0.266669	-0.394107
CGATGGCAGACATAAC_1_1	Spleen	1.20411	1.46889	2.38176	-1.46058	1.20537	1.41156	1.49319	3.19974	-0.225771	2.18309	-0.339884	-0.349556	-0.493311	0.502778	-1.14076	-1.1102	-1.3169	-1.11171	-0.862653	2.05023	-0.77013	NA	NA	NA	-0.286504	1.41848	NA	NA	-1.27774	-0.935628	NA	NA	-0.681871	-1.12301	-0.718807	-1.16964	-1.71862	NA	-1.52495	-1.2763	NA	NA	1.12338	1.81094	1.54149	-0.218706	0.497947	0.0957917
CGATGGCAGCACACAG_1_1	Spleen	-0.623838	1.89585	3.39297	-1.46058	-0.739811	-0.63335	-0.550661	-0.27556	-0.225771	-0.396877	-0.339884	-0.349556	-0.493311	-1.0993	-1.14076	-1.1102	0.483495	0.813714	1.14773	2.18306	-0.77013	NA	NA	NA	-0.495647	-0.813474	NA	NA	-0.08372	1.8958	NA	NA	-0.800789	-1.10625	-1.28597	-1.27598	-1.53027	NA	-1.44853	-0.591448	NA	NA	1.01762	1.60471	1.38619	-0.448616	0.188016	-0.222266
CGATGGCTCCGCATCT_1_1	Spleen	-0.623838	-0.522017	-0.355448	0.624372	-0.739811	-0.63335	-0.550661	-0.27556	-0.225771	-0.396877	3.45704	-0.349556	-0.493311	-1.0993	-1.14076	-1.1102	-1.3169	-1.11171	-0.862653	-0.493279	-0.77013	NA	NA	NA	-0.28747	-0.314111	NA	NA	0.450041	0.15085	NA	NA	-0.224156	-1.08111	-0.647817	-1.27624	0.24035	NA	-0.948812	-0.0811598	NA	NA	0.584357	1.23057	1.2022	-1.3007	0.00612361	-0.189819
CGATGTAAGGTGCTTT_1_1	Spleen	1.46944	1.75788	-0.355448	0.731661	1.19016	-0.63335	1.78986	-0.27556	-0.225771	2.55758	-0.339884	-0.349556	-0.493311	0.735325	-1.14076	-1.1102	0.380763	0.703848	1.03302	-0.493279	-0.77013	NA	NA	NA	-1.07823	-0.832032	NA	NA	-0.269704	-0.109546	NA	NA	-0.97358	-1.1725	-1.13455	-0.906015	-2.15073	NA	-1.66541	-1.21942	NA	NA	0.900776	1.57732	0.528899	-0.422832	0.355668	-0.177661
CGATGTACAATCTGCA_1_1	Spleen	-0.623838	-0.522017	-0.355448	0.711871	-0.739811	1.37342	-0.550661	-0.27556	-0.225771	2.52532	-0.339884	-0.349556	-0.493311	0.715297	-1.14076	0.725521	-1.3169	-1.11171	-0.862653	-0.493279	-0.77013	NA	NA	NA	-0.235281	-0.20614	NA	NA	-1.68461	-0.621358	NA	NA	-0.701824	-0.548233	-0.509744	-1.22424	-1.69651	NA	-1.03518	-1.35923	NA	NA	1.05271	1.59001	0.863354	-0.443624	0.371638	0.404297
CGATGTAGTCTAGTCA_1_1	Spleen	1.78062	2.40572	-0.355448	0.93638	-0.739811	1.42284	1.82132	-0.27556	-0.225771	-0.396877	-0.339884	-0.349556	-0.493311	-1.0993	-1.14076	0.77073	-1.3169	0.728252	-0.862653	-0.493279	-0.77013	NA	NA	NA	-0.649895	-0.617778	NA	NA	-0.9605	-0.824885	NA	NA	-0.917712	-1.06182	-0.885467	-1.25142	-1.88873	NA	-1.21957	-0.820552	NA	NA	0.918157	1.42223	0.753255	-0.469995	0.144243	0.116568
CGATGTATCCCGACTT_1_1	Spleen	1.58584	-0.522017	2.95337	0.445005	1.29748	-0.63335	1.92001	-0.27556	-0.225771	-0.396877	-0.339884	-0.349556	-0.493311	1.08561	-1.14076	-1.1102	-1.3169	-1.11171	1.13843	-0.493279	-0.77013	NA	NA	NA	-0.24282	0.446744	NA	NA	-1.22976	-0.573469	NA	NA	-0.373003	-1.00702	-1.19925	-1.2266	-0.832742	NA	-1.72687	-1.27496	NA	NA	0.869187	1.49183	1.18074	-0.758926	0.19118	0.299238
CGATTGAAGACGCACA_1_1	Spleen	-0.623838	-0.522017	-0.355448	0.443551	1.29592	-0.63335	-0.550661	-0.27556	-0.225771	-0.396877	-0.339884	-0.349556	-0.493311	1.08413	0.598036	-1.1102	-1.3169	-1.11171	1.1369	-0.493279	-0.77013	NA	NA	NA	-0.219625	-0.744306	NA	NA	0.167298	-0.621358	NA	NA	-0.791212	-0.930267	-1.13484	-1.24776	-1.22404	NA	-1.41699	-0.812505	NA	NA	0.552403	1.29796	0.796443	-0.708458	0.183072	-0.179289
CGATTGACACATTCGA_1_1	Spleen	1.54162	-0.522017	-0.355448	0.974527	1.25671	-0.63335	1.87057	-0.27556	-0.225771	-0.396877	-0.339884	-0.349556	-0.493311	0.798588	-1.14076	0.809782	0.668951	-1.11171	-0.862653	-0.493279	-0.77013	NA	NA	NA	-0.464527	0.0890913	NA	NA	-1.67826	-0.935628	NA	NA	-0.903745	-1.08603	-0.927299	-0.935016	-0.185375	NA	-1.15468	-0.582619	NA	NA	0.86906	1.40666	1.55529	-0.420599	0.387363	-0.257962
CGATTGATCGAACTGT_1_1	Spleen	1.27044	1.54114	-0.355448	0.416359	-0.739811	-0.63335	-0.550661	-0.27556	-0.225771	2.27671	-0.339884	-0.349556	-0.493311	-1.0993	0.350986	0.56934	-1.3169	-1.11171	-0.862653	-0.493279	-0.77013	NA	NA	NA	-0.717354	-0.833719	NA	NA	-0.667447	-0.369941	NA	NA	-0.911327	-1.16678	-0.608654	-1.19838	-2.09806	NA	-1.21358	-1.21025	NA	NA	1.2194	1.87975	1.7336	-0.251992	0.509158	0.0137503
CGCCAAGAGGACTGGT_1_1	Spleen	-0.623838	2.25644	-0.355448	0.494983	-0.739811	-0.63335	1.98481	-0.27556	-0.225771	-0.396877	-0.339884	-0.349556	-0.493311	0.888134	-1.14076	-1.1102	-1.3169	-1.11171	1.19091	-0.493279	-0.77013	NA	NA	NA	0.160776	0.512538	NA	NA	0.440921	-0.247226	NA	NA	-0.582506	-1.03908	-1.27196	-1.22242	0.125881	NA	-1.17339	-0.978243	NA	NA	0.696395	1.29587	0.0128558	-0.342079	0.124675	0.30454
CGCCAAGAGTAGCGGT_1_1	Spleen	-0.623838	-0.522017	-0.355448	-1.46058	-0.739811	-0.63335	-0.550661	-0.27556	-0.225771	-0.396877	-0.339884	-0.349556	-0.493311	0.738678	-1.14076	0.749174	-1.3169	-1.11171	1.03648	-0.493279	-0.77013	NA	NA	NA	-0.3673	0.305032	NA	NA	0.117729	-0.768017	NA	NA	-1.08531	-1.17901	-1.09625	-1.19786	-2.07708	NA	-1.28627	-1.57995	NA	NA	0.732073	1.65927	1.37756	-0.707194	0.285534	-0.0405823
CGCCAAGCACGTAAGG_1_1	Spleen	-0.623838	2.01603	-0.355448	0.549025	1.40869	-0.63335	-0.550661	-0.27556	-0.225771	-0.396877	-0.339884	-0.349556	-0.493311	0.943057	-1.14076	-1.1102	-1.3169	-1.11171	1.24766	2.31609	-0.77013	NA	NA	NA	0.339958	-1.01929	NA	NA	-0.580998	1.36902	NA	NA	-0.533822	-0.425322	-1.41832	-1.03012	-0.679964	NA	-1.35061	-1.05077	NA	NA	0.726855	1.32189	0.542245	-0.825065	0.0399604	-0.516979
CGCCAAGGTGGTGTAG_1_1	Spleen	1.39923	1.68141	-0.355448	0.284072	-0.739811	-0.63335	-0.550661	-0.27556	-0.225771	-0.396877	-0.339884	-0.349556	-0.493311	0.921582	-1.14076	-1.1102	-1.3169	-1.11171	-0.862653	-0.493279	-0.77013	NA	NA	NA	-0.0935976	-0.405211	NA	NA	-1.07709	-0.1724	NA	NA	-0.608844	-0.986002	-1.05146	-1.13097	-1.24137	NA	-1.3644	-1.21718	NA	NA	1.18451	1.86684	1.11738	0.000981102	0.530594	-0.227458
CGCCAAGTCCCAAGTA_1_1	Spleen	-0.623838	-0.522017	2.8922	0.409775	1.25981	1.4688	-0.550661	-0.27556	-0.225771	-0.396877	-0.339884	-0.349556	-0.493311	0.801537	-1.14076	-1.1102	-1.3169	-1.11171	1.10144	-0.493279	1.23663	NA	NA	NA	0.0490526	0.730166	NA	NA	-0.594085	1.78206	NA	NA	-0.914519	-1.22291	-1.22222	-1.20387	-1.83287	NA	-0.910759	-1.17438	NA	NA	0.753506	1.27033	1.24714	-0.760741	0.233112	0.173998
CGCGGTACATAGTAAG_1_1	Spleen	1.48282	1.77245	-0.355448	-1.46058	-0.739811	-0.63335	-0.550661	-0.27556	-0.225771	-0.396877	-0.339884	-0.349556	-0.493311	-1.0993	-1.14076	-1.1102	-1.3169	-1.11171	-0.862653	-0.493279	-0.77013	NA	NA	NA	-0.665358	0.711609	NA	NA	-0.402153	-0.905698	NA	NA	-0.768067	-1.17037	-1.37801	-1.15945	-2.04972	NA	-1.18205	-1.22422	NA	NA	1.13584	1.66127	1.24823	-0.168212	0.263544	-0.0866157
CGCGGTACATTCTCAT_1_1	Spleen	-0.623838	2.00674	-0.355448	-1.46058	-0.739811	-0.63335	-0.550661	-0.27556	-0.225771	-0.396877	-0.339884	-0.349556	-0.493311	-1.0993	-1.14076	-1.1102	-1.3169	1.14791	1.23994	2.30581	-0.77013	NA	NA	NA	0.0867447	0.313467	NA	NA	-0.520722	0.530967	NA	NA	-0.954425	-1.03588	-1.42175	-1.16102	-1.40167	NA	-1.25078	-0.947062	NA	NA	0.571772	1.37256	-0.274456	-1.03096	0.0671847	-0.600207
CGCGTTTAGACAGGCT_1_1	Spleen	1.5766	2.28254	-0.355448	0.579861	1.55011	1.49944	1.59404	-0.27556	-0.225771	-0.396877	-0.339884	-0.349556	-0.493311	-1.0993	-1.14076	0.5905	-1.3169	0.796793	-0.862653	-0.493279	-0.77013	NA	NA	NA	0.434672	2.25862	NA	NA	-0.644447	-0.747066	NA	NA	-0.827526	-1.18899	-0.885563	-1.39564	-1.54304	NA	-1.58385	-1.1271	NA	NA	1.20277	1.67876	1.44331	-0.208743	0.581673	0.365299
CGCGTTTAGCTCTCGG_1_1	Spleen	1.3135	-0.522017	-0.355448	-1.46058	1.30674	-0.63335	-0.550661	-0.27556	-0.225771	-0.396877	-0.339884	-0.349556	-0.493311	0.598652	-1.14076	-1.1102	0.254293	-1.11171	0.891799	-0.493279	1.02244	NA	NA	NA	-0.625153	1.38811	NA	NA	-0.632947	-0.0197543	NA	NA	-0.819146	-0.932661	-0.909956	-0.946251	-1.16406	NA	-1.43452	-0.973102	NA	NA	1.0827	1.71253	0.676528	-0.176265	0.467173	0.200085
CGCGTTTCAGACAAGC_1_1	Spleen	1.81922	2.13885	-0.355448	0.259626	1.09929	-0.63335	-0.550661	-0.27556	-0.225771	-0.396877	-0.339884	-0.349556	-0.493311	0.648942	-1.14076	0.658393	-1.3169	0.618362	-0.862653	-0.493279	-0.77013	NA	NA	NA	-0.284958	-0.334355	NA	NA	-0.615498	1.27025	NA	NA	-1.05339	-1.26588	-0.68355	-1.36638	-2.03034	NA	-1.62671	-1.00652	NA	NA	1.01482	1.70024	1.9067	-0.197923	0.57809	0.074599
CGCGTTTCATGCTGGC_1_1	Spleen	1.52131	1.81437	-0.355448	-1.46058	1.49901	1.44585	-0.550661	-0.27556	-0.225771	-0.396877	-0.339884	-0.349556	-0.493311	-1.0993	-1.14076	0.791773	-1.3169	-1.11171	-0.862653	-0.493279	-0.77013	NA	NA	NA	0.264574	2.15234	NA	NA	0.42942	-0.522587	NA	NA	-1.08412	-1.07526	-0.959411	-1.3332	-1.27625	NA	-1.12625	-0.656156	NA	NA	0.677033	1.56918	0.916867	-0.741893	0.282603	-0.221931
CGCGTTTGTTCAGCGC_1_1	Spleen	1.33865	-0.522017	-0.355448	-1.46058	1.06957	-0.63335	-0.550661	-0.27556	-0.225771	-0.396877	2.74218	-0.349556	-0.493311	0.620694	-1.14076	0.629817	-1.3169	0.590408	-0.862653	-0.493279	-0.77013	NA	NA	NA	-0.439205	0.163321	NA	NA	-0.479084	-0.815906	NA	NA	-0.412509	-0.664093	-0.581306	-0.587001	-1.58272	NA	-1.02396	-1.23361	NA	NA	1.14704	1.78461	1.55552	-0.416148	0.551969	-0.238265
CGCTATCAGCTCCTCT_1_1	Spleen	1.62928	-0.522017	-0.355448	0.482466	-0.739811	-0.63335	-0.550661	-0.27556	-0.225771	-0.396877	-0.339884	-0.349556	-0.493311	0.875414	-1.14076	-1.1102	-1.3169	-1.11171	-0.862653	-0.493279	-0.77013	NA	NA	NA	-0.21054	0.34046	NA	NA	0.75737	0.432197	NA	NA	-1.12043	-1.0718	-1.06099	-1.24149	-1.02679	NA	-0.991247	-0.395647	NA	NA	0.717233	1.3522	0.576942	-0.66878	0.193395	-0.170616
CGCTATCTCTGGAGCC_1_1	Spleen	-0.623838	-0.522017	-0.355448	-1.46058	-0.739811	-0.63335	-0.550661	-0.27556	-0.225771	-0.396877	-0.339884	-0.349556	-0.493311	-1.0993	-1.14076	-1.1102	0.827114	-1.11171	-0.862653	-0.493279	-0.77013	NA	NA	NA	-0.582049	0.954542	NA	NA	2.31662	1.91076	NA	NA	-0.469973	-1.44944	-2.03008	-1.19995	-1.18823	NA	-1.38204	0.351121	NA	NA	0.184661	0.845326	0.789639	-1.62252	-0.302198	0.103374
CGCTGGAAGCACGCCT_1_1	Spleen	1.23018	1.49729	-0.355448	-1.46058	0.969564	1.16367	1.52234	-0.27556	-0.225771	-0.396877	-0.339884	-0.349556	-0.493311	-1.0993	-1.14076	-1.1102	-1.3169	0.496331	-0.862653	-0.493279	-0.77013	NA	NA	NA	-1.04788	-0.447387	NA	NA	-1.06162	-0.935628	NA	NA	-0.578915	-0.853381	-0.25599	-0.723385	-1.76514	NA	-1.35222	-2.10387	NA	NA	1.21029	1.8787	1.45631	-0.264199	0.535384	-0.169863
CGCTGGAAGGTGCACA_1_1	Spleen	1.60385	-0.522017	-0.355448	-1.46058	-0.739811	-0.63335	-0.550661	-0.27556	5.05823	-0.396877	-0.339884	-0.349556	-0.493311	-1.0993	-1.14076	-1.1102	-1.3169	0.820426	-0.862653	-0.493279	1.2911	NA	NA	NA	-0.729725	-0.28037	NA	NA	-0.251066	1.47378	NA	NA	-0.577718	-0.989195	-1.14027	-1.05259	-2.14868	NA	-1.52912	-1.52843	NA	NA	0.844351	1.50265	0.895665	-0.563247	0.222395	-0.207488
CGCTGGACATCAGTAC_1_1	Spleen	-0.623838	1.85878	-0.355448	0.424514	-0.739811	-0.63335	1.89344	-0.27556	-0.225771	-0.396877	-0.339884	-0.349556	-0.493311	-1.0993	-1.14076	-1.1102	-1.3169	-1.11171	-0.862653	2.14203	-0.77013	NA	NA	NA	0.418435	0.27804	NA	NA	-0.336325	1.70125	NA	NA	-1.14358	-1.15773	-1.51752	-1.36246	-1.55034	NA	-1.42832	-0.867043	NA	NA	0.695959	1.55189	0.948176	-0.384583	0.177362	-0.0988397
CGCTGGATCGCTTGTC_1_1	Spleen	-0.623838	1.76692	-0.355448	0.351782	1.19781	-0.63335	-0.550661	-0.27556	-0.225771	2.9687	-0.339884	-0.349556	-0.493311	-1.0993	-1.14076	1.15109	-1.3169	-1.11171	-0.862653	-0.493279	1.17441	NA	NA	NA	-0.877787	-0.194331	NA	NA	-1.17741	0.917071	NA	NA	-0.896961	-0.75468	-0.418648	-1.19002	-1.35903	NA	-1.29204	-0.921358	NA	NA	0.877445	1.66028	0.632635	-0.365666	0.500786	-0.0154428
CGGACACAGTGGTCCC_1_1	Spleen	-0.623838	1.57874	-0.355448	0.202783	-0.739811	-0.63335	1.60596	-0.27556	-0.225771	-0.396877	-0.339884	-0.349556	-0.493311	-1.0993	-1.14076	0.599951	-1.3169	-1.11171	1.13976	-0.493279	-0.77013	NA	NA	NA	-0.0149274	0.127893	NA	NA	-1.4213	0.905099	NA	NA	-0.360233	-0.850854	-1.05575	-1.14194	-1.22107	NA	-1.45109	-1.52586	NA	NA	1.09048	1.81724	1.36477	-0.0277228	0.5392	-0.226516
CGGACACGTTGTGGCC_1_1	Spleen	-0.623838	1.94002	-0.355448	0.488843	1.34434	-0.63335	-0.550661	-0.27556	-0.225771	-0.396877	-0.339884	-0.349556	-0.493311	-1.0993	-1.14076	-1.1102	-1.3169	-1.11171	-0.862653	-0.493279	-0.77013	NA	NA	NA	-0.12839	0.838136	NA	NA	-1.14252	0.273565	NA	NA	-0.545394	-0.982677	-0.867267	-1.09152	0.168066	NA	-1.21582	-1.14186	NA	NA	0.8305	1.5546	0.586906	-0.541509	0.155345	-0.336898
CGGACGTCAGGTCTCG_1_1	Spleen	-0.623838	-0.522017	-0.355448	-1.46058	1.48788	-0.63335	-0.550661	-0.27556	-0.225771	-0.396877	-0.339884	-0.349556	-0.493311	-1.0993	-1.14076	-1.1102	-1.3169	-1.11171	-0.862653	-0.493279	1.20359	NA	NA	NA	-0.255964	-0.384967	NA	NA	-0.0198748	-0.935628	NA	NA	-0.962007	-1.13379	-1.25433	-1.02594	-1.66413	NA	-1.3333	-1.09626	NA	NA	0.874632	1.50359	0.824118	-0.421217	0.404664	-0.236479
CGGACTGAGTAGATGT_1_1	Spleen	1.60311	1.90346	-0.355448	0.847332	1.72761	-0.63335	-0.550661	-0.27556	-0.225771	-0.396877	-0.339884	-0.349556	-0.493311	0.852476	-1.14076	1.11549	-1.3169	-1.11171	-0.862653	-0.493279	-0.77013	NA	NA	NA	0.0349422	-0.58235	NA	NA	-0.322445	-0.654281	NA	NA	-0.743724	-1.06781	-1.27901	-1.26971	-0.366428	NA	-0.993813	-0.61447	NA	NA	0.692679	1.46582	1.92799	-0.528923	0.177423	-0.0431986
CGGACTGCACTCAGGC_1_1	Spleen	-0.623838	-0.522017	2.41349	-1.46058	0.965066	-0.63335	1.51689	-0.27556	-0.225771	-0.396877	-0.339884	-0.349556	-0.493311	-1.0993	-1.14076	-1.1102	-1.3169	-1.11171	1.06726	-0.493279	0.940836	NA	NA	NA	-0.429927	2.50662	NA	NA	-0.747947	-0.935628	NA	NA	-1.04421	-0.829571	-0.437324	-1.06826	-1.16954	NA	-1.10904	-1.36057	NA	NA	1.13279	1.72448	2.10155	-0.107586	0.630371	0.161659
CGGACTGCATCACGTA_1_1	Spleen	1.61877	1.92052	-0.355448	0.229795	1.06739	1.54031	-0.550661	3.45104	-0.225771	-0.396877	-0.339884	-0.349556	-0.493311	0.618625	-1.14076	-1.1102	-1.3169	-1.11171	0.912436	-0.493279	-0.77013	NA	NA	NA	-0.185992	1.41848	NA	NA	-0.885948	-0.935628	NA	NA	-0.850671	-0.860963	-0.750157	-1.34156	-1.46529	NA	-1.01647	-0.820552	NA	NA	1.11572	1.8201	1.23838	-0.246748	0.633256	0.16026
CGGACTGGTAGCGTCC_1_1	Spleen	1.69705	2.18634	2.69646	-1.46058	-0.739811	-0.63335	1.72817	-0.27556	-0.225771	-0.396877	-0.339884	-0.349556	-0.493311	-1.0993	-1.14076	-1.1102	-1.3169	0.655996	0.983056	1.96383	-0.77013	NA	NA	NA	-0.987771	1.21603	NA	NA	-0.769361	-0.935628	NA	NA	-1.00471	-1.01886	-1.07261	-1.207	-0.860789	NA	-1.15554	-0.738074	NA	NA	0.946765	1.65101	1.34598	-0.446475	0.32295	0.127356
CGGACTGGTGAGGGAG_1_1	Spleen	-0.623838	2.08121	-0.355448	0.600635	1.61677	1.409	-0.550661	-0.27556	-0.225771	-0.396877	-0.339884	-0.349556	-0.493311	-1.0993	-1.14076	-1.1102	-1.3169	-1.11171	-0.862653	-0.493279	-0.77013	NA	NA	NA	-0.802016	-0.459196	NA	NA	-0.672206	1.65635	NA	NA	-0.913721	-0.72781	-0.637145	-1.02306	-0.694102	NA	-1.47728	-0.848492	NA	NA	0.988696	1.64862	0.406729	-0.33685	0.335851	0.269813
CGGAGCTAGCCATCGC_1_1	Spleen	1.3267	2.09047	-0.355448	-1.46058	-0.739811	-0.63335	1.63026	-0.27556	-0.225771	-0.396877	-0.339884	-0.349556	-0.493311	-1.0993	-1.14076	-1.1102	-1.3169	-1.11171	0.903751	-0.493279	-0.77013	NA	NA	NA	-0.97714	0.490607	NA	NA	-0.981914	-0.935628	NA	NA	-0.281619	-0.852982	-0.703656	-1.20622	-1.69673	NA	-1.64723	-1.24881	NA	NA	1.18793	1.8203	1.5645	-0.0328018	0.438103	0.172242
CGGAGCTGTTAGTGGG_1_1	Spleen	1.46196	1.74974	-0.355448	1.07155	1.44413	1.38832	-0.550661	-0.27556	-0.225771	-0.396877	-0.339884	-0.349556	-0.493311	0.728772	0.501811	-1.1102	-1.3169	0.697362	-0.862653	-0.493279	-0.77013	NA	NA	NA	0.410124	0.00980049	NA	NA	-0.912121	-0.169407	NA	NA	-1.03064	-1.04373	-0.912625	-1.25664	-1.66139	NA	-1.04576	-1.15504	NA	NA	0.940739	1.77834	0.849601	-0.279622	0.278696	0.234373
CGGAGTCAGTGATCGG_1_1	Spleen	1.9035	1.82285	2.44602	-1.46058	0.985094	1.17999	-0.550661	-0.27556	-0.225771	-0.396877	-0.339884	-0.349556	-0.493311	-1.0993	-1.14076	0.54858	0.200382	-1.11171	-0.862653	-0.493279	0.960936	NA	NA	NA	-0.837196	1.22953	NA	NA	-0.552843	-0.935628	NA	NA	-0.723372	-1.04174	-0.591502	-1.25481	-1.58204	NA	-1.37883	-1.16521	NA	NA	1.08872	1.9142	1.80888	-0.268912	0.64826	0.295693
CGGAGTCGTAAGTGGC_1_1	Spleen	1.51038	1.80247	-0.355448	0.624053	-0.739811	1.43525	-0.550661	-0.27556	-0.225771	-0.396877	3.01188	-0.349556	-0.493311	-1.0993	-1.14076	-1.1102	0.413963	0.739353	1.47667	-0.493279	-0.77013	NA	NA	NA	-0.0705957	-0.438952	NA	NA	-0.642464	0.117926	NA	NA	-0.689453	-0.840079	-0.849925	-0.994586	-1.16498	NA	-1.2713	-1.2335	NA	NA	0.97648	1.68165	1.3156	-0.151251	0.235195	-0.0522021
CGGAGTCTCCAAATGC_1_1	Spleen	1.37119	1.65087	-0.355448	-1.46058	-0.739811	-0.63335	1.68001	-0.27556	-0.225771	2.41891	-0.339884	-0.349556	-0.493311	-1.0993	-1.14076	1.0562	-1.3169	0.618634	-0.862653	-0.493279	-0.77013	NA	NA	NA	-0.533726	0.031732	NA	NA	-1.13498	-0.522587	NA	NA	-1.14717	-1.07938	-1.04622	-1.08211	-1.31981	NA	-1.56546	-1.33319	NA	NA	1.12397	1.85422	1.31735	-0.186114	0.380145	-0.0368603
CGGCTAGGTGTTAAGA_1_1	Spleen	-0.623838	1.89565	3.39269	0.453707	-0.739811	-0.63335	-0.550661	-0.27556	-0.225771	-0.396877	-0.339884	-0.349556	-0.493311	-1.0993	-1.14076	0.857934	-1.3169	-1.11171	-0.862653	-0.493279	-0.77013	NA	NA	NA	-0.951045	0.40288	NA	NA	-0.60955	0.716536	NA	NA	-1.1751	-1.35899	-1.16485	-1.12627	-1.04458	NA	-1.16847	-0.700524	NA	NA	0.65868	1.48822	1.2375	-0.663912	0.13501	-0.466346
CGGGTCACACGCCAGT_1_1	Spleen	-0.623838	2.08859	2.80995	0.851066	-0.739811	1.68988	-0.550661	-0.27556	-0.225771	-0.396877	-0.339884	-0.349556	-0.493311	-1.0993	-1.14076	-1.1102	-1.3169	0.967206	-0.862653	-0.493279	-0.77013	NA	NA	NA	-0.331541	0.976474	NA	NA	-0.267324	0.0341207	NA	NA	-0.809967	-1.04613	-1.00401	-1.13985	-1.57611	NA	-1.22555	-0.958797	NA	NA	0.849019	1.46584	1.58306	-0.553356	0.301209	-0.314058
CGGGTCAGTAATCGTC_1_1	Spleen	1.26739	-0.522017	-0.355448	0.170381	-0.739811	-0.63335	1.56395	3.32005	-0.225771	-0.396877	-0.339884	-0.349556	-0.493311	0.805544	-1.14076	0.566637	-1.3169	-1.11171	0.850044	-0.493279	-0.77013	NA	NA	NA	-0.728758	0.105962	NA	NA	-0.617085	-0.935628	NA	NA	-0.87621	-0.965384	-1.01811	-1.15997	-1.52845	NA	-1.06746	-1.34604	NA	NA	1.2279	1.85544	1.73101	-0.0556412	0.708818	-0.330318
CGGGTCAGTGTGACGA_1_1	Spleen	-0.623838	-0.522017	-0.355448	-1.46058	-0.739811	-0.63335	1.92031	-0.27556	-0.225771	2.72224	-0.339884	-0.349556	-0.493311	-1.0993	-1.14076	0.849224	-1.3169	-1.11171	-0.862653	-0.493279	-0.77013	NA	NA	NA	-0.302161	0.350582	NA	NA	-0.584171	-0.639316	NA	NA	-0.880201	-1.34143	-1.22193	-1.32118	-1.76035	NA	-1.25591	-1.17684	NA	NA	0.833745	1.54252	0.676089	-0.544977	0.239515	-0.000628813
CGGTTAAAGGGTATCG_1_1	Spleen	-0.623838	1.95658	-0.355448	0.889506	-0.739811	-0.63335	-0.550661	-0.27556	-0.225771	-0.396877	-0.339884	-0.349556	-0.493311	-1.0993	-1.14076	-1.1102	0.299515	-1.11171	-0.862653	-0.493279	-0.77013	NA	NA	NA	-0.54687	0.259482	NA	NA	-1.28726	-0.851823	NA	NA	-0.84269	-0.9304	-0.298584	-1.23391	-1.62764	NA	-0.990071	-0.628328	NA	NA	0.960181	1.82971	0.78354	-0.454845	0.423266	0.0199706
CGGTTAACATCTCCCA_1_1	Spleen	1.74182	2.05455	-0.355448	0.193255	1.2886	-0.63335	1.5936	-0.27556	-0.225771	-0.396877	-0.339884	-0.349556	-0.493311	-1.0993	-1.14076	-1.1102	-1.3169	0.55161	-0.862653	1.81873	-0.77013	NA	NA	NA	-0.0383158	0.0182357	NA	NA	-0.132893	0.575863	NA	NA	-1.14517	-0.994782	-1.27634	-1.31935	-1.68077	NA	-1.33693	-1.3276	NA	NA	1.18447	1.84589	2.29155	-0.0092924	0.564206	0.176242
CGGTTAAGTCAGGACA_1_1	Spleen	1.60693	2.52527	-0.355448	-1.46058	1.31692	-0.63335	-0.550661	-0.27556	-0.225771	-0.396877	-0.339884	-0.349556	-0.493311	-1.0993	-1.14076	-1.1102	-1.3169	-1.11171	-0.862653	-0.493279	-0.77013	NA	NA	NA	0.293375	0.364079	NA	NA	-0.296273	-0.845837	NA	NA	-0.96919	-1.15081	-2.39379	-1.25246	-1.39505	NA	-1.13159	-1.31028	NA	NA	0.648737	1.33366	0.834381	-1.03992	0.143871	0.0314504
CGTAGCGAGGCTCATT_1_1	Spleen	1.51052	-0.522017	-0.355448	0.62418	1.48904	1.43539	-0.550661	-0.27556	-0.225771	-0.396877	-0.339884	-0.349556	-0.493311	0.771334	-1.14076	-1.1102	0.414083	-1.11171	1.07023	-0.493279	-0.77013	NA	NA	NA	-0.126651	1.1688	NA	NA	0.30173	-0.935628	NA	NA	-0.96919	-0.661433	-0.524323	-0.948341	-0.871278	NA	-0.68244	-0.511094	NA	NA	0.969211	1.55084	1.43865	-0.67266	0.407424	-0.0308592
CGTAGCGCATGCATGT_1_1	Spleen	2.01265	2.1688	-0.355448	0.425747	1.27689	1.48675	-0.550661	-0.27556	-0.225771	-0.396877	-0.339884	-0.349556	-0.493311	-1.0993	-1.14076	-1.1102	0.457052	-1.11171	-0.862653	2.14375	-0.77013	NA	NA	NA	-0.643709	0.213932	NA	NA	-0.136858	-0.935628	NA	NA	-1.1775	-1.14815	-1.13874	-1.32823	-1.35196	NA	-1.8344	-0.991766	NA	NA	0.727657	1.45502	0.768581	-0.719266	0.231562	0.0378863
CGTAGCGTCAGTTGAC_1_1	Spleen	1.67625	1.98313	-0.355448	0.522972	1.38083	-0.63335	-0.550661	-0.27556	-0.225771	-0.396877	-0.339884	-0.349556	-0.493311	-1.0993	-1.14076	0.929147	-1.3169	-1.11171	-0.862653	-0.493279	-0.77013	NA	NA	NA	0.0378416	-0.228072	NA	NA	-0.177703	1.40793	NA	NA	-1.04581	-1.29261	-0.796753	-1.48421	-1.42561	NA	-1.08916	-0.537692	NA	NA	0.728	1.52812	0.521325	-0.504328	0.123542	0.0139794
CGTAGGCGTACCATCA_1_1	Spleen	1.03764	1.59323	-0.355448	0.600654	-0.739811	1.24905	-0.550661	-0.27556	3.7152	-0.396877	-0.339884	-0.349556	-0.493311	0.850347	-1.14076	0.758091	-1.3169	0.572735	-0.862653	-0.493279	-0.77013	NA	NA	NA	1.00721	-0.892765	NA	NA	-1.78256	-0.935628	NA	NA	-0.841093	-1.13153	-0.712328	-1.27963	-1.48923	NA	-1.34826	-2.05179	NA	NA	1.33051	1.99786	1.72162	-0.0671489	0.752292	0.291439
CGTAGGCTCCTGCTTG_1_1	Spleen	-0.623838	2.28297	-0.355448	-1.46058	-0.739811	-0.63335	-0.550661	-0.27556	-0.225771	-0.396877	-0.339884	-0.349556	-0.493311	-1.0993	-1.14076	-1.1102	-1.3169	-1.11171	-0.862653	-0.493279	-0.77013	NA	NA	NA	-0.856138	-0.459196	NA	NA	-1.05052	1.11761	NA	NA	-0.826328	-0.69256	-0.706134	-0.783478	-1.04731	NA	-0.794996	-0.754279	NA	NA	0.592884	1.27658	0.128396	-1.03463	0.00848404	-0.220124
CGTCACTCACCGGAAA_1_1	Spleen	1.7413	-0.522017	-0.355448	-1.46058	-0.739811	-0.63335	-0.550661	-0.27556	-0.225771	-0.396877	-0.339884	-0.349556	-0.493311	0.973594	-1.14076	-1.1102	-1.3169	0.93964	-0.862653	-0.493279	-0.77013	NA	NA	NA	0.339765	-1.0699	NA	NA	0.346144	0.0730303	NA	NA	-1.21261	-0.972434	-1.39288	-1.0309	-0.861473	NA	-0.682227	-0.603294	NA	NA	0.68723	1.23137	0.339314	-1.00543	-0.00167827	-0.324152
CGTCACTTCATCGATG_1_1	Spleen	1.58941	1.88855	-0.355448	0.937079	1.04044	-0.63335	-0.550661	-0.27556	-0.225771	-0.396877	-0.339884	-0.349556	-0.493311	0.593008	-1.14076	0.852157	-1.3169	0.563009	-0.862653	-0.493279	1.01648	NA	NA	NA	0.247564	1.06251	NA	NA	-1.225	-0.157435	NA	NA	-0.967195	-0.957004	-0.971132	-1.10275	-0.877663	NA	-1.40833	-1.13929	NA	NA	1.05448	1.77483	1.04624	-0.288162	0.552464	0.228141
CGTCAGGCAAGCGCTC_1_1	Spleen	1.46301	2.23966	2.76945	0.827637	1.4451	1.82432	-0.550661	-0.27556	4.72416	2.54851	-0.339884	-0.349556	-0.493311	0.729692	-1.14076	0.990954	0.37555	-1.11171	-0.862653	-0.493279	-0.77013	NA	NA	NA	0.0865514	1.72214	NA	NA	-0.903	-0.935628	NA	NA	-0.670298	-0.753084	-0.879559	-1.08551	-1.37066	NA	-1.13876	-1.20522	NA	NA	1.04099	1.57038	1.72336	-0.140949	0.437246	0.339313
CGTCCATAGTGCAAGC_1_1	Spleen	1.95253	-0.522017	-0.355448	-1.46058	-0.739811	-0.63335	-0.550661	-0.27556	-0.225771	-0.396877	-0.339884	-0.349556	-0.493311	-1.0993	-1.14076	-1.1102	-1.3169	-1.11171	-0.862653	-0.493279	-0.77013	NA	NA	NA	-0.803176	-0.0273144	NA	NA	0.0205736	-0.34899	NA	NA	-0.958815	-0.568718	-1.06471	-1.33163	-1.62992	NA	-0.94475	-0.35575	NA	NA	0.565131	1.2178	0.995836	-0.96706	-0.0285181	-0.258223
CGTCCATAGTGCTGCC_1_1	Spleen	-0.623838	-0.522017	-0.355448	0.52673	1.38485	-0.63335	-0.550661	-0.27556	-0.225771	-0.396877	-0.339884	-0.349556	-0.493311	-1.0993	-1.14076	-1.1102	-1.3169	-1.11171	-0.862653	-0.493279	-0.77013	NA	NA	NA	-0.849566	1.10975	NA	NA	0.0820395	-0.334025	NA	NA	-0.982359	-0.918694	-1.46092	-1.16598	-0.507576	NA	-1.38781	-0.580272	NA	NA	0.611076	1.33181	1.35172	-0.573357	0.0885773	-0.458275
CGTCCATGTCTCGTTC_1_1	Spleen	1.66082	-0.522017	-0.355448	0.509666	-0.739811	-0.63335	-0.550661	3.53066	-0.225771	-0.396877	-0.339884	-0.349556	-0.493311	-1.0993	-1.14076	-1.1102	-1.3169	0.869836	1.20633	-0.493279	-0.77013	NA	NA	NA	0.292795	1.29026	NA	NA	0.492869	0.830272	NA	NA	-0.954425	-0.966448	-1.27777	-1.0667	-0.724201	NA	-1.17168	-0.807812	NA	NA	0.905924	1.50085	1.45599	-0.49232	0.279548	-0.159487
CGTCCATTCACCGTAA_1_1	Spleen	1.4776	2.07499	2.7913	0.494335	1.35022	1.13037	-0.550661	-0.27556	-0.225771	-0.396877	-0.339884	-0.349556	-0.493311	-1.0993	-1.14076	0.503184	-1.3169	-1.11171	0.785233	-0.493279	-0.77013	NA	NA	NA	-0.646995	-0.857337	NA	NA	-1.29202	-0.935628	NA	NA	-0.613633	-0.941441	-0.840967	-1.2569	-1.41398	NA	-1.42982	-1.75552	NA	NA	1.24773	1.87416	2.34752	-0.0262028	0.615226	0.118949
CGTCCATTCTTGTCAT_1_1	Spleen	1.32534	1.90855	-0.355448	0.220354	1.0573	-0.63335	-0.550661	-0.27556	-0.225771	-0.396877	-0.339884	-0.349556	-0.493311	0.60903	-1.14076	-1.1102	-1.3169	0.823831	-0.862653	-0.493279	-0.77013	NA	NA	NA	-0.409438	1.29532	NA	NA	-1.61164	0.378322	NA	NA	-1.08013	-0.95594	-0.600459	-1.07532	-1.31183	NA	-1.24725	-0.859667	NA	NA	1.12956	1.78449	1.3547	-0.0461879	0.609752	0.0357034
CGTCCATTCTTTAGGG_1_1	Spleen	1.41287	-0.522017	2.69437	0.539705	1.138	1.34074	-0.550661	-0.27556	-0.225771	2.47774	-0.339884	-0.349556	-0.493311	0.685747	-1.14076	-1.1102	-1.3169	-1.11171	-0.862653	-0.493279	-0.77013	NA	NA	NA	-0.933262	1.35774	NA	NA	-0.345842	-0.935628	NA	NA	-0.655533	-0.981613	-1.04565	-0.694123	-2.11881	NA	-1.39166	-1.1223	NA	NA	1.02114	1.75511	1.76203	-0.31383	0.522893	0.321178
CGTCTACGTAGCCTCG_1_1	Spleen	-0.623838	-0.522017	-0.355448	0.208269	-0.739811	-0.63335	-0.550661	-0.27556	-0.225771	-0.396877	-0.339884	-0.349556	-0.493311	-1.0993	-1.14076	-1.1102	-1.3169	0.811623	1.14555	1.83972	-0.77013	NA	NA	NA	-0.649895	-0.16059	NA	NA	-0.763413	-0.935628	NA	NA	-0.614032	-0.770776	-0.667447	-0.854544	-0.599015	NA	-0.831018	-0.796636	NA	NA	1.11537	1.80371	1.46266	-0.249545	0.498712	-0.0535385
CGTCTACGTCTGCGGT_1_1	Spleen	1.57565	1.87356	-0.355448	0.436215	-0.739811	-0.63335	-0.550661	-0.27556	-0.225771	-0.396877	-0.339884	-0.349556	-0.493311	0.828409	-1.14076	-1.1102	-1.3169	0.795964	-0.862653	-0.493279	-0.77013	NA	NA	NA	-0.989317	-1.09184	NA	NA	-0.697982	-0.753052	NA	NA	-0.709406	-0.863757	-0.727574	-1.0586	-1.82306	NA	-1.0945	-1.21081	NA	NA	0.923914	1.63983	1.16222	-0.258465	0.312459	-0.11256
CGTCTACGTGTCGCTG_1_1	Spleen	1.84219	2.16386	-0.355448	0.421847	-0.739811	-0.63335	-0.550661	-0.27556	-0.225771	2.68396	-0.339884	-0.349556	-0.493311	-1.0993	-1.14076	0.825177	-1.3169	-1.11171	-0.862653	-0.493279	-0.77013	NA	NA	NA	-0.810328	0.499042	NA	NA	-0.732878	-0.471705	NA	NA	-0.925693	-1.05797	-0.821624	-1.32901	-1.01425	NA	-0.918348	-0.899342	NA	NA	0.866383	1.53768	0.705215	-0.307079	0.238912	-0.387073
CGTCTACGTTTAGCTG_1_1	Spleen	1.42718	-0.522017	2.71579	0.308178	-0.739811	-0.63335	1.74261	-0.27556	-0.225771	-0.396877	-0.339884	-0.349556	-0.493311	-1.0993	-1.14076	-1.1102	-1.3169	-1.11171	-0.862653	-0.493279	-0.77013	NA	NA	NA	-0.324583	-0.737558	NA	NA	0.235902	-0.67224	NA	NA	-0.337487	-1.10293	-0.499071	-1.04945	-0.523082	NA	-0.701574	-0.635816	NA	NA	0.981988	1.6499	1.95687	-0.336176	0.419172	0.0522063
CGTGAGCAGCCCAGCT_1_1	Spleen	-0.623838	-0.522017	3.0202	-1.46058	-0.739811	-0.63335	-0.550661	-0.27556	-0.225771	-0.396877	-0.339884	-0.349556	-0.493311	-1.0993	-1.14076	-1.1102	-1.3169	-1.11171	-0.862653	-0.493279	-0.77013	NA	NA	NA	0.100275	-1.07328	NA	NA	0.554731	-0.935628	NA	NA	-0.947242	-1.07513	-1.14303	-1.37448	-0.45627	NA	-1.26307	-0.752827	NA	NA	0.673086	1.23186	0.426995	-0.950164	0.163252	-0.439047
CGTGAGCAGTATTGGA_1_1	Spleen	-0.623838	-0.522017	2.52544	0.198554	-0.739811	-0.63335	-0.550661	-0.27556	-0.225771	-0.396877	-0.339884	-0.349556	-0.493311	0.586874	-1.14076	0.595603	-1.3169	-1.11171	-0.862653	-0.493279	1.01001	NA	NA	NA	-0.717547	0.0806561	NA	NA	-1.70681	-0.935628	NA	NA	-0.778043	-0.887035	-0.521655	-1.2799	-1.79	NA	-1.5831	-1.46316	NA	NA	1.2013	1.79548	1.37377	0.112206	0.567701	-0.219866
CGTGAGCCACGTTGGC_1_1	Spleen	1.8514	-0.522017	-0.355448	-1.46058	1.28118	-0.63335	-0.550661	-0.27556	-0.225771	2.69692	-0.339884	-0.349556	-0.493311	-1.0993	-1.14076	-1.1102	-1.3169	-1.11171	-0.862653	-0.493279	-0.77013	NA	NA	NA	0.119025	0.0148616	NA	NA	-0.173341	-0.199337	NA	NA	-0.797996	-1.19591	-1.64883	-1.16859	-1.23316	NA	-0.757478	-0.663979	NA	NA	0.762785	1.39805	1.18321	-0.878867	0.352951	0.246988
CGTGTAAAGGCGTACA_1_1	Spleen	-0.623838	-0.522017	-0.355448	-1.46058	-0.739811	-0.63335	-0.550661	-0.27556	-0.225771	-0.396877	-0.339884	-0.349556	-0.493311	-1.0993	-1.14076	-1.1102	-1.3169	-1.11171	-0.862653	-0.493279	-0.77013	NA	NA	NA	0.0633563	1.49439	NA	NA	0.364782	2.24299	NA	NA	-0.691049	-0.881448	-0.779887	-1.0552	-0.93581	NA	-1.38193	-0.995342	NA	NA	0.477565	1.20877	1.09596	-1.1538	0.0559048	0.0100949
CGTGTAACAAGCGATG_1_1	Spleen	-0.623838	-0.522017	-0.355448	-1.46058	-0.739811	-0.63335	-0.550661	-0.27556	-0.225771	-0.396877	-0.339884	-0.349556	-0.493311	-1.0993	-1.14076	-1.1102	-1.3169	0.872023	-0.862653	-0.493279	-0.77013	NA	NA	NA	-0.837775	0.502416	NA	NA	-0.873258	-0.277157	NA	NA	-0.755696	-0.8172	-0.981995	-1.1038	-1.37818	NA	-1.5878	-0.848827	NA	NA	0.828775	1.49986	1.19386	-0.97927	0.0396931	-0.0496623
CGTGTCTCACGAAATA_1_1	Spleen	1.56579	-0.522017	2.92335	-1.46058	1.27899	-0.63335	-0.550661	-0.27556	-0.225771	-0.396877	-0.339884	-0.349556	-0.493311	0.819768	-1.14076	0.831209	-1.3169	0.787413	-0.862653	-0.493279	-0.77013	NA	NA	NA	0.605156	0.71667	NA	NA	-0.672206	-0.226275	NA	NA	-1.23177	-1.15826	-1.23051	-1.23574	-1.26303	NA	-0.871957	-1.28893	NA	NA	0.953951	1.52433	0.734404	-0.545068	0.336237	-0.0352385
CGTGTCTCAGACAAGC_1_1	Spleen	-0.623838	2.2904	-0.355448	0.521824	-0.739811	1.59473	-0.550661	-0.27556	-0.225771	-0.396877	-0.339884	-0.349556	-0.493311	0.915412	-1.14076	-1.1102	-1.3169	0.882063	-0.862653	-0.493279	-0.77013	NA	NA	NA	-0.986804	0.0519765	NA	NA	-0.731292	0.369342	NA	NA	-0.81715	-0.631902	-1.33066	-1.19185	-1.39802	NA	-1.20888	-1.04172	NA	NA	0.698964	1.36258	0.68984	-0.530875	0.147906	-0.0354779
CGTGTCTCAGCCTTTC_1_1	Spleen	-0.623838	-0.522017	-0.355448	0.664141	-0.739811	-0.63335	-0.550661	-0.27556	-0.225771	-0.396877	-0.339884	-0.349556	-0.493311	-1.0993	-1.14076	1.07429	-1.3169	-1.11171	1.36855	-0.493279	-0.77013	NA	NA	NA	0.0488593	0.831388	NA	NA	0.701456	2.9284	NA	NA	-0.733748	-1.13086	-1.19001	-0.706402	-0.430275	NA	-1.11909	-0.149891	NA	NA	0.202711	0.917892	0.59166	-1.09791	-0.0863296	-0.426706
CGTTAGACAAAGGAAG_1_1	Spleen	1.52727	2.12924	-0.355448	-1.46058	1.24348	1.88684	-0.550661	-0.27556	-0.225771	-0.396877	-0.339884	-0.349556	-0.493311	-1.0993	-1.14076	-1.1102	-1.3169	0.754009	1.3418	-0.493279	-0.77013	NA	NA	NA	0.437185	0.18694	NA	NA	-0.0627026	-0.935628	NA	NA	-1.05299	-0.984007	-0.603508	-1.19315	-0.689769	NA	-1.19861	-0.886825	NA	NA	0.959374	1.6797	0.74536	-0.34369	0.353329	-0.0190462
CGTTAGACATACTACG_1_1	Spleen	-0.623838	-0.522017	-0.355448	0.382165	1.23029	-0.63335	-0.550661	-0.27556	-0.225771	-0.396877	-0.339884	-0.349556	-0.493311	-1.0993	-1.14076	-1.1102	-1.3169	-1.11171	-0.862653	-0.493279	-0.77013	NA	NA	NA	-0.530053	1.81493	NA	NA	-0.618671	-0.935628	NA	NA	-0.904144	-0.879719	-0.958744	-1.21223	-1.01448	NA	-1.23282	-1.56173	NA	NA	0.849887	1.63121	1.90124	-0.447408	0.270776	-0.140335
CGTTCTGCACATGGGA_1_1	Spleen	-0.623838	2.05761	-0.355448	0.581952	-0.739811	-0.63335	-0.550661	-0.27556	-0.225771	-0.396877	-0.339884	-0.349556	-0.493311	0.728542	-1.14076	0.73892	-1.3169	0.697135	-0.862653	-0.493279	-0.77013	NA	NA	NA	-0.282058	1.92628	NA	NA	-0.508825	-0.935628	NA	NA	-0.278826	-1.16052	-0.9475	-1.20935	-0.913235	NA	-1.2294	-1.57693	NA	NA	1.12793	1.68838	1.39106	-0.361466	0.38587	0.0800723
CGTTCTGGTGTATGGG_1_1	Spleen	1.48302	1.77267	-0.355448	0.600396	1.20268	-0.63335	-0.550661	-0.27556	-0.225771	-0.396877	-0.339884	-0.349556	-0.493311	0.74723	-1.14076	-1.1102	-1.3169	0.715628	-0.862653	-0.493279	-0.77013	NA	NA	NA	-0.221171	0.264543	NA	NA	-0.683309	-0.935628	NA	NA	-0.740133	-0.957403	-0.877844	-1.16128	-0.332908	NA	-1.09664	-0.68823	NA	NA	1.07404	1.68216	0.263507	-0.281224	0.519749	-0.105934
CGTTGGGAGGAATGGA_1_1	Spleen	1.50853	1.80046	-0.355448	0.378339	-0.739811	-0.63335	-0.550661	-0.27556	-0.225771	-0.396877	-0.339884	-0.349556	-0.493311	-1.0993	-1.14076	1.03143	0.412468	0.737755	-0.862653	2.07747	-0.77013	NA	NA	NA	-0.41717	0.22068	NA	NA	-0.195152	0.372335	NA	NA	-0.776447	-1.09202	-1.0891	-1.33424	-0.876295	NA	-1.49374	-0.659173	NA	NA	0.98723	1.46551	1.20609	-0.487966	0.249937	-0.212796
CGTTGGGCAACGATGG_1_1	Spleen	1.65783	1.65523	2.63794	0.263347	-0.739811	1.57817	-0.550661	-0.27556	-0.225771	-0.396877	-0.339884	-0.349556	-0.493311	-1.0993	-1.14076	-1.1102	0.304328	-1.11171	-0.862653	-0.493279	-0.77013	NA	NA	NA	-0.452543	-0.506433	NA	NA	-0.857	0.186766	NA	NA	-0.571333	-1.02059	-1.53276	-1.2603	-1.52001	NA	-1.50903	-2.09873	NA	NA	1.08984	1.75477	1.48526	-0.362836	0.47149	0.0488617
CGTTGGGCAATCTACG_1_1	Spleen	1.42265	1.83463	-0.355448	0.162101	1.14702	-0.63335	1.24007	2.76934	-0.225771	-0.396877	-0.339884	-0.349556	-0.493311	0.549827	-1.14076	-1.1102	-1.3169	0.277372	0.587724	-0.493279	-0.77013	NA	NA	NA	-0.715808	0.207184	NA	NA	-1.48831	-0.762031	NA	NA	-1.26928	-1.03522	-0.907193	-1.3251	-2.45241	NA	-1.79025	-1.82772	NA	NA	1.39953	1.96707	2.22555	0.0595389	0.789532	0.245235
CGTTGGGCATATGGTC_1_1	Spleen	1.46085	1.74852	-0.355448	-1.46058	-0.739811	1.38724	-0.550661	-0.27556	-0.225771	-0.396877	-0.339884	-0.349556	-0.493311	0.727796	-1.14076	-1.1102	-1.3169	0.941796	1.02524	-0.493279	-0.77013	NA	NA	NA	-0.360535	-0.194331	NA	NA	-0.455291	-0.636323	NA	NA	-1.01548	-0.989993	-1.35534	-1.10772	-1.23224	NA	-1.54141	-1.19595	NA	NA	1.03789	1.57399	1.30294	-0.45605	0.3336	0.0515674
CGTTGGGCATCTCGCT_1_1	Spleen	1.7209	2.03175	-0.355448	0.317538	-0.739811	-0.63335	1.75474	3.64447	-0.225771	-0.396877	-0.339884	-0.349556	-0.493311	-1.0993	-1.14076	0.717934	-1.3169	-1.11171	-0.862653	-0.493279	1.13767	NA	NA	NA	-0.323423	0.752098	NA	NA	-0.676568	-0.935628	NA	NA	-0.950035	-0.591198	-0.512793	-1.00242	-1.47578	NA	-0.942612	-0.668002	NA	NA	0.958934	1.62031	1.0092	-0.360131	0.391253	-0.072217
CGTTGGGGTATGAAAC_1_1	Spleen	1.52843	1.51492	-0.355448	0.152254	-0.739811	1.61319	-0.550661	-0.27556	-0.225771	2.24274	-0.339884	-0.349556	-0.493311	0.53982	-1.14076	-1.1102	-1.3169	-1.11171	-0.862653	-0.493279	-0.77013	NA	NA	NA	-0.182126	-0.533426	NA	NA	-0.879207	-0.935628	NA	NA	-0.728161	-1.0283	-0.878988	-1.22189	-1.83378	NA	-1.58513	-1.59995	NA	NA	1.20103	1.84451	1.57275	-0.200716	0.517647	0.239944
CGTTGGGTCACAATGC_1_1	Spleen	1.98437	-0.522017	-0.355448	-1.46058	1.40353	-0.63335	-0.550661	-0.27556	-0.225771	-0.396877	-0.339884	-0.349556	-0.493311	0.93816	-1.14076	0.950979	-1.3169	0.904574	-0.862653	-0.493279	-0.77013	NA	NA	NA	-0.70479	-0.668389	NA	NA	0.354472	0.64171	NA	NA	-1.09369	-1.13565	-1.14551	-1.34312	-1.59367	NA	-0.844593	0.0202048	NA	NA	0.568443	1.27023	0.215624	-0.703947	0.0672283	-0.464744
CTAACTTAGTGTTAGA_1_1	Spleen	-0.623838	1.93663	-0.355448	0.486157	1.75576	1.55464	-0.550661	-0.27556	-0.225771	-0.396877	-0.339884	-0.349556	-0.493311	-1.0993	-1.14076	-1.1102	-1.3169	-1.11171	-0.862653	-0.493279	-0.77013	NA	NA	NA	0.283324	1.49102	NA	NA	-0.709085	2.82364	NA	NA	-1.17191	-1.11902	-1.49398	-1.10615	-1.67416	NA	-1.5583	-0.887942	NA	NA	0.492139	1.28427	0.389537	-0.779282	0.0470533	-0.167729
CTAACTTCATACTACG_1_1	Spleen	-0.623838	1.72381	-0.355448	0.884884	-0.739811	-0.63335	1.75488	-0.27556	-0.225771	-0.396877	-0.339884	-0.349556	-0.493311	-1.0993	-1.14076	0.968843	-1.3169	-1.11171	-0.862653	-0.493279	-0.77013	NA	NA	NA	-0.0953372	0.537844	NA	NA	-0.458463	-0.935628	NA	NA	-1.00032	-1.12009	-0.967892	-1.14665	0.187448	NA	-1.06703	-0.838545	NA	NA	0.892912	1.77473	1.28279	-0.405764	0.354162	-0.0683278
CTAACTTGTATTACCG_1_1	Spleen	1.66194	2.27624	-0.355448	0.510636	1.62896	-0.63335	-0.550661	-0.27556	-0.225771	-0.396877	-0.339884	-0.349556	-0.493311	0.904043	-1.14076	-1.1102	-1.3169	-1.11171	1.20735	-0.493279	-0.77013	NA	NA	NA	-0.165696	1.43704	NA	NA	0.112971	0.707557	NA	NA	-0.534221	-1.02192	-1.07919	-0.73044	-2.37192	NA	-0.962707	-1.2164	NA	NA	0.734919	1.26853	0.977133	-0.957527	0.154818	-0.143394
CTAAGACAGGGAAACA_1_1	Spleen	1.93449	-0.522017	-0.355448	0.565508	1.27364	1.48333	1.57555	3.33978	-0.225771	-0.396877	-0.339884	-0.349556	-0.493311	0.567336	-1.14076	0.575837	-1.3169	0.537604	-0.862653	1.79926	-0.77013	NA	NA	NA	-0.042375	0.520973	NA	NA	-0.818137	-0.435788	NA	NA	-1.06536	-0.995314	-0.319166	-1.16755	-1.53415	NA	-1.24896	-0.876543	NA	NA	1.15281	1.84729	1.75781	-0.174742	0.600038	0.00915657
CTAAGACGTTGTACAC_1_1	Spleen	-0.623838	1.98228	-0.355448	0.2785	-0.739811	-0.63335	-0.550661	-0.27556	-0.225771	-0.396877	-0.339884	-0.349556	-0.493311	-1.0993	-1.14076	-1.1102	-1.3169	-1.11171	-0.862653	-0.493279	-0.77013	NA	NA	NA	0.0289501	1.08107	NA	NA	-0.989449	0.156836	NA	NA	-0.61483	-1.0452	-1.34419	-1.13411	-0.753389	NA	-1.16088	-1.15381	NA	NA	1.0617	1.73173	1.16946	-0.265079	0.512346	-0.501925
CTAAGACTCATACGGT_1_1	Spleen	-0.623838	2.1248	-0.355448	0.635152	-0.739811	-0.63335	-0.550661	-0.27556	-0.225771	-0.396877	-0.339884	-0.349556	-0.493311	-1.0993	-1.14076	-1.1102	-1.3169	-1.11171	-0.862653	-0.493279	-0.77013	NA	NA	NA	-0.677729	-0.329294	NA	NA	0.0467462	-0.274164	NA	NA	-0.751306	-1.1008	-1.00677	-1.26553	-1.50018	NA	-1.02438	-0.714382	NA	NA	0.327076	1.25631	0.137761	-1.12737	-0.130637	-0.682207
CTAATGGAGCAGACTG_1_1	Spleen	-0.623838	-0.522017	3.06797	-1.46058	-0.739811	1.3086	-0.550661	-0.27556	-0.225771	-0.396877	-0.339884	-0.349556	-0.493311	-1.0993	-1.14076	-1.1102	-1.3169	-1.11171	-0.862653	-0.493279	-0.77013	NA	NA	NA	-0.122012	0.726792	NA	NA	-0.285962	-0.935628	NA	NA	-0.852666	-0.874797	-1.3217	-1.30707	-1.81348	NA	-1.31021	-1.19829	NA	NA	0.877761	1.69528	2.01223	-0.625021	0.401357	-0.0684973
CTAATGGAGCTAAACA_1_1	Spleen	-0.623838	1.70335	-0.355448	-1.46058	1.14399	1.62115	1.73388	-0.27556	-0.225771	-0.396877	-0.339884	-0.349556	-0.493311	0.691443	-1.14076	0.952133	-1.3169	-1.11171	1.24378	-0.493279	-0.77013	NA	NA	NA	-0.984098	-0.712252	NA	NA	0.479386	0.432197	NA	NA	-0.377791	-0.541848	-0.828008	-0.741152	0.144123	NA	-0.716752	-0.0721074	NA	NA	0.954363	1.6739	1.20949	-0.461553	0.493092	-0.021304
CTAATGGCATCGATGT_1_1	Spleen	1.44969	1.73637	2.08274	0.185346	-0.739811	0.944846	-0.550661	-0.27556	-0.225771	-0.396877	-0.339884	-0.349556	-0.493311	0.820828	-1.14076	0.333475	-1.3169	0.788461	0.865759	-0.493279	-0.77013	NA	NA	NA	-0.891704	-0.639709	NA	NA	-1.87852	-0.935628	NA	NA	-0.685462	-0.699477	0.0624649	-1.06435	-2.59151	NA	-1.46798	-2.26637	NA	NA	1.42939	2.03649	2.31638	-0.0179294	0.847868	0.066022
CTACATTAGCTGTTCA_1_1	Spleen	-0.623838	2.05143	-0.355448	0.333068	-0.739811	-0.63335	-0.550661	-0.27556	-0.225771	-0.396877	-0.339884	-0.349556	-0.493311	0.971543	-1.14076	-1.1102	0.369895	0.692225	-0.862653	-0.493279	-0.77013	NA	NA	NA	-0.121818	0.725105	NA	NA	-0.558395	0.569877	NA	NA	-0.383378	-1.06887	-0.466197	-1.06905	-1.06419	NA	-1.29749	-0.303335	NA	NA	0.974825	1.626	1.34649	-0.359663	0.353391	-0.05494
CTACATTGTCAAGCGA_1_1	Spleen	1.83099	2.15167	-0.355448	0.412212	1.5235	-0.63335	-0.550661	-0.27556	-0.225771	-0.396877	-0.339884	-0.349556	-0.493311	-1.0993	-1.14076	-1.1102	-1.3169	-1.11171	-0.862653	-0.493279	-0.77013	NA	NA	NA	0.187644	-0.450761	NA	NA	-0.628981	0.255606	NA	NA	-0.540207	-0.689367	-1.20573	-1.33267	-1.05279	NA	-0.797455	-0.499694	NA	NA	0.689553	1.60598	0.987539	-0.552672	0.184799	-0.143293
CTACCCAGTAGTGAAT_1_1	Spleen	-0.623838	1.75795	-0.355448	0.344682	1.60401	-0.63335	1.78994	-0.27556	-0.225771	-0.396877	-0.339884	-0.349556	-0.493311	0.735384	0.507752	0.745842	0.380817	0.703906	-0.862653	-0.493279	-0.77013	NA	NA	NA	0.156717	-0.86746	NA	NA	-0.828844	-0.510615	NA	NA	-0.663913	-1.03362	-0.413788	-1.12757	-0.738567	NA	-1.18899	-1.07905	NA	NA	0.843687	1.57151	1.17827	-0.536073	0.287965	-0.19279
CTACCCATCAAACCAC_1_1	Spleen	1.47733	-0.522017	-0.355448	0.351429	1.19743	-0.63335	-0.550661	-0.27556	-0.225771	-0.396877	-0.339884	-0.349556	-0.493311	0.742241	-1.14076	1.00369	0.616666	-1.11171	-0.862653	-0.493279	-0.77013	NA	NA	NA	0.0867447	-0.823597	NA	NA	-1.20795	0.483078	NA	NA	-0.436053	-0.736323	-0.759877	-1.0957	-0.606768	NA	-1.23742	-0.71047	NA	NA	1.09231	1.65748	0.83838	-0.209023	0.479515	-0.499034
CTACCCATCTACTATC_1_1	Spleen	1.5421	1.96492	-0.355448	0.508561	-0.739811	-0.63335	1.8711	-0.27556	-0.225771	-0.396877	-0.339884	-0.349556	-0.493311	-1.0993	-1.14076	0.663723	0.0777265	0.623576	-0.862653	-0.493279	-0.77013	NA	NA	NA	-0.167822	0.728479	NA	NA	-1.14807	-0.935628	NA	NA	-0.901351	-0.95022	-1.19954	-1.19106	-1.65569	NA	-1.35724	-1.16119	NA	NA	1.30113	1.94235	1.69345	0.0122579	0.729189	0.0945639
CTACGTCCACCATCCT_1_1	Spleen	1.23355	1.50096	-0.355448	0.527117	1.38526	-0.63335	-0.550661	-0.27556	-0.225771	2.62265	-0.339884	-0.349556	-0.493311	0.528585	-1.14076	1.03767	-1.3169	-1.11171	-0.862653	-0.493279	-0.77013	NA	NA	NA	-0.288244	1.30039	NA	NA	-0.226083	-0.540545	NA	NA	-0.797198	-0.989594	-1.44557	-1.23731	-1.40212	NA	-0.7175	-0.252038	NA	NA	1.17184	1.75666	0.747858	-0.394987	0.530122	0.0255731
CTACGTCCAGTTCCCT_1_1	Spleen	1.91463	1.93413	-0.355448	-1.46058	1.33936	-0.63335	-0.550661	-0.27556	-0.225771	-0.396877	-0.339884	-0.349556	-0.493311	-1.0993	-1.14076	-1.1102	-1.3169	-1.11171	-0.862653	-0.493279	-0.77013	NA	NA	NA	-0.168595	1.32569	NA	NA	0.0304875	-0.480684	NA	NA	-0.967993	-1.05677	-1.28968	-1.28747	-0.647584	NA	-1.51041	-0.433645	NA	NA	0.575105	1.51414	1.12021	-0.622617	0.160904	0.210989
CTACGTCTCTTAGAGC_1_1	Spleen	-0.623838	1.98775	-0.355448	0.771088	-0.739811	-0.63335	-0.550661	-0.27556	-0.225771	-0.396877	-0.339884	-0.349556	-0.493311	0.9203	-1.14076	-1.1102	0.551928	-1.11171	1.22415	-0.493279	-0.77013	NA	NA	NA	-0.583015	0.627257	NA	NA	1.48505	-0.363955	NA	NA	-0.921702	-1.09189	-1.45415	-0.808821	-0.302124	NA	0.168943	1.11912	NA	NA	0.65661	1.42821	0.890171	-0.770483	0.108051	-0.226762
CTAGAGTAGCGATAGC_1_1	Spleen	1.53223	-0.522017	-0.355448	0.642953	1.50911	-0.63335	1.86007	-0.27556	-0.225771	-0.396877	-0.339884	-0.349556	-0.493311	1.03852	-1.14076	-1.1102	-1.3169	-1.11171	-0.862653	-0.493279	-0.77013	NA	NA	NA	-0.377545	0.630631	NA	NA	-0.773327	-0.935628	NA	NA	-1.11884	-0.875862	-0.94245	-1.28068	-1.04275	NA	-1.58321	-0.946839	NA	NA	0.882364	1.46452	1.45892	-0.515718	0.272798	0.000615639
CTAGCCTGTCTCGTTC_1_1	Spleen	1.51386	-0.522017	-0.355448	0.382936	1.23112	-0.63335	-0.550661	-0.27556	-0.225771	-0.396877	-0.339884	-0.349556	-0.493311	-1.0993	-1.14076	1.03617	-1.3169	0.742378	1.32962	-0.493279	-0.77013	NA	NA	NA	-0.766644	-1.10196	NA	NA	0.0384185	-0.588434	NA	NA	-0.886586	-0.974297	-0.981899	-1.40217	-0.445097	NA	-0.900176	0.180913	NA	NA	0.980721	1.51859	1.11289	-0.385271	0.355874	0.0815219
CTAGTGAAGCAGGTCA_1_1	Spleen	-0.623838	1.99552	-0.355448	0.67574	-0.739811	-0.63335	-0.550661	-0.27556	-0.225771	-0.396877	-0.339884	-0.349556	-0.493311	-1.0993	-1.14076	0.688541	-1.3169	-1.11171	-0.862653	-0.493279	-0.77013	NA	NA	NA	-0.0825799	1.72552	NA	NA	-0.805844	-0.148455	NA	NA	-0.821939	-1.01274	-0.628092	-1.12313	-0.983467	NA	-1.36408	-0.727234	NA	NA	0.914255	1.53292	1.17035	-0.511284	0.394938	-0.0177796
CTAGTGAAGCCCGAAA_1_1	Spleen	1.2111	1.65588	-0.355448	0.687698	0.951973	0.874203	-0.550661	-0.27556	-0.225771	-0.396877	-0.339884	-0.349556	-0.493311	0.263886	-1.14076	0.766644	0.304814	0.724254	0.545893	-0.493279	-0.77013	NA	NA	NA	0.661211	0.107649	NA	NA	-2.04587	-0.935628	NA	NA	-0.663913	-1.1999	-0.651057	-1.27232	-1.13579	NA	-1.55381	-2.0642	NA	NA	1.35551	2.00522	2.25715	0.0525865	0.873286	0.00585114
CTAGTGATCACTTATC_1_1	Spleen	-0.623838	1.89233	-0.355448	0.207569	-0.739811	1.51522	-0.550661	-0.27556	-0.225771	-0.396877	-0.339884	-0.349556	-0.493311	0.596036	-1.14076	1.18737	-1.3169	-1.11171	1.14481	-0.493279	-0.77013	NA	NA	NA	0.523587	0.124519	NA	NA	-0.322842	-0.935628	NA	NA	-1.32355	-1.18873	-0.736912	-1.37448	-0.323787	NA	-0.813809	-0.713264	NA	NA	1.16117	1.71502	1.60542	-0.231904	0.473816	0.133307
CTCACACCAGCAGTTT_1_1	Spleen	1.46039	-0.522017	3.1892	0.723826	1.59557	-0.63335	-0.550661	-0.27556	-0.225771	-0.396877	-0.339884	-0.349556	-0.493311	-1.0993	-1.14076	0.988623	-1.3169	0.941398	1.28105	-0.493279	-0.77013	NA	NA	NA	0.0724411	0.448431	NA	NA	-1.39671	1.69526	NA	NA	-0.703819	-0.758139	-0.971799	-1.05677	-0.469268	NA	-0.854214	-0.959579	NA	NA	1.1314	1.65564	0.406978	-0.559886	0.385203	-0.129993
CTCAGAACAAGAGGCT_1_1	Spleen	1.66822	-0.522017	-0.355448	-1.46058	-0.739811	1.58823	2.01211	4.0821	-0.225771	-0.396877	-0.339884	-0.349556	-0.493311	-1.0993	-1.14076	-1.1102	0.771844	-1.11171	-0.862653	-0.493279	-0.77013	NA	NA	NA	-0.337727	0.188627	NA	NA	0.670922	-0.369941	NA	NA	-0.828324	-0.758139	-0.924154	-1.01862	-0.87333	NA	-1.39732	-0.973661	NA	NA	0.705647	1.36741	0.541253	-0.781594	0.144713	-0.342715
CTCAGAACATTTGCCC_1_1	Spleen	1.87974	-0.522017	-0.355448	0.943164	1.41559	-0.63335	-0.550661	-0.27556	-0.225771	-0.396877	-0.339884	-0.349556	-0.493311	-1.0993	-1.14076	0.711795	-1.3169	-1.11171	-0.862653	-0.493279	-0.77013	NA	NA	NA	0.682087	-0.131911	NA	NA	0.0336599	-0.262191	NA	NA	-0.879004	-1.29035	-1.00687	-1.25351	-1.23794	NA	-1.05602	-0.546633	NA	NA	1.03244	1.72717	0.744681	-0.166007	0.435324	-0.0999648
CTCAGAAGTTAAGAAC_1_1	Spleen	-0.623838	2.25361	2.78855	1.30567	1.6098	-0.63335	1.79694	-0.27556	-0.225771	-0.396877	-0.339884	-0.349556	-0.493311	-1.0993	-1.14076	1.14934	0.749893	-1.11171	1.29502	-0.493279	-0.77013	NA	NA	NA	0.554127	0.829701	NA	NA	-2.06252	-0.717135	NA	NA	-0.726964	-0.95993	-0.919676	-0.821885	-1.01106	NA	-1.28637	-0.419452	NA	NA	1.01949	1.72421	1.851	-0.163404	0.342923	-0.0226767
CTCATTAAGGCTAGCA_1_1	Spleen	1.47259	-0.522017	-0.355448	-1.46058	-0.739811	-0.63335	1.79338	-0.27556	-0.225771	-0.396877	-0.339884	-0.349556	-0.493311	-1.0993	0.510181	-1.1102	-1.3169	-1.11171	1.44232	-0.493279	-0.77013	NA	NA	NA	-0.13071	0.0941524	NA	NA	-0.764603	-0.935628	NA	NA	-1.21421	-1.06768	-0.781031	-1.21771	-1.03226	NA	-1.34334	-0.660403	NA	NA	0.916935	1.45975	0.764815	-0.566934	0.203196	-0.344039
CTCATTACATGAACCT_1_1	Spleen	1.91235	-0.522017	-0.355448	0.48221	-0.739811	-0.63335	-0.550661	-0.27556	-0.225771	-0.396877	-0.339884	-0.349556	-0.493311	-1.0993	-1.14076	-1.1102	-1.3169	1.08799	-0.862653	-0.493279	-0.77013	NA	NA	NA	0.11052	1.61586	NA	NA	-0.603205	1.15951	NA	NA	-0.442837	-0.785275	-1.09872	-1.18505	0.37557	NA	-1.09953	-0.648221	NA	NA	0.739167	1.55339	1.01277	-0.686337	0.117997	-0.157273
CTCCTAGAGAGAGCTC_1_1	Spleen	1.25953	-0.522017	-0.355448	0.549679	-0.739811	-0.63335	-0.550661	-0.27556	-0.225771	-0.396877	-0.339884	-0.349556	-0.493311	0.798623	-1.14076	-1.1102	-1.3169	-1.11171	-0.862653	1.77728	-0.77013	NA	NA	NA	-0.0804537	1.2076	NA	NA	-0.736844	0.692592	NA	NA	-0.937665	-0.932661	-1.08119	-1.20883	-2.14937	NA	-1.47215	-1.47668	NA	NA	1.07964	1.80913	1.38906	-0.033814	0.487242	-0.134368
CTCCTAGAGGGATCTG_1_1	Spleen	1.42664	-0.522017	-0.355448	-1.46058	1.15069	-0.63335	-0.550661	-0.27556	-0.225771	-0.396877	-0.339884	-0.349556	-0.493311	-1.0993	0.473991	-1.1102	-1.3169	-1.11171	-0.862653	-0.493279	1.12713	NA	NA	NA	-0.062864	1.33919	NA	NA	-0.0761855	0.393287	NA	NA	-0.902947	-1.03642	-0.747013	-1.0424	-0.211826	NA	-1.10102	-0.677166	NA	NA	1.09335	1.68366	1.19053	-0.29635	0.42962	-0.171975
CTCCTAGCAGGACGTA_1_1	Spleen	1.37151	1.95904	-0.355448	0.260168	-0.739811	1.57459	-0.550661	-0.27556	-0.225771	-0.396877	-0.339884	-0.349556	-0.493311	0.649493	-1.14076	0.658951	-1.3169	0.618907	0.944331	-0.493279	-0.77013	NA	NA	NA	0.0929301	1.47921	NA	NA	-0.924414	-0.399872	NA	NA	-1.08093	-1.05704	-0.703656	-1.28434	-1.2083	NA	-1.22919	-0.654256	NA	NA	1.24296	1.72079	0.621205	-0.133229	0.488431	0.149194
CTCGAAACAATGCCAT_1_1	Spleen	-0.623838	1.71296	-0.355448	-1.46058	-0.739811	-0.63335	-0.550661	-0.27556	-0.225771	-0.396877	-0.339884	-0.349556	-0.493311	-1.0993	-1.14076	-1.1102	0.347318	-1.11171	-0.862653	-0.493279	1.12857	NA	NA	NA	-0.558854	0.114397	NA	NA	-0.0500129	-0.935628	NA	NA	-1.1775	-0.773569	-0.0977154	-1.28042	-1.75488	NA	-1.07569	-1.18824	NA	NA	1.11122	1.74319	1.02379	-0.364192	0.464801	0.018924
CTCGAAAGTGTTGAGG_1_1	Spleen	1.55402	1.85	-0.355448	0.661786	1.26814	-0.63335	-0.550661	-0.27556	-0.225771	-0.396877	-0.339884	-0.349556	-0.493311	-1.0993	-1.14076	0.820773	-1.3169	-1.11171	1.10961	-0.493279	-0.77013	NA	NA	NA	-0.0760079	2.53698	NA	NA	0.47661	0.0371137	NA	NA	-0.806775	-1.24552	-1.80796	-1.11843	-0.953596	NA	-1.324	-0.890289	NA	NA	0.9523	1.66488	1.57767	-0.568173	0.37969	-0.0103441
CTCGAGGCACTTCTGC_1_1	Spleen	-0.623838	-0.522017	-0.355448	-1.46058	-0.739811	-0.63335	-0.550661	-0.27556	-0.225771	-0.396877	-0.339884	-0.349556	-0.493311	-1.0993	-1.14076	-1.1102	-1.3169	0.615423	-0.862653	-0.493279	-0.77013	NA	NA	NA	-0.122398	0.0131746	NA	NA	-1.31462	-0.935628	NA	NA	-0.69903	-1.16345	-1.05222	-1.26526	-1.60986	NA	-1.66316	-1.65762	NA	NA	1.09688	1.60492	1.06739	-0.488629	0.408297	-0.354589
CTCGAGGTCAACGGGA_1_1	Spleen	-0.623838	-0.522017	-0.355448	-1.46058	1.58975	-0.63335	-0.550661	-0.27556	-0.225771	-0.396877	-0.339884	-0.349556	-0.493311	0.866839	-1.14076	-1.1102	-1.3169	0.833995	-0.862653	-0.493279	-0.77013	NA	NA	NA	-0.56272	0.370827	NA	NA	-0.730499	-0.459733	NA	NA	-0.904144	-0.939179	-1.40517	-0.844354	-0.0319132	NA	-1.82029	-1.07413	NA	NA	0.753555	1.52938	1.68185	-0.438953	0.310043	-0.116647
CTCGGAGAGAATGTTG_1_1	Spleen	1.65073	-0.522017	-0.355448	0.745369	-0.739811	-0.63335	-0.550661	-0.27556	-0.225771	-0.396877	-0.339884	-0.349556	-0.493311	-1.0993	-1.14076	-1.1102	-1.3169	-1.11171	1.19719	-0.493279	1.33447	NA	NA	NA	0.79497	1.76095	NA	NA	-0.191979	4.01787	NA	NA	-1.04621	-1.09814	-1.72163	-1.17643	-1.22951	NA	-1.45152	-0.659285	NA	NA	0.530678	1.33983	0.794042	-1.2477	0.00132066	-0.0721231
CTCGGAGCAAAGCAAT_1_1	Spleen	-0.623838	1.79378	-0.355448	-1.46058	1.22055	-0.63335	1.82672	-0.27556	-0.225771	-0.396877	-0.339884	-0.349556	-0.493311	0.764215	-1.14076	0.775009	-1.3169	-1.11171	1.06287	-0.493279	-0.77013	NA	NA	NA	-0.830044	-0.692008	NA	NA	-0.815758	1.00088	NA	NA	-0.697833	-0.865619	-0.702418	-1.29009	-1.73185	NA	-1.29781	-1.19349	NA	NA	0.864674	1.60752	0.612462	-0.547441	0.368717	0.134412
CTCGGGAAGCAATCTC_1_1	Spleen	1.61522	1.609	-0.355448	0.226743	1.06413	-0.63335	-0.550661	-0.27556	-0.225771	-0.396877	-0.339884	-0.349556	-0.493311	-1.0993	-1.14076	0.875034	-1.3169	-1.11171	0.90923	1.86555	-0.77013	NA	NA	NA	0.275205	0.571584	NA	NA	-1.08621	-0.935628	NA	NA	-0.639571	-1.1584	-0.651629	-0.933709	-1.29655	NA	-0.612961	-1.05144	NA	NA	1.13359	1.79021	0.898873	-0.153682	0.579992	0.297016
CTCGGGACACGGTGTC_1_1	Spleen	-0.623838	-0.522017	-0.355448	-1.46058	-0.739811	-0.63335	-0.550661	-0.27556	-0.225771	-0.396877	-0.339884	-0.349556	-0.493311	-1.0993	-1.14076	0.796311	-1.3169	-1.11171	-0.862653	-0.493279	1.21946	NA	NA	NA	-0.460274	-0.936628	NA	NA	-1.19407	0.183773	NA	NA	-0.167889	-0.688835	-0.692126	-1.068	-1.38274	NA	-1.46381	-0.945051	NA	NA	0.912379	1.52027	1.30079	-0.210382	0.294295	0.0153881
CTCGTACGTGTGGCTC_1_1	Spleen	-0.623838	1.85905	-0.355448	-1.46058	-0.739811	1.48561	-0.550661	-0.27556	-0.225771	-0.396877	-0.339884	-0.349556	-0.493311	-1.0993	-1.14076	0.828143	0.456097	-1.11171	1.11714	-0.493279	1.25268	NA	NA	NA	-0.51459	0.445056	NA	NA	-0.569498	0.68062	NA	NA	-1.04062	-1.25351	-1.18048	-1.0215	-0.905938	NA	-1.40887	-0.945162	NA	NA	0.80079	1.62307	1.33344	-0.643322	0.179157	-0.135475
CTCGTCAAGATGTGGC_1_1	Spleen	1.43196	1.71706	2.72295	0.998354	1.1556	-0.63335	1.74795	-0.27556	-0.225771	-0.396877	-0.339884	-0.349556	-0.493311	-1.0993	-1.14076	-1.1102	0.579753	-1.11171	0.999076	-0.493279	-0.77013	NA	NA	NA	0.133715	0.117771	NA	NA	-1.20438	0.21969	NA	NA	-0.615628	-1.15467	-0.902715	-1.04919	-0.638235	NA	-0.621299	-0.884031	NA	NA	1.18165	1.7979	1.41606	-0.143635	0.567802	0.0697674
CTCGTCAAGTTTGCGT_1_1	Spleen	-0.623838	-0.522017	-0.355448	0.413262	1.52463	-0.63335	-0.550661	-0.27556	-0.225771	-0.396877	-0.339884	-0.349556	-0.493311	0.805081	-1.14076	1.06743	-1.3169	0.772879	-0.862653	-0.493279	-0.77013	NA	NA	NA	-0.389916	0.686303	NA	NA	-0.00678857	-0.289129	NA	NA	-0.989143	-0.76745	-1.24823	-1.19995	-1.33896	NA	-0.880295	-0.335186	NA	NA	0.836432	1.41626	1.80035	-0.802847	0.23043	-0.264818
CTCTAATGTCCGAGTC_1_1	Spleen	-0.623838	2.14762	-0.355448	0.976676	1.259	-0.63335	-0.550661	-0.27556	-0.225771	-0.396877	-0.339884	-0.349556	-0.493311	-1.0993	-1.14076	0.811982	0.670968	0.768605	-0.862653	-0.493279	-0.77013	NA	NA	NA	-0.553055	2.29405	NA	NA	-0.416825	-0.935628	NA	NA	-0.66551	-0.785674	-0.59274	-1.05233	-0.722377	NA	-0.743796	-0.691918	NA	NA	0.841813	1.46709	1.15191	-0.376737	0.289318	0.0437027
CTCTAATGTCGCCATG_1_1	Spleen	1.47266	1.88919	-0.355448	0.3474	-0.739811	-0.63335	-0.550661	-0.27556	-0.225771	1.93326	-0.339884	-0.349556	-0.493311	0.593517	-1.14076	0.602323	-1.3169	-1.11171	0.886492	-0.493279	-0.77013	NA	NA	NA	-1.11766	-0.268561	NA	NA	-2.13787	-0.935628	NA	NA	-0.861445	-1.06994	-0.240172	-1.23025	-2.4214	NA	-1.50218	-2.25765	NA	NA	1.3047	1.94401	2.14347	-0.0787875	0.751305	0.212644
CTCTACGGTTCGAATC_1_1	Spleen	-0.623838	1.63463	2.60962	0.247037	-0.739811	-0.63335	-0.550661	-0.27556	-0.225771	-0.396877	-0.339884	-0.349556	-0.493311	1.02903	-1.14076	-1.1102	0.518152	-1.11171	0.930541	-0.493279	1.06203	NA	NA	NA	-0.163183	-1.07665	NA	NA	-1.14133	-0.935628	NA	NA	-0.950434	-0.653319	-1.00972	-1.12522	-1.39916	NA	-1.16804	-1.04485	NA	NA	0.975717	1.82533	1.7844	-0.181336	0.445897	0.0168156
CTCTGGTAGTGAAGAG_1_1	Spleen	-0.623838	-0.522017	3.08411	0.520299	-0.739811	-0.63335	-0.550661	-0.27556	-0.225771	-0.396877	-0.339884	-0.349556	-0.493311	-1.0993	-1.14076	-1.1102	0.545971	-1.11171	-0.862653	-0.493279	-0.77013	NA	NA	NA	-1.00323	0.714983	NA	NA	-0.183255	0.53396	NA	NA	-0.333496	-0.743905	-1.48655	-1.02359	-0.689541	NA	-0.970831	-0.947509	NA	NA	0.675808	1.40366	0.624287	-0.642597	0.119223	-0.000986802
CTGAAACAGCTAGCCC_1_1	Spleen	-0.623838	1.59774	3.22986	-1.46058	1.05459	1.25306	-0.550661	-0.27556	-0.225771	-0.396877	-0.339884	-0.349556	-0.493311	-1.0993	-1.14076	-1.1102	-1.3169	0.576319	-0.862653	-0.493279	-0.77013	NA	NA	NA	-0.185025	1.5332	NA	NA	-0.769361	0.0999678	NA	NA	-0.752902	-0.889297	-1.02354	-1.06147	-1.44796	NA	-0.952125	-1.2782	NA	NA	0.985973	1.73451	0.708894	-0.101024	0.54303	-0.0518305
CTGAAACCATATACGC_1_1	Spleen	1.60506	-0.522017	2.98216	-1.46058	1.3152	1.96248	1.9415	-0.27556	-0.225771	-0.396877	-0.339884	-0.349556	-0.493311	-1.0993	-1.14076	-1.1102	-1.3169	-1.11171	-0.862653	-0.493279	-0.77013	NA	NA	NA	-0.55866	-0.0188792	NA	NA	-0.287152	-0.803934	NA	NA	-0.61483	-1.01194	-0.95398	-1.18793	-1.04526	NA	-0.287907	-0.496789	NA	NA	0.818154	1.52024	1.78243	-0.692243	0.127622	0.275711
CTGAAACTCATCACCC_1_1	Spleen	-0.623838	-0.522017	2.89679	-1.46058	1.52373	-0.63335	-0.550661	-0.27556	-0.225771	-0.396877	-0.339884	-0.349556	-0.493311	0.804227	-1.14076	0.815487	-1.3169	0.772034	-0.862653	-0.493279	1.23947	NA	NA	NA	-0.859618	0.288162	NA	NA	-0.342273	-0.935628	NA	NA	-0.724171	-0.563796	-1.09482	-0.546242	-1.26827	NA	-1.02267	-1.14633	NA	NA	0.854214	1.49143	1.84245	-0.587223	0.230535	-0.197914
CTGAAGTAGCGTGAAC_1_1	Spleen	-0.623838	2.19471	-0.355448	-1.46058	-0.739811	-0.63335	1.73672	-0.27556	-0.225771	-0.396877	-0.339884	-0.349556	-0.493311	0.941539	-1.14076	0.703646	0.342221	-1.11171	0.989982	-0.493279	-0.77013	NA	NA	NA	-0.887452	-0.928193	NA	NA	-1.50378	-0.827878	NA	NA	-1.04541	-0.90047	-0.702418	-1.27023	-2.92602	NA	-1.47963	-2.08029	NA	NA	0.922211	1.42643	0.647241	-0.506792	0.343457	-0.243926
CTGATAGTCGTCTGAA_1_1	Spleen	1.63341	1.62873	-0.355448	-1.46058	1.6026	-0.63335	-0.550661	-0.27556	-0.225771	-0.396877	-0.339884	-0.349556	-0.493311	-1.0993	-1.14076	0.891164	-1.3169	-1.11171	-0.862653	-0.493279	-0.77013	NA	NA	NA	-0.773989	0.306719	NA	NA	-1.07748	-0.603399	NA	NA	-1.15675	-0.937716	-1.23241	-1.10145	-2.16761	NA	-1.51929	-1.20578	NA	NA	1.00663	1.79717	0.383035	-0.39415	0.400338	0.0355698
CTGATCCAGTGCGATG_1_1	Spleen	1.60089	1.90104	2.55302	-1.46058	-0.739811	1.52298	1.62107	-0.27556	-0.225771	-0.396877	-0.339884	-0.349556	-0.493311	-1.0993	-1.14076	0.611933	-1.3169	-1.11171	-0.862653	-0.493279	1.02705	NA	NA	NA	-0.863677	-0.174087	NA	NA	-1.16274	0.390294	NA	NA	-0.792409	-0.831566	-0.899475	-1.21614	-1.3775	NA	-1.71522	-1.83062	NA	NA	0.991263	1.80928	1.77491	-0.244305	0.350098	0.175465
CTGATCCGTACAGCAG_1_1	Spleen	-0.623838	1.8913	-0.355448	0.450263	1.56428	-0.63335	-0.550661	-0.27556	-0.225771	-0.396877	-0.339884	-0.349556	-0.493311	-1.0993	-1.14076	0.854393	-1.3169	-1.11171	-0.862653	-0.493279	1.28007	NA	NA	NA	-0.169562	-0.337729	NA	NA	0.0336599	1.06373	NA	NA	-0.639172	-0.852982	-1.38402	-1.2151	-1.20283	NA	-1.13769	-1.12956	NA	NA	0.766014	1.51943	0.841789	-0.341762	0.147529	-0.151718
CTGCCTAGTAGCGCAA_1_1	Spleen	1.25078	-0.522017	-0.355448	0.399316	1.24863	1.45704	-0.550661	-0.27556	-0.225771	-0.396877	-0.339884	-0.349556	-0.493311	-1.0993	-1.14076	0.551905	-1.3169	-1.11171	0.834997	-0.493279	0.964406	NA	NA	NA	-0.0972702	-0.9923	NA	NA	-0.697982	-0.791962	NA	NA	-0.650346	-0.483186	-0.331649	-0.484582	-0.924636	NA	-0.588484	-0.205547	NA	NA	1.21328	1.89371	0.873105	-0.13382	0.689675	0.419618
CTGCCTATCAACACGT_1_1	Spleen	-0.623838	-0.522017	-0.355448	0.797931	-0.739811	1.2681	-0.550661	-0.27556	4.42745	-0.396877	-0.339884	-0.349556	-0.493311	0.620059	-1.14076	0.629175	-1.3169	-1.11171	-0.862653	1.87179	-0.77013	NA	NA	NA	0.0434471	0.748723	NA	NA	-1.593	-0.690198	NA	NA	-0.881398	-1.00542	-0.46229	-1.22686	-0.848932	NA	-0.859879	-0.717958	NA	NA	1.06287	1.7996	1.46326	-0.466453	0.540959	0.0288807
CTGCCTATCCAGAAGG_1_1	Spleen	1.18266	1.44554	2.34965	0.097314	0.925755	1.11761	-0.550661	-0.27556	-0.225771	-0.396877	-0.339884	-0.349556	-0.493311	0.483985	-1.14076	-1.1102	-1.3169	0.699444	-0.862653	-0.493279	0.901385	NA	NA	NA	-0.462401	-0.0627422	NA	NA	-0.666654	-0.681219	NA	NA	-0.944449	-0.766386	-1.22965	-1.09909	-1.57018	NA	-1.32207	-1.48004	NA	NA	1.23731	1.8491	2.52212	0.0631302	0.70782	0.300569
CTGCGGAGTAAACGCG_1_1	Spleen	-0.623838	1.77843	-0.355448	0.360894	-0.739811	1.41386	-0.550661	-0.27556	4.78416	-0.396877	-0.339884	-0.349556	-0.493311	-1.0993	-1.14076	0.76251	-1.3169	-1.11171	-0.862653	2.05309	-0.77013	NA	NA	NA	-0.293849	-0.30905	NA	NA	-0.662688	1.00088	NA	NA	-1.07175	-0.94317	-0.674022	-1.17016	-1.27397	NA	-1.15169	-1.43042	NA	NA	0.852991	1.41966	1.80865	-0.58682	0.239129	0.197022
CTGCTGTAGACAGAGA_1_1	Spleen	1.41696	2.18928	-0.355448	0.686205	1.14177	-0.63335	-0.550661	-0.27556	-0.225771	-0.396877	-0.339884	-0.349556	-0.493311	-1.0993	-1.14076	-1.1102	0.3382	0.658329	-0.862653	-0.493279	-0.77013	NA	NA	NA	-0.00777552	0.499042	NA	NA	-1.14529	-0.935628	NA	NA	-0.805578	-0.767184	-0.423793	-1.02724	-0.00523407	NA	-1.06618	-0.751709	NA	NA	1.14524	1.60841	1.12256	-0.182754	0.492596	0.282459
CTGCTGTTCCCAAGAT_1_1	Spleen	-0.623838	1.68	-0.355448	0.526778	1.3849	-0.63335	-0.550661	3.56824	-0.225771	-0.396877	-0.339884	-0.349556	-0.493311	-1.0993	-1.14076	-1.1102	0.322772	-1.11171	-0.862653	1.94414	-0.77013	NA	NA	NA	-0.684494	-0.103231	NA	NA	-0.211807	-0.345997	NA	NA	-1.08651	-1.03083	-1.55497	-1.20961	-1.61487	NA	-1.35906	-0.952874	NA	NA	1.06607	1.78594	1.54221	-0.213766	0.431768	-0.135144
CTGCTGTTCGCTTGTC_1_1	Spleen	1.74335	2.36506	-0.355448	0.968574	-0.739811	-0.63335	1.5953	-0.27556	-0.225771	2.31198	-0.339884	-0.349556	-0.493311	-1.0993	-1.14076	-1.1102	-1.3169	-1.11171	-0.862653	-0.493279	1.00573	NA	NA	NA	-0.108674	3.08527	NA	NA	-1.27021	-0.935628	NA	NA	-0.77086	-1.21772	-1.35372	-1.20674	-1.56357	NA	-1.09258	-0.985619	NA	NA	1.17909	1.72072	1.48422	-0.176876	0.458496	0.03147
CTGGTCTAGAGCCCAA_1_1	Spleen	1.43624	-0.522017	-0.355448	-1.46058	-0.739811	-0.63335	-0.550661	-0.27556	-0.225771	-0.396877	-0.339884	-0.349556	-0.493311	-1.0993	-1.14076	-1.1102	-1.3169	-1.11171	-0.862653	-0.493279	1.13602	NA	NA	NA	-0.187345	0.404568	NA	NA	-0.884362	-0.935628	NA	NA	-1.14437	-1.00795	-1.26119	-1.30864	-2.10695	NA	-1.11855	-1.46808	NA	NA	0.861849	1.6224	1.23408	-0.287697	0.352292	-0.129324
CTGGTCTAGCTGAAAT_1_1	Spleen	1.89261	1.91019	-0.355448	-1.46058	1.31909	-0.63335	-0.550661	-0.27556	-0.225771	-0.396877	-0.339884	-0.349556	-0.493311	1.25165	-1.14076	-1.1102	-1.3169	-1.11171	1.15966	-0.493279	-0.77013	NA	NA	NA	-0.452156	0.14139	NA	NA	-0.0932373	-0.935628	NA	NA	-0.784029	-1.08031	-0.918056	-1.19368	-1.022	NA	-0.961639	-1.09257	NA	NA	0.758728	1.70148	0.633899	-0.526289	0.163675	-0.31297
CTGGTCTGTGGGTATG_1_1	Spleen	-0.623838	2.10477	-0.355448	-1.46058	-0.739811	1.42991	-0.550661	-0.27556	-0.225771	-0.396877	-0.339884	-0.349556	-0.493311	0.76638	-1.14076	0.777199	-1.3169	0.73458	-0.862653	-0.493279	1.19952	NA	NA	NA	-0.586495	0.546279	NA	NA	-1.04457	0.492058	NA	NA	-0.476757	-1.06302	-0.931396	-1.11712	-0.809711	NA	-1.15949	-0.979249	NA	NA	1.0215	1.50573	1.92666	-0.531864	0.252712	0.0605896
CTGGTCTGTTCGAATC_1_1	Spleen	1.51716	1.80985	-0.355448	0.385775	1.49517	-0.63335	-0.550661	-0.27556	-0.225771	-0.396877	3.02253	-0.349556	-0.493311	-1.0993	-1.14076	-1.1102	0.419461	0.745234	-0.862653	-0.493279	-0.77013	NA	NA	NA	-0.486755	0.841511	NA	NA	-0.674585	-0.935628	NA	NA	-0.892971	-1.02178	-1.02688	-1.20726	-0.529239	NA	-1.61506	-0.940245	NA	NA	0.904045	1.58551	0.723695	-0.311424	0.440895	0.00364772
CTTAACTAGGATCGCA_1_1	Spleen	-0.623838	-0.522017	-0.355448	0.442787	1.29511	1.5059	1.60146	-0.27556	-0.225771	-0.396877	-0.339884	-0.349556	-0.493311	0.835088	-1.14076	0.993555	-1.3169	0.557702	0.880424	-0.493279	-0.77013	NA	NA	NA	-1.14917	1.08444	NA	NA	-0.707499	-0.429802	NA	NA	-0.805578	-1.00941	-0.811809	-1.07114	-1.38297	NA	-1.19915	-1.28882	NA	NA	1.19798	1.77169	1.32824	-0.128541	0.588784	0.11287
CTTAACTCAGCCTTTC_1_1	Spleen	1.86081	1.87564	-0.355448	0.437866	-0.739811	-0.63335	-0.550661	-0.27556	-0.225771	-0.396877	-0.339884	-0.349556	-0.493311	-1.0993	-1.14076	0.841647	-1.3169	-1.11171	-0.862653	-0.493279	-0.77013	NA	NA	NA	0.0971825	0.831388	NA	NA	-0.812586	0.243634	NA	NA	-0.666308	-1.14682	-1.11883	-1.21902	-0.537448	NA	-1.61111	-0.893642	NA	NA	0.67561	1.28651	0.997797	-0.69439	-0.0605675	-0.127687
CTTAACTGTTTAGCTG_1_1	Spleen	-0.623838	1.74455	-0.355448	-1.46058	-0.739811	1.65794	-0.550661	-0.27556	-0.225771	2.54031	-0.339884	-0.349556	-0.493311	-1.0993	-1.14076	0.734934	-1.3169	-1.11171	-0.862653	-0.493279	1.15541	NA	NA	NA	-0.180773	0.284788	NA	NA	-0.887138	-0.836857	NA	NA	-0.558563	-0.631636	-0.524895	-1.22059	-1.1798	NA	-0.640112	-0.939798	NA	NA	0.894079	1.60289	1.67523	-0.212062	0.300839	0.0292756
CTTAACTTCAACACGT_1_1	Spleen	-0.623838	2.0368	-0.355448	-1.46058	1.0134	1.64379	1.5755	-0.27556	-0.225771	-0.396877	-0.339884	-0.349556	-0.493311	0.567299	-1.14076	-1.1102	-1.3169	-1.11171	1.11498	-0.493279	-0.77013	NA	NA	NA	-0.552862	1.103	NA	NA	-0.57505	-0.540545	NA	NA	-1.17311	-1.27958	-0.773979	-1.04292	-1.10273	NA	-1.18707	-0.665543	NA	NA	1.13279	1.94821	1.12055	-0.161929	0.639746	0.173952
CTTAACTTCCAGAGGA_1_1	Spleen	1.54579	-0.522017	-0.355448	-1.46058	1.26055	-0.63335	-0.550661	-0.27556	-0.225771	-0.396877	-0.339884	-0.349556	-0.493311	-1.0993	-1.14076	-1.1102	0.442685	0.77007	-0.862653	-0.493279	-0.77013	NA	NA	NA	0.086938	-0.150468	NA	NA	-0.492963	0.596814	NA	NA	-0.977171	-1.19311	-0.715186	-1.07898	-1.24137	NA	-0.689388	-0.202641	NA	NA	0.857303	1.38196	1.42665	-0.586506	0.337985	-0.409374
CTTACCGCACGAAAGC_1_1	Spleen	1.27685	2.4134	-0.355448	0.178541	1.0126	-0.63335	1.57453	-0.27556	-0.225771	-0.396877	-0.339884	-0.349556	-0.493311	-1.0993	-1.14076	0.972065	-1.3169	-1.11171	-0.862653	-0.493279	-0.77013	NA	NA	NA	-0.683334	0.821266	NA	NA	-0.886741	-0.21131	NA	NA	-0.708208	-0.802966	-0.454762	-1.05546	-0.973662	NA	-1.31064	-1.02663	NA	NA	1.29025	1.92239	1.64026	-0.0333571	0.655867	0.168573
CTTACCGGTAAGTAGT_1_1	Spleen	-0.623838	-0.522017	-0.355448	-1.46058	-0.739811	1.28746	-0.550661	-0.27556	-0.225771	-0.396877	-0.339884	-0.349556	-0.493311	-1.0993	-1.14076	0.646885	-1.3169	0.363422	0.677572	1.89587	-0.77013	NA	NA	NA	0.101435	-0.686946	NA	NA	-1.23412	-0.935628	NA	NA	-0.72018	-0.901268	-0.6057	-1.0134	-2.13204	NA	-1.34548	-1.48238	NA	NA	1.21053	1.94835	1.97067	-0.16013	0.784431	0.310357
CTTACCGTCTGGTGTA_1_1	Spleen	1.3817	1.97018	2.40104	0.126912	-0.739811	0.879843	-0.550661	-0.27556	-0.225771	-0.396877	-0.339884	-0.349556	-0.493311	0.514065	-1.14076	0.274013	-0.0507625	0.242355	0.551162	-0.493279	-0.77013	NA	NA	NA	-1.06547	-1.00748	NA	NA	-1.82816	-0.935628	NA	NA	-1.05179	-1.08736	-0.287816	-1.20256	-2.22028	NA	-1.51939	-2.57471	NA	NA	1.38805	1.99931	2.49696	0.0428241	0.85871	-0.00395941
CTTAGGATCCTTGACC_1_1	Spleen	1.59298	-0.522017	-0.355448	0.45116	-0.739811	1.24162	-0.550661	-0.27556	-0.225771	-0.396877	-0.339884	-0.349556	-0.493311	0.596115	-1.14076	0.855315	0.251945	0.566084	1.14489	-0.493279	-0.77013	NA	NA	NA	-0.495454	-0.209515	NA	NA	-0.385894	-0.265185	NA	NA	-1.02905	-0.719563	-0.933493	-1.14586	-1.1709	NA	-1.31641	-0.809488	NA	NA	1.1555	1.74009	1.59908	0.0369259	0.528155	0.16841
CTTAGGATCGTCTGCT_1_1	Spleen	1.42334	2.0157	-0.355448	0.548767	-0.739811	-0.63335	-0.550661	-0.27556	-0.225771	-0.396877	-0.339884	-0.349556	-0.493311	0.694925	-1.14076	-1.1102	-1.3169	-1.11171	-0.862653	-0.493279	-0.77013	NA	NA	NA	-0.813034	1.47752	NA	NA	-0.593688	-0.935628	NA	NA	-1.11006	-0.986401	-0.604937	-1.06774	-1.1725	NA	-1.3426	-1.01233	NA	NA	1.13129	1.7104	1.68341	-0.108085	0.473862	-0.1425
CTTCTCTTCCAGTATG_1_1	Spleen	-0.623838	-0.522017	-0.355448	-1.46058	-0.739811	1.5903	1.69842	3.5487	-0.225771	-0.396877	-0.339884	-0.349556	-0.493311	-1.0993	-1.14076	-1.1102	-1.3169	0.632915	-0.862653	-0.493279	-0.77013	NA	NA	NA	0.250077	2.5218	NA	NA	0.383024	-0.561497	NA	NA	-0.468377	-1.08031	-1.24118	-1.15344	-2.37352	NA	-1.68903	-1.31061	NA	NA	0.931301	1.71635	0.88249	-0.487615	0.382606	0.120487
CTTGGCTAGAGACTTA_1_1	Spleen	1.51671	-0.522017	-0.355448	-1.46058	1.23374	-0.63335	-0.550661	3.79405	-0.225771	-0.396877	-0.339884	-0.349556	-0.493311	-1.0993	-1.14076	-1.1102	-1.3169	-1.11171	-0.862653	-0.493279	1.47241	NA	NA	NA	-0.139021	-0.658267	NA	NA	0.709387	-0.935628	NA	NA	-0.69065	-0.868013	-0.983901	-1.00608	-0.317858	NA	-0.913217	-0.85855	NA	NA	0.889734	1.54762	1.16099	-0.570442	0.281878	-0.443567
CTTGGCTAGGAATTAC_1_1	Spleen	1.6074	1.90814	-0.355448	0.4636	-0.739811	-0.63335	1.94412	-0.27556	-0.225771	-0.396877	-0.339884	-0.349556	-0.493311	0.856239	-1.14076	-1.1102	-1.3169	-1.11171	-0.862653	-0.493279	-0.77013	NA	NA	NA	0.433706	0.451805	NA	NA	-0.607964	-0.28015	NA	NA	-0.944449	-0.906589	-1.31055	-1.15788	-0.771175	NA	-0.92754	-0.427498	NA	NA	0.664857	1.36382	1.31775	-0.790752	0.145702	-0.167956
CTTGGCTGTTGTTTGG_1_1	Spleen	-0.623838	1.97676	-0.355448	-1.46058	-0.739811	1.59035	-0.550661	-0.27556	-0.225771	-0.396877	-0.339884	-0.349556	-0.493311	0.911454	-1.14076	0.923962	0.773619	0.878146	1.21501	-0.493279	1.35268	NA	NA	NA	-0.142501	-0.870834	NA	NA	-0.778085	-0.295115	NA	NA	-0.553375	-0.975494	-0.967892	-0.807254	0.0976058	NA	-1.16719	-0.0420445	NA	NA	0.654036	1.42149	1.09613	-0.864291	0.112085	-0.238404
CTTGGCTTCACGGTTA_1_1	Spleen	-0.623838	1.86643	-0.355448	0.674828	-0.739811	-0.63335	2.21798	-0.27556	-0.225771	-0.396877	-0.339884	-0.349556	-0.493311	-1.0993	0.586186	-1.1102	0.461591	-1.11171	-0.862653	-0.493279	1.25895	NA	NA	NA	-0.642356	0.546279	NA	NA	-0.908552	-0.935628	NA	NA	-0.668303	-0.910048	-0.964176	-1.28329	-1.63676	NA	-0.735993	-0.907835	NA	NA	0.75019	1.60174	0.785372	-0.481409	0.290668	-0.108788
CTTGGCTTCGAGAACG_1_1	Spleen	-0.623838	1.98775	-0.355448	0.526633	-0.739811	-0.63335	-0.550661	-0.27556	-0.225771	2.85546	-0.339884	-0.349556	-0.493311	-1.0993	-1.14076	-1.1102	-1.3169	-1.11171	1.22415	-0.493279	-0.77013	NA	NA	NA	0.225142	1.4421	NA	NA	-0.79593	1.18944	NA	NA	-0.809568	-1.17901	-1.28463	-1.21144	-0.558654	NA	-1.18023	-0.550991	NA	NA	0.578908	1.3969	0.407185	-0.398868	0.145208	-0.482077
CTTGGCTTCGTACGGC_1_1	Spleen	-0.623838	-0.522017	-0.355448	-1.46058	-0.739811	-0.63335	-0.550661	-0.27556	-0.225771	-0.396877	-0.339884	-0.349556	-0.493311	0.850853	-1.14076	-1.1102	-1.3169	-1.11171	-0.862653	-0.493279	-0.77013	NA	NA	NA	-1.12656	0.504103	NA	NA	0.343368	-0.597413	NA	NA	-0.448424	-1.13738	-1.13141	-1.25168	-1.61077	NA	-1.04266	-0.641851	NA	NA	0.784365	1.45619	1.08124	-0.833656	0.143951	-0.610393
GAAATGAGTGTTGAGG_1_1	Spleen	1.54717	1.84253	-0.355448	0.655862	1.26182	-0.63335	-0.550661	-0.27556	-0.225771	-0.396877	-0.339884	-0.349556	-0.493311	-1.0993	-1.14076	0.814697	-1.3169	-1.11171	-0.862653	-0.493279	-0.77013	NA	NA	NA	-0.051653	0.811144	NA	NA	-0.662688	1.08468	NA	NA	-0.569338	-0.919359	-1.05175	-0.81875	-1.62331	NA	-1.61164	-1.26524	NA	NA	0.735598	1.36648	0.602823	-0.64559	0.267925	0.103784
GAAATGATCATGCATG_1_1	Spleen	1.33322	1.91717	2.5751	0.79385	-0.739811	-0.63335	-0.550661	-0.27556	-0.225771	-0.396877	-0.339884	-0.349556	-0.493311	1.00871	-1.14076	-1.1102	-1.3169	-1.11171	1.16547	-0.493279	-0.77013	NA	NA	NA	-0.617615	-0.297241	NA	NA	-0.811792	-0.178386	NA	NA	-1.18069	-0.771574	-0.59598	-1.17121	-1.93685	NA	-1.10241	-1.35867	NA	NA	1.14113	1.75007	2.25912	-0.315623	0.451381	-0.103327
GAACATCAGTATCGAA_1_1	Spleen	1.92925	2.69615	-0.355448	0.741156	1.46119	-0.63335	1.80212	-0.27556	4.76542	-0.396877	-0.339884	-0.349556	-0.493311	-1.0993	-1.14076	-1.1102	-1.3169	-1.11171	1.29923	-0.493279	-0.77013	NA	NA	NA	0.0237312	1.03215	NA	NA	-0.59924	-0.935628	NA	NA	-0.85945	-1.1705	-1.17648	-1.10955	-0.21023	NA	-1.24693	-0.574796	NA	NA	0.755802	1.46698	0.662922	-0.403484	0.301838	-0.202987
GAACATCTCACTTACT_1_1	Spleen	1.43226	1.71739	-0.355448	0.312563	-0.739811	1.35954	1.74829	-0.27556	-0.225771	-0.396877	-0.339884	-0.349556	-0.493311	0.702742	-1.14076	0.963602	-1.3169	0.671603	-0.862653	-0.493279	-0.77013	NA	NA	NA	-0.401707	1.45222	NA	NA	-0.485032	-0.935628	NA	NA	-0.898956	-1.02498	-1.04079	-0.736188	-0.940142	NA	-1.27023	-1.1366	NA	NA	1.09479	1.67463	1.22949	-0.413011	0.435408	0.58574
GAACATCTCCCTTGTG_1_1	Spleen	1.63667	2.24867	-0.355448	-1.46058	-0.739811	-0.63335	-0.550661	-0.27556	-0.225771	-0.396877	-0.339884	-0.349556	-0.493311	0.881894	-1.14076	-1.1102	-1.3169	0.848893	-0.862653	-0.493279	-0.77013	NA	NA	NA	-1.10858	1.8318	NA	NA	0.345748	-0.534559	NA	NA	-1.29881	-1.21706	-0.746822	-1.0309	-1.23566	NA	-0.984406	-0.205882	NA	NA	0.771212	1.32357	0.503983	-0.905222	0.245429	-0.122554
GAACCTAAGAGGGCTT_1_1	Spleen	1.61383	-0.522017	-0.355448	-1.46058	-0.739811	1.53552	-0.550661	-0.27556	-0.225771	-0.396877	-0.339884	-0.349556	-0.493311	-1.0993	-1.14076	1.12502	-1.3169	-1.11171	-0.862653	-0.493279	-0.77013	NA	NA	NA	-0.692806	-0.18927	NA	NA	-0.82012	0.551919	NA	NA	-0.290798	-0.927473	-0.654964	-0.888771	-0.789645	NA	-1.0727	-0.981037	NA	NA	0.771207	1.45498	1.13639	-0.682716	0.233297	-0.128182
GAACCTACACCGGAAA_1_1	Spleen	1.63106	1.93391	-0.355448	0.484007	-0.739811	-0.63335	-0.550661	-0.27556	-0.225771	-0.396877	-0.339884	-0.349556	-0.493311	0.876979	-1.14076	-1.1102	-1.3169	0.844029	-0.862653	-0.493279	-0.77013	NA	NA	NA	-1.63781	-0.864086	NA	NA	-0.953759	-0.708156	NA	NA	-0.908534	-0.723287	-0.502121	-0.950431	-0.371444	NA	-1.29984	-0.800659	NA	NA	0.817084	1.34217	1.33769	-0.819559	0.159673	-0.03939
GAACGGATCCCTTGTG_1_1	Spleen	1.82986	1.5347	-0.355448	-1.46058	1.26137	-0.63335	-0.550661	-0.27556	-0.225771	-0.396877	-0.339884	-0.349556	-0.493311	0.555732	-1.14076	0.564098	0.214576	-1.11171	-0.862653	1.7833	0.97713	NA	NA	NA	-1.04846	0.352269	NA	NA	-0.936707	-0.935628	NA	NA	-0.941256	-1.28024	-1.19239	-1.27127	-1.35378	NA	-1.60726	-1.10498	NA	NA	1.05031	1.69315	0.959777	-0.110565	0.595472	-0.000369727
GAACGGATCTTACCTA_1_1	Spleen	-0.623838	-0.522017	-0.355448	0.367657	-0.739811	1.42146	-0.550661	-0.27556	-0.225771	-0.396877	-0.339884	-0.349556	-0.493311	0.758733	-1.14076	-1.1102	0.402423	-1.11171	-0.862653	-0.493279	1.19144	NA	NA	NA	-1.26167	-0.300615	NA	NA	-0.756672	0.545932	NA	NA	-0.577718	-0.868146	-0.553672	-1.14691	-2.25152	NA	-1.18793	-1.25786	NA	NA	0.899336	1.5963	1.2172	-0.551324	0.33506	0.00822562
GAAGCAGGTGCCTGGT_1_1	Spleen	-0.623838	-0.522017	-0.355448	0.857268	-0.739811	-0.63335	-0.550661	-0.27556	-0.225771	-0.396877	-0.339884	-0.349556	-0.493311	-1.0993	-1.14076	1.02137	-1.3169	-1.11171	-0.862653	-0.493279	-0.77013	NA	NA	NA	0.179525	0.254421	NA	NA	0.318782	-0.935628	NA	NA	-0.86783	-1.11822	-1.48683	-1.26135	-0.754985	NA	-1.18354	-0.431075	NA	NA	0.430287	1.18035	0.441513	-1.14464	-0.0400864	-0.62292
GAAGCAGGTTACGCGC_1_1	Spleen	1.75759	2.07172	-0.355448	0.736142	-0.739811	-0.63335	-0.550661	3.71403	-0.225771	-0.396877	-0.339884	-0.349556	-0.493311	0.739861	-1.14076	-1.1102	-1.3169	-1.11171	-0.862653	-0.493279	-0.77013	NA	NA	NA	-0.946986	0.00305233	NA	NA	-0.694809	0.384308	NA	NA	-0.575323	-1.15481	-0.71471	-1.12183	-0.968646	NA	-1.17435	-1.28446	NA	NA	0.917723	1.80891	1.0849	-0.398905	0.325353	-0.217192
GAAGCAGTCGTCACGG_1_1	Spleen	-0.623838	2.28368	2.51838	0.437941	-0.739811	-0.63335	1.5952	-0.27556	-0.225771	-0.396877	-0.339884	-0.349556	-0.493311	0.975313	-1.14076	0.841724	0.23957	-1.11171	-0.862653	-0.493279	-0.77013	NA	NA	NA	-1.01058	-1.01086	NA	NA	-1.50695	-0.935628	NA	NA	-1.03623	-1.03961	-1.12874	-1.25168	-1.64839	NA	-1.25794	-1.6327	NA	NA	1.1455	1.68924	0.875022	-0.13228	0.398805	-0.20474
GAAGCAGTCTCACATT_1_1	Spleen	1.76134	1.76759	2.79242	-1.46058	1.19838	-0.63335	-0.550661	-0.27556	-0.225771	-0.396877	-0.339884	-0.349556	-0.493311	0.99116	-1.14076	-1.1102	-1.3169	0.711578	-0.862653	2.04109	-0.77013	NA	NA	NA	-0.149459	-0.455822	NA	NA	-1.13697	-0.935628	NA	NA	-0.325515	-0.77756	-0.954075	-1.20622	-1.54966	NA	-1.42031	-1.0871	NA	NA	0.918726	1.72364	1.3075	-0.190763	0.357318	-0.231939
GAATAAGTCGGGAGTA_1_1	Spleen	-0.623838	1.87346	2.93798	0.823504	-0.739811	-0.63335	-0.550661	-0.27556	4.99112	-0.396877	-0.339884	-0.349556	-0.493311	-1.0993	-1.14076	-1.1102	-1.3169	0.795888	-0.862653	2.15828	-0.77013	NA	NA	NA	-0.152552	0.883687	NA	NA	0.22123	1.14454	NA	NA	-0.874215	-0.862293	-1.30941	-1.24097	-1.35811	NA	-1.49385	-1.00708	NA	NA	0.750241	1.49103	1.74195	-0.729954	0.14715	-0.3615
GAATAAGTCTAACTCT_1_1	Spleen	1.84341	-0.522017	-0.355448	0.487079	0.930193	-0.63335	-0.550661	3.16812	-0.225771	-0.396877	-0.339884	-0.349556	-0.493311	-1.0993	-1.14076	0.495784	-1.3169	-1.11171	-0.862653	1.69041	-0.77013	NA	NA	NA	0.0127135	1.87567	NA	NA	-0.944241	-0.935628	NA	NA	-0.831915	-1.05637	-0.777124	-0.788442	-0.533571	NA	-0.968052	-0.781995	NA	NA	1.17472	1.86261	2.02035	-0.135795	0.740367	0.110492
GAATGAAAGCTCCTCT_1_1	Spleen	-0.623838	1.78341	-0.355448	1.24164	1.21177	-0.63335	-0.550661	-0.27556	-0.225771	-0.396877	-0.339884	-0.349556	-0.493311	-1.0993	-1.14076	-1.1102	-1.3169	-1.11171	-0.862653	-0.493279	-0.77013	NA	NA	NA	0.887557	2.29236	NA	NA	-0.182462	-0.121518	NA	NA	-1.16752	-1.02258	-0.814382	-1.11451	-0.364148	NA	-0.894939	-0.475778	NA	NA	0.97253	1.69287	1.8287	-0.567849	0.396966	0.278295
GAATGAAGTTTAGCTG_1_1	Spleen	1.47428	-0.522017	-0.355448	-1.46058	1.45552	-0.63335	-0.550661	-0.27556	-0.225771	-0.396877	-0.339884	-0.349556	-0.493311	-1.0993	-1.14076	-1.1102	0.614183	0.708043	-0.862653	-0.493279	-0.77013	NA	NA	NA	-0.327675	-0.364722	NA	NA	-0.203083	0.141871	NA	NA	-0.850671	-0.999171	-1.24976	-1.20805	-0.056084	NA	-0.978313	-0.434427	NA	NA	1.11958	1.70121	1.61741	-0.438469	0.380445	0.0845063
GAATGAATCCTAGGGC_1_1	Spleen	1.30445	-0.522017	-0.355448	-1.46058	0.779419	0.963772	-0.550661	-0.27556	-0.225771	-0.396877	-0.339884	-0.349556	-0.493311	-1.0993	-1.14076	0.599498	-1.3169	-1.11171	0.629579	-0.493279	-0.77013	NA	NA	NA	1.33348	-0.391715	NA	NA	-1.42486	-0.935628	NA	NA	-1.02107	-1.12075	-1.00791	-1.30916	-2.03034	NA	-1.48316	-1.92249	NA	NA	1.35119	1.92366	1.98833	-0.055979	0.788806	0.103161
GACACGCCACTTCGAA_1_1	Spleen	-0.623838	2.48758	2.93332	0.433457	1.28513	-0.63335	-0.550661	-0.27556	-0.225771	-0.396877	-0.339884	-0.349556	-0.493311	0.825606	-1.14076	-1.1102	0.464303	-1.11171	-0.862653	-0.493279	-0.77013	NA	NA	NA	-0.352417	1.62598	NA	NA	0.0162115	0.842245	NA	NA	-0.865037	-0.794187	-0.574254	-1.07166	-0.536079	NA	-0.846411	-0.616258	NA	NA	0.92923	1.42996	1.29476	-0.556927	0.251467	0.0718996
GACACGCGTCTTTCAT_1_1	Spleen	-0.623838	-0.522017	-0.355448	-1.46058	-0.739811	-0.63335	1.75947	-0.27556	-0.225771	-0.396877	-0.339884	-0.349556	-0.493311	-1.0993	-1.14076	-1.1102	-1.3169	-1.11171	1.0084	-0.493279	-0.77013	NA	NA	NA	0.191703	0.64244	NA	NA	-0.303014	-0.199337	NA	NA	-0.453612	-1.08976	-1.34981	-1.07898	-0.215246	NA	-1.25879	-0.769255	NA	NA	0.798932	1.52163	1.45346	-0.54557	0.327248	0.0931697
GACACGCGTGCACCAC_1_1	Spleen	-0.623838	-0.522017	-0.355448	0.838922	-0.739811	-0.63335	2.43074	-0.27556	-0.225771	-0.396877	-0.339884	-0.349556	-0.493311	-1.0993	-1.14076	-1.1102	0.845612	-1.11171	-0.862653	-0.493279	-0.77013	NA	NA	NA	-0.938868	-0.23482	NA	NA	2.31027	0.551919	NA	NA	-0.911327	-0.842606	-1.84036	-0.641084	1.03935	NA	-0.156966	1.55453	NA	NA	0.291271	0.975014	0.427038	-1.687	-0.26903	-0.163368
GACAGAGGTGGTTTCA_1_1	Spleen	1.29465	1.87498	2.51734	-1.46058	1.029	-0.63335	-0.550661	-0.27556	-0.225771	-0.396877	-0.339884	-0.349556	-0.493311	0.582134	-1.14076	-1.1102	-1.3169	-1.11171	0.87473	-0.493279	-0.77013	NA	NA	NA	-0.385277	0.622196	NA	NA	-0.168186	1.76111	NA	NA	-0.746119	-1.09534	-0.86174	-1.1051	-1.73664	NA	-1.45066	-0.723769	NA	NA	1.10007	1.82528	2.01865	-0.228781	0.645024	0.0125572
GACCAATAGTGAATTG_1_1	Spleen	2.36076	2.54774	-0.355448	-1.46058	-0.739811	-0.63335	-0.550661	-0.27556	-0.225771	-0.396877	-0.339884	-0.349556	-0.493311	-1.0993	-1.14076	-1.1102	-1.3169	-1.11171	-0.862653	-0.493279	-0.77013	NA	NA	NA	-0.214406	-0.968682	NA	NA	0.951285	-0.896718	NA	NA	-1.15156	-1.16944	-2.03274	-1.20151	0.239666	NA	-0.597676	0.437175	NA	NA	0.234136	0.943715	0.820556	-1.28083	-0.152982	-0.445887
GACCAATCATCCAACA_1_1	Spleen	1.62958	2.11275	2.5958	-1.46058	1.07731	-0.63335	-0.550661	-0.27556	-0.225771	-0.396877	-0.339884	-0.349556	-0.493311	-1.0993	-1.14076	0.637263	-1.3169	-1.11171	0.92218	-0.493279	-0.77013	NA	NA	NA	0.15633	0.132954	NA	NA	-0.682913	1.37201	NA	NA	-0.878605	-0.924946	-1.17238	-1.23992	-1.75625	NA	-1.16922	-0.998471	NA	NA	1.06915	1.91737	1.69217	-0.281506	0.537526	0.0294029
GACCAATGTACAGTGG_1_1	Spleen	1.44533	1.73162	-0.355448	0.0810007	1.3204	-0.63335	1.44806	-0.27556	-0.225771	2.12612	-0.339884	-0.349556	-0.493311	0.714192	-1.14076	0.474743	-1.3169	0.682934	1.34998	-0.493279	-0.77013	NA	NA	NA	-0.603311	0.790899	NA	NA	-1.478	-0.935628	NA	NA	-0.400138	-0.791926	-0.570347	-0.894257	-1.06236	NA	-1.13534	-1.24769	NA	NA	1.37341	1.96509	1.94373	0.0224242	0.793678	0.265909
GACGCGTAGGACCACA_1_1	Spleen	-0.623838	-0.522017	-0.355448	0.773164	1.23436	1.44204	-0.550661	-0.27556	-0.225771	-0.396877	-0.339884	-0.349556	-0.493311	0.777344	-1.14076	-1.1102	-1.3169	-1.11171	-0.862653	-0.493279	-0.77013	NA	NA	NA	-0.444811	-0.61103	NA	NA	-1.39274	-0.504629	NA	NA	-0.677481	-0.34817	-0.436467	-0.998244	-1.04731	NA	-1.04565	-1.20478	NA	NA	0.93335	1.64562	0.76155	-0.505053	0.451233	0.12338
GACGCGTGTCCCGACA_1_1	Spleen	-0.623838	2.07903	-0.355448	0.741929	-0.739811	-0.63335	2.11955	-0.27556	-0.225771	-0.396877	-0.339884	-0.349556	-0.493311	0.74572	-1.14076	-1.1102	0.390381	-1.11171	-0.862653	-0.493279	-0.77013	NA	NA	NA	-0.33502	0.180191	NA	NA	-0.0274094	-0.935628	NA	NA	-0.999917	-0.957669	-0.607987	-1.2117	-2.08073	NA	-1.39251	-1.00506	NA	NA	0.878955	1.44622	0.874478	-0.323411	0.239132	-0.276182
GACGCGTTCATCGATG_1_1	Spleen	1.50385	2.10366	-0.355448	-1.46058	1.22189	-0.63335	-0.550661	-0.27556	-0.225771	-0.396877	-0.339884	-0.349556	-0.493311	-1.0993	-1.14076	-1.1102	0.408673	0.733696	-0.862653	-0.493279	-0.77013	NA	NA	NA	0.175853	-0.644771	NA	NA	-0.00797823	-0.271171	NA	NA	-0.722175	-1.01673	-0.892042	-1.14821	-0.238049	NA	-1.24725	-0.869167	NA	NA	1.01432	1.62938	1.3049	-0.528856	0.402249	-0.132704
GACGCGTTCGCAAACT_1_1	Spleen	-0.623838	2.32351	-0.355448	0.871269	1.40758	1.35003	-0.550661	-0.27556	-0.225771	-0.396877	-0.339884	-0.349556	-0.493311	-1.0993	-1.14076	0.704121	-1.3169	0.663093	0.990467	-0.493279	-0.77013	NA	NA	NA	-0.360342	0.151512	NA	NA	-0.920052	-0.935628	NA	NA	-1.08891	-0.888365	-0.746727	-0.972117	-1.00148	NA	-1.65718	-0.829381	NA	NA	0.877197	1.56942	1.64235	-0.264445	0.275521	0.328055
GACGGCTAGAAACCAT_1_1	Spleen	1.23951	2.12297	2.43477	0.14634	1.3908	1.44607	-0.550661	-0.27556	-0.225771	-0.396877	-0.339884	-0.349556	-0.493311	0.926054	-1.14076	0.541921	-1.3169	-1.11171	-0.862653	1.75315	-0.77013	NA	NA	NA	0.257422	0.165008	NA	NA	-0.603602	-0.935628	NA	NA	-0.914519	-1.07127	-0.965224	-1.11503	-1.0911	NA	-1.16879	-1.00954	NA	NA	1.08373	1.81389	2.39419	-0.194951	0.472481	0.331538
GACGGCTAGTTAACGA_1_1	Spleen	1.78658	-0.522017	-0.355448	-1.46058	-0.739811	-0.63335	-0.550661	-0.27556	-0.225771	-0.396877	-0.339884	-0.349556	-0.493311	0.620482	-1.14076	0.880073	-1.3169	0.590198	-0.862653	-0.493279	-0.77013	NA	NA	NA	-0.589007	-0.157216	NA	NA	-0.134479	0.216697	NA	NA	-1.27606	-1.00955	-0.946738	-1.25011	-1.09201	NA	-1.19445	-0.473878	NA	NA	1.10841	1.71397	1.49123	-0.335014	0.516912	0.043958
GACGGCTTCCACGACG_1_1	Spleen	-0.623838	-0.522017	-0.355448	-1.46058	1.92024	-0.63335	-0.550661	-0.27556	-0.225771	-0.396877	-0.339884	-0.349556	-0.493311	-1.0993	-1.14076	-1.1102	-1.3169	-1.11171	-0.862653	-0.493279	-0.77013	NA	NA	NA	-0.492361	-0.982178	NA	NA	1.28241	3.68564	NA	NA	-0.65274	-1.04746	-1.13684	-1.39041	-1.23498	NA	-1.09963	-1.15829	NA	NA	0.22	0.884605	0.639925	-1.39603	-0.277682	-0.405586
GACGTGCCATCACGTA_1_1	Spleen	1.11701	2.29704	-0.355448	0.605716	0.865223	-0.63335	1.3958	-0.27556	-0.225771	-0.396877	-0.339884	-0.349556	-0.493311	0.672951	-1.14076	0.682682	-1.3169	0.642122	-0.862653	-0.493279	-0.77013	NA	NA	NA	1.49624	0.077282	NA	NA	-1.55374	-0.555511	NA	NA	-1.08292	-1.11304	-1.30378	-1.21928	-1.2856	NA	-1.62073	-2.05816	NA	NA	1.30522	1.90629	1.391	-0.0815147	0.777707	-0.142037
GACGTGCTCCCTCTTT_1_1	Spleen	-0.623838	1.92216	-0.355448	0.474697	-0.739811	-0.63335	-0.550661	-0.27556	-0.225771	-0.396877	-0.339884	-0.349556	-0.493311	0.867518	-1.14076	-1.1102	-1.3169	-1.11171	-0.862653	-0.493279	-0.77013	NA	NA	NA	-0.616262	1.21603	NA	NA	-0.370032	-0.546531	NA	NA	-0.922102	-1.26694	-1.2368	-1.19759	-0.179902	NA	-1.17318	-0.894648	NA	NA	0.749238	1.39895	0.922321	-0.693454	0.0929442	-0.131644
GACGTTATCCGAATGT_1_1	Spleen	1.90835	1.6196	2.58896	0.621654	1.07311	1.54634	-0.550661	-0.27556	-0.225771	-0.396877	-0.339884	-0.349556	-0.493311	-1.0993	-1.14076	-1.1102	-1.3169	-1.11171	-0.862653	-0.493279	-0.77013	NA	NA	NA	-0.507824	2.05449	NA	NA	-1.28131	-0.818899	NA	NA	-1.10367	-1.29328	-1.21231	-1.39067	-1.39939	NA	-1.30273	-1.39532	NA	NA	0.970587	1.71325	1.0031	-0.375631	0.455842	-0.0245917
GACTAACTCAAACGGG_1_1	Spleen	-0.623838	1.92586	-0.355448	-1.46058	-0.739811	-0.63335	-0.550661	-0.27556	-0.225771	-0.396877	-0.339884	-0.349556	-0.493311	-1.0993	-1.14076	0.882532	-1.3169	-1.11171	1.17269	-0.493279	-0.77013	NA	NA	NA	-0.387596	0.24936	NA	NA	0.113367	-0.325046	NA	NA	-0.950833	-1.11743	-1.18401	-1.15475	-0.429591	NA	-0.919203	-0.487066	NA	NA	0.564061	1.4487	0.191668	-0.601043	0.0420148	0.0716775
GACTAACTCCACGTGG_1_1	Spleen	-0.623838	-0.522017	-0.355448	0.384159	1.64637	-0.63335	-0.550661	-0.27556	-0.225771	-0.396877	-0.339884	-0.349556	-0.493311	-1.0993	-1.14076	-1.1102	-1.3169	-1.11171	-0.862653	-0.493279	-0.77013	NA	NA	NA	-0.254417	1.03046	NA	NA	-0.692033	0.0191554	NA	NA	-1.16273	-1.02205	-1.06814	-1.19812	-0.265184	NA	-0.602593	-0.13391	NA	NA	0.847885	1.34913	1.45484	-0.615007	0.161232	-0.166286
GACTACAAGGGATCTG_1_1	Spleen	-0.623838	2.33159	-0.355448	0.697359	1.56727	1.63132	1.74558	3.62889	-0.225771	-0.396877	-0.339884	-0.349556	-0.493311	-1.0993	-1.14076	-1.1102	-1.3169	-1.11171	0.997151	-0.493279	-0.77013	NA	NA	NA	0.645168	1.86217	NA	NA	0.0685566	-0.0257404	NA	NA	-0.82992	-1.22876	-1.25824	-1.32405	-1.76423	NA	-1.48294	-1.17281	NA	NA	0.918569	1.67247	0.495179	-0.375251	0.38253	0.0719029
GACTACAGTACCAGTT_1_1	Spleen	-0.623838	-0.522017	2.73603	0.319837	-0.739811	-0.63335	1.75772	-0.27556	-0.225771	2.51701	-0.339884	-0.349556	-0.493311	-1.0993	-1.14076	-1.1102	0.357452	-1.11171	-0.862653	-0.493279	1.14014	NA	NA	NA	-0.027878	1.47921	NA	NA	-0.213393	0.330433	NA	NA	-0.845882	-0.88371	-1.15637	-0.976297	-0.38239	NA	-1.14912	-0.258297	NA	NA	0.908321	1.62683	1.17247	-0.445988	0.344692	0.00670514
GACTGCGGTCAGAAGC_1_1	Spleen	1.69234	2.00065	-0.355448	0.679809	1.13496	-0.63335	-0.550661	-0.27556	-0.225771	-0.396877	-0.339884	-0.349556	-0.493311	-1.0993	-1.14076	-1.1102	-1.3169	-1.11171	1.49161	-0.493279	-0.77013	NA	NA	NA	-0.157191	0.741975	NA	NA	-0.321256	-0.67224	NA	NA	-0.818746	-1.06236	-1.02888	-1.17669	-1.15517	NA	-0.970404	-0.518023	NA	NA	0.982198	1.77929	1.09816	-0.430961	0.406529	0.0272995
GACTGCGGTCGTGGCT_1_1	Spleen	-0.623838	2.34165	-0.355448	0.318392	1.57578	1.36609	1.75585	-0.27556	-0.225771	2.51464	-0.339884	-0.349556	-0.493311	-1.0993	-1.14076	0.718812	-1.3169	-1.11171	1.00547	-0.493279	-0.77013	NA	NA	NA	-0.483663	0.681242	NA	NA	-0.646033	-0.935628	NA	NA	-1.06377	-1.23302	-1.31608	-0.986486	-0.763422	NA	-1.32346	-1.23629	NA	NA	0.985541	1.65654	1.00843	-0.348768	0.423786	0.0355355
GAGCAGAGTCTCTCGT_1_1	Spleen	1.7469	1.87969	2.5238	0.197608	1.03298	-0.63335	-0.550661	-0.27556	-0.225771	-0.396877	-0.339884	-0.349556	-0.493311	-1.0993	-1.14076	0.594631	0.242505	0.555988	0.878635	-0.493279	-0.77013	NA	NA	NA	-0.417943	-0.524991	NA	NA	-1.04893	0.824286	NA	NA	-0.869825	-0.843405	-1.36163	-1.09152	-2.35277	NA	-1.49684	-1.2088	NA	NA	1.08891	1.87001	2.21168	-0.0683236	0.617463	0.208014
GAGGTGAAGATGTCGG_1_1	Spleen	1.91238	-0.522017	-0.355448	0.339592	-0.739811	-0.63335	-0.550661	-0.27556	-0.225771	-0.396877	-0.339884	-0.349556	-0.493311	-1.0993	-1.14076	-1.1102	-1.3169	-1.11171	-0.862653	2.02331	-0.77013	NA	NA	NA	-0.2722	0.165008	NA	NA	-0.90062	-0.935628	NA	NA	-0.879403	-1.14869	-1.39612	-1.29035	-1.57588	NA	-1.42896	-1.22065	NA	NA	0.804485	1.45537	1.24993	-0.353427	0.289386	-0.169914
GAGGTGACACAGTCGC_1_1	Spleen	2.05368	-0.522017	-0.355448	-1.46058	-0.739811	-0.63335	-0.550661	-0.27556	-0.225771	-0.396877	-0.339884	-0.349556	-0.493311	-1.0993	-1.14076	-1.1102	-1.3169	0.964587	-0.862653	-0.493279	-0.77013	NA	NA	NA	-0.282831	2.40877	NA	NA	0.471455	-0.935628	NA	NA	-0.940458	-0.566456	-1.83378	-1.1132	-0.985747	NA	-1.2883	-0.658391	NA	NA	0.50354	1.23134	1.58813	-0.926539	-0.00586125	-0.181834
GAGTCCGCATGAAGTA_1_1	Spleen	1.53474	-0.522017	-0.355448	-1.46058	1.25036	-0.63335	-0.550661	-0.27556	-0.225771	2.64974	-0.339884	-0.349556	-0.493311	-1.0993	-1.14076	-1.1102	0.433719	0.760482	-0.862653	-0.493279	-0.77013	NA	NA	NA	-0.129937	-0.250003	NA	NA	-0.349411	-0.298108	NA	NA	-0.771658	-0.891026	-0.905478	-1.28486	-1.24866	NA	-1.22972	-0.930299	NA	NA	0.9183	1.40918	0.425522	-0.63953	0.328285	-0.290426
GATCAGTGTGTGGCTC_1_1	Spleen	1.77076	1.77782	-0.355448	0.604481	-0.739811	-0.63335	-0.550661	-0.27556	-0.225771	-0.396877	-0.339884	-0.349556	-0.493311	0.75137	-1.14076	-1.1102	-1.3169	-1.11171	-0.862653	-0.493279	1.18367	NA	NA	NA	-0.778241	-0.349539	NA	NA	-0.993811	0.623752	NA	NA	-0.475959	-1.07513	-0.482968	-1.32483	-2.23214	NA	-1.01498	-1.24557	NA	NA	0.890309	1.76351	1.07978	-0.397713	0.303728	-0.254007
GATCGATCAGTCTTCC_1_1	Spleen	1.77367	2.08923	-0.355448	0.851574	1.57914	1.52988	-0.550661	-0.27556	-0.225771	-0.396877	-0.339884	-0.349556	-0.493311	-1.0993	-1.14076	-1.1102	-1.3169	0.824034	-0.862653	-0.493279	-0.77013	NA	NA	NA	0.368179	2.26031	NA	NA	-1.30114	-0.935628	NA	NA	-1.00271	-0.938647	-0.292771	-1.14795	-1.07855	NA	-1.4606	-1.37655	NA	NA	1.16258	1.67483	1.70647	-0.270057	0.425952	-0.103318
GATCGATTCACTTCAT_1_1	Spleen	-0.623838	1.7047	2.70596	-1.46058	-0.739811	-0.63335	1.73527	-0.27556	-0.225771	-0.396877	-0.339884	-0.349556	1.87689	-1.0993	-1.14076	-1.1102	-1.3169	-1.11171	0.988801	-0.493279	1.12155	NA	NA	NA	-0.535852	0.0182357	NA	NA	0.0844188	0.0670442	NA	NA	-0.556169	-0.960196	-0.526038	-0.92352	-1.37385	NA	-0.775863	-0.916105	NA	NA	0.994284	1.70907	1.76494	-0.565209	0.473093	0.203691
GATCGATTCCAAGTAC_1_1	Spleen	-0.623838	-0.522017	-0.355448	0.375622	1.48428	-0.63335	-0.550661	-0.27556	-0.225771	-0.396877	-0.339884	-0.349556	-0.493311	-1.0993	-1.14076	-1.1102	-1.3169	0.735023	1.06557	-0.493279	-0.77013	NA	NA	NA	-0.651054	-0.987239	NA	NA	-0.862948	-0.768017	NA	NA	-0.946045	-0.840212	-1.13274	-1.17748	-1.19439	NA	-1.1208	-1.02742	NA	NA	0.85124	1.53061	1.09543	-0.227769	0.353836	-0.211346
GATCGCGGTTCTGTTT_1_1	Spleen	-0.623838	2.01525	-0.355448	0.894473	1.25539	1.46414	1.55352	-0.27556	-0.225771	-0.396877	-0.339884	-0.349556	-0.493311	0.797331	-1.14076	0.955297	-1.3169	0.520518	-0.862653	-0.493279	-0.77013	NA	NA	NA	0.103368	0.468675	NA	NA	-0.776896	-0.935628	NA	NA	-1.04341	-1.12514	-0.79075	-1.33137	-1.43291	NA	-0.993706	-0.582284	NA	NA	1.0383	1.72704	1.28056	-0.244549	0.559595	-0.0112567
GATCGCGGTTGCGTTA_1_1	Spleen	1.43834	2.3409	-0.355448	0.317804	1.16148	1.6396	-0.550661	-0.27556	-0.225771	-0.396877	-0.339884	-0.349556	-0.493311	-1.0993	-1.14076	-1.1102	-1.3169	-1.11171	-0.862653	-0.493279	-0.77013	NA	NA	NA	-1.29781	1.99713	NA	NA	-0.261376	0.411245	NA	NA	-1.0933	-0.908185	-1.22098	-1.05076	-1.91587	NA	-1.36205	-1.07022	NA	NA	1.02899	1.60967	1.43425	-0.26329	0.398441	-0.0448927
GATCGTAAGAGAACAG_1_1	Spleen	1.33759	-0.522017	-0.355448	0.47453	-0.739811	-0.63335	-0.550661	-0.27556	-0.225771	-0.396877	-0.339884	-0.349556	-0.493311	-1.0993	-1.14076	-1.1102	-1.3169	-1.11171	1.16944	-0.493279	-0.77013	NA	NA	NA	0.172374	1.00684	NA	NA	-1.03822	0.527974	NA	NA	-1.16792	-1.13671	-0.963604	-1.3588	-1.49447	NA	-1.37231	-1.4664	NA	NA	1.27106	1.81724	1.51533	-0.176732	0.478472	0.0191184
GATCGTACATGCCACG_1_1	Spleen	1.52443	2.30681	2.86142	0.392051	-0.739811	-0.63335	-0.550661	-0.27556	-0.225771	-0.396877	-0.339884	-0.349556	-0.493311	-1.0993	-1.14076	-1.1102	0.425364	-1.11171	-0.862653	-0.493279	-0.77013	NA	NA	NA	-0.290563	-0.271935	NA	NA	-0.496929	-0.935628	NA	NA	-0.920505	-1.04653	-0.266853	-0.888248	0.0622617	NA	-0.559837	-0.579378	NA	NA	0.983266	1.69085	1.21097	-0.232556	0.328104	-0.0785362
GATCGTAGTTCAGTAC_1_1	Spleen	1.73883	2.36013	-0.355448	-1.46058	-0.739811	-0.63335	-0.550661	-0.27556	-0.225771	-0.396877	-0.339884	-0.349556	-0.493311	0.97143	-1.14076	-1.1102	-1.3169	-1.11171	-0.862653	-0.493279	-0.77013	NA	NA	NA	0.468112	-0.292179	NA	NA	0.387386	0.665655	NA	NA	-0.658726	-1.12355	-0.960745	-1.14952	-0.221175	NA	-0.729793	-0.0306451	NA	NA	0.335612	1.10174	0.524329	-1.07168	-0.056982	-0.397337
GATCGTATCTCTGTCG_1_1	Spleen	1.53153	2.31457	-0.355448	-1.46058	1.50846	-0.63335	-0.550661	-0.27556	-0.225771	-0.396877	-0.339884	-0.349556	-0.493311	-1.0993	-1.14076	0.800837	0.431121	-1.11171	1.08925	2.1052	-0.77013	NA	NA	NA	-0.0848994	0.812831	NA	NA	-0.0048058	-0.935628	NA	NA	-0.600863	-1.22717	-1.07633	-1.09491	-0.354799	NA	-1.13844	-1.32011	NA	NA	0.953768	1.55678	0.852161	-0.608815	0.350728	-0.0338562
GATCTAGGTCAGAATA_1_1	Spleen	1.03544	1.77057	-0.355448	0.212343	1.2009	1.40687	-0.550661	-0.27556	-0.225771	-0.396877	-0.339884	-0.349556	-0.493311	0.354952	0.165924	0.860165	-1.3169	0.327427	0.639988	-0.493279	-0.77013	NA	NA	NA	0.14106	0.114397	NA	NA	-1.2361	-0.935628	NA	NA	-0.999518	-1.4243	-1.14437	-1.2023	-1.96717	NA	-1.35692	-1.33676	NA	NA	1.3104	1.92069	1.93072	0.00622399	0.762016	0.440787
GATGAGGAGGCGACAT_1_1	Spleen	1.65558	2.32181	-0.355448	0.40388	-0.739811	-0.63335	-0.550661	-0.27556	-0.225771	-0.396877	-0.339884	-0.349556	-0.493311	0.404415	-1.14076	-1.1102	-1.3169	0.62016	0.691098	-0.493279	-0.77013	NA	NA	NA	-0.0935976	-0.427143	NA	NA	-1.73814	-0.935628	NA	NA	-1.11205	-1.16585	-0.806854	-1.25429	-1.54715	NA	-1.71981	-1.91634	NA	NA	1.32179	1.89327	1.89367	0.0891301	0.679428	0.0589555
GATGCTAAGCAGATCG_1_1	Spleen	-0.623838	2.25379	-0.355448	0.0534223	1.13824	-0.63335	-0.550661	-0.27556	3.93846	-0.396877	-0.339884	-0.349556	-0.493311	0.439378	-1.14076	-1.1102	0.106909	-1.11171	-0.862653	-0.493279	0.854292	NA	NA	NA	-1.26495	-0.668389	NA	NA	-1.60014	-0.543538	NA	NA	-0.489926	-0.630971	-0.358997	-1.05912	-2.0618	NA	-1.141	-1.67796	NA	NA	1.3229	1.89209	2.13914	-0.0662519	0.686582	0.253398
GATGCTAAGGTGATTA_1_1	Spleen	1.59493	1.587	2.54414	0.209322	-0.739811	1.2435	-0.550661	-0.27556	-0.225771	-0.396877	-0.339884	-0.349556	-0.493311	0.597818	-1.14076	0.857045	-1.3169	0.567769	-0.862653	-0.493279	-0.77013	NA	NA	NA	-0.238374	1.87735	NA	NA	-0.35298	-0.935628	NA	NA	-0.829521	-1.12408	-1.46416	-1.10354	-2.06819	NA	-1.28135	-1.07279	NA	NA	1.06139	1.69828	2.25624	0.000211002	0.476366	0.220598
GATGCTAAGTAAGTAC_1_1	Spleen	-0.623838	-0.522017	-0.355448	-1.46058	1.01012	-0.63335	1.57153	-0.27556	-0.225771	2.28197	-0.339884	-0.349556	-0.493311	0.811514	0.353923	0.572647	0.222396	0.534483	1.11174	1.79493	-0.77013	NA	NA	NA	-0.819413	-0.319172	NA	NA	-1.36102	-0.747066	NA	NA	-0.977969	-0.856441	0.136504	-1.24907	-1.98906	NA	-1.44692	-1.49557	NA	NA	1.09863	1.83687	1.3828	-0.115531	0.602586	-0.221722
GATGCTACACCACCAG_1_1	Spleen	-0.623838	-0.522017	-0.355448	0.713158	1.32293	-0.63335	-0.550661	-0.27556	-0.225771	-0.396877	3.17376	-0.349556	-0.493311	0.861542	-1.14076	-1.1102	-1.3169	-1.11171	-0.862653	-0.493279	-0.77013	NA	NA	NA	0.228042	1.15193	NA	NA	-0.86612	2.3687	NA	NA	-1.13999	-0.979484	-1.02068	-1.12548	-0.529011	NA	-0.78591	-0.557138	NA	NA	0.700049	1.42987	1.4316	-0.541692	0.19979	-0.161091
GATTCAGAGCTGCAAG_1_1	Spleen	2.12649	2.34521	-0.355448	1.05448	-0.739811	-0.63335	-0.550661	-0.27556	-0.225771	2.68478	-0.339884	3.01226	-0.493311	-1.0993	-1.14076	1.0768	-1.3169	-1.11171	-0.862653	2.139	-0.77013	NA	NA	NA	-0.14598	1.03215	NA	NA	0.24542	0.351384	NA	NA	-0.541404	-0.992653	-0.950454	-1.15475	-1.76446	NA	-1.47739	-1.11716	NA	NA	0.780042	1.51854	0.668042	-0.643383	0.268914	-0.286882
GATTCAGAGTCCGTAT_1_1	Spleen	1.52566	-0.522017	-0.355448	0.780328	1.24199	-0.63335	-0.550661	-0.27556	-0.225771	-0.396877	-0.339884	-0.349556	-0.493311	-1.0993	-1.14076	1.19374	-1.3169	0.752609	-0.862653	-0.493279	-0.77013	NA	NA	NA	-0.450996	-0.135285	NA	NA	-0.979138	-0.83985	NA	NA	-0.464785	-1.17343	-1.1296	-1.10301	-0.75202	NA	-1.09162	-1.2497	NA	NA	1.00538	1.47141	1.11395	-0.423388	0.270069	-0.371279
GATTCAGGTCACTGGC_1_1	Spleen	1.43251	2.02572	-0.355448	0.312774	0.89657	-0.63335	-0.550661	-0.27556	-0.225771	-0.396877	-0.339884	-0.349556	-0.493311	0.702955	-1.14076	0.463449	0.122514	0.671814	0.744649	1.98582	-0.77013	NA	NA	NA	-0.446937	0.29491	NA	NA	-1.35705	-0.250219	NA	NA	-1.02985	-1.11596	-0.413216	-1.19315	-1.60735	NA	-1.43655	-1.41891	NA	NA	1.32152	1.80829	1.84344	0.0972982	0.76239	0.0570297
GATTCAGGTCATGCCG_1_1	Spleen	1.1508	1.71742	-0.355448	0.0698334	1.41669	-0.63335	-0.550661	-0.27556	-0.225771	2.10785	-0.339884	-0.349556	-0.493311	0.456056	-1.14076	0.463262	0.48473	0.427481	0.744457	1.98556	0.8719	NA	NA	NA	0.0134867	1.44547	NA	NA	-1.593	-0.759038	NA	NA	-0.74532	-1.04826	-0.577304	-1.10458	-0.518065	NA	-0.808678	-0.49813	NA	NA	1.37698	1.99602	1.39521	0.12066	0.637883	0.220246
GATTCAGGTGAAATCA_1_1	Spleen	-0.623838	-0.522017	-0.355448	-1.46058	-0.739811	-0.63335	-0.550661	-0.27556	-0.225771	-0.396877	-0.339884	-0.349556	-0.493311	-1.0993	-1.14076	-1.1102	-1.3169	1.00018	-0.862653	2.44224	1.48286	NA	NA	NA	-0.680242	0.384323	NA	NA	0.0685566	0.0760234	NA	NA	-1.12921	-0.867348	-0.724239	-1.08551	0.23579	NA	-0.888419	-0.393077	NA	NA	0.564373	1.17615	0.507527	-1.00632	0.000270296	-0.231928
GATTCAGGTTACTGAC_1_1	Spleen	-0.623838	1.92179	3.00442	-1.46058	1.06846	1.26763	1.64227	-0.27556	-0.225771	2.37127	-0.339884	-0.349556	-0.493311	-1.0993	-1.14076	-1.1102	0.273711	-1.11171	1.31934	1.87121	-0.77013	NA	NA	NA	-0.19411	-1.02098	NA	NA	-0.76262	-0.74108	NA	NA	-0.666308	-0.717168	-0.494212	-0.852192	-1.40349	NA	-1.16815	-1.33173	NA	NA	1.17182	1.84885	1.67172	-0.0753577	0.652157	0.134033
GCAAACTGTTCGCGAC_1_1	Spleen	1.82375	2.2432	2.46315	0.162681	-0.739811	-0.63335	-0.550661	-0.27556	-0.225771	-0.396877	-0.339884	-0.349556	-0.493311	-1.0993	-1.14076	0.558721	-1.3169	-1.11171	-0.862653	1.77599	-0.77013	NA	NA	NA	-0.152552	0.264543	NA	NA	-0.2701	1.75513	NA	NA	-1.19386	-0.91191	-1.21269	-1.25664	-1.43017	NA	-1.23015	-1.17952	NA	NA	1.09187	1.6924	2.42383	-0.203546	0.492271	0.0345109
GCAAACTTCGATGAGG_1_1	Spleen	-0.623838	2.36475	-0.355448	0.336596	1.44244	1.66078	-0.550661	-0.27556	-0.225771	-0.396877	-0.339884	-0.349556	-0.493311	0.97514	-1.14076	0.737529	0.373213	-1.11171	-0.862653	-0.493279	-0.77013	NA	NA	NA	-0.0557122	2.69894	NA	NA	-0.314514	0.414238	NA	NA	-0.890177	-0.951683	-1.36992	-1.15083	-1.16748	NA	-1.36312	-0.9037	NA	NA	0.825413	1.62819	2.01488	-0.575106	0.362374	0.0129316
GCAATCAAGCCGATTT_1_1	Spleen	1.39626	-0.522017	2.66949	0.525328	-0.739811	-0.63335	-0.550661	-0.27556	-0.225771	-0.396877	-0.339884	-0.349556	-0.493311	-1.0993	-1.14076	-1.1102	0.78059	-1.11171	-0.862653	-0.493279	-0.77013	NA	NA	NA	-1.13081	0.163321	NA	NA	-0.929569	-0.666253	NA	NA	-0.311149	-1.0577	-0.0540732	-1.29792	-1.68761	NA	-1.56493	-1.8333	NA	NA	1.16055	1.61555	1.40564	-0.291602	0.421061	0.200954
GCAATCACACCGATAT_1_1	Spleen	-0.623838	-0.522017	-0.355448	-1.46058	-0.739811	-0.63335	1.82981	-0.27556	-0.225771	-0.396877	-0.339884	-0.349556	-0.493311	-1.0993	-1.14076	-1.1102	-1.3169	-1.11171	-0.862653	-0.493279	-0.77013	NA	NA	NA	-0.738616	0.755472	NA	NA	-0.475515	-0.935628	NA	NA	-0.748513	-0.846331	-1.2772	-1.0343	-1.15107	NA	-1.56931	-1.10978	NA	NA	0.977671	1.59674	1.43921	-0.409158	0.348269	-0.0666774
GCAATCACAGCTCGCA_1_1	Spleen	-0.623838	2.40533	2.99643	-1.46058	-0.739811	-0.63335	-0.550661	3.98016	-0.225771	-0.396877	-0.339884	-0.349556	-0.493311	-1.0993	-1.14076	0.874483	-1.3169	-1.11171	-0.862653	-0.493279	-0.77013	NA	NA	NA	-0.693965	0.350582	NA	NA	-0.672206	-0.660267	NA	NA	-0.590886	-0.872669	-1.52161	-1.35984	-1.31091	NA	-1.07761	-0.846033	NA	NA	0.710741	1.26089	1.02912	-0.383664	0.177299	-0.269824
GCACATACAGCCTTGG_1_1	Spleen	-0.623838	1.43881	-0.355448	0.334884	-0.739811	-0.63335	-0.550661	3.14722	-0.225771	-0.396877	-0.339884	-0.349556	-0.493311	0.725426	-1.14076	0.486036	-1.3169	0.449759	-0.862653	-0.493279	-0.77013	NA	NA	NA	-0.182512	0.165008	NA	NA	-1.19764	-0.720128	NA	NA	-0.640369	-0.957004	-0.681645	-0.917511	-0.828865	NA	-1.49235	-1.86359	NA	NA	1.28788	1.91737	1.17101	0.119965	0.707238	0.306468
GCACTCTCATGGGAAC_1_1	Spleen	1.8104	-0.522017	-0.355448	-1.46058	-0.739811	-0.63335	-0.550661	-0.27556	4.87659	-0.396877	-0.339884	-0.349556	-0.493311	-1.0993	0.553244	0.797061	-1.3169	0.754009	1.08539	-0.493279	-0.77013	NA	NA	NA	-0.770896	0.0367931	NA	NA	-1.10921	0.18078	NA	NA	-0.52624	-0.832763	-1.12693	-1.26579	-1.15221	NA	-1.4248	-1.29932	NA	NA	0.825655	1.41283	1.48175	-0.372337	0.215254	-0.0409264
GCACTCTGTCTGATCA_1_1	Spleen	-0.623838	-0.522017	-0.355448	-1.46058	-0.739811	-0.63335	-0.550661	-0.27556	-0.225771	-0.396877	-0.339884	-0.349556	-0.493311	-1.0993	-1.14076	-1.1102	-1.3169	1.10176	1.44849	2.24178	-0.77013	NA	NA	NA	-0.686814	0.951168	NA	NA	-0.928776	1.58153	NA	NA	-1.02945	-1.05531	-1.12731	-1.20021	-0.715308	NA	-1.68657	-1.17762	NA	NA	0.642342	1.32241	0.85299	-0.61487	0.0663833	-0.1961
GCACTCTGTTCGTCTC_1_1	Spleen	1.43942	1.72519	-0.355448	0.318739	1.57615	1.09359	1.4415	-0.27556	-0.225771	-0.396877	-0.339884	-0.349556	-0.493311	0.462265	-1.14076	-1.1102	-1.3169	0.433625	1.00584	1.65473	-0.77013	NA	NA	NA	-0.502799	1.10975	NA	NA	-0.553636	-0.935628	NA	NA	-0.85945	-0.973897	-0.626473	-1.18505	-0.56139	NA	-1.42394	-0.727346	NA	NA	1.30309	1.94134	2.13403	-0.193427	0.676688	0.357917
GCAGCCAAGATCGGGT_1_1	Spleen	1.64359	-0.522017	-0.355448	0.494806	-0.739811	-0.63335	-0.550661	-0.27556	-0.225771	-0.396877	-0.339884	-0.349556	-0.493311	-1.0993	-1.14076	-1.1102	-1.3169	-1.11171	-0.862653	-0.493279	-0.77013	NA	NA	NA	0.0832655	0.208871	NA	NA	-0.370032	0.114933	NA	NA	-0.663514	-0.671675	-1.2995	-1.10171	-1.7111	NA	-1.47129	-0.828822	NA	NA	0.650922	1.57644	1.45169	-0.600431	0.168574	-0.227595
GCAGCCAAGGAGCGTT_1_1	Spleen	1.86659	1.70187	-0.355448	0.300277	1.14275	1.34573	-0.550661	-0.27556	4.61743	-0.396877	-0.339884	-0.349556	-0.493311	-1.0993	-1.14076	-1.1102	0.339057	-1.11171	-0.862653	-0.493279	-0.77013	NA	NA	NA	-0.747894	0.230803	NA	NA	-1.0644	-0.935628	NA	NA	-0.903745	-1.17316	-0.576922	-1.39459	-1.63904	NA	-1.25398	-0.815858	NA	NA	0.905037	1.78349	0.780542	-0.39964	0.389221	-0.107729
GCAGCCAGTCATCCCT_1_1	Spleen	1.85015	1.68404	-0.355448	-1.46058	-0.739811	-0.63335	-0.550661	-0.27556	-0.225771	-0.396877	-0.339884	-0.349556	-0.493311	0.675909	-1.14076	-1.1102	-1.3169	-1.11171	-0.862653	-0.493279	-0.77013	NA	NA	NA	-0.490428	-0.179148	NA	NA	-0.80862	0.195745	NA	NA	-0.929684	-0.958467	-0.91615	-0.992496	-1.80003	NA	-1.44158	-1.31363	NA	NA	0.909925	1.69209	1.39792	-0.337298	0.441649	0.189136
GCAGCCATCTAACCGA_1_1	Spleen	-0.623838	-0.522017	-0.355448	0.608065	-0.739811	-0.63335	-0.550661	-0.27556	-0.225771	-0.396877	-0.339884	-0.349556	-0.493311	-1.0993	-1.14076	1.01663	0.39897	0.723319	-0.862653	-0.493279	-0.77013	NA	NA	NA	-0.260216	0.138015	NA	NA	-0.812982	-0.935628	NA	NA	-0.999119	-0.932927	-1.06385	-1.28564	-1.60598	NA	-1.06874	-1.09123	NA	NA	0.85162	1.54685	0.598387	-0.471591	0.157726	-0.460298
GCAGCCATCTCTGAGA_1_1	Spleen	1.79681	-0.522017	-0.355448	0.240396	-0.739811	-0.63335	-0.550661	-0.27556	-0.225771	-0.396877	-0.339884	-0.349556	-0.493311	-1.0993	-1.14076	0.638622	-1.3169	0.599021	0.923568	-0.493279	-0.77013	NA	NA	NA	-0.268334	0.615447	NA	NA	-0.976759	-0.935628	NA	NA	-0.975176	-1.26002	-0.975039	-1.28799	-1.34056	NA	-1.41496	-0.971426	NA	NA	1.00721	1.66526	1.89374	-0.201755	0.425364	-0.0390867
GCAGTTAAGCCACGCT_1_1	Spleen	-0.623838	-0.522017	-0.355448	0.242624	1.08111	-0.63335	-0.550661	-0.27556	-0.225771	2.39064	-0.339884	-0.349556	-0.493311	0.879296	-1.14076	0.640913	-1.3169	0.601262	0.925908	-0.493279	-0.77013	NA	NA	NA	-0.440945	-1.07665	NA	NA	-0.810206	-0.830871	NA	NA	-0.418096	-1.11264	-0.141834	-1.03038	-1.84541	NA	-1.27258	-1.5966	NA	NA	1.15455	1.8951	0.86861	-0.1229	0.632956	0.104581
GCAGTTATCCTTCAAT_1_1	Spleen	1.71821	2.12818	-0.355448	0.559156	1.57238	-0.63335	1.43698	-0.27556	-0.225771	-0.396877	-0.339884	-0.349556	-0.493311	0.458719	-1.14076	0.862164	-1.3169	-1.11171	0.747208	-0.493279	-0.77013	NA	NA	NA	0.370305	1.57706	NA	NA	-1.59142	-0.250219	NA	NA	-0.827925	-1.09441	-0.820576	-1.22503	-0.237137	NA	-1.46873	-1.39823	NA	NA	1.28154	1.98239	1.90755	-0.00611093	0.666285	0.0940924
GCATACACAGACGCTC_1_1	Spleen	1.43342	2.33552	2.72514	0.700467	1.57059	-0.63335	-0.550661	-0.27556	-0.225771	-0.396877	-0.339884	-0.349556	-0.493311	-1.0993	-1.14076	-1.1102	-1.3169	-1.11171	1.0004	-0.493279	-0.77013	NA	NA	NA	0.0921569	0.524347	NA	NA	-0.353376	-0.0945806	NA	NA	-1.00311	-0.968178	-0.79075	-0.9358	-1.20556	NA	-0.806327	-1.22255	NA	NA	1.0194	1.59848	1.91364	-0.31574	0.391889	0.122077
GCATACAGTTCCGGCA_1_1	Spleen	1.66969	2.1565	-0.355448	0.517315	-0.739811	-0.63335	-0.550661	-0.27556	-0.225771	-0.396877	-0.339884	-0.349556	-0.493311	-1.0993	-1.14076	-1.1102	-1.3169	-1.11171	-0.862653	-0.493279	-0.77013	NA	NA	NA	-0.152552	-0.312424	NA	NA	-1.21192	-0.935628	NA	NA	-0.617623	-1.19019	-0.973514	-1.22895	-2.26041	NA	-1.47397	-1.23395	NA	NA	0.949371	1.68002	1.25948	-0.304546	0.35198	-0.12164
GCATACATCACCACCT_1_1	Spleen	-0.623838	1.82763	2.87497	-1.46058	1.24921	-0.63335	-0.550661	-0.27556	-0.225771	-0.396877	-0.339884	-0.349556	-0.493311	-1.0993	-1.14076	-1.1102	-1.3169	-1.11171	-0.862653	-0.493279	-0.77013	NA	NA	NA	0.203107	0.301658	NA	NA	-0.669826	0.507023	NA	NA	-1.04102	-1.32374	-0.602841	-1.12365	-1.12074	NA	-0.729365	0.00690562	NA	NA	0.879306	1.63145	2.3229	-0.649976	0.320339	-0.432007
GCATACATCGTGTAGT_1_1	Spleen	1.87202	1.58029	-0.355448	-1.46058	1.03983	-0.63335	-0.550661	-0.27556	-0.225771	-0.396877	-0.339884	-0.349556	-0.493311	-1.0993	-1.14076	0.601214	-1.3169	-1.11171	0.88536	-0.493279	-0.77013	NA	NA	NA	-0.0317438	-0.410272	NA	NA	-0.970414	-0.818899	NA	NA	-0.927688	-1.24007	-0.786462	-1.21797	-0.825217	NA	-1.94974	-2.26413	NA	NA	1.12319	1.86991	0.903741	-0.165938	0.520403	-0.121485
GCATGATAGTCCATAC_1_1	Spleen	-0.623838	2.17463	-0.355448	0.430353	-0.739811	-0.63335	-0.550661	-0.27556	-0.225771	-0.396877	-0.339884	-0.349556	-0.493311	-1.0993	-1.14076	0.833923	0.461384	-1.11171	-0.862653	-0.493279	-0.77013	NA	NA	NA	-0.930169	-0.381592	NA	NA	-0.50486	0.0790164	NA	NA	-0.764475	-1.14696	-1.20621	-1.19759	-0.308053	NA	-1.53457	-0.999477	NA	NA	0.856097	1.37062	1.30033	-0.316424	0.162838	-0.184121
GCATGATAGTTATCGC_1_1	Spleen	-0.623838	2.56442	-0.355448	0.494099	-0.739811	-0.63335	1.98366	-0.27556	-0.225771	-0.396877	-0.339884	-0.349556	-0.493311	0.887236	-1.14076	0.899462	-1.3169	0.85418	-0.862653	-0.493279	-0.77013	NA	NA	NA	0.449942	1.65298	NA	NA	0.742698	0.267579	NA	NA	-0.841892	-1.1999	-0.908337	-1.00504	-0.707783	NA	-0.511202	0.0443446	NA	NA	0.743868	1.38141	0.780946	-0.807558	0.251929	-0.19205
GCATGATCAATGTTGC_1_1	Spleen	-0.623838	2.09307	3.23991	-1.46058	-0.739811	-0.63335	-0.550661	-0.27556	4.79803	-0.396877	-0.339884	-0.349556	-0.493311	-1.0993	-1.14076	-1.1102	-1.3169	-1.11171	-0.862653	-0.493279	-0.77013	NA	NA	NA	-0.485982	1.21603	NA	NA	0.550369	0.195745	NA	NA	-1.32195	-1.35048	-1.08748	-1.28695	-1.15814	NA	-1.61463	-1.02563	NA	NA	0.799774	1.54185	1.98175	-0.690709	0.230499	-0.204432
GCATGATCAGTAAGAT_1_1	Spleen	2.06639	1.91869	-0.355448	0.471952	1.58752	-0.63335	-0.550661	-0.27556	-0.225771	-0.396877	-0.339884	-0.349556	-0.493311	0.864728	-1.14076	-1.1102	-1.3169	-1.11171	1.16673	-0.493279	-0.77013	NA	NA	NA	-0.596353	0.149825	NA	NA	0.0911602	-0.375927	NA	NA	-0.77086	-1.46408	-0.989713	-1.31177	-1.19211	NA	-1.16024	-0.903253	NA	NA	0.697655	1.37676	0.733087	-0.688889	0.150895	0.0195481
GCATGATTCTTGGGTA_1_1	Spleen	1.92829	1.76878	-0.355448	-1.46058	-0.739811	-0.63335	1.80105	-0.27556	-0.225771	-0.396877	-0.339884	-0.349556	-0.493311	0.992122	-1.14076	-1.1102	-1.3169	0.712527	-0.862653	-0.493279	-0.77013	NA	NA	NA	-1.27114	-0.766237	NA	NA	-0.100772	-0.935628	NA	NA	-0.958415	-1.27186	-1.35657	-1.18218	-2.02737	NA	-1.13448	-1.25306	NA	NA	0.98265	1.5898	1.06455	-0.511753	0.287391	-0.229093
GCATGCGCAGGTCTCG_1_1	Spleen	-0.623838	1.83955	-0.355448	-1.46058	-0.739811	-0.63335	-0.550661	-0.27556	4.91727	-0.396877	-0.339884	-0.349556	-0.493311	-1.0993	-1.14076	-1.1102	-1.3169	0.768883	-0.862653	-0.493279	-0.77013	NA	NA	NA	-0.27336	-0.0155051	NA	NA	-0.647223	0.0850025	NA	NA	-0.716988	-0.622192	-0.906621	-0.778514	-1.18253	NA	-0.810495	-1.02216	NA	NA	1.00559	1.52491	0.588368	-0.398417	0.329352	-0.237331
GCATGCGGTAAGTAGT_1_1	Spleen	-0.623838	-0.522017	2.87744	-1.46058	-0.739811	-0.63335	-0.550661	-0.27556	-0.225771	-0.396877	-0.339884	-0.349556	-0.493311	-1.0993	-1.14076	-1.1102	-1.3169	-1.11171	-0.862653	-0.493279	-0.77013	NA	NA	NA	-0.661299	0.721731	NA	NA	-0.442204	2.22803	NA	NA	-0.990739	-0.913639	-0.763021	-1.21614	-1.28081	NA	-0.870995	-0.405035	NA	NA	0.710405	1.42981	1.98283	-0.775258	0.173525	-0.128951
GCATGTACAATCGGTT_1_1	Spleen	-0.623838	2.01838	-0.355448	-1.46058	-0.739811	-0.63335	-0.550661	-0.27556	-0.225771	-0.396877	-0.339884	-0.349556	-0.493311	-1.0993	-1.14076	-1.1102	0.345367	-1.11171	0.993495	-0.493279	-0.77013	NA	NA	NA	-1.13061	-0.0779255	NA	NA	-1.16314	-0.899711	NA	NA	-0.891374	-0.864422	-0.632857	-1.21066	-1.56288	NA	-1.16388	-1.38359	NA	NA	0.944284	1.77228	1.70015	-0.317755	0.41617	-0.0740919
GCATGTACACAGAGGT_1_1	Spleen	-0.623838	2.17875	-0.355448	0.190173	-0.739811	-0.63335	-0.550661	-0.27556	-0.225771	-0.396877	-0.339884	-0.349556	-0.493311	0.578357	-1.14076	0.984101	-1.3169	0.793339	-0.862653	-0.493279	-0.77013	NA	NA	NA	0.184938	-0.099857	NA	NA	-0.724947	-0.717135	NA	NA	-0.918909	-1.30698	-1.06089	-1.17042	-0.702539	NA	-1.18579	-0.742768	NA	NA	1.24503	1.8594	1.6336	-0.0468002	0.625579	-0.28909
GCATGTACAGTAACGG_1_1	Spleen	1.6974	-0.522017	-0.355448	0.297347	-0.739811	-0.63335	1.72856	-0.27556	-0.225771	-0.396877	-0.339884	-0.349556	-0.493311	0.687278	-1.14076	-1.1102	-1.3169	0.656299	-0.862653	1.96425	-0.77013	NA	NA	NA	-0.0187932	1.20254	NA	NA	-0.238376	0.348391	NA	NA	-0.418894	-0.877192	-0.69327	-0.826326	-1.49447	NA	-0.879974	-1.45769	NA	NA	0.958925	1.69525	1.05399	-0.369456	0.375641	0.115227
GCCTCTAAGGTGTTAA_1_1	Spleen	1.38738	1.66851	-0.355448	0.517646	1.1145	-0.63335	-0.550661	-0.27556	-0.225771	2.44176	-0.339884	-0.349556	-0.493311	0.663409	-1.14076	0.673029	-1.3169	-1.11171	-0.862653	-0.493279	-0.77013	NA	NA	NA	-0.152359	-0.0745514	NA	NA	-0.718602	-0.250219	NA	NA	-0.746119	-1.15241	-1.0891	-1.11686	-1.67074	NA	-1.01049	-0.70667	NA	NA	1.14882	1.72986	0.992803	-0.364579	0.516809	-0.123337
GCCTCTATCCGTTGCT_1_1	Spleen	1.83768	2.15895	2.65898	0.275464	1.11622	-0.63335	-0.550661	-0.27556	-0.225771	-0.396877	-0.339884	-0.349556	-0.493311	-1.0993	-1.14076	0.674676	0.544989	0.63429	0.960393	-0.493279	-0.77013	NA	NA	NA	-0.542037	0.424812	NA	NA	-0.66943	-0.935628	NA	NA	-0.847079	-1.01513	-0.277716	-1.31203	-1.44271	NA	-0.936733	-0.688901	NA	NA	1.09286	1.68614	1.38443	-0.0910202	0.495159	0.241398
GCCTCTATCTGAGGGA_1_1	Spleen	-0.623838	1.89199	-0.355448	0.450808	1.30368	-0.63335	-0.550661	-0.27556	-0.225771	-0.396877	-0.339884	-0.349556	-0.493311	-1.0993	-1.14076	-1.1102	-1.3169	-1.11171	1.14453	-0.493279	-0.77013	NA	NA	NA	0.469078	-0.570541	NA	NA	-0.665068	-0.935628	NA	NA	-1.049	-1.07792	-1.08386	-0.877536	0.245823	NA	-0.750957	-0.551885	NA	NA	0.743608	1.52579	0.683616	-0.372623	0.188254	-0.229531
GCGACCATCGACAGCC_1_1	Spleen	1.64802	2.44183	-0.355448	-1.46058	1.6161	-0.63335	-0.550661	-0.27556	-0.225771	-0.396877	-0.339884	-0.349556	-0.493311	0.891841	-1.14076	-1.1102	-1.3169	-1.11171	1.19474	-0.493279	1.33197	NA	NA	NA	-0.291916	1.24134	NA	NA	0.113367	0.758439	NA	NA	-0.584901	-0.88943	-0.949597	-0.950953	-1.61487	NA	-1.18098	-0.389501	NA	NA	0.828749	1.52182	1.45479	-0.643697	0.247897	-0.2007
GCGAGAAGTGAGTATA_1_1	Spleen	1.3466	1.93181	-0.355448	0.238692	-0.739811	-0.63335	-0.550661	3.47065	-0.225771	-0.396877	-0.339884	-0.349556	-0.493311	0.627666	-1.14076	-1.1102	-1.3169	-1.11171	0.921778	-0.493279	-0.77013	NA	NA	NA	-0.548802	0.149825	NA	NA	0.05666	0.881154	NA	NA	-1.14956	-1.01114	-0.89128	-1.06696	-1.17387	NA	-1.12422	-1.14879	NA	NA	1.01873	1.68358	1.28665	-0.364061	0.404292	-0.0421126
GCGAGAATCAGAGCTT_1_1	Spleen	-0.623838	-0.522017	3.10837	0.534269	-0.739811	-0.63335	-0.550661	-0.27556	-0.225771	-0.396877	-0.339884	-0.349556	-0.493311	0.92806	-1.14076	0.940762	-1.3169	-1.11171	-0.862653	-0.493279	-0.77013	NA	NA	NA	-0.0673097	0.559775	NA	NA	-0.766189	0.24962	NA	NA	-0.904543	-0.860431	-0.720332	-0.964801	-1.36815	NA	-1.56268	-1.65606	NA	NA	0.803908	1.45001	1.47701	-0.617697	0.10797	-0.237493
GCGCAACAGGCTCTTA_1_1	Spleen	-0.623838	1.95499	-0.355448	0.500693	-0.739811	-0.63335	-0.550661	-0.27556	-0.225771	-0.396877	-0.339884	-0.349556	-0.493311	-1.0993	-1.14076	-1.1102	-1.3169	0.860811	1.19691	2.24852	-0.77013	NA	NA	NA	-1.68672	-0.472693	NA	NA	-0.447756	1.27324	NA	NA	-0.394552	-1.11663	-0.451237	-0.820317	-0.126316	NA	-0.687571	0.283731	NA	NA	0.979124	1.50424	0.461916	-0.635872	0.273309	-0.0139219
GCGCAACCATCCTAGA_1_1	Spleen	1.47624	-0.522017	-0.355448	0.350491	-0.739811	-0.63335	-0.550661	-0.27556	-0.225771	-0.396877	-0.339884	-0.349556	-0.493311	-1.0993	-1.14076	0.751814	0.615781	-1.11171	1.03918	-0.493279	-0.77013	NA	NA	NA	0.0246977	-0.236507	NA	NA	-0.220134	-0.935628	NA	NA	-0.845882	-0.924015	-1.01106	-1.10066	-1.61556	NA	-1.41069	-1.06966	NA	NA	1.03841	1.59048	1.02297	-0.497125	0.412978	-0.380922
GCGCAACGTGCACCAC_1_1	Spleen	-0.623838	1.98155	3.08659	-1.46058	-0.739811	-0.63335	-0.550661	-0.27556	-0.225771	-0.396877	-0.339884	-0.349556	-0.493311	-1.0993	-1.14076	0.927868	-1.3169	-1.11171	1.219	-0.493279	1.61903	NA	NA	NA	-0.619741	1.13168	NA	NA	-0.0131334	-0.935628	NA	NA	-0.679077	-1.10439	-1.55735	-1.30315	-1.48125	NA	-1.11428	-1.4103	NA	NA	0.699695	1.33364	0.717236	-0.827277	0.145641	-0.253279
GCGCAACTCAAGCCTA_1_1	Spleen	-0.623838	2.36109	2.62408	0.255364	1.35529	-0.63335	-0.550661	-0.27556	-0.225771	-0.396877	-0.339884	-0.349556	-0.493311	-1.0993	-1.14076	0.654011	-1.3169	0.614075	1.19521	-0.493279	-0.77013	NA	NA	NA	-0.332894	0.693051	NA	NA	-0.594878	-0.495649	NA	NA	-1.08811	-1.12235	-1.18763	-1.24201	-0.814956	NA	-1.25602	-1.04016	NA	NA	0.953332	1.66846	1.39822	-0.379336	0.304037	0.0115366
GCGCAACTCCTTGGTC_1_1	Spleen	1.66514	1.48376	3.07212	0.513392	0.958107	-0.63335	-0.550661	-0.27556	-0.225771	-0.396877	-0.339884	-0.349556	-0.493311	-1.0993	-1.14076	0.919298	-1.3169	-1.11171	-0.862653	-0.493279	-0.77013	NA	NA	NA	-0.326902	2.12872	NA	NA	-1.19447	-0.935628	NA	NA	-1.08891	-1.21293	-0.789035	-1.33868	-1.48877	NA	-1.0728	-0.768584	NA	NA	1.20145	1.89977	1.74709	-0.0746179	0.719135	-0.0617998
GCGCAACTCGGAATCT_1_1	Spleen	1.43153	1.71659	2.05589	0.491619	1.00318	0.92747	-0.550661	-0.27556	-0.225771	-0.396877	-0.339884	-0.349556	-0.493311	0.312052	-1.14076	-1.1102	-0.0109116	0.284973	0.849366	2.12603	0.719871	NA	NA	NA	-0.549962	0.166695	NA	NA	-1.21192	0.360363	NA	NA	-0.981561	-0.982278	-0.288293	-0.984135	-0.962033	NA	-0.970938	-1.16197	NA	NA	1.37893	1.96739	2.05174	0.0957683	0.881303	0.193426
GCGCAGTTCCCTCAGT_1_1	Spleen	-0.623838	-0.522017	-0.355448	-1.46058	1.64828	-0.63335	-0.550661	-0.27556	-0.225771	-0.396877	-0.339884	-0.349556	-0.493311	-1.0993	-1.14076	-1.1102	-1.3169	0.888951	-0.862653	-0.493279	-0.77013	NA	NA	NA	-0.357056	0.65931	NA	NA	0.504369	2.16817	NA	NA	-1.08332	-1.22384	-1.2468	-1.00347	-0.723517	NA	-1.20471	-0.985395	NA	NA	0.619028	1.46952	0.370739	-0.792157	0.0720079	-0.267192
GCGCAGTTCTGTCTCG_1_1	Spleen	-0.623838	-0.522017	-0.355448	0.209635	-0.739811	1.24385	-0.550661	-0.27556	-0.225771	-0.396877	-0.339884	-0.349556	-0.493311	0.598135	-1.14076	0.606995	0.253815	-1.11171	-0.862653	-0.493279	-0.77013	NA	NA	NA	-0.872375	-0.295554	NA	NA	-0.532222	0.126905	NA	NA	-1.10806	-1.09348	-0.676404	-1.11895	-0.679508	NA	-1.57829	-1.38191	NA	NA	1.07291	1.81796	1.52622	-0.00369946	0.505926	0.160751
GCGCCAAAGAAGGCCT_1_1	Spleen	1.33701	1.92131	-0.355448	0.47403	-0.739811	-0.63335	-0.550661	-0.27556	-0.225771	-0.396877	-0.339884	-0.349556	-0.493311	0.619257	-1.14076	0.628363	-1.3169	0.588986	0.913089	-0.493279	-0.77013	NA	NA	NA	-0.79815	-0.276996	NA	NA	-1.32255	-0.0257404	NA	NA	-1.04341	-0.982012	-0.66354	-1.11608	-1.0879	NA	-0.809213	-0.851509	NA	NA	1.07513	1.84949	1.23697	-0.311717	0.435539	0.212751
GCGCCAATCATCGGAT_1_1	Spleen	-0.623838	-0.522017	-0.355448	-1.46058	1.33444	-0.63335	-0.550661	-0.27556	-0.225771	-0.396877	-0.339884	-0.349556	-0.493311	-1.0993	-1.14076	-1.1102	-1.3169	-1.11171	1.17473	-0.493279	-0.77013	NA	NA	NA	-0.331928	0.288162	NA	NA	0.0233495	-0.726114	NA	NA	-0.297981	-0.831167	-1.11159	-1.1989	0.0444757	NA	-1.58353	-1.30312	NA	NA	0.704023	1.51117	0.949415	-0.716502	0.194478	-0.212835
GCGCGATCAAGTCTGT_1_1	Spleen	1.44226	2.21696	2.73836	1.13331	-0.739811	-0.63335	-0.550661	-0.27556	-0.225771	-0.396877	-0.339884	-0.349556	-0.493311	-1.0993	-1.14076	0.972491	-1.3169	0.68027	1.0084	-0.493279	-0.77013	NA	NA	NA	-0.462014	0.117771	NA	NA	-0.237583	-0.935628	NA	NA	-0.673491	-0.964985	-0.635334	-0.835732	-1.07536	NA	-1.16088	-0.726899	NA	NA	0.9647	1.62924	1.16864	-0.414822	0.442201	0.0985637
GCGCGATCAGGGCATA_1_1	Spleen	1.66783	2.38216	-0.355448	0.271939	1.11245	1.58787	1.69562	-0.27556	-0.225771	-0.396877	-0.339884	-0.349556	-0.493311	0.661455	-1.14076	-1.1102	-1.3169	-1.11171	-0.862653	1.92873	1.08875	NA	NA	NA	0.308258	0.549653	NA	NA	-1.18178	0.330433	NA	NA	-0.927688	-1.34742	-0.925489	-1.1409	-1.47988	NA	-1.3504	-1.29899	NA	NA	1.11731	1.75988	1.34536	-0.191411	0.516738	0.251049
GCGCGATGTAAGTGGC_1_1	Spleen	1.51551	-0.522017	-0.355448	-1.46058	1.49364	1.44022	-0.550661	-0.27556	-0.225771	2.6226	-0.339884	-0.349556	-0.493311	-1.0993	-1.14076	1.03763	-1.3169	-1.11171	-0.862653	-0.493279	-0.77013	NA	NA	NA	-0.351257	0.860068	NA	NA	-0.598447	-0.935628	NA	NA	-0.903346	-1.01793	-1.6838	-1.17277	-0.806747	NA	-1.21358	-1.24255	NA	NA	0.892628	1.45412	1.23447	-0.337448	0.312901	0.471246
GCGCGATGTCTAACGT_1_1	Spleen	1.63326	-0.522017	3.02438	-1.46058	-0.739811	-0.63335	-0.550661	-0.27556	-0.225771	-0.396877	-0.339884	-0.349556	-0.493311	-1.0993	-1.14076	-1.1102	-1.3169	0.845932	-0.862653	-0.493279	-0.77013	NA	NA	NA	-0.52928	-0.120101	NA	NA	0.154609	0.623752	NA	NA	-1.09529	-1.05025	-1.17467	-1.32379	-1.69126	NA	-1.26318	-0.522381	NA	NA	0.776298	1.38202	0.985949	-0.524925	0.137344	-0.199058
GCGCGATTCTTCAACT_1_1	Spleen	1.5937	1.58567	-0.355448	0.594629	-0.739811	1.51601	-0.550661	-0.27556	-0.225771	-0.396877	-0.339884	-0.349556	-0.493311	0.596748	-1.14076	-1.1102	-1.3169	0.56671	1.14555	1.83972	-0.77013	NA	NA	NA	0.167541	-0.310737	NA	NA	-1.16829	-0.67224	NA	NA	-0.939261	-1.0424	-0.442375	-1.15057	-1.70221	NA	-1.14784	-1.07793	NA	NA	1.13227	1.78958	0.925509	-0.0643439	0.485945	0.00181629
GCGGGTTAGTGGAGTC_1_1	Spleen	1.53923	-0.522017	2.88358	0.404814	1.25451	-0.63335	-0.550661	-0.27556	-0.225771	-0.396877	-0.339884	-0.349556	-0.493311	0.796496	-1.14076	-1.1102	0.437366	-1.11171	-0.862653	-0.493279	-0.77013	NA	NA	NA	-1.04054	0.662684	NA	NA	-0.420394	-0.893725	NA	NA	-0.611238	-1.04267	-0.784175	-1.19132	-2.22233	NA	-1.10851	-1.2858	NA	NA	0.822227	1.57561	1.58277	-0.654941	0.349044	-0.00688953
GCGGGTTTCTTGCATT_1_1	Spleen	-0.623838	-0.522017	-0.355448	0.6537	-0.739811	-0.63335	1.87397	-0.27556	-0.225771	-0.396877	-0.339884	-0.349556	-0.493311	-1.0993	-1.14076	-1.1102	-1.3169	-1.11171	-0.862653	-0.493279	-0.77013	NA	NA	NA	-0.449257	0.333712	NA	NA	-1.63583	-0.600406	NA	NA	-1.08252	-1.15653	-0.86498	-0.943638	-2.23533	NA	-0.99873	-1.22746	NA	NA	0.715283	1.52847	0.808014	-0.442227	0.213347	-0.0600767
GCTCCTAGTGGCCCTA_1_1	Spleen	-0.623838	1.78126	-0.355448	0.607211	-0.739811	1.41637	-0.550661	3.74499	-0.225771	2.58787	-0.339884	-0.349556	-0.493311	0.754136	-1.14076	1.01576	0.398169	0.722463	-0.862653	-0.493279	-0.77013	NA	NA	NA	-0.510724	0.53447	NA	NA	-1.26505	-0.24124	NA	NA	-0.858253	-1.04799	-1.31484	-1.1652	-1.26941	NA	-1.39519	-1.18544	NA	NA	0.924357	1.52534	0.0788355	-0.586878	0.312671	0.088689
GCTCCTATCTTTACAC_1_1	Spleen	-0.623838	1.77027	2.79611	0.354437	-0.739811	1.84164	-0.550661	-0.27556	-0.225771	-0.396877	-0.339884	-0.349556	-0.493311	-1.0993	-1.14076	-1.1102	-1.3169	-1.11171	1.04332	-0.493279	-0.77013	NA	NA	NA	0.480676	0.70486	NA	NA	0.130419	-0.136483	NA	NA	-0.875811	-0.707458	-1.24442	-1.10119	-0.597419	NA	-0.921448	-1.05524	NA	NA	0.663732	1.53632	0.867556	-0.612797	0.246208	-0.386163
GCTCTGTAGAGCTTCT_1_1	Spleen	1.34982	-0.522017	-0.355448	0.628015	-0.739811	1.27963	-0.550661	-0.27556	-0.225771	-0.396877	-0.339884	-0.349556	-0.493311	-1.0993	-1.14076	-1.1102	-1.3169	0.600097	-0.862653	-0.493279	-0.77013	NA	NA	NA	-0.70189	1.73902	NA	NA	-1.16512	0.333426	NA	NA	-1.10048	-1.07007	-1.05765	-1.22581	-0.998973	NA	-1.55648	-1.32928	NA	NA	1.09498	1.72871	0.509453	-0.24731	0.491072	0.365749
GCTCTGTAGGCGCTCT_1_1	Spleen	-0.623838	1.94929	-0.355448	0.639086	1.09164	-0.63335	1.67039	-0.27556	-0.225771	-0.396877	-0.339884	-0.349556	-0.493311	0.889351	-1.14076	0.651044	0.523289	-1.11171	1.19217	-0.493279	-0.77013	NA	NA	NA	-0.821152	0.254421	NA	NA	-0.953759	-0.935628	NA	NA	-0.77086	-0.820392	-1.09291	-1.11974	-1.694	NA	-1.34495	-1.3856	NA	NA	1.01837	1.75051	1.13659	-0.0904708	0.50397	-0.204987
GCTGCAGCAATACGCT_1_1	Spleen	-0.623838	-0.522017	-0.355448	0.493218	-0.739811	-0.63335	-0.550661	-0.27556	-0.225771	-0.396877	-0.339884	-0.349556	-0.493311	-1.0993	-1.14076	0.898556	0.750336	-1.11171	1.18906	-0.493279	-0.77013	NA	NA	NA	-0.477477	-0.880956	NA	NA	0.159367	0.955981	NA	NA	-0.860248	-0.635095	-0.813143	-1.1213	-0.155731	NA	-0.958218	-0.552779	NA	NA	0.801454	1.35487	0.401144	-0.861014	0.0825479	-0.10403
GCTGCAGCACTTCTGC_1_1	Spleen	1.47252	2.06944	-0.355448	0.734331	-0.739811	-0.63335	1.79331	-0.27556	-0.225771	-0.396877	-0.339884	-0.349556	-0.493311	-1.0993	-1.14076	0.748517	-1.3169	-1.11171	-0.862653	-0.493279	-0.77013	NA	NA	NA	0.372818	-0.894452	NA	NA	-0.48305	-0.253212	NA	NA	-1.27087	-0.772372	-0.968083	-1.24488	0.194973	NA	-0.601417	0.083907	NA	NA	0.932492	1.63339	0.32888	-0.295305	0.408923	-0.290771
GCTGCAGGTTTGCATG_1_1	Spleen	1.90978	1.62115	-0.355448	0.236362	-0.739811	-0.63335	-0.550661	3.46551	-0.225771	-0.396877	-0.339884	-0.349556	-0.493311	-1.0993	-1.14076	-1.1102	-1.3169	-1.11171	-0.862653	-0.493279	-0.77013	NA	NA	NA	0.0243111	0.240925	NA	NA	-0.140824	-0.776996	NA	NA	-0.591685	-1.00077	-0.691841	-1.17199	-1.42014	NA	-1.12967	-0.894089	NA	NA	1.02761	1.6052	0.875011	-0.259262	0.487468	0.130195
GCTGCAGTCTATCGCC_1_1	Spleen	1.83303	-0.522017	-0.355448	-1.46058	1.52538	1.4735	-0.550661	-0.27556	-0.225771	-0.396877	-0.339884	-0.349556	-0.493311	0.805794	-1.14076	0.817072	-1.3169	-1.11171	1.10583	-0.493279	-0.77013	NA	NA	NA	-0.0243987	-0.634648	NA	NA	-0.696395	0.608787	NA	NA	-1.18907	-1.01154	-1.59375	-1.17774	-0.635955	NA	-1.30358	-0.762997	NA	NA	0.81941	1.58454	1.73342	-0.818147	0.295215	0.214379
GCTGCGATCCAAGTAC_1_1	Spleen	1.29597	1.74864	-0.355448	0.33731	0.771673	0.95563	1.91156	-0.27556	-0.225771	2.31275	-0.339884	-0.349556	-0.493311	0.337515	-1.14076	-1.1102	0.373884	0.310172	-0.862653	-0.493279	0.746753	NA	NA	NA	-0.843961	-0.0458718	NA	NA	-1.69412	-0.845837	NA	NA	-0.80877	-1.04107	-0.640575	-1.28381	-2.04858	NA	-1.42618	-2.18266	NA	NA	1.38437	2.06571	1.9293	0.0959278	0.803448	0.081014
GCTGCTTAGCAATCTC_1_1	Spleen	-0.623838	1.7278	-0.355448	-1.46058	-0.739811	1.64298	-0.550661	-0.27556	-0.225771	-0.396877	-0.339884	-0.349556	-0.493311	0.711117	-1.14076	-1.1102	-1.3169	-1.11171	-0.862653	-0.493279	-0.77013	NA	NA	NA	-0.506665	2.07136	NA	NA	-0.490584	-0.935628	NA	NA	-0.934073	-0.887035	-1.13474	-1.14482	-2.18562	NA	-1.8872	-1.58487	NA	NA	0.95879	1.68655	1.29467	-0.364584	0.389988	-0.13573
GCTGCTTAGCCACGTC_1_1	Spleen	1.50433	1.48881	2.40914	-1.46058	1.3749	1.42938	-0.550661	-0.27556	4.15343	2.2089	-0.339884	-0.349556	-0.493311	0.518807	-1.14076	-1.1102	0.180408	-1.11171	-0.862653	-0.493279	-0.77013	NA	NA	NA	-0.625926	0.234177	NA	NA	-0.680533	0.222683	NA	NA	-0.565347	-1.30459	-0.928347	-1.20883	-1.13442	NA	-1.53211	-1.52742	NA	NA	1.27209	1.72491	2.15328	0.0581032	0.600388	0.204964
GCTGCTTGTCGCGTGT_1_1	Spleen	1.48486	-0.522017	-0.355448	0.35792	0.944538	-0.63335	-0.550661	-0.27556	-0.225771	-0.396877	-0.339884	-0.349556	-0.493311	0.50184	-1.14076	-1.1102	0.527449	0.472789	-0.862653	1.70917	-0.77013	NA	NA	NA	-1.11921	1.68334	NA	NA	-1.22619	-0.935628	NA	NA	-0.757292	-1.0581	-0.66697	-1.32588	-1.62605	NA	-1.4606	-1.67327	NA	NA	1.29097	1.81267	1.21865	-0.141183	0.764167	0.0446935
GCTGGGTCACCACCAG_1_1	Spleen	-0.623838	-0.522017	-0.355448	-1.46058	-0.739811	1.48544	-0.550661	-0.27556	-0.225771	-0.396877	-0.339884	-0.349556	-0.493311	-1.0993	-1.14076	-1.1102	-1.3169	-1.11171	-0.862653	-0.493279	1.25253	NA	NA	NA	-0.749247	0.0232968	NA	NA	-0.429515	-0.0945806	NA	NA	-0.289201	-0.777294	-1.00829	-1.11164	-1.14195	NA	-1.18258	-1.39935	NA	NA	0.786694	1.41643	1.48903	-0.639853	0.199526	0.151598
GCTGGGTGTCGCATAT_1_1	Spleen	-0.623838	1.83667	-0.355448	-1.46058	-0.739811	1.46569	-0.550661	-0.27556	-0.225771	2.65968	-0.339884	-0.349556	-0.493311	-1.0993	-1.14076	0.809923	-1.3169	-1.11171	-0.862653	-0.493279	-0.77013	NA	NA	NA	-0.969601	-0.832032	NA	NA	-1.03624	1.01584	NA	NA	-0.771259	-1.09242	-0.804472	-1.1503	-2.00206	NA	-1.50112	-1.54039	NA	NA	0.966226	1.62664	0.521261	-0.507125	0.193004	0.151207
GCTGGGTTCAGCACAT_1_1	Spleen	-0.623838	-0.522017	-0.355448	0.522015	1.37981	-0.63335	-0.550661	-0.27556	-0.225771	-0.396877	-0.339884	-0.349556	-0.493311	0.915606	-1.14076	-1.1102	-1.3169	-1.11171	1.2193	-0.493279	-0.77013	NA	NA	NA	-0.0414085	-0.0678033	NA	NA	-0.299842	0.941015	NA	NA	-0.619618	-0.946894	-0.786939	-1.03404	1.35335	NA	-1.09194	-0.353179	NA	NA	0.606601	1.30661	1.08661	-0.433465	0.0464803	0.0600453
GCTTCCATCTTGCATT_1_1	Spleen	0.92954	1.78129	2.38921	0.44166	1.2939	1.30284	-0.550661	-0.27556	-0.225771	-0.396877	-0.339884	-0.349556	-0.493311	0.507139	-1.14076	0.764844	-0.0570997	0.235578	-0.862653	1.37945	-0.77013	NA	NA	NA	-0.101329	0.720044	NA	NA	-0.602016	-0.687205	NA	NA	-0.84269	-1.05291	-0.780745	-1.19211	-1.57542	NA	-1.05816	-0.941139	NA	NA	1.34352	1.94513	2.2541	0.0100328	0.817557	0.466536
GCTTGAAGTAGAGTGC_1_1	Spleen	1.77991	-0.522017	-0.355448	0.612365	-0.739811	-0.63335	1.82052	3.75632	-0.225771	-0.396877	2.99066	-0.349556	-0.493311	0.759359	-1.14076	-1.1102	-1.3169	1.21912	1.05785	-0.493279	1.1921	NA	NA	NA	-0.484823	0.885374	NA	NA	-0.104341	0.165815	NA	NA	-0.364224	-0.890494	-1.04212	-1.19864	-0.994184	NA	-0.738558	-0.581837	NA	NA	0.88492	1.44958	0.127671	-0.331781	0.320764	-0.294039
GCTTGAAGTCGCTTTC_1_1	Spleen	1.53797	1.83252	-0.355448	0.403721	-0.739811	-0.63335	-0.550661	-0.27556	-0.225771	-0.396877	-0.339884	-0.349556	-0.493311	-1.0993	-1.14076	0.806542	-1.3169	-1.11171	-0.862653	-0.493279	-0.77013	NA	NA	NA	-0.0340634	0.892122	NA	NA	-0.484239	0.78837	NA	NA	-1.06177	-0.873467	-1.61576	-1.17904	-1.0106	NA	-0.908086	-1.34704	NA	NA	0.934913	1.5334	0.207378	-0.563501	0.225225	-0.105534
GCTTGAAGTTTAGGAA_1_1	Spleen	1.41252	2.00388	-0.355448	-1.46058	-0.739811	-0.63335	1.72622	-0.27556	-0.225771	-0.396877	-0.339884	-0.349556	-0.493311	-1.0993	0.462878	0.946041	-1.3169	-1.11171	0.981477	-0.493279	-0.77013	NA	NA	NA	-0.831783	-1.11883	NA	NA	0.316403	-0.747066	NA	NA	-0.539009	-0.950885	-1.53076	-1.16755	-0.802642	NA	-1.21358	-0.536574	NA	NA	1.1296	1.54738	1.08883	-0.439336	0.436033	-0.0675716
GGAAAGCAGTGGCACA_1_1	Spleen	1.60754	2.08872	2.14263	0.463721	0.798293	-0.63335	-0.550661	-0.27556	-0.225771	-0.396877	-0.339884	-0.349556	-0.493311	0.36282	-1.14076	0.617809	-1.3169	-1.11171	0.648119	1.51794	0.773468	NA	NA	NA	0.0419008	0.649188	NA	NA	-0.796327	-0.935628	NA	NA	-1.24334	-0.973099	-0.53652	-1.28695	-1.1212	NA	-1.21476	-1.17214	NA	NA	1.27337	1.94994	2.49935	-0.023035	0.757181	0.160536
GGAAAGCCATGCCCGA_1_1	Spleen	1.79324	-0.522017	3.26393	-1.46058	1.07545	-0.63335	-0.550661	-0.27556	-0.225771	-0.396877	-0.339884	-0.349556	-0.493311	0.626286	-1.14076	0.635474	-1.3169	0.595942	-0.862653	-0.493279	-0.77013	NA	NA	NA	0.0900307	0.838136	NA	NA	-0.558395	-0.513608	NA	NA	-1.11205	-1.33092	-1.31608	-1.25037	-0.88952	NA	-0.861055	-0.936445	NA	NA	1.05637	1.7064	1.05843	-0.377954	0.642186	-0.167797
GGAAAGCTCCTATGTT_1_1	Spleen	1.37271	-0.522017	-0.355448	0.74936	-0.739811	-0.63335	1.68171	-0.27556	-0.225771	-0.396877	-0.339884	-0.349556	-0.493311	0.650551	-1.14076	0.660021	-1.3169	-1.11171	-0.862653	-0.493279	-0.77013	NA	NA	NA	-0.133996	0.814518	NA	NA	-0.512791	-0.567483	NA	NA	-0.988345	-1.05517	-1.33847	-1.11137	-1.36769	NA	-1.5335	-1.33397	NA	NA	1.06208	1.80059	0.726543	-0.247376	0.382815	0.0638982
GGAATAAAGTGTGGCA_1_1	Spleen	-0.623838	1.81347	-0.355448	-1.46058	-0.739811	1.44504	-0.550661	-0.27556	-0.225771	-0.396877	-0.339884	-0.349556	-0.493311	-1.0993	-1.14076	0.791034	-1.3169	0.748113	1.07924	-0.493279	-0.77013	NA	NA	NA	0.480869	1.05239	NA	NA	-0.642464	0.363356	NA	NA	-0.947242	-1.18966	-0.874509	-1.12705	-1.09269	NA	-1.58021	-0.743439	NA	NA	0.820769	1.56367	1.54043	-0.461856	0.312723	-0.229511
GGAATAACAGCTTCGG_1_1	Spleen	-0.623838	2.11934	-0.355448	0.308255	1.15128	1.08189	-0.550661	-0.27556	-0.225771	-0.396877	-0.339884	-0.349556	-0.493311	-1.0993	0.252837	0.458835	0.118293	-1.11171	0.994828	-0.493279	1.12771	NA	NA	NA	-0.292109	0.748723	NA	NA	-1.6965	-0.935628	NA	NA	-0.892971	-1.06275	-0.698034	-1.20125	-0.897501	NA	-1.74964	-1.33587	NA	NA	1.37925	2.00064	1.48873	-0.0230642	0.706058	0.0105808
GGAATAATCCAATGGT_1_1	Spleen	-0.623838	-0.522017	3.25885	0.763981	1.48557	-0.63335	-0.550661	-0.27556	-0.225771	-0.396877	-0.339884	-0.349556	-0.493311	-1.0993	-1.14076	-1.1102	-1.3169	-1.11171	-0.862653	-0.493279	1.20128	NA	NA	NA	-0.031164	0.504103	NA	NA	-0.496136	0.731502	NA	NA	-0.790414	-1.02059	-0.906907	-1.24149	-1.20146	NA	-1.34837	-0.781995	NA	NA	0.977964	1.58011	1.26489	-0.332896	0.389553	0.103941
GGACAAGCATAGACTC_1_1	Spleen	1.97031	2.3034	-0.355448	-1.46058	-0.739811	-0.63335	2.03293	-0.27556	-0.225771	-0.396877	-0.339884	-0.349556	-0.493311	0.925854	-1.14076	-1.1102	-1.3169	-1.11171	-0.862653	-0.493279	-0.77013	NA	NA	NA	-0.479217	2.01738	NA	NA	-0.635723	-0.298108	NA	NA	-1.1779	-0.867747	-1.28549	-1.16128	-0.624326	NA	-0.830484	-0.596365	NA	NA	0.593427	1.362	2.33395	-0.651463	0.0190061	-0.310591
GGACAAGTCTTAGCCC_1_1	Spleen	1.45404	1.74111	-0.355448	-1.46058	-0.739811	-0.63335	1.77264	3.67491	-0.225771	-0.396877	-0.339884	-0.349556	-0.493311	0.721829	-1.14076	0.732129	0.368274	-1.11171	-0.862653	-0.493279	-0.77013	NA	NA	NA	-0.173814	0.583394	NA	NA	-0.0983925	0.480085	NA	NA	-0.761682	-1.09588	-1.22041	-1.22033	-0.880855	NA	-0.918562	-1.13672	NA	NA	0.923372	1.66969	0.456817	-0.551221	0.376751	-0.177103
GGACAGAAGGTGGGTT_1_1	Spleen	1.65842	1.65586	2.63882	-1.46058	-0.739811	-0.63335	-0.550661	-0.27556	-0.225771	-0.396877	-0.339884	-0.349556	-0.493311	0.900953	-1.14076	-1.1102	-1.3169	-1.11171	-0.862653	-0.493279	-0.77013	NA	NA	NA	-0.998209	-0.489563	NA	NA	-1.33009	-0.00478902	NA	NA	-1.11604	-0.983209	-0.830486	-1.28617	-1.81257	NA	-1.63045	-1.41376	NA	NA	0.967988	1.70824	1.13876	-0.275839	0.471276	-0.131451
GGACAGACAAGCCTAT_1_1	Spleen	1.54984	2.33458	-0.355448	0.413963	-0.739811	-0.63335	-0.550661	-0.27556	-0.225771	-0.396877	-0.339884	-0.349556	-0.493311	-1.0993	-1.14076	-1.1102	-1.3169	0.773584	-0.862653	-0.493279	-0.77013	NA	NA	NA	-0.432247	0.185253	NA	NA	-0.954552	0.336419	NA	NA	-0.395749	-0.844203	-0.799898	-0.920385	-1.27603	NA	-1.52859	-0.70857	NA	NA	0.848523	1.5053	0.549491	-0.32769	0.245492	-0.173003
GGACAGAGTGTAAGTA_1_1	Spleen	1.9533	-0.522017	-0.355448	-1.46058	-0.739811	-0.63335	-0.550661	4.08521	-0.225771	-0.396877	-0.339884	-0.349556	-0.493311	-1.0993	-1.14076	0.923477	-1.3169	1.12351	1.4712	-0.493279	1.35217	NA	NA	NA	0.311738	-0.82191	NA	NA	-0.280411	1.26127	NA	NA	-0.653937	-1.14496	-1.01611	-1.09753	-0.736287	NA	-0.753202	-0.230022	NA	NA	0.793945	1.35056	0.811122	-0.680742	0.251842	0.0436838
GGACATTTCGAGCCCA_1_1	Spleen	1.47374	2.56049	2.78551	-1.46058	-0.739811	-0.63335	-0.550661	-0.27556	-0.225771	-0.396877	-0.339884	-0.349556	-0.493311	-1.0993	-1.14076	0.749593	-1.3169	0.707575	-0.862653	-0.493279	-0.77013	NA	NA	NA	-0.294816	0.689677	NA	NA	-0.751913	-0.935628	NA	NA	-1.11484	-1.15627	-1.16314	-1.30628	-1.14263	NA	-1.67962	-1.42963	NA	NA	0.991491	1.51809	1.5569	-0.323556	0.214648	-0.170863
GGACGTCCAAGGACTG_1_1	Spleen	1.75334	1.7589	-0.355448	0.345432	1.71337	-0.63335	1.79091	-0.27556	-0.225771	-0.396877	-0.339884	-0.349556	-0.493311	-1.0993	-1.14076	-1.1102	-1.3169	-1.11171	-0.862653	-0.493279	-0.77013	NA	NA	NA	-0.348744	-0.133598	NA	NA	0.356058	-0.289129	NA	NA	-0.714194	-1.30658	-1.17743	-1.31282	-0.212738	NA	-0.796386	-0.74545	NA	NA	0.926528	1.53891	0.900568	-0.407885	0.344906	-0.217479
GGACGTCGTCTCCATC_1_1	Spleen	-0.623838	1.87545	3.36486	-1.46058	1.55084	-0.63335	1.91056	-0.27556	-0.225771	-0.396877	-0.339884	-0.349556	-0.493311	-1.0993	-1.14076	-1.1102	0.468308	-1.11171	1.38729	-0.493279	-0.77013	NA	NA	NA	-0.297908	-0.290492	NA	NA	0.306489	-0.935628	NA	NA	-0.788418	-0.740979	-1.07986	-1.23261	-0.188567	NA	-0.789865	-0.112787	NA	NA	0.710452	1.4533	1.81849	-0.668561	0.229496	-0.0893918
GGAGCAATCCTTGACC_1_1	Spleen	-0.623838	-0.522017	-0.355448	0.496758	-0.739811	-0.63335	-0.550661	-0.27556	-0.225771	-0.396877	-0.339884	-0.349556	-0.493311	-1.0993	-1.14076	-1.1102	0.523832	-1.11171	-0.862653	-0.493279	-0.77013	NA	NA	NA	-0.565039	1.18904	NA	NA	-1.49545	1.40793	NA	NA	-1.01708	-0.917497	-0.982566	-0.954611	-0.650321	NA	-1.23282	-1.10811	NA	NA	0.736853	1.51254	0.979756	-0.464027	0.107493	-0.281417
GGATGTTAGAGTGAGA_1_1	Spleen	1.51543	-0.522017	-0.355448	0.771476	1.49357	-0.63335	1.84129	-0.27556	4.8485	-0.396877	-0.339884	-0.349556	-0.493311	0.775635	-1.14076	1.18464	-1.3169	-1.11171	-0.862653	-0.493279	-0.77013	NA	NA	NA	0.130816	1.14349	NA	NA	-0.361704	0.492058	NA	NA	-0.61044	-0.842606	-1.08291	-1.2556	-1.25413	NA	-0.56283	-0.954997	NA	NA	0.863297	1.57906	1.03485	-0.557243	0.310061	-0.020564
GGATGTTGTTTGTTTC_1_1	Spleen	-0.623838	-0.522017	-0.355448	-1.46058	-0.739811	-0.63335	-0.550661	-0.27556	-0.225771	-0.396877	-0.339884	-0.349556	-0.493311	-1.0993	-1.14076	-1.1102	-1.3169	-1.11171	-0.862653	-0.493279	-0.77013	NA	NA	NA	-0.923598	0.612073	NA	NA	0.20973	1.13856	NA	NA	-0.875013	-1.07047	-0.981423	-1.12078	-0.195636	NA	-1.03582	-0.549091	NA	NA	0.518478	1.279	1.50798	-0.818031	-0.0185737	-0.0142699
GGATGTTTCCATGCTC_1_1	Spleen	1.74862	2.06195	2.94912	0.442558	1.29486	-0.63335	1.60116	-0.27556	-0.225771	-0.396877	-0.339884	-0.349556	-0.493311	-1.0993	-1.14076	0.596148	-1.3169	-1.11171	-0.862653	-0.493279	-0.77013	NA	NA	NA	-0.913933	1.4421	NA	NA	-0.798706	0.303495	NA	NA	-0.809568	-0.826245	-1.1942	-1.20177	-1.19599	NA	-1.17489	-0.825134	NA	NA	1.0496	1.56347	1.92683	-0.266828	0.470878	0.293866
GGATTACAGATCCCGC_1_1	Spleen	1.51859	-0.522017	-0.355448	-1.46058	-0.739811	-0.63335	1.84481	-0.27556	-0.225771	-0.396877	-0.339884	-0.349556	-0.493311	-1.0993	-1.14076	0.789358	0.420621	0.746474	1.07753	-0.493279	-0.77013	NA	NA	NA	-0.251518	-0.842154	NA	NA	-1.48197	-0.465719	NA	NA	-1.06177	-0.9304	-0.754445	-1.23104	-0.994641	NA	-1.43623	-1.20466	NA	NA	0.931951	1.39816	1.20826	-0.533325	0.229051	-0.286328
GGATTACAGTGGAGAA_1_1	Spleen	1.38068	2.27777	1.98081	0.44764	0.956461	1.14989	1.69062	-0.27556	-0.225771	-0.396877	-0.339884	-0.349556	-0.493311	-1.0993	-1.14076	0.521045	-1.3169	0.484005	-0.862653	-0.493279	-0.77013	NA	NA	NA	-0.823858	-0.425455	NA	NA	-1.90588	0.381315	NA	NA	-1.1328	-1.02963	-0.661729	-1.17617	-1.63061	NA	-1.46082	-1.67919	NA	NA	1.47683	2.04371	2.33752	0.207403	0.81623	0.297428
GGATTACCACCCAGTG_1_1	Spleen	-0.623838	1.63684	-0.355448	0.49247	1.34822	1.56174	-0.550661	-0.27556	-0.225771	-0.396877	-0.339884	-0.349556	-0.493311	0.637922	-1.14076	-1.1102	-1.3169	-1.11171	0.932375	-0.493279	-0.77013	NA	NA	NA	-0.0725287	3.24385	NA	NA	-0.133686	-0.190358	NA	NA	-0.847877	-1.28596	-1.20021	-0.990667	-0.758177	NA	-1.27985	-1.02909	NA	NA	1.01221	1.63567	0.951293	-0.346549	0.466139	-0.248531
GGATTACCAGTCACTA_1_1	Spleen	1.33918	-0.522017	-0.355448	0.47591	-0.739811	-0.63335	-0.550661	-0.27556	-0.225771	-0.396877	-0.339884	-0.349556	-0.493311	1.01396	-1.14076	-1.1102	0.504227	-1.11171	-0.862653	-0.493279	-0.77013	NA	NA	NA	-0.395908	0.100901	NA	NA	-1.05091	-0.390893	NA	NA	-1.02705	-1.02245	-0.964271	-1.13907	-1.34922	NA	-1.55798	-1.46249	NA	NA	1.07892	1.75495	1.75658	-0.294186	0.45744	-0.180042
GGATTACTCAAACAAG_1_1	Spleen	-0.623838	2.15477	2.90069	0.658882	-0.739811	-0.63335	-0.550661	-0.27556	4.93206	-0.396877	-0.339884	-0.349556	-0.493311	0.806509	-1.14076	0.817795	0.446632	-1.11171	-0.862653	-0.493279	-0.77013	NA	NA	NA	-0.274133	0.0435413	NA	NA	-0.366463	1.7641	NA	NA	-0.944049	-1.18899	-0.929014	-1.20151	-0.506892	NA	-1.06703	-0.558814	NA	NA	0.748255	1.45936	1.13422	-0.658969	0.246817	-0.233439
GGCAATTAGGCGACAT_1_1	Spleen	1.47604	2.07328	-0.355448	0.350315	-0.739811	1.40197	1.79724	-0.27556	-0.225771	-0.396877	-0.339884	-0.349556	-0.493311	-1.0993	-1.14076	0.751633	-1.3169	-1.11171	-0.862653	-0.493279	-0.77013	NA	NA	NA	-0.598479	-0.229759	NA	NA	0.229161	-0.714142	NA	NA	-0.85107	-0.986933	-0.229595	-1.15109	-0.391967	NA	-0.744971	-0.0442796	NA	NA	1.21297	1.65237	2.05166	-0.360481	0.411377	-0.0180151
GGCAATTAGGTCATCT_1_1	Spleen	1.72189	1.72475	-0.355448	-1.46058	1.57578	-0.63335	-0.550661	-0.27556	-0.225771	-0.396877	-0.339884	-0.349556	-0.493311	0.708665	-1.14076	-1.1102	0.356093	-1.11171	-0.862653	-0.493279	-0.77013	NA	NA	NA	0.333773	0.995031	NA	NA	-0.0155127	-0.175393	NA	NA	-0.427274	-0.770377	-0.763212	-1.09779	-1.7811	NA	-1.28113	-1.25049	NA	NA	0.875317	1.71107	1.18005	-0.423572	0.392753	0.329052
GGCAATTAGTCAATAG_1_1	Spleen	1.56945	-0.522017	-0.355448	-1.46058	1.28236	-0.63335	-0.550661	-0.27556	4.97662	-0.396877	-0.339884	-0.349556	-0.493311	-1.0993	-1.14076	-1.1102	-1.3169	-1.11171	-0.862653	-0.493279	-0.77013	NA	NA	NA	-0.62264	0.375888	NA	NA	-0.402946	0.955981	NA	NA	-0.52624	-0.747364	-0.60084	-1.0505	-1.19918	NA	-0.788155	-0.940804	NA	NA	0.771115	1.5134	0.948386	-0.352016	0.292395	0.0618588
GGCAATTCAGCATGAG_1_1	Spleen	-0.623838	2.3527	-0.355448	0.571069	-0.739811	1.65008	-0.550661	-0.27556	-0.225771	-0.396877	-0.339884	-0.349556	-0.493311	-1.0993	-1.14076	-1.1102	-1.3169	-1.11171	-0.862653	-0.493279	-0.77013	NA	NA	NA	-0.851886	-0.0424977	NA	NA	0.571387	2.63808	NA	NA	-1.29123	-0.948624	-1.1861	-1.15475	-0.815868	NA	-1.28081	-0.557808	NA	NA	0.502545	1.25947	0.466003	-0.841508	-0.00504062	0.0924081
GGCAATTCATGCCTAA_1_1	Spleen	1.46209	1.74988	-0.355448	0.338289	-0.739811	1.38845	-0.550661	-0.27556	-0.225771	2.54721	-0.339884	-0.349556	-0.493311	0.728887	-1.14076	-1.1102	0.374805	-1.11171	1.02637	-0.493279	-0.77013	NA	NA	NA	-0.358409	0.185253	NA	NA	-0.765792	-0.935628	NA	NA	-0.339881	-0.958068	-1.00162	-1.15657	-1.73436	NA	-1.22822	-1.46439	NA	NA	0.941952	1.58765	1.00102	-0.455633	0.394587	-0.0946195
GGCAATTTCACAGTAC_1_1	Spleen	-0.623838	1.89555	2.96834	0.841045	-0.739811	-0.63335	-0.550661	-0.27556	-0.225771	-0.396877	-0.339884	-0.349556	-0.493311	1.09439	-1.14076	0.857853	-1.3169	0.813476	-0.862653	-0.493279	-0.77013	NA	NA	NA	-0.187345	1.49777	NA	NA	-1.09929	0.958974	NA	NA	-1.25571	-0.671542	-0.689935	-1.15605	-1.21081	NA	-1.17125	-0.940357	NA	NA	0.789561	1.55061	1.89147	-0.578043	0.259519	-0.142898
GGCCGATAGGATATAC_1_1	Spleen	1.05689	1.30855	-0.355448	0.373384	-0.739811	-0.63335	-0.550661	-0.27556	-0.225771	1.9753	-0.339884	-0.349556	-0.493311	0.764554	-1.14076	-1.1102	-1.3169	-1.11171	0.659413	-0.493279	0.785007	NA	NA	NA	-0.690293	-1.06822	NA	NA	-1.66121	-0.791962	NA	NA	-0.641965	-0.961394	-0.485064	-1.27833	-1.63699	NA	-1.51982	-1.75809	NA	NA	1.28615	1.97527	2.18359	0.0619234	0.761593	0.223302
GGCCGATCACTCTGTC_1_1	Spleen	1.49697	1.48084	2.82029	0.511068	0.955641	1.42225	1.50546	-0.27556	-0.225771	-0.396877	-0.339884	-0.349556	-0.493311	1.08751	-1.14076	0.520256	-1.3169	-1.11171	-0.862653	-0.493279	0.931378	NA	NA	NA	-0.75408	-0.735871	NA	NA	-1.30114	-0.935628	NA	NA	-0.146739	-0.947826	-0.146599	-1.11791	-1.6525	NA	-1.56846	-1.69249	NA	NA	1.26799	1.81466	2.4721	-0.239224	0.65855	0.025874
GGCCGATGTAAGAGGA_1_1	Spleen	-0.623838	2.24571	-0.355448	0.486503	1.75613	-0.63335	-0.550661	-0.27556	-0.225771	-0.396877	-0.339884	-0.349556	-0.493311	-1.0993	-1.14076	-1.1102	-1.3169	-1.11171	-0.862653	-0.493279	-0.77013	NA	NA	NA	0.0190922	0.35733	NA	NA	-0.456877	-0.357969	NA	NA	-0.77525	-0.903397	-1.5038	-1.30811	-1.66139	NA	-1.02502	-0.826475	NA	NA	0.806323	1.39687	0.590669	-0.731416	0.228387	-0.0556003
GGCGACTGTTCTGAAC_1_1	Spleen	1.66764	1.66587	2.23156	0.271775	-0.739811	1.58768	1.38104	-0.27556	-0.225771	-0.396877	-0.339884	-0.349556	-0.493311	0.806104	-1.14076	-1.1102	0.0842272	-1.11171	-0.862653	-0.493279	0.828415	NA	NA	NA	-0.453316	0.178504	NA	NA	-1.34992	0.132891	NA	NA	-0.967195	-1.2865	-0.751491	-1.33006	-2.18471	NA	-1.59154	-1.75038	NA	NA	1.36435	2.03129	2.58949	0.156787	0.678829	0.118713
GGCGACTTCTATCCCG_1_1	Spleen	1.78034	-0.522017	2.82078	-1.46058	1.62972	-0.63335	-0.550661	-0.27556	-0.225771	-0.396877	-0.339884	-0.349556	-0.493311	0.759735	-1.14076	0.770477	-1.3169	-1.11171	-0.862653	-0.493279	-0.77013	NA	NA	NA	-0.408665	0.374201	NA	NA	-0.0991856	0.0311276	NA	NA	-0.986349	-1.22065	-1.28044	-1.21458	-0.756125	NA	-0.866292	-0.645539	NA	NA	0.901427	1.60749	1.62163	-0.364632	0.394665	0.14756
GGCGTGTGTTCGAATC_1_1	Spleen	1.95495	-0.522017	3.08164	0.906469	-0.739811	-0.63335	-0.550661	-0.27556	-0.225771	-0.396877	-0.339884	-0.349556	-0.493311	-1.0993	-1.14076	-1.1102	-1.3169	-1.11171	1.216	-0.493279	-0.77013	NA	NA	NA	-0.283025	-0.557045	NA	NA	0.394127	1.62642	NA	NA	-0.516662	-1.03203	-1.18563	-1.3136	-0.567319	NA	-1.23164	-0.382236	NA	NA	0.642019	1.37866	1.26125	-0.583482	0.119078	-0.280913
GGCGTGTGTTGTCGCG_1_1	Spleen	1.57288	2.35976	-0.355448	-1.46058	-0.739811	-0.63335	-0.550661	-0.27556	-0.225771	-0.396877	-0.339884	-0.349556	-0.493311	-1.0993	-1.14076	0.837496	0.464653	-1.11171	-0.862653	-0.493279	-0.77013	NA	NA	NA	-0.414271	0.252734	NA	NA	-0.713844	-0.821892	NA	NA	-0.69903	-1.03096	-1.04069	-1.16467	-1.58614	NA	-0.939833	-0.765679	NA	NA	0.763929	1.40345	0.685736	-0.78123	0.191346	-0.127574
GGCGTGTTCTGTCTAT_1_1	Spleen	-0.623838	1.72759	-0.355448	0.320643	1.42533	-0.63335	-0.550661	-0.27556	-0.225771	-0.396877	-0.339884	-0.349556	-0.493311	0.958875	-1.14076	0.721126	-1.3169	-1.11171	-0.862653	-0.493279	-0.77013	NA	NA	NA	-0.426061	0.993344	NA	NA	0.0994878	-0.169407	NA	NA	-0.896163	-0.759868	-0.61418	-0.898438	-0.984151	NA	-0.693129	-0.547974	NA	NA	1.03316	1.70403	1.4568	-0.333424	0.489837	0.00173213
GGCTCGATCTCAAGTG_1_1	Spleen	-0.623838	-0.522017	-0.355448	0.440734	-0.739811	-0.63335	1.91447	-0.27556	-0.225771	-0.396877	-0.339884	-0.349556	-0.493311	0.833001	-1.14076	-1.1102	-1.3169	-1.11171	1.13395	2.5062	-0.77013	NA	NA	NA	-0.697251	-0.157216	NA	NA	0.130816	2.32381	NA	NA	-0.823136	-0.928005	-1.37344	-1.19812	0.209111	NA	-1.21112	-0.376313	NA	NA	0.870837	1.46903	1.43169	-0.43458	0.188317	-0.166361
GGCTGGTAGAGTCGGT_1_1	Spleen	-0.623838	-0.522017	2.75553	0.962771	-0.739811	-0.63335	-0.550661	-0.27556	-0.225771	-0.396877	-0.339884	-0.349556	-0.493311	-1.0993	-1.14076	-1.1102	-1.3169	-1.11171	-0.862653	-0.493279	1.15219	NA	NA	NA	-0.248425	0.576645	NA	NA	-0.035737	-0.37892	NA	NA	-1.08691	-1.19737	-0.936637	-1.24175	-1.32733	NA	-1.53714	-1.76312	NA	NA	0.994965	1.67488	2.23959	-0.297474	0.279178	-0.0326258
GGCTGGTAGGCATGTG_1_1	Spleen	-0.623838	-0.522017	-0.355448	0.477717	-0.739811	-0.63335	-0.550661	-0.27556	-0.225771	-0.396877	-0.339884	-0.349556	-0.493311	-1.0993	-1.14076	-1.1102	-1.3169	-1.11171	-0.862653	-0.493279	-0.77013	NA	NA	NA	-0.610076	-0.8101	NA	NA	-0.606378	-0.866788	NA	NA	-1.14398	-1.17449	-1.22517	-1.09335	-0.338837	NA	-1.01519	-0.995454	NA	NA	0.654981	1.41387	0.201049	-0.404197	-0.0142193	-0.174125
GGGAATGCAAAGCAAT_1_1	Spleen	2.01903	-0.522017	-0.355448	-1.46058	1.28276	-0.63335	-0.550661	-0.27556	-0.225771	-0.396877	-0.339884	-0.349556	-0.493311	0.823349	-1.14076	0.834832	-1.3169	0.790957	-0.862653	2.49289	-0.77013	NA	NA	NA	0.0312697	1.324	NA	NA	-0.524291	-0.875767	NA	NA	-0.97318	-0.968843	-0.854213	-1.12914	-1.10706	NA	-1.02011	-0.982937	NA	NA	0.770649	1.41697	0.0549208	-0.713295	0.298718	0.25778
GGGACCTGTGCTGTAT_1_1	Spleen	1.67786	2.16541	-0.355448	-1.46058	1.12166	-0.63335	-0.550661	-0.27556	4.56319	-0.396877	-0.339884	-0.349556	-0.493311	-1.0993	-1.14076	0.930579	-1.3169	-1.11171	-0.862653	-0.493279	-0.77013	NA	NA	NA	-0.260216	-0.293866	NA	NA	-0.103944	-0.687205	NA	NA	-0.701424	-0.942638	-0.666208	-1.06356	-1.00376	NA	-1.68026	-1.1565	NA	NA	1.04306	1.71234	1.13998	-0.294449	0.559364	-0.0816872
GGGAGATCAAGAGTCG_1_1	Spleen	-0.623838	-0.522017	-0.355448	-1.46058	1.26989	1.47939	-0.550661	-0.27556	-0.225771	-0.396877	-0.339884	-0.349556	-0.493311	-1.0993	-1.14076	-1.1102	-1.3169	0.77885	-0.862653	-0.493279	-0.77013	NA	NA	NA	-0.601571	-0.675137	NA	NA	-0.514377	-0.429802	NA	NA	-0.550981	-0.935987	-0.909004	-1.28355	-1.37088	NA	-1.34858	-1.05647	NA	NA	0.815713	1.51839	1.29466	-0.470808	0.295483	-0.241885
GGGAGATCATGCTAGT_1_1	Spleen	1.41302	-0.522017	-0.355448	-1.46058	1.29054	1.06817	1.41218	-0.27556	-0.225771	-0.396877	-0.339884	-0.349556	-0.493311	0.439276	-1.14076	-1.1102	0.106815	0.410876	-0.862653	-0.493279	-0.77013	NA	NA	NA	-0.421616	-0.875895	NA	NA	-1.8119	-0.935628	NA	NA	-0.708607	-0.938647	-0.655821	-1.16441	-2.36371	NA	-1.69779	-2.04106	NA	NA	1.34548	1.81542	1.03455	-0.139044	0.614534	0.0897057
GGGAGATTCGAATCCA_1_1	Spleen	1.12165	1.68546	-0.355448	0.429814	1.12885	1.33112	-0.550661	-0.27556	-0.225771	-0.396877	-0.339884	-0.349556	-0.493311	-1.0993	-1.14076	0.437421	-1.3169	0.402203	0.972804	-0.493279	-0.77013	NA	NA	NA	0.302846	-1.1357	NA	NA	-1.24245	-0.935628	NA	NA	-1.1336	-1.1274	-0.502692	-1.29427	-1.7811	NA	-1.45056	-1.66097	NA	NA	1.38189	2.01119	1.66323	-0.0697423	0.773192	0.220856
GGGAGATTCTACTATC_1_1	Spleen	1.58843	1.88748	-0.355448	0.447238	1.29986	-0.63335	-0.550661	-0.27556	-0.225771	-0.396877	-0.339884	-0.349556	-0.493311	-1.0993	-1.14076	0.851283	0.477263	-1.11171	-0.862653	-0.493279	-0.77013	NA	NA	NA	-0.834683	-0.28037	NA	NA	-0.608757	-0.357969	NA	NA	-0.600065	-0.562599	-0.492687	-0.809344	-0.17557	NA	-1.00546	-0.401459	NA	NA	0.959273	1.61703	0.672448	-0.745663	0.33791	-0.112736
GGGATGACAGCCAGAA_1_1	Spleen	1.42424	-0.522017	3.13489	0.692513	1.14848	-0.63335	2.05554	-0.27556	-0.225771	-0.396877	-0.339884	-0.349556	-0.493311	-1.0993	-1.14076	0.705706	-1.3169	-1.11171	-0.862653	-0.493279	-0.77013	NA	NA	NA	-0.00410296	0.365766	NA	NA	-0.531429	0.195745	NA	NA	-0.750109	-0.923882	-1.07338	-1.25011	-1.50588	NA	-1.51362	-1.55704	NA	NA	0.938794	1.44202	1.20769	-0.556793	0.45037	-0.16062
GGGATGACATGCTAGT_1_1	Spleen	-0.623838	1.86783	2.93023	0.43168	1.28323	1.76794	-0.550661	4.4346	-0.225771	-0.396877	-0.339884	-0.349556	-0.493311	-1.0993	-1.14076	1.08642	-1.3169	-1.11171	-0.862653	-0.493279	-0.77013	NA	NA	NA	0.524747	0.197062	NA	NA	-0.802672	-0.151449	NA	NA	-1.12881	-1.34928	-1.22241	-1.02542	-0.603575	NA	-0.75085	-0.32781	NA	NA	0.669857	1.43285	1.4468	-0.28064	0.192116	-0.148216
GGGATGAGTAAATGAC_1_1	Spleen	-0.623838	2.60764	2.96142	0.44964	-0.739811	-0.63335	1.92602	-0.27556	-0.225771	-0.396877	-0.339884	-0.349556	-0.493311	-1.0993	-1.14076	-1.1102	-1.3169	-1.11171	-0.862653	-0.493279	1.27941	NA	NA	NA	-1.16869	2.21982	NA	NA	0.38461	0.324447	NA	NA	-0.979565	-1.28703	-1.39174	-1.32562	-1.38434	NA	-0.774901	-0.214487	NA	NA	0.622854	1.35082	2.19368	-0.634087	0.135753	-0.173162
GGGCACTGTTCCTCCA_1_1	Spleen	1.43983	2.03372	-0.355448	-1.46058	-0.739811	1.36687	1.75675	-0.27556	-0.225771	-0.396877	-0.339884	-0.349556	-0.493311	-1.0993	-1.14076	0.719527	0.356746	0.678164	-0.862653	-0.493279	-0.77013	NA	NA	NA	-1.26785	-0.447387	NA	NA	0.0875912	-0.935628	NA	NA	-0.999119	-0.985204	-0.893853	-1.19681	-1.82352	NA	-0.926578	-0.81027	NA	NA	1.1041	1.56236	0.948719	-0.454376	0.342402	0.606282
GGGCACTTCAAACAAG_1_1	Spleen	-0.623838	1.85914	2.91829	-1.46058	-0.739811	-0.63335	-0.550661	-0.27556	-0.225771	-0.396877	-0.339884	-0.349556	-0.493311	-1.0993	-1.14076	0.828218	0.456166	-1.11171	-0.862653	-0.493279	-0.77013	NA	NA	NA	-0.0796805	0.0519765	NA	NA	-1.18455	0.2586	NA	NA	-0.592483	-1.20203	-0.517939	-1.24306	-0.879031	NA	-0.912255	-0.779201	NA	NA	0.913254	1.67532	1.67117	-0.617235	0.265055	-0.0118259
GGGCATCAGACCTTTG_1_1	Spleen	1.62426	-0.522017	-0.355448	0.722499	1.3329	-0.63335	-0.550661	-0.27556	-0.225771	-0.396877	-0.339884	-0.349556	-0.493311	-1.0993	-1.14076	0.883052	-1.3169	-1.11171	-0.862653	-0.493279	-0.77013	NA	NA	NA	-0.357636	1.51295	NA	NA	-0.272083	-0.286136	NA	NA	-0.850671	-0.965916	-1.29835	-1.2637	-2.41023	NA	-1.13726	-0.732487	NA	NA	0.715372	1.24239	1.63692	-0.827135	0.0799422	-0.250987
GGGCATCTCAAACGGG_1_1	Spleen	2.01341	1.86116	2.49843	0.183002	1.01737	-0.63335	1.58031	-0.27556	-0.225771	2.29306	-0.339884	-0.349556	-0.493311	-1.0993	-1.14076	-1.1102	0.228769	-1.11171	-0.862653	-0.493279	-0.77013	NA	NA	NA	-0.863677	-0.774672	NA	NA	-1.26426	0.237648	NA	NA	-0.914919	-0.991323	-1.48226	-1.26631	-1.76149	NA	-1.62468	-1.79531	NA	NA	1.12195	1.74887	2.20966	-0.17214	0.565709	0.108688
GGGCATCTCCTCATTA_1_1	Spleen	-0.623838	1.89159	-0.355448	0.939495	1.56453	-0.63335	-0.550661	-0.27556	5.03061	-0.396877	-0.339884	-0.349556	-0.493311	-1.0993	-1.14076	-1.1102	-1.3169	0.810327	1.1442	-0.493279	-0.77013	NA	NA	NA	-0.255384	3.2894	NA	NA	-0.362894	0.746467	NA	NA	-0.923698	-0.953545	-1.92211	-1.21719	-0.747688	NA	-0.964525	-0.757409	NA	NA	0.88213	1.35067	1.88739	-0.739262	0.193642	0.0219559
GGGCATCTCTCGCATC_1_1	Spleen	1.35316	2.11945	2.60495	0.244348	-0.739811	-0.63335	-0.550661	-0.27556	-0.225771	-0.396877	-0.339884	-0.349556	-0.493311	-1.0993	-1.14076	0.642685	-1.3169	0.602996	-0.862653	-0.493279	-0.77013	NA	NA	NA	-0.790225	1.12493	NA	NA	-0.952966	-0.112539	NA	NA	-1.14956	-0.895283	-0.783604	-1.1051	-0.581001	NA	-0.825567	-0.314511	NA	NA	1.10777	1.76695	2.29335	-0.0401392	0.588219	0.136942
GGGTCTGCATTGGGCC_1_1	Spleen	1.54936	-0.522017	-0.355448	0.413542	-0.739811	-0.63335	-0.550661	-0.27556	-0.225771	-0.396877	-0.339884	2.99654	-0.493311	0.805366	-1.14076	-1.1102	-1.3169	-1.11171	-0.862653	-0.493279	-0.77013	NA	NA	NA	-0.576443	-0.907949	NA	NA	-0.481463	0.944008	NA	NA	-0.657129	-0.734993	-0.379579	-1.09805	-0.610416	NA	-0.705529	-1.00618	NA	NA	0.863437	1.40041	0.876931	-0.482272	0.348061	0.149906
GGGTTGCGTCCGCTGA_1_1	Spleen	1.40306	-0.522017	-0.355448	0.287381	-0.739811	-0.63335	-0.550661	-0.27556	-0.225771	-0.396877	-0.339884	-0.349556	-0.493311	1.07024	-1.14076	0.686929	0.326929	-1.11171	-0.862653	-0.493279	-0.77013	NA	NA	NA	-0.669611	-0.550296	NA	NA	-1.74806	-0.935628	NA	NA	-1.16712	-0.812677	-0.320215	-1.22033	-1.323	NA	-1.13063	-1.06005	NA	NA	1.11736	1.6899	1.7232	-0.260403	0.374753	-0.0661157
GGTATTGCAATCACAC_1_1	Spleen	1.28684	1.73866	-0.355448	0.32941	0.763331	-0.63335	1.5857	-0.27556	3.64132	-0.396877	-0.339884	-0.349556	-0.493311	-1.0993	-1.14076	0.335318	0.00531274	0.302324	-0.862653	1.47223	-0.77013	NA	NA	NA	0.308258	-0.437265	NA	NA	-1.89994	-0.935628	NA	NA	-0.581708	-1.02139	-0.631428	-1.17147	-1.9446	NA	-1.41282	-1.87823	NA	NA	1.35677	2.09586	1.93929	-0.0201854	0.792233	0.145078
GGTGAAGCAGCGTTCG_1_1	Spleen	1.48768	1.77774	-0.355448	0.360351	1.20697	-0.63335	-0.550661	-0.27556	-0.225771	-0.396877	-0.339884	-0.349556	-0.493311	-1.0993	-1.14076	-1.1102	-1.3169	0.719665	1.04953	-0.493279	-0.77013	NA	NA	NA	-0.778628	1.21097	NA	NA	-0.875241	-0.0796153	NA	NA	-0.816751	-0.905259	-0.653249	-0.916465	-0.334732	NA	-1.06019	-0.740868	NA	NA	1.11773	1.82157	1.46789	-0.227065	0.511335	-0.00776543
GGTGAAGGTAGAAGGA_1_1	Spleen	-0.623838	-0.522017	-0.355448	-1.46058	-0.739811	-0.63335	-0.550661	-0.27556	-0.225771	-0.396877	-0.339884	-0.349556	-0.493311	-1.0993	-1.14076	-1.1102	-1.3169	-1.11171	-0.862653	-0.493279	-0.77013	NA	NA	NA	-1.07881	0.111023	NA	NA	0.318385	-0.157435	NA	NA	-1.06257	-1.14031	-1.31446	-0.877013	-0.788049	NA	-1.03849	-0.628104	NA	NA	0.680204	1.44049	1.06215	-0.87152	0.12711	-0.0959327
GGTGAAGTCCACGTTC_1_1	Spleen	1.65508	-0.522017	-0.355448	0.504718	-0.739811	-0.63335	1.68142	-0.27556	-0.225771	-0.396877	-0.339884	-0.349556	-0.493311	0.898028	-1.14076	-1.1102	-1.3169	0.619727	-0.862653	-0.493279	-0.77013	NA	NA	NA	-0.0464341	-0.332668	NA	NA	-0.394221	-0.750059	NA	NA	-1.10287	-0.852982	-1.04822	-0.885635	-0.812447	NA	-1.20171	-0.798871	NA	NA	0.981208	1.595	1.24649	-0.405124	0.410455	-0.0786313
GGTGTTAAGCAATATG_1_1	Spleen	-0.623838	1.78272	-0.355448	0.60837	1.21118	1.692	-0.550661	-0.27556	-0.225771	-0.396877	-0.339884	-0.349556	-0.493311	-1.0993	-1.14076	0.766001	-1.3169	-1.11171	1.05367	-0.493279	-0.77013	NA	NA	NA	0.206006	1.07938	NA	NA	-0.58536	2.15021	NA	NA	-0.930881	-1.09268	-1.56897	-0.989883	-0.495035	NA	-0.984086	-0.97679	NA	NA	0.860525	1.61366	0.974962	-0.48605	0.313259	0.414527
GGTGTTACATTAGCCA_1_1	Spleen	-0.623838	1.82095	-0.355448	-1.46058	-0.739811	-0.63335	-0.550661	-0.27556	-0.225771	-0.396877	-0.339884	-0.349556	-0.493311	-1.0993	-1.14076	-1.1102	-1.3169	-1.11171	-0.862653	2.10016	-0.77013	NA	NA	NA	-0.621867	0.407942	NA	NA	-1.40583	-0.522587	NA	NA	-0.70741	-0.889031	-1.00229	-0.888248	-1.57178	NA	-1.21005	-0.966396	NA	NA	0.982477	1.68105	2.01615	-0.313123	0.351346	0.134674
GGTGTTACATTCACTT_1_1	Spleen	1.70318	1.70444	2.7056	0.302312	1.66705	1.34801	-0.550661	3.61091	-0.225771	-0.396877	-0.339884	-0.349556	-0.493311	0.692323	-1.14076	-1.1102	0.340971	-1.11171	-0.862653	-0.493279	-0.77013	NA	NA	NA	0.615014	0.394445	NA	NA	0.449645	1.45881	NA	NA	-1.11085	-0.942372	-0.256752	-1.17983	-0.730814	NA	-0.956401	-0.436663	NA	NA	1.09165	1.8195	1.48868	-0.262888	0.39933	0.351324
GTAACGTGTAAGAGAG_1_1	Spleen	-0.623838	-0.522017	-0.355448	-1.46058	1.30427	-0.63335	-0.550661	-0.27556	-0.225771	-0.396877	-0.339884	-0.349556	-0.493311	1.09208	-1.14076	-1.1102	-1.3169	-1.11171	-0.862653	-0.493279	-0.77013	NA	NA	NA	-0.890544	-0.538487	NA	NA	-0.390256	-0.567483	NA	NA	-0.325515	-0.764125	-0.781698	-1.03352	-0.703679	NA	-1.36504	-0.981931	NA	NA	0.747309	1.38788	0.944858	-0.765433	0.246153	-0.345044
GTAACGTGTTTGGGCC_1_1	Spleen	-0.623838	2.03899	-0.355448	-1.46058	1.01524	-0.63335	-0.550661	-0.27556	-0.225771	-0.396877	-0.339884	-0.349556	-0.493311	0.569051	-1.14076	1.07892	-1.3169	0.539302	-0.862653	-0.493279	-0.77013	NA	NA	NA	-1.0129	-0.152155	NA	NA	-1.59062	0.35737	NA	NA	-0.906937	-0.774367	-1.11063	-1.0552	-1.36974	NA	-1.30657	-1.02786	NA	NA	1.13965	1.80343	1.47523	-0.174999	0.630861	0.221882
GTAACGTTCCGCGGTA_1_1	Spleen	1.48475	1.77456	-0.355448	0.35783	1.20428	-0.63335	-0.550661	-0.27556	-0.225771	-0.396877	-0.339884	-0.349556	-0.493311	-1.0993	-1.14076	-1.1102	-1.3169	-1.11171	-0.862653	-0.493279	1.1809	NA	NA	NA	-1.15671	1.29026	NA	NA	-0.331963	0.168808	NA	NA	-0.908933	-0.93745	-0.916627	-1.37239	-1.67849	NA	-1.4947	-1.03423	NA	NA	0.974445	1.60324	0.451613	-0.205898	0.44307	-0.0912446
GTAACTGAGCCAGAAC_1_1	Spleen	-0.623838	-0.522017	-0.355448	0.977825	1.26022	-0.63335	-0.550661	-0.27556	-0.225771	-0.396877	-0.339884	-0.349556	-0.493311	-1.0993	-1.14076	0.562995	-1.3169	0.525041	0.846323	1.7818	-0.77013	NA	NA	NA	0.258582	-0.317485	NA	NA	-1.36498	-0.935628	NA	NA	-0.613633	-1.10346	-0.475154	-1.24175	-1.16976	NA	-1.71703	-1.57291	NA	NA	1.20374	1.87548	1.26523	0.0904187	0.639612	-0.100166
GTAACTGAGGCAATTA_1_1	Spleen	1.45857	-0.522017	-0.355448	0.902578	1.18013	-0.63335	-0.550661	-0.27556	-0.225771	-0.396877	-0.339884	-0.349556	-0.493311	0.725796	-1.14076	-1.1102	-1.3169	0.694417	-0.862653	-0.493279	-0.77013	NA	NA	NA	-0.428961	0.288162	NA	NA	-0.678947	-0.693191	NA	NA	-0.918111	-1.11117	-1.04498	-0.95017	-1.36359	NA	-1.11471	-1.59593	NA	NA	0.978231	1.56402	0.457498	-0.793583	0.365613	-0.0507975
GTAACTGGTCGGCACT_1_1	Spleen	1.07038	1.32325	-0.355448	0.730772	0.822233	1.00878	-0.550661	-0.27556	-0.225771	-0.396877	-0.339884	-0.349556	-0.493311	0.631772	-1.14076	-1.1102	0.418873	-1.11171	-0.862653	-0.493279	-0.77013	NA	NA	NA	0.174886	-0.0138181	NA	NA	-1.45104	-0.723121	NA	NA	-0.69065	-1.00622	-0.369574	-1.09831	-1.25778	NA	-1.41443	-1.38549	NA	NA	1.37998	2.0707	2.26543	0.105121	0.826669	0.2844
GTAACTGGTGTAAGTA_1_1	Spleen	1.31368	1.8958	2.54583	0.453825	1.04655	1.2446	1.6157	-0.27556	-0.225771	-0.396877	-0.339884	2.63366	-0.493311	0.598812	-1.14076	-1.1102	0.483458	-1.11171	-0.862653	-0.493279	-0.77013	NA	NA	NA	-0.650088	0.364079	NA	NA	-0.382721	-0.935628	NA	NA	-1.1739	-1.2563	-1.18067	-1.27754	-1.76013	NA	-1.16409	-1.2326	NA	NA	1.10354	1.76762	2.49257	-0.28188	0.584058	0.0897136
GTAACTGTCAGCCTAA_1_1	Spleen	1.69565	-0.522017	-0.355448	0.295842	-0.739811	-0.63335	-0.550661	-0.27556	-0.225771	-0.396877	-0.339884	-0.349556	-0.493311	-1.0993	-1.14076	0.695627	-1.3169	-1.11171	-0.862653	-0.493279	-0.77013	NA	NA	NA	-0.470905	0.669433	NA	NA	-0.208238	-0.935628	NA	NA	-0.629595	-1.2692	-1.45606	-1.10824	-0.90571	NA	-1.41336	-1.07469	NA	NA	1.09075	1.73187	0.572618	-0.0655852	0.423243	-0.0163276
GTACGTACACATTTCT_1_1	Spleen	1.42002	2.32085	2.70507	-1.46058	1.40533	-0.63335	1.7346	-0.27556	-0.225771	-0.396877	-0.339884	-0.349556	-0.493311	0.939871	-1.14076	-1.1102	-1.3169	-1.11171	-0.862653	-0.493279	1.12101	NA	NA	NA	-0.580116	1.10975	NA	NA	-0.357342	0.052079	NA	NA	-1.07534	-0.897544	-0.888993	-1.06147	0.0522286	NA	-0.904025	-0.587983	NA	NA	1.10118	1.71975	1.93738	-0.0578397	0.46226	0.0474232
GTACGTACACCCATGG_1_1	Spleen	-0.623838	1.14325	-0.355448	-0.142037	0.669861	-0.63335	1.15888	-0.27556	-0.225771	-0.396877	-0.339884	-0.349556	-0.493311	0.240733	-1.14076	0.245431	-0.0769065	0.214395	0.521968	1.35	-0.77013	NA	NA	NA	-0.652408	-0.675137	NA	NA	-2.36589	-0.935628	NA	NA	-0.620816	-1.00662	-0.334413	-1.22738	-2.20295	NA	-1.65023	-2.27754	NA	NA	1.35296	1.99618	2.38763	0.0243682	0.820686	-0.0494954
GTACGTAGTCTAGCCG_1_1	Spleen	0.926436	1.77786	-0.355448	-0.123652	-0.739811	-0.63335	1.18272	-0.27556	-0.225771	-0.396877	-0.339884	-0.349556	-0.493311	-1.0993	-1.14076	0.658161	0.167066	0.232886	0.541275	1.37571	-0.77013	NA	NA	NA	0.690205	-0.169026	NA	NA	-1.62869	-0.935628	NA	NA	-0.983955	-0.866816	-0.590644	-1.28512	-2.03786	NA	-1.63655	-2.15506	NA	NA	1.36333	1.96108	1.94071	-0.053293	0.804403	0.462195
GTACTCCCAATGTTGC_1_1	Spleen	-0.623838	1.93718	-0.355448	0.486589	1.34193	-0.63335	-0.550661	-0.27556	-0.225771	-0.396877	-0.339884	-0.349556	-0.493311	-1.0993	-1.14076	-1.1102	-1.3169	-1.11171	-0.862653	-0.493279	-0.77013	NA	NA	NA	-0.380251	-0.319172	NA	NA	-0.807827	-0.528573	NA	NA	-0.640369	-1.19498	-1.30741	-1.32928	-0.558654	NA	-1.00151	-1.24847	NA	NA	0.617776	1.37575	0.978764	-0.832572	0.252107	-0.266542
GTACTCCGTGGTACAG_1_1	Spleen	-0.623838	1.75024	-0.355448	-1.46058	1.18369	-0.63335	-0.550661	-0.27556	-0.225771	-0.396877	-0.339884	-0.349556	-0.493311	-1.0993	-1.14076	0.73956	0.375071	-1.11171	-0.862653	-0.493279	1.16024	NA	NA	NA	-0.460468	-0.70213	NA	NA	-1.01364	-0.0766223	NA	NA	-1.06097	-0.945963	-0.492497	-0.990144	-1.4833	NA	-1.23891	-1.55905	NA	NA	0.898995	1.46937	1.02211	-0.441022	0.461598	-0.369439
GTACTCCGTTACGTCA_1_1	Spleen	1.24295	1.20633	-0.355448	0.392529	0.723261	1.17604	1.22364	-0.27556	-0.225771	-0.396877	-0.339884	-0.349556	-0.493311	0.291495	-1.14076	0.691091	0.330736	0.650347	1.08333	-0.493279	-0.77013	NA	NA	NA	0.208326	-0.339417	NA	NA	-1.20795	-0.935628	NA	NA	-0.582905	-1.04493	-0.112485	-1.1422	-1.57428	NA	-1.25922	-1.79296	NA	NA	1.45422	2.10531	2.13759	0.211049	0.877882	0.462772
GTACTTTGTGCTAGCC_1_1	Spleen	-0.623838	-0.522017	-0.355448	-1.46058	-0.739811	-0.63335	-0.550661	-0.27556	-0.225771	-0.396877	-0.339884	-0.349556	-0.493311	-1.0993	-1.14076	-1.1102	-1.3169	-1.11171	-0.862653	2.3095	-0.77013	NA	NA	NA	-1.23635	-1.10871	NA	NA	-0.152324	0.560898	NA	NA	-0.922501	-1.25138	-1.22041	-1.31229	-0.230524	NA	-0.919203	-0.219516	NA	NA	0.632175	1.46436	0.935481	-0.777336	0.142006	-0.403071
GTACTTTGTGGACGAT_1_1	Spleen	-0.623838	1.86634	-0.355448	0.4305	1.28197	-0.63335	-0.550661	-0.27556	-0.225771	-0.396877	-0.339884	-0.349556	-0.493311	-1.0993	-1.14076	1.23232	-1.3169	0.790216	-0.862653	-0.493279	-0.77013	NA	NA	NA	-0.915866	0.0874043	NA	NA	0.437352	-0.0197543	NA	NA	-0.595276	-0.882646	-0.574159	-1.02829	-0.66309	NA	-0.984192	-0.915323	NA	NA	0.779732	1.59049	0.954643	-0.512171	0.267701	-0.188984
GTACTTTGTTCACCTC_1_1	Spleen	-0.623838	1.73278	-0.355448	-1.46058	1.16891	-0.63335	-0.550661	-0.27556	-0.225771	-0.396877	-0.339884	-0.349556	-0.493311	-1.0993	0.489554	0.725353	0.362076	0.929222	1.26834	-0.493279	1.14541	NA	NA	NA	-0.733784	-0.587411	NA	NA	-0.59805	-0.935628	NA	NA	-0.776447	-0.221668	-0.345275	-0.68132	-1.09497	NA	-0.783666	-1.14521	NA	NA	0.915532	1.77259	1.07634	-0.328839	0.450952	-0.324489
GTAGGCCAGTGCAAGC_1_1	Spleen	-0.623838	2.00318	-0.355448	0.681811	1.39781	-0.63335	-0.550661	-0.27556	-0.225771	-0.396877	-0.339884	-0.349556	-0.493311	-1.0993	-1.14076	0.694753	0.334086	-1.11171	-0.862653	-0.493279	-0.77013	NA	NA	NA	-1.06064	-1.08677	NA	NA	-0.552446	2.06341	NA	NA	-0.258873	-0.640017	-0.503169	-0.87623	-1.47236	NA	-1.28295	-0.778419	NA	NA	1.04656	1.81653	1.05089	-0.262833	0.391188	0.329647
GTAGGCCCACGTGAGA_1_1	Spleen	-0.623838	1.77797	-0.355448	0.360532	1.20717	-0.63335	-0.550661	-0.27556	-0.225771	2.58361	-0.339884	-0.349556	-0.493311	0.751492	-1.14076	0.762138	-1.3169	0.719847	1.45622	-0.493279	-0.77013	NA	NA	NA	-0.804336	-0.805039	NA	NA	-0.488998	0.952987	NA	NA	-0.768865	-0.786605	-1.14732	-0.894257	-0.436432	NA	-1.01583	-0.894089	NA	NA	0.967701	1.55382	0.686513	-0.363569	0.459575	-0.165546
GTAGGCCCAGAGTGTG_1_1	Spleen	-0.623838	-0.522017	-0.355448	0.551407	1.67263	-0.63335	-0.550661	4.16006	-0.225771	-0.396877	-0.339884	-0.349556	-0.493311	-1.0993	-1.14076	0.958382	-1.3169	-1.11171	-0.862653	-0.493279	-0.77013	NA	NA	NA	-0.184445	0.87019	NA	NA	-0.0603233	-0.307087	NA	NA	-0.772855	-1.27718	-1.38068	-1.10171	-1.08973	NA	-0.9657	-0.711923	NA	NA	0.734701	1.40147	1.22238	-0.960035	-0.0154061	-0.135423
GTAGTCAGTGGCTCCA_1_1	Spleen	-0.623838	1.91442	-0.355448	0.468571	-0.739811	-0.63335	-0.550661	-0.27556	-0.225771	-0.396877	-0.339884	-0.349556	-0.493311	-1.0993	-1.14076	-1.1102	-1.3169	-1.11171	-0.862653	-0.493279	-0.77013	NA	NA	NA	-0.971341	0.0351061	NA	NA	-0.571878	-0.935628	NA	NA	-0.524244	-1.24592	-1.11406	-0.867346	-0.850756	NA	-1.23667	-0.931975	NA	NA	0.700646	1.3644	0.441022	-0.692264	0.163081	0.137129
GTAGTCATCGTGGGAA_1_1	Spleen	-0.623838	2.11525	-0.355448	-1.46058	-0.739811	1.43921	-0.550661	-0.27556	-0.225771	-0.396877	-0.339884	-0.349556	-0.493311	-1.0993	-1.14076	-1.1102	-1.3169	-1.11171	-0.862653	-0.493279	1.20839	NA	NA	NA	-0.419103	0.0604116	NA	NA	-0.977948	0.405259	NA	NA	-0.952829	-1.08657	-0.834488	-1.2569	-1.45366	NA	-1.10861	-1.29061	NA	NA	0.840686	1.51983	1.18354	-0.759485	0.337162	-0.236609
GTATCTTCAGGCAGTA_1_1	Spleen	-0.623838	2.24549	-0.355448	0.48633	-0.739811	1.55484	-0.550661	-0.27556	-0.225771	-0.396877	-0.339884	-0.349556	-0.493311	-1.0993	-1.14076	-1.1102	-1.3169	-1.11171	1.18183	-0.493279	-0.77013	NA	NA	NA	-0.612396	2.09835	NA	NA	-0.260979	0.420224	NA	NA	-0.875811	-1.07539	-1.22536	-1.48421	-0.064749	NA	-0.510026	-0.168108	NA	NA	0.592777	1.2865	0.892695	-0.585582	0.071531	-0.127987
GTATCTTGTCGACTGC_1_1	Spleen	-0.623838	1.88826	-0.355448	0.692151	1.30052	-0.63335	-0.550661	-0.27556	-0.225771	-0.396877	-0.339884	-0.349556	-0.493311	-1.0993	-1.14076	-1.1102	0.477844	-1.11171	-0.862653	-0.493279	1.80215	NA	NA	NA	-1.00845	0.453492	NA	NA	-0.57624	0.881154	NA	NA	-0.981561	-0.962192	-0.844493	-1.12862	-0.189707	NA	-1.21219	-0.667108	NA	NA	0.932891	1.56079	0.807449	-0.43176	0.309354	0.0331184
GTATTCTCACTCAGGC_1_1	Spleen	-0.623838	-0.522017	-0.355448	0.631174	1.08323	-0.63335	-0.550661	-0.27556	-0.225771	-0.396877	-0.339884	-0.349556	-0.493311	0.633678	-1.14076	0.642952	-1.3169	-1.11171	-0.862653	1.89052	-0.77013	NA	NA	NA	-0.999368	-1.13739	NA	NA	-0.2241	-0.935628	NA	NA	-0.676683	-1.09069	-0.768167	-1.2117	-0.851668	NA	-1.19637	-1.2601	NA	NA	0.968179	1.69957	1.18199	-0.166498	0.501128	-0.0648245
GTCAAGTAGCTTATCG_1_1	Spleen	-0.623838	2.19318	-0.355448	0.689294	1.29748	-0.63335	-0.550661	-0.27556	-0.225771	-0.396877	-0.339884	-0.349556	-0.493311	-1.0993	-1.14076	-1.1102	0.704898	-1.11171	-0.862653	-0.493279	-0.77013	NA	NA	NA	-0.243593	1.04564	NA	NA	-0.87762	0.935029	NA	NA	-0.522249	-0.923217	-1.95775	-1.25716	-1.65523	NA	-1.5815	-1.72479	NA	NA	0.663928	1.38628	0.645503	-0.598444	0.108849	0.151795
GTCAAGTAGTCATGCT_1_1	Spleen	1.73548	2.04763	-0.355448	0.574049	1.1746	-0.63335	1.77099	-0.27556	-0.225771	-0.396877	-0.339884	-0.349556	-0.493311	0.720536	-1.14076	-1.1102	0.367077	-1.11171	-0.862653	-0.493279	-0.77013	NA	NA	NA	-0.297715	1.70527	NA	NA	0.321954	-0.747066	NA	NA	-1.15515	-1.24326	-1.14989	-1.21144	-1.65729	NA	-1.22641	-1.11369	NA	NA	0.970289	1.58154	1.25429	-0.361459	0.462381	-0.0474924
GTCAAGTTCACTCTTA_1_1	Spleen	1.62617	1.62088	-0.355448	0.236151	-0.739811	-0.63335	-0.550661	-0.27556	4.44105	-0.396877	-0.339884	-0.349556	-0.493311	0.625084	-1.14076	-1.1102	-1.3169	0.594752	-0.862653	-0.493279	-0.77013	NA	NA	NA	-0.470712	0.848259	NA	NA	-0.78562	-0.145462	NA	NA	-1.12283	-0.940243	-1.08557	-1.05154	-0.0291768	NA	-0.921555	-0.831951	NA	NA	1.11283	1.76916	1.74229	-0.180028	0.452518	-0.152873
GTCACAACAAGTACCT_1_1	Spleen	1.22287	1.79639	-0.355448	0.697936	1.22276	-0.63335	1.8294	-0.27556	-0.225771	-0.396877	-0.339884	-0.349556	-0.493311	0.51922	-1.14076	0.52716	0.639009	0.489988	-0.862653	1.73308	-0.77013	NA	NA	NA	-0.680242	-0.666702	NA	NA	-0.932345	-0.343004	NA	NA	-0.373801	-0.980149	-0.373957	-1.04527	-0.471548	NA	-0.93994	-1.03345	NA	NA	1.32927	2.00354	1.45765	0.205536	0.698859	-0.132149
GTCACAACACGGTTTA_1_1	Spleen	-0.623838	-0.522017	-0.355448	0.591489	-0.739811	-0.63335	-0.550661	-0.27556	-0.225771	-0.396877	-0.339884	-0.349556	-0.493311	-1.0993	-1.14076	0.748696	-1.3169	0.706698	-0.862653	-0.493279	-0.77013	NA	NA	NA	0.163095	0.586768	NA	NA	-1.09612	-0.450754	NA	NA	-0.91013	-1.02418	-1.27539	-1.24907	-1.43701	NA	-1.2061	-1.41533	NA	NA	0.973989	1.45016	1.06993	-0.304443	0.384324	0.0238017
GTCACAAGTTACCGAT_1_1	Spleen	-0.623838	2.28107	2.65067	0.514451	-0.739811	-0.63335	-0.550661	-0.27556	-0.225771	-0.396877	-0.339884	-0.349556	-0.493311	0.660174	-1.14076	0.669756	-1.3169	-1.11171	0.955368	1.92697	-0.77013	NA	NA	NA	0.540403	0.743662	NA	NA	-1.31502	-0.534559	NA	NA	-0.578516	-1.17808	-1.01287	-1.17277	-0.696838	NA	-0.943895	-0.11357	NA	NA	0.959928	1.58882	1.33831	-0.250792	0.380245	-0.165485
GTCACAATCTGTCTCG_1_1	Spleen	1.54426	1.83937	2.89111	-1.46058	1.25914	-0.63335	-0.550661	-0.27556	-0.225771	-0.396877	-0.339884	-0.349556	-0.493311	-1.0993	-1.14076	0.812124	-1.3169	-1.11171	-0.862653	-0.493279	-0.77013	NA	NA	NA	-0.580503	0.995031	NA	NA	-0.592498	0.411245	NA	NA	-0.803183	-1.44479	-1.36286	-1.09439	-1.41535	NA	-1.41881	-0.668114	NA	NA	0.880727	1.65628	1.3291	-0.705797	0.238531	-0.141968
GTCACGGAGTCCCACG_1_1	Spleen	1.52727	2.53773	-0.355448	0.781725	1.24348	-0.63335	-0.550661	-0.27556	-0.225771	-0.396877	-0.339884	-0.349556	-0.493311	0.786014	-1.14076	-1.1102	0.427667	-1.11171	1.08539	-0.493279	-0.77013	NA	NA	NA	-0.46298	-0.118414	NA	NA	-0.722568	-0.423816	NA	NA	-1.22219	-0.88065	-1.00706	-1.23522	-0.577808	NA	-1.20984	-1.52921	NA	NA	0.732215	1.59734	1.41326	-0.71624	0.222615	-0.3059
GTCACGGAGTGACTCT_1_1	Spleen	1.53138	2.3144	-0.355448	0.642212	1.24726	-0.63335	-0.550661	-0.27556	-0.225771	-0.396877	-0.339884	-0.349556	-0.493311	-1.0993	-1.14076	-1.1102	0.430995	-1.11171	1.34552	-0.493279	1.22404	NA	NA	NA	-0.233155	-0.825284	NA	NA	-0.299445	-0.935628	NA	NA	-0.171081	-0.783812	-0.622375	-0.56636	-0.876979	NA	-0.822467	-0.556803	NA	NA	0.956177	1.43409	0.626507	-0.432514	0.279856	-0.250807
GTCACGGTCCACGTTC_1_1	Spleen	0.941489	1.48747	1.98851	0.516358	0.703396	1.15493	1.51226	-0.27556	-0.225771	-0.396877	-0.339884	-0.349556	-0.493311	0.51773	-1.14076	-1.1102	-1.3169	0.488514	0.554907	-0.493279	-0.77013	NA	NA	NA	-0.446357	-0.956873	NA	NA	-1.7433	0.159829	NA	NA	-1.08132	-0.963522	-0.588548	-1.16363	-2.21367	NA	-1.66861	-1.96876	NA	NA	1.39029	2.03963	2.8778	0.0470739	0.889923	0.276361
GTCATTTGTCTAGCCG_1_1	Spleen	1.85513	1.86946	-0.355448	0.432975	-0.739811	-0.63335	-0.550661	-0.27556	-0.225771	-0.396877	-0.339884	-0.349556	-0.493311	-1.0993	-1.14076	0.836619	-1.3169	-1.11171	1.1258	1.81355	-0.77013	NA	NA	NA	-0.13129	0.969725	NA	NA	-0.204669	-0.854816	NA	NA	-0.733349	-0.960595	-0.97056	-1.21771	-1.82124	NA	-0.990499	-1.46182	NA	NA	0.967148	1.70159	1.58978	-0.447013	0.423049	0.0780576
GTCATTTGTGGCCCTA_1_1	Spleen	1.46578	1.7539	-0.355448	0.728494	-0.739811	1.39203	-0.550661	-0.27556	-0.225771	-0.396877	-0.339884	-0.349556	-0.493311	-1.0993	0.50482	-1.1102	-1.3169	0.946088	-0.862653	-0.493279	-0.77013	NA	NA	NA	0.792651	0.20381	NA	NA	-0.358532	0.291523	NA	NA	-1.14637	-1.33013	-0.903191	-1.33189	-0.558198	NA	-1.15682	-0.778643	NA	NA	0.872964	1.65607	1.70242	-0.440463	0.29671	-0.13039
GTCCTCAGTTCAACCA_1_1	Spleen	-0.623838	-0.522017	-0.355448	-1.46058	-0.739811	-0.63335	-0.550661	3.9071	-0.225771	-0.396877	-0.339884	-0.349556	-0.493311	-1.0993	-1.14076	-1.1102	-1.3169	-1.11171	1.12967	-0.493279	-0.77013	NA	NA	NA	-0.862904	-0.363035	NA	NA	0.648318	0.96496	NA	NA	-0.352651	-0.649727	-1.11959	-0.957747	-1.82124	NA	-1.15907	-0.346138	NA	NA	0.827074	1.57361	1.15757	-0.47833	0.294236	-0.169033
GTCGGGTCATGCCTAA_1_1	Spleen	1.56498	1.55454	2.4995	0.42702	-0.739811	-0.63335	-0.550661	-0.27556	-0.225771	-0.396877	-0.339884	-0.349556	-0.493311	-1.0993	-1.14076	0.830496	0.45825	-1.11171	-0.862653	-0.493279	-0.77013	NA	NA	NA	-1.01792	0.00980049	NA	NA	-1.22143	-0.63333	NA	NA	-0.976373	-0.699211	-0.282004	-1.05912	-1.77837	NA	-1.76321	-2.03626	NA	NA	1.24778	1.94024	1.77559	0.0510805	0.668337	0.165744
GTCGGGTTCGGCTTGG_1_1	Spleen	1.63991	-0.522017	-0.355448	0.247952	1.34733	-0.63335	-0.550661	-0.27556	-0.225771	-0.396877	-0.339884	-0.349556	-0.493311	-1.0993	-1.14076	-1.1102	-1.3169	0.606621	0.931503	-0.493279	-0.77013	NA	NA	NA	-0.0485603	0.693051	NA	NA	-0.548481	-0.935628	NA	NA	-0.7118	-0.861894	-0.940735	-1.03534	-0.723973	NA	-0.893335	-0.425263	NA	NA	1.03391	1.708	1.44754	-0.316096	0.486874	-0.0151686
GTCGGGTTCTTTCCTC_1_1	Spleen	1.46085	2.36554	-0.355448	0.337216	1.18224	-0.63335	-0.550661	-0.27556	-0.225771	-0.396877	-0.339884	-0.349556	-0.493311	0.727796	-1.14076	-1.1102	-1.3169	-1.11171	1.28147	-0.493279	-0.77013	NA	NA	NA	-0.143854	0.0401672	NA	NA	-1.04021	0.213704	NA	NA	-1.00191	-1.14084	-1.17286	-1.23156	-0.747004	NA	-1.15287	-1.0377	NA	NA	0.974715	1.68887	1.04177	-0.590414	0.357136	0.0168363
GTCGTAAAGGGTTTCT_1_1	Spleen	-0.623838	1.85595	2.91391	0.422278	-0.739811	-0.63335	-0.550661	-0.27556	-0.225771	-0.396877	-0.339884	-0.349556	-0.493311	-1.0993	-1.14076	1.07673	0.45379	-1.11171	-0.862653	-0.493279	-0.77013	NA	NA	NA	-0.512463	0.197062	NA	NA	-0.880396	-0.935628	NA	NA	-0.705415	-0.501942	-1.16104	-0.821624	-1.29472	NA	-1.1767	-1.54475	NA	NA	0.842295	1.67767	1.50649	-0.46952	0.224223	-0.318469
GTCGTAACACCAGTTA_1_1	Spleen	-0.623838	1.8866	-0.355448	-1.46058	-0.739811	1.51012	2.23874	-0.27556	-0.225771	-0.396877	-0.339884	-0.349556	-0.493311	-1.0993	-1.14076	-1.1102	0.47661	0.806351	1.14005	-0.493279	-0.77013	NA	NA	NA	-0.906008	0.844885	NA	NA	-0.0658751	-0.0826084	NA	NA	-0.819944	-0.443546	-0.754922	-1.06382	-0.178762	NA	-0.512484	-0.157491	NA	NA	0.882923	1.58475	0.471472	-0.334963	0.28367	0.00305256
GTCGTAAGTAAGAGGA_1_1	Spleen	-0.623838	2.02658	-0.355448	-1.46058	-0.739811	-0.63335	-0.550661	-0.27556	-0.225771	-0.396877	-0.339884	-0.349556	-0.493311	0.951549	-1.14076	-1.1102	-1.3169	-1.11171	-0.862653	-0.493279	-0.77013	NA	NA	NA	0.303233	-0.341104	NA	NA	-0.664671	-0.00478902	NA	NA	-0.761682	-1.06648	-1.14046	-1.27728	-1.81736	NA	-0.767205	-0.875425	NA	NA	0.559431	1.21876	1.23333	-0.867302	0.117515	-0.224333
GTCGTAAGTATATGAG_1_1	Spleen	1.56928	2.1751	-0.355448	0.818067	-0.739811	-0.63335	-0.550661	-0.27556	-0.225771	-0.396877	-0.339884	-0.349556	-0.493311	-1.0993	-1.14076	0.98113	0.232812	-1.11171	-0.862653	-0.493279	-0.77013	NA	NA	NA	-0.456988	0.0502894	NA	NA	-0.472739	-0.935628	NA	NA	-0.877806	-0.902067	-0.744345	-1.29322	-1.60051	NA	-1.44735	-1.54005	NA	NA	1.08092	1.81788	1.58357	-0.220895	0.434767	-0.150374
GTCGTAATCACTCTTA_1_1	Spleen	1.53815	2.05993	2.63459	0.505151	1.1012	-0.63335	1.68198	-0.27556	3.84384	-0.396877	-0.339884	-0.349556	-0.493311	0.404415	-1.14076	0.411019	-1.3169	0.763443	0.691098	-0.493279	-0.77013	NA	NA	NA	1.28439	-0.268561	NA	NA	-1.3983	-0.935628	NA	NA	-1.0091	-1.07566	-0.882418	-1.34025	-2.15712	NA	-1.05656	-2.0281	NA	NA	1.29016	1.88717	2.79221	-0.0994989	0.718113	0.332403
GTCTCGTTCATCGATG_1_1	Spleen	1.61872	2.10092	2.57961	0.229754	1.06735	-0.63335	1.64093	-0.27556	-0.225771	-0.396877	-0.339884	-0.349556	-0.493311	0.618583	-1.14076	-1.1102	-1.3169	0.588318	0.912392	-0.493279	1.04348	NA	NA	NA	0.101822	1.90772	NA	NA	-1.11833	-0.151449	NA	NA	-0.900952	-1.18739	-0.905764	-1.17173	-2.02828	NA	-1.32795	-1.761	NA	NA	1.07651	1.62635	2.08169	-0.268225	0.533633	0.0443492
GTGAAGGAGCTGATAA_1_1	Spleen	1.53343	1.82758	-0.355448	0.501075	1.09686	-0.63335	-0.550661	2.97748	-0.225771	-0.396877	-0.339884	-0.349556	-0.493311	0.646633	-1.14076	-1.1102	0.0707677	0.372325	0.941376	-0.493279	-0.77013	NA	NA	NA	-0.349904	0.55134	NA	NA	-0.729309	-0.935628	NA	NA	-0.980363	-1.33225	-0.699464	-1.2023	-1.3816	NA	-1.41518	-1.10062	NA	NA	1.24049	1.95276	1.84579	0.0294367	0.702834	0.377024
GTGAAGGCATGGGAAC_1_1	Spleen	-0.623838	1.91974	-0.355448	-1.46058	1.32717	-0.63335	-0.550661	-0.27556	-0.225771	-0.396877	-0.339884	-0.349556	-0.493311	0.865571	-1.14076	1.27592	-1.3169	-1.11171	-0.862653	-0.493279	-0.77013	NA	NA	NA	0.386349	-1.01761	NA	NA	-0.28398	-0.325046	NA	NA	-0.987945	-0.977223	-0.996764	-1.15083	-1.1627	NA	-1.00033	-0.571443	NA	NA	0.816641	1.41052	0.578032	-0.690914	0.087746	0.162504
GTGCAGCTCTATGTGG_1_1	Spleen	-0.623838	-0.522017	-0.355448	0.618789	-0.739811	-0.63335	-0.550661	-0.27556	-0.225771	2.60676	-0.339884	-0.349556	-0.493311	0.765869	0.535144	0.776683	-1.3169	-1.11171	-0.862653	-0.493279	-0.77013	NA	NA	NA	0.0125202	0.515912	NA	NA	-0.369239	-0.00478902	NA	NA	-0.849873	-1.08949	-1.16914	-1.2731	-1.60872	NA	-1.23175	-1.43712	NA	NA	0.977816	1.47599	0.901704	-0.496349	0.281663	-0.0784424
GTGCATAAGTAATCCC_1_1	Spleen	1.61393	-0.522017	-0.355448	0.958288	1.73761	-0.63335	1.95141	3.97889	-0.225771	-0.396877	-0.339884	-0.349556	-0.493311	-1.0993	-1.14076	1.27225	-1.3169	-1.11171	-0.862653	-0.493279	1.30042	NA	NA	NA	0.309611	1.47752	NA	NA	0.617783	-0.729107	NA	NA	-1.15555	-0.97842	-0.646674	-1.14299	0.0237253	NA	-0.652618	-0.624193	NA	NA	0.894421	1.52984	0.353918	-0.615391	0.0717287	-0.0817389
GTGCATACAAGCCGCT_1_1	Spleen	1.51927	-0.522017	2.85368	0.876359	-0.739811	-0.63335	-0.550661	-0.27556	-0.225771	-0.396877	-0.339884	-0.349556	-0.493311	0.778995	-1.14076	-1.1102	-1.3169	-1.11171	1.07814	-0.493279	-0.77013	NA	NA	NA	0.221277	1.26158	NA	NA	-0.34029	-0.687205	NA	NA	-0.510277	-0.975627	-0.61742	-1.2488	-1.83948	NA	-1.4482	-1.18567	NA	NA	0.764127	1.42347	1.61228	-0.77594	0.193987	-0.348494
GTGCATACAGACGCTC_1_1	Spleen	-0.623838	1.67503	-0.355448	-1.46058	-0.739811	-0.63335	-0.550661	-0.27556	-0.225771	-0.396877	-0.339884	-0.349556	-0.493311	-1.0993	-1.14076	0.678338	0.319071	-1.11171	-0.862653	-0.493279	-0.77013	NA	NA	NA	-0.0412152	-0.305676	NA	NA	-1.03862	-0.13349	NA	NA	-0.781634	-0.886237	-1.02726	-1.15736	-0.596506	NA	-1.61303	-0.934769	NA	NA	1.08942	1.75918	2.08382	-0.285215	0.5885	-0.41613
GTGCATACAGGATCGA_1_1	Spleen	-0.623838	1.33543	-0.355448	0.852969	0.832547	-0.63335	-0.550661	-0.27556	-0.225771	-0.396877	-0.339884	-0.349556	-0.493311	-1.0993	-1.14076	0.901579	0.523268	-1.11171	-0.862653	1.56273	-0.77013	NA	NA	NA	2.00653	0.448431	NA	NA	-1.79881	-0.935628	NA	NA	-0.823934	-1.22012	-0.634191	-1.06748	-0.645076	NA	-1.37637	-2.03827	NA	NA	1.31607	1.9417	1.95415	0.0653583	0.798503	0.120929
GTGCATAGTCATCCCT_1_1	Spleen	1.68235	1.68183	-0.355448	0.284412	-0.739811	1.3279	-0.550661	3.57144	-0.225771	-0.396877	-0.339884	-0.349556	-0.493311	-1.0993	-1.14076	-1.1102	-1.3169	-1.11171	-0.862653	-0.493279	1.10213	NA	NA	NA	-0.431087	-0.162277	NA	NA	-0.483843	-0.935628	NA	NA	-0.957617	-0.786206	-0.884324	-1.03561	-1.69765	NA	-1.05816	-1.48685	NA	NA	1.05061	1.78486	1.344	-0.220224	0.335034	0.0400753
GTGCGGTGTAGCGTGA_1_1	Spleen	-0.623838	1.83424	-0.355448	-1.46058	1.66883	1.46353	-0.550661	-0.27556	-0.225771	-0.396877	-0.339884	-0.349556	-0.493311	1.04495	-1.14076	0.807947	-1.3169	-1.11171	-0.862653	-0.493279	1.23161	NA	NA	NA	-0.0617043	0.156573	NA	NA	-0.631757	-0.501636	NA	NA	-0.942453	-0.947959	-1.12178	-1.3345	-0.950631	NA	-1.37039	-0.941474	NA	NA	0.714354	1.36552	1.29777	-0.5799	0.266304	-0.118084
GTGCTTCCACTATCTT_1_1	Spleen	1.51334	2.29469	-0.355448	0.912825	1.23064	-0.63335	-0.550661	-0.27556	-0.225771	-0.396877	-0.339884	-0.349556	-0.493311	0.526666	-1.14076	0.784709	0.780484	-1.11171	-0.862653	-0.493279	-0.77013	NA	NA	NA	-0.0543591	0.434934	NA	NA	-0.316894	-0.935628	NA	NA	-0.96919	-1.10106	-1.41908	-1.23104	-0.985976	NA	-1.41817	-1.17304	NA	NA	1.32393	1.78097	1.59355	-0.121642	0.584322	0.20046
GTGCTTCCAGTCAGAG_1_1	Spleen	-0.623838	-0.522017	-0.355448	0.525473	-0.739811	-0.63335	2.02434	-0.27556	-0.225771	-0.396877	-0.339884	-0.349556	-0.493311	-1.0993	-1.14076	0.931718	-1.3169	-1.11171	-0.862653	-0.493279	-0.77013	NA	NA	NA	-0.452349	2.9908	NA	NA	-0.0619095	1.43188	NA	NA	-0.979166	-0.934657	-1.85455	-1.23417	-0.551813	NA	-1.51565	-0.292271	NA	NA	0.59781	1.27075	1.01832	-0.735157	0.109329	-0.170887
GTGCTTCCAGTTTACG_1_1	Spleen	1.54952	2.15353	2.89898	-1.46058	1.52508	-0.63335	-0.550661	-0.27556	-0.225771	2.6706	-0.339884	-0.349556	-0.493311	-1.0993	-1.14076	-1.1102	-1.3169	-1.11171	-0.862653	-0.493279	-0.77013	NA	NA	NA	-0.357249	1.27339	NA	NA	-0.11703	-0.528573	NA	NA	-1.03184	-1.11277	-0.969131	-0.943638	-0.81678	NA	-0.927968	-0.546968	NA	NA	0.981384	1.53644	1.2635	-0.631493	0.18113	-0.215386
GTGCTTCGTACTCAAC_1_1	Spleen	-0.623838	-0.522017	-0.355448	0.708497	-0.739811	-0.63335	1.94485	-0.27556	-0.225771	-0.396877	-0.339884	-0.349556	-0.493311	-1.0993	-1.14076	-1.1102	-1.3169	-1.11171	1.15855	-0.493279	-0.77013	NA	NA	NA	-0.272973	-0.243255	NA	NA	-0.398187	1.53663	NA	NA	-0.80039	-0.917896	-1.25728	-1.26788	-0.592858	NA	-1.06618	-0.703653	NA	NA	0.795339	1.43126	0.846318	-0.847018	0.151212	-0.15624
GTGTGCGCAAAGTGCG_1_1	Spleen	-0.623838	1.73513	-0.355448	0.326609	-0.739811	-0.63335	1.7665	-0.27556	-0.225771	-0.396877	-0.339884	-0.349556	-0.493311	0.717016	-1.14076	-1.1102	-1.3169	-1.11171	-0.862653	-0.493279	1.1474	NA	NA	NA	-0.570838	0.519286	NA	NA	-0.152324	-0.453747	NA	NA	-0.322722	-0.961394	-1.11102	-1.12783	-1.73459	NA	-1.40213	-1.29731	NA	NA	0.936283	1.80101	1.54733	-0.306633	0.275645	-0.138776
GTGTGCGCACAGGCCT_1_1	Spleen	1.39996	1.6822	-0.355448	-1.46058	1.12609	1.76293	1.71217	-0.27556	4.57459	-0.396877	-0.339884	-0.349556	-0.493311	-1.0993	-1.14076	-1.1102	0.32441	0.888804	0.970095	-0.493279	-0.77013	NA	NA	NA	-0.693772	2.43408	NA	NA	0.041591	-0.935628	NA	NA	-0.308755	-0.904727	-1.09129	-1.13463	-1.52845	NA	-1.34249	-1.10084	NA	NA	1.08829	1.69693	0.750688	-0.162006	0.451666	0.0124213
GTGTGCGGTAGCGATG_1_1	Spleen	-0.623838	-0.522017	-0.355448	-1.46058	1.39122	-0.63335	-0.550661	-0.27556	-0.225771	-0.396877	-0.339884	-0.349556	-0.493311	-1.0993	-1.14076	-1.1102	-1.3169	-1.11171	-0.862653	-0.493279	-0.77013	NA	NA	NA	-0.836229	-0.369783	NA	NA	0.777595	0.483078	NA	NA	-1.12602	-0.846464	-1.36601	-1.00582	-1.83036	NA	-1.35403	-0.52674	NA	NA	0.604595	1.247	1.25376	-1.14063	0.0306822	-0.373077
GTGTTAGAGAGCTATA_1_1	Spleen	1.40958	-0.522017	-0.355448	-1.46058	-0.739811	-0.63335	1.72293	3.59037	-0.225771	-0.396877	-0.339884	-0.349556	-0.493311	-1.0993	-1.14076	1.0904	0.332212	0.651926	-0.862653	-0.493279	-0.77013	NA	NA	NA	-0.164536	-0.00875694	NA	NA	-0.285169	-0.313073	NA	NA	-1.17909	-1.05092	-1.04003	-0.99746	-0.876751	NA	-1.29984	-1.23361	NA	NA	0.964214	1.58752	0.827705	-0.4927	0.290815	0.374301
GTTAAGCCAGGTCTCG_1_1	Spleen	-0.623838	2.48838	-0.355448	-1.46058	0.981458	1.60998	-0.550661	3.27383	-0.225771	2.23809	-0.339884	-0.349556	-0.493311	0.536935	-1.14076	-1.1102	-1.3169	-1.11171	1.08345	-0.493279	-0.77013	NA	NA	NA	-0.475544	1.33244	NA	NA	-0.787603	-0.612378	NA	NA	-0.70342	-0.90486	-0.613704	-1.10798	-1.12188	NA	-1.03625	-1.37901	NA	NA	1.23399	1.88912	1.76084	-0.0311612	0.660239	0.0450213
GTTAAGCGTAACGTTC_1_1	Spleen	1.59978	-0.522017	2.97424	-1.46058	-0.739811	1.5219	-0.550661	-0.27556	-0.225771	-0.396877	-0.339884	-0.349556	-0.493311	-1.0993	-1.14076	-1.1102	-1.3169	0.816894	1.15105	-0.493279	-0.77013	NA	NA	NA	-0.0943708	-0.923132	NA	NA	-0.0531853	0.00718319	NA	NA	-1.13679	-1.28038	-1.08205	-1.34391	-0.789873	NA	-1.38899	-0.858215	NA	NA	0.626017	1.47502	1.94728	-0.706102	0.107062	0.123592
GTTAAGCTCTACTTAC_1_1	Spleen	1.99117	2.14543	-0.355448	-1.46058	1.25715	-0.63335	-0.550661	-0.27556	-0.225771	-0.396877	-0.339884	-0.349556	-0.493311	0.799008	-1.14076	0.810207	0.439691	-1.11171	-0.862653	-0.493279	-0.77013	NA	NA	NA	-0.879333	-0.953499	NA	NA	0.452421	0.261593	NA	NA	-1.16752	-0.842074	-1.04955	-1.16885	-1.13921	NA	-1.22769	-0.994224	NA	NA	0.882496	1.55232	1.05567	-0.56682	0.295628	-0.0112697
GTTACAGCAAGCGAGT_1_1	Spleen	-0.623838	1.88272	-0.355448	0.199995	1.03553	-0.63335	-0.550661	-0.27556	-0.225771	-0.396877	-0.339884	-0.349556	-0.493311	-1.0993	-1.14076	-1.1102	-1.3169	-1.11171	0.881142	-0.493279	1.01155	NA	NA	NA	-0.327482	1.5973	NA	NA	-0.640878	0.21969	NA	NA	-0.571732	-0.737787	-0.358235	-0.980738	-0.685893	NA	-0.800554	-0.442027	NA	NA	1.16973	1.77999	1.5334	-0.0583338	0.684916	0.206504
GTTACAGCAAGTTCTG_1_1	Spleen	1.31619	-0.522017	-0.355448	0.455996	-0.739811	-0.63335	1.93426	-0.27556	-0.225771	-0.396877	-0.339884	-0.349556	-0.493311	-1.0993	-1.14076	0.609901	-1.3169	-1.11171	-0.862653	-0.493279	-0.77013	NA	NA	NA	-0.397454	-0.167339	NA	NA	-0.69243	-0.935628	NA	NA	-1.16792	-0.928272	-1.09024	-1.26788	-1.49972	NA	-1.42822	-1.10554	NA	NA	1.2124	1.80087	1.47072	0.0910859	0.547871	-0.152509
GTTCATTAGAGCTGCA_1_1	Spleen	-0.623838	-0.522017	-0.355448	-1.46058	1.36973	-0.63335	-0.550661	-0.27556	-0.225771	-0.396877	-0.339884	-0.349556	-0.493311	-1.0993	-1.14076	-1.1102	-1.3169	-1.11171	-0.862653	-0.493279	-0.77013	NA	NA	NA	-0.24282	0.544592	NA	NA	-0.158669	0.348391	NA	NA	-1.06736	-0.820259	-1.30293	-1.09753	-0.0410342	NA	-1.11545	-0.95645	NA	NA	0.607617	1.35381	-0.0809924	-1.2163	0.170275	-0.481312
GTTCATTGTCTTGCGG_1_1	Spleen	1.17665	1.43898	-0.355448	0.0921241	-0.739811	-0.63335	1.46248	3.14753	4.04491	-0.396877	-0.339884	2.42267	-0.493311	0.87053	-1.14076	0.486179	-1.3169	-1.11171	-0.862653	-0.493279	-0.77013	NA	NA	NA	-0.526574	-0.720687	NA	NA	-0.627792	-0.232261	NA	NA	-0.30237	-0.56486	-0.418171	-0.849057	-1.15084	NA	-1.05966	-0.894536	NA	NA	1.20994	1.83755	1.14854	-0.236626	0.678135	0.216018
GTTCGGGGTGATGTGG_1_1	Spleen	-0.623838	-0.522017	-0.355448	0.745941	1.20537	-0.63335	-0.550661	-0.27556	-0.225771	-0.396877	-0.339884	-0.349556	-0.493311	-1.0993	-1.14076	0.760407	0.623664	0.718153	-0.862653	-0.493279	-0.77013	NA	NA	NA	-0.260796	0.607012	NA	NA	-0.735258	0.405259	NA	NA	-1.08851	-1.0138	-1.11759	-1.12862	-1.25208	NA	-1.30764	-0.689683	NA	NA	0.893132	1.56857	1.33417	-0.328527	0.397894	0.112637
GTTCGGGTCATTTGGG_1_1	Spleen	1.76575	-0.522017	-0.355448	0.600157	-0.739811	-0.63335	-0.550661	-0.27556	-0.225771	-0.396877	-0.339884	-0.349556	-0.493311	-1.0993	-1.14076	-1.1102	-1.3169	-1.11171	-0.862653	-0.493279	-0.77013	NA	NA	NA	-0.14482	-1.0311	NA	NA	-0.122582	2.14422	NA	NA	-1.26249	-1.0166	-1.41508	-1.33215	-0.48979	NA	-1.11225	-1.12621	NA	NA	0.461654	1.26532	0.590724	-0.669833	0.0796583	-0.210011
GTTCTCGAGGCTAGCA_1_1	Spleen	-0.623838	2.13508	-0.355448	0.64329	1.24841	-0.63335	-0.550661	-0.27556	-0.225771	2.64676	-0.339884	-0.349556	-0.493311	-1.0993	-1.14076	-1.1102	-1.3169	-1.11171	-0.862653	-0.493279	-0.77013	NA	NA	NA	0.0726343	-0.892765	NA	NA	-0.253445	-0.935628	NA	NA	-0.849075	-1.21427	-1.0162	-1.08838	-1.15335	NA	-1.08221	-1.25004	NA	NA	0.789324	1.36543	1.36902	-0.550827	0.147732	-0.0560038
GTTCTCGAGGGTTCCC_1_1	Spleen	1.70886	2.01864	-0.355448	-1.46058	-0.739811	-0.63335	-0.550661	-0.27556	-0.225771	-0.396877	-0.339884	-0.349556	-0.493311	-1.0993	-1.14076	-1.1102	-1.3169	0.911503	1.24984	-0.493279	-0.77013	NA	NA	NA	-0.232189	1.30207	NA	NA	0.270006	-0.465719	NA	NA	-0.971185	-0.947692	-0.980851	-1.07271	-0.887468	NA	-1.12283	-0.679401	NA	NA	0.595697	1.19057	0.847521	-0.967876	-0.0124547	-0.382027
GTTCTCGCAGATTGCT_1_1	Spleen	1.15518	1.90232	-0.355448	0.917286	0.900415	1.09097	-0.550661	-0.27556	-0.225771	-0.396877	-0.339884	-0.349556	-0.493311	0.459897	-1.14076	0.716758	0.125896	-1.11171	0.748426	-0.493279	0.875954	NA	NA	NA	2.41457	1.00515	NA	NA	-1.08859	-0.935628	NA	NA	-0.815155	-1.04227	-0.524704	-1.17147	-0.568687	NA	-1.22491	-1.00808	NA	NA	1.31435	1.97021	1.03212	-0.0837533	0.750356	0.207382
GTTCTCGCATCGGACC_1_1	Spleen	-0.623838	1.82003	-0.355448	1.12749	1.50381	-0.63335	-0.550661	-0.27556	-0.225771	-0.396877	-0.339884	-0.349556	-0.493311	-1.0993	-1.14076	-1.1102	-1.3169	-1.11171	-0.862653	-0.493279	-0.77013	NA	NA	NA	0.392534	1.35437	NA	NA	0.270006	1.84192	NA	NA	-1.07733	-1.05823	-0.802661	-1.04501	-0.913007	NA	-0.657	-0.694153	NA	NA	0.708896	1.68047	0.955008	-0.692564	0.271192	-0.140626
GTTCTCGGTCTAACGT_1_1	Spleen	-0.623838	-0.522017	-0.355448	-1.46058	1.49565	1.87751	-0.550661	-0.27556	-0.225771	-0.396877	-0.339884	-0.349556	-0.493311	-1.0993	-1.14076	0.788557	-1.3169	-1.11171	1.07671	-0.493279	1.47332	NA	NA	NA	-1.06006	0.995031	NA	NA	0.396903	0.231662	NA	NA	-0.692645	-0.920157	-1.05365	-1.05102	-1.28697	NA	-1.4575	-1.09872	NA	NA	0.925745	1.45872	0.80017	-0.261569	0.273604	-0.247675
GTTCTCGGTCTTTCAT_1_1	Spleen	1.71744	2.33679	-0.355448	0.558493	-0.739811	1.36179	-0.550661	-0.27556	-0.225771	-0.396877	-0.339884	-0.349556	-0.493311	-1.0993	-1.14076	0.714878	-1.3169	0.673617	-0.862653	-0.493279	-0.77013	NA	NA	NA	-0.513816	-0.211202	NA	NA	-0.847482	-0.67224	NA	NA	-0.937266	-1.09295	-1.28759	-1.08812	-0.708011	NA	-1.33447	-1.13124	NA	NA	1.17998	1.71298	1.40452	-0.262966	0.462424	-0.104232
GTTCTCGGTGAGGGAG_1_1	Spleen	1.19078	1.45437	-0.355448	0.10431	1.4539	-0.63335	-0.550661	-0.27556	-0.225771	-0.396877	-0.339884	-0.349556	-0.493311	0.491094	-1.14076	0.498708	-1.3169	0.462155	-0.862653	-0.493279	-0.77013	NA	NA	NA	-1.01696	0.0502894	NA	NA	-1.31343	0.237648	NA	NA	-1.1755	-1.02232	-0.64229	-1.43588	-2.06796	NA	-1.62041	-1.86437	NA	NA	1.31127	1.91795	2.11479	-0.0563026	0.476138	-0.154974
GTTCTCGTCAAGGTAA_1_1	Spleen	1.44163	-0.522017	-0.355448	0.80911	1.5782	-0.63335	-0.550661	-0.27556	-0.225771	2.51833	-0.339884	-0.349556	-0.493311	-1.0993	-1.14076	0.971936	0.587624	-1.11171	-0.862653	-0.493279	-0.77013	NA	NA	NA	0.188417	0.58002	NA	NA	-0.554429	-0.935628	NA	NA	-0.848676	-1.27785	-0.497452	-0.968197	-0.41705	NA	-1.17424	-0.78099	NA	NA	0.99028	1.79302	1.30907	-0.461014	0.450238	0.24225
GTTTCTACAACTGGCC_1_1	Spleen	-0.623838	1.80985	-0.355448	-1.46058	1.64811	-0.63335	-0.550661	-0.27556	-0.225771	-0.396877	-0.339884	-0.349556	-0.493311	0.777146	-1.14076	0.788091	0.419461	-1.11171	-0.862653	2.08787	-0.77013	NA	NA	NA	-0.371746	-0.0678033	NA	NA	0.136764	-0.531566	NA	NA	-1.26609	-1.05664	-1.10854	-1.34966	-1.26326	NA	-1.02791	-1.24277	NA	NA	1.02388	1.6404	0.791188	-0.627487	0.277677	0.0660596
TAAGAGAAGAGGTAGA_1_1	Spleen	-0.623838	2.05561	3.18841	0.723373	-0.739811	-0.63335	2.09551	-0.27556	-0.225771	-0.396877	-0.339884	-0.349556	-0.493311	-1.0993	-1.14076	-1.1102	-1.3169	-1.11171	-0.862653	-0.493279	-0.77013	NA	NA	NA	-0.463947	1.59056	NA	NA	-0.248686	-0.935628	NA	NA	-0.941655	-1.01766	-1.13941	-1.31282	-0.558426	NA	-1.33116	-1.22009	NA	NA	0.923972	1.52079	1.46951	-0.30453	0.416162	-0.310468
TAAGAGAAGGACGAAA_1_1	Spleen	-0.623838	1.8267	-0.355448	-1.46058	1.24841	-0.63335	2.17709	-0.27556	-0.225771	2.64676	-0.339884	-0.349556	-0.493311	-1.0993	-1.14076	1.05285	-1.3169	-1.11171	-0.862653	-0.493279	1.2252	NA	NA	NA	0.0498258	0.242612	NA	NA	-0.724154	-0.465719	NA	NA	-0.797198	-1.06049	-1.03126	-0.920646	-0.258799	NA	-1.34944	-0.927952	NA	NA	0.852627	1.36507	1.18956	-0.791278	0.352518	-0.124136
TAAGAGAGTCTCACCT_1_1	Spleen	1.1711	1.43294	-0.355448	0.472837	1.17475	1.53967	-0.550661	-0.27556	-0.225771	-0.396877	-0.339884	-0.349556	-0.493311	0.473848	-1.14076	0.730963	-1.3169	0.445088	1.01788	-0.493279	0.890684	NA	NA	NA	-0.0990098	1.04733	NA	NA	-1.00016	-0.558504	NA	NA	-1.08492	-0.931863	-1.00715	-1.3332	-1.57702	NA	-1.07644	-1.06933	NA	NA	1.31018	1.92431	2.12258	-0.169679	0.63938	0.62531
TAAGAGATCGTGACAT_1_1	Spleen	1.54547	2.14911	-0.355448	-1.46058	-0.739811	-0.63335	-0.550661	-0.27556	-0.225771	-0.396877	-0.339884	-0.349556	-0.493311	0.801961	-1.14076	-1.1102	-1.3169	0.769791	-0.862653	-0.493279	-0.77013	NA	NA	NA	-0.0883787	-0.977117	NA	NA	-0.623033	-0.935628	NA	NA	-0.946843	-0.800306	-1.1033	-1.12444	-0.921444	NA	-1.16099	-0.309258	NA	NA	0.811367	1.45107	0.48804	-0.578851	0.149923	-0.237315
TAAGCGTAGTGAATTG_1_1	Spleen	1.36392	1.95075	2.62107	-1.46058	-0.739811	-0.63335	-0.550661	-0.27556	-0.225771	-0.396877	-0.339884	-0.349556	-0.493311	-1.0993	-1.14076	1.04972	-1.3169	0.612331	-0.862653	-0.493279	-0.77013	NA	NA	NA	-0.518262	1.17892	NA	NA	-0.829241	1.03679	NA	NA	-0.705415	-0.920157	-0.749871	-1.04423	-1.05758	NA	-1.58716	-1.24523	NA	NA	0.991455	1.60167	2.4847	-0.343244	0.434424	-0.0184159
TAAGCGTGTCTTGCGG_1_1	Spleen	-0.623838	2.24654	2.77887	1.07792	1.19003	-0.63335	1.78971	-0.27556	-0.225771	-0.396877	-0.339884	-0.349556	-0.493311	-1.0993	-1.14076	0.745664	-1.3169	-1.11171	-0.862653	2.03018	-0.77013	NA	NA	NA	-0.895957	-0.341104	NA	NA	-0.368445	0.42621	NA	NA	-0.797198	-0.891425	-0.856118	-1.30942	-1.96375	NA	-1.31972	-1.50306	NA	NA	0.938609	1.46629	1.43291	-0.387282	0.279431	-0.221753
TAAGCGTTCAGGCAAG_1_1	Spleen	1.52812	2.31085	2.86694	0.639397	1.24426	-0.63335	-0.550661	-0.27556	-0.225771	-0.396877	-0.339884	-0.349556	-0.493311	0.786757	-1.14076	-1.1102	-1.3169	-1.11171	1.08616	-0.493279	-0.77013	NA	NA	NA	0.102788	0.698112	NA	NA	-0.597654	0.255606	NA	NA	-1.07055	-1.10532	-0.50517	-1.32483	-0.894993	NA	-0.958753	-0.593906	NA	NA	0.850351	1.42024	1.90076	-0.861388	0.18037	0.0189665
TAAGTGCAGAGTACAT_1_1	Spleen	-0.623838	-0.522017	-0.355448	0.812313	-0.739811	-0.63335	-0.550661	-0.27556	-0.225771	-0.396877	-0.339884	-0.349556	-0.493311	0.962125	-1.14076	-1.1102	-1.3169	-1.11171	-0.862653	-0.493279	-0.77013	NA	NA	NA	-0.699764	-0.67345	NA	NA	-0.481463	1.4648	NA	NA	-0.367416	-0.997442	-1.25643	-0.600587	-0.255379	NA	-0.957042	-0.532439	NA	NA	0.583366	1.24251	1.0352	-0.932118	0.0894733	-0.041539
TAAGTGCAGCGCCTTG_1_1	Spleen	-0.623838	-0.522017	2.85425	0.632066	1.49747	-0.63335	-0.550661	-0.27556	-0.225771	-0.396877	-0.339884	-0.349556	-0.493311	-1.0993	-1.14076	-1.1102	-1.3169	-1.11171	-0.862653	-0.493279	-0.77013	NA	NA	NA	-0.79931	1.75082	NA	NA	-0.541343	1.24631	NA	NA	-0.725767	-1.1725	-0.774742	-1.07898	-1.01836	NA	-1.02364	-0.642409	NA	NA	0.784284	1.45567	2.27748	-0.392669	0.339572	-0.101525
TAAGTGCCAAGGCTCC_1_1	Spleen	1.48027	1.76967	-0.355448	-1.46058	-0.739811	-0.63335	-0.550661	-0.27556	-0.225771	-0.396877	-0.339884	-0.349556	-0.493311	-1.0993	-1.14076	-1.1102	-1.3169	-1.11171	-0.862653	-0.493279	-0.77013	NA	NA	NA	-0.141341	0.988283	NA	NA	-0.495739	1.64139	NA	NA	-0.940857	-0.705729	-1.30779	-1.33529	-0.991448	NA	-1.27483	-0.924152	NA	NA	1.05797	1.55279	0.628955	-0.578599	0.294695	-0.138282
TAAGTGCTCAGGTTCA_1_1	Spleen	1.58247	1.57349	-0.355448	-1.46058	-0.739811	-0.63335	1.60057	-0.27556	-0.225771	-0.396877	-0.339884	-0.349556	-0.493311	-1.0993	-1.14076	0.992849	0.243465	-1.11171	-0.862653	1.82625	-0.77013	NA	NA	NA	-0.769156	0.689677	NA	NA	-0.741206	-0.714142	NA	NA	-1.11006	-0.902865	-0.469532	-1.06931	-1.15882	NA	-1.01936	-0.88716	NA	NA	1.21945	1.83134	0.918492	0.130877	0.629178	-0.289888
TAAGTGCTCCTTTACA_1_1	Spleen	-0.623838	-0.522017	2.67116	0.669238	1.12372	1.32572	-0.550661	-0.27556	-0.225771	-0.396877	-0.339884	-0.349556	-0.493311	-1.0993	-1.14076	0.681888	0.322319	0.641345	-0.862653	-0.493279	-0.77013	NA	NA	NA	0.258775	0.465301	NA	NA	-0.680137	0.0401068	NA	NA	-1.09409	-1.13977	-1.26967	-1.06121	-1.99226	NA	-0.946567	-0.465384	NA	NA	1.08271	1.6134	1.43332	-0.337948	0.617044	0.0836711
TACACGAAGTCTCGGC_1_1	Spleen	1.27806	2.16528	-0.355448	0.667198	-0.739811	-0.63335	-0.550661	-0.27556	-0.225771	-0.396877	-0.339884	-0.349556	-0.493311	0.567591	-1.14076	0.576095	0.22555	0.537856	-0.862653	-0.493279	-0.77013	NA	NA	NA	-0.629986	-0.572228	NA	NA	-0.619067	-0.83985	NA	NA	-0.878605	-1.20948	-0.985806	-1.15657	-2.0821	NA	-1.2899	-1.21551	NA	NA	1.13998	1.75677	1.0818	-0.25732	0.503795	-0.240965
TACACGACACGAAACG_1_1	Spleen	1.02962	1.58442	2.54058	0.450789	-0.739811	1.2412	-0.550661	-0.27556	-0.225771	1.93681	-0.339884	-0.349556	-0.493311	-1.0993	-1.14076	-1.1102	-1.3169	0.322377	0.634716	1.5001	-0.77013	NA	NA	NA	0.76443	0.510851	NA	NA	-1.18812	-0.399872	NA	NA	-0.993532	-1.17795	-0.981804	-1.33084	-0.985291	NA	-1.31758	-1.29385	NA	NA	1.31485	2.02168	2.65491	0.138784	0.79188	0.57941
TACACGAGTAGCGCAA_1_1	Spleen	1.46751	2.37282	-0.355448	-1.46058	1.44926	-0.63335	-0.550661	-0.27556	-0.225771	-0.396877	-0.339884	-0.349556	-0.493311	0.733632	-1.14076	0.744069	0.379196	0.702172	-0.862653	-0.493279	-0.77013	NA	NA	NA	-0.0460475	0.264543	NA	NA	-0.695602	-0.37892	NA	NA	-1.01149	-0.662231	-1.14246	-0.964801	-1.24068	NA	-1.10915	-1.08508	NA	NA	0.868898	1.59249	1.10907	-0.4795	0.275943	-0.126644
TACACGAGTCAACATC_1_1	Spleen	1.59803	1.89794	2.54876	-1.46058	1.04835	1.2465	-0.550661	-0.27556	-0.225771	-0.396877	-0.339884	-0.349556	-0.493311	0.600528	-1.14076	-1.1102	-1.3169	-1.11171	0.893736	-0.493279	1.02442	NA	NA	NA	-0.516523	0.375888	NA	NA	-0.926	-0.56449	NA	NA	-0.840694	-0.800173	-0.805901	-1.04606	-1.0708	NA	-1.06457	-0.446386	NA	NA	1.06341	1.83003	2.19149	-0.186372	0.548704	0.197435
TACACGAGTGATGATA_1_1	Spleen	1.60158	2.21036	-0.355448	0.215032	1.05161	-0.63335	-0.550661	-0.27556	-0.225771	-0.396877	-0.339884	-0.349556	-0.493311	-1.0993	-1.14076	-1.1102	-1.3169	0.818455	-0.862653	-0.493279	-0.77013	NA	NA	NA	-0.412144	-0.0138181	NA	NA	-0.692826	1.05774	NA	NA	-0.467978	-0.90752	-0.691936	-1.1213	-0.747916	NA	-1.26874	-1.1508	NA	NA	1.04281	1.80932	1.71421	-0.138849	0.69537	0.125368
TACACGATCCCACTTG_1_1	Spleen	1.56723	1.86439	-0.355448	-1.46058	-0.739811	-0.63335	-0.550661	-0.27556	-0.225771	-0.396877	-0.339884	-0.349556	-0.493311	-1.0993	-1.14076	-1.1102	-1.3169	1.03432	1.12158	2.14824	-0.77013	NA	NA	NA	-0.766257	-1.07159	NA	NA	-1.56723	0.186766	NA	NA	-0.950035	-0.923084	-0.665827	-0.92143	-1.37886	NA	-0.71718	-0.511205	NA	NA	0.959713	1.55087	1.09871	-0.409788	0.277146	0.275302
TACAGTGAGAAACCTA_1_1	Spleen	1.87941	1.89585	2.96875	-1.46058	1.30695	-0.63335	-0.550661	-0.27556	-0.225771	-0.396877	-0.339884	-0.349556	-0.493311	0.846345	-1.14076	0.858095	-1.3169	-1.11171	-0.862653	-0.493279	-0.77013	NA	NA	NA	0.151884	0.396132	NA	NA	-0.407704	1.02482	NA	NA	-0.644759	-1.14509	-1.4148	-1.05442	-0.718729	NA	-0.9052	-0.0250572	NA	NA	0.776212	1.64042	1.86503	-0.588784	0.306095	0.151003
TACAGTGCAGACGTAG_1_1	Spleen	1.38488	2.28237	-0.355448	-1.46058	-0.739811	-0.63335	-0.550661	-0.27556	-0.225771	-0.396877	-0.339884	-0.349556	-0.493311	-1.0993	-1.14076	0.921446	-1.3169	-1.11171	-0.862653	-0.493279	-0.77013	NA	NA	NA	-0.771283	0.787525	NA	NA	-0.870086	-0.549524	NA	NA	-0.697035	-1.1278	-0.453714	-1.0923	-2.25608	NA	-1.57572	-1.6831	NA	NA	1.20493	1.71417	1.54476	-0.338517	0.505148	-0.248034
TACAGTGTCAGTGCAT_1_1	Spleen	1.49182	-0.522017	-0.355448	1.20997	-0.739811	-0.63335	-0.550661	-0.27556	-0.225771	-0.396877	-0.339884	-0.349556	-0.493311	-1.0993	-1.14076	-1.1102	0.398913	0.723258	-0.862653	2.05732	-0.77013	NA	NA	NA	0.168508	1.0642	NA	NA	0.172454	0.204725	NA	NA	-0.966397	-0.912176	-0.710994	-1.08472	-0.721921	NA	-1.05399	-0.710247	NA	NA	0.998143	1.5768	0.442959	-0.384201	0.363372	0.000615429
TACAGTGTCATTGCCC_1_1	Spleen	1.78619	2.10287	-0.355448	0.617783	1.4822	-0.63335	-0.550661	-0.27556	-0.225771	-0.396877	-0.339884	-0.349556	-0.493311	-1.0993	-1.14076	-1.1102	-1.3169	-1.11171	1.06353	-0.493279	-0.77013	NA	NA	NA	-0.492941	-0.368096	NA	NA	-0.343859	-0.0676431	NA	NA	-0.28561	-1.11809	-0.740247	-0.836255	-0.790557	NA	-1.74087	-1.22746	NA	NA	0.923333	1.55336	1.17812	-0.463925	0.272592	-0.293304
TACCTATCATCCAACA_1_1	Spleen	1.76769	2.26336	-0.355448	0.35777	1.20421	1.41035	1.80691	-0.27556	-0.225771	-0.396877	-0.339884	-0.349556	-0.493311	-1.0993	-1.14076	-1.1102	-1.3169	0.717069	-0.862653	-0.493279	-0.77013	NA	NA	NA	-0.855558	0.077282	NA	NA	-0.903793	-0.935628	NA	NA	-0.964401	-0.782614	-1.11368	-1.00216	-1.12963	NA	-1.1224	-0.664649	NA	NA	0.939349	1.54168	1.34104	-0.549642	0.393533	0.119466
TACCTATTCGCGCCAA_1_1	Spleen	-0.623838	-0.522017	-0.355448	-1.46058	1.67241	-0.63335	-0.550661	-0.27556	-0.225771	-0.396877	-0.339884	-0.349556	-0.493311	0.945267	-1.14076	-1.1102	-1.3169	-1.11171	-0.862653	-0.493279	-0.77013	NA	NA	NA	0.324108	1.57031	NA	NA	-0.208238	1.33311	NA	NA	-0.813559	-1.02365	-1.46949	-1.0424	-0.753845	NA	-1.55937	-1.33263	NA	NA	0.354611	1.05874	0.739648	-0.907388	-0.00666633	-0.247161
TACCTTAGTACCGTTA_1_1	Spleen	1.43086	-0.522017	2.72131	-1.46058	1.15459	-0.63335	-0.550661	3.63085	-0.225771	-0.396877	-0.339884	-0.349556	-0.493311	0.701516	-1.14076	-1.1102	-1.3169	0.915705	-0.862653	-0.493279	1.13104	NA	NA	NA	0.0405477	1.43366	NA	NA	-0.57624	-0.935628	NA	NA	-0.822338	-1.24779	-0.914054	-1.16598	-0.640288	NA	-1.19936	-0.163637	NA	NA	1.07059	1.699	1.61653	-0.263093	0.406719	-0.164794
TACCTTAGTCTGGTCG_1_1	Spleen	-0.623838	2.30615	-0.355448	0.778738	-0.739811	-0.63335	-0.550661	-0.27556	-0.225771	-0.396877	-0.339884	-0.349556	-0.493311	-1.0993	-1.14076	0.940762	-1.3169	-1.11171	-0.862653	-0.493279	-0.77013	NA	NA	NA	-0.449063	0.628944	NA	NA	-0.180876	1.5067	NA	NA	-0.937665	-1.17795	-1.24966	-1.1989	-1.00581	NA	-1.2341	-0.410064	NA	NA	0.565542	1.20554	0.491715	-0.903983	0.0258403	0.0482479
TACCTTAGTGAAGGCT_1_1	Spleen	1.50626	2.41522	-0.355448	0.376378	1.48509	-0.63335	-0.550661	-0.27556	-0.225771	-0.396877	-0.339884	-0.349556	-0.493311	-1.0993	0.536696	-1.1102	-1.3169	0.981298	-0.862653	-0.493279	-0.77013	NA	NA	NA	0.373978	-0.51993	NA	NA	0.0126426	0.195745	NA	NA	-1.21221	-0.740713	-0.926632	-1.12	-1.08083	NA	-0.976603	-0.846927	NA	NA	0.917246	1.57904	0.923444	-0.28911	0.312856	-0.302838
TACGGATAGCACAGGT_1_1	Spleen	1.7196	2.33915	-0.355448	-1.46058	-0.739811	-0.63335	-0.550661	-0.27556	-0.225771	-0.396877	-0.339884	-0.349556	-0.493311	-1.0993	-1.14076	-1.1102	-1.3169	-1.11171	-0.862653	-0.493279	1.39819	NA	NA	NA	-0.0990098	1.01696	NA	NA	-0.201496	0.348391	NA	NA	-0.691847	-0.791926	-1.03517	-0.988315	-0.446693	NA	-1.17788	-0.696612	NA	NA	0.511766	1.29212	0.356406	-1.05745	-0.0645423	-0.0868481
TACGGATGTCTCTCTG_1_1	Spleen	-0.623838	-0.522017	-0.355448	-1.46058	1.41469	-0.63335	-0.550661	-0.27556	-0.225771	-0.396877	-0.339884	-0.349556	-0.493311	-1.0993	-1.14076	0.96171	-1.3169	-1.11171	-0.862653	-0.493279	1.13036	NA	NA	NA	-0.807428	-0.356287	NA	NA	-0.255824	-0.935628	NA	NA	-1.18189	-1.33279	-0.903858	-1.32875	-2.06135	NA	-1.29749	-1.10151	NA	NA	1.01809	1.80587	0.781421	-0.284385	0.396593	-0.0115393
TACGGATGTGGTAACG_1_1	Spleen	1.4279	-0.522017	-0.355448	0.308801	1.15186	-0.63335	1.74341	-0.27556	-0.225771	-0.396877	-0.339884	-0.349556	-0.493311	-1.0993	-1.14076	-1.1102	0.347073	-1.11171	-0.862653	-0.493279	-0.77013	NA	NA	NA	-0.247072	0.121145	NA	NA	-0.446567	-0.546531	NA	NA	-1.07334	-0.926276	-0.791513	-1.16964	-0.29574	NA	-1.26457	-0.551327	NA	NA	1.14837	1.58907	1.98855	-0.36249	0.427234	-0.000489541
TACGGATTCCAAACTG_1_1	Spleen	-0.623838	-0.522017	-0.355448	0.802455	1.26557	-0.63335	-0.550661	-0.27556	4.93341	-0.396877	-0.339884	-0.349556	-0.493311	-1.0993	-1.14076	0.818302	-1.3169	0.774787	1.10709	-0.493279	-0.77013	NA	NA	NA	-0.32091	0.664371	NA	NA	0.0106598	-0.166414	NA	NA	-0.95243	-1.12913	-0.915293	-1.08943	-0.524222	NA	-0.814023	-0.375643	NA	NA	0.760397	1.47925	1.86114	-0.548425	0.270469	0.190256
TACGGGCAGACCCACC_1_1	Spleen	1.8544	2.17716	-0.355448	-1.46058	-0.739811	-0.63335	-0.550661	-0.27556	-0.225771	-0.396877	-0.339884	-0.349556	-0.493311	1.07272	-1.14076	-1.1102	-1.3169	-1.11171	1.12514	-0.493279	-0.77013	NA	NA	NA	-0.584562	-0.344478	NA	NA	-0.782844	-0.836857	NA	NA	-0.802784	-1.00449	-1.27148	-1.34182	-1.52663	NA	-0.887243	-1.21908	NA	NA	0.730096	1.50781	0.908893	-0.593715	0.204279	-0.176675
TACGGGCAGGCCCTTG_1_1	Spleen	-0.623838	-0.522017	-0.355448	-1.46058	1.6387	-0.63335	-0.550661	-0.27556	-0.225771	-0.396877	-0.339884	-0.349556	-0.493311	1.16171	-1.14076	1.17713	-1.3169	-1.11171	-0.862653	-0.493279	1.61688	NA	NA	NA	-0.139795	-0.710565	NA	NA	1.21936	4.46384	NA	NA	-0.657129	-0.768913	-1.72639	-1.26187	-1.08927	NA	-0.793607	-0.268914	NA	NA	0.252955	0.901791	0.176816	-1.48954	-0.256538	-0.0789974
TACGGGCCAGGGTATG_1_1	Spleen	1.79502	-0.522017	-0.355448	1.01322	1.49034	-0.63335	-0.550661	-0.27556	-0.225771	-0.396877	-0.339884	-0.349556	-0.493311	1.26927	-1.14076	-1.1102	-1.3169	0.98623	-0.862653	-0.493279	-0.77013	NA	NA	NA	-0.520388	-0.794917	NA	NA	0.283092	0.722523	NA	NA	-0.881797	-0.901268	-1.04298	-1.28172	-0.0335093	NA	-0.893977	-0.380895	NA	NA	0.459301	1.09602	0.605674	-0.779891	-0.0199008	-0.171052
TACGGTAAGACTAGAT_1_1	Spleen	-0.623838	-0.522017	-0.355448	0.422134	-0.739811	-0.63335	-0.550661	-0.27556	-0.225771	-0.396877	-0.339884	-0.349556	-0.493311	-1.0993	-1.14076	0.825473	-1.3169	-1.11171	1.11441	-0.493279	-0.77013	NA	NA	NA	-0.594806	0.274666	NA	NA	-0.661895	-0.935628	NA	NA	-0.366219	-0.876394	-1.31884	-1.09335	-0.925321	NA	-0.933099	-1.18198	NA	NA	0.878091	1.50156	0.611916	-0.569706	0.227658	-0.181247
TACGGTAAGCTAGTTC_1_1	Spleen	1.63057	1.93337	-0.355448	0.239926	-0.739811	-0.63335	1.15787	2.62957	3.3987	1.75981	-0.339884	-0.349556	-0.493311	0.628921	-1.14076	0.492213	0.148824	0.213606	0.774028	1.34891	-0.77013	NA	NA	NA	0.190736	-0.56548	NA	NA	-1.52599	-0.869781	NA	NA	-0.892971	-1.27838	-0.625138	-1.30576	-2.08483	NA	-1.49342	-2.04743	NA	NA	1.34216	2.04583	1.67435	0.0341479	0.846431	0.228172
TACGGTACAATAAGCA_1_1	Spleen	-0.623838	-0.522017	-0.355448	-1.46058	1.11551	-0.63335	-0.550661	-0.27556	-0.225771	-0.396877	-0.339884	-0.349556	-0.493311	-1.0993	-1.14076	0.673997	0.315101	-1.11171	-0.862653	-0.493279	-0.77013	NA	NA	NA	-0.0605445	-0.730809	NA	NA	-0.447756	-0.935628	NA	NA	-0.890177	-0.906456	-0.893376	-1.16285	-1.23361	NA	-1.6358	-1.54452	NA	NA	1.09007	1.70813	0.466535	-0.189233	0.539638	-0.338925
TACGGTAGTAGCGTCC_1_1	Spleen	-0.623838	2.50997	-0.355448	-1.46058	-0.739811	-0.63335	-0.550661	-0.27556	-0.225771	-0.396877	-0.339884	-0.349556	-0.493311	-1.0993	-1.14076	0.959452	-1.3169	-1.11171	-0.862653	-0.493279	-0.77013	NA	NA	NA	-0.463754	0.920801	NA	NA	0.542438	-0.366948	NA	NA	-1.01149	-1.13485	-1.50141	-1.39538	-0.882908	NA	-0.929358	-0.365473	NA	NA	0.602823	1.26953	1.11646	-0.777064	0.198379	-0.655538
TACTCATAGCATCATC_1_1	Spleen	1.14655	1.40621	-0.355448	0.695788	1.3044	1.08261	1.42884	-0.27556	-0.225771	-0.396877	-0.339884	-0.349556	-0.493311	0.452336	-1.14076	0.959828	0.576548	0.423799	-0.862653	-0.493279	-0.77013	NA	NA	NA	-0.295009	0.698112	NA	NA	-1.98401	-0.935628	NA	NA	-0.622811	-1.07592	-0.617325	-1.15605	-1.50132	NA	-1.898	-1.89567	NA	NA	1.3285	1.9838	1.61708	0.078713	0.687988	0.233538
[truncated: 3,402 more rows]
[truncated: 15 more columns]

## Sheet: Figure_S11b
Cell_Barcode	Cell_Type	UMAP_1	UMAP_2	Pparg
[truncated: 4,374 more rows]

## Sheet: Figure_S11c
Cell_Barcode	True_Label	By SCENIC			By scMINER
[truncated: 4,374 more rows]

[truncated: 2 more sheets: Figure_S11d, Figure_S11e]
