# Supplementary material for: scMINER: a mutual information-based framework for clustering and hidden driver inference from single-cell transcriptomics data
Source: Nat Commun. 2025 May 8;16:4305. doi: 10.1038/s41467-025-59620-6 (PMC12062461; doi:10.1038/s41467-025-59620-6)
Supplement: Supplementary file 4 — Source Data [file 41467_2025_59620_MOESM4_ESM.zip › SourceData/Source_Data_Figure_S12.xlsx]

## Sheet: Figure_S12a
Marker	Cell_Type	Data_Modality	% Percentage	Average_Quantification	Average_Quantification_Scaled
MS4A1	Mono	Protein	68.9349	3070.42	-0.412122
CR2	Mono	Protein	85.3765	5043.96	-0.413551
CD72	Mono	Protein	99.4491	41135.2	-0.425527
CD19	Mono	Protein	99.9327	92551.1	-0.41274
CD22	Mono	Protein	99.6531	45511.4	-0.430923
TNFRSF13C	Mono	Protein	96.9455	12629.8	-0.414675
CD40	Mono	Protein	80.4101	4175.09	-0.432566
BTLA	Mono	Protein	77.4964	3796.9	-0.589525
CXCR5	Mono	Protein	67.8392	18210.7	-0.484538
NT5E	Mono	Protein	99.9102	92301.8	-0.504463
CD4	Mono	Protein	100	446954	-0.376898
CD8A	Mono	Protein	100	137476	-0.447856
CD8B	Mono	Protein	99.0839	31735.4	-0.447945
IL3RA	Mono	Protein	96.8333	24511.2	-0.371102
TFRC	Mono	Protein	99.9878	386230	-0.308146
NRP1	Mono	Protein	96.8251	24939.3	-0.374486
CD36	Mono	Protein	99.1594	62258.4	1.79103
PVR	Mono	Protein	99.7572	81114.4	1.91598
CD86	Mono	Protein	99.9837	235336	1.95958
FCGR1A	Mono	Protein	99.9898	897019	1.9698
TREM1	Mono	Protein	99.5144	74943.8	1.99733
ITGAM	Mono	Protein	100	2.25308e+06	2.02411
CD14	Mono	Protein	99.9714	337664	2.03024
ITGA1	Mono	Protein	99.8633	285098	1.74603
NCR1	Mono	Protein	85.6009	4858.32	-0.425031
FCGR3A	Mono	Protein	99.9163	578112	-0.242339
KLRB1	Mono	Protein	83.4156	5592.98	-0.519262
NCR3	Mono	Protein	92.5444	8326.63	-0.452407
NCAM1	Mono	Protein	97.4883	24116.8	-0.514398
IL2RB	Mono	Protein	99.0492	22970	-0.487365
CD38	Mono	Protein	100	334239	-0.369814
SPN	Mono	Protein	100	1.46653e+06	-0.304221
TIGIT	Mono	Protein	83.5789	5171.74	-0.76678
MS4A1	CD4_T	Protein	56.2059	3175.12	-0.411353
CR2	CD4_T	Protein	80.9785	8441.59	-0.408893
CD72	CD4_T	Protein	98.3122	36367.3	-0.426411
CD19	CD4_T	Protein	99.939	96067.8	-0.412149
CD22	CD4_T	Protein	98.5513	40089.1	-0.433229
TNFRSF13C	CD4_T	Protein	89.571	11284.4	-0.418707
CD40	CD4_T	Protein	59.9668	3224.06	-0.525515
BTLA	CD4_T	Protein	74.7055	5654.31	-0.443492
CXCR5	CD4_T	Protein	63.8521	18995.2	-0.408037
NT5E	CD4_T	Protein	99.9732	243861	-0.431092
CD4	CD4_T	Protein	100	5.00501e+06	1.99106
CD8A	CD4_T	Protein	100	159242	-0.445069
CD8B	CD4_T	Protein	98.7586	40152.2	-0.442297
IL3RA	CD4_T	Protein	82.8663	10332.3	-0.43116
TFRC	CD4_T	Protein	99.3903	104081	-0.713292
NRP1	CD4_T	Protein	88.5027	9941.44	-0.428074
CD36	CD4_T	Protein	59.1766	3244	-0.636085
PVR	CD4_T	Protein	64.7838	3739.61	-0.595847
CD86	CD4_T	Protein	91.5612	14747.3	-0.615449
FCGR1A	CD4_T	Protein	98.2805	25407.2	-0.551644
TREM1	CD4_T	Protein	88.7856	10526.8	-0.614486
ITGAM	CD4_T	Protein	99.9976	148944	-0.526194
CD14	CD4_T	Protein	99.3415	41371.7	-0.48203
ITGA1	CD4_T	Protein	98.9342	127915	-0.0119448
NCR1	CD4_T	Protein	73.1689	5368.32	-0.42144
FCGR3A	CD4_T	Protein	99.9317	93152.9	-0.461426
KLRB1	CD4_T	Protein	79.4054	18953	-0.0998221
NCR3	CD4_T	Protein	89.3295	10626.1	-0.407745
NCAM1	CD4_T	Protein	99.5464	52126.5	-0.28663
IL2RB	CD4_T	Protein	99.6098	50762.4	-0.312599
CD38	CD4_T	Protein	99.9829	146190	-0.672308
SPN	CD4_T	Protein	100	930782	-0.568519
TIGIT	CD4_T	Protein	79.4883	8583.6	-0.407968
MS4A1	CD8_T	Protein	54.317	3360.11	-0.409996
CR2	CD8_T	Protein	81.4677	10788.6	-0.405676
CD72	CD8_T	Protein	98.2017	38083.3	-0.426093
CD19	CD8_T	Protein	99.9372	101365	-0.411258
CD22	CD8_T	Protein	98.4138	40563.5	-0.433027
TNFRSF13C	CD8_T	Protein	90.0938	12999.6	-0.413566
CD40	CD8_T	Protein	59.4213	3866.61	-0.462716
BTLA	CD8_T	Protein	70.7252	5413.01	-0.462463
CXCR5	CD8_T	Protein	58.7577	17752.5	-0.529223
NT5E	CD8_T	Protein	99.9764	797025	-0.1633
CD4	CD8_T	Protein	100	98992.8	-0.557667
CD8A	CD8_T	Protein	100	1.9531e+07	2.03569
CD8B	CD8_T	Protein	100	3.73331e+06	2.03609
IL3RA	CD8_T	Protein	81.7857	9838.93	-0.43325
TFRC	CD8_T	Protein	98.9242	63301.8	-0.771848
NRP1	CD8_T	Protein	88.1582	11034.4	-0.424169
CD36	CD8_T	Protein	59.2289	3552.68	-0.62339
PVR	CD8_T	Protein	64.5334	4042.13	-0.586026
CD86	CD8_T	Protein	90.565	14593.9	-0.617241
FCGR1A	CD8_T	Protein	98.4098	27847.2	-0.544586
TREM1	CD8_T	Protein	88.0718	11160.8	-0.588781
ITGAM	CD8_T	Protein	100	169845	-0.500861
CD14	CD8_T	Protein	98.7396	39023.1	-0.501944
ITGA1	CD8_T	Protein	98.8417	173783	0.501053
NCR1	CD8_T	Protein	78.3816	7521.77	-0.406278
FCGR3A	CD8_T	Protein	99.9175	108940	-0.454294
KLRB1	CD8_T	Protein	74.2511	8878.64	-0.416108
NCR3	CD8_T	Protein	89.0259	11633.5	-0.38818
NCAM1	CD8_T	Protein	95.5672	37486.3	-0.40568
IL2RB	CD8_T	Protein	99.1441	41656.6	-0.369859
CD38	CD8_T	Protein	99.9961	110645	-0.729486
SPN	CD8_T	Protein	100	1.64368e+06	-0.216833
TIGIT	CD8_T	Protein	87.3611	17150.8	0.493006
MS4A1	NK	Protein	48.7945	5070.57	-0.397441
CR2	NK	Protein	75.4286	12747.6	-0.402991
CD72	NK	Protein	98.339	81103.6	-0.418116
CD19	NK	Protein	99.9732	187546	-0.396765
CD22	NK	Protein	97.9694	70020.4	-0.4205
TNFRSF13C	NK	Protein	86.8946	19659.5	-0.393605
CD40	NK	Protein	57.6457	6673.86	-0.188349
BTLA	NK	Protein	64.8253	8427.49	-0.225458
CXCR5	NK	Protein	53.3433	25075.9	0.184909
NT5E	NK	Protein	99.9893	227641	-0.438944
CD4	NK	Protein	100	162527	-0.52466
CD8A	NK	Protein	100	1.60622e+06	-0.259769
CD8B	NK	Protein	98.5748	303840	-0.265342
IL3RA	NK	Protein	79.356	16779.2	-0.403853
TFRC	NK	Protein	98.6177	104787	-0.712278
NRP1	NK	Protein	86.5249	19887.6	-0.392536
CD36	NK	Protein	56.7188	6336.12	-0.508914
PVR	NK	Protein	65.5111	8277.69	-0.448527
CD86	NK	Protein	89.0002	26240.6	-0.481283
FCGR1A	NK	Protein	98.4837	52096.7	-0.474436
TREM1	NK	Protein	87.0982	20078.9	-0.227194
ITGAM	NK	Protein	100	446611	-0.165409
CD14	NK	Protein	98.7677	68259.1	-0.254051
ITGA1	NK	Protein	98.5855	66195.6	-0.702228
NCR1	NK	Protein	98.8052	355094	2.041
FCGR3A	NK	Protein	99.9946	5.6174e+06	2.03422
KLRB1	NK	Protein	92.4025	86356.9	2.01633
NCR3	NK	Protein	97.5782	136676	2.04046
NCAM1	NK	Protein	99.8821	337133	2.03098
IL2RB	NK	Protein	99.9679	424493	2.03753
CD38	NK	Protein	100	1.78558e+06	1.96479
SPN	NK	Protein	100	6.12728e+06	1.99501
TIGIT	NK	Protein	88.234	29850.9	1.82863
MS4A1	B	Protein	99.0942	337316	2.04121
CR2	B	Protein	99.5725	1.79583e+06	2.04123
CD72	B	Protein	99.9565	1.33393e+07	2.04019
CD19	B	Protein	100	1.4685e+07	2.04121
CD22	B	Protein	99.9928	5.85401e+06	2.03932
TNFRSF13C	B	Protein	99.9058	831976	2.04115
CD40	B	Protein	94.6739	29348.8	2.02778
BTLA	B	Protein	95.971	37045.7	2.02457
CXCR5	B	Protein	91.5072	43125.5	1.945
NT5E	B	Protein	99.9928	5.31826e+06	2.02547
CD4	B	Protein	100	106119	-0.553965
CD8A	B	Protein	99.9928	175235	-0.443021
CD8B	B	Protein	97.6087	40657.7	-0.441958
IL3RA	B	Protein	87.058	17370.6	-0.401347
TFRC	B	Protein	99.9203	1.27988e+06	0.97507
NRP1	B	Protein	88.6377	11774.3	-0.421525
CD36	B	Protein	58.7391	3647.46	-0.619492
PVR	B	Protein	63.9058	4117.14	-0.583591
CD86	B	Protein	94.8623	34407.1	-0.385953
FCGR1A	B	Protein	98.7754	33969.6	-0.526875
TREM1	B	Protein	91.2174	13943.9	-0.475937
ITGAM	B	Protein	100	213579	-0.447853
CD14	B	Protein	98.9638	41125.4	-0.484118
ITGA1	B	Protein	99.3116	49118.4	-0.893224
NCR1	B	Protein	85.5725	11039.7	-0.381508
FCGR3A	B	Protein	99.913	158568	-0.431874
KLRB1	B	Protein	75.5072	6923.25	-0.477498
NCR3	B	Protein	87.9565	12489.6	-0.371553
NCAM1	B	Protein	92.9638	23195.9	-0.521887
IL2RB	B	Protein	98.2971	31484.1	-0.433826
CD38	B	Protein	99.9928	502565	-0.0990477
SPN	B	Protein	100	615531	-0.724038
TIGIT	B	Protein	75.2899	7222.06	-0.551156
MS4A1	DC	Protein	55.4472	3318.81	-0.410299
CR2	DC	Protein	82.0563	7549.28	-0.410117
CD72	DC	Protein	99.8328	480622	-0.344039
CD19	DC	Protein	99.9164	118998	-0.408293
CD22	DC	Protein	99.8885	302474	-0.321642
TNFRSF13C	DC	Protein	95.124	17326.9	-0.400596
CD40	DC	Protein	68.7099	4317.65	-0.418633
BTLA	DC	Protein	79.0471	7433.2	-0.303631
CXCR5	DC	Protein	61.9393	15918	-0.708113
NT5E	DC	Protein	99.9164	126992	-0.487669
CD4	DC	Protein	100	1.21504e+06	0.0221311
CD8A	DC	Protein	100	199056	-0.43997
CD8B	DC	Protein	98.8576	45738.4	-0.438548
IL3RA	DC	Protein	98.6626	593903	2.04071
TFRC	DC	Protein	100	1.66668e+06	1.53049
NRP1	DC	Protein	96.545	700914	2.04079
CD36	DC	Protein	95.2076	33222.4	0.59685
PVR	DC	Protein	91.8919	31274.2	0.298011
CD86	DC	Protein	98.8855	79492.3	0.140348
FCGR1A	DC	Protein	99.5542	260257	0.12774
TREM1	DC	Protein	94.8175	23439.5	-0.0909359
ITGAM	DC	Protein	100	266432	-0.383794
CD14	DC	Protein	99.3592	61885.4	-0.308094
ITGA1	DC	Protein	99.6099	71787.3	-0.639688
NCR1	DC	Protein	81.2483	7455.49	-0.406744
FCGR3A	DC	Protein	99.9443	131081	-0.444291
KLRB1	DC	Protein	76.3722	6090.51	-0.503642
NCR3	DC	Protein	87.4338	9965.82	-0.42057
NCAM1	DC	Protein	97.2694	50189.7	-0.30238
IL2RB	DC	Protein	98.4675	31476.2	-0.433876
CD38	DC	Protein	100	505617	-0.0941383
SPN	DC	Protein	100	1.7155e+06	-0.181403
TIGIT	DC	Protein	79.8551	6798.2	-0.595732
MS4A1	B	Activity	100	6.87394	2.04073
CR2	B	Activity	26.4638	-0.0497346	1.3427
CD72	B	Activity	100	3.07131	1.82947
CD19	B	Activity	99.9783	1.98088	2.03685
CD22	B	Activity	100	5.44029	2.04021
TNFRSF13C	B	Activity	100	7.25885	2.03959
CD40	B	Activity	100	3.79579	1.70908
BTLA	B	Activity	99.9783	1.98382	1.99733
CXCR5	B	Activity	99.6014	1.08036	2.01756
NT5E	B	Activity	83.971	0.274989	1.8927
CD4	B	Activity	0.862319	-0.190024	-0.852298
CD8A	B	Activity	0.137681	-0.212963	-0.441153
CD8B	B	Activity	0.804348	-0.179908	-0.395222
IL3RA	B	Activity	0.528986	-0.197081	-0.465394
TFRC	B	Activity	99.8188	1.04567	0.483211
NRP1	B	Activity	0	-0.452407	-0.469852
CD36	B	Activity	0.326087	-0.208586	-0.544648
PVR	B	Activity	0.789855	-0.186635	0.487221
CD86	B	Activity	99.9275	0.937826	0.0977078
FCGR1A	B	Activity	0.318841	-0.212672	-0.650947
TREM1	B	Activity	1.13043	-0.196431	-0.520337
ITGAM	B	Activity	19.6884	-0.0725557	-0.780224
CD14	B	Activity	0.985507	-0.181025	-0.534099
ITGA1	B	Activity	0.57971	-0.191877	0.121469
NCR1	B	Activity	3.47101	-0.124989	-0.326626
FCGR3A	B	Activity	26.4638	-0.0397055	-0.693618
KLRB1	B	Activity	7.77536	-0.129092	-0.664149
NCR3	B	Activity	93.5725	0.513474	-0.1207
NCAM1	B	Activity	0.521739	-0.190144	-0.421469
IL2RB	B	Activity	0.449275	-0.209415	-0.62109
CD38	B	Activity	100	1.27785	0.194918
SPN	B	Activity	100	0.839613	-1.41637
TIGIT	B	Activity	0.644928	-0.186727	-0.634302
MS4A1	CD4_T	Activity	3.92186	-0.14212	-0.387449
CR2	CD4_T	Activity	1.41704	-0.167273	0.50385
CD72	CD4_T	Activity	1.7024	-0.161628	-0.564753
CD19	CD4_T	Activity	8.24858	-0.123936	-0.346586
CD22	CD4_T	Activity	2.56579	-0.146018	-0.383601
TNFRSF13C	CD4_T	Activity	22.8433	-0.0518022	-0.377507
CD40	CD4_T	Activity	3.23895	-0.14671	-0.717994
BTLA	CD4_T	Activity	4.18282	-0.137761	-0.458175
CXCR5	CD4_T	Activity	7.29007	-0.131176	-0.309831
NT5E	CD4_T	Activity	2.78774	-0.142502	-0.104953
CD4	CD4_T	Activity	100	4.8856	1.40665
CD8A	CD4_T	Activity	2.4414	-0.154581	-0.419016
CD8B	CD4_T	Activity	1.73167	-0.15306	-0.385537
IL3RA	CD4_T	Activity	1.73654	-0.159567	-0.440798
TFRC	CD4_T	Activity	10.6485	-0.106217	-0.762872
NRP1	CD4_T	Activity	0	-0.452407	-0.469852
CD36	CD4_T	Activity	2.19019	-0.151614	-0.529231
PVR	CD4_T	Activity	0	-0.452407	-1.74615
CD86	CD4_T	Activity	2.78286	-0.153414	-0.818376
FCGR1A	CD4_T	Activity	10.012	-0.120718	-0.587484
TREM1	CD4_T	Activity	6.20717	-0.130075	-0.48162
ITGAM	CD4_T	Activity	2.87554	-0.151545	-0.819328
CD14	CD4_T	Activity	1.71703	-0.16169	-0.527867
ITGA1	CD4_T	Activity	2.88286	-0.145878	0.834268
NCR1	CD4_T	Activity	5.53645	-0.131963	-0.334314
FCGR3A	CD4_T	Activity	2.97066	-0.144782	-0.716782
KLRB1	CD4_T	Activity	100	2.16438	0.787834
NCR3	CD4_T	Activity	5.99254	-0.126787	-0.482565
NCAM1	CD4_T	Activity	14.8996	-0.0753548	-0.356741
IL2RB	CD4_T	Activity	100	0.583959	-0.311611
CD38	CD4_T	Activity	4.43648	-0.143862	-0.71702
SPN	CD4_T	Activity	100	4.03663	0.256594
TIGIT	CD4_T	Activity	63.4033	0.0319366	-0.509981
MS4A1	CD8_T	Activity	3.9499	-0.150779	-0.390446
CR2	CD8_T	Activity	0.592878	-0.191347	0.332033
CD72	CD8_T	Activity	2.53249	-0.161476	-0.56464
CD19	CD8_T	Activity	1.76293	-0.168211	-0.396722
CD22	CD8_T	Activity	7.13416	-0.126874	-0.375295
TNFRSF13C	CD8_T	Activity	14.4018	-0.0910098	-0.39047
CD40	CD8_T	Activity	2.08489	-0.164256	-0.728796
BTLA	CD8_T	Activity	2.3401	-0.150599	-0.473034
CXCR5	CD8_T	Activity	4.13444	-0.140655	-0.328041
NT5E	CD8_T	Activity	14.1898	-0.11108	0.0453969
CD4	CD8_T	Activity	3.82818	-0.149072	-0.834072
CD8A	CD8_T	Activity	100	6.31551	2.03429
CD8B	CD8_T	Activity	100	6.57263	2.04072
IL3RA	CD8_T	Activity	2.58746	-0.156806	-0.438987
TFRC	CD8_T	Activity	1.59017	-0.159699	-0.820727
NRP1	CD8_T	Activity	0	-0.452407	-0.469852
CD36	CD8_T	Activity	5.7089	-0.127817	-0.522791
PVR	CD8_T	Activity	3.13715	-0.152408	0.774842
CD86	CD8_T	Activity	2.24979	-0.155004	-0.819711
FCGR1A	CD8_T	Activity	2.68954	-0.154962	-0.611118
TREM1	CD8_T	Activity	1.97495	-0.157823	-0.49781
ITGAM	CD8_T	Activity	68.3066	0.237373	-0.626795
CD14	CD8_T	Activity	4.55063	-0.145762	-0.522732
ITGA1	CD8_T	Activity	6.31748	-0.135818	0.990162
NCR1	CD8_T	Activity	2.22231	-0.156578	-0.361447
FCGR3A	CD8_T	Activity	95.0489	2.26326	-0.185938
KLRB1	CD8_T	Activity	98.5944	0.488176	-0.27336
NCR3	CD8_T	Activity	73.2145	0.14603	-0.328373
NCAM1	CD8_T	Activity	38.9415	-0.0209666	-0.326072
IL2RB	CD8_T	Activity	100	2.30277	0.35886
CD38	CD8_T	Activity	1.75115	-0.165386	-0.730827
SPN	CD8_T	Activity	100	6.08888	1.33051
TIGIT	CD8_T	Activity	99.9961	2.32604	0.794323
MS4A1	DC	Activity	0	-0.319704	-0.448909
CR2	DC	Activity	0	-0.335581	-0.697335
CD72	DC	Activity	98.7183	1.30298	0.519893
CD19	DC	Activity	0.250766	-0.236247	-0.473764
CD22	DC	Activity	0	-0.330333	-0.463572
TNFRSF13C	DC	Activity	0.0278629	-0.327002	-0.468495
CD40	DC	Activity	97.1858	2.10817	0.670152
BTLA	DC	Activity	93.0343	0.262877	0.00552169
CXCR5	DC	Activity	0.0278629	-0.312411	-0.657989
NT5E	DC	Activity	0	-0.326933	-0.987438
CD4	DC	Activity	100	2.21937	0.220025
CD8A	DC	Activity	0	-0.30579	-0.476352
CD8B	DC	Activity	0	-0.324685	-0.44745
IL3RA	DC	Activity	100	3.61369	2.0331
TFRC	DC	Activity	100	2.14137	1.66853
NRP1	DC	Activity	100	3.41163	2.03495
CD36	DC	Activity	100	2.4258	0.168249
PVR	DC	Activity	0.0278629	-0.307756	-0.530599
CD86	DC	Activity	100	2.02615	1.01135
FCGR1A	DC	Activity	100	1.92946	0.827465
TREM1	DC	Activity	82.5578	0.692048	-0.00192961
ITGAM	DC	Activity	97.4366	1.17199	-0.164113
CD14	DC	Activity	100	1.97869	0.162091
ITGA1	DC	Activity	0.0278629	-0.313791	-1.76774
NCR1	DC	Activity	0.0557258	-0.32167	-0.543425
FCGR3A	DC	Activity	0	-0.326491	-0.756839
KLRB1	DC	Activity	0.19504	-0.290928	-0.766607
NCR3	DC	Activity	0.0835887	-0.266486	-0.561521
NCAM1	DC	Activity	0	-0.311858	-0.490103
IL2RB	DC	Activity	0	-0.324949	-0.666157
CD38	DC	Activity	99.0527	1.29591	0.206503
SPN	DC	Activity	99.9721	1.87901	-0.872461
TIGIT	DC	Activity	0.0557258	-0.318765	-0.709371
MS4A1	Mono	Activity	0.618241	-0.219452	-0.414213
CR2	Mono	Activity	0.269333	-0.230885	0.0498601
CD72	Mono	Activity	0.0530504	-0.249913	-0.630134
CD19	Mono	Activity	0.0448888	-0.251724	-0.49129
CD22	Mono	Activity	0.161192	-0.232624	-0.421178
TNFRSF13C	Mono	Activity	0.134666	-0.244108	-0.441088
CD40	Mono	Activity	98.9839	0.704974	-0.193682
BTLA	Mono	Activity	0.175474	-0.236799	-0.572801
CXCR5	Mono	Activity	0.295858	-0.224069	-0.488282
NT5E	Mono	Activity	0.112222	-0.248584	-0.612544
CD4	Mono	Activity	100	3.76948	0.909916
CD8A	Mono	Activity	0.071414	-0.24072	-0.451678
CD8B	Mono	Activity	0.291777	-0.246762	-0.41934
IL3RA	Mono	Activity	96.4905	0.162951	-0.229342
TFRC	Mono	Activity	97.5719	0.827967	0.247708
NRP1	Mono	Activity	0.0836564	-0.246853	-0.336604
CD36	Mono	Activity	100	9.04502	1.95949
PVR	Mono	Activity	0.522342	-0.231608	0.109303
CD86	Mono	Activity	100	2.4646	1.37942
FCGR1A	Mono	Activity	100	3.13904	1.66227
TREM1	Mono	Activity	100	4.12348	2.00023
ITGAM	Mono	Activity	100	2.96719	0.724593
CD14	Mono	Activity	100	7.55997	1.96124
ITGA1	Mono	Activity	0.228525	-0.224169	-0.378946
NCR1	Mono	Activity	0.0367272	-0.253278	-0.468037
FCGR3A	Mono	Activity	100	5.90004	0.615775
KLRB1	Mono	Activity	0.140788	-0.243932	-0.736854
NCR3	Mono	Activity	0.385636	-0.19519	-0.521226
NCAM1	Mono	Activity	0.240767	-0.228823	-0.44328
IL2RB	Mono	Activity	0.05101	-0.258205	-0.640121
CD38	Mono	Activity	1.23648	-0.220069	-0.765902
SPN	Mono	Activity	100	4.74082	0.625087
TIGIT	Mono	Activity	2.50561	-0.161141	-0.619754
MS4A1	NK	Activity	1.46271	-0.17755	-0.399711
CR2	NK	Activity	0	-0.452407	-1.53111
CD72	NK	Activity	1.00193	-0.1955	-0.589838
CD19	NK	Activity	8.50836	-0.107955	-0.32849
CD22	NK	Activity	1.51093	-0.175888	-0.396562
TNFRSF13C	NK	Activity	42.6382	-0.00498353	-0.362027
CD40	NK	Activity	0.996571	-0.180444	-0.738761
BTLA	NK	Activity	1.71989	-0.1729	-0.498844
CXCR5	NK	Activity	12.0821	-0.0913976	-0.233416
NT5E	NK	Activity	2.7111	-0.169297	-0.233164
CD4	NK	Activity	0.94835	-0.185363	-0.850224
CD8A	NK	Activity	91.0255	0.301483	-0.246088
CD8B	NK	Activity	1.90742	-0.174212	-0.393167
IL3RA	NK	Activity	0.878697	-0.186691	-0.458581
TFRC	NK	Activity	4.24882	-0.155185	-0.815845
NRP1	NK	Activity	1.25375	-0.173091	-0.288789
CD36	NK	Activity	2.36284	-0.158417	-0.531072
PVR	NK	Activity	3.03258	-0.136874	0.905382
CD86	NK	Activity	0.584012	-0.191547	-0.850389
FCGR1A	NK	Activity	0.632233	-0.197078	-0.640184
TREM1	NK	Activity	4.87034	-0.159068	-0.498537
ITGAM	NK	Activity	100	4.86857	1.66587
CD14	NK	Activity	0.81976	-0.195079	-0.53863
ITGA1	NK	Activity	1.09301	-0.186758	0.200787
NCR1	NK	Activity	99.9786	2.01646	2.03385
FCGR3A	NK	Activity	100	10.988	1.7374
KLRB1	NK	Activity	100	3.53116	1.65314
NCR3	NK	Activity	100	4.29115	2.01439
NCAM1	NK	Activity	100	4.17086	2.03766
IL2RB	NK	Activity	100	6.20265	1.88012
CD38	NK	Activity	99.9946	3.79939	1.81233
SPN	NK	Activity	100	3.69272	0.0766316
TIGIT	NK	Activity	99.9679	3.88222	1.67909
MS4A1	Mono	Expression	3.30749	30.8348	-0.410068
CR2	Mono	Expression	0.071414	0.499252	-0.485998
CD72	Mono	Expression	1.9241	14.1467	-0.486068
CD19	Mono	Expression	0.524383	4.16797	-0.407668
CD22	Mono	Expression	2.40971	16.8708	-0.411205
TNFRSF13C	Mono	Expression	1.15283	8.9055	-0.419821
CD40	Mono	Expression	14.6664	123.243	-0.3118
BTLA	Mono	Expression	0.263212	2.5442	-0.580222
CXCR5	Mono	Expression	0.491736	3.46853	-0.502421
NT5E	Mono	Expression	0.30402	2.38405	-0.612076
CD4	Mono	Expression	75.3642	2038.56	1.06027
CD8A	Mono	Expression	2.84432	25.2906	-0.468079
CD8B	Mono	Expression	2.43624	21.68	-0.41851
IL3RA	Mono	Expression	6.79249	87.915	-0.356311
TFRC	Mono	Expression	25.2153	347.884	1.3863
NRP1	Mono	Expression	3.35646	27.5158	-0.210444
CD36	Mono	Expression	84.0012	5217.39	1.94186
PVR	Mono	Expression	6.35381	52.7904	1.9883
CD86	Mono	Expression	56.87	943.456	1.35326
FCGR1A	Mono	Expression	40.3203	604.484	2.02467
TREM1	Mono	Expression	45.5132	859.915	2.03185
ITGAM	Mono	Expression	62.122	1488.96	1.19723
CD14	Mono	Expression	90.1694	16330.9	2.03986
ITGA1	Mono	Expression	3.10549	28.0816	0.380192
NCR1	Mono	Expression	0.708019	5.65452	-0.436175
FCGR3A	Mono	Expression	29.2471	7573.38	0.565613
KLRB1	Mono	Expression	11.7935	130.774	-0.565975
NCR3	Mono	Expression	1.56907	13.461	-0.613018
NCAM1	Mono	Expression	0.769231	8.72713	-0.43682
IL2RB	Mono	Expression	1.76699	17.5918	-0.458924
CD38	Mono	Expression	7.24954	61.4363	-0.529608
SPN	Mono	Expression	55.1887	1409.02	-0.172041
TIGIT	Mono	Expression	1.19771	11.4253	-0.768154
MS4A1	CD4_T	Expression	2.97798	53.9294	-0.40826
CR2	CD4_T	Expression	0.814614	11.4274	-0.32374
CD72	CD4_T	Expression	0.758518	12.289	-0.490456
CD19	CD4_T	Expression	0.204873	3.17501	-0.410948
CD22	CD4_T	Expression	0.531694	7.96926	-0.417042
TNFRSF13C	CD4_T	Expression	3.30968	57.1686	-0.39814
CD40	CD4_T	Expression	1.41704	23.9803	-0.478604
BTLA	CD4_T	Expression	4.09502	68.0005	-0.249411
CXCR5	CD4_T	Expression	2.41701	41.6056	-0.266728
NT5E	CD4_T	Expression	2.18287	36.1283	-0.391101
CD4	CD4_T	Expression	40.7673	1015.41	0.0893567
CD8A	CD4_T	Expression	2.47799	44.0409	-0.46031
CD8B	CD4_T	Expression	2.78286	50.8682	-0.407747
IL3RA	CD4_T	Expression	0.512183	7.88264	-0.435129
TFRC	CD4_T	Expression	8.90222	149.925	-1.00867
NRP1	CD4_T	Expression	0.0536572	0.783335	-0.458149
CD36	CD4_T	Expression	2.56335	40.3401	-0.548185
PVR	CD4_T	Expression	0.195117	2.95052	-0.563945
CD86	CD4_T	Expression	0.782908	11.2309	-0.777137
FCGR1A	CD4_T	Expression	0.456086	6.46617	-0.479363
TREM1	CD4_T	Expression	0.629253	9.12573	-0.466472
ITGAM	CD4_T	Expression	3.24138	64.1186	-0.750348
CD14	CD4_T	Expression	5.26329	82.4409	-0.430132
ITGA1	CD4_T	Expression	1.8902	35.4616	0.765636
NCR1	CD4_T	Expression	0.321943	5.02786	-0.437782
FCGR3A	CD4_T	Expression	4.01698	69.9914	-0.659104
KLRB1	CD4_T	Expression	36.0333	6331.98	0.0711034
NCR3	CD4_T	Expression	5.89986	118.242	-0.5007
NCAM1	CD4_T	Expression	0.363406	6.69601	-0.440398
IL2RB	CD4_T	Expression	9.47782	189.895	-0.406221
CD38	CD4_T	Expression	3.37553	60.941	-0.530512
SPN	CD4_T	Expression	38.3064	1103.42	-0.37841
TIGIT	CD4_T	Expression	7.85103	298.472	-0.108282
MS4A1	CD8_T	Expression	4.35431	100.238	-0.404635
CR2	CD8_T	Expression	1.13864	15.0609	-0.269791
CD72	CD8_T	Expression	1.21324	20.3643	-0.471381
CD19	CD8_T	Expression	0.172759	3.55443	-0.409695
CD22	CD8_T	Expression	0.553614	8.93669	-0.416408
TNFRSF13C	CD8_T	Expression	3.58082	66.334	-0.394022
CD40	CD8_T	Expression	1.60195	28.0204	-0.471815
BTLA	CD8_T	Expression	3.10574	46.1731	-0.359725
CXCR5	CD8_T	Expression	1.29569	22.8669	-0.382536
NT5E	CD8_T	Expression	8.20213	137.96	0.275748
CD4	CD8_T	Expression	2.45396	43.7597	-0.832691
CD8A	CD8_T	Expression	80.4782	6046.66	2.02689
CD8B	CD8_T	Expression	82.4335	6691.88	2.04107
IL3RA	CD8_T	Expression	0.628215	10.5509	-0.432501
TFRC	CD8_T	Expression	8.79501	168.436	-0.784717
NRP1	CD8_T	Expression	0.0942322	1.61927	-0.450403
CD36	CD8_T	Expression	2.75237	47.1182	-0.544925
PVR	CD8_T	Expression	0.235581	3.58565	-0.531421
CD86	CD8_T	Expression	0.950175	15.6572	-0.767021
FCGR1A	CD8_T	Expression	0.596804	9.25792	-0.467674
TREM1	CD8_T	Expression	0.659625	11.2162	-0.460333
ITGAM	CD8_T	Expression	10.5736	283.243	-0.450832
CD14	CD8_T	Expression	5.70105	102.49	-0.427084
ITGA1	CD8_T	Expression	2.15556	48.1146	1.42647
NCR1	CD8_T	Expression	2.96439	68.9423	-0.273953
FCGR3A	CD8_T	Expression	21.8579	1677.47	-0.396728
KLRB1	CD8_T	Expression	22.121	2098.23	-0.36385
NCR3	CD8_T	Expression	16.9736	515.429	-0.0749416
NCAM1	CD8_T	Expression	3.3531	92.8024	-0.288705
IL2RB	CD8_T	Expression	23.5384	666.518	-0.260437
CD38	CD8_T	Expression	3.38843	64.3584	-0.524273
SPN	CD8_T	Expression	46.7431	1868.93	0.138522
TIGIT	CD8_T	Expression	16.8479	620.915	0.632962
MS4A1	NK	Expression	2.94149	64.1969	-0.407456
CR2	NK	Expression	0.0696528	1.60919	-0.469518
CD72	NK	Expression	4.01843	85.9831	-0.316379
CD19	NK	Expression	0.267895	5.12686	-0.404501
CD22	NK	Expression	0.642949	13.8237	-0.413203
TNFRSF13C	NK	Expression	1.15731	24.9822	-0.412599
CD40	NK	Expression	2.84505	60.6297	-0.417017
BTLA	NK	Expression	0.289327	6.18971	-0.561797
CXCR5	NK	Expression	1.27518	24.8651	-0.370187
NT5E	NK	Expression	0.35898	7.921	-0.575818
CD4	NK	Expression	2.53429	53.538	-0.823412
CD8A	NK	Expression	18.8866	747.375	-0.168882
CD8B	NK	Expression	4.23275	113.835	-0.384528
IL3RA	NK	Expression	0.626875	14.4282	-0.428683
TFRC	NK	Expression	7.55465	165.276	-0.822943
NRP1	NK	Expression	0.0642949	1.10887	-0.455133
CD36	NK	Expression	3.04329	67.6429	-0.535053
PVR	NK	Expression	0.578654	11.7405	-0.113822
CD86	NK	Expression	0.884055	17.3291	-0.7632
FCGR1A	NK	Expression	0.58937	12.8554	-0.45261
TREM1	NK	Expression	0.787613	16.2571	-0.445531
ITGAM	NK	Expression	44.1492	1613.61	1.36761
CD14	NK	Expression	6.4027	144.72	-0.420664
ITGA1	NK	Expression	0.192885	3.88407	-0.883593
NCR1	NK	Expression	31.7617	970.388	2.03668
FCGR3A	NK	Expression	88.009	15124.2	1.79807
KLRB1	NK	Expression	83.4709	24899.3	1.97861
NCR3	NK	Expression	52.5504	2440.06	1.98813
NCAM1	NK	Expression	38.4805	1413.3	2.03761
IL2RB	NK	Expression	80.9794	8172.31	2.03536
CD38	NK	Expression	34.805	1449.93	2.00526
SPN	NK	Expression	69.5135	4445.99	1.87876
TIGIT	NK	Expression	28.9273	1089.18	1.70943
MS4A1	B	Expression	96.6812	31340.1	2.04124
CR2	B	Expression	9.97101	170.134	2.03269
CD72	B	Expression	34.8913	1080.16	2.03204
CD19	B	Expression	35.3913	745.527	2.04124
CD22	B	Expression	71.0072	3756.77	2.04108
TNFRSF13C	B	Expression	83.2609	5487.07	2.04113
CD40	B	Expression	52.442	1520.96	2.03697
BTLA	B	Expression	24.8841	517.189	2.02075
CXCR5	B	Expression	21.1232	413.679	2.03275
NT5E	B	Expression	18.3623	388.987	1.91961
CD4	B	Expression	2.8913	41.4041	-0.834926
CD8A	B	Expression	3.2029	52.2891	-0.456892
CD8B	B	Expression	2.84783	46.2812	-0.409438
IL3RA	B	Expression	3.10145	56.1149	-0.387628
TFRC	B	Expression	17.3478	277.928	0.539958
NRP1	B	Expression	0.0724638	0.875548	-0.457295
CD36	B	Expression	3.31884	53.7868	-0.541717
PVR	B	Expression	0.130435	1.38178	-0.644279
CD86	B	Expression	14.9493	260.241	-0.208078
FCGR1A	B	Expression	0.630435	7.80038	-0.473777
TREM1	B	Expression	1.03623	16.7771	-0.444004
ITGAM	B	Expression	7.68116	106.613	-0.692263
CD14	B	Expression	6.23188	101.8	-0.427189
ITGA1	B	Expression	0.202899	2.37701	-0.962304
NCR1	B	Expression	0.289855	3.12342	-0.442663
FCGR3A	B	Expression	5.34058	103.855	-0.653577
KLRB1	B	Expression	13.9203	295.93	-0.549008
NCR3	B	Expression	21.442	416.439	-0.181053
NCAM1	B	Expression	0.413043	5.32674	-0.44281
IL2RB	B	Expression	2.55797	37.2605	-0.452907
CD38	B	Expression	12.3406	325.911	-0.0467761
SPN	B	Expression	6.72464	106.483	-1.05162
TIGIT	B	Expression	2.57246	35.9636	-0.711745
MS4A1	DC	Expression	3.81722	21.2757	-0.410817
CR2	DC	Expression	0.167177	0.657556	-0.483648
CD72	DC	Expression	18.6403	106.566	-0.267759
CD19	DC	Expression	0.975202	3.93893	-0.408425
CD22	DC	Expression	8.58178	59.5511	-0.383219
TNFRSF13C	DC	Expression	2.53553	16.1814	-0.416552
CD40	DC	Expression	17.08	95.9105	-0.35773
BTLA	DC	Expression	9.25049	64.0065	-0.269596
CXCR5	DC	Expression	0.66871	2.10055	-0.510876
NT5E	DC	Expression	0.334355	1.72967	-0.616362
CD4	DC	Expression	85.9571	2334.81	1.3414
CD8A	DC	Expression	3.17637	14.0763	-0.472726
CD8B	DC	Expression	3.39928	15.332	-0.42085
IL3RA	DC	Expression	32.3767	2521.4	2.04025
TFRC	DC	Expression	35.5531	290.336	0.690066
NRP1	DC	Expression	19.0025	269.459	2.03142
CD36	DC	Expression	74.7283	1654.15	0.228021
PVR	DC	Expression	3.2321	11.3302	-0.134832
CD86	DC	Expression	63.9454	859.84	1.16218
FCGR1A	DC	Expression	12.6219	84.8272	-0.151248
TREM1	DC	Expression	15.0738	94.5893	-0.21551
ITGAM	DC	Expression	19.504	121.876	-0.6714
CD14	DC	Expression	33.742	709.589	-0.334796
ITGA1	DC	Expression	1.44887	6.89374	-0.726405
NCR1	DC	Expression	0.306492	1.77823	-0.446111
FCGR3A	DC	Expression	7.18863	99.6145	-0.654269
KLRB1	DC	Expression	13.4299	82.9955	-0.570884
NCR3	DC	Expression	1.97827	8.42093	-0.61842
NCAM1	DC	Expression	2.00613	13.2338	-0.42888
IL2RB	DC	Expression	2.00613	24.3016	-0.456871
CD38	DC	Expression	24.2686	146.621	-0.374093
SPN	DC	Expression	76.1493	1048.92	-0.415208
TIGIT	DC	Expression	3.00919	17.4897	-0.754213

## Sheet: Figure_S12b,c
Cell_Barcode	Cell_Type	UMAP_1	UMAP_2	CD19			CD4			CD8A			IL3RA			CD14			NCAM1
				Protein	Activity	Expression	Protein	Activity	Expression	Protein	Activity	Expression	Protein	Activity	Expression	Protein	Activity	Expression	Protein	Activity	Expression
E2L1_AAACCCAAGTACAGAT	CD8 T	0.834625	2.28414	11.2065	-0.193339	0	11.4994	0.0109183	0	16.7914	2.04922	7.87299	0	-0.263148	0	10.9436	-0.263148	0	10.2071	0.0935027	0
E2L1_AAACCCACAGGCCCTA	B	15.2907	7.18505	16.1569	1.25502	0	10.9012	-0.233094	0	11.6863	-0.136635	0	0	-0.236734	0	9.25841	-0.131091	0	0	-0.190223	0
E2L1_AAACCCATCACCGACG	CD4 T	-2.06461	-1.80079	10.9093	-0.0877592	0	15.3633	1.85827	0	5.9079	-0.229173	0	7.9145	-0.286412	0	9.49547	-0.117557	0	7.9145	0.0468923	0
E2L1_AAACCCATCCAAGCCG	Mono	-2.74743	16.0394	10.7708	-0.340103	0	13.2274	1.6065	8.60918	11.3746	-0.390358	0	7.45624	0.0418773	0	12.8745	2.1666	9.74466	8.45213	-0.390358	0
E2L1_AAACCCATCCTTTAGT	Mono	1.96683	18.6626	10.5786	-0.244466	0	11.2899	1.38628	0	10.5735	-0.247993	0	9.12078	0.25144	0	11.7036	1.97832	10.4011	9.12078	-0.176951	0
E2L1_AAACCCATCGCAAGAG	CD8 T	0.928227	1.51202	12.4812	-0.243669	0	11.2822	-0.252797	0	16.2601	2.27541	0	0	-0.200047	0	10.3666	-0.134886	7.46353	11.5884	0.0734393	0
E2L1_AAACGAAAGACCTCAT	Mono	2.34793	19.5406	11.0455	-0.197905	0	12.7636	1.54264	8.35607	10.2891	-0.3147	0	9.31011	0.0495648	0	12.5045	1.99109	9.16154	6.73647	-0.364507	0
E2L1_AAACGAAAGACTACGG	CD4 T	-6.14573	-4.09278	10.7068	-0.292369	0	15.66	2.03364	0	12.5703	-0.236753	0	9.70769	-0.241098	0	10.444	-0.23768	7.02236	10.7068	-0.0605896	0
E2L1_AAACGAAAGGTAACTA	Mono	0.194838	19.5798	11.5482	-0.392941	0	12.4247	1.56805	0	10.1826	-0.345889	0	8.87274	0.20789	0	12.4549	2.10579	9.47734	8.13782	-0.340988	0
E2L1_AAACGAACAGAGCTAG	CD4 T	-3.02363	-1.80421	11.5503	-0.0398504	0	15.7602	1.88669	8.29592	11.2308	-0.247708	0	8.38419	-0.201375	0	10.7027	-0.194625	0	10.9655	-0.123147	0
E2L1_AAACGAACATCTAGAC	Mono	-4.04365	17.9056	9.97089	-0.378823	0	13.0759	1.76707	8.17143	9.22743	-0.30934	0	10.44	0.0287043	0	12.745	2.14636	10.2265	9.07904	-0.144174	0
E2L1_AAACGAAGTACCGTGC	CD4 T	-4.05864	-5.37703	11.5365	-0.0969797	0	15.145	1.95791	6.96925	12.1745	-0.170957	0	0	-0.187609	0	8.53992	-0.235542	0	9.53798	-0.105422	0
E2L1_AAACGAAGTACGGTTT	Mono	0.431462	15.2924	12.0321	-0.177657	0	12.7107	1.74001	6.94002	12.7103	-0.317278	0	9.53122	0.129098	0	12.8987	1.97078	10.0171	8.94723	-0.307226	0
E2L1_AAACGAAGTCGCATGC	Mono	0.424239	19.3991	10.9374	-0.299548	0	12.4092	1.55484	8.92527	10.9555	-0.198695	0	9.06493	0.0879976	0	12.0626	2.02262	10.1866	0	-0.297252	0
E2L1_AAACGAAGTGAATAAC	CD8 T	5.84986	-0.384533	10.499	-0.101298	0	7.09925	-0.181545	0	16.6686	1.78181	7.96742	10.499	-0.187815	0	10.0843	-0.00284168	0	10.0843	0.093175	0
E2L1_AAACGAATCCTACCGT	Mono	2.00988	13.1089	10.3286	-0.372933	0	12.4419	1.77716	7.59669	11.0092	-0.190576	0	9.16013	0.0701316	0	13.2452	1.94826	9.46573	9.48155	-0.37097	0
E2L1_AAACGAATCGAACCTA	NK	1.19482	3.93933	10.9797	-0.21112	0	11.1742	-0.11146	0	15.9442	0.379417	7.43906	8.17667	-0.239321	0	10.7575	-0.298248	0	11.7571	1.58163	7.43906
E2L1_AAACGAATCGGAATGG	Mono	-0.579704	13.4034	11.8673	-0.362063	0	11.3337	1.65246	6.68387	11.9492	-0.362063	0	9.54692	0.153551	0	13.1696	2.17153	10.6707	0	-0.248145	0
E2L1_AAACGAATCTCCCATG	CD4 T	-4.87831	-4.97244	12.204	0.0196349	0	15.3733	2.00422	7.86014	12.0632	-0.187346	0	8.88477	-0.246313	0	10.6899	-0.242952	0	11.3417	-0.066125	0
E2L1_AAACGCTAGGTGGGTT	Mono	-1.37336	9.31992	11.7128	-0.306904	0	13.5983	1.71544	6.4902	11.4834	-0.208382	0	12.9536	0.125999	8.47811	10.8387	2.25418	0	9.83951	-0.240016	0
E2L1_AAACGCTAGTAATTGG	Mono	-3.53979	9.87634	11.3891	-0.243178	0	12.9204	1.68935	8.07532	10.3194	-0.300982	0	10.9418	0.226781	7.49303	10.9418	2.16424	0	7.4897	-0.295606	0
E2L1_AAACGCTGTAACCAGG	CD4 T	-5.44257	-2.09538	11.2662	-0.0467799	0	15.8507	1.94886	0	11.6841	-0.261332	0	8.80937	-0.204341	0	10.807	-0.200542	0	10.6144	-0.0694631	0
E2L1_AAACGCTGTCCGGATC	Mono	-3.81756	15.9161	10.4772	-0.279788	0	13.0354	1.70931	8.46487	11.4992	-0.285641	0	9.47827	0.0173885	0	12.6058	2.04558	10.1625	10.0625	-0.32933	0
E2L1_AAACGCTGTCTGTTAG	B	13.2355	7.61795	17.2101	1.5074	0	10.7918	-0.222677	0	10.5656	-0.335659	0	7.9445	-0.231532	0	11.1092	-0.154348	0	8.94157	-0.292205	0
E2L1_AAACGCTGTTACAGCT	B	11.8133	6.90947	16.5685	1.05599	0	7.27023	-0.287651	0	11.2701	-0.287651	0	0	-0.224507	0	9.65143	-0.106551	0	8.07005	-0.112587	0
E2L1_AAACGCTGTTGTCTAG	Mono	-3.68755	10.5583	12.3637	-0.307807	0	12.9816	1.86617	6.91952	11.3259	-0.268212	0	9.58772	0.118695	0	10.2391	2.35672	0	9.58772	-0.403196	0
E2L1_AAACGCTTCATCGCTC	NK	-7.47464	5.35663	11.5527	-0.132783	0	7.58836	-0.048784	0	15.6718	0.0103649	0	0	-0.283673	0	10.7051	-0.2761	0	12.083	1.54968	0
E2L1_AAACGCTTCGCCACTT	Mono	-2.33203	11.1389	11.7975	-0.251727	0	13.4556	1.57804	8.02172	12.1183	-0.259995	0	10.2134	0.094396	0	11.2128	2.21185	0	9.89177	-0.245641	0
E2L1_AAACGCTTCTATTTCG	Mono	1.71783	13.1248	10.7306	-0.349745	0	12.1507	1.6616	7.18145	12.6673	-0.305922	0	0	-0.00604007	0	13.0835	2.05263	10.1727	11.2608	-0.296209	0
E2L1_AAACGCTTCTCGACGG	CD4 T	-3.38606	-0.630553	12.0361	-0.134013	0	15.2545	1.85858	0	10.8741	-0.114478	0	0	-0.144565	0	9.7895	-0.231209	0	10.9585	-0.0703025	0
E2L1_AAAGAACAGCTAATCC	Mono	3.82721	18.6197	10.7493	-0.311636	0	11.7663	1.52085	6.98878	11.5154	-0.253095	0	8.29367	0.238041	0	12.8438	2.10882	10.6787	0	-0.117717	0
E2L1_AAAGAACAGGTAGACC	Mono	1.92059	12.6697	10.9153	-0.22626	0	13.3683	1.19048	8.24568	10.9333	-0.235598	0	11.1562	0.16859	0	12.4553	2.21739	10.7012	7.46327	-0.228392	0
E2L1_AAAGAACCAATCACGT	CD4 T	-4.42832	-1.70261	10.6783	-0.190483	0	15.596	1.9409	0	11.7925	-0.311999	0	7.68446	-0.311999	0	11.3784	-0.149605	0	10.0008	0.00569782	0
E2L1_AAAGAACCAGGGAGAG	DC	-3.8656	13.4847	11.364	-0.219385	0	13.2489	0.939456	7.57411	11.183	-0.40088	0	10.1947	1.1348	0	8.1984	1.40073	0	8.1984	-0.404659	0
E2L1_AAAGAACCATGTCTAG	Mono	0.935876	13.9017	10.5467	-0.347266	0	13.2958	1.60723	6.85169	10.5649	-0.267796	0	8.67477	0.14335	0	12.9933	2.10515	10.2327	9.673	-0.228399	0
E2L1_AAAGAACGTAGTCTTG	CD4 T	-0.925375	-0.720116	12.1257	-0.124392	0	15.4029	1.98777	0	12.066	-0.319933	0	8.04337	-0.225279	0	8.04337	-0.218969	0	10.0393	-0.200353	0
E2L1_AAAGAACGTATGACAA	CD4 T	-4.06678	-5.61348	11.6202	-0.0482917	0	15.4735	1.4196	7.24761	12.4585	-0.130211	0	8.45389	-0.204891	0	10.4508	-0.0802778	0	8.45389	-0.00506191	0
E2L1_AAAGAACTCAAGTAAG	Mono	0.0797681	21.4392	11.117	-0.255556	0	12.9814	1.56828	7.18072	11.3274	-0.199387	6.19063	9.18028	0.0814752	0	11.9507	2.11347	9.34289	8.18277	-0.242432	0
E2L1_AAAGAACTCACTGTTT	Mono	1.26869	18.4443	10.6577	-0.374207	0	12.1753	1.61687	7.6935	10.556	-0.229499	0	9.39591	0.132137	0	12.4644	2.10477	9.8036	9.39591	-0.214425	0
E2L1_AAAGAACTCTTCCACG	NK	-5.98668	6.65916	12.5244	-0.258294	0	12.3392	-0.115669	0	12.9551	0.640433	7.13232	10.0231	-0.239024	0	10.0231	-0.275282	0	13.3437	1.92603	0
E2L1_AAAGAACTCTTCTGGC	NK	-5.06991	3.51495	11.7242	0.101724	0	12.873	-0.282649	0	11.7448	0.138881	0	0	-0.338117	0	9.14133	-0.278121	0	12.1391	1.69957	0
E2L1_AAAGGATAGACTCAAA	NK	-6.78953	5.5317	12.3934	-0.0935206	0	7.44396	-0.162976	0	13.1127	0.161107	0	9.93516	-0.225081	0	10.5196	-0.337843	0	13.2558	2.00731	0
E2L1_AAAGGATAGCGTCTGC	CD8 T	2.59121	1.32023	11.6197	-0.301328	0	7.27893	-0.108393	0	16.6894	2.25408	8.4255	8.45339	-0.256787	0	10.4503	-0.303097	0	10.4503	-0.151731	0
E2L1_AAAGGATAGTAATTGG	Mono	0.348233	11.9331	11.2641	-0.31172	0	11.9035	1.53571	6.66136	11.0239	-0.314803	0	10.0949	0.100199	0	12.2638	2.28704	9.64883	10.0949	-0.139219	0
E2L1_AAAGGATAGTACTGTC	Mono	1.67679	19.7103	10.5884	-0.371356	0	12.9539	1.66727	7.22613	10.3658	-0.266559	0	8.47602	-0.0109369	0	11.9318	2.08819	6.23574	6.89914	-0.317756	0
E2L1_AAAGGATCACCGTCGA	CD8 T	2.31556	0.318101	11.3094	-0.311078	0	11.1507	-0.194302	0	16.4084	1.93009	8.76913	9.57371	-0.145133	0	8.9897	-0.135914	0	9.57371	0.00998069	0
E2L1_AAAGGATCACTGCTTC	NK	-4.84298	4.05446	11.8565	-0.237157	0	11.8907	-0.208295	0	13.0653	0.174274	0	10.8569	-0.324819	0	9.85764	-0.198783	0	11.6639	1.23048	8.97975
E2L1_AAAGGATGTATTGCCA	CD8 T	4.50857	-0.736742	11.6668	-0.128274	0	12.2609	-0.197452	0	16.8306	1.54964	8.35995	0	-0.264115	0	10.6672	-0.130789	0	10.0827	-0.0926961	0
E2L1_AAAGGATGTGCTAGCC	CD4 T	-0.237033	-2.99694	11.5804	0.0108678	0	15.5738	2.03525	0	6.51975	-0.184026	0	8.00057	-0.241204	0	8.99776	-0.257466	7.59918	11.3174	-0.123942	0
E2L1_AAAGGATGTGGCTGCT	B	11.5515	7.12473	16.4614	0.814688	6.54608	12.2188	-0.275192	0	12.626	-0.140513	0	8.60716	-0.278459	0	9.60531	-0.176095	0	8.60716	-0.181322	0
E2L1_AAAGGATTCAAGCTGT	CD4 T	-4.41681	-4.97872	11.1089	0.00708618	0	15.3975	2.1231	0	6.13921	-0.102217	0	0	-0.174786	0	10.1095	-0.0956912	0	9.69491	-0.148704	0
E2L1_AAAGGATTCATGAGAA	CD8 T	0.664234	1.10338	11.5972	-0.190988	0	6.92238	-0.18058	0	16.4271	1.95912	7.34174	10.5977	-0.310587	0	10.5977	-0.134511	0	10.9194	-0.0160716	0
E2L1_AAAGGGCAGAGGTATT	Mono	2.02656	13.4918	10.8308	-0.331905	0	12.6204	1.52762	8.88664	10.9544	-0.331905	6.89576	10.2463	0.169318	0	12.5672	2.11253	9.69269	9.98346	-0.209465	0
E2L1_AAAGGGCAGGCACCAA	B	15.8011	5.64448	16.4048	0.912294	6.94194	6.99189	-0.174602	0	11.3235	-0.301995	0	8.1063	-0.301995	0	9.10368	-0.137263	6.94194	8.1063	-0.142754	0
E2L1_AAAGGGCCAAAGGGCT	B	13.8442	7.33784	16.7116	0.811315	0	6.99235	-0.159222	0	11.2975	-0.236428	0	0	-0.291576	0	9.71331	-0.177477	0	9.12921	-0.22875	0
E2L1_AAAGGGCCAAGCGATG	Mono	-1.60379	14.8903	11.7056	-0.310071	0	12.5745	1.74154	8.07198	12.2815	-0.269893	0	10.9283	-0.0240773	0	13.4779	1.85348	8.39284	10.4432	-0.306038	0
E2L1_AAAGGGCGTAGACTGG	CD4 T	-0.988451	-3.00555	11.3387	-0.192416	0	15.3867	1.60139	0	11.5849	-0.202194	0	0	-0.207064	0	9.34041	-0.0806373	0	10.9239	-0.130331	0
E2L1_AAAGGGCGTCGAATGG	CD4 T	-5.06385	-5.273	11.0214	-0.0962489	0	15.0754	1.33054	0	11.3903	-0.193408	0	9.43779	-0.0385604	0	9.43779	-0.193408	0	10.4367	0.148295	0
E2L1_AAAGGGCGTGGATCGA	CD4 T	-4.58802	-3.5981	10.7157	-0.0666524	0	15.2974	2.10377	8.31314	11.6134	-0.200831	0	9.13243	-0.212126	0	9.13243	-0.203241	0	10.938	-0.0870081	0
E2L1_AAAGGGCTCATTGCGA	NK	-5.51659	5.81821	12.9907	-0.128115	0	7.39896	-0.10928	0	14.3772	0.275914	0	8.99335	-0.121305	0	10.5764	-0.151653	0	12.3127	2.03081	7.22018
E2L1_AAAGGGCTCGGCCAAC	CD4 T	-5.93754	-5.59874	11.494	-0.0717714	0	15.467	1.91925	0	11.4575	-0.157748	0	9.03685	-0.166883	0	10.8422	-0.0447175	0	10.3571	-0.0903856	0
E2L1_AAAGGGCTCTAATTCC	CD4 T	-2.82918	-3.13609	10.5584	-0.0598447	0	15.0928	1.78615	6.98932	10.5599	-0.200597	0	8.24025	-0.307736	0	10.2367	-0.255059	0	10.2367	-0.0805763	0
E2L1_AAAGGGCTCTCCCATG	CD4 T	-1.34829	-1.93036	9.7989	-0.143131	0	14.0704	1.93354	0	10.7454	-0.0743527	0	7.63464	-0.233933	0	8.631	-0.170735	0	9.95075	-0.206017	0
E2L1_AAAGGTAAGCCTCATA	Mono	-2.00298	17.7059	11.5882	-0.266916	0	12.5428	1.60359	0	11.6215	-0.369842	0	8.34426	0.182573	6.16735	11.984	2.11833	8.9574	10.3409	-0.316234	0
E2L1_AAAGGTACAATCGCAT	Mono	-2.5973	10.3932	11.4167	-0.367235	0	12.9568	1.71853	0	10.9935	-0.325381	0	10.594	0.13738	0	10.7009	2.24856	0	8.89568	-0.26694	0
E2L1_AAAGGTAGTACTGTTG	Mono	-1.75669	14.4738	11.66	-0.244171	0	13.7341	1.78219	8.91775	11.8524	-0.384928	0	8.49367	-0.00140303	0	12.3968	1.96936	9.08734	9.0773	-0.332433	0
E2L1_AAAGGTAGTTTCGCTC	NK	-8.89088	3.44262	11.4744	-0.189278	0	12.2432	-0.154103	0	11.8371	0.146234	0	10.6674	-0.328894	0	11.667	-0.265874	0	12.5737	1.58892	7.57203
E2L1_AAAGGTATCAACACGT	B	15.7948	7.45334	15.8862	1.12181	0	10.4661	-0.27504	0	11.5255	-0.157843	0	8.82329	-0.208703	0	11.1427	-0.153802	0	8.82329	-0.099245	0
E2L1_AAAGGTATCACTACGA	CD8 T	3.49684	1.93208	11.5697	-0.148836	0	11.0716	-0.266048	0	16.6146	2.46672	8.83298	10.5701	-0.107068	0	10.5701	-0.0302571	0	10.2484	-0.1961	0
E2L1_AAAGGTATCCGTCACT	Mono	-1.99242	15.0389	11.3781	-0.292565	0	14.186	1.80601	7.49132	10.9282	-0.298083	0	9.89362	0.149391	0	12.3778	2.165	9.22266	8.57396	-0.237739	0
E2L1_AAAGGTATCGCTAAAC	Mono	3.4751	16.6915	10.9251	-0.346501	0	12.4138	1.76334	6.49274	10.7845	-0.242365	0	6.69043	0.176679	0	11.3208	2.18581	9.06429	8.67991	-0.174026	0
E2L1_AAAGGTATCTCCCTAG	CD8 T	4.40946	1.80306	10.6975	-0.357981	0	11.0724	-0.0985692	0	16.8981	2.21004	8.38107	7.5345	-0.262634	0	9.52865	-0.299856	0	7.5345	-0.127897	0
E2L1_AAAGTCCAGACTCCGC	CD8 T	3.21635	2.66131	11.6405	-0.235456	0	11.6107	-0.175553	0	16.8414	2.10008	0	0	-0.18198	0	10.0564	0.0686678	0	9.05776	0.0331492	0
E2L1_AAAGTCCAGGTACTGG	Mono	-1.41074	13.0403	12.2793	-0.367218	0	13.1602	1.73883	0	11.8241	-0.3252	0	10.3541	-0.0179301	5.95311	13.3166	1.94211	9.25393	10.0325	-0.266531	0
E2L1_AAAGTCCCAAGAAACT	CD8 T	2.48474	-1.59208	12.6839	-0.0401337	0	12.1389	-0.211884	0	15.5725	2.0136	0	10.4623	-0.258093	0	10.4623	-0.267389	7.77734	9.87782	-0.155852	0
E2L1_AAAGTCCCAGAAGTTA	Mono	-5.06487	10.7496	11.4308	-0.297646	0	11.974	1.69188	0	9.50109	-0.396051	0	10.2615	0.0914785	0	12.102	2.05393	0	8.26502	-0.293546	0
E2L1_AAAGTCCCATGGCTAT	CD4 T	0.0881459	-3.91017	12.4305	-0.223577	0	14.8954	2.05425	0	12.1354	-0.232567	0	9.43232	-0.131378	0	10.753	-0.120811	0	11.0159	-0.0751905	0
E2L1_AAAGTCCGTCTAATCG	NK	-8.61728	2.18813	12.0669	-0.237387	0	12.0475	-0.209029	0	14.4584	0.0338795	8.8884	9.0693	-0.270044	0	10.3896	-0.262214	0	12.3148	1.72811	7.30952
E2L1_AAAGTCCTCACGTCCT	Mono	2.5572	12.9227	11.5956	-0.0769978	0	12.0123	0.8986	8.41127	10.824	-0.241541	0	10.2338	0.2932	0	12.513	2.25028	8.41127	9.01302	-0.241541	0
E2L1_AAAGTCCTCCATTGTT	Mono	1.29052	18.501	10.9343	-0.219226	0	12.908	1.62918	5.86762	10.5314	-0.318658	0	9.45022	0.176459	5.86762	12.4484	2.15202	10.0919	9.12881	-0.260397	0
E2L1_AAAGTGAAGATACAGT	NK	-8.38437	6.56671	11.4767	-0.113049	0	7.17539	-0.192947	0	13.9913	0.177726	0	9.8928	-0.199319	0	11.2138	-0.247565	0	15.3671	1.49841	8.26186
E2L1_AAAGTGAAGCTAGATA	B	13.0258	6.97839	17.2073	0.93221	6.34831	7.15023	-0.345793	0	12.7543	-0.25276	0	9.30268	-0.240472	0	11.1084	-0.249552	0	10.3015	-0.194716	0
E2L1_AAAGTGACACTCATAG	CD8 T	2.84069	3.24919	11.3289	-0.292178	0	12.1431	-0.292178	0	17.115	2.12599	9.51358	0	-0.233143	0	9.00919	-0.0429182	0	9.00919	0.0955343	0
E2L1_AAAGTGACAGAACCGA	Mono	0.2675	14.6077	11.226	-0.319526	0	12.9419	1.37564	7.06815	11.703	-0.261929	0	8.64401	0.336515	0	12.4986	2.28379	9.86626	10.4488	-0.192332	0
E2L1_AAAGTGACATAAGATG	NK	-7.15669	4.82561	11.8728	-0.107867	0	12.2267	-0.266691	0	14.82	0.312457	0	9.06775	-0.135124	0	9.06775	-0.266691	0	13.4575	1.49093	7.95369
E2L1_AAAGTGACATACCATG	NK	-6.93012	5.10498	10.6333	-0.120555	0	7.1087	-0.274352	0	14.9589	0.460587	0	10.955	-0.277427	0	9.63418	-0.269667	0	10.955	1.39782	8.37344
E2L1_AAAGTGAGTATAGGAT	CD8 T	0.603877	1.95144	11.4933	-0.315358	0	11.0373	-0.19888	0	16.6402	2.21587	8.88364	8.17585	-0.205011	0	9.75748	-0.315358	0	10.4938	-0.00983367	7.30478
E2L1_AAAGTGAGTATGGTTC	Mono	-0.104287	12.3264	10.923	-0.288489	0	13.2968	1.05878	0	12.6878	-0.288489	0	7.75896	0.197067	0	12.7067	2.06344	8.54741	10.5606	-0.146643	0
E2L1_AAAGTGAGTCGCTTGG	Mono	-3.02868	16.1537	11.5075	-0.385637	0	11.5238	1.51007	0	12.0218	-0.290999	0	10.508	0.062305	0	12.1854	2.04855	9.64941	10.7708	-0.281141	0
E2L1_AAAGTGATCATTGCCC	CD8 T	2.83263	2.72365	11.2332	-0.189876	0	11.7483	-0.0945149	0	16.866	1.23374	10.1055	0	-0.189876	0	10.4263	-0.189876	0	10.4263	0.22618	0
E2L1_AAAGTGATCTGGCCTT	NK	-6.62461	4.70401	11.7793	-0.0310567	0	7.43925	-0.234279	0	13.7964	0.201294	0	10.5575	-0.303978	0	0	-0.228589	0	11.9719	1.90719	0
E2L1_AAAGTGATCTGTCAGA	CD8 T	7.82575	4.13864	11.3195	-0.290331	0	11.105	-0.229489	0	17.0752	2.05471	6.95474	9.15152	-0.232691	0	8.15405	-0.107803	0	10.7348	-0.044469	0
E2L1_AAAGTGATCTTAGCCC	Mono	2.98088	17.0863	11.4583	-0.338685	0	12.3589	1.37949	7.54939	10.9637	-0.338685	0	10.2366	0.0797331	0	11.1535	2.2742	10.2433	9.06814	-0.102954	0
E2L1_AAATGGAAGACGACTG	CD4 T	-3.53083	-0.23627	11.5771	-0.14133	0	15.3131	1.98554	7.29826	11.96	-0.218391	0	8.25945	-0.222973	0	10.8405	-0.0463271	0	9.84127	-0.152179	0
E2L1_AAATGGAAGCTAGTTC	Mono	2.12276	12.5639	11.0518	-0.412895	0	12.3019	1.79737	6.12309	10.7168	-0.322113	0	8.59545	0.196178	0	12.6794	1.96564	9.42627	9.59359	-0.204318	0
E2L1_AAATGGACAGGTAGTG	CD8 T	3.98802	1.53963	10.8352	-0.252501	0	11.2278	-0.123565	0	16.8976	1.92154	8.26406	8.25418	-0.201129	0	10.5723	-0.194955	0	9.25182	-0.0860303	0
E2L1_AAATGGACATCGATGT	CD4 T	-4.04834	-5.69915	11.567	-0.0991883	0	15.067	1.84922	0	12.245	-0.12554	0	0	-0.175813	0	10.2458	-0.183404	7.09569	10.2458	-0.063083	0
E2L1_AAATGGAGTGCGGCTT	B	14.6511	6.68752	15.8064	0.898292	0	11.3377	-0.160703	0	11.4813	-0.173845	0	8.75438	-0.0163877	0	9.75271	-0.239555	0	9.75271	-0.173845	0
E2L1_AAATGGAGTTGGGTTT	CD8 T	1.07673	1.60723	11.8572	-0.0969735	0	12.1853	-0.192818	0	16.6318	1.5506	10.6735	8.16142	-0.192818	0	11.157	-0.00467922	0	10.7422	0.223207	0
E2L1_AAATGGAGTTGTATGC	B	15.3052	7.25214	16.715	0.788142	8.02107	12.9004	-0.105731	0	6.12181	-0.19913	0	9.2457	-0.18519	0	9.82987	-0.140898	0	9.2457	-0.244433	0
E2L1_AAATGGATCAAAGCCT	Mono	2.1475	14.7899	12.0174	-0.25707	0	11.7459	1.17705	0	10.9025	-0.185618	0	7.85334	0.35337	0	12.4323	2.35087	8.90357	7.85334	-0.178175	0
E2L1_AAATGGATCATCCTGC	Mono	-4.96048	18.2913	10.7618	-0.315848	0	12.2315	1.36317	0	10.9695	-0.130586	0	9.40051	0.106255	0	12.0176	2.10128	8.81454	9.40051	-0.120254	0
E2L1_AAATGGATCCGGCAGT	Mono	3.04022	19.8472	12.2522	-0.294894	0	13.3678	1.13737	9.23115	10.1163	-0.294894	0	9.37963	0.268334	0	12.9012	2.40324	11.0368	6.80545	-0.143028	0
E2L1_AAATGGATCGCTAGCG	B	14.3584	9.16417	15.9617	0.977166	0	7.43034	-0.290662	0	12.2287	-0.180349	0	8.90943	-0.228221	0	11.9068	-0.233604	0	11.229	-0.125193	0
E2L1_AAATGGATCTAGATCG	Mono	2.76157	15.1584	11.2236	-0.33903	0	11.6309	1.52206	0	10.9168	-0.16696	0	9.41773	0.0627212	0	12.5858	2.02131	10.0146	10.002	-0.278618	0
E2L1_AAATGGATCTCTCCGA	CD8 T	7.36608	-0.63906	10.7958	-0.333502	0	7.2634	-0.151127	0	16.8343	2.04147	8.81635	9.57445	-0.274841	0	9.57445	-0.172317	0	0	-0.126264	0
E2L1_AACAAAGAGATGCAGC	B	15.9546	8.13564	16.4417	1.53641	0	10.6356	-0.265065	0	11.2348	-0.265065	0	0	-0.265065	0	9.18209	-0.0131481	0	8.18457	-0.143305	0
E2L1_AACAAAGAGGCACAAC	Mono	-0.923011	12.9416	10.8738	-0.39159	0	13.43	1.76669	8.68289	11.2363	-0.248177	0	9.41577	0.203634	0	12.8733	2.00325	9.68113	7.42209	-0.39159	0
E2L1_AACAAAGAGGGCTGAT	CD8 T	7.76979	0.398533	10.9703	-0.202339	0	12.2811	-0.138865	0	16.854	1.99751	7.38301	8.6512	-0.265423	0	9.23497	-0.146667	0	7.65479	-0.235816	0
E2L1_AACAAAGCACTCCACT	Mono	0.661343	15.9927	11.7689	-0.387694	0	12.3815	1.65938	6.29145	11.8102	-0.339904	0	10.0043	0.0603836	0	13.3535	2.06615	9.5967	10.2671	-0.282158	0
E2L1_AACAAAGCATAGAGGC	NK	-4.82202	4.32078	11.8829	-0.211067	0	7.59185	-0.233417	0	12.0529	0.221544	0	0	-0.177117	0	10.661	-0.160067	0	13.0753	1.88749	7.63563
E2L1_AACAAAGGTAATGTGA	Mono	-2.58045	9.94276	12.3125	-0.334588	0	7.91004	1.67956	7.62446	11.6354	-0.226509	0	13.4823	0.24616	7.62446	9.31453	2.22407	6.63175	9.31453	-0.206319	0
E2L1_AACAAAGGTAGGACCA	NK	-5.62929	5.61329	11.8071	-0.0483065	0	7.30706	-0.153927	0	11.2305	0.25285	0	0	-0.233863	0	11.5848	-0.233863	0	13.3918	1.19904	0
E2L1_AACAAAGGTATGATCC	CD4 T	-1.85278	-1.8455	11.6991	-0.192509	0	15.2631	2.03406	6.72295	11.7684	-0.217242	0	9.00107	-0.131118	0	9.00107	-0.269129	0	9.00107	-0.0080338	0
E2L1_AACAAAGTCGCACGAC	CD4 T	-2.29741	-3.65095	11.1787	-0.206159	0	14.672	2.02361	0	12.4357	-0.274199	0	8.37511	-0.219979	0	10.3719	-0.15853	0	10.9565	-0.0825486	0
E2L1_AACAAAGTCTCCTGAC	Mono	-5.24841	17.2562	10.4331	-0.288396	0	12.7081	1.6722	7.85103	10.4728	-0.286601	0	9.84866	0.145564	0	12.3068	2.15336	9.58362	8.43623	-0.23175	0
E2L1_AACAAAGTCTGCGGAC	Mono	0.666504	21.4555	10.5959	-0.276922	0	11.5629	1.50085	0	9.70894	-0.280203	0	9.13809	0.312734	0	11.5283	2.11915	9.89874	9.30773	-0.334874	0
E2L1_AACAACCAGGTCGTCC	Mono	-2.91768	9.80738	11.6692	-0.227248	0	12.8817	1.69054	6.35256	11.1241	-0.332896	0	10.6697	0.0145349	0	10.8622	2.07552	0	7.86764	-0.327847	0
E2L1_AACAACCAGGTCGTGA	CD8 T	1.83986	1.41489	12.1207	-0.231296	0	11.9526	-0.109471	0	16.6661	2.15806	9.72894	9.21589	-0.177437	0	10.5364	-0.109471	0	10.2147	0.146577	0
E2L1_AACAACCCAAATGGAT	B	13.7233	7.82752	16.3164	1.15287	7.12337	10.7612	-0.292282	0	10.145	-0.292282	0	7.98671	-0.167644	0	10.7892	-0.0644961	0	7.98671	-0.127137	0
E2L1_AACAACCGTCGGAACA	Mono	3.07957	14.9232	11.1556	-0.362083	0	12.55	1.63037	6.35463	10.2164	-0.262229	0	8.57378	0.0230194	0	12.0728	2.23975	8.66239	7.99071	-0.1967	0
E2L1_AACAACCGTGCCTACG	Mono	2.31782	17.1398	11.1391	-0.325519	0	11.8879	1.78757	6.62329	10.6503	-0.373508	0	9.98787	0.0390033	0	12.6241	2.14314	10.0023	9.14101	-0.171534	0
E2L1_AACAACCTCACACGAT	CD8 T	2.54439	2.60275	11.7279	-0.0970563	0	11.0865	0.0193297	0	16.6711	1.97156	8.6734	9.40768	-0.113178	0	9.99194	-0.0934083	0	10.4066	0.183976	0
E2L1_AACAACCTCATGAGTC	CD4 T	-2.68701	-2.04926	10.9306	-0.179425	0	15.4838	1.83335	0	11.3596	-0.142477	0	7.93571	-0.254361	0	10.738	-0.251052	0	9.51674	-0.0785449	0
E2L1_AACAACCTCGATTCCC	Mono	-3.35775	16.2937	11.2556	-0.320162	0	12.3735	1.74234	7.51949	12.8363	-0.273105	0	8.6736	0.0265278	0	11.9435	2.04226	9.51358	8.6736	-0.152124	0
E2L1_AACAACCTCTAGGAAA	Mono	1.36201	16.041	11.1659	-0.182738	0	12.9543	1.57398	6.71089	10.2325	-0.139366	0	7.17526	0.0899317	0	12.523	1.98145	8.70052	9.16776	-0.108685	0
E2L1_AACAAGAAGCTGAGTG	DC	-9.02391	14.7885	10.7104	-0.252523	0	14.3797	1.45799	7.98119	10.0855	-0.208426	0	14.3065	2.22143	9.56234	9.97397	0.41885	0	9.97397	-0.303389	0
E2L1_AACAAGACACAGAGAC	CD8 T	5.46694	4.39306	10.9026	-0.13948	0	6.61195	-0.134702	0	17.0436	1.98749	8.13641	9.31912	0.0199355	0	10.318	0.0305539	0	10.0552	-0.0828874	0
E2L1_AACAAGACATAGCTGT	NK	-5.07915	3.82705	12.5406	-0.167645	0	12.3559	-0.314998	0	11.1125	0.343844	0	8.63713	-0.201854	0	10.6344	-0.250344	0	12.6337	1.6009	0
E2L1_AACAAGAGTAGTGCGA	CD4 T	-6.04859	-5.47431	11.3174	-0.187746	0	15.5701	1.77573	7.49767	11.1626	-0.259872	0	0	-0.202396	0	11.0545	-0.259872	0	11.3174	-0.00624404	0
E2L1_AACAAGAGTGTCATGT	Mono	-0.394097	11.5101	11.7746	-0.28211	0	13.5433	1.48918	7.82583	12.5152	-0.230932	0	9.19173	0.159543	0	13.1436	1.97571	10.28	10.1905	-0.219589	0
E2L1_AACAAGAGTTGTGCCG	NK	-6.27937	4.79248	11.9438	-0.155316	0	13.1049	-0.11547	0	15.2782	0.389038	0	9.62335	-0.300941	0	11.2071	-0.1672	0	12.8696	1.73038	0
E2L1_AACAAGATCAGCGCAC	CD4 T	-1.88449	-1.63881	11.8325	-0.108455	0	15.6591	2.03764	0	12.1836	-0.195496	0	7.93117	-0.162289	0	10.2484	-0.292902	0	11.0958	0.0206817	0
E2L1_AACAAGATCCTATGGA	B	14.4844	5.4977	15.7854	1.14627	0	7.26966	-0.174561	0	12.004	-0.257427	0	0	-0.250421	0	9.11559	-0.255598	0	9.11559	-0.144166	0
E2L1_AACAAGATCTTTGGAG	Mono	-3.89336	17.7504	11.4623	-0.318367	0	13.0422	1.80237	6.06286	10.1715	-0.32126	7.05203	6.88902	0.241315	0	12.1625	2.25287	10.7424	8.46584	-0.369474	0
E2L1_AACACACAGCTATCTG	Mono	-4.68054	16.2943	10.9325	-0.413151	0	12.738	1.67806	7.55296	10.7098	-0.360978	0	9.81791	0.0601899	0	12.2317	2.11666	9.13279	8.23614	-0.215393	0
E2L1_AACACACCAGACGGAT	B	14.3787	7.29362	16.9969	1.12254	6.88164	7.16628	-0.271563	6.88164	12.743	-0.182377	6.88164	10.1908	-0.218837	0	10.6055	-0.125995	0	10.1908	-0.182377	0
E2L1_AACACACCATTGAAGA	Mono	-2.22618	12.5137	12.1443	-0.394021	0	13.4004	1.77068	5.6009	11.4807	-0.217324	0	10.7823	0.161412	0	13.3666	2.16766	8.57465	7.97983	-0.29647	0
E2L1_AACACACCATTGACAC	CD8 T	1.06471	1.33312	11.982	-0.221026	0	6.90384	-0.334367	0	16.4764	2.11384	9.29882	9.52414	-0.176286	0	8.5261	0.0625594	0	10.5232	0.0955668	0
E2L1_AACACACGTCAATGGG	CD4 T	-2.69146	-4.03028	11.6458	-0.189584	0	15.0869	1.57494	8.44787	12.1753	-0.137222	0	8.06583	-0.204178	0	10.0618	-0.100869	0	11.3829	-0.185199	0
E2L1_AACACACGTCGAGTGA	CD8 T	5.11591	2.77109	11.2352	-0.191642	0	6.80661	-0.134854	0	16.571	1.94134	8.43416	0	-0.0882634	0	10.9134	-0.0758392	0	10.4986	0.215091	0
E2L1_AACACACGTCGTATTG	CD4 T	-5.03885	0.279047	11.2343	-0.280556	0	15.0093	1.67813	0	12.7327	-0.0469577	0	0	-0.280556	0	10.2349	-0.280556	0	11.4042	0.0119202	0
E2L1_AACACACGTGGGCTCT	Mono	2.74643	13.5122	10.6136	-0.277735	0	11.3937	1.58239	0	11.6594	-0.2759	0	9.47724	0.0560444	0	11.4017	2.07297	10.0617	8.15835	-0.273464	0
E2L1_AACACACTCAGAATAG	Mono	-0.696683	17.6285	11.9839	-0.288761	0	12.2656	1.69951	8.3734	11.2768	-0.286749	0	0	0.155708	0	13.2467	2.02422	9.04984	8.66512	-0.327875	0
E2L1_AACACACTCTATTCGT	Mono	-3.22139	13.7612	11.3919	-0.2973	0	13.5751	1.74418	7.74601	11.5702	-0.295418	0	10.4855	0.140418	6.17443	12.1852	2.18126	8.48029	10.293	-0.396228	0
E2L1_AACAGGGAGAGAGGTA	CD4 T	-5.40794	-5.34734	11.9742	-0.137863	0	15.3369	1.67034	0	11.4748	-0.27421	0	0	-0.27421	0	11.2375	-0.216263	0	9.65375	0.0272989	0
E2L1_AACAGGGAGATTAGTG	Mono	-2.21909	17.4796	11.214	-0.267014	0	13.6472	1.65595	7.79756	10.8066	-0.371139	0	7.5208	0.192468	0	12.6006	2.16464	8.79431	7.5208	-0.262676	0
E2L1_AACAGGGAGCAAGGAA	B	16.0089	7.95572	16.6696	0.93922	0	12.2694	-0.144344	0	11.3736	-0.281064	0	10.3853	-0.216573	0	10.3853	-0.222133	0	8.3885	-0.167131	0
E2L1_AACAGGGAGGATGCGT	CD4 T	-3.19132	-2.98434	11.1821	-0.201194	0	15.4722	1.85428	7.46403	11.6045	-0.210681	0	9.37628	-0.159651	0	10.6969	-0.271161	0	9.37628	-0.199391	0
E2L1_AACAGGGAGTCGCTAT	CD8 T	6.21536	4.22202	11.6182	-0.213063	0	10.977	-0.0200357	0	16.9162	1.56781	7.61953	0	-0.156351	0	10.297	-0.0847853	0	9.88234	0.0316175	0
E2L1_AACAGGGAGTGTTGTC	B	11.8643	7.94194	17.2194	0.564962	0	11.3052	-0.174493	0	11.7887	-0.249548	0	8.5298	-0.303159	0	11.8482	-0.19224	0	8.5298	-0.0351045	0
E2L1_AACAGGGCAACGTTAC	NK	-5.32209	3.73804	12.5568	-0.182639	0	6.9805	-0.264605	0	11.7626	0.173308	0	0	-0.329541	0	11.277	-0.197535	0	12.9287	1.7131	0
E2L1_AACAGGGCACCAACAT	Mono	-4.36302	19.0092	10.8286	-0.251264	0	11.8302	1.56425	7.33023	12.9215	-0.257308	0	7.95914	0.135512	0	12.1501	2.2548	8.32574	8.37273	-0.358053	0
E2L1_AACAGGGCATATGAAG	NK	-5.77836	6.11749	12.5107	-0.109557	0	7.16683	-0.187712	0	14.9463	0.0318988	0	8.81325	-0.145292	0	10.8108	-0.315475	0	13.3337	1.91435	8.56823
E2L1_AACAGGGGTCGCAGTC	CD4 T	-3.41715	-4.68803	10.8743	-0.230051	0	15.6491	1.60535	0	11.0517	-0.0178279	0	8.29322	-0.230051	0	10.6115	-0.160489	0	9.29092	-0.0764538	0
E2L1_AACAGGGGTGAGACGT	CD8 T	4.64919	-2.64089	11.5459	-0.212758	0	7.35769	-0.148923	7.67567	16.338	1.91898	7.67567	8.74142	-0.0324954	0	11.0607	-0.213986	0	9.73973	0.283601	0
E2L1_AACAGGGTCGAATCCA	B	15.2744	8.5226	16.3498	0.845328	0	12.1079	-0.261114	0	10.3873	-0.261114	0	10.8857	-0.191886	0	10.3011	-0.134594	0	0	-0.0776595	0
E2L1_AACAGGGTCTTCGACC	NK	-6.0572	6.44264	10.1159	-0.0998124	0	7.42128	-0.120402	0	12.544	0.198991	0	0	-0.138106	0	12.2848	-0.179079	0	12.1149	1.53455	7.58157
E2L1_AACCAACAGCAGCAGT	CD4 T	-5.04124	-4.36479	11.534	-0.192825	0	15.5339	2.07722	0	12.5402	-0.209286	0	8.95149	-0.314226	0	10.2717	-0.0324078	0	11.2711	-0.242382	0
E2L1_AACCAACAGGGAACAA	B	14.7045	8.1125	15.7049	0.532139	0	11.3083	-0.18264	0	11.4736	-0.204336	0	11.8886	-0.196337	0	10.0151	-0.264904	0	9.43083	-0.204336	0
E2L1_AACCAACCAATACGAA	Mono	2.21618	12.689	10.9794	-0.28135	0	12.0736	1.67395	6.29013	11.6228	-0.34276	0	9.88073	0.00116665	0	11.7161	2.13331	10.7319	8.07719	-0.224114	0
E2L1_AACCAACCACGACTAT	B	15.1781	7.43802	15.7471	0.721517	0	11.4484	-0.231425	0	11.808	-0.242283	0	9.08443	-0.235112	0	10.6676	-0.184248	0	9.08443	-0.187993	0
E2L1_AACCAACCAGTGCCTG	NK	-5.1424	5.84225	12.1415	-0.121123	0	12.1756	-0.316955	0	13.2979	0.0312458	0	9.14377	-0.259981	0	11.7266	-0.316955	0	12.6009	1.31589	9.64019
E2L1_AACCAACCATTCTCTA	CD4 T	-2.09708	-1.33117	10.6867	-0.0749118	0	15.5171	1.98937	7.10701	10.4502	-0.212914	0	7.37258	-0.172701	0	9.68753	-0.266313	0	11.065	-0.0513186	0
E2L1_AACCAACGTGAGTTTC	B	11.3274	6.41579	16.8295	1.04441	0	10.9647	-0.073765	0	11.806	-0.260018	0	0	-0.353145	0	10.0726	-0.304976	0	10.3943	-0.253083	0
E2L1_AACCAACTCAGTCCGG	CD8 T	2.76448	2.75952	10.9533	-0.309317	0	6.99414	-0.0128461	0	16.5706	2.3979	8.42525	8.63428	-0.0770941	0	8.63428	-0.250023	0	8.63428	0.230482	0
E2L1_AACCAACTCCACCCTA	Mono	-2.0328	14.7028	11.4905	-0.196633	0	13.4438	1.25924	8.39332	11.7561	-0.26761	0	9.90655	0.220531	0	13.1147	2.06804	8.39332	7.91105	-0.26761	0
E2L1_AACCAACTCCACGTAA	DC	-3.00976	12.6025	12.219	-0.309885	0	12.854	1.06363	7.68306	12.1693	-0.427825	0	8.31634	0.960103	0	8.31634	1.44642	5.70397	9.31408	-0.203	0
E2L1_AACCAACTCGAACACT	NK	-7.1442	3.9136	11.6406	-0.0512842	0	11.5664	-0.307106	0	14.4255	0.217308	0	9.3205	-0.252502	0	10.6411	-0.302755	0	13.0189	1.6041	7.15221
E2L1_AACCAACTCTGTCGTC	CD4 T	-1.99073	-9.13358	9.15275	-0.139833	0	15.0931	1.9691	0	5.92552	-0.215541	0	0	-0.176126	0	9.73686	-0.26788	0	10.4732	-0.191049	0
E2L1_AACCACAAGAGGTTTA	CD8 T	0.865017	2.87375	10.9146	-0.174924	0	11.4348	-0.177989	0	16.5304	2.36859	8.63352	8.33335	-0.0839417	0	10.6517	-0.177989	0	12.499	0.0317942	0
E2L1_AACCACAAGCATCGAG	CD4 T	-3.97131	-5.97964	12.6874	-0.0971438	0	15.0253	1.61644	6.83072	11.3841	-0.186929	0	9.68895	-0.296499	0	10.2733	-0.11921	0	10.2733	-0.111968	0
E2L1_AACCACAAGGCAGGTT	CD4 T	-1.74648	-0.98994	11.0197	-0.129551	0	15.4018	2.03064	7.67289	11.3939	-0.206131	0	10.0204	-0.269017	0	10.8677	-0.114645	0	10.2832	0.0108556	0
E2L1_AACCACAAGTTCACTG	NK	-6.29246	3.90744	11.7188	-0.0997161	0	7.83886	-0.253911	0	12.0927	-0.0157751	0	8.55225	-0.253911	0	10.5494	-0.253911	0	11.5489	1.2463	0
E2L1_AACCACACACATTCGA	CD4 T	-0.561313	-3.16642	11.1711	-0.0771488	0	15.1483	1.51201	8.08514	12.2996	-0.21486	0	0	-0.0780963	0	9.17294	-0.216607	0	10.1717	-0.0957245	0
E2L1_AACCACACAGCCTATA	Mono	-1.49831	16.0307	11.6879	-0.304204	0	12.2617	1.67866	6.30595	11.6865	-0.0142676	0	10.1038	0.268634	0	12.1029	1.99363	9.61137	8.88319	-0.085242	0
E2L1_AACCACAGTAACGGTG	CD4 T	-3.55929	-3.35369	11.9507	-0.153564	0	15.2753	2.00473	8.04412	10.817	-0.228023	0	9.25226	-0.135997	0	10.5728	-0.329287	0	9.83643	-0.114796	0
E2L1_AACCACAGTCACGCTG	Mono	-1.00003	12.8931	11.9421	-0.391158	0	13.6796	1.42228	7.25259	11.4002	-0.391158	0	11.0356	-0.0339084	0	12.9419	2.12003	8.56883	8.04035	-0.121404	0
E2L1_AACCACAGTGGGTTGA	NK	-9.60192	3.04395	11.1007	-0.227189	0	6.85581	-0.25813	0	14.8578	0.164898	8.95149	8.93312	-0.316981	0	7.93606	-0.253325	0	12.5742	1.76941	8.36799
E2L1_AACCACAGTTATCTTC	NK	-5.37564	4.74513	11.8468	-0.103499	0	11.8329	-0.252096	0	12.3091	0.352005	0	10.0404	-0.255308	0	9.04177	-0.247202	0	10.6249	1.7555	0
E2L1_AACCACATCACTGGTA	CD4 T	-5.057	-3.39227	11.4184	-0.0765396	0	15.2346	1.93672	6.6843	11.7014	-0.168185	0	9.68263	-0.227077	0	11.0966	-0.170731	0	10.6817	-0.0994856	0
E2L1_AACCACATCATAGGCT	Mono	1.57911	19.6182	11.5909	-0.383236	0	13.2943	1.69543	8.40212	6.24189	-0.241939	0	8.78636	0.0610859	0	10.7839	2.17103	10.1646	9.78473	-0.383236	0
E2L1_AACCACATCCCAGGCA	CD4 T	-2.04977	-2.40176	10.8836	-0.188487	0	15.2811	1.99874	6.71445	11.7002	-0.101945	0	8.08087	-0.215448	0	10.6614	-0.306419	0	10.6614	-0.155667	0
E2L1_AACCACATCCCATACC	Mono	1.19239	12.3158	11.2442	-0.350026	0	13.5314	1.52657	8.45288	11.8555	-0.242578	0	8.66221	0.150274	0	12.1184	2.1872	10.187	10.2448	-0.350026	0
E2L1_AACCACATCTAGCATG	CD4 T	-4.74831	-1.49135	11.6756	-0.0643307	0	15.4391	1.58458	7.67567	11.2913	-0.0929304	0	0	-0.107174	0	9.86938	-0.0959692	0	10.191	-0.0897287	0
E2L1_AACCACATCTATGTGG	NK	-6.12487	7.02121	12.6815	-0.148007	0	11.7024	-0.242165	0	12.258	0.596472	7.38349	9.09894	-0.187747	0	11.6817	-0.105344	0	13.5559	1.84763	7.38349
E2L1_AACCACATCTCATTGT	CD4 T	-3.26797	-2.17641	10.7223	-0.0253351	0	15.3998	2.16059	8.11025	10.8317	-0.109304	0	8.91705	-0.0783897	0	9.50102	-0.120017	0	11.2366	-0.153388	0
E2L1_AACCACATCTTCTAAC	Mono	-0.0628827	11.4961	11.5994	-0.295263	0	13.6406	1.78628	7.6294	12.1121	-0.400941	0	8.90151	0.223973	0	11.8058	2.02039	8.62575	9.48547	-0.350054	0
E2L1_AACCATGAGAAGCTGC	CD8 T	4.55316	-0.528129	11.3878	-0.311762	0	7.16296	-0.131758	0	16.9571	1.75831	0	0	-0.141232	0	9.8039	-0.254588	0	0	-0.0803286	0
E2L1_AACCATGAGACGACTG	CD4 T	-1.37801	-2.33585	10.9255	-0.0373303	0	15.397	1.81637	0	5.90911	-0.228143	0	0	-0.189539	0	10.4404	-0.279406	0	9.11998	-0.162503	0
E2L1_AACCATGAGAGAAGGT	CD4 T	-5.89089	-2.86028	11.2995	-0.135818	0	15.683	2.00781	0	10.3935	-0.15439	0	8.1342	-0.163639	0	10.452	-0.214574	0	11.2995	-0.134387	0
E2L1_AACCATGAGAGATTCA	NK	-6.34106	3.40576	12.6985	-0.0616439	0	7.26075	-0.210572	0	11.7909	0.426061	0	0	-0.209414	0	10.5838	-0.326174	0	12.4576	1.85941	7.40943
E2L1_AACCATGCAAAGGGCT	CD4 T	-3.95209	-3.9038	11.6881	-0.160013	0	15.5606	1.60762	0	11.5102	-0.121268	0	9.57408	-0.238592	0	9.98864	0.0115883	0	9.57408	-0.114839	0
E2L1_AACCATGCAACAACAA	DC	-4.11023	13.5234	11.4271	-0.322259	0	13.6487	0.909207	8.63149	10.9773	-0.48772	0	10.2054	1.04042	0	9.94265	1.5963	6.47424	0	-0.449652	0
E2L1_AACCATGCAATGGCCC	CD4 T	-2.48951	-4.47141	12.509	-0.0914273	0	14.2509	1.80184	0	10.6853	-0.175135	0	10.0077	-0.236503	0	10.7441	-0.177032	0	10.0077	-0.0526382	0
E2L1_AACCATGCAATTGCGT	Mono	1.63891	14.3252	11.0177	-0.367189	0	13.5661	1.65776	7.82399	11.1418	-0.317762	0	10.0184	0.0805047	0	12.8752	2.21402	9.81921	8.60567	-0.312613	0
E2L1_AACCATGCAGACACCC	CD8 T	0.728693	0.841678	10.5739	-0.241026	0	6.99963	-0.182557	0	15.8234	2.08565	0	8.5767	-0.232938	0	9.57481	-0.10653	0	11.1585	0.0299635	0
E2L1_AACCATGCATGTAACC	CD4 T	-5.79971	-3.90765	11.2546	-0.123011	0	15.5001	1.77007	0	11.3774	-0.142218	0	0	-0.264667	0	10.0854	-0.204463	0	10.67	0.0402056	0
E2L1_AACCATGGTCAGTCCG	Mono	1.0325	18.3202	11.119	-0.396637	0	13.0329	1.68516	8.44937	9.5777	-0.306056	0	7.04188	0.00902841	0	12.675	2.1855	10.1834	8.61953	-0.346629	0
E2L1_AACCATGGTCGTCAGC	Mono	-1.42392	16.1965	11.1736	-0.415753	0	12.7757	1.70811	8.71443	11.8573	-0.325347	0	10.6593	0.221932	0	12.8957	2.06574	9.71271	9.43813	-0.307892	0
E2L1_AACCATGGTTAAGTCC	CD4 T	-5.19656	-3.87648	11.5721	-0.279832	0	15.4911	1.54686	0	10.1964	0.00792636	0	0	-0.279832	0	11.2096	-0.166647	0	11.2096	-0.0984719	0
E2L1_AACCATGTCGACGATT	Mono	-0.890683	16.7214	11.2723	-0.225717	0	12.2486	1.78139	6.26623	11.3677	-0.234429	0	9.3994	0.0796216	0	13.4848	2.12368	9.94927	9.81391	-0.272749	0
E2L1_AACCATGTCGCTTGAA	B	12.8313	8.65896	16.4726	1.2818	0	12.3274	-0.311265	0	12.0121	-0.259097	0	8.23895	-0.18485	0	11.0422	-0.195748	0	9.82072	0.00174066	0
E2L1_AACCATGTCGTTCTAT	CD8 T	5.05152	0.945741	11.6245	-0.0929505	0	10.6894	-0.215623	0	16.8017	2.17694	7.70786	0	-0.213702	0	10.7504	-0.270727	0	9.16714	-0.0966588	0
E2L1_AACCATGTCTGAACGT	Mono	1.01547	12.9114	10.6228	-0.349481	0	12.7748	1.47997	9.17881	9.95965	-0.257578	0	7.82097	0.0383876	0	13.0046	1.8029	9.37115	8.4038	-0.242774	0
E2L1_AACCATGTCTTACGGA	CD4 T	-5.20978	-1.74053	10.5115	-0.216525	0	15.7466	1.76693	0	10.7197	-0.17845	0	8.92856	-0.187207	0	10.7338	-0.180318	0	10.7338	-0.0998805	0
E2L1_AACCCAAAGAGTCAAT	B	11.7748	6.46173	17.0299	0.605361	7.51897	6.91262	-0.245355	0	11.682	-0.117036	0	9.18376	-0.245355	0	10.5042	-0.112611	0	9.7679	-0.117036	0
E2L1_AACCCAAAGCGGTATG	NK	-6.5373	3.25453	12.3798	-0.208672	0	11.7376	-0.0036345	0	12.1453	0.262351	0	9.7962	-0.186668	0	8.79782	-0.344328	0	12.9647	1.58393	0
E2L1_AACCCAACAAACGAGC	Mono	1.61057	19.3685	11.5058	-0.348057	0	12.3484	1.66874	5.92875	11.6275	-0.343157	0	11.2649	-0.00704966	0	12.0531	2.02328	9.36649	10.3909	-0.295299	0
E2L1_AACCCAACAGAGCCCT	Mono	-1.80633	18.8742	10.6005	-0.403575	0	12.3726	1.75005	8.07874	10.4518	-0.403575	0	8.60325	0.226498	0	13.0591	2.04324	9.77548	9.60139	-0.30263	0
E2L1_AACCCAACAGGATCTT	CD4 T	-2.33068	-3.22211	10.3638	-0.0905746	0	14.837	1.76842	0	10.9216	-0.293254	0	7.78426	-0.241826	0	10.9484	-0.128686	7.07772	10.586	-0.00657048	0
E2L1_AACCCAACATGGCTGC	NK	-6.47677	4.27035	11.9382	-0.0900534	0	11.5467	-0.240626	0	15.6267	0.215173	9.17224	8.61953	-0.243939	0	10.6168	-0.101789	7.59227	12.2011	1.87147	0
E2L1_AACCCAAGTAACACGG	NK	-9.53159	1.98809	12.9455	-0.170517	0	6.61465	-0.137028	0	15.7324	0.35545	7.44825	0	-0.315837	0	10.0082	-0.251368	7.44825	11.8816	1.67933	7.44825
E2L1_AACCCAAGTCACTTCC	CD8 T	6.72466	4.67632	10.1443	-0.233667	0	11.0687	-0.233667	0	17.215	1.66231	9.37867	7.82745	-0.0856322	0	8.82427	-0.233667	0	0	-0.121255	0
E2L1_AACCCAAGTGCGGCTT	Mono	1.02228	20.4323	11.0359	-0.326127	0	12.6183	1.68917	6.96747	9.23279	-0.278081	0	9.32122	0.075973	0	11.7599	2.00182	10.205	8.10183	-0.383899	0
E2L1_AACCCAAGTGGACTAG	NK	-5.81014	6.32381	12.1731	-0.277949	0	12.6583	-0.298432	0	13.326	0.249384	0	10.5888	-0.301297	0	11.7582	-0.178395	0	10.9105	1.85615	0
E2L1_AACCCAAGTGTCCAAT	Mono	0.407989	21.289	10.5241	-0.229695	0	7.01479	1.46622	8.2634	10.3271	-0.233401	0	7.07446	0.193482	0	11.6491	2.33191	11.3467	8.65226	-0.295164	0
E2L1_AACCCAATCCCACAGG	CD4 T	-4.85844	-3.16569	11.6026	-0.17208	0	15.7359	1.75481	7.01628	11.4712	-0.244235	0	9.01996	-0.0966263	0	10.6031	-0.191142	0	10.6031	-0.168449	0
E2L1_AACCCAATCGGACGTC	Mono	2.86957	14.1488	11.1633	-0.31731	0	13.4076	1.69859	6.32477	10.6459	-0.17264	0	8.42995	0.141112	0	12.7952	2.15802	10.3078	8.42995	-0.36947	0
E2L1_AACCCAATCTCCTGAC	CD8 T	5.3563	-0.552322	11.621	-0.204677	0	11.0306	-0.151265	0	16.5986	1.88563	6.51799	8.30315	-0.160029	0	11.469	-0.206771	0	9.30086	-0.22465	0
E2L1_AACCTGAAGAGTGACC	CD4 T	-2.66873	-3.7852	11.0925	-0.216369	0	15.2649	1.63782	0	11.2536	-0.225307	0	9.50886	-0.229758	0	10.5079	-0.226256	0	10.5079	-0.0947393	0
E2L1_AACCTGAAGCTCGGCT	CD4 T	-2.62765	-1.94029	11.0361	0.0753909	0	15.0834	1.94404	0	11.795	-0.311849	0	7.87165	-0.164489	0	10.4515	-0.154665	0	10.1886	-0.187629	0
E2L1_AACCTGAAGGTTGACG	NK	-7.33279	1.54974	11.0474	0.051203	0	10.938	-0.173857	0	15.8263	0.532517	8.50067	8.24415	-0.239538	0	10.2406	-0.216916	0	12.0471	1.4821	8.50067
E2L1_AACCTGACAAGGTCGA	CD8 T	5.03363	2.66937	11.5025	-0.265073	0	11.5219	0.0859393	0	16.4281	1.94382	8.44661	0	-0.153143	0	10.6549	-0.208752	0	9.33436	0.0351954	0
E2L1_AACCTGAGTAGACGGT	CD4 T	-6.00572	-2.94827	11.9091	-0.0630533	0	15.8539	2.08833	6.79881	11.0868	-0.141656	0	8.32827	-0.161846	0	8.32827	-0.204241	0	10.9095	0.00837776	0
E2L1_AACCTGAGTGCCCAGT	Mono	-4.58813	17.0848	9.74837	-0.405425	0	13.1195	1.84612	6.78047	10.7276	-0.30464	0	9.48567	0.165461	0	12.5543	2.05802	10.4687	9.16425	-0.356414	0
E2L1_AACCTGATCACCATCC	NK	-4.87027	4.66053	11.5404	-0.237412	0	8.40338	-0.196489	0	12.07	0.30342	0	8.95791	-0.316163	0	9.95646	-0.251442	7.48381	10.9557	1.69642	0
E2L1_AACCTGATCTCTCAAT	Mono	-4.60108	16.1344	11.0751	-0.185552	0	13.1711	1.8963	9.27055	9.43453	-0.35155	0	10.4905	0.129825	0	12.2122	1.99104	10.0996	8.75583	-0.236136	0
E2L1_AACCTGATCTTGCAGA	Mono	-0.727337	12.6955	10.4541	-0.300174	0	13.3531	1.6885	6.16373	10.4552	-0.259143	0	8.45716	0.0952226	0	12.9768	2.05495	9.84547	9.77663	-0.347538	0
E2L1_AACCTTTAGGTAGTCG	Mono	1.85195	14.7173	11.0326	-0.212396	0	12.2848	1.57133	6.85218	10.9327	-0.219062	0	9.29724	0.14593	0	13.0677	2.17763	9.64879	7.71685	-0.268832	0
E2L1_AACCTTTCAATCAGCT	CD8 T	0.49497	3.36785	11.1249	-0.282477	0	6.76969	-0.218237	0	16.3439	1.93043	9.5329	7.96009	-0.282477	0	10.2774	-0.153998	0	11.9547	-0.0215267	0
E2L1_AACCTTTCAGCGATTT	CD8 T	1.78838	3.37191	12.2981	-0.219636	0	6.66681	-0.219636	0	16.8096	1.57332	10.1975	8.97878	-0.140575	0	10.5618	-0.219636	0	10.299	0.186969	0
E2L1_AACCTTTCATACCACA	CD8 T	2.88766	0.911	11.5906	-0.330232	0	11.5733	-0.218889	0	17.0756	2.21726	9.42093	8.13581	-0.172007	0	9.71735	-0.27456	0	9.13324	-0.258654	0
E2L1_AACCTTTGTATCCTTT	Mono	-1.92638	11.6489	11.2879	-0.401545	0	13.4815	1.81787	7.42185	11.3439	-0.40397	0	11.136	0.222344	5.44687	10.2885	2.0582	0	7.97118	-0.245052	0
E2L1_AACCTTTGTGTATTGC	NK	-8.75286	5.42504	12.3151	-0.153235	0	11.7983	-0.301858	0	14.9324	0.249496	0	10.4414	-0.184364	0	8.85853	-0.234719	0	11.178	1.79494	0
E2L1_AACCTTTTCCATTGCC	Mono	-2.75343	17.2425	11.1879	-0.356415	0	12.7225	1.60063	6.6203	11.8489	-0.252973	0	0	0.0920798	0	12.8505	2.30979	8.19545	0	-0.242198	0
E2L1_AACCTTTTCCGATCGG	Mono	-0.99632	21.9779	11.3969	-0.228093	0	11.5066	1.56351	8.52874	9.10694	-0.380747	0	8.44115	0.185476	0	10.8825	2.22627	10.2041	7.59647	-0.274737	0
E2L1_AACCTTTTCGCCTTGT	Mono	-0.234805	13.9071	10.7364	-0.329855	0	12.8685	1.80011	8.31753	11.1592	-0.202985	6.01358	7.74233	-0.0360762	0	13.3796	1.81968	7.58357	7.74233	-0.374605	0
E2L1_AACCTTTTCGCGTCGA	DC	-3.24525	13.785	9.49374	-0.319168	0	14.077	1.269	8.10709	6.69938	-0.335671	0	10.4927	1.18033	7.37361	9.49374	1.58495	5.80594	9.49374	-0.356907	0
E2L1_AACCTTTTCTTGAACG	Mono	-4.64111	16.3522	10.8439	-0.296287	0	13.1262	1.73177	8.77374	9.99286	-0.35526	0	7.39232	0.0679338	0	12.7762	2.18134	11.5182	7.39232	-0.350517	0
E2L1_AACGAAAAGAAGCGGG	CD4 T	-4.46601	-7.04321	10.7234	-0.245103	0	15.0442	1.72462	0	11.3429	-0.0407685	0	8.14267	-0.257597	0	10.4605	-0.229776	0	10.7234	-0.0342631	0
E2L1_AACGAAAAGGTACAAT	DC	-3.36154	13.2987	12.5859	-0.372856	0	13.5591	1.17824	7.19681	12.6362	-0.440326	0	10.5278	0.9552	0	11.8491	1.65676	8.60569	10.5278	-0.411735	0
E2L1_AACGAAAAGTGGACTG	NK	-7.22194	4.72073	11.9756	-0.21113	0	11.942	-0.123374	7.20477	15.1664	0.757267	0	9.97663	-0.239834	0	10.5611	-0.105327	0	12.4349	1.7321	7.20477
E2L1_AACGAAACAACGATCT	CD4 T	-5.39939	-2.6911	11.4066	-0.16782	0	15.5269	1.87675	0	11.5075	-0.177604	0	0	-0.245338	0	9.08677	-0.241915	0	10.0854	-0.0651731	0
E2L1_AACGAAAGTAGCGAGT	NK	-5.37771	5.09252	12.8084	-0.044335	0	11.3525	-0.200115	0	11.6262	0.308349	0	0	-0.150691	0	11.3233	-0.317891	0	12.586	1.85769	0
E2L1_AACGAAAGTAGTCTGT	Mono	2.27934	18.898	10.549	-0.341428	0	13.709	1.61273	7.66364	11.0435	-0.243205	0	8.09392	0.0652186	0	12.5483	2.00586	9.39562	9.09128	-0.287778	0
E2L1_AACGAAAGTGAGATCG	NK	-6.37886	3.07877	12.6518	-0.119074	0	7.05554	-0.222009	0	14.6131	-0.0437838	7.71956	0	-0.286759	0	11.0673	-0.076652	0	11.3891	1.12743	0
E2L1_AACGAAAGTTAAGCAA	CD8 T	4.53841	4.27145	11.3926	-0.0208404	0	12.3023	-0.0894505	0	17.059	2.18687	8.37344	7.81355	-0.159961	0	10.6154	-0.153246	7.37779	12.1997	0.0355569	0
E2L1_AACGAAAGTTCTTCAT	CD4 T	-6.22652	-3.23027	11.2995	-0.263714	0	15.7551	2.06456	0	10.7571	-0.203165	0	7.84576	-0.263714	0	9.84105	-0.0850938	0	9.42653	-0.0729461	0
E2L1_AACGAAATCCAATCCC	B	13.0751	8.55545	16.8108	1.19109	0	11.2744	-0.197804	0	12.4185	-0.10949	0	0	-0.262025	0	10.4809	-0.214571	0	9.48186	-0.066111	0
E2L1_AACGAAATCCCATACC	B	10.7171	6.3897	16.6128	1.13293	0	6.89882	-0.219923	0	12.1974	-0.333593	0	10.0984	-0.279975	0	11.7979	-0.235601	6.29134	8.10236	-0.136683	0
E2L1_AACGAAATCGCTGTCT	B	12.8221	8.71935	16.1735	0.923484	0	12.5907	-0.143688	0	12.7203	-0.274122	0	10.9962	-0.210704	0	10.6745	-0.272393	0	10.9962	-0.274122	0
E2L1_AACGAAATCGGCTATA	NK	-5.5343	3.6714	11.8821	-0.120114	0	12.2465	-0.209036	0	13.5865	0.0303288	0	9.88325	-0.215208	0	9.88325	-0.137333	0	13.1298	1.61621	0
E2L1_AACGGGACAGCTAACT	CD8 T	5.13632	3.50218	10.712	-0.306645	0	6.82495	-0.306645	0	16.7618	2.38968	9.51358	0	-0.0835536	0	10.712	-0.0041514	0	9.71291	-0.113363	0
E2L1_AACGGGAGTCATCTAG	DC	4.13094	8.60024	11.5312	-0.327388	0	12.8239	1.18341	6.67524	11.2652	-0.400546	0	10.6836	1.25888	0	10.3619	1.34946	5.68929	10.6836	-0.403867	0
E2L1_AACGGGAGTGGCAGAT	Mono	2.18996	13.8874	11.1447	-0.306235	0	13.0457	1.5427	0	10.7212	-0.245612	0	8.97697	0.103187	0	12.5593	1.96726	9.65584	8.97697	-0.306235	0
E2L1_AACGGGATCACTGTCC	Mono	0.585557	14.4762	11.3604	-0.194844	0	12.2578	1.14742	0	11.9601	-0.268419	0	10.9455	0.179113	0	11.8196	2.09255	8.94121	9.94624	-0.191778	0
E2L1_AACGGGATCCTGTACC	CD8 T	5.1648	-0.088929	11.1297	-0.163495	0	11.1428	-0.213712	0	16.7873	2.15881	6.88532	0	-0.123153	0	10.452	-0.166611	0	9.13163	-0.109211	0
E2L1_AACGGGATCGTTACCC	CD4 T	-4.42789	-2.71293	10.7056	-0.146306	0	15.5591	1.86528	0	11.609	0.0103647	0	9.12238	-0.173716	0	10.4428	-0.223897	0	9.70648	0.0185443	0
E2L1_AACGGGATCTTCTAAC	Mono	-1.54191	8.93162	12.5128	-0.318301	0	13.5919	1.62263	7.29501	11.8911	-0.321261	0	10.1919	0.164816	0	11.4136	2.19271	0	9.60755	-0.144118	0
E2L1_AACGTCAAGAACAGGA	Mono	2.67629	19.7551	10.3807	-0.273619	0	10.9456	1.66618	7.90076	11.2022	-0.279498	0	10.0914	0.233121	0	12.0904	1.9898	9.89622	6.93203	-0.260818	0
E2L1_AACGTCAAGCAATAAC	CD4 T	-2.60319	-3.48733	11.252	-0.212026	0	15.2829	1.8014	0	11.4131	-0.277633	0	7.93536	-0.281534	0	10.2526	-0.229358	0	10.2526	-0.251679	0
E2L1_AACGTCAAGGTCATAA	Mono	1.99721	18.7301	10.3767	-0.35122	0	12.9248	1.37744	7.53741	11.2422	-0.299312	0	9.05636	0.0349075	0	12.5564	2.26004	9.11719	6.48488	-0.23659	0
E2L1_AACGTCAAGTGGTGAC	Mono	1.17958	17.8111	10.8766	-0.204549	0	12.9945	1.04653	7.46026	11.3856	-0.275223	0	9.73998	0.15513	0	12.8428	2.17527	10.7748	8.42058	-0.275223	0
E2L1_AACGTCACATCCGAAT	CD4 T	-1.8791	-3.09304	11.8019	-0.219545	0	15.3617	2.07526	6.43645	10.454	-0.19515	0	8.1063	-0.294939	0	10.1024	-0.135783	0	10.424	-0.125211	0
E2L1_AACGTCAGTGGTTTAC	CD4 T	-5.45678	-1.53578	11.4706	-0.204855	0	15.6886	1.41537	7.10838	11.047	-0.155063	0	7.89122	-0.109848	0	10.8859	-0.0779133	0	9.88665	0.086447	0
E2L1_AACGTCAGTGTTAAAG	NK	-9.46443	2.17957	10.9919	-0.147366	0	7.00839	-0.238304	0	15.7083	0.211523	8.71252	0	-0.24165	0	9.77041	-0.300772	0	12.5763	1.62173	0
E2L1_AACGTCAGTTGGTGTT	CD8 T	5.61463	3.64447	11.2959	-0.2785	0	11.0055	-0.21397	0	16.8001	1.80028	7.44526	9.128	-0.0787428	0	10.1267	-0.0762766	0	9.128	-0.00740086	0
E2L1_AACGTCATCAGTCCGG	Mono	-4.62901	16.4441	10.8146	-0.276886	0	12.2051	1.51783	8.04904	11.4668	-0.324418	0	7.65105	-0.00961693	0	12.7315	1.81077	10.2672	7.65105	-0.326828	0
E2L1_AACGTCATCCGGTAAT	Mono	1.29753	12.6714	11.4809	-0.393515	0	12.7385	1.71619	8.10383	11.0368	-0.207165	0	8.98072	0.185014	0	12.4806	1.9577	11.0535	7.40145	-0.290634	0
E2L1_AACGTCATCCTACCAC	B	12.3913	7.32002	15.4994	1.33706	0	11.7492	-0.205802	0	12.8656	-0.27529	0	8.41616	-0.268734	0	10.413	-0.273578	6.71549	0	-0.225656	0
E2L1_AACGTCATCGTCGGGT	Mono	-1.19406	13.7306	10.9959	-0.398825	0	13.0987	1.56765	6.19958	10.9671	-0.30603	0	9.26061	0.231472	0	12.1972	2.14175	8.18478	8.67683	-0.185721	0
E2L1_AACGTCATCTCAACCC	Mono	3.93088	16.5509	11.0159	-0.309668	0	11.5704	1.75393	8.09568	11.7253	-0.312712	0	8.4344	0.208941	0	13.2883	1.99029	10.2071	11.0159	-0.19539	6.52123
E2L1_AACTTCTAGACTCTAC	Mono	-1.21858	10.2866	11.6854	-0.331609	0	13.581	1.28942	0	10.8878	-0.27545	0	11.0335	0.121237	6.978	11.0335	2.31361	0	9.22791	-0.2696	0
E2L1_AACTTCTAGCAAGGAA	CD8 T	5.00698	-2.35129	11.0176	-0.121564	0	11.4099	-0.124893	0	16.519	2.22739	0	10.6958	-0.0784674	0	8.69843	-0.242505	0	9.6967	-0.074488	0
E2L1_AACTTCTAGCCGTTGC	NK	-6.09014	4.19301	11.2838	-0.16886	0	12.6808	-0.195981	0	14.1659	0.03439	7.43981	11.6056	-0.210178	0	10.2844	-0.321681	0	13.2834	1.48036	0
E2L1_AACTTCTAGCTAAGTA	CD4 T	-0.972563	-2.33546	10.1255	-0.212181	0	15.5568	1.77788	0	11.1687	-0.0474553	0	0	-0.225795	0	9.7109	-0.214263	0	10.9323	0.00729294	0
E2L1_AACTTCTAGGAATGTT	CD4 T	-3.73366	-4.01971	9.55087	-0.0677276	0	15.3374	1.78479	7.35568	10.6351	-0.147418	0	0	-0.157375	0	9.55087	-0.197704	0	10.1352	-0.163075	0
E2L1_AACTTCTAGGGACCAT	Mono	-0.945722	12.9971	11.576	-0.384949	0	13.0895	1.8221	7.32946	11.5467	-0.166403	0	10.8393	-0.00654463	0	13.1923	2.01184	9.54479	8.67213	-0.335848	0
E2L1_AACTTCTAGTCATTGC	Mono	-1.74556	15.1393	10.8644	-0.358339	0	13.0331	1.88378	6.73105	11.5081	-0.321809	0	9.5436	-0.073702	0	12.7898	1.93822	10.4733	10.1279	-0.400509	0
E2L1_AACTTCTCAAGCTACT	NK	-8.77938	2.68425	11.5989	-0.203512	0	11.3928	-0.137833	0	13.9295	0.592106	0	0	-0.145157	0	10.9211	-0.117406	7.95618	12.406	1.80409	0
E2L1_AACTTCTCACCCTTGT	CD4 T	-4.35421	-4.67637	9.89097	-0.24271	0	15.4425	1.6507	7.13252	11.5978	-0.142678	0	8.30905	-0.0983862	0	11.7643	-0.0386542	0	9.30677	0.013645	0
E2L1_AACTTCTCACTGAGGA	Mono	3.75789	18.4752	10.7356	-0.252264	0	11.3282	1.19261	0	10.9888	-0.255751	0	8.62292	0.132466	0	12.7624	2.23673	10.6193	0	-0.0571756	0
E2L1_AACTTCTCAGCACAAG	CD4 T	-5.96301	-3.87537	11.1196	-0.0817217	0	15.5146	1.80314	7.20309	10.6204	-0.158652	0	9.12158	-0.228875	0	9.70568	-0.282101	0	10.7048	-0.0961594	0
E2L1_AACTTCTGTCACTTAG	Mono	-1.99495	16.8844	10.969	-0.374208	0	13.4776	1.74521	8.32643	11.1347	-0.325112	0	8.97119	0.0453973	0	12.3261	1.95126	8.90989	8.97119	-0.319998	0
E2L1_AACTTCTTCCCATACC	NK	-7.28049	4.67245	11.413	-0.080407	0	11.4583	-0.210504	0	12.8386	0.19376	0	8.41665	-0.230215	0	10.9981	-0.264985	0	12.5826	2.09729	8.08592
E2L1_AACTTCTTCCTGATAG	CD4 T	-5.19139	0.469668	10.8741	-0.188286	0	15.2473	1.83923	0	10.1106	-0.135501	7.59035	0	-0.260713	0	10.7042	-0.0144624	7.59035	10.2895	-0.000580781	0
E2L1_AACTTCTTCTCTATGT	B	12.3036	7.77715	16.4436	1.0423	0	7.29712	-0.252664	0	11.1669	-0.262872	0	8.73958	-0.256131	0	10.3223	-0.208311	0	9.73789	-0.0587075	0
E2L1_AACTTCTTCTGCTTTA	CD4 T	-5.14088	-4.86855	12.268	-0.257215	0	14.9935	2.08362	6.6392	10.4001	-0.265279	0	10.0212	-0.269295	0	11.1903	-0.316686	0	10.0212	-0.155504	0
E2L1_AAGAACAAGATACAGT	NK	-9.91187	2.2769	11.925	-0.128559	0	6.77313	-0.164249	0	14.2621	0.134515	0	0	-0.280282	0	10.2254	-0.272643	0	12.0319	1.62515	0
E2L1_AAGAACAAGCATACTC	CD8 T	1.56068	2.05609	10.2965	-0.26074	0	12.0263	-0.204669	0	16.3912	2.31364	8.74922	9.29769	-0.0948884	0	10.2965	-0.204669	0	8.29998	-0.128582	0
E2L1_AAGAACAAGCCAACCC	NK	-6.81684	6.37826	11.8453	-0.224964	0	7.4601	-0.194783	0	11.4164	0.472676	0	10.0389	-0.257882	0	10.6234	-0.249785	0	12.2077	1.64343	7.54059
E2L1_AAGAACACAATCGCCG	CD4 T	-4.64354	-4.14087	10.3318	-0.220148	0	15.1221	1.8807	0	11.7848	-0.182812	0	9.33296	-0.242311	0	11.3313	-0.23892	0	10.6535	-0.04394	0
E2L1_AAGAACACACCTGTCT	Mono	2.71139	12.7734	11.046	-0.35454	0	13.3193	1.77595	9.10142	10.816	-0.310681	0	9.36941	0.0171604	0	13.2549	2.01801	10.38	9.04803	-0.249443	0
E2L1_AAGAACACATCTAACG	B	14.3529	7.13616	15.5785	0.665023	7.50232	7.05103	-0.0726465	0	11.9153	-0.222561	0	9.58031	-0.149671	0	10.5794	-0.28022	7.50232	10.1646	-0.28022	0
E2L1_AAGAACAGTCCGGTCA	CD8 T	3.87591	-0.435837	10.6897	-0.254533	0	12.0978	-0.242807	0	16.5364	1.87738	8.69724	8.37131	-0.258667	0	9.95336	-0.197801	0	10.368	0.00473048	0
E2L1_AAGAACATCCCTTGGT	Mono	2.64591	20.3372	10.7743	-0.271788	0	11.6534	1.76366	7.02541	10.5967	-0.257264	0	9.33509	0.235072	0	11.9521	2.24783	10.1031	8.52941	-0.238707	0
E2L1_AAGAACATCTCACTCG	Mono	-1.26298	12.5409	11.5469	-0.281165	0	13.1288	1.55528	8.4395	11.6085	-0.384484	0	7.64675	-0.0322298	0	11.64	1.96951	9.24507	9.22691	-0.330672	0
E2L1_AAGACAAAGATGGCGT	Mono	2.67145	14.7945	11.0859	-0.307061	0	12.0052	1.28453	0	11.1909	-0.249033	0	9.18084	0.326825	0	12.9599	2.29222	9.74405	9.18084	-0.307061	0
E2L1_AAGACAAAGCTTGTGT	NK	-5.46332	4.03497	12.1892	0.00705111	0	11.8456	-0.0809213	0	11.2749	0.379722	8.47875	8.73284	-0.16385	0	10.3155	-0.238346	0	12.6366	0.972005	0
E2L1_AAGACAAAGGCTGTAG	Mono	-2.35908	15.6571	11.76	-0.262332	0	13.0192	1.7555	6.71951	12.1286	-0.322107	0	9.17709	0.0658798	0	13.1747	2.14632	9.95514	10.4975	-0.207739	0
E2L1_AAGACAAAGGGTAGCT	B	16.395	7.45054	16.4831	0.973984	7.03181	10.2966	-0.220984	0	11.2507	-0.295078	0	8.6538	-0.233839	0	10.2364	-0.231204	0	9.23757	-0.240984	0
E2L1_AAGACAAAGGTGCCTC	CD8 T	2.02917	1.14363	11.3497	-0.323305	0	11.3516	-0.266992	0	16.6809	2.15792	0	8.18416	-0.102387	0	9.18167	0.0145736	0	9.18167	0.17784	0
E2L1_AAGACAAAGTATGGCG	Mono	-3.59627	14.9128	10.8093	-0.267293	0	13.4284	1.71098	7.18482	12.2681	-0.248191	0	9.81009	0.0972547	0	12.441	1.99657	9.05206	9.81009	-0.26421	0
E2L1_AAGACAACAACGAGGT	NK	-6.11283	5.12761	12.3682	-0.25118	0	12.92	-0.164937	0	14.5622	0.279667	7.01885	8.91151	-0.332233	0	10.9093	-0.271915	0	13.4936	2.08307	0
E2L1_AAGACAACACACCGCA	Mono	-0.278299	12.9656	11.912	-0.318113	0	11.7264	1.75078	0	12.0924	-0.221089	0	10.5501	0.135006	0	12.8712	2.078	10.3181	0	-0.205461	0
E2L1_AAGACAACACGATAGG	B	12.1489	7.17207	16.5584	0.791836	0	7.15637	-0.245485	0	11.6951	-0.196172	0	8.18833	-0.249027	0	10.9914	-0.146232	0	10.1846	-0.255914	0
E2L1_AAGACAACAGACGCTC	Mono	1.95096	12.9038	11.9969	-0.309807	0	11.849	1.707	6.54239	10.3313	-0.312862	0	7.95796	0.196475	0	11.9525	2.04762	9.69849	7.95796	-0.251332	0
E2L1_AAGACAACAGTAGGAC	Mono	0.272085	21.6622	10.2659	-0.351906	0	12.1203	1.60896	7.54499	9.7895	-0.248248	0	10.0734	0.0847645	0	12.5317	2.19172	10.9303	8.26936	-0.23745	0
E2L1_AAGACAACATCAGTCA	Mono	0.101022	11.793	11.7658	-0.312144	0	12.175	1.70911	7.6007	11.3943	-0.213553	0	9.76706	0.0811878	0	12.7954	1.83357	9.59512	9.98922	-0.366013	0
E2L1_AAGACAACATTCAGGT	CD4 T	-0.983067	-2.14989	14.2797	-0.179599	0	14.7233	2.11745	0	12.6133	-0.135	0	7.74724	-0.254313	0	10.5488	-0.0773743	0	10.9112	-0.2347	0
E2L1_AAGACAAGTAGTCGTT	NK	-4.9287	5.56844	13.0785	0.00192536	0	7.8765	-0.288571	7.897	7.01094	0.252743	0	9.38011	-0.226952	0	10.379	-0.288571	0	10.9636	1.48266	0
E2L1_AAGACAAGTGTAGCAG	CD8 T	4.78478	0.212401	10.1439	-0.0851864	0	6.68255	-0.170523	0	17.1878	1.70898	7.92628	8.56144	-0.174375	0	0	-0.170523	0	0	0.0386027	0
E2L1_AAGACAATCAGCACCG	Mono	-4.80818	16.8896	10.6777	-0.311631	0	12.9981	1.73935	8.61735	11.9841	-0.316984	0	8.35925	0.0289908	0	12.7474	2.04383	8.39557	9.67854	-0.258434	0
E2L1_AAGACAATCCTATGGA	CD4 T	-5.87499	-4.18079	11.3447	-0.111978	0	15.6392	1.9253	6.94666	11.5786	-0.246176	6.94666	9.17667	-0.15027	0	9.17667	-0.22728	0	10.4971	0.0351393	0
E2L1_AAGACAATCTGCTCTG	NK	-5.14997	5.66103	12.4201	-0.134832	0	11.861	-0.148676	0	13.5664	0.564612	0	9.10052	-0.0919927	0	11.0985	-0.28375	0	12.4201	1.7402	0
E2L1_AAGACAATCTTCGACC	DC	-4.2408	12.6484	12.0976	-0.379795	0	13.3169	1.10127	6.96949	11.9974	-0.357694	0	11.7191	1.0891	0	8.40105	1.36493	8.18529	10.3979	-0.349007	0
E2L1_AAGACTCAGACAACAT	Mono	1.0635	13.3418	11.5896	-0.301906	0	12.1343	1.43758	7.39113	11.5049	-0.240417	0	8.00977	0.112998	0	13.1336	2.1961	8.38682	9.59099	-0.301906	0
E2L1_AAGACTCAGCACACAG	NK	-7.66699	5.77591	12.1953	-0.124966	0	12.3113	-0.27727	0	12.6267	0.153095	0	8.73896	-0.280316	0	10.7364	-0.272628	0	11.736	2.19646	8.38826
E2L1_AAGACTCAGTGGCCTC	DC	-2.48151	12.7168	11.4633	-0.356499	0	13.4633	1.1351	8.40667	11.4779	-0.374883	0	9.14337	1.11798	0	10.1421	1.27191	6.60991	10.1421	-0.355698	0
E2L1_AAGACTCCAAGACTGG	B	15.7782	5.65348	16.6371	0.611711	0	6.6361	-0.300122	0	11.0211	-0.139023	0	10.8134	-0.23933	0	9.23007	-0.244571	0	9.23007	-0.192723	0
E2L1_AAGACTCCAAGTGCAG	B	15.2916	4.91328	16.9994	1.15758	8.12138	11.5583	-0.133563	0	11.4264	-0.0614067	0	9.72261	-0.26076	0	10.307	-0.212472	0	9.72261	-0.319107	0
E2L1_AAGACTCCACAATGAA	CD4 T	-5.00797	-2.81237	11.1847	-0.0891704	0	15.5886	1.94759	0	11.1296	-0.173137	7.19181	0	-0.182059	0	10.0156	-0.00660318	0	10.8224	-0.156884	0
E2L1_AAGACTCCATACAGCT	NK	-8.00907	4.32372	11.9818	-0.0534175	0	7.38405	-0.301866	0	13.7061	0.630755	0	10.9822	-0.253997	0	11.4674	-0.115391	0	12.2448	2.11476	0
E2L1_AAGACTCCATGTACGT	Mono	-3.71092	17.8907	11.7059	-0.335644	0	13.2624	1.681	5.85402	10.8714	-0.279832	0	9.83263	0.117827	0	12.0877	2.08038	10.4149	9.66291	-0.282584	0
E2L1_AAGACTCGTCGCATTA	Mono	-2.97372	16.3324	11.7842	-0.20173	0	12.8523	1.61454	7.21721	11.8457	-0.208652	0	9.39359	0.131381	0	12.2986	2.08901	10.2087	10.5623	-0.0604717	0
E2L1_AAGACTCTCCCAGGCA	B	14.9906	7.11734	16.6462	1.43328	0	6.93897	-0.157239	0	10.4359	-0.371259	0	9.37222	-0.262595	0	10.8303	-0.133588	0	9.69371	-0.237496	0
E2L1_AAGACTCTCGACCTAA	B	15.1542	6.44444	17.158	0.704052	0	7.2554	-0.222489	0	11.5848	-0.233743	0	10.0096	-0.290011	0	11.5937	-0.231803	0	10.0096	-0.177474	0
E2L1_AAGACTCTCGCTAGCG	CD8 T	1.97082	1.28194	11.01	-0.298346	0	10.8654	-0.115892	0	16.7065	2.42544	9.95408	9.20439	-0.183112	0	9.20439	0.082981	0	12.0097	0.194916	0
E2L1_AAGACTCTCGTTAGAC	Mono	-1.22041	9.29753	12.4916	-0.33341	0	13.6494	1.72943	7.79332	11.7511	-0.384079	0	11.9068	0.206969	0	8.32597	2.07226	6.22131	10.3226	-0.225738	0
E2L1_AAGACTCTCTCCCTAG	Mono	-4.2462	15.9109	11.2655	-0.237596	0	11.239	1.92513	6.83703	10.8365	-0.379435	0	9.78118	0.0533074	0	12.4579	1.94264	9.91331	9.04531	-0.2782	0
E2L1_AAGACTCTCTCGGGAC	CD8 T	1.15036	1.59659	11.9436	-0.1847	0	11.6191	-0.305414	0	16.5165	2.01266	9.20312	8.85887	-0.305414	0	10.1789	-0.246175	0	9.85731	0.0509086	0
E2L1_AAGATAGAGAATACAC	Mono	-1.01936	13.9315	12.4293	-0.424686	0	13.2596	1.71981	7.57856	9.97033	-0.424686	0	10.4825	-0.00390621	0	11.8445	2.06299	7.99171	9.2615	-0.327341	0
E2L1_AAGATAGAGATGAAGG	Mono	-1.82192	11.5495	11.4422	-0.363587	0	13.1748	1.72192	8.47354	12.5848	-0.320966	0	10.665	0.22664	7.15769	11.8572	2.33527	0	7.86297	-0.361584	0
E2L1_AAGATAGAGCGGTATG	CD4 T	-1.40908	-3.52978	11.1009	-0.0891078	0	15.0984	1.77465	0	11.6768	-0.229785	0	9.51727	-0.234233	0	10.5163	-0.230734	0	10.1016	0.0581727	0
E2L1_AAGATAGAGGGACCAT	NK	-6.3775	4.09458	11.5044	-0.0408438	0	12.2979	-0.25775	0	11.5444	0.304739	0	11.2415	-0.0923959	0	10.9197	-0.252904	0	12.2412	1.46633	0
E2L1_AAGATAGAGTATAACG	Mono	-2.23064	14.0631	10.3155	-0.229312	0	12.5265	1.67939	7.20037	10.3703	-0.333867	0	8.31886	0.144262	0	12.8064	2.1045	8.19545	8.90231	-0.328871	0
E2L1_AAGATAGCAAGCCTGC	CD4 T	-1.58037	-3.30128	11.1489	-0.0646709	0	15.3411	1.75551	7.9849	10.452	-0.203892	0	7.83266	-0.107528	0	9.8279	-0.0493461	6.99058	10.4123	0.0610023	0
E2L1_AAGATAGCACAGCCTG	Mono	-4.72898	16.7643	11.1958	-0.395701	0	12.4637	1.75566	7.74244	10.7727	-0.302291	0	9.83418	0.146026	0	11.6695	2.03887	10.3997	9.02801	-0.284288	0
E2L1_AAGATAGCACAGCGCT	CD4 T	-3.28632	-4.01907	11.0542	-0.247846	0	15.1543	1.70152	0	11.8466	-0.0299889	0	9.47059	-0.101264	0	10.7913	-0.151738	7.12317	9.47059	0.017325	0
E2L1_AAGATAGCATCTGTTT	B	14.6808	6.13262	16.5508	0.791955	0	11.0751	-0.207408	0	11.4093	-0.276974	0	0	-0.211346	0	9.85187	-0.276974	0	9.26769	-0.219002	0
E2L1_AAGATAGCATGTACGT	CD4 T	-4.58891	-3.36225	11.8605	-0.0674961	0	15.1516	1.59426	0	11.6138	-0.214364	0	8.1647	-0.27381	0	0	-0.0984431	0	10.7455	-0.0296792	0
E2L1_AAGATAGGTAGGATAT	CD4 T	-1.70692	-1.02057	9.77587	-0.111493	0	15.4053	1.96152	6.9641	11.1067	-0.238135	0	8.19419	-0.199999	0	9.19173	-0.139815	0	9.77587	-0.173175	0
E2L1_AAGATAGGTTTCCATT	Mono	-2.37754	17.1812	11.5566	-0.319259	0	12.7061	1.62779	6.02738	11.0711	-0.31427	0	9.36566	0.130174	0	12.5106	2.35386	7.59752	8.88111	-0.317142	0
E2L1_AAGATAGTCGAGAAGC	Mono	-1.97635	15.6282	11.5234	-0.247895	0	13.2138	1.70914	5.71625	10.9188	-0.357208	0	9.35516	0.0869384	0	12.9679	2.1165	10.9747	9.35516	-0.246457	0
E2L1_AAGATAGTCGTTCTCG	NK	-6.2895	6.96756	12.7141	-0.157706	0	12.026	-0.0599661	0	12.3067	0.0561635	0	10.0148	-0.18885	0	9.01624	-0.17231	7.43511	12.5986	1.75652	0
E2L1_AAGCATCAGAACTCCT	CD4 T	-2.67632	-3.34015	10.8117	-0.253324	0	15.5076	1.73721	8.14166	10.4571	-0.147767	0	8.23075	-0.118571	0	10.5488	-0.210203	0	8.23075	-0.143267	0
E2L1_AAGCATCAGAAGCTCG	CD4 T	-1.22436	-7.87243	11.184	-0.132025	0	15.3924	1.61679	0	10.7965	-0.272685	0	8.60213	-0.216641	0	11.184	-0.212904	0	11.184	-0.0332072	0
E2L1_AAGCATCCACTGTGTA	CD8 T	2.16878	0.835538	11.4476	-0.310175	0	6.84756	0.118379	0	16.9389	2.17831	9.11798	7.86831	-0.258551	0	9.44915	-0.303705	6.8064	11.0327	-0.231145	0
E2L1_AAGCATCCAGTCGGAA	B	12.0602	7.08897	16.5727	0.813975	6.87463	11.6567	-0.179694	0	11.3045	-0.253201	0	8.04677	-0.246266	0	10.8494	-0.251391	0	9.04404	-0.305707	0
E2L1_AAGCATCGTACAGGTG	NK	-8.96611	1.72161	11.8261	-0.195852	0	12.0053	-0.151041	0	11.469	-0.03999	0	8.82884	-0.219824	0	0	-0.281612	0	12.7328	1.25871	0
E2L1_AAGCATCGTAGCGATG	B	11.6213	7.32126	16.297	0.607073	0	6.77378	-0.257172	0	11.9877	-0.216377	0	0	-0.202908	0	10.2267	-0.212861	0	9.22791	-0.165384	0
E2L1_AAGCATCGTATGAGGC	CD8 T	5.41503	1.41657	10.6676	-0.294068	0	6.70192	-0.112732	0	17.0909	1.792	6.93515	9.08443	-0.17954	0	8.08709	-0.112732	0	9.08443	-0.0609218	0
E2L1_AAGCATCGTCTTGAGT	Mono	3.00794	13.3418	11.0635	-0.363689	0	11.3915	1.59274	0	10.6634	-0.3051	0	0	0.267753	0	12.2855	2.16203	10.8661	8.74429	-0.363689	0
E2L1_AAGCATCTCAGGACAG	NK	-6.96318	5.81796	11.6203	-0.183229	0	7.25126	-0.152197	0	12.4705	0.0232221	0	0	-0.161547	0	9.62165	-0.326721	0	12.9419	1.79319	0
E2L1_AAGCATCTCTGCATAG	CD8 T	0.385909	1.18046	12.0454	-0.221005	0	11.6725	-0.0552391	0	16.4003	1.61667	0	8.58936	-0.0639636	0	10.1718	-0.138122	0	10.1718	-0.0534383	0
E2L1_AAGCCATAGACTACCT	CD4 T	-1.68872	-2.5888	12.0842	-0.197771	0	15.1777	1.82452	0	10.1603	-0.266168	0	0	-0.126248	0	9.99781	-0.267036	0	10.5823	-0.0448356	0
E2L1_AAGCCATAGACTTCGT	NK	-7.08431	4.38387	11.2997	-0.138727	0	11.8199	-0.226468	0	15.3255	0.425099	7.25803	11.0368	-0.232455	0	11.2997	-0.338218	0	12.4149	1.92203	8.25331
E2L1_AAGCCATAGGCTCTAT	CD8 T	2.81207	3.20198	9.75271	-0.220297	0	6.87557	-0.220297	0	17.1661	1.24234	8.66367	7.75772	-0.220297	0	9.33823	-0.0537657	0	8.75438	0.155104	0
E2L1_AAGCCATCAAATAAGC	NK	-7.10381	5.03011	11.6902	-0.172619	0	7.31867	-0.254124	0	12.5255	0.318103	0	8.88546	-0.200156	0	10.4684	-0.175326	0	11.2049	2.05793	7.67801
E2L1_AAGCCATCAACAGCCC	CD8 T	2.65371	3.44801	10.851	-0.100544	0	6.73461	-0.229136	0	17.0474	2.11386	9.07704	8.04829	-0.113955	0	10.3659	-0.166609	7.49741	10.3659	-0.0121273	0
E2L1_AAGCCATCACTCTGCT	Mono	-1.39345	18.4275	10.9067	-0.182105	0	13.3785	1.30735	8.6905	11.9735	-0.248148	0	8.90897	0.207558	0	13.1025	2.25767	9.68876	8.90897	-0.185612	0
E2L1_AAGCCATCAGATCATC	Mono	2.41576	13.5831	11.4012	-0.359615	0	12.3886	1.65847	0	11.1273	-0.308322	0	8.98848	0.195525	0	11.4012	2.06683	10.1742	9.98706	-0.302979	0
E2L1_AAGCCATCAGCGGTTC	Mono	-0.0624089	17.9043	10.4353	-0.378961	0	13.6419	1.83738	0	10.8242	-0.114659	0	10.2131	0.150818	0	12.1508	2.00931	9.53854	9.62876	-0.430641	0
E2L1_AAGCCATCAGTTGTTG	CD4 T	-3.17078	-4.52966	12.1375	-0.286129	0	15.0315	1.83941	6.51928	11.7896	-0.286355	0	9.55411	-0.156915	0	11.4272	-0.199381	0	10.968	-0.0872615	0
E2L1_AAGCCATCATCTGTTT	CD4 T	-5.66348	-2.15015	10.5363	-0.0835226	0	15.566	1.9398	0	9.74478	-0.288937	0	8.95327	-0.0804594	0	8.95327	-0.177749	0	9.95182	-0.154609	0
E2L1_AAGCCATGTCGAAACG	Mono	1.74932	16.1229	10.4776	-0.272044	0	12.4486	1.62629	8.39537	11.4161	-0.277972	0	9.2565	0.143781	0	13.0617	1.96899	9.97747	9.67095	-0.213129	0
E2L1_AAGCCATGTGACGTCC	CD4 T	-4.73608	-5.75261	12.2191	-0.18271	0	15.3103	1.83534	0	11.5549	-0.0671378	0	8.41567	-0.197445	0	10.7342	-0.193592	0	10.4125	-0.00177221	0
E2L1_AAGCCATTCACTGATG	Mono	1.76502	18.6397	10.8996	-0.265415	0	13.4346	1.47393	6.8788	10.0246	-0.204053	0	9.22318	0.260513	0	11.4229	2.17657	10.4525	6.91087	-0.262916	0
E2L1_AAGCCATTCCAGTACA	NK	-5.35626	3.52567	12.7552	-0.224083	0	7.46248	-0.149859	0	12.612	0.360196	0	9.17252	-0.310684	0	10.1713	-0.303563	0	10.1713	1.68653	6.99673
E2L1_AAGCCATTCCTACCAC	CD4 T	-2.26481	-1.57386	10.8582	-0.121704	0	15.4789	1.46201	8.18145	11.3436	-0.0931426	0	8.05551	-0.30894	0	8.05551	-0.30894	0	9.05279	-0.082586	0
E2L1_AAGCCATTCGGAACTT	CD8 T	5.81822	-1.16534	10.9538	-0.0477784	0	11.576	-0.240411	0	16.7803	2.14895	7.08387	9.73237	-0.18686	0	9.14825	-0.240411	0	9.14825	0.0246833	0
E2L1_AAGCCATTCTCGCCTA	CD4 T	-4.15527	-4.69649	10.6471	0.0978956	0	15.735	1.84955	7.11192	10.8037	-0.24015	0	8.32873	-0.29554	0	10.3254	-0.186606	0	10.3254	-0.00583079	0
E2L1_AAGCCATTCTCGGTAA	Mono	1.55528	15.2952	11.8372	-0.3394	0	12.9176	1.57552	8.12058	11.6939	-0.233181	0	7.2613	0.0458374	0	12.5	2.29429	10.3389	8.83998	-0.3394	0
E2L1_AAGCGAGAGCGCCTCA	Mono	-2.45731	10.4233	11.7959	-0.27673	0	13.4609	1.77442	7.89246	10.8847	-0.22665	0	11.8699	0.135582	0	10.8703	2.24471	0	8.55144	-0.21913	0
E2L1_AAGCGAGCAGGGTCTC	CD8 T	2.51072	-1.22395	11.451	-0.17779	0	7.24013	-0.163598	0	14.2472	1.82892	7.28598	8.86857	-0.243502	0	11.188	-0.119799	0	8.86857	-0.145627	0
E2L1_AAGCGAGCATGAGAAT	Mono	-2.25839	14.9403	10.3267	-0.28761	0	13.1406	1.77548	5.88935	10.704	-0.259974	0	8.45523	0.008495	0	12.8436	2.12336	9.67393	9.19055	-0.234075	0
E2L1_AAGCGAGGTCCACATA	Mono	1.31885	14.5198	10.5257	-0.33626	0	13.3364	1.29109	6.8793	11.6462	-0.281376	0	7.21256	0.202223	0	12.5606	2.12142	10.1902	9.52668	-0.33626	0
E2L1_AAGCGTTAGAACTGAT	NK	-5.46761	4.17676	12.8273	-0.147194	0	7.62798	-0.117745	0	13.3964	0.212218	0	0	-0.245199	0	11.4491	-0.169677	0	12.8273	1.42227	7.70727
E2L1_AAGCGTTAGATCGCTT	Mono	0.88864	19.0311	10.9648	-0.35982	0	11.2634	1.69739	6.68518	10.1952	-0.308039	0	9.04086	0.0825879	0	11.524	2.02948	9.67286	6.72984	-0.302646	0
E2L1_AAGCGTTAGCGCCTTG	CD4 T	-5.29765	-5.35848	11.038	-0.209455	0	15.4695	1.89839	0	12.0008	-0.277812	0	8.71886	-0.161564	0	11.5233	-0.219709	0	11.301	-0.142442	0
E2L1_AAGCGTTAGGTACCTT	CD8 T	6.22931	3.63305	10.9823	-0.159621	0	6.81686	-0.170487	0	16.9245	2.03631	9.24373	0	-0.234893	0	10.1754	-0.109301	0	10.1754	0.0970829	0
E2L1_AAGCGTTCAAGCCCAC	CD8 T	7.46213	4.64696	10.7219	-0.187266	0	10.7093	-0.189456	0	16.7773	2.0974	7.77124	8.91671	-0.140582	0	9.91521	-0.247495	0	9.91521	-0.219976	0
E2L1_AAGCGTTCAATAGGAT	Mono	2.89851	13.3259	10.9159	-0.319984	0	12.6035	1.46482	8.34216	10.0962	-0.322945	0	8.59693	0.193581	0	12.2565	2.18643	10.5086	9.8172	-0.372294	0
E2L1_AAGCGTTCAATCAGCT	Mono	2.1034	13.0903	11.848	-0.299973	0	12.0978	1.50014	7.5685	11.2609	-0.191441	0	8.26737	0.0440932	0	12.5109	2.09149	9.14839	7.27205	-0.240367	0
E2L1_AAGCGTTCACATGAAA	B	14.933	8.25096	16.6542	1.3999	7.26415	6.81794	-0.204878	0	12.0118	-0.216483	0	10.6732	-0.274512	0	10.9361	-0.154453	0	8.35478	-0.158455	0
E2L1_AAGCGTTCACTTGGGC	Mono	-1.37262	10.451	10.6977	-0.365361	0	13.5968	1.60203	7.80863	10.0081	-0.365361	0	10.3354	0.100362	0	10.5279	2.23617	6.23648	8.53087	-0.256147	0
E2L1_AAGCGTTCAGTCGGAA	NK	-5.56453	4.73977	11.2766	-0.120996	0	7.4454	-0.136244	0	11.321	0.179509	0	10.2772	-0.316041	0	10.8618	-0.186392	0	11.2766	1.91242	0
E2L1_AAGCGTTGTACCGTCG	NK	-7.41754	1.09402	10.5113	-0.270485	0	11.4834	-0.169177	0	15.7804	0.664173	7.03814	8.19335	-0.299207	0	10.1897	-0.167441	0	11.6483	1.91321	7.03814
E2L1_AAGCGTTGTCATCGCG	Mono	2.02646	19.0413	10.5562	-0.351851	0	13.1658	1.60465	8.44237	9.73462	-0.249	0	7.86097	0.189833	0	12.4697	2.21573	9.60999	8.85787	-0.295069	0
E2L1_AAGCGTTGTCGTAATC	CD4 T	-5.86093	-4.06305	11.153	-0.110512	0	15.4542	1.8541	8.24698	11.6326	-0.130146	0	10.5684	-0.189698	0	0	-0.19377	7.25172	10.8901	-0.125334	0
E2L1_AAGCGTTTCAAGCTGT	CD4 T	-1.39875	-2.41246	11.7301	-0.00489442	0	15.458	1.79179	7.42185	11.0953	-0.159774	0	8.03471	-0.223326	0	0	0.0121539	0	9.03195	-0.142607	0
E2L1_AAGGAATAGAAACTGT	CD4 T	-0.557259	-1.96099	10.9975	-0.105853	0	14.9105	2.13128	0	10.0835	-0.131647	0	8.00241	-0.296084	0	9.58362	-0.0265897	0	10.5827	-0.218585	0
E2L1_AAGGAATAGACCGCCT	CD4 T	-5.43852	-5.13345	12.3155	-0.0791959	0	15.4314	1.88512	7.086	10.9388	-0.2225	0	0	-0.120087	0	9.73196	-0.280505	0	10.7311	-0.210912	0
E2L1_AAGGAATAGCACTGGA	CD8 T	2.68269	2.53335	12.2034	-0.184065	0	7.02223	-0.245147	0	16.5721	2.06628	9.42904	0	-0.304007	0	10.9408	-0.245147	0	8.62179	0.0198902	0
E2L1_AAGGAATCAAGAGGCT	NK	-5.71848	6.39439	11.4267	-0.0744977	0	12.3102	-0.16035	0	13.2189	0.376804	0	9.10684	-0.228527	0	11.1049	-0.149785	0	12.2744	1.37381	0
E2L1_AAGGAATCACTGTCCT	Mono	-0.65602	13.0252	11.0974	-0.375932	0	13.5291	1.57512	0	10.3612	-0.128186	0	8.10196	0.0578458	0	12.3449	2.11439	9.25019	10.4197	-0.26651	0
E2L1_AAGGAATCAGCTACTA	CD4 T	-4.96682	-3.11186	10.9935	-0.243224	0	15.6373	2.1764	7.55609	13.4533	-0.208638	0	8.19042	-0.264439	0	9.18795	-0.253564	0	9.18795	0.00198426	0
E2L1_AAGGAATGTACCGGAA	CD8 T	4.77283	1.25449	0	-0.211776	0	11.1395	-0.277257	0	16.9052	1.8752	0	0	-0.277257	0	9.94328	-0.277257	0	8.94475	-0.100685	0
E2L1_AAGGAATGTACGGTTT	Mono	1.11802	14.3576	11.9484	-0.387236	0	12.6491	1.69691	7.03171	11.3025	-0.320706	0	7.56336	0.00135134	0	12.0796	2.09558	9.4821	8.55954	-0.284115	0
E2L1_AAGGAATGTCCAGCCA	Mono	1.08538	20.9248	11.453	-0.287727	0	12.4284	1.78492	7.7341	9.62748	-0.340778	0	10.1002	0.0417144	0	12.0167	1.97801	10.0506	8.93189	-0.231242	0
E2L1_AAGGAATGTGTTATCG	CD8 T	4.00053	-0.336089	11.306	-0.216831	0	7.0449	-0.0915446	0	16.8255	1.75215	8.18416	0	-0.033326	0	10.4585	-0.20414	0	8.14065	-0.118647	0
E2L1_AAGGAATGTTGAAGTA	DC	-3.62572	12.7575	12.3685	-0.280831	0	13.4235	1.04892	7.04723	12.5725	-0.399078	0	10.1471	1.20203	0	11.5614	1.41231	0	8.5647	-0.284673	0
E2L1_AAGGAATTCAGCGTCG	CD4 T	-4.18154	-2.20366	11.0951	-0.270508	0	15.3581	1.65518	0	11.464	-0.209785	0	9.51148	-0.15855	0	0	-0.210797	0	11.8318	-0.128893	0
E2L1_AAGGAATTCCGAAATC	CD4 T	-6.21848	-4.59007	11.468	-0.306474	0	15.2167	1.93076	6.92029	11.3723	-0.199114	6.92029	10.0539	-0.158016	0	10.0539	-0.0739983	6.92029	10.7903	0.0306763	0
E2L1_AAGGTAAAGCATAGGC	CD8 T	2.92546	3.21514	11.4813	-0.262112	0	11.0389	-0.263198	0	16.7582	2.10718	10.9139	0	-0.149762	0	10.1601	-0.263198	0	9.16136	0.0534021	0
E2L1_AAGGTAAAGGCACTAG	CD8 T	6.88673	4.17504	11.1561	-0.190717	0	10.4217	-0.0954083	0	17.3113	1.33135	9.04936	8.8367	-0.0101322	0	8.8367	-0.0954083	0	7.83985	-0.190717	0
E2L1_AAGGTAAAGGTAACTA	Mono	-2.07795	13.9055	11.113	-0.325372	0	13.5422	1.70481	7.4722	11.3514	-0.330678	0	10.9325	-0.0266235	0	12.6689	2.10859	9.05173	9.61167	-0.264479	0
E2L1_AAGGTAAAGTGTCATC	Mono	-2.8092	17.4362	11.4999	-0.3259	0	11.7225	1.57533	0	12.3207	-0.269073	0	9.18001	0.099118	0	11.9149	2.09665	9.3228	10.1788	-0.137662	0
E2L1_AAGGTAACAACAAGAT	Mono	-4.26615	18.6478	11.2026	-0.179039	0	12.2323	1.40264	6.20983	10.334	-0.286256	0	9.32972	0.174245	0	11.601	2.22398	9.99897	10.0658	-0.381985	0
E2L1_AAGGTAACAATCGAAA	Mono	-1.44759	15.0978	10.8741	-0.404254	0	12.9977	1.63056	8.26526	10.6458	-0.268377	0	10.0003	0.116263	0	13.0579	2.34348	9.84709	9.00168	-0.354244	0
E2L1_AAGGTAACAGATACCT	B	12.0285	7.6905	16.5475	1.07129	0	13.0945	-0.184311	0	11.5283	-0.213723	0	8.68065	-0.258405	0	9.26444	-0.263429	0	9.67889	-0.162241	0
E2L1_AAGGTAACATGATGCT	NK	-9.10904	2.4373	11.9201	-0.249746	0	7.2786	-0.207072	0	14.3042	0.616568	0	9.75147	-0.213282	0	10.3359	-0.19761	0	10.7506	1.51695	0
E2L1_AAGGTAAGTCGAGTGA	CD8 T	0.344727	3.58372	11.4313	-0.185018	0	6.95019	-0.246526	0	16.8394	1.99744	8.21172	7.73714	-0.249645	0	10.3165	-0.127984	0	11.053	0.100773	0
E2L1_AAGGTAAGTGATACCT	B	13.0859	7.4794	16.7149	1.01756	0	11.9524	-0.200194	0	11.1296	-0.16192	0	9.48805	-0.280014	0	9.48805	-0.15012	7.88039	0	-0.16192	0
E2L1_AAGGTAAGTGTCATGT	Mono	-2.61734	17.3611	11.0581	-0.231582	0	13.2766	1.52153	8.30383	10.2096	-0.246244	0	8.36137	0.0538743	0	12.3115	2.27812	10.0011	9.9434	-0.292128	0
E2L1_AAGGTAATCAATGCAC	CD4 T	-0.913986	-1.47773	11.6466	-0.203375	0	15.4355	1.87292	0	11.1428	-0.21271	0	8.94865	-0.217359	0	9.53264	-0.205748	0	10.5317	-0.137994	0
E2L1_AAGGTAATCATGGTAC	CD8 T	4.90751	-0.901084	11.5269	-0.190061	0	7.01874	-0.0635222	0	16.7163	1.70467	7.71746	8.20938	-0.198298	0	9.79109	-0.307446	0	8.20938	0.0738175	0
E2L1_AAGGTAATCGAGTTGT	CD4 T	-3.98744	-1.92306	11.606	-0.14907	0	14.9643	1.55317	0	12.2611	-0.167138	0	8.28828	-0.229228	0	10.8694	-0.112427	0	9.87017	-0.0980689	0
E2L1_AAGTACCAGAGCAGCT	CD8 T	5.23353	-1.65139	10.6011	-0.154224	0	11.233	-0.0769699	0	16.5882	2.05462	0	0	-0.113894	0	9.86479	-0.0938629	0	9.2806	-0.0394188	0
E2L1_AAGTACCAGCTCCGAC	DC	-2.67522	12.7872	11.4527	-0.161108	0	14.2263	1.10145	6.71557	11.5785	-0.291093	0	10.8009	1.11501	0	11.4527	1.4124	0	10.3158	-0.486852	0
E2L1_AAGTACCAGGAATTAC	Mono	-4.06003	14.7116	9.87511	-0.341941	0	13.1776	1.68226	7.20016	11.5123	-0.297664	0	9.87511	0.0383514	0	12.2662	2.06746	10.2789	8.87665	-0.235843	0
E2L1_AAGTACCAGTTCTCTT	CD4 T	-0.623437	-1.17352	10.4629	-0.175278	0	15.3377	1.97573	0	11.6075	-0.179603	0	8.88003	-0.247623	0	10.2001	-0.145787	6.73511	10.8777	-0.0848837	0
E2L1_AAGTACCCAAGACAAT	CD8 T	3.18561	-2.16837	11.1947	-0.211328	0	12.2536	-0.102728	0	14.9266	2.01821	0	9.61092	-0.0541671	0	9.61092	-0.158072	0	10.1953	0.0422396	0
E2L1_AAGTACCCAAGCACCC	NK	-6.45046	6.81936	11.6412	-0.0710819	0	11.9346	-0.328407	0	12.2778	0.388021	0	10.6417	-0.0918337	0	10.6417	-0.269586	0	13.4483	1.83749	0
E2L1_AAGTACCCAATAACCC	CD8 T	3.81391	-0.70174	11.1917	-0.233985	0	11.5558	-0.00290847	0	16.5713	1.56237	9.21932	8.38802	-0.161013	0	9.97011	-0.156959	0	10.3848	0.0631134	0
E2L1_AAGTACCCAATTGTGC	NK	-7.46849	1.46368	11.3022	-0.226799	0	11.9473	-0.319212	0	14.0726	0.314741	7.19077	0	-0.153994	0	11.0393	-0.193331	0	13.2403	1.68881	7.19077
E2L1_AAGTACCCACAGAGCA	CD8 T	5.36325	-1.35955	10.3628	-0.2591	0	7.18089	-0.260168	6.79346	16.7707	2.07984	9.36754	0	-0.209527	0	9.94814	-0.316768	0	9.3639	-0.0984558	0
E2L1_AAGTACCCACCAGGTC	CD8 T	2.36915	2.05406	10.9898	-0.155516	0	6.74584	-0.150933	0	16.8313	2.29429	7.20456	0	-0.220839	0	0	-0.102476	0	8.40834	0.209182	0
E2L1_AAGTACCCATCAGTCA	CD8 T	6.11757	-0.255625	11.3138	-0.20023	0	6.77298	-0.0896959	0	16.9164	1.79161	8.12444	0	-0.208285	0	10.3143	-0.137492	0	7.99691	-0.014347	0
E2L1_AAGTACCCATCATCCC	Mono	-0.0756166	13.6604	11.6827	-0.276874	0	11.6591	1.79012	6.99257	11.8728	-0.380835	0	9.87647	0.116618	0	11.7822	1.83734	9.68339	9.87647	-0.376236	0
E2L1_AAGTCGTAGCACTTTG	CD4 T	-0.443339	-2.90694	11.8146	-0.0346663	0	15.3538	1.76312	0	11.5371	-0.231756	0	9.49426	-0.0356862	0	10.815	-0.295764	0	12.0776	-0.0644276	0
E2L1_AAGTCGTAGCCGCTTG	CD4 T	-4.72896	-3.23863	11.4928	-0.286921	0	15.6835	2.07528	0	10.5865	-0.229597	0	10.3235	-0.128384	0	9.90885	-0.230552	0	9.90885	0.105965	0
E2L1_AAGTCGTAGCGAGTCA	Mono	-2.86645	15.4526	11.6348	-0.391884	0	12.7954	1.80161	7.3727	11.9749	-0.391884	0	9.22175	0.114663	0	12.5888	1.98849	10.6868	9.95774	-0.286211	0
E2L1_AAGTCGTAGGTTAGTA	CD8 T	6.79031	3.57821	11.2435	-0.134773	0	6.91397	-0.244053	0	16.892	2.01664	9.01862	9.24526	-0.147054	0	10.8286	-0.309788	0	10.5658	-0.0780364	0
E2L1_AAGTCGTAGTTACGAA	CD4 T	-4.058	-5.45907	12.2011	0.00676824	0	15.157	2.06435	8.11978	11.6052	-0.215988	0	8.61953	-0.274779	0	10.202	-0.159157	0	11.4237	-0.0366686	0
E2L1_AAGTCGTCAAATGCGG	DC	-4.36528	12.4035	12.2117	-0.318311	0	14.641	1.10626	6.3035	11.4961	-0.377375	0	10.0111	1.24661	0	9.68955	1.05768	0	10.0111	-0.485102	0
E2L1_AAGTCGTCACAAGTTC	Mono	-2.01614	16.9684	10.9423	-0.26144	0	12.8622	1.72815	6.55601	11.4392	-0.31798	6.55601	8.62329	0.141973	0	12.4944	2.24666	9.71224	9.3588	-0.320343	0
E2L1_AAGTCGTCAGAAGCTG	NK	-9.90967	2.6878	12.0705	-0.0771694	0	6.87008	-0.250492	0	14.6982	0.160965	0	8.61445	-0.179989	0	11.1964	-0.250492	0	10.6117	0.750281	0
E2L1_AAGTCGTGTGACCGTC	Mono	0.00296097	14.1919	11.4764	-0.413877	0	12.3289	1.79974	7.56877	11.4209	-0.280052	0	9.60326	0.0511305	0	11.9237	2.06372	9.4377	9.01922	-0.266112	0
E2L1_AAGTCGTTCCGAGGCT	Mono	-1.77111	13.5773	11.6028	-0.222852	0	13.3165	1.46015	7.9929	10.9682	-0.339711	0	7.90796	0.112772	0	12.657	1.86228	6.99855	11.7097	-0.278847	0
E2L1_AAGTCGTTCGAACGCC	NK	-6.13867	4.50845	11.9279	-0.187506	0	11.6862	-0.333682	0	11.4718	0.421381	0	0	-0.225682	0	11.4426	-0.0868246	0	12.5799	1.83275	0
E2L1_AAGTCGTTCGGTCAGC	Mono	1.33248	12.5178	11.5925	-0.210044	0	12.9864	1.18544	7.62066	10.8557	-0.205384	0	7.59945	0.219907	0	12.4502	2.15282	7.62066	9.59386	-0.279871	0
E2L1_AAGTCGTTCTAGCCTC	CD8 T	1.83633	-0.302584	12.1138	-0.2767	0	11.379	-0.16703	0	16.0753	2.19782	8.65226	8.2115	-0.220841	0	11.529	-0.222387	7.07445	10.5295	-0.190755	0
E2L1_AAGTCGTTCTAGTTCT	B	15.5395	7.13044	15.9785	1.12027	0	11.793	-0.12578	0	11.706	-0.275038	0	8.22174	-0.14304	0	10.5398	-0.0941096	0	8.22174	-0.15844	0
E2L1_AAGTCGTTCTTCTGTA	CD4 T	-1.43052	-3.12349	11.4247	-0.247553	0	15.376	1.90561	7.01095	10.1487	-0.255916	0	8.10748	-0.309234	0	10.1036	0.0337328	0	10.6881	-0.198135	0
E2L1_AAGTGAAAGACGGTTG	CD8 T	3.94843	-1.94222	12.3116	-0.0457977	0	11.699	-0.161122	0	16.6082	2.18066	7.63379	8.67096	-0.214184	0	10.9901	-0.161122	0	9.66919	-0.0971299	0
E2L1_AAGTGAAAGAGCACTG	Mono	2.53772	16.6582	10.5568	-0.199916	0	13.0511	1.2733	7.87434	10.5053	-0.247051	0	8.8221	0.0862589	0	12.3217	2.16511	10.1913	8.23873	-0.194904	0
E2L1_AAGTGAAAGCACCGAA	B	9.50694	5.31799	15.2232	1.31312	0	12.3363	-0.213926	5.08502	12.1424	-0.385033	0	9.43083	-0.312393	0	9.43083	-0.248696	0	10.0151	-0.276806	0
E2L1_AAGTGAAAGCATGAAT	CD4 T	-2.44768	-3.54062	11.8126	-0.230944	0	15.1948	1.78415	7.41623	12.105	-0.183444	0	0	0.0224719	0	11.3977	-0.129923	0	10.2284	-0.112388	0
E2L1_AAGTGAACAAGTCCAT	CD4 T	-6.21651	-2.99743	11.412	-0.13134	0	15.4177	1.67611	7.31223	11.146	-0.150269	0	0	0.0147441	0	10.2428	-0.0929491	7.31223	10.5645	-0.188829	0
E2L1_AAGTGAACACATTCGA	B	12.123	6.39852	16.551	1.20742	7.26678	10.8221	-0.196792	0	10.4219	-0.231935	0	7.0541	-0.248783	0	9.62999	-0.22733	0	9.04594	-0.128845	0
E2L1_AAGTGAACACTTACAG	CD8 T	5.24951	-3.75323	11.7064	-0.201813	0	12.3444	-0.15683	0	15.5299	1.98634	0	10.1223	-0.165583	0	10.1223	-0.267697	0	0	-0.0274958	0
E2L1_AAGTGAACAGTTGTTG	CD4 T	-6.04267	-3.08146	11.006	-0.238148	0	15.6174	1.92973	7.77562	11.321	-0.2466	0	0	-0.151463	0	9.59211	-0.247498	0	10.0067	-0.0751372	0
E2L1_AAGTGAAGTGCCCACA	CD4 T	-2.75852	-0.774403	11.307	-0.109263	0	15.5457	1.98361	0	11.0152	-0.244517	0	9.30875	-0.299264	0	10.8922	-0.191596	0	9.72321	-0.122562	0
E2L1_AAGTGAAGTGGATGAC	CD4 T	-5.3813	0.689714	11.7211	-0.148934	0	15.0582	1.83088	0	12.9936	-0.167068	0	0	-0.229385	0	0	-0.168994	0	10.9141	-0.0425237	0
E2L1_AAGTGAAGTGTCTTAG	NK	-5.53695	3.66665	11.5134	-0.192543	0	12.8155	-0.277799	0	6.79169	0.13614	0	0	-0.219786	0	11.1916	-0.273159	7.3804	12.5131	2.15389	7.3804
E2L1_AAGTGAATCACCTGGG	Mono	1.1867	19.177	10.1299	-0.338805	0	12.4217	1.66314	0	11.1352	-0.284796	0	8.71704	0.132101	0	12.5551	2.15303	8.99614	8.71704	-0.338805	0
E2L1_AAGTGAATCACCTGTC	CD4 T	-5.34314	-5.36001	12.1477	-0.268275	0	15.48	1.92953	0	11.7879	-0.147476	0	8.34449	-0.0455519	0	9.92649	-0.208882	0	10.6629	0.036113	0
E2L1_AAGTGAATCCGTGACG	CD8 T	0.813393	2.69342	11.975	-0.192636	0	11.2179	-0.061193	0	16.4604	2.03157	8.93475	9.27658	-0.201054	0	0	-0.194858	0	10.5971	0.0748113	0
E2L1_AAGTGAATCGAGCCAC	CD4 T	-4.83461	-3.31693	11.49	-0.265271	0	15.4277	1.94031	7.52974	6.16887	-0.0806003	0	8.17253	-0.151775	0	9.17003	-0.20474	0	10.1688	-0.0681094	0
E2L1_AAGTGAATCTCCAAGA	Mono	-2.83279	15.3836	11.5207	-0.260665	0	12.8488	1.63869	6.55441	10.9354	-0.368164	0	10.4058	0.175896	6.55441	12.7269	2.00961	9.86246	8.82297	-0.183244	0
E2L1_AAGTGAATCTGCTTAT	Mono	-2.70581	9.88512	10.8712	-0.342554	0	11.9972	1.81867	6.15621	11.4964	-0.345367	0	8.75831	0.0568522	0	11.5628	2.14066	0	8.17502	-0.340483	0
E2L1_AAGTGAATCTTGATTC	CD4 T	-2.88837	-0.751602	9.93939	-0.160975	0	15.0458	1.73669	0	11.0997	-0.0665199	0	7.94379	-0.1873	0	10.261	-0.180415	0	9.52484	-0.109743	0
E2L1_AAGTTCGAGCCACAAG	CD8 T	4.91666	2.69901	11.6302	-0.262189	0	10.8448	-0.147762	0	16.5318	2.0182	8.42649	8.63342	-0.266319	0	10.216	-0.147762	0	8.63342	-0.112635	0
E2L1_AAGTTCGCAACCGTAT	CD8 T	5.73078	0.848255	11.6994	-0.225112	0	6.29615	-0.156025	0	16.8609	2.308	0	9.47861	-0.171234	0	9.89314	-0.226273	0	10.2148	-0.190885	0
E2L1_AAGTTCGCACGGAAGT	Mono	-1.65095	12.5042	10.6768	-0.270818	0	13.7117	1.26963	8.64669	12.9892	-0.330961	0	9.87005	0.194364	7.06891	11.8689	1.97937	8.64669	10.1917	-0.196848	0
E2L1_AAGTTCGTCGAGTACT	Mono	3.72594	16.8251	11.2484	-0.179804	0	12.7337	1.04621	0	10.4296	-0.184127	0	8.0832	0.349474	0	12.0782	2.19946	10.2899	9.66461	-0.256178	0
E2L1_AAGTTCGTCGAGTCTA	CD8 T	5.46894	-1.06297	10.8449	-0.199922	0	11.4697	-0.0592099	0	16.8165	1.98807	8.97107	9.84567	-0.204677	0	9.84567	-0.201176	0	9.84567	0.0743405	0
E2L1_AAGTTCGTCGGACCAC	CD4 T	-6.21272	-4.18559	12.0297	0.0338937	0	14.3043	1.93335	0	11.1226	-0.265274	0	0	-0.269208	0	9.91533	-0.315629	0	9.33111	-0.194892	0
E2L1_AATAGAGAGAAGCGCT	B	11.2925	7.95184	16.6021	1.27197	0	6.90245	-0.142389	0	12.2096	-0.165358	0	10.0336	-0.206328	0	11.4478	-0.101997	0	11.0329	-0.214947	0
E2L1_AATAGAGAGATGCCGA	CD8 T	3.21217	2.36259	12.0635	-0.211785	0	10.7269	-0.094375	7.49535	16.9561	1.95589	8.49134	9.64989	-0.104419	0	10.0645	-0.221598	0	10.0645	-0.0790883	0
E2L1_AATAGAGAGCGAACTG	CD4 T	-4.05989	-5.14441	11.6286	-0.0164797	0	15.5313	2.0855	0	11.2856	-0.245814	0	7.93361	-0.245814	0	10.7359	-0.180836	0	9.51464	-0.0521112	0
E2L1_AATAGAGAGGCCACCT	CD8 T	6.36728	3.15199	10.3373	-0.20009	0	6.71792	-0.259561	0	17.024	2.08168	8.94298	9.11639	-0.0919357	6.95175	10.6996	-0.0303262	0	8.53272	0.0788386	0
E2L1_AATAGAGCAAGGCAAC	Mono	-0.33057	14.4236	11.7757	-0.413773	0	12.7877	1.82401	7.43733	11.3846	-0.325296	0	10.4962	0.225513	0	12.5949	2.04682	9.16846	10.6887	-0.364926	0
E2L1_AATAGAGCACGTCTCT	CD4 T	-1.79659	-2.34368	12.0976	-0.310881	0	15.2146	2.15978	0	11.9604	-0.310881	0	9.29227	-0.262294	0	10.2911	-0.259055	0	10.2911	0.00531105	0
E2L1_AATAGAGGTCATAGTC	Mono	0.333922	19.2773	11.1318	-0.205123	0	12.5296	1.57004	7.35067	10.682	-0.271651	0	9.91024	0.0403278	0	11.7836	2.24278	10.1504	9.91024	-0.261347	0
E2L1_AATAGAGGTCCGGACT	Mono	-3.25545	15.7835	11.1447	-0.304825	0	12.5648	1.62058	7.44055	10.7054	-0.25769	0	9.56098	-0.0413573	0	12.5593	2.1658	9.75582	11.1447	-0.350505	0
E2L1_AATAGAGGTGGGACAT	Mono	-0.745281	13.085	11.7148	-0.217121	0	12.6857	1.82858	6.06052	11.7563	-0.318989	0	10.9496	0.0191418	0	12.7146	2.04808	8.62736	9.62876	-0.158872	0
E2L1_AATAGAGTCACTTGTT	Mono	-0.947057	18.2555	11.7265	-0.314931	0	12.0015	1.56012	7.51531	11.5641	-0.317945	0	9.65746	0.0710762	0	13.0618	2.06086	11.2629	8.92169	-0.312713	0
E2L1_AATAGAGTCAGGACAG	NK	-5.45464	4.9345	12.3003	-0.127481	0	11.8702	-0.276175	0	11.5226	0.411533	0	8.98096	-0.226169	0	11.9785	-0.271603	0	13.7856	2.06394	0
E2L1_AATAGAGTCCGGACGT	NK	-4.93975	6.67309	11.9414	0.0941085	0	7.73229	-0.104449	0	11.8567	0.0788659	0	0	-0.109472	0	10.3571	-0.198212	0	14.4005	0.840115	0
E2L1_AATCACGAGTGTACCT	Mono	-0.543104	12.801	11.8245	-0.342116	0	13.1145	1.79447	6.0043	10.0813	-0.290745	0	9.91869	0.250544	0	13.0873	2.10283	8.79226	9.91869	-0.340062	0
E2L1_AATCACGCAAGGTCAG	Mono	4.2128	17.5491	9.87222	-0.138042	0	10.7484	1.28455	0	9.99519	-0.137322	0	7.07407	0.318951	0	12.764	2.36613	9.19313	9.06602	0.014167	0
E2L1_AATCACGCAGGCACTC	NK	-7.05802	4.6988	11.2668	-0.185235	0	12.0878	-0.264477	0	13.936	0.443035	0	0	-0.101996	0	9.94577	-0.196628	0	12.5295	1.86699	7.39472
E2L1_AATCACGGTCATAAAG	B	10.6859	6.47208	16.8211	1.1876	0	7.00528	-0.370523	0	11.0965	-0.281833	0	10.0119	-0.320321	0	8.01605	-0.278775	0	9.01327	-0.226656	0
E2L1_AATCACGGTCGCTTAA	B	15.5355	6.57907	15.7597	1.33247	7.12496	6.78171	-0.231544	0	11.8166	-0.198182	0	8.39766	-0.184247	0	9.39552	-0.139974	0	9.97977	-0.303684	0
E2L1_AATCACGGTCTAATCG	CD4 T	-1.24682	-2.85997	11.0045	0.0293193	0	15.7167	1.84643	7.17177	10.199	-0.0628	0	0	-0.191273	0	9.19889	-0.184392	0	11.1971	-0.00624965	0
E2L1_AATCACGTCGACCACG	Mono	-1.79248	11.7733	11.5796	-0.351388	0	12.9518	1.56818	8.14075	13.7888	-0.354168	0	8.91914	0.158464	0	12.1389	2.30659	0	10.1398	-0.40049	0
E2L1_AATCACGTCGGTGCAC	Mono	4.11247	20.1671	11.5335	-0.274169	0	11.3832	1.36395	7.33851	10.439	-0.134039	0	7.83887	0.375742	0	12.0808	2.37079	9.91602	9.15701	-0.274169	0
E2L1_AATCGACAGACCAAGC	CD4 T	-5.54388	-4.12422	10.9347	-0.220139	0	15.454	2.16981	0	10.752	-0.0517591	0	0	-0.129452	0	10.4496	-0.221946	6.90866	9.71331	-0.151578	0
E2L1_AATCGACCACGTCATA	Mono	1.26794	15.6959	11.3706	-0.368822	0	12.7487	1.55593	8.1354	13.2369	-0.217439	0	8.46728	0.0638998	0	12.8557	2.20009	10.1316	9.46524	-0.193242	0
E2L1_AATCGACCAGGTGACA	Mono	-1.03784	21.6767	10.3105	-0.360024	0	10.5641	1.74269	6.04667	9.70029	-0.317588	0	7.50992	0.00013856	0	10.0883	2.11517	8.61333	6.92891	-0.258336	0
E2L1_AATCGACGTAAGCAAT	CD8 T	6.8511	4.23883	10.6598	-0.189754	0	6.50833	-0.191923	0	17.2216	1.95598	8.30315	7.66606	-0.252429	0	9.66072	-0.010994	0	8.6625	-0.0678607	0
E2L1_AATCGACGTGGCGTAA	Mono	5.09807	14.3202	10.8433	-0.330745	0	12.7721	1.84674	8.07603	11.6313	-0.238606	0	8.7304	0.13332	0	11.8973	2.24809	10.072	9.14459	-0.328648	0
E2L1_AATCGACTCAGGGATG	Mono	-0.198951	14.705	13.0101	-0.305545	0	13.4444	1.8865	8.58789	12.6344	-0.318773	0	10.0479	0.251389	0	12.8947	2.03806	9.46065	10.3107	-0.201908	0
E2L1_AATCGACTCTGAGGCC	CD4 T	-3.73182	-5.58834	11.528	-0.230972	0	14.6583	1.27965	0	11.321	-0.0889248	0	9.52945	-0.165497	0	11.1131	-0.0214525	0	10.5285	-0.0979437	0
E2L1_AATCGTGAGGTTCTTG	Mono	-3.46997	18.6009	11.1199	-0.29836	0	12.4453	1.34051	0	11.2179	-0.23785	0	8.9522	0.201818	0	12.1195	2.30657	10.4081	9.27355	-0.164734	0
E2L1_AATCGTGCACGGCGTT	CD4 T	-4.07429	-3.90792	12.6054	-0.167829	0	15.4	2.01664	0	11.9243	-0.185067	0	0	-0.244304	0	8.43938	-0.240927	0	10.4363	-0.0537886	0
E2L1_AATCGTGGTGCATCTA	Mono	-0.75949	12.4165	12.1826	-0.349042	0	13.7943	1.44048	0	11.4574	-0.287746	0	10.9351	0.154109	0	12.3941	2.12137	8.39766	9.93586	-0.349042	0
E2L1_AATCGTGTCCCGAAAT	Mono	2.97765	16.2702	10.6305	-0.310931	0	13.1392	1.43263	6.88516	11.1124	-0.310931	0	0	0.248615	0	12.2622	2.02629	10.9611	7.31677	-0.246854	0
E2L1_AATCGTGTCTAGTTCT	Mono	-3.24819	15.1803	11.4104	-0.334153	0	12.1048	1.69471	0	11.7495	-0.344979	0	8.50692	0.0890666	0	12.0268	1.96983	9.41361	10.8257	-0.235038	0
E2L1_AATCGTGTCTGAGAAA	CD8 T	3.02043	1.30309	11.0694	-0.0948098	0	11.2366	-0.215343	0	16.9526	2.12714	9.94435	0	-0.108265	0	8.90185	-0.0356302	0	10.222	-0.205898	0
E2L1_AATCGTGTCTGCGATA	CD4 T	-5.10046	-3.32448	12.3098	-0.260289	0	15.4635	2.25796	7.95556	9.87382	-0.247818	0	0	-0.251143	0	10.2403	-0.126181	0	9.50415	-0.19609	0
E2L1_AATGAAGAGATTGCGG	CD4 T	-0.639822	-3.07826	11.4125	-0.219359	0	15.3695	1.87051	0	11.5788	-0.228262	0	8.24676	-0.285018	0	10.2432	-0.173398	7.05845	9.24439	-0.113681	0
E2L1_AATGAAGAGCAGCAGT	Mono	3.00561	19.3258	10.1322	-0.238626	0	12.1232	1.76462	7.80799	10.1479	-0.294745	0	7.33252	0.0877912	0	12.8156	2.06109	9.38865	7.33252	-0.337349	0
E2L1_AATGAAGAGTAGCATA	CD8 T	4.98059	-0.0862639	11.4984	-0.305206	0	11.5422	-0.132433	0	16.8402	2.11345	6.60357	8.33243	-0.250646	0	10.9137	-0.0575295	0	9.33019	-0.145985	0
E2L1_AATGAAGCAACGACTT	CD4 T	-5.19017	-2.03037	10.9862	-0.225369	0	15.6744	1.64156	0	10.7702	-0.234218	0	7.82194	-0.290631	0	10.1388	-0.290631	0	10.6238	-0.112989	0
E2L1_AATGAAGGTAGGAAAG	B	14.2768	5.5448	16.6786	0.812162	0	11.2632	-0.163229	0	11.2747	-0.193705	0	9.37246	-0.299435	0	10.956	-0.244747	0	10.3714	-0.238794	0
E2L1_AATGAAGGTCTCGGAC	NK	-7.35424	4.04894	11.534	-0.176724	0	6.92778	-0.265645	0	15.886	0.57486	9.09291	9.3658	-0.205911	0	10.3647	-0.260857	7.51322	12.4513	1.66794	0
E2L1_AATGAAGGTGATACAA	CD8 T	2.42892	2.54215	10.9628	-0.0564963	0	12.1837	-0.120656	0	16.7583	2.41329	9.40466	8.15978	-0.24311	0	9.15725	-0.0609987	0	0	-0.0221867	0
E2L1_AATGAAGGTGGTCTCG	DC	-3.33647	13.2439	11.4797	-0.363547	0	14.3385	0.987106	7.00146	10.9196	-0.47558	0	10.4802	1.04513	0	11.3728	1.53558	7.99582	9.67359	-0.323732	0
E2L1_AATGAAGTCCCATTTA	Mono	1.08488	20.4034	11.2014	-0.195408	0	12.1907	1.66863	7.18963	10.3468	-0.185745	0	8.94072	0.1578	0	12.4235	2.19851	10.0879	8.94072	-0.285796	0
E2L1_AATGAAGTCTACTGAG	CD4 T	-1.30045	-1.04708	11.2155	-0.0653129	0	15.3539	2.20931	0	11.0548	-0.0908703	0	7.89905	-0.115041	0	10.2161	-0.0945246	0	10.8938	-0.0385694	0
E2L1_AATGACCAGCCTTTCC	Mono	-2.06881	13.9779	11.8119	-0.414838	0	13.5001	1.74278	9.09448	11.2748	-0.318131	0	11.0049	0.00692933	5.94552	12.7593	1.83045	6.93376	9.00697	-0.31625	0
E2L1_AATGACCCAGAAGCGT	NK	-6.1041	5.51036	13.0458	-0.13335	0	12.4757	-0.294262	0	13.7036	-0.0769425	0	10.1401	-0.233983	0	0	-0.225372	0	11.7242	1.43206	8.68065
E2L1_AATGACCCAGACCCGT	CD4 T	-1.91557	-0.151163	10.2841	-0.074829	0	15.5214	1.97856	0	11.7684	-0.218315	0	0	-0.22633	0	9.69969	-0.220025	0	9.69969	-0.0553807	0
E2L1_AATGACCGTAACTAAG	CD4 T	-1.93394	-0.97836	10.6944	-0.0484139	0	15.5848	1.99861	6.54819	10.4603	-0.0378088	0	10.1099	-0.144644	0	8.11382	-0.263844	0	10.1099	-0.165462	0
E2L1_AATGACCGTACGATTC	CD4 T	-2.49608	-2.20469	10.4948	-0.134814	0	15.4567	1.91143	7.6899	9.20483	-0.151475	0	0	-0.1236	0	9.49582	-0.161726	0	10.7171	-0.0535583	0
E2L1_AATGACCGTGGGCTTC	Mono	-0.828165	13.315	10.9424	-0.300599	0	14.1432	1.61403	7.89587	10.2797	-0.303634	0	10.4573	0.318067	0	12.6264	2.42235	9.76592	9.94313	-0.130807	0
E2L1_AATGACCGTTGGCCGT	CD4 T	-1.56364	-1.36144	10.5481	-0.233855	0	15.3611	2.13594	7.2379	12.6522	-0.242583	0	8.96507	-0.137292	0	10.2853	-0.134086	0	9.96363	-0.116157	0
E2L1_AATGACCTCCGTACGG	Mono	2.30243	16.1631	11.7708	-0.326644	0	12.5409	1.51421	0	11.4322	-0.21412	0	10.3565	0.131195	0	13.6034	2.21321	10.991	7.77703	-0.326644	0
E2L1_AATGACCTCCTACCGT	NK	-7.58736	5.48732	11.6668	-0.114696	0	11.4519	-0.312331	0	11.7895	0.0715936	0	0	-0.159261	0	11.0821	-0.251334	0	10.4974	1.77923	7.05278
E2L1_AATGACCTCTCATGCC	DC	-4.63139	12.9926	11.6095	-0.287177	0	14.9751	1.00272	6.97341	10.704	-0.405009	0	9.70388	1.01484	0	10.2883	1.12327	0	10.0255	-0.424077	0
E2L1_AATGCCAAGAGCAGCT	CD8 T	4.11847	-0.999817	10.5445	-0.219528	0	11.1015	-0.221577	0	16.5518	2.0521	0	0	-0.278724	0	10.2228	-0.208763	0	9.22404	0.105128	0
E2L1_AATGCCAAGAGGTCAC	Mono	-2.55772	19.314	10.6061	-0.400637	0	12.5734	1.58476	8.03828	11.1203	-0.308913	0	0	0.0837978	6.05465	13.0113	2.09091	10.7341	8.87126	-0.299358	0
E2L1_AATGCCAAGGAAGTCC	CD8 T	1.94658	2.93258	11.9031	-0.100683	0	12.5275	-0.166594	0	16.5298	2.09541	9.81294	9.32004	-0.114064	0	11.1258	-0.228974	0	10.3189	-0.040091	0
E2L1_AATGCCAAGGCCTTGC	NK	-8.50159	4.94032	10.981	-0.120486	0	12.922	-0.262037	0	13.6691	0.178008	0	9.98171	-0.265206	0	8.98314	-0.193213	0	11.5657	1.75313	0
E2L1_AATGCCAAGTTCCATG	CD4 T	-5.99528	-3.86548	11.8295	-0.124337	0	15.341	1.84308	0	12.0484	-0.202393	0	8.24894	-0.210687	0	11.2448	-0.134092	0	10.2454	-0.0833978	0
E2L1_AATGCCACACACGGTC	B	12.8366	7.50498	15.9832	0.856402	0	7.61558	-0.16665	0	12.0228	-0.126239	0	0	-0.299242	0	0	-0.127787	0	11.9836	-0.188749	0
E2L1_AATGCCACATTGCTTT	CD4 T	-1.05211	-2.76472	11.542	-0.142201	0	15.2502	1.90917	6.78375	11.2195	-0.166391	0	8.84427	-0.320606	0	9.42818	-0.118413	0	11.1637	-0.152693	0
E2L1_AATGCCAGTACGAGCA	DC	-1.5443	12.8394	11.216	-0.339503	0	14.1265	1.06245	8.39932	6.7687	-0.403025	0	10.4091	0.87385	0	11.9933	1.43172	6.60261	10.4091	-0.460292	0
E2L1_AATGCCAGTGCTCTCT	Mono	-2.4443	19.5744	10.0299	-0.375193	0	12.6789	1.59855	0	10.4151	-0.11655	0	8.4477	0.286852	0	13.0682	2.12092	10.3428	7.8648	-0.267746	0
E2L1_AATGCCAGTTTACACG	Mono	-3.65191	14.9075	12.0558	-0.20488	0	13.3941	1.57419	0	11.2377	-0.325848	0	0	0.137065	0	12.4183	2.15588	9.07782	9.25051	-0.262844	0
E2L1_AATGCCATCAAAGGAT	CD4 T	-4.48437	-3.39433	12.5593	-0.253776	0	15.6496	2.02755	7.24977	11.4017	-0.191032	0	9.47366	-0.253776	0	11.0573	-0.183608	0	10.4726	-0.00258471	0
E2L1_AATGCCATCAGTGGGA	NK	-5.71692	3.97523	12.423	-0.0774732	0	7.33538	-0.272482	0	6.9076	0.263904	0	10.4238	-0.175917	0	9.42488	-0.214211	0	12.423	2.00207	8.39476
E2L1_AATGCCATCCACGTCT	CD4 T	-5.36146	-4.7447	10.3393	-0.209325	0	15.5407	1.92936	6.77985	10.5702	-0.17461	6.77985	9.34041	-0.139832	0	9.34041	-0.127396	0	9.92463	-0.156382	0
E2L1_AATGCCATCCCTCATG	NK	-6.17179	5.31493	12.9017	-0.275014	0	12.6552	-0.247238	7.04507	12.1552	0.119963	0	9.20355	-0.303549	0	11.2017	-0.288162	0	12.5233	1.54333	0
E2L1_AATGCCATCGTACCTC	B	14.3901	9.14912	16.0596	0.807064	0	11.9458	-0.217902	0	12.0966	-0.285968	0	10.7751	-0.157541	0	11.0968	-0.22729	0	10.3603	-0.229246	0
E2L1_AATGCCATCGTCCATC	CD4 T	-2.25197	-1.18996	12.049	-0.251313	0	15.5322	1.98249	0	10.7166	-0.155392	0	7.73349	-0.215566	0	10.535	-0.311518	0	8.73009	-0.153839	0
E2L1_AATGGAACAGTGTGCC	B	11.4766	7.53376	16.5211	0.972875	0	7.04335	-0.0706927	0	11.4324	-0.271252	0	0	-0.264586	0	11.3006	-0.269512	0	7.98381	-0.112532	0
E2L1_AATGGAAGTAAGCAAT	Mono	-2.5388	13.5	10.3725	-0.282868	0	13.0904	1.86719	7.64412	12.0168	-0.37254	0	8.20642	0.00492033	0	12.6936	1.97479	9.4869	9.20397	-0.275796	0
E2L1_AATGGAAGTCGGAACA	B	14.7301	6.21711	16.3864	0.849159	0	6.75158	-0.278285	0	10.7483	-0.278285	7.1512	9.29588	-0.149515	0	10.2947	-0.278285	0	11.1016	-0.278285	0
E2L1_AATGGAAGTGACGTCC	CD4 T	-4.99973	-6.30216	11.7301	-0.106778	0	15.29	1.42317	0	10.7579	-0.19091	0	8.56361	-0.254952	0	10.5608	-0.191978	0	10.5608	0.0236069	0
E2L1_AATGGAATCAGGCGAA	Mono	2.99232	13.5779	11.5589	-0.255901	0	13.4169	1.62103	8.00449	11.0083	-0.312465	6.43072	10.4302	0.0484461	0	12.0144	2.11517	9.00168	8.43329	-0.362969	0
E2L1_AATGGAATCATTCATC	CD4 T	-1.42735	-2.08182	10.248	-0.00964002	0	15.374	2.04578	7.84955	10.5928	-0.162369	0	8.66541	-0.317582	0	7.66896	-0.215832	0	10.248	0.00834374	0
E2L1_AATGGAATCCGTCACT	Mono	2.0851	13.5357	10.7266	-0.330758	0	12.2104	1.78616	7.26736	13.4623	-0.263587	0	10.6012	-0.0138915	5.70101	11.3893	2.30408	9.58178	10.1421	-0.292653	0
E2L1_AATGGCTCAAGCAGGT	CD8 T	7.87083	-0.471197	10.75	-0.252069	0	10.9991	-0.244783	0	17.0058	2.21146	8.3938	8.94475	-0.147372	0	10.75	-0.253152	0	10.2649	0.0585745	0
E2L1_AATGGCTCAATAGGGC	NK	-9.23134	2.44092	10.5785	-0.135934	0	11.0353	-0.339757	0	15.2002	0.269625	7.20309	0	-0.287132	0	10.2568	-0.159328	0	11.0636	1.79237	0
E2L1_AATGGCTCACTTCCTG	B	15.2033	6.87368	16.5098	1.00326	0	10.9289	-0.156169	0	10.7927	-0.234317	0	8.25244	-0.163752	0	8.25244	-0.166902	0	8.25244	-0.178497	0
E2L1_AATGGCTCAGGTGACA	B	16.1763	7.19485	17.2857	1.66713	7.24631	6.77192	-0.178428	0	11.7977	-0.252942	0	10.9006	-0.237637	0	10.7081	-0.306167	0	9.90138	-0.146494	0
E2L1_AATGGCTCATAGGTTC	Mono	-0.215019	16.7075	10.7284	-0.306918	0	14.1741	1.73445	9.04	10.887	-0.357366	0	8.22989	0.129753	0	12.4733	2.13199	10.0386	9.64192	-0.104001	0
E2L1_AATGGCTGTAACACGG	Mono	-2.21265	16.1518	10.7886	-0.228787	0	13.9415	1.54871	8.56587	11.7783	-0.182317	0	10.204	0.17294	0	12.451	2.25812	9.56397	7.21256	-0.274638	0
E2L1_AATGGCTGTATCGCAT	Mono	0.593665	14.4375	11.7804	-0.33577	0	13.3717	1.59793	7.27955	11.055	-0.386646	0	9.53397	0.0498327	0	12.8542	2.16388	9.44224	8.53592	-0.267402	0
E2L1_AATGGCTGTCTGTAAC	CD8 T	5.74546	-0.877462	11.5307	-0.120766	0	11.1987	-0.241967	0	16.771	2.12094	0	9.36248	-0.181084	0	10.6831	-0.241967	0	8.36467	-0.300899	0
E2L1_AATGGCTTCATTGAGC	B	15.8097	8.45952	15.8646	1.29024	0	12.0176	-0.212318	0	9.95742	-0.280979	0	9.05355	-0.280979	0	10.859	-0.221788	0	8.05627	-0.166544	0
E2L1_AATGGCTTCGCCCAGA	NK	-5.42645	5.16658	13.2897	-0.100776	0	11.9695	-0.148856	0	6.93729	-0.0590247	7.76937	10.8752	-0.258109	0	10.8752	-0.30017	0	12.4597	1.61696	7.76937
E2L1_AATTCCTAGATGAACT	NK	-6.32575	5.72279	12.7007	-0.215719	0	12.5704	-0.197817	0	15.3883	0.0870398	9.07549	9.00291	-0.357238	0	10.586	-0.242281	0	12.4598	1.5935	8.07816
E2L1_AATTCCTAGTTGAATG	B	13.7024	6.82837	16.9892	0.937338	7.27029	11.0057	-0.225333	0	12.2592	-0.291751	0	8.48542	-0.291751	0	11.2893	-0.0548841	0	10.4824	-0.125706	0
E2L1_AATTCCTCAAGAGTTA	B	14.6346	7.24897	16.596	1.28632	0	11.1048	-0.226149	0	12.8657	-0.237209	0	0	-0.292509	0	8.50197	-0.170307	0	10.8207	-0.237209	0
E2L1_AATTCCTCAAGGACAC	CD8 T	1.78242	1.98635	11.5707	-0.237021	0	7.1112	-0.115914	0	16.5287	2.11886	10.3368	9.76456	-0.125566	0	11.9332	-0.115914	0	0	0.147476	0
E2L1_AATTCCTCACACCGAC	NK	-8.08802	1.05639	11.8346	-0.118258	0	12.232	-0.246014	0	14.3787	0.169744	0	0	-0.143262	0	10.835	-0.249041	7.54993	13.0043	1.74877	0
E2L1_AATTCCTCACCATATG	B	11.613	8.57964	16.7128	1.29031	0	12.9763	-0.242357	0	11.4696	-0.307447	0	8.65034	-0.301306	0	9.64854	-0.202473	0	10.2329	-0.167968	0
E2L1_AATTCCTGTAGAGGAA	CD4 T	-3.56267	-2.11802	11.4637	-0.264203	0	15.5588	1.95904	0	10.5464	-0.272215	0	9.72789	-0.0809486	0	10.727	-0.165241	0	11.7266	-0.0565819	0
E2L1_AATTCCTGTTCGAGCC	Mono	-0.0705173	12.4994	11.5546	-0.286267	0	12.3413	1.74419	0	13.7948	-0.236695	0	9.68145	0.211925	0	13.5867	2.04254	10.3875	8.1	-0.282052	0
E2L1_AATTCCTGTTTAAGGA	B	15.4286	9.00889	16.0569	1.3568	7.27051	6.94571	-0.149698	0	11.3787	-0.17226	0	0	-0.15736	0	9.68362	-0.22672	0	9.68362	-0.115854	0
E2L1_AATTCCTTCACTGCTC	Mono	1.29864	14.9265	12.54	-0.398701	0	12.1345	1.66065	7.88163	11.8462	-0.210602	0	9.49737	0.128085	0	12.781	2.05337	9.4625	8.49937	-0.346778	0
E2L1_AATTCCTTCCGCTAGG	CD4 T	-0.200735	-3.51548	10.9677	-0.337092	0	14.9155	1.92788	7.36575	11.8033	-0.18466	0	8.1647	-0.141045	0	9.74631	-0.139699	0	11.3301	-0.129986	0
E2L1_AATTTCCAGACCCTTA	CD4 T	-5.90971	-5.78284	11.8096	-0.134119	0	15.1771	1.72473	6.70852	11.184	-0.269823	0	9.64105	-0.179128	0	10.2254	-0.19912	0	9.64105	-0.160302	0
E2L1_AATTTCCAGTGTTCAC	Mono	-3.13617	17.2063	10.8243	-0.261834	0	12.7989	1.69468	5.70549	10.7223	-0.277731	0	9.95051	0.138679	0	12.8237	2.00982	9.84906	8.36846	-0.215725	0
E2L1_AATTTCCCAATCCTAG	CD4 T	-4.01463	-5.42673	11.3981	-0.121382	0	15.4618	1.76719	0	10.9248	-0.306418	0	0	-0.257268	0	9.23007	-0.201565	0	10.8134	-0.180714	0
E2L1_AATTTCCGTATGGTAA	B	15.2107	8.44126	16.6106	1.17075	0	11.0657	-0.165561	0	10.508	-0.294873	0	10.0072	-0.233877	0	8.42501	-0.294873	0	8.42501	-0.0793523	0
E2L1_AATTTCCTCAATCTCT	NK	-5.29978	3.84907	11.807	-0.155706	0	7.37262	-0.136003	0	11.7223	0.610606	0	10.8074	-0.198904	0	11.2222	-0.286011	0	12.6813	1.57886	0
E2L1_AATTTCCTCGAGCTGC	CD8 T	1.598	2.05838	12.6821	-0.228319	0	6.43734	-0.228319	0	16.8489	1.87452	10.4645	0	0.0723432	0	10.2907	-0.228319	0	10.2907	0.148802	0
E2L1_ACAAAGAAGAAACCCG	NK	-8.39749	1.84825	11.6273	-0.128211	0	7.45985	-0.286074	0	15.6928	0.400253	9.3051	0	-0.101274	0	11.3055	-0.215674	0	12.2121	1.3749	0
E2L1_ACAAAGAAGCGATGGT	Mono	-2.78073	17.0592	10.7768	-0.240318	0	12.6933	1.37811	0	11.0399	-0.226215	0	10.2626	0.172435	0	12.5836	2.03133	8.90309	9.04177	-0.235694	0
E2L1_ACAAAGAAGGCCTAGA	Mono	0.671049	15.3401	10.9431	-0.328274	0	10.9666	1.25288	7.19723	10.9231	-0.156718	0	9.35965	0.127711	0	12.9723	2.1678	9.51127	9.68113	-0.265132	0
E2L1_ACAAAGAAGGGACCAT	B	16.269	6.73196	16.5116	1.17471	6.7922	6.84101	-0.115241	0	11.0716	-0.303082	0	9.90207	-0.125874	0	9.90207	-0.233289	0	10.4865	-0.303082	0
E2L1_ACAAAGAAGGTTTGAA	Mono	-3.4247	15.2365	11.731	-0.333764	0	12.8099	1.80985	7.36775	11.1168	-0.336672	0	7.49072	0.096715	0	12.7683	1.97161	9.53086	10.069	-0.331624	0
E2L1_ACAAAGACAGAACTAA	CD4 T	-1.71932	-1.37128	10.1287	-0.124831	0	15.3273	1.66125	0	11.2481	-0.205087	0	8.54634	0.0154118	0	9.54441	-0.206105	0	10.3509	-0.0714961	0
E2L1_ACAAAGACAGACGCTC	B	9.42175	5.48955	15.9471	1.22753	0	11.717	-0.258728	0	10.7526	-0.287887	0	0	-0.260732	0	10.4012	-0.237936	0	0	-0.237483	0
E2L1_ACAAAGACATGAGATA	Mono	3.76704	17.4384	11.5711	-0.306073	0	12.5771	1.50962	0	10.1337	-0.292894	0	8.18332	0.157718	0	13.0365	2.23937	10.1692	9.50227	-0.249902	0
E2L1_ACAAAGAGTAACATCC	B	11.8884	8.47427	16.3389	1.0227	0	7.02745	-0.229547	0	12.1368	-0.185542	0	9.88642	-0.233283	0	11.108	-0.238651	0	9.88642	-0.295554	0
E2L1_ACAAAGAGTACCCGAC	Mono	2.47518	14.1197	10.8384	-0.24123	0	12.4063	1.79688	0	12.2574	-0.306261	0	8.72553	0.0443812	0	11.597	2.2278	9.14796	0	-0.236412	0
E2L1_ACAAAGAGTACGATCT	B	13.4264	8.177	16.5717	1.16257	0	7.09609	-0.304972	0	11.1681	-0.20045	0	9.43929	-0.186646	0	10.0236	-0.196846	6.90253	10.0236	-0.304972	0
E2L1_ACAAAGAGTATCGCTA	DC	-7.77093	15.2575	10.2049	-0.146349	0	12.332	1.41389	9.00839	9.84304	-0.218698	0	12.7064	2.04972	9.20069	8.62235	0.441773	0	8.03922	-0.435359	0
E2L1_ACAAAGAGTCTATGAC	Mono	0.261917	19.8348	10.6417	-0.345683	0	12.6141	1.75904	9.91753	10.0112	-0.301176	0	8.79603	0.0693334	0	12.4484	1.99337	8.65658	8.79603	-0.113356	0
E2L1_ACAAAGAGTGCTGATT	Mono	-4.53589	17.4035	10.6229	-0.349241	0	12.9067	1.32107	6.8512	10.8249	-0.295723	0	8.16758	0.22046	0	12.2503	1.96434	10.01	9.7492	-0.349241	0
E2L1_ACAAAGATCAATCAGC	NK	-5.37107	6.22769	12.9195	-0.125638	0	7.4431	-0.282528	0	14.2525	0.0747758	7.80106	10.4609	-0.220324	0	11.4604	-0.211438	0	12.4602	1.57299	0
E2L1_ACAAAGATCAGCGCGT	Mono	-3.74177	17.1851	11.0171	-0.329671	0	13.2321	1.48066	6.57272	10.4217	-0.329671	0	10.0178	0.213699	0	12.0168	2.42102	10.4654	0	-0.26977	0
E2L1_ACAAAGATCTATTCGT	CD4 T	-3.08876	-3.40251	10.7195	-0.241328	0	15.4427	2.03368	0	10.8659	-0.0204922	0	0	-0.197471	0	10.7195	-0.190427	0	10.2344	-0.0738051	0
E2L1_ACAACCAAGCAGATAT	Mono	-5.12336	17.0689	10.9602	-0.270678	0	11.8042	1.6022	0	11.6669	-0.276654	0	8.54831	0.188373	0	11.4835	2.00962	10.1219	8.96238	-0.26628	0
E2L1_ACAACCAAGCCGTAAG	Mono	-1.34816	15.4635	11.0115	-0.288633	0	13.0384	1.48117	7.89258	10.6586	-0.291878	0	9.20588	0.0983289	0	11.9042	2.21141	7.89258	9.20588	-0.158207	0
E2L1_ACAACCAAGTTCCATG	DC	-4.35904	13.0336	12.1065	-0.266423	0	14.0214	1.08409	7.7435	11.4846	-0.443178	0	9.69292	1.09348	0	9.69292	1.40385	5.44825	10.1075	-0.377694	0
E2L1_ACAACCACAAATTGCC	CD4 T	-1.8669	-2.12341	11.5358	0.205111	0	15.1689	1.40724	7.8158	11.7835	-0.100698	0	0	-0.225355	0	8.95327	-0.162683	0	10.9511	0.0250534	0
E2L1_ACAACCACACAAATCC	CD4 T	-4.6571	-1.66628	10.578	0.0349273	0	15.8202	1.96523	6.7103	11.0318	-0.268548	0	0	-0.225449	0	9.90048	-0.168942	0	9.57893	-0.153607	0
E2L1_ACAACCACACGCGCTA	CD4 T	-3.6726	-0.642283	11.0689	-0.0734897	0	15.4561	1.35644	0	11.4832	-0.23533	0	0	-0.170847	0	10.8467	-0.166548	0	10.5838	-0.0202433	0
E2L1_ACAACCACAGATTAAG	Mono	-3.54225	16.0666	12.5003	-0.272493	0	13.4388	1.77506	7.1131	11.5551	-0.32582	0	9.50206	0.143278	0	11.9599	2.08151	10.104	9.50206	-0.166705	0
E2L1_ACAACCACAGCTACAT	B	13.0599	8.33646	16.993	0.989774	6.87713	7.33735	-0.260705	0	13.5322	-0.270829	0	10.6755	-0.255862	0	8.35713	-0.209151	0	8.35713	-0.22021	0
E2L1_ACAACCACATCGCTAA	CD4 T	-2.72079	-2.12959	11.0966	-0.0347043	0	15.6475	1.63582	8.26495	11.0355	-0.182279	0	0	-0.294612	0	10.6115	-0.128921	0	10.6115	-0.113935	0
E2L1_ACAACCACATCGTGGC	Mono	2.66829	14.4702	11.1953	-0.329228	0	11.8713	1.48424	6.71996	11.3712	-0.210923	0	8.97516	0.154224	0	12.7095	2.27627	11.1663	10.1959	-0.329228	0
E2L1_ACAACCAGTAGCACGA	NK	-5.08434	3.9527	11.4773	-0.0246528	0	12.7034	-0.308008	0	11.9848	0.344909	0	9.67124	-0.137432	0	11.4773	-0.234298	0	12.3702	1.60397	7.41258
E2L1_ACAACCAGTATGCTAC	CD4 T	-0.932549	-0.551791	11.0757	-0.293996	0	15.5402	2.0977	0	10.8623	-0.125819	0	7.62291	-0.313182	0	0	-0.220003	0	9.93897	-0.122789	0
E2L1_ACAACCAGTCGCATCG	CD4 T	-5.57608	-4.78624	11.8851	0.053616	0	15.2152	1.91391	7.24847	11.5929	-0.165733	0	0	-0.121355	0	10.7157	-0.281658	0	9.71654	-0.0471967	0
E2L1_ACAACCAGTCGGCACT	CD4 T	-3.31314	-2.15208	10.3698	0.0365096	0	15.6872	1.87051	7.16583	12.01	-0.29469	0	8.787	-0.0378963	0	10.107	-0.185124	0	10.592	-0.00869908	0
E2L1_ACAACCATCACGGAGA	CD4 T	1.05684	-6.3345	11.1246	-0.169622	0	15.101	2.04237	0	10.703	-0.0762986	0	8.42772	-0.246651	0	10.0099	-0.297671	0	10.0099	-0.0183991	0
E2L1_ACAACCATCCGTAGGC	CD4 T	-2.3655	-1.19967	11.9518	-0.00788721	0	15.5754	1.89839	6.97192	11.4633	0.00350981	0	7.95725	-0.153504	0	9.53833	-0.209615	0	8.95434	-0.129706	0
E2L1_ACAAGCTAGACTCATC	CD8 T	5.33349	3.73155	10.6708	-0.210491	0	6.65118	-0.092409	0	16.8792	1.93196	8.07545	9.35023	-0.218521	0	8.35244	-0.268766	0	10.9337	-0.10832	0
E2L1_ACAAGCTAGAGCCTGA	CD4 T	-6.31225	-3.62598	10.8042	-0.275321	0	15.8537	1.87764	0	11.3188	-0.275321	0	8.00168	-0.221929	0	10.8042	-0.19353	6.853	10.3191	-0.0904706	0
E2L1_ACAAGCTAGCGCCCAT	Mono	2.95594	15.127	11.1047	-0.333991	0	12.9573	1.6099	0	10.496	-0.384773	0	8.96939	0.0558869	0	12.7533	2.00754	9.53147	9.45399	-0.331875	0
E2L1_ACAAGCTAGGCTCTAT	B	16.1621	5.99853	16.7146	1.2449	7.14133	6.61108	-0.0307608	0	9.89923	-0.176568	0	10.2536	-0.169727	7.14133	8.67096	-0.237114	7.14133	0	-0.293804	0
E2L1_ACAAGCTAGGTAACTA	NK	-5.41664	3.28231	12.2384	-0.145507	0	11.5026	-0.114647	0	12.9137	0.400437	0	10.5021	-0.232562	0	10.5021	-0.277958	0	12.2384	1.71895	7.26875
E2L1_ACAAGCTCATGGCTGC	Mono	-3.35096	14.108	11.3965	-0.335356	0	13.1027	1.69169	6.31052	11.9509	-0.241991	0	8.93945	0.100586	0	13.4602	2.08164	9.29453	7.94238	-0.38637	0
E2L1_ACAAGCTGTAGGTCAG	CD4 T	-3.17238	-1.42556	11.5256	-0.146974	0	15.3991	1.63537	7.36504	11.223	-0.223724	0	7.83103	-0.282146	0	7.83103	-0.224698	0	10.1479	-0.100812	0
E2L1_ACAAGCTGTGCGACAA	CD8 T	2.53558	2.62739	11.5408	-0.273683	0	6.79242	-0.274733	0	16.6467	2.21987	8.12337	0	-0.224944	0	10.1266	-0.147907	0	8.5442	0.129128	0
E2L1_ACAAGCTGTGTGAGCA	B	11.9366	5.97462	16.3949	1.0982	0	6.56696	-0.180165	0	11.0338	-0.246498	0	8.61389	-0.165286	0	10.4186	-0.135281	0	0	-0.201266	0
E2L1_ACAAGCTTCCATTTAC	CD4 T	-4.84368	-2.8214	11.9781	-0.0422263	0	15.5554	1.95739	6.88784	9.97742	-0.296308	0	8.07623	-0.24569	0	10.6567	-0.188323	0	10.6567	-0.11104	0
E2L1_ACAAGCTTCCGGTAGC	CD4 T	-4.55579	-3.91866	12.1077	-0.193501	0	15.5411	1.58987	0	6.27752	-0.141782	8.3687	0	-0.207916	0	10.2341	-0.143827	0	8.65149	-0.0128625	0
E2L1_ACAAGCTTCGCATAGT	NK	-8.04426	1.64745	11.3434	-0.225611	0	7.02957	-0.308164	0	14.8804	0.183307	7.35032	9.53744	-0.308164	0	11.3434	-0.308164	0	13.0592	1.9146	0
E2L1_ACAAGCTTCTCTCGAC	CD4 T	-2.67052	-6.28432	11.3472	-0.123162	0	15.2767	2.13346	8.62329	10.9135	-0.194349	0	0	-0.0621839	0	9.34882	-0.0166084	0	11.3472	-0.0758903	0
E2L1_ACACAGTAGGGAGATA	Mono	1.8116	14.7503	11.2243	-0.262237	0	11.711	0.99693	7.77954	10.871	-0.262237	0	8.42058	0.192363	0	12.6645	2.23557	9.77461	10.0027	-0.185149	0
E2L1_ACACAGTAGGGCAACT	CD8 T	2.06961	2.18483	11.1438	-0.14641	0	11.6444	-0.148858	0	16.6626	2.17198	9.16617	9.9223	-0.217169	0	10.6587	-0.0105465	0	8.3403	0.0460995	0
E2L1_ACACAGTAGGTTATAG	B	14.4315	6.2832	16.1172	0.727793	0	6.7175	-0.210246	0	11.2056	-0.230717	0	9.01141	-0.223275	0	10.3317	-0.228774	0	9.01141	-0.287066	0
E2L1_ACACAGTCAAGTATAG	B	12.9981	8.08061	16.0261	1.26851	0	7.24781	-0.33721	0	12.1481	-0.33721	0	9.32787	-0.282247	0	10.6485	-0.236761	0	9.91209	-0.28866	0
E2L1_ACACAGTGTCTTACTT	NK	-6.69786	4.9718	11.363	-0.138506	0	7.32766	-0.275851	0	13.3978	0.421449	0	9.04328	-0.104585	0	11.0412	-0.209116	7.48841	12.0409	1.70438	0
E2L1_ACACAGTGTGAATTAG	NK	-4.05517	4.73705	11.275	-0.0845588	0	13.3212	-0.238053	0	11.6286	0.511457	0	8.47109	-0.300199	0	11.4675	-0.156958	7.60834	12.2747	1.5965	0
E2L1_ACACAGTGTTCTATCT	CD8 T	6.3943	4.70623	11.8082	-0.198486	0	7.0827	-0.315577	0	17.1281	2.1563	8.01106	0	-0.26114	0	9.80938	-0.200654	0	9.80938	-0.167819	0
E2L1_ACACAGTTCTCAATCT	CD8 T	2.84368	3.51731	10.6866	-0.300516	0	6.86511	-0.0268438	0	17.0556	2.21926	10.1086	0	-0.205896	0	10.0091	-0.197702	0	0	-0.00527434	0
E2L1_ACACAGTTCTGGGCCA	CD8 T	1.69684	2.36754	11.0254	-0.122809	0	7.08113	-0.110093	0	16.6718	2.11733	8.98193	0	-0.128015	0	8.70621	-0.177937	0	11.5106	0.0851129	7.40266
E2L1_ACACCAAAGACGTCCC	Mono	-4.67207	16.4579	10.368	-0.388921	0	12.5146	1.76628	8.23269	11.6486	-0.341147	0	9.36913	0.0500532	0	12.8266	2.08963	10.0366	10.1755	-0.388921	0
E2L1_ACACCAAAGCCTAACT	CD4 T	-1.60055	-1.46394	11.5628	-0.150857	0	15.4	2.05448	8.24314	11.2105	-0.217191	0	7.66258	-0.0937014	0	10.6563	-0.226338	0	10.6563	-0.0178883	0
E2L1_ACACCAAAGCGTTCAT	CD4 T	-5.19394	-6.07874	11.0729	-0.170845	0	15.0266	1.90578	0	10.9623	-0.230884	0	9.26724	-0.250137	0	10.8506	-0.196218	0	9.85143	-0.220523	0
E2L1_ACACCAAAGGTCCAGA	CD4 T	-1.25685	-2.73276	11.6282	-0.0417973	0	15.5425	1.56544	0	11.9673	-0.197109	0	0	-0.144067	0	10.307	-0.198156	7.68123	10.307	-0.0618839	0
E2L1_ACACCAAGTATTTCTC	CD4 T	-6.44946	-4.72778	11.2513	-0.0912107	0	15.3153	2.15836	0	11.8828	-0.122649	0	9.51569	-0.276878	0	8.93171	-0.323068	0	9.93023	-0.0684689	0
E2L1_ACACCAATCAAATAGG	Mono	-1.72524	18.509	11.0134	-0.300901	0	11.9318	1.51857	6.6916	10.8782	-0.304031	0	8.90025	0.103856	0	14.1452	2.06162	9.67933	9.31453	-0.183367	0
E2L1_ACACCAATCGGTCATA	CD8 T	5.53026	3.22207	12.722	-0.243094	0	7.02189	-0.0699486	0	16.9454	2.25924	10.1423	8.9174	-0.145347	0	10.2375	-0.136168	0	11.085	0.155064	0
E2L1_ACACCAATCGTCAGAT	Mono	1.6789	20.9536	11.0061	-0.307466	0	12.5646	1.80584	7.94441	9.85863	-0.312884	0	9.0082	0.156387	0	12.0058	2.0599	9.40011	8.011	-0.403197	0
E2L1_ACACGCGAGACAGCTG	CD4 T	-3.59391	-4.35846	12.7915	-0.0775531	0	14.7164	1.19828	0	11.5697	-0.242208	0	0	-0.180555	0	11.5694	-0.102251	0	8.98678	-0.116944	0
E2L1_ACACGCGAGAGAGGGC	Mono	1.23347	15.0844	11.8776	-0.391168	0	12.2428	1.80502	7.83527	11.7135	-0.391168	6.26288	9.70899	0.0723422	0	13.5147	1.9594	9.41601	7.71415	-0.338711	0
E2L1_ACACGCGAGCGTACAG	CD8 T	2.21937	-0.0186859	11.6133	-0.180263	0	7.0455	-0.242053	0	16.2688	2.03947	9.28149	0	-0.173352	0	10.3916	-0.242053	7.28843	9.80712	-0.12755	0
E2L1_ACACGCGAGCTGACCC	Mono	-3.96489	15.203	12.1788	-0.224189	0	13.3184	1.63236	0	11.2638	-0.323177	0	10.0424	0.107083	0	12.3043	2.05745	9.79736	9.72078	-0.263287	0
E2L1_ACACGCGCAGATCCTA	CD4 T	-5.26035	-2.23737	11.7296	-0.10972	0	15.9127	1.78745	7.00291	10.7302	-0.0684456	0	8.73253	-0.191536	0	10.0524	-0.0844115	0	10.5375	-0.069428	0
E2L1_ACACGCGCATCGCTAA	Mono	1.73854	15.8305	11.0077	-0.281841	0	12.2517	1.49649	0	11.1062	-0.339985	0	8.42624	0.180071	0	12.3765	2.11944	9.7528	7.43043	-0.279418	0
E2L1_ACACGCGGTGCTGCAC	Mono	3.16163	16.8475	10.8217	-0.221267	0	12.7151	1.168	8.6567	11.544	-0.289416	0	10.2985	0.12403	0	12.2284	2.08051	10.2393	8.88534	-0.147438	0
E2L1_ACACGCGTCGTTGTTT	CD8 T	0.536339	2.05946	11.8195	-0.0841412	0	7.68688	-0.238075	8.21491	16.3515	1.95446	9.21248	0	-0.166509	0	12.1414	-0.162533	0	12.4044	0.238125	0
E2L1_ACACTGAAGGTAGCAC	NK	-4.84328	3.73506	11.7135	-0.100365	0	11.8363	-0.243565	0	11.6683	0.352324	0	0	-0.304849	0	10.9065	-0.238562	7.49689	12.9059	1.68219	0
E2L1_ACACTGACAAGGTCTT	CD4 T	-3.53443	-3.84181	12.4273	-0.168154	0	15.3048	1.78975	0	11.586	-0.177554	0	9.3418	-0.186791	0	10.6624	-0.133055	0	10.3407	-0.17163	0
E2L1_ACACTGAGTGGCTGCT	Mono	-3.05859	18.7266	11.6566	-0.353291	0	12.0892	1.41013	0	11.1749	-0.0748983	6.74814	0	0.163926	0	12.1634	2.22133	10.4361	9.99463	-0.179127	0
E2L1_ACACTGAGTTGTCTAG	Mono	-0.0206185	20.4144	10.7241	-0.298637	0	12.1815	1.66784	7.56647	9.10487	-0.301749	0	8.55711	0.193088	0	11.9799	2.34306	10.2605	9.14079	-0.181797	0
E2L1_ACACTGATCACGGTCG	Mono	2.69243	15.4512	11.7807	-0.0680017	0	12.6867	0.678162	9.29272	11.6806	-0.185423	0	8.46247	0.361126	0	12.6285	2.19465	11.291	8.46247	-0.185423	0
E2L1_ACACTGATCACGTCCT	CD8 T	4.64408	3.9105	11.1425	-0.303409	0	6.93946	-0.244325	7.1514	16.923	2.19057	8.72959	8.9748	-0.183674	0	10.295	-0.244325	7.1514	8.9748	-0.0985242	0
E2L1_ACACTGATCAGCCTTC	Mono	1.09094	12.9571	10.998	-0.319352	0	12.2858	1.65877	7.56093	10.5622	-0.223864	0	0	0.0366732	0	12.3962	2.09867	8.77895	10.3464	-0.110403	0
E2L1_ACACTGATCAGCTTGA	CD4 T	-4.368	-3.63125	11.3195	-0.215913	0	15.5997	1.79634	0	10.9428	-0.159659	0	0	-0.176775	0	10.7348	-0.225801	0	11.3195	0.000385812	0
E2L1_ACACTGATCGCAGTGC	CD8 T	4.82939	-2.05909	12.227	-0.285237	0	11.4478	-0.223345	6.98824	16.4153	1.89285	0	8.7706	-0.109334	0	11.3528	-0.223345	0	9.76895	-0.126086	0
E2L1_ACACTGATCTATTGTC	CD8 T	5.15094	-2.56428	11.3886	-0.295766	0	7.00143	-0.296751	0	16.4839	2.29431	8.14564	8.39235	-0.2995	0	10.3891	-0.0799654	0	10.7108	-0.0642996	0
E2L1_ACAGAAAAGACCACGA	Mono	-1.09269	9.38939	11.9104	-0.331434	0	14.1455	1.67765	7.05495	11.3961	-0.381599	0	11.1033	0.260888	0	11.1033	2.11174	7.63629	9.10526	-0.277088	0
E2L1_ACAGAAAAGCGTTACT	Mono	0.781156	15.5447	10.8085	-0.326619	0	12.0235	1.69101	8.39115	10.6834	-0.182798	0	8.4898	0.0573148	0	12.9454	2.01696	9.97324	9.07342	-0.324458	0
E2L1_ACAGAAAAGGTCTACT	NK	-5.72763	5.43492	11.3016	-0.0861618	0	13.1879	-0.238834	0	13.5106	0.346954	0	11.3016	-0.242129	0	11.8863	-0.233814	0	12.6232	1.95782	7.33229
E2L1_ACAGAAACAAACCGGA	CD4 T	-5.11168	0.292289	11.0214	-0.152671	0	15.2432	1.78529	0	13.6819	-0.0549763	0	0	-0.226193	0	11.6061	-0.0588386	0	10.4367	-0.0456356	0
E2L1_ACAGAAACACAAATCC	Mono	-2.81814	13.9938	11.9559	-0.336233	0	13.34	1.89415	8.21161	10.3805	-0.243537	0	0	0.159638	0	12.6719	1.99414	9.53062	10.1494	-0.228605	0
E2L1_ACAGAAACAGTTGTTG	B	14.9187	5.42994	16.5032	1.24803	0	11.5599	-0.245136	0	10.5289	-0.255563	0	7.98925	-0.248677	0	10.3066	-0.246053	0	8.98641	-0.248108	0
E2L1_ACAGAAAGTATTGGCT	CD8 T	6.02696	-0.470565	11.7292	-0.200522	0	11.4051	-0.258411	0	16.8154	1.94551	8.46652	0	-0.155651	0	10.5922	-0.258411	0	10.2705	-0.0990283	0
E2L1_ACAGAAAGTGCCCGTA	NK	-4.95682	3.76532	11.9872	-0.182808	0	11.892	-0.214308	0	12.4873	0.146262	0	0	-0.220443	0	11.7946	-0.196514	0	13.3793	1.93042	0
E2L1_ACAGAAAGTTGCCATA	CD4 T	-2.52952	-1.9343	10.8002	-0.214232	0	15.4385	1.73094	0	11.6625	-0.15683	0	0	-0.166638	0	9.57884	-0.224453	0	9.9934	-0.0951104	0
E2L1_ACAGAAATCCGCAAAT	Mono	-2.13266	14.2465	11.2686	-0.282512	0	12.7043	1.69463	7.76444	11.3389	-0.288634	0	10.4617	0.0267692	0	13.3434	2.0316	9.63407	9.78422	-0.182027	0
E2L1_ACAGCCGCAACGATCT	Mono	-0.15696	12.8759	11.5572	-0.26785	0	12.813	1.3398	7.16033	11.244	-0.21429	0	8.2396	0.145702	0	12.405	2.19852	8.15528	7.24437	-0.139506	0
E2L1_ACAGCCGCAGCGTTGC	Mono	-1.75447	17.4894	11.6496	-0.26638	0	12.3205	1.83587	6.33042	6.32469	-0.371368	0	9.56361	0.153304	0	11.4691	1.9446	9.31465	9.1492	-0.371368	0
E2L1_ACAGCCGCAGTAACAA	CD4 T	-4.34752	-6.66935	12.0523	-0.134896	0	14.9573	1.72123	0	6.46332	-0.272377	0	9.46906	-0.217599	0	10.0533	-0.155518	0	11.0527	-0.0778344	0
E2L1_ACAGCCGCATGGGTCC	Mono	-0.131786	12.5115	11.9816	-0.330729	0	13.3448	1.43664	8.04848	11.7284	-0.153758	0	9.81294	0.082474	0	13.335	1.96676	9.04575	10.8121	-0.330729	0
E2L1_ACAGCCGGTCTTGTCC	Mono	-0.944185	13.093	12.1485	-0.272891	0	13.1002	1.4907	8.76015	12.153	-0.305674	0	9.02164	0.224894	0	12.9498	2.1366	10.3429	9.60568	-0.321125	0
E2L1_ACAGCCGTCAGCGCAC	Mono	-1.93903	15.1085	11.1099	-0.353895	0	13.872	1.28281	9.0297	12.2211	-0.353895	0	8.52821	0.0249095	0	12.8464	2.32093	11.1651	7.53212	-0.0626866	0
E2L1_ACAGCCGTCATGAGAA	CD8 T	4.63521	3.9264	11.4654	-0.260458	0	10.701	-0.192046	0	16.8703	2.10435	10.2131	8.29953	-0.195647	0	10.6178	-0.114706	0	9.29724	-0.0340157	0
E2L1_ACAGCCGTCTAACGCA	Mono	-3.85736	18.177	11.0192	-0.298778	0	12.9547	1.56292	7.81331	9.82901	-0.246769	0	6.86105	0.194993	0	12.5493	2.20859	10.1301	7.85483	-0.286317	0
E2L1_ACAGGGAAGCCGCTTG	CD4 T	-6.22335	-5.51513	10.302	-0.130275	0	15.8444	1.68833	0	12.0552	-0.269603	0	8.30541	-0.0475495	0	9.88733	-0.130233	0	9.88733	-0.135151	0
E2L1_ACAGGGAAGGTCACCC	CD4 T	-4.53399	-4.11928	11.7023	0.00411032	0	15.4919	2.01854	7.77828	11.5651	-0.251037	0	0	-0.0585491	0	10.8282	-0.147044	0	10.5653	-0.137521	0
E2L1_ACAGGGACAAGCGAGT	Mono	1.27165	15.6983	10.4672	-0.297195	0	12.8615	1.71481	0	10.3837	-0.247877	0	0	0.150178	0	13.1294	2.34225	9.9021	9.62007	-0.236947	0
E2L1_ACAGGGACATGACGGA	Mono	-1.57141	10.8858	10.7554	-0.336415	0	13.8363	1.57737	8.43044	11.4922	-0.336415	0	11.9394	0.218957	0	10.8809	2.08923	0	9.88166	-0.275705	0
E2L1_ACAGGGAGTAGAATAC	NK	-6.22472	5.15187	12.142	-0.0661647	0	13.2075	-0.168917	0	11.2504	0.310511	7.00073	0	-0.211049	0	10.8206	-0.155332	0	13.2794	1.86197	0
E2L1_ACAGGGAGTGTCCGGT	CD4 T	-6.49446	-3.84834	11.0227	-0.148539	0	15.4892	1.4524	7.03422	11.4391	-0.223962	0	9.02482	-0.228447	0	10.0234	-0.281373	0	11.0227	-0.0486292	0
E2L1_ACAGGGAGTTGGAGGT	Mono	-3.13647	11.0354	11.0948	-0.3805	0	12.6178	1.57787	0	11.1227	-0.282969	0	10.0955	0.202435	0	11.7384	2.39344	0	8.68262	-0.272809	0
E2L1_ACAGGGATCGTCAACA	CD4 T	-5.1593	-5.2857	11.413	-0.255998	0	15.347	1.92476	0	11.4985	-0.129613	0	9.9988	-0.139487	0	10.4135	-0.0695803	0	8.41665	-0.0626276	0
E2L1_ACAGGGATCTGCGGCA	Mono	-0.434431	13.0441	11.8924	-0.349722	0	12.1145	1.59637	7.54365	6.88331	-0.24479	0	10.3082	0.178091	0	12.7223	2.22934	9.53784	0	-0.175929	0
E2L1_ACATCCCAGCACTCCG	Mono	0.906736	20.3414	11.1586	-0.356409	0	12.0486	1.70674	6.0764	10.6879	-0.359145	0	7.84231	0.0620961	0	11.7906	2.03599	10.3039	9.42307	-0.10267	0
E2L1_ACATCCCAGGTTCTTG	Mono	-1.66666	12.1198	11.0536	-0.318794	0	14.3473	1.70587	8.48461	10.5372	-0.41121	0	10.8731	0.125264	0	12.5506	2.23501	10.0669	8.96831	-0.218676	0
E2L1_ACATCCCCAAATCCCA	DC	-4.50338	13.112	11.9315	-0.24744	0	13.7121	1.07004	7.19341	11.1094	-0.319844	0	9.2331	1.02122	0	11.5531	1.37844	0	0	-0.42886	0
E2L1_ACATCCCGTCAAGCCC	CD4 T	-2.92111	-4.81311	11.475	-0.0396041	0	15.1617	1.65936	0	6.68385	-0.265014	0	8.67067	-0.20763	0	9.6689	-0.195835	0	9.6689	-0.128778	0
E2L1_ACATCCCGTCCAGCGT	Mono	1.63206	18.3711	10.1738	-0.327641	0	13.4993	1.77552	7.90919	9.91852	-0.333176	0	8.43971	0.192334	0	12.5513	2.15604	10.2828	8.43971	-0.284965	0
E2L1_ACATCCCGTCGACTGC	B	14.7515	5.84611	16.8482	1.70393	7.42527	12.5389	-0.240922	0	11.0538	-0.251683	0	8.94121	-0.244577	0	9.93975	-0.138503	0	0	-0.197876	0
E2L1_ACATCCCTCATGAGAA	B	12.0596	8.82809	15.9607	0.841084	0	12.0918	-0.17496	0	12.6778	-0.249681	0	9.76268	-0.242632	0	11.5688	-0.303054	0	9.76268	-0.303054	0
E2L1_ACATCCCTCCTCAGGG	CD4 T	-0.532964	-1.31802	8.91012	-0.151397	0	15.4639	1.845	6.90423	11.419	-0.0736437	0	7.91312	-0.280971	0	9.49409	-0.277847	0	9.49409	-0.0660028	0
E2L1_ACATCCCTCGTGTCAA	CD4 T	-2.9917	-1.31392	11.521	-0.0829566	0	15.4055	1.75532	0	11.0172	-0.110182	0	9.8217	-0.283744	0	0	-0.226854	0	10.1433	-0.097746	0
E2L1_ACATCCCTCTCCGCAT	Mono	-2.30917	15.3773	11.3133	-0.394036	0	13.2454	1.7724	7.08291	11.7508	-0.347911	0	8.2301	0.193629	0	12.3955	1.98544	9.07491	8.2301	-0.255591	0
E2L1_ACATCGAAGAAGGTAG	Mono	1.74652	20.7967	10.9824	-0.328245	0	12.421	1.75342	0	10.0205	-0.276171	0	8.91428	0.244673	0	12.6981	2.42127	9.89314	0	-0.378107	0
E2L1_ACATCGAAGAGATCGC	CD4 T	-5.36134	-3.15809	10.8805	-0.00761729	0	15.0505	2.31362	6.34293	11.6169	-0.344204	0	8.07777	-0.131731	0	10.0738	-0.235027	0	10.6583	-0.0460466	0
E2L1_ACATCGAAGGCGTTGA	NK	-7.61062	3.87544	11.6668	-0.0800925	0	11.7437	-0.21936	0	12.4037	0.550959	0	9.08404	-0.171355	0	11.4038	-0.210021	0	10.0827	1.81199	0
E2L1_ACATCGACAGATCACT	B	14.3733	5.96565	16.3892	1.07715	0	12.2095	-0.282279	0	12.4665	-0.225068	0	9.51464	-0.282279	0	0	-0.0968533	0	8.51661	-0.282279	0
E2L1_ACATCGAGTTGCATTG	Mono	-3.41591	17.7882	11.2409	-0.349694	0	12.8326	1.70178	6.01024	11.1303	-0.207013	0	10.0193	0.0368568	0	12.925	2.24753	10.4481	10.0193	-0.288569	0
E2L1_ACATCGAGTTGGGTAG	B	12.8233	7.56296	16.8066	1.106	6.90084	12.0098	-0.318648	0	11.174	-0.267645	0	0	-0.260909	0	11.1883	-0.160363	0	9.96675	-0.216642	0
E2L1_ACATCGATCCACCTCA	CD4 T	-4.39105	-4.61956	11.4523	-0.191535	0	15.4065	1.95226	6.94859	11.5286	-0.208069	0	8.28649	-0.264888	0	11.2824	-0.158002	0	10.283	-0.142964	0
E2L1_ACATCGATCTCGCGTT	DC	-3.38088	12.7134	11.2995	-0.255892	0	12.9588	0.936977	6.05325	11.8343	-0.209114	0	12.0363	1.02276	0	10.452	1.21896	7.04235	8.1342	-0.297444	0
E2L1_ACATGCAAGACGCAGT	DC	-7.65921	13.1402	12.0563	-0.294409	0	13.729	1.28857	8.07971	6.4746	-0.355357	6.09562	14.7081	1.81015	9.66111	10.2498	0.670491	0	10.2498	-0.41921	0
E2L1_ACATGCAAGAGCAAGA	Mono	3.15322	18.6163	11.1541	-0.309416	0	12.3468	1.64042	0	10.5706	-0.312496	0	8.57232	0.139483	6.63596	12.8907	2.07378	9.79293	8.57232	-0.24198	0
E2L1_ACATGCAAGAGGACTC	CD4 T	-3.89977	-5.96785	11.3218	-0.05122	0	15.0839	1.56474	0	12.0249	-0.194212	0	9.58619	-0.102374	0	10.5853	-0.142511	0	11.3218	-0.229281	0
E2L1_ACATGCAAGCATCCCG	CD4 T	-2.86497	-3.77934	10.5528	-0.172968	0	14.6549	1.77819	8.52293	13.1453	-0.244721	0	0	-0.198637	0	10.9676	-0.245631	0	9.55375	-0.170717	0
E2L1_ACATGCAAGCTGTTCA	Mono	0.419053	12.5364	11.5995	-0.2629	0	12.515	1.69094	7.49012	11.1631	-0.211996	0	8.1447	0.0592978	0	13.3492	2.00741	10.2906	9.14215	-0.363164	0
E2L1_ACATGCAAGTAACCGG	Mono	-0.00346292	12.5099	11.4483	-0.392657	0	13.2312	1.62102	7.17609	10.9774	-0.392657	0	9.86434	0.107562	0	12.9673	2.05514	8.17109	9.86434	-0.280569	0
E2L1_ACATGCACAACTAGAA	CD4 T	-0.986756	-0.861118	11.3675	-0.231698	0	15.4911	1.68431	0	11.2452	-0.295698	0	9.36913	-0.142697	0	9.36913	-0.16552	0	10.9526	-0.222129	0
E2L1_ACATGCACACGACGTC	B	14.1242	4.11318	17.0095	0.757571	0	11.499	-0.243898	0	11.8124	-0.243898	0	0	-0.170349	0	10.2692	-0.176689	0	10.2692	-0.243898	0
E2L1_ACATGCAGTATGAGCG	Mono	-2.04751	18.232	11.6918	-0.242081	0	11.7369	1.72147	0	10.5435	-0.332948	6.18644	8.69486	0.108496	0	13.2765	2.16907	11.2963	7.69834	-0.287924	0
E2L1_ACATGCAGTCGAACGA	B	15.1549	8.6736	16.6924	0.907051	0	11.9587	-0.147125	0	11.4923	-0.17	0	9.76331	-0.219633	0	10.7625	-0.0990037	0	8.76496	-0.227186	0
E2L1_ACATGCAGTCTACTGA	Mono	2.42111	15.3958	11.359	-0.359225	0	12.2591	1.49302	7.59614	11.2489	-0.307467	0	9.98142	0.153683	0	12.4132	1.96439	8.91358	8.66163	-0.302076	0
E2L1_ACATGCAGTGCCGGTT	NK	-7.34251	3.72357	11.0557	-0.19406	0	7.36659	-0.231322	0	13.5314	0.142233	0	9.73482	-0.289382	0	9.73482	-0.222325	0	12.0554	1.8845	7.0889
E2L1_ACATGCAGTTCACCGG	CD8 T	0.573901	2.40968	10.7444	0.00872241	0	7.05062	-0.0747332	0	16.3984	1.74081	9.41552	8.74696	-0.157875	0	10.3297	-0.153718	0	11.3291	0.135667	0
E2L1_ACATGCATCGAAGTGG	NK	-9.0993	1.81383	11.4974	0.0637338	0	12.453	-0.206356	0	13.2137	0.329643	0	10.1763	-0.323079	0	10.1763	-0.196828	0	11.1756	1.85661	0
E2L1_ACATTTCAGACGACTG	CD8 T	1.4839	1.40158	11.3925	-0.102157	0	6.89217	-0.113889	0	16.5	1.35737	9.13082	8.39621	-0.203922	9.13082	10.7147	-0.113889	0	9.39407	0.410426	0
E2L1_ACATTTCAGCGTTAGG	Mono	1.28133	12.6538	11.2939	-0.285818	0	12.3249	1.18621	9.27866	10.2116	-0.285818	0	8.29795	0.198877	0	12.5415	2.14102	10.4997	7.30253	-0.213487	0
E2L1_ACATTTCAGGCTCTCG	CD8 T	4.50658	-2.01189	11.4948	-0.104469	0	6.81187	-0.225369	0	16.4296	2.13454	8.1793	8.49833	-0.282474	0	11.3023	-0.17112	0	9.49634	-0.114138	0
E2L1_ACATTTCAGTGCGACA	Mono	4.04628	16.6526	12.2965	-0.191775	0	11.2111	0.915281	0	6.04745	-0.195982	0	8.77594	0.178812	0	12.9021	2.18303	10.0163	10.0959	-0.266096	0
E2L1_ACATTTCCAATTCTTC	CD4 T	-0.337119	-2.60077	11.0723	-0.251502	0	15.207	2.09185	6.9528	11.3342	-0.0420035	0	9.07432	-0.204411	0	10.073	-0.0981894	0	9.65839	-0.23778	0
E2L1_ACATTTCCACGACGAA	Mono	1.21933	16.0344	11.0308	-0.262503	0	11.8658	1.67174	7.16135	11.8353	-0.265961	0	7.71505	0.0866171	0	13.1678	2.14628	8.1563	10.0315	-0.196306	0
E2L1_ACATTTCCAGCCTATA	Mono	-2.26523	17.7281	12.4152	-0.221084	0	12.3727	1.52916	8.55833	11.4711	-0.289081	0	8.95838	0.0595685	0	11.8303	1.9974	10.2561	10.3716	-0.224897	0
E2L1_ACATTTCCAGTACTAC	NK	-7.28381	5.29296	12.7133	-0.228207	0	11.4866	-0.19719	0	11.3508	-0.00201769	0	0	-0.256208	0	11.3917	-0.299452	0	12.1284	1.96665	0
E2L1_ACATTTCCATTGGCAT	CD8 T	7.21698	4.09946	11.6237	-0.222275	0	6.62393	-0.127012	0	16.9044	1.98875	6.41645	10.0396	-0.288138	0	9.62506	0.0394923	0	10.3613	-0.107422	0
E2L1_ACATTTCGTGAGATTA	CD4 T	-4.33922	-6.11641	11.5905	-0.144773	0	14.9719	2.08409	7.10016	10.677	-0.278553	0	8.59379	-0.106797	0	11.1756	-0.221696	7.10016	10.9127	-0.108519	0
E2L1_ACATTTCGTTGTCAGT	CD8 T	4.41038	3.17512	12.2071	-0.161933	0	12.0404	-0.164315	0	16.4905	2.03921	7.69893	8.51032	-0.111168	0	10.5073	-0.101203	7.69893	9.50834	-0.0366036	0
E2L1_ACATTTCTCCACAAGT	NK	-4.81316	3.45382	12.3386	-0.0905745	0	7.33017	-0.238607	0	12.571	0.248023	0	10.0178	-0.348063	0	10.6023	-0.229671	0	13.1865	1.84336	8.7813
E2L1_ACATTTCTCCTGTAAG	CD4 T	-1.18695	-2.49373	10.2155	-0.0149983	0	15.4593	1.95771	0	11.3466	-0.166767	0	7.89837	-0.226255	0	9.47929	-0.00308368	0	10.4783	-0.000294822	0
E2L1_ACATTTCTCGGCATCG	Mono	0.789265	17.9751	10.9037	-0.262927	0	12.0448	1.55672	7.61211	10.7418	-0.221496	0	11.0191	0.150203	0	12.9906	2.36271	11.2492	7.32702	-0.336958	0
E2L1_ACATTTCTCGTGACTA	Mono	1.32529	17.0056	10.2102	-0.299872	0	12.6307	1.77567	7.71881	10.9638	-0.357107	0	8.5348	0.0504136	0	12.3991	1.93578	9.4145	8.5348	-0.348353	0
E2L1_ACATTTCTCTGGGCAC	Mono	-3.08006	9.73075	10.6316	-0.296539	0	13.6086	1.8746	8.52504	10.5542	-0.349012	0	11.1459	0.284054	6.21869	10.4094	2.22041	0	7.82973	-0.2924	0
E2L1_ACCAAACAGCGTACAG	CD8 T	1.14303	0.534968	11.5933	-0.102283	0	12.1633	-0.113995	0	16.1654	2.13364	7.58568	10.179	-0.240247	0	11.1784	-0.101184	0	11.5933	0.0153904	7.58568
E2L1_ACCAAACAGGGCTGAT	CD4 T	-4.34224	-5.37219	12.2913	-0.177321	0	15.0582	1.37636	0	12.8124	-0.251656	0	0	-0.251656	0	10.9133	-0.188472	0	10.5915	-0.0472785	0
E2L1_ACCAAACAGTCGTTAC	NK	-6.07242	6.05232	11.7504	-0.107411	0	11.9322	-0.113112	8.28247	15.2735	0.183969	8.28247	8.58384	-0.0438261	0	10.1663	-0.258472	0	13.5802	1.21341	0
E2L1_ACCAAACCAGGGTCTC	Mono	-2.15865	14.8437	12.3792	-0.175895	0	13.3589	1.54217	9.03331	11.596	-0.238944	0	11.0577	0.0157016	0	12.5167	1.98598	0	10.0583	-0.227813	0
E2L1_ACCAAACCATCTAGAC	NK	-5.69903	3.70478	10.8088	-0.131966	0	7.17204	-0.275177	0	13.5592	0.270051	7.32977	8.49005	-0.116525	0	9.48805	-0.208926	0	12.6562	1.94192	8.90874
E2L1_ACCAAACTCAAGAGGC	CD8 T	0.729372	0.902057	11.6524	-0.171433	0	7.05574	0.0719945	0	16.2294	2.07459	7.458	8.65554	0.00216266	0	9.65375	-0.112315	0	11.2375	0.27381	8.45389
E2L1_ACCAAACTCACTTGGA	CD8 T	4.86571	3.9109	11.6305	-0.255152	0	10.5479	-0.198093	0	16.984	2.04395	0	9.63189	-0.314405	0	9.63189	-0.198093	0	8.05056	0.0483541	0
E2L1_ACCAAACTCGAAACAA	NK	-6.62983	3.55567	11.7232	-0.177019	0	12.0455	-0.243714	0	11.3661	0.798347	7.62178	8.72613	-0.305559	0	9.72443	-0.238665	0	12.1825	1.01579	0
E2L1_ACCAACAAGAAAGCGA	Mono	-1.85169	18.4863	11.4416	-0.368663	0	7.61511	1.71879	0	11.3431	-0.319025	0	7.36246	0.0337854	0	12.6018	2.12179	9.35799	10.1623	-0.368663	0
E2L1_ACCAACAAGACATAAC	NK	-6.3252	5.27682	13.0473	-0.0793523	0	7.47016	-0.115016	7.52763	14.4048	0.399246	0	9.24221	-0.242422	0	11.8252	-0.234034	0	12.562	1.29034	0
E2L1_ACCAACAAGTCTCTGA	Mono	-0.899683	13.7675	12.0596	-0.253397	0	13.2989	1.74085	6.84817	11.2315	-0.391622	0	8.4196	0.0781125	0	12.6251	2.07364	10.0849	10.4164	-0.292966	0
E2L1_ACCAACAAGTTAGAAC	Mono	-0.905378	13.8436	11.9949	-0.337921	0	13.1099	1.69915	7.87199	11.2198	-0.280953	0	8.14166	0.0302764	0	12.8647	2.04289	8.19268	9.46052	-0.334091	0
E2L1_ACCAACAAGTTGAAGT	Mono	-0.635053	12.9556	10.8555	-0.370483	0	13.0495	1.82774	7.7256	11.3374	-0.365632	0	9.85631	0.107719	0	13.3143	1.98969	10.0421	0	-0.224673	0
E2L1_ACCAACACAGACCAAG	Mono	-3.59778	16.9902	11.1183	-0.347491	0	13.0232	1.76626	6.68994	10.9396	-0.232937	0	9.38282	0.107162	0	12.3195	2.05041	9.48527	10.3817	-0.34245	0
E2L1_ACCAACACATATTCGG	DC	-3.44583	12.7883	11.0254	-0.358755	0	12.9323	1.0093	5.59139	12.0635	-0.332455	0	11.0254	1.03681	0	9.02745	0.861477	5.59139	9.61149	-0.397065	0
E2L1_ACCAACAGTGGTCCCA	Mono	1.56922	19.3726	10.9189	-0.313558	0	13.2425	1.52604	7.30872	11.3078	-0.316544	0	9.69749	0.127896	0	12.5034	2.00792	10.5485	10.1121	-0.366316	0
E2L1_ACCAACAGTTCTTAGG	NK	-5.12434	4.37211	12.3276	-0.0386275	0	13.0521	-0.306667	0	14.7181	0.2133	0	10.7432	-0.306667	0	10.3285	-0.241315	7.41477	11.9127	1.77046	0
E2L1_ACCAACATCAAAGCCT	CD8 T	7.32	3.7876	10.9781	-0.154927	0	7.17334	-0.22037	0	17.0131	1.89183	9.86166	9.39456	-0.163945	0	9.39456	-0.0769899	0	9.39456	-0.121271	0
E2L1_ACCACAAAGACTAAGT	NK	-4.39502	3.52844	11.9239	-0.206418	0	11.9815	-0.206418	0	11.9091	0.0391625	0	10.1175	-0.120885	0	11.4386	-0.206418	0	12.2864	1.05723	0
E2L1_ACCACAAAGCCAGACA	CD4 T	-2.86198	-3.79138	10.5227	-0.29833	0	15.2218	1.57637	0	11.4303	-0.29833	0	10.2011	-0.24793	0	10.5227	-0.0217965	0	9.20228	-0.120194	0
E2L1_ACCACAAAGCTTCATG	Mono	2.0377	17.3629	11.1066	-0.306541	0	12.1498	1.47861	8.31634	10.8407	-0.185348	0	9.26026	0.116397	0	11.5803	2.00972	8.89979	7.94186	-0.306541	0
E2L1_ACCACAAAGGTAGATT	CD8 T	5.78391	3.81239	11.4234	-0.295767	0	10.82	-0.0526106	0	16.8459	2.18267	8.19545	8.25769	-0.0654083	0	9.25533	-0.226577	0	9.25533	-0.0885333	0
E2L1_ACCACAAAGTGTGTTC	B	15.8615	7.41847	15.9805	1.13147	0	6.98163	-0.205195	0	10.803	-0.216866	0	8.01457	-0.209159	0	8.01457	-0.214854	0	10.0104	-0.216866	0
E2L1_ACCACAAAGTTCATGC	CD8 T	0.705654	1.4496	11.895	-0.16644	0	11.7136	-0.0570389	0	16.5021	1.4348	0	8.43938	-0.16644	0	10.4363	-0.0570389	0	8.43938	0.0183258	0
E2L1_ACCACAAAGTTTGTCG	NK	-6.11962	4.48202	13.1304	-0.196269	0	11.9977	-0.162217	0	12.8934	0.134032	0	9.04556	-0.279547	0	10.0442	0.0989692	0	12.365	1.79712	7.38969
E2L1_ACCACAAGTCTTCGAA	CD4 T	-1.58454	-2.44695	11.4974	-0.102184	0	15.5316	1.69129	7.15545	11.0608	-0.240057	0	8.04299	-0.295863	0	10.6234	-0.131236	0	10.3605	-0.0157318	0
E2L1_ACCACAAGTTCAGTAC	Mono	-2.97234	16.4235	11.0055	-0.375588	0	13.6767	1.73822	8.46724	11.7717	-0.335439	0	9.19995	0.0373321	5.68414	12.6571	2.01586	10.1165	9.19995	-0.373701	0
E2L1_ACCACAATCAGATTGC	Mono	-3.4547	17.429	11.0525	-0.352533	0	11.8347	1.78625	8.12447	11.1524	-0.170618	0	7.25389	0.0944532	0	12.945	2.18316	10.1206	8.24916	-0.350494	0
E2L1_ACCACAATCATCGACA	CD4 T	-2.20845	-3.61796	11.7521	-0.225514	0	15.4701	1.64748	0	10.748	-0.0573977	0	8.29682	-0.186779	0	11.1002	-0.179847	0	11.2928	-0.0649049	0
E2L1_ACCACAATCTGAGAGG	DC	-9.40056	13.7697	11.9304	-0.30903	0	14.6264	1.47774	8.08172	11.024	-0.430748	0	14.7781	2.22212	8.92735	9.60999	0.517064	0	10.3462	-0.440797	0
E2L1_ACCATTTAGATACATG	CD4 T	-1.28423	-3.15983	10.6741	-0.107226	0	15.5628	2.28109	7.11724	11.4371	-0.0873406	0	9.35352	-0.253798	0	10.6741	-0.197299	0	10.6741	-0.0797924	0
E2L1_ACCATTTAGCCACTCG	B	14.6387	6.15109	16.5656	0.800056	0	12.0016	-0.155354	0	10.8986	-0.221229	0	0	-0.226035	0	10.0539	-0.289142	0	8.4716	-0.289142	0
E2L1_ACCATTTAGTCGGCCT	Mono	2.49736	14.1427	11.8269	-0.301939	0	12.9116	1.5506	8.06215	9.69596	-0.352116	0	9.12861	0.00896663	0	12.5186	1.95546	10.1284	10.449	-0.355093	0
E2L1_ACCATTTAGTGCTCGC	CD4 T	-3.39583	-5.41613	11.4868	-0.247785	0	15.2617	1.90615	6.63695	11.0138	-0.205667	0	9.31866	-0.126642	0	9.90287	-0.164538	6.63695	9.90287	-0.0996434	0
E2L1_ACCATTTAGTGGAATT	Mono	-3.23587	-3.93119	11.5512	-0.298465	0	14.8367	1.67923	5.77423	12.595	-0.395066	0	0	0.11068	0	0	2.27653	0	8.96867	-0.344753	0
E2L1_ACCATTTCAATCCTAG	CD4 T	-3.62763	-4.52797	10.5063	-0.0717517	0	15.386	1.88117	0	11.7711	-0.0912024	0	0	-0.27542	0	8.92332	-0.217714	0	11.2429	-0.0907428	0
E2L1_ACCATTTCACACACTA	DC	-9.16203	13.4063	11.9172	-0.32391	0	14.0462	1.39692	8.83724	10.6205	-0.334308	0	14.815	2.13915	9.95102	10.4584	0.534801	0	10.0437	-0.399107	0
E2L1_ACCATTTCACGCAAAG	B	14.7714	6.19242	16.2251	1.35796	0	11.1068	-0.125314	0	10.7077	-0.200807	0	9.4458	-0.311758	0	9.4458	-0.135781	0	8.44787	-0.208178	6.98625
E2L1_ACCATTTCAGGTTCAT	Mono	3.35394	16.9575	10.7991	-0.272609	0	12.2498	1.53558	0	9.24795	-0.213142	0	6.90355	0.105435	0	12.3836	2.27452	9.77671	6.90355	-0.209956	0
E2L1_ACCATTTCATCGAACT	NK	-7.40375	5.43464	12.6195	-0.18592	0	12.1088	-0.152201	0	11.6424	0.216347	0	8.62292	-0.318943	0	11.9415	-0.0859789	0	9.62109	1.93631	0
E2L1_ACCATTTCATCGGAGA	B	14.9991	7.8961	16.3403	1.03231	8.18062	11.7092	-0.292511	0	12.5008	-0.237437	0	10.7089	-0.22153	0	11.1941	-0.178565	0	9.38828	-0.292511	0
E2L1_ACCATTTGTCGTCTCT	Mono	-1.66338	13.9689	11.0439	-0.357305	0	13.3121	1.71823	7.39384	11.57	-0.315372	0	7.87938	0.00354634	0	12.333	1.89086	0	9.87478	-0.355334	0
E2L1_ACCATTTGTGGAGGTT	Mono	1.55139	19.99	11.2153	-0.298454	0	12.6971	1.8661	7.26349	10.808	-0.350961	0	9.04746	0.133716	0	12.2545	2.06211	9.71522	9.04746	-0.346078	0
E2L1_ACCATTTTCACGAGGA	NK	-9.27964	2.65855	11.0993	-0.0532425	0	7.09311	-0.32754	0	11.8291	0.169068	0	0	-0.273343	0	9.10131	-0.141722	0	10.1	1.75659	7.29848
E2L1_ACCATTTTCTGAGGCC	CD4 T	-3.23423	-4.01916	10.4757	-0.178335	0	15.0073	1.62302	0	10.5206	-0.303196	0	8.47875	-0.142524	0	11.4752	-0.0642826	0	11.0603	-0.124426	0
E2L1_ACCCAAAAGGGCTAAC	Mono	-4.40591	15.3783	10.7261	-0.327466	0	13.4332	1.55111	9.04461	11.6966	-0.213946	0	9.98974	0.134776	0	12.4036	1.99428	9.85079	9.72699	-0.327466	0
E2L1_ACCCAAAAGTCATCCA	CD4 T	-4.46834	-1.29714	9.63075	-0.216622	0	15.7587	1.88873	7.69997	11.5667	-0.232193	0	0	-0.194194	0	10.0453	-0.13624	0	11.0447	-0.115675	0
E2L1_ACCCAAAGTTCCGTTC	NK	-5.16884	5.49094	12.7748	-0.155895	0	12.3042	-0.242039	0	14.9588	0.33782	7.5279	8.97011	-0.0703984	0	11.2897	-0.303653	7.5279	12.4269	1.7447	7.5279
E2L1_ACCCAAATCATTTCCA	CD8 T	2.50319	1.11949	10.4468	-0.165428	0	11.144	-0.116213	0	16.7191	2.10782	0	8.44987	-0.110719	0	8.44987	-0.184251	0	10.4468	-0.0520727	0
E2L1_ACCCAAATCCGAGTGC	Mono	1.65595	16.1695	11.3707	-0.332176	0	11.8805	1.30992	0	11.3404	-0.275784	0	8.67331	0.206219	0	12.4774	2.27537	0	8.67331	-0.207642	0
E2L1_ACCCAAATCGCACGGT	Mono	0.30557	12.4278	12.0554	-0.366412	0	12.7963	1.73162	8.0143	11.5532	-0.413787	0	10.6409	0.133514	0	12.8965	1.89552	10.0975	9.47212	-0.200211	0
E2L1_ACCCAAATCGTCCATC	B	13.3544	6.03196	16.3351	1.24554	6.78484	7.01966	-0.195974	0	5.83059	-0.3175	0	10.0771	-0.14553	0	10.3399	-0.212737	0	0	-0.3175	0
E2L1_ACCCAAATCTTACGGA	CD4 T	-4.63933	-3.13475	10.8363	-0.172411	0	15.4407	1.69381	0	11.3584	-0.183646	0	8.83867	-0.197087	0	9.83709	-0.255267	0	9.83709	-0.118529	0
E2L1_ACCCTCAAGCGGTATG	CD8 T	1.45819	1.97615	11.2088	-0.224749	0	7.04137	-0.100901	0	16.6091	2.27523	8.98775	0	-0.288443	0	10.2094	-0.225929	0	10.6241	0.0266489	0
E2L1_ACCCTCAAGCGTGAGT	DC	-5.37642	12.4095	11.8556	-0.339789	0	14.5154	0.927905	7.56451	11.8792	-0.414962	0	11.3963	1.07789	0	10.3969	0.91487	0	10.3969	-0.425072	0
E2L1_ACCCTCAAGTAACGAT	NK	-4.25364	5.11562	10.3198	-0.0911387	7.49458	12.1418	-0.181691	0	12.6409	0.0611133	0	10.9044	-0.246364	0	10.3198	-0.304461	0	11.6411	1.52702	7.49458
E2L1_ACCCTCACACCTCTGT	CD4 T	-5.64021	-5.56964	10.9493	-0.211463	0	15.2719	1.84466	0	11.157	-0.279485	0	0	-0.116871	0	10.3647	-0.279485	0	8.36799	0.0166453	0
E2L1_ACCCTCACACGATTCA	DC	-2.75773	12.8619	12.5761	-0.280837	0	14.3264	1.06801	5.69086	11.726	-0.302335	0	10.3291	1.19349	0	11.3285	1.21698	0	9.9144	-0.333407	0
E2L1_ACCCTCACATGCACTA	Mono	4.0922	19.3001	10.941	-0.304979	0	12.5703	1.33082	0	10.9035	-0.243934	0	9.13546	0.149207	0	12.9144	2.03025	10.167	9.45688	-0.170171	0
E2L1_ACCCTCAGTATGAGGC	Mono	-5.23614	17.3483	10.7819	-0.362885	0	12.3923	1.73168	8.58825	11.1067	-0.296352	0	8.08592	0.125062	0	12.2903	2.163	9.394	9.08326	-0.193531	0
E2L1_ACCCTCAGTCGCATTA	Mono	0.372158	19.7589	10.6891	-0.187564	0	12.7003	1.68503	8.25959	10.8717	-0.35418	0	0	0.153756	0	11.5082	1.91799	10.6708	8.6045	-0.35418	0
E2L1_ACCCTCAGTGTATCCA	CD4 T	-5.60345	-5.7912	12.3895	-0.00725172	0	15.1718	1.70796	8.15569	11.867	-0.152783	0	0	-0.223959	0	10.3029	-0.162858	0	11.4722	0.0201461	0
E2L1_ACCCTCATCGAGAACG	CD8 T	4.68861	4.2308	11.0228	-0.302561	0	10.9304	-0.302561	0	16.8974	2.20825	8.45893	8.2196	-0.188393	0	9.80133	0.0670137	0	9.21717	0.0844352	0
E2L1_ACCCTCATCGCATTAG	B	14.9472	5.04864	16.6932	1.43362	8.3508	7.22844	-0.221603	0	11.291	-0.288842	0	0	-0.288842	0	0	-0.230877	7.35521	9.41454	-0.176777	0
E2L1_ACCCTCATCTCCGAGG	CD4 T	-1.24653	-0.713239	9.59248	0.0037401	0	15.2602	1.86168	0	10.5072	-0.257962	0	0	-0.25513	0	10.007	-0.206851	0	9.59248	0.00616574	0
E2L1_ACCCTTGCAGGATTCT	CD8 T	5.41404	0.322035	11.3248	-0.149423	0	10.7006	-0.0964664	0	16.8033	2.03676	7.80922	8.15937	-0.214643	0	10.1556	-0.321002	0	9.15684	-0.0772263	0
E2L1_ACCCTTGCATGACTCA	B	12.4628	7.29151	16.5537	1.19984	0	6.99925	-0.134279	0	6.59561	-0.111287	0	0	-0.324813	0	10.3848	-0.0634626	0	8.38802	-0.0577839	0
E2L1_ACCCTTGTCGGTATGT	CD4 T	-2.54309	-3.66167	9.84259	-0.227875	0	15.4869	1.75805	0	12.4695	-0.124003	0	8.26076	-0.182089	0	10.2572	-0.126821	0	11.0641	-0.173122	0
E2L1_ACCCTTGTCTTGCAAG	Mono	0.962441	16.3043	11.3016	-0.345057	0	11.6327	1.79991	0	11.2607	-0.2935	0	8.71946	0.0459083	0	13.5988	2.17329	11.4277	9.71775	-0.18769	0
E2L1_ACCGTTCAGGTCATTC	B	12.2691	8.05021	16.2119	1.2266	7.10075	7.43657	-0.227307	0	11.2644	-0.238288	0	8.7889	-0.106727	0	10.3717	-0.228438	0	10.7865	-0.230597	0
E2L1_ACCGTTCAGTTGGAGC	CD8 T	5.98323	0.898402	11.1699	-0.248407	0	11.0022	-0.249482	0	17.0504	2.13405	9.04316	0	-0.306409	0	10.3224	-0.249482	0	8.00498	-0.0868303	0
E2L1_ACCGTTCCAAAGCGTG	CD8 T	4.05728	-0.986113	11.3138	-0.134348	0	6.83347	-0.0797524	0	16.8093	1.91926	6.87231	10.9513	-0.201588	0	10.4662	-0.187127	6.87231	9.72992	0.1352	0
E2L1_ACCGTTCCATCTCGTC	Mono	1.30883	12.8667	11.3666	-0.311441	0	12.005	1.92384	0	11.337	-0.316879	0	9.14621	-0.0211985	0	12.7288	2.12322	8.62906	7.56633	-0.307438	0
E2L1_ACCGTTCGTACATACC	CD4 T	-5.77992	-2.60993	11.6812	-0.168921	0	15.4294	1.39902	0	12.6853	-0.179181	0	0	-0.244589	0	10.3034	-0.180271	0	9.56715	-0.0973628	0
E2L1_ACCGTTCGTACCCGCA	NK	-8.97994	1.49179	11.586	-0.132315	0	6.98205	-0.175115	0	15.6278	0.0710315	8.64143	9.26591	-0.241115	0	9.26591	-0.232645	0	12.5857	1.54867	9.22518
E2L1_ACCGTTCGTACGATGG	B	14.4139	9.20647	16.2523	1.3085	8.43863	7.44441	-0.213932	0	11.076	-0.225388	0	10.1175	-0.152976	0	9.53317	-0.1049	0	8.53512	-0.28267	0
E2L1_ACCGTTCGTGGTCTTA	B	9.47964	5.24367	13.9714	1.07744	0	12.3492	-0.316303	0	13.3735	-0.18715	0	0	-0.222985	0	10.1652	-0.0786592	0	9.58086	-0.339921	0
E2L1_ACCGTTCGTGGTGATG	NK	-8.17361	0.978287	12.2003	-0.0163919	0	7.05717	-0.174744	0	15.6378	0.0672878	8.47211	10.5005	-0.181407	0	9.50154	-0.23186	0	12.5872	1.55138	0
E2L1_ACCGTTCTCCACGAAT	Mono	0.385789	15.1514	10.8544	-0.275286	0	13.539	1.73353	8.1907	10.7902	-0.330725	0	8.68714	0.20773	0	13.1432	2.07824	9.92421	8.68714	-0.380224	0
E2L1_ACCGTTCTCCACGTAA	B	14.6394	8.55681	16.0338	1.15774	6.53805	12.076	-0.26072	0	12.5078	-0.233735	0	8.5458	-0.215915	0	11.1275	-0.229083	0	10.5429	-0.143785	0
E2L1_ACCGTTCTCCGACGGT	Mono	-2.99821	16.5981	11.1794	-0.277913	0	13.3966	1.7079	7.08301	10.9782	-0.283616	0	8.93382	0.202308	0	12.5458	2.14356	6.09361	9.5178	-0.326194	0
E2L1_ACCGTTCTCGCCAACG	CD4 T	-5.66626	-4.73329	11.5677	-0.107159	0	15.1636	1.609	0	11.0946	-0.188013	0	8.40154	-0.196603	0	9.98365	-0.113985	0	8.40154	-0.170421	0
E2L1_ACCGTTCTCGTTCTGC	DC	-8.95119	13.155	11.4456	-0.392604	0	15.0717	1.40581	7.43108	11.7414	-0.355152	0	15.0598	2.0637	9.16219	10.8609	0.450189	0	11.4456	-0.451353	0
E2L1_ACCTACCAGAGGTATT	Mono	-3.23033	17.3442	10.2163	-0.409921	0	11.895	1.62848	0	12.4571	-0.260186	0	9.95346	0.0364999	0	11.2156	2.12122	8.36239	9.63189	-0.215229	0
E2L1_ACCTACCAGCAAGTGC	Mono	-1.24407	18.7206	11.5684	-0.323438	0	12.3936	1.59715	6.17018	10.4692	-0.2329	0	9.24832	0.109269	0	13.0535	2.2224	10.1513	9.24832	-0.389506	0
E2L1_ACCTACCCAACAAGAT	Mono	-3.72697	15.5055	10.5703	-0.335213	0	12.0524	1.69879	0	11.8143	-0.137407	0	7.76859	0.108056	0	12.5695	1.95134	9.29645	9.34913	-0.226461	0
E2L1_ACCTACCCACAGCCTG	CD4 T	-3.34099	-0.339574	11.5421	-0.207448	0	15.0597	1.95078	0	11.9993	-0.276825	0	9.08482	-0.22154	0	10.8903	-0.217854	0	10.4052	-0.0278214	0
E2L1_ACCTACCCATCCGGTG	Mono	-1.43447	14.9958	11.8044	-0.254931	0	12.9439	1.69113	8.63771	12.1174	-0.194487	0	10.2203	0.0272016	0	13.4416	1.92558	10.2203	8.63771	-0.307026	0
E2L1_ACCTACCGTCAACACT	B	12.2773	6.65623	17.2407	1.56297	7.58102	11.56	-0.299573	0	12.0447	-0.308786	0	8.18499	-0.354852	0	9.76664	-0.200498	0	9.76664	-0.26272	0
E2L1_ACCTACCGTCATTCCC	Mono	3.26932	16.335	11.384	-0.234629	0	13.7332	0.833341	10.2714	10.2287	-0.234629	0	9.27035	0.172054	0	12.0757	2.29019	9.27257	8.68655	-0.234629	0
E2L1_ACCTACCGTCTAGGTT	Mono	-1.74662	19.2033	10.95	-0.145837	0	12.1202	0.55746	0	11.807	-0.145837	0	10.2724	0.493325	0	12.7044	1.56699	0	7.95511	-0.145837	0
E2L1_ACCTACCTCCGTGTAA	CD8 T	3.18668	-1.00763	11.2465	-0.191165	0	7.27489	0.0249714	0	16.4638	2.18401	8.29742	0	-0.106698	0	10.5688	-0.142527	0	9.83249	0.161133	0
E2L1_ACCTACCTCGAGTGGA	B	12.2704	8.99827	15.7016	1.15042	0	10.9874	-0.208529	0	11.6196	-0.375948	6.46506	8.57096	-0.22569	0	9.89061	-0.238643	6.46506	12.3223	-0.287462	0
E2L1_ACCTACCTCGCGTTTC	Mono	-3.6202	15.204	11.5054	-0.293336	0	12.8967	1.61159	8.08787	11.2489	-0.251985	0	10.991	0.0912363	0	12.8836	2.04105	9.78463	9.76957	-0.125121	0
E2L1_ACCTACCTCGGCAGTC	NK	-6.01669	5.38398	12.8666	-0.0329996	0	12.0321	-0.139566	0	12.3608	0.467444	0	0	-0.205027	0	11.9923	-0.252991	0	11.4076	1.55026	0
E2L1_ACCTGAAAGCACACAG	B	11.4525	7.0397	15.9342	1.40628	0	12.4675	-0.294579	0	13.5561	-0.164034	0	8.23161	-0.244965	0	11.0348	-0.157603	0	10.8126	-0.303903	0
E2L1_ACCTGAAAGCTTCTAG	CD8 T	2.65046	0.812538	11.5556	-0.211309	0	6.79736	-0.0817505	0	16.8413	1.6727	9.26415	8.38946	-0.215985	0	10.3862	-0.212543	0	9.97156	-0.0147927	0
E2L1_ACCTGAAAGTGAACAT	Mono	-1.10416	21.7949	10.4462	-0.245136	0	11.3649	1.56436	6.85152	9.9569	-0.261314	0	8.71162	0.245228	0	11.0308	2.06279	8.84212	7.13352	-0.19739	0
E2L1_ACCTGAACAGATACCT	CD4 T	-3.88458	-2.10057	11.4567	-0.170801	0	15.417	1.98006	0	11.1895	-0.296907	0	0	-0.146171	0	10.1356	-0.243312	0	10.9424	-0.16825	0
E2L1_ACCTGAACAGCACCCA	CD8 T	2.30066	1.38902	11.4046	-0.0327242	0	7.62272	-0.224723	0	15.7131	2.31155	7.31314	0	-0.168865	0	11.8195	0.0249931	0	10.8199	-0.12662	0
E2L1_ACCTGAAGTGCCTAAT	CD8 T	7.18221	3.73508	10.8099	-0.168146	0	11.4626	-0.171205	0	16.8268	2.12547	0	7.81548	-0.333338	0	10.1323	-0.22525	0	8.81228	-0.0289131	0
E2L1_ACCTGTCAGGGAGATA	CD4 T	-4.62047	-3.46914	12.0135	-0.110409	0	15.4857	2.01614	7.17321	12.5039	0.0358617	0	0	-0.0915071	0	9.10883	-0.246764	0	9.69292	-0.172397	0
E2L1_ACCTGTCCACACCTAA	Mono	-0.991261	13.798	11.5235	-0.291044	0	13.7182	1.58061	6.8788	12.3381	-0.281958	0	9.61797	0.141115	0	12.5233	1.8441	7.87266	9.61797	-0.229384	0
E2L1_ACCTGTCCACGCTATA	CD8 T	0.536638	2.65796	11.0254	-0.319234	0	7.14888	-0.183887	0	15.7631	2.30945	9.18627	0	-0.156082	0	10.0261	-0.032207	7.19368	12.7619	0.0803142	7.19368
E2L1_ACCTGTCCAGAGGTTG	NK	-6.28085	6.04999	12.3098	-0.212393	0	12.1728	-0.346845	0	12.0966	0.00677586	0	8.85321	-0.242959	0	9.85165	-0.168755	0	13.0982	1.70027	7.21108
E2L1_ACCTGTCGTAGCTCGC	B	15.3304	8.43921	16.3088	0.394752	0	11.1475	-0.283446	0	11.7441	-0.226219	0	9.21846	-0.21866	0	9.80261	-0.105843	0	9.21846	-0.226219	0
E2L1_ACCTGTCGTTTCGACA	Mono	2.3621	16.8	11.3839	-0.244475	0	13.5192	1.06474	0	11.6877	-0.00779919	0	8.57981	0.276122	0	12.8492	1.97466	10.2237	9.57792	-0.244475	0
E2L1_ACCTGTCTCAGTGCGC	CD8 T	0.878749	2.19925	11.3083	-0.25964	0	7.03133	-0.119557	0	16.7464	1.99136	8.91047	0	-0.11857	0	10.8934	-0.119557	0	10.3088	0.0860235	0
E2L1_ACGATCAAGGTTCTAC	CD8 T	5.3394	1.13484	11.0277	-0.15139	0	11.7554	0.0128061	0	16.9379	2.01135	6.81149	9.44413	-0.0576586	0	7.8633	-0.266116	0	9.85865	-0.178455	0
E2L1_ACGATCAAGTAGATCA	CD8 T	5.38221	0.300946	12.4111	-0.290684	0	11.4416	-0.230016	0	16.9402	1.90646	6.96747	9.60531	-0.175735	0	8.60716	-0.0480128	0	9.60531	0.116981	0
E2L1_ACGATCAAGTCACGAG	CD8 T	6.02265	3.59193	11.1216	-0.0807931	0	11.4638	-0.0927687	0	17.1304	1.53162	9.39843	8.95398	-0.243631	0	9.95253	-0.243631	0	7.95689	-0.123596	0
E2L1_ACGATCACAAAGGTTA	Mono	1.20893	14.1327	11.0726	-0.202086	0	12.5698	1.11201	7.81548	11.6354	-0.206157	0	0	0.293872	7.81548	12.9702	2.26747	10.6173	9.6143	-0.273991	0
E2L1_ACGATCACACGACGTC	CD4 T	-6.01816	-4.22308	11.2736	-0.0169221	0	15.3955	1.94175	0	11.4347	-0.25909	0	0	-0.222819	0	0	-0.1675	6.7333	9.53798	-0.236714	0
E2L1_ACGATCACATAGGCGA	B	15.8661	5.49659	16.8171	0.855519	7.44626	6.98201	-0.182727	0	10.5113	-0.133578	0	8.01531	-0.256451	0	10.0111	-0.0572862	0	8.01531	-0.256451	0
E2L1_ACGATCAGTAGAATAC	B	16.371	6.90483	16.86	0.734712	0	10.8199	-0.267288	0	10.3646	-0.207833	0	10.6257	-0.132672	0	10.6257	-0.205783	0	10.6257	-0.267288	0
E2L1_ACGATCAGTGCGTTTA	NK	-6.21478	4.97585	12.8854	-0.146393	0	7.43196	-0.111778	0	12.977	0.327774	0	10.3838	-0.246363	0	10.7986	-0.22927	0	12.4985	1.69533	0
E2L1_ACGATCAGTGTCTCCT	CD8 T	6.06672	4.47921	11.5704	-0.199235	0	12.0492	-0.133986	0	16.8479	1.92912	9.07187	7.76921	-0.0779836	0	7.76921	-0.266992	0	10.3486	-0.181488	0
E2L1_ACGATCATCAGCTCTC	CD4 T	-0.101385	-2.65026	10.9075	-0.147731	0	15.1593	1.99931	0	11.1543	-0.109904	0	7.91277	-0.0261934	0	10.715	-0.288582	0	10.4927	-0.109484	0
E2L1_ACGATCATCCAATGCA	CD8 T	6.61202	4.24366	10.5174	-0.112876	0	6.73205	-0.171069	0	17.0852	1.91484	8.28918	7.71595	-0.22329	0	9.29633	-0.171069	0	9.7108	0.0307772	0
E2L1_ACGATCATCCCGTGAG	Mono	-0.456793	14.6279	11.9871	-0.327279	0	11.7435	1.66158	6.48261	11.8101	-0.273409	0	11.0805	0.077343	0	12.2094	2.02081	9.27607	9.08248	-0.216263	0
E2L1_ACGATCATCGAACGCC	Mono	0.180806	12.4693	12.5851	-0.329693	0	12.3356	1.48583	0	11.6262	-0.273643	6.94789	8.13058	0.0856106	0	12.3736	2.02399	8.9391	9.7121	-0.329693	0
E2L1_ACGATCATCGACCCAG	CD4 T	-5.74688	-5.72339	10.3458	-0.074606	0	15.4403	1.5816	0	10.6483	-0.102272	0	11.0235	-0.162863	0	10.8309	-0.212955	0	11.0235	-0.137159	0
E2L1_ACGATGTAGCATACTC	NK	-5.77103	6.33885	12.1469	-0.183916	0	12.4886	-0.333954	0	11.9308	0.149097	0	0	-0.333954	0	9.97808	-0.212992	0	13.0643	1.96459	8.135
E2L1_ACGATGTAGCGGACAT	CD8 T	6.27696	3.82475	10.3286	-0.285105	0	11.1212	-0.222274	0	17.2377	1.64621	8.23204	8.33196	-0.285105	0	8.33196	-0.222274	0	10.1361	-0.186701	0
E2L1_ACGATGTAGGCATCTT	CD4 T	-2.61886	-4.08349	10.5739	-0.291439	0	15.3764	1.8189	0	11.4099	-0.0605838	0	0	-0.240053	0	9.57481	-0.154894	0	11.3808	-0.105871	0
E2L1_ACGATGTAGTGCACCC	Mono	-0.00902027	20.0102	10.3423	-0.385786	0	12.7205	1.78882	6.33201	10.6452	-0.3376	0	9.20609	0.0883956	0	11.3417	2.21088	10.2221	8.88477	-0.279375	0
E2L1_ACGATGTAGTGGATTA	Mono	3.17184	18.4632	11.5413	-0.346463	0	13.0717	1.47349	6.81468	11.3227	-0.239752	0	10.5418	0.207661	0	12.3991	2.30397	10.125	9.86434	-0.346463	0
E2L1_ACGATGTCACAAATGA	Mono	2.07131	18.5766	11.1184	-0.34887	0	13.6125	1.67325	0	11.0244	-0.22038	0	10.1191	0.147262	0	12.288	2.26138	10.6913	9.12038	-0.209724	0
E2L1_ACGATGTCACATAGCT	CD4 T	-4.03497	-2.34803	11.7804	-0.255083	0	15.7716	1.79712	0	11.9267	-0.255083	0	0	-0.194936	0	11.2952	-0.164121	7.93817	9.97409	-0.0519187	0
E2L1_ACGATGTCAGCTCCTT	Mono	0.484855	14.7799	10.822	-0.296247	0	12.3724	1.29099	0	11.2844	-0.233454	0	8.01939	0.316097	0	13.1839	2.37767	0	10.3369	-0.157579	0
E2L1_ACGATGTGTATGATCC	Mono	-2.58687	10.2544	11.1108	-0.393609	0	13.5555	1.68784	9.18884	11.2477	-0.236202	0	10.789	0.170136	7.60881	12.4889	2.39113	7.02754	8.79144	-0.24132	0
E2L1_ACGATGTGTGGTCCCA	Mono	1.04973	15.5374	10.3877	-0.228051	0	12.2379	0.82858	9.46042	11.6797	-0.228051	0	0	0.370863	0	13.8461	2.56261	9.46042	0	-0.228051	0
E2L1_ACGATGTTCCATCCGT	NK	-5.28597	6.90207	13.1786	-0.162918	0	7.44316	-0.252533	0	12.2256	0.361818	0	9.2739	-0.142837	0	9.2739	-0.247664	0	13.2717	2.31615	7.33115
E2L1_ACGATGTTCCTGGCTT	Mono	-3.82355	15.0617	11.6748	-0.32784	0	12.7431	1.16847	7.65278	11.3477	-0.330835	0	9.86859	0.0761272	0	13.1402	1.8918	10.1063	10.0908	-0.270529	0
E2L1_ACGCACGAGCAACAGC	CD4 T	-5.63076	-4.27592	11.5105	-0.0845043	0	15.6712	1.92802	0	11.0961	-0.17299	0	0	-0.178252	0	10.511	-0.174112	0	10.8328	0.10875	0
E2L1_ACGCACGGTCACTACA	Mono	1.9489	15.7841	10.3995	-0.29102	0	13.0084	1.40112	7.80489	11.1459	-0.294228	0	8.8167	0.108909	0	12.5507	1.9392	10.259	9.23093	-0.347684	0
E2L1_ACGCACGGTGCCTTTC	NK	-7.1922	6.18073	11.9024	-0.184439	0	7.34433	-0.166485	0	13.8058	0.29105	6.96641	9.58196	-0.27484	0	10.1663	-0.316556	0	12.5803	1.71926	0
E2L1_ACGCACGTCCTTATAC	CD4 T	-1.6065	-3.53827	10.9834	-0.0852868	0	15.1204	1.94026	6.74723	11.2487	-0.219332	0	9.39989	-0.267411	0	9.98414	-0.321366	0	9.98414	-0.00858336	0
E2L1_ACGGAAGAGGAAAGAC	Mono	4.09349	19.1591	11.2304	-0.125456	0	12.3825	1.09029	7.5088	9.72379	-0.200901	0	9.06256	0.181966	0	11.6453	2.21172	10.3093	9.06256	-0.268263	0
E2L1_ACGGAAGAGTAACAGT	Mono	-1.8909	11.4001	10.9813	-0.226736	0	13.0208	1.73154	7.79512	12.832	-0.283404	0	9.84461	0.316575	0	12.6088	2.30218	0	9.1087	-0.273399	0
E2L1_ACGGAAGGTACCGCGT	Mono	1.51194	12.3876	9.60326	-0.192408	0	12.7906	1.08205	9.07123	11.6024	-0.196641	0	9.01922	0.241401	0	12.9235	1.92842	9.6553	8.022	-0.267186	0
E2L1_ACGGAAGGTATTTCTC	Mono	-0.684603	14.3096	12.1275	-0.256592	0	12.9951	1.50353	0	11.6951	-0.160383	0	9.75035	0.207457	0	12.7124	2.21926	6.63357	7.43511	-0.308577	0
E2L1_ACGGAAGGTTCCACAA	Mono	-0.101525	11.3206	11.343	-0.312687	0	12.8252	1.67827	8.40445	11.146	-0.315709	0	8.0261	0.0356162	0	12.1083	2.07777	9.98657	10.8287	-0.366067	0
E2L1_ACGGAAGTCAAGAGGC	Mono	-1.39359	15.1556	11.5314	-0.237348	0	12.9108	1.58543	8.39708	10.2651	-0.336462	0	10.0177	0.0695266	0	13.1633	1.93838	9.77296	8.79718	-0.424957	0
E2L1_ACGGAAGTCCAAGGGA	Mono	1.31365	19.1534	10.7127	-0.304216	0	12.3125	1.70671	5.94845	11.8292	-0.264317	0	9.71351	0.0687612	0	12.6662	2.08112	8.92786	10.5201	-0.300211	0
E2L1_ACGGAAGTCCGGGACT	NK	-5.91073	4.17507	11.9167	-0.182867	0	11.5874	-0.217123	0	12.752	0.416114	0	11.4314	-0.277224	0	11.4314	-0.20781	0	12.5687	1.59768	0
E2L1_ACGGAAGTCCTCTGCA	CD8 T	4.85399	-0.136225	11.7836	-0.259489	0	10.8907	-0.20389	0	16.7345	1.7606	6.77892	9.32602	-0.156169	0	10.3249	-0.0905522	0	9.32602	-0.171508	0
E2L1_ACGGAAGTCTTTCGAT	Mono	1.11543	17.8292	11.0911	-0.205959	0	11.8998	1.61891	6.31791	9.56616	-0.223031	0	11.2716	0.18316	0	11.3541	2.0914	9.47167	8.77185	-0.370939	0
E2L1_ACGGGTCAGAAAGTCT	CD4 T	-5.1735	-1.38675	10.8915	-0.175574	0	15.536	1.66818	0	10.9618	-0.0846608	0	0	-0.151211	0	8.08865	-0.14127	0	10.4063	-0.0692881	0
E2L1_ACGGGTCAGCGTACAG	B	11.9744	7.81921	16.5729	1.26977	6.77565	11.1171	-0.190064	6.77565	11.5892	-0.210572	0	0	-0.255071	0	9.79748	-0.260074	0	8.21576	-0.261842	0
E2L1_ACGGGTCAGGTTGAGC	CD8 T	4.56167	0.412386	11.7485	-0.127927	0	10.9519	-0.209597	0	17.0127	2.10961	7.42454	8.29322	-0.0896704	0	9.29092	-0.209597	0	9.29092	-0.17977	0
E2L1_ACGGGTCCACTACTTT	Mono	-4.63565	10.6811	10.8855	-0.210267	0	13.1488	1.71908	6.97862	11.3489	-0.311279	0	9.01302	0.289973	0	12.3324	2.29786	5.99002	8.42945	-0.309335	0
E2L1_ACGGGTCCATGATGCT	Mono	-0.849944	13.135	11.025	-0.318103	0	13.6834	1.65541	6.89534	11.9221	-0.316001	0	10.0257	0.158647	5.90741	13.4507	2.14704	10.0544	9.61111	-0.166817	0
E2L1_ACGGGTCGTACCGGAA	CD4 T	-4.77966	-2.0399	11.4379	-0.185289	0	15.5883	1.95814	0	11.878	-0.255412	0	0	-0.259582	0	9.85398	-0.256302	0	8.85553	-0.132425	0
E2L1_ACGGGTCTCACGATAC	CD4 T	-4.12863	-4.32353	12.3135	-0.182636	0	15.0964	1.66241	0	11.8896	-0.25588	0	8.73162	-0.197513	0	9.72992	-0.25588	0	11.0508	-0.180736	0
E2L1_ACGGGTCTCCACGTAA	Mono	1.1786	20.2534	11.2538	-0.281366	0	10.5421	1.57888	6.77565	10.8663	-0.284632	6.77565	9.67007	0.145884	0	11.8386	2.13053	9.08701	0	-0.218851	0
E2L1_ACGGGTCTCCATAGAC	CD8 T	3.56397	-2.25049	11.8815	-0.184791	0	11.958	-0.128104	0	16.0746	2.06702	0	0	-0.304835	0	11.519	-0.0608541	0	0	-0.142629	0
E2L1_ACGGGTCTCGAACGCC	NK	-5.2984	3.3923	12.3394	-0.0185303	0	11.7315	-0.157383	0	11.9852	0.281517	0	0	-0.166612	0	10.4657	-0.143319	0	13.1278	1.81072	0
E2L1_ACGGGTCTCGTGGGAA	Mono	-3.48036	14.9641	12.2961	-0.246781	0	13.3124	1.57544	8.11898	11.0735	-0.161899	0	10.4038	0.0291437	0	12.2961	2.04571	9.57511	9.18279	-0.240602	0
E2L1_ACGGGTCTCTCTCAAT	CD8 T	2.40578	3.35811	11.8672	-0.147784	0	7.08229	-0.265304	0	16.726	2.32379	8.92122	9.28418	-0.214176	7.3422	10.283	-0.208161	0	9.28418	-0.114528	7.3422
E2L1_ACGGTCGAGAAGTATC	Mono	2.43209	14.8035	11.3385	-0.327132	0	12.9658	1.51098	6.04528	10.3625	-0.219586	0	8.92588	0.173265	0	11.9822	2.19271	8.83379	8.92588	-0.203147	0
E2L1_ACGGTCGAGATTAGTG	CD4 T	-6.55094	-5.78282	11.1337	0.101107	0	15.2438	1.95989	7.74157	10.8307	-0.219955	0	8.13823	-0.227958	0	10.456	-0.12093	0	10.7189	0.0474141	0
E2L1_ACGGTCGAGTCATGCT	Mono	1.30635	13.8239	11.6143	-0.338463	0	12.7001	1.68673	6.85694	10.9924	-0.229039	0	10.4223	0.177058	0	12.6141	2.17822	9.84601	10.2001	-0.183842	0
E2L1_ACGGTCGCATAGATGA	NK	-6.84656	4.97897	11.0382	-0.21659	0	6.81129	-0.251477	0	16.1091	0.346791	9.03597	0	-0.198016	0	11.0382	-0.246589	0	11.6229	1.96778	0
E2L1_ACGGTCGCATGATCTG	CD4 T	-6.07013	-4.66056	12.0187	-0.151155	0	15.3827	1.89228	0	10.9862	-0.0157	0	7.93676	-0.280104	0	9.5178	-0.227244	0	11.2534	-0.105005	0
E2L1_ACGGTCGGTCTGTCCT	Mono	-1.85701	12.0948	11.717	-0.303206	0	13.4134	1.75518	7.5702	11.7076	-0.219779	0	8.7813	0.144821	0	12.6196	2.12249	7.89061	8.7813	-0.289541	0
E2L1_ACGGTCGGTTTACCAG	Mono	-3.07242	16.8179	11.7831	-0.37402	0	12.4093	1.62178	6.39234	10.4896	-0.274927	0	7.7022	0.0428072	0	13.1873	2.08281	10.0768	9.69699	-0.37402	0
E2L1_ACGGTCGTCCGTTGAA	Mono	-0.873125	13.1823	11.322	-0.337804	0	13.6647	1.80487	8.47781	11.265	-0.386336	0	9.20836	0.182777	0	13.0135	2.03785	5.91294	9.20836	-0.190441	0
E2L1_ACGGTCGTCCTCATAT	CD8 T	3.12549	-0.619907	12.5376	0.0579122	0	11.5091	-0.0993485	0	16.3022	1.86672	7.34197	0	0.0689072	0	8.73345	-0.287399	8.33752	0	-0.206806	0
E2L1_ACGGTCGTCGAACTCA	CD8 T	4.97923	-0.0908424	11.893	-0.0518764	0	7.0627	-0.198582	0	16.9224	1.62769	7.37258	0	-0.012076	0	9.57262	-0.265442	0	8.57451	-0.0935151	0
E2L1_ACGGTCGTCGAGTACT	CD4 T	-5.97764	-4.10058	11.3391	-0.0577313	0	15.5751	1.41802	0	11.6558	-0.206886	7.19473	0	-0.100291	0	10.1175	-0.267258	7.19473	10.5322	-0.133931	0
E2L1_ACGGTTAAGCATGGGT	CD4 T	-4.12074	-4.41536	12.4083	-0.202852	0	15.5418	1.6561	0	11.2866	-0.271974	0	8.41225	-0.106728	0	11.216	-0.0957121	0	9.41013	-0.196303	0
E2L1_ACGGTTAAGGGATCAC	DC	-2.06276	12.9805	12.4747	-0.271122	0	12.8199	0.854537	7.25107	12.8636	-0.273846	0	11.9894	1.15612	0	11.6676	1.83225	7.66374	0	-0.445715	0
E2L1_ACGGTTACAACACGAG	CD8 T	5.50562	0.307932	10.2763	-0.292174	0	12.1568	-0.293164	6.5395	16.8745	2.19902	8.11408	10.5391	-0.246257	0	10.2763	-0.293164	0	8.95612	-0.133152	0
E2L1_ACGGTTACATCGAGCC	CD8 T	1.28596	3.07444	8.25244	-0.232902	0	7.13507	-0.172184	0	16.4735	1.97066	9.53131	0	-0.237326	0	11.2483	-0.172184	0	9.83424	-0.0548821	0
E2L1_ACGGTTACATGAGAAT	CD8 T	2.54382	0.902345	10.5365	-0.159649	0	11.6709	-0.225184	0	16.4065	1.90237	7.52869	0	-0.100936	0	9.53744	-0.288337	0	9.53744	-0.0340072	0
E2L1_ACGGTTACATTGTCGA	CD4 T	-1.6367	-2.11976	10.1679	-0.137929	0	15.2307	1.98212	0	12.1149	-0.213639	6.68722	7.85103	-0.214636	0	8.8479	-0.215355	6.68722	10.653	0.0546399	0
E2L1_ACGGTTAGTGTAACGG	CD8 T	5.47208	4.15681	11.285	-0.203662	0	10.2252	-0.0157225	0	17.2374	1.53782	11.0937	0	-0.11943	0	10.0228	-0.203662	0	9.70118	-0.0893472	0
E2L1_ACGGTTATCCGTGTAA	B	13.7988	6.58468	16.7953	0.874553	0	10.891	-0.231902	0	10.3658	-0.297766	0	9.46194	-0.297766	0	10.0462	-0.297766	0	9.46194	-0.0707598	0
E2L1_ACGGTTATCGGAACTT	CD4 T	-3.40144	-4.01297	11.6011	-0.200446	6.07366	14.786	2.19162	6.07366	12.4695	-0.0124597	0	8.69724	-0.31502	0	10.6946	-0.179644	0	10.5021	-0.165173	0
E2L1_ACGTAACAGAAGTCTA	CD4 T	-3.64086	-4.91915	11.9018	-0.029643	0	15.0595	1.79478	0	12.29	-0.129028	0	8.81713	-0.193257	0	10.4	-0.131805	0	8.81713	-0.107128	0
E2L1_ACGTAACAGGAATGTT	Mono	-2.02851	13.1498	11.6888	-0.384102	0	13.3684	1.80126	7.21573	11.0541	-0.259286	0	7.99363	0.077863	0	12.3102	2.11552	9.20843	9.57481	-0.288473	0
E2L1_ACGTAACAGGTTCTTG	CD8 T	4.23705	1.94292	10.9155	-0.191042	0	6.72773	-0.0101357	0	16.9632	1.98607	9.06352	0	-0.088912	0	10.4564	-0.0766379	0	0	-0.234886	0
E2L1_ACGTAACCAATCGCAT	CD4 T	-6.03205	-2.78722	11.4824	-0.140473	0	15.9259	1.83926	7.26458	10.3472	-0.217852	0	8.02796	-0.113856	0	10.0238	-0.137062	0	10.6083	-0.141271	0
E2L1_ACGTAACCATGGAACG	Mono	0.268635	14.2128	11.6819	-0.307101	0	12.1264	1.61397	6.74116	11.4364	-0.310218	0	9.36169	0.0245179	0	12.6816	1.81295	10.0509	9.36169	-0.190083	0
E2L1_ACGTAACGTATCACCA	CD8 T	1.93493	0.758339	10.4736	-0.248734	0	11.6173	-0.146179	0	16.832	2.17164	8.53885	0	-0.199623	0	10.1519	-0.198442	0	10.7364	-0.272813	0
E2L1_ACGTAACGTCGAAACG	NK	-5.53166	3.96202	11.6328	-0.182593	0	7.38769	-0.213971	0	11.2098	0.454548	0	0	-0.212793	0	11.3699	-0.266865	0	12.0477	1.5922	7.38468
E2L1_ACGTAACTCGTGTGAT	CD4 T	-3.35306	-3.50374	10.7356	-0.28695	0	15.5517	2.10517	0	11.1041	-0.106491	0	8.15487	-0.173649	0	9.73645	-0.230354	7.35381	9.15234	-0.106353	0
E2L1_ACGTACAAGAATTGTG	NK	-8.07564	5.26693	12.2565	-0.26463	0	7.17187	-0.344619	0	15.3653	0.485823	0	9.673	-0.301487	0	10.6721	-0.276021	0	13.3152	2.03316	8.62504
E2L1_ACGTACAAGACATACA	CD4 T	-1.06341	-2.45205	10.8377	-0.253635	0	15.1162	2.16979	6.92546	11.1544	-0.26185	0	9.03233	-0.210733	0	10.8377	-0.211225	0	9.61637	-0.0982299	0
E2L1_ACGTACAAGCCGCTTG	CD8 T	0.615746	0.87366	11.6416	-0.0728972	0	6.88338	-0.238185	0	15.9597	1.99777	0	8.18666	-0.193203	0	9.76832	-0.184769	0	11.1823	0.0923684	0
E2L1_ACGTACAAGCCGTTAT	Mono	1.15649	19.9232	10.754	-0.268963	0	12.3644	1.51553	7.96903	11.0251	-0.280669	0	8.64133	0.112939	0	12.8343	2.06443	10.5492	8.64133	-0.336125	0
E2L1_ACGTACAAGCTGCCAC	Mono	0.48215	20.4685	10.5954	-0.394738	0	11.8602	1.85164	7.8919	9.70334	-0.252784	0	9.24318	0.0301918	0	11.5949	2.14274	10.3894	8.6594	-0.342491	0
E2L1_ACGTACAAGGGACAGG	CD4 T	-3.19133	-1.45312	11.1124	-0.194857	0	15.3053	1.60718	6.60261	11.1977	-0.151655	0	0	-0.219126	0	10.4348	-0.212778	0	9.69849	-0.0977727	0
E2L1_ACGTACAAGTGGATTA	CD4 T	-3.91232	-2.88914	10.9049	-0.0740322	0	15.3996	1.83061	0	11.7104	-0.218232	0	9.90563	-0.222792	0	10.3203	-0.276598	0	10.642	-0.202069	0
E2L1_ACGTACACATAACGGG	NK	-8.861	1.90425	11.4507	-0.118366	0	11.5586	-0.284889	0	14.494	0.416507	7.73714	9.13082	-0.284889	0	9.13082	-0.284889	0	12.2985	1.42863	7.73714
E2L1_ACGTACACATGGAAGC	NK	-5.42749	6.23463	12.7004	-0.108217	0	12.0493	-0.203394	0	13.0446	0.49895	9.13809	0	-0.116715	0	9.24308	-0.203394	0	13.3283	1.17216	0
E2L1_ACGTACAGTCAAAGCG	DC	-3.41613	13.3525	10.7103	-0.247722	0	14.3458	1.08394	0	11.9323	-0.466429	0	10.9997	1.11518	0	11.6274	1.88512	7.09212	7.54725	-0.388733	0
E2L1_ACGTACAGTGTTCAGT	CD4 T	-1.15421	-2.99817	11.8234	-0.142493	0	15.6936	1.58132	7.26436	10.2148	-0.0434114	0	0	-0.224275	0	10.8238	-0.0473285	0	9.01847	-0.203893	0
E2L1_ACGTACAGTTGCATTG	Mono	2.09866	15.8068	12.0196	-0.297733	0	12.615	1.48541	9.11798	11.303	-0.234975	0	8.70082	0.134434	0	12.785	2.02642	7.5382	8.70082	-0.297733	0
E2L1_ACGTACAGTTTAAGGA	B	15.3432	7.0362	16.4631	1.15983	0	11.0421	-0.115095	0	10.5984	-0.213168	0	9.4373	-0.0032394	0	10.4363	-0.272666	0	10.0216	-0.213168	0
E2L1_ACGTAGTCAACTCATG	Mono	1.34467	19.7158	11.7173	-0.259865	0	11.7317	1.58889	8.32206	10.7882	-0.263382	0	6.9215	0.0691601	0	11.5539	2.0044	9.31981	6.9215	-0.257275	0
E2L1_ACGTAGTCACGCCACA	DC	-5.05274	12.5691	11.2859	-0.289452	0	14.0427	1.11416	7.73265	11.0889	-0.461474	0	9.38058	1.17645	0	10.8386	0.626911	0	9.38058	-0.373888	0
E2L1_ACGTAGTTCACTGATG	CD8 T	6.99001	3.70943	10.4496	-0.247303	0	7.052	-0.164151	0	16.6949	2.09837	7.77734	8.13178	-0.19693	0	10.7125	-0.182454	0	9.71331	0.0223964	0
E2L1_ACGTAGTTCTACACTT	Mono	-2.98293	16.5111	10.2564	-0.259628	0	11.247	1.50433	8.34356	11.747	-0.316856	0	12.3335	-0.00908566	0	11.7296	2.07186	9.56341	9.40935	-0.255115	0
E2L1_ACGTCCTAGCGTGAGT	CD4 T	-0.363925	-2.39687	10.3556	0.0137979	0	15.1409	1.69918	0	13.9786	-0.190526	0	0	-0.256062	0	9.61939	-0.199983	0	10.6185	-0.0877722	0
E2L1_ACGTCCTAGGCAGGTT	Mono	-3.92181	15.436	10.6436	-0.2028	0	12.603	1.06225	7.80298	12.3263	-0.138748	0	10.6436	0.200559	0	13.0352	2.09846	10.7973	9.64451	-0.199791	0
E2L1_ACGTCCTCACACCGCA	CD4 T	-4.1349	-2.93506	11.2175	-0.25284	0	15.4164	1.84534	7.79676	6.53752	-0.208735	0	8.22174	-0.168684	0	8.22174	-0.210478	0	10.2181	-0.131904	0
E2L1_ACGTCCTCACCAGCGT	Mono	-0.350141	17.7816	11.065	-0.379802	0	12.5669	1.72005	6.36191	10.3444	-0.379802	0	9.25929	0.118044	0	12.3016	2.01856	10.3454	7.26634	-0.325916	0
E2L1_ACGTCCTGTCGAAGCA	NK	-5.31284	6.45807	11.9478	-0.166247	0	7.24177	-0.259027	0	13.9619	0.525325	0	9.62733	-0.191311	0	0	-0.181637	0	11.626	2.14702	8.05474
E2L1_ACGTCCTGTGGGTTGA	B	15.518	8.8659	16.4939	0.895663	0	11.8994	-0.217834	0	12.001	-0.22908	0	0	-0.157994	0	10.1376	-0.227141	0	8.14146	-0.172848	0
E2L1_ACGTCCTTCAAAGGAT	Mono	-0.998059	17.8375	11.478	-0.282777	0	12.4204	1.47427	7.08658	11.5428	-0.286086	0	8.48157	0.166205	0	13.1215	2.04302	9.8848	9.47955	-0.341232	0
E2L1_ACGTCCTTCATGGATC	CD8 T	1.94539	2.91874	11.904	-0.264352	0	10.941	-0.143881	0	16.9401	2.29935	9.97922	8.99959	-0.268415	0	8.99959	-0.208591	0	8.00241	0.116684	0
E2L1_ACGTCCTTCCCATACC	Mono	2.38752	14.5561	11.8971	-0.259233	0	12.9092	1.50247	6.17554	12.5366	-0.193627	0	7.99545	0.0384638	0	12.3824	2.28091	11.1561	10.3128	-0.309275	0
E2L1_ACGTCCTTCCGTGACG	CD8 T	4.40109	0.517573	10.4175	-0.186584	0	6.86923	-0.0842886	0	17.1403	2.07472	0	0	-0.149794	0	9.1965	-0.132308	0	7.61645	-0.0813729	0
E2L1_ACGTCCTTCTAGAACC	B	15.0586	7.45413	17.2398	0.855234	0	6.95272	-0.0550953	0	11.1127	-0.155053	0	0	-0.145623	0	9.38395	-0.226451	0	9.38395	-0.155053	0
E2L1_ACGTCCTTCTTCGGTC	CD4 T	-1.888	-1.7636	11.2915	-0.149259	0	15.463	1.52826	8.38826	11.0753	-0.167511	0	9.12359	-0.176601	0	9.70769	-0.283865	0	9.12359	-0.206076	0
E2L1_ACGTTCCAGACATCAA	Mono	-4.89891	10.8504	10.9693	-0.335698	0	12.619	1.77314	7.99893	9.87072	-0.318052	0	10.1073	0.122684	0	10.3482	2.24151	0	7.65378	-0.332038	0
E2L1_ACGTTCCAGACTTCGT	Mono	-1.2834	13.6144	11.5601	-0.352581	0	13.2415	1.90144	7.20078	12.2639	-0.447164	0	9.75395	0.0422699	0	12.3375	1.8707	9.69519	7.75896	-0.401862	0
E2L1_ACGTTCCAGATACGAT	CD8 T	4.15935	3.96192	11.708	0.00760828	0	6.85384	-0.109705	0	17.0037	2.14929	9.20715	8.38995	-0.173985	0	11.3862	-0.220734	0	9.38779	0.034686	0
E2L1_ACGTTCCAGCCGTTAT	B	12.5667	6.74375	16.5254	1.13677	0	11.3436	-0.283634	0	13.1704	-0.224797	0	8.05512	-0.150418	0	10.3727	-0.0401695	0	9.05241	-0.16596	0
E2L1_ACGTTCCCAAGTCATC	Mono	1.04796	21.0498	10.4961	-0.363594	0	12.7248	1.61538	6.37074	8.26696	-0.263699	0	7.41611	0.0650266	0	11.8675	2.08829	8.3576	9.57945	-0.308444	0
E2L1_ACGTTCCCAATAGTGA	CD8 T	4.4382	-0.095884	11.4855	-0.252476	0	6.80027	-0.252476	0	16.8865	2.18821	0	10.3162	-0.185976	0	10.3162	-0.112088	0	9.31728	-0.162226	0
E2L1_ACGTTCCCAGCACAAG	Mono	-2.94602	10.7723	10.9789	-0.282298	0	12.9109	1.5641	7.17054	10.3192	-0.276999	0	10.0726	0.222977	0	11.7155	2.34407	7.17054	9.39533	-0.191291	0
E2L1_ACGTTCCCAGTGGCTC	Mono	-0.87633	12.9419	11.1202	-0.400701	0	13.6212	1.65996	8.21821	11.9531	-0.295797	0	9.98346	0.106501	0	12.9822	2.10479	8.53917	8.66367	-0.297842	0
E2L1_ACGTTCCGTCAAGCCC	NK	-5.55997	6.92204	11.2527	-0.0668303	0	7.34255	-0.150822	0	14.9248	0.487401	8.82905	8.93312	-0.275769	0	10.9309	-0.206371	0	13.9746	1.63154	0
E2L1_ACGTTCCGTCTGTTAG	Mono	1.9236	18.1548	11.8962	-0.399329	0	12.5085	1.76912	5.93497	11.4144	-0.300853	0	7.65508	0.0867985	0	12.555	2.02125	7.91718	11.2335	-0.399329	0
E2L1_ACGTTCCGTGCTGCAC	Mono	-1.52123	19.0737	11.865	-0.266285	0	7.2248	1.1481	0	11.5925	-0.269665	6.94212	9.6964	0.21508	6.94212	13.0524	2.32071	9.51727	0	-0.254891	0
E2L1_ACGTTCCGTTCGTACA	Mono	-4.35207	10.6303	11.3657	-0.40759	0	13.3083	1.71808	7.53397	10.6205	-0.310334	0	10.9939	0.232203	6.95289	10.8134	2.2034	0	8.4947	-0.151447	0
E2L1_ACGTTCCTCACTGTCC	CD4 T	-5.13808	-1.81679	10.9525	-0.102015	0	15.3929	1.82377	6.83185	10.8304	-0.226142	0	7.9576	-0.287334	0	8.9547	-0.235083	0	10.76	-0.107531	0
E2L1_ACGTTCCTCGAAGTGG	Mono	-1.57667	21.2916	10.3002	-0.333629	0	11.9596	1.60811	6.03277	9.83118	-0.298002	0	9.03173	0.150557	0	10.3689	2.20075	9.33473	7.94737	-0.339655	0
E2L1_ACTACGAAGCACTAGG	B	15.4184	6.63539	16.727	1.04893	0	6.85926	-0.281644	0	12.119	-0.224208	0	8.33058	-0.216622	0	11.3267	-0.281644	0	9.32833	-0.166771	0
E2L1_ACTACGAAGGCTCTAT	CD8 T	2.02988	3.6447	11.5867	-0.172076	0	10.9638	-0.227352	0	16.9182	1.97806	8.37606	0	-0.122829	0	10.694	-0.227352	0	10.694	0.231355	0
E2L1_ACTACGAAGGGAGGTG	DC	-8.95287	14.6527	11.2779	-0.304385	0	13.3432	1.62751	7.84192	10.9947	-0.258784	0	13.1442	2.241	9.06072	10.5128	0.662084	0	8.19482	-0.336425	0
E2L1_ACTACGAAGGTCGAGT	Mono	-4.97067	17.0394	11.4869	-0.355743	0	11.5918	1.77302	0	9.59724	-0.21035	0	9.61374	0.139571	0	12.4535	2.10525	11.5168	8.61558	-0.195036	0
E2L1_ACTACGAAGTAACGTA	CD8 T	3.67805	1.89001	11.5885	-0.218503	0	6.96694	-0.0500747	0	17.0744	1.65662	11.0009	9.00586	-0.0589394	0	11.5885	-0.134289	0	10.0045	-0.0977782	0
E2L1_ACTACGAAGTGTTGAA	CD4 T	-4.97477	-3.68259	11.3867	-0.133649	0	15.4637	1.80924	7.10858	12.0827	-0.219415	0	8.39043	-0.109295	0	9.97252	-0.220384	0	11.1941	-0.147246	0
E2L1_ACTACGACAATGGCCC	Mono	0.0916851	15.2372	10.4086	-0.267641	0	11.9104	1.66953	6.39128	11.3969	-0.216356	0	10.7303	0.146122	0	12.1083	2.2127	9.54584	7.41599	-0.309485	0
E2L1_ACTACGACAGTATACC	CD4 T	-5.02802	-2.87994	11.4085	-0.153051	0	15.4533	1.57076	0	6.33563	-0.113992	0	0	-0.0748638	0	10.0874	-0.228769	7.0577	10.0874	-0.0596173	0
E2L1_ACTACGAGTACAGTTC	Mono	1.85905	17.3434	9.85791	-0.0610458	0	12.4421	1.44923	0	11.2652	-0.316899	0	7.54219	0.090687	0	11.7048	2.28745	10.8623	7.54219	-0.188109	0
E2L1_ACTACGAGTCAAAGTA	B	16.1903	6.40648	16.4939	1.21746	0	12.1565	-0.146299	0	11.4401	-0.282693	0	0	-0.209559	0	10.8035	-0.223902	0	0	-0.169031	0
E2L1_ACTACGAGTGATACTC	CD4 T	-4.72739	-2.34736	11.4587	-0.186097	0	15.2859	1.72635	8.36168	10.2266	-0.0971211	0	8.87631	-0.210895	0	9.87478	-0.30818	0	8.87631	-0.0854156	0
E2L1_ACTACGAGTGTAGGAC	Mono	-2.85929	14.4089	11.0161	-0.306786	0	13.7603	1.85733	9.19332	10.7242	-0.403572	0	9.43257	0.117228	0	12.9542	1.91415	9.34507	8.43465	-0.302754	0
E2L1_ACTACGATCTTGCAGA	CD4 T	-4.68329	-4.64014	11.748	-0.0476371	0	15.5896	1.93634	6.9904	11.0512	-0.245584	0	9.29047	-0.249847	0	11.0962	-0.246494	0	11.2887	-0.0679784	0
E2L1_ACTATCTAGAAACTCA	B	11.5114	6.47201	16.299	1.48024	7.27436	12.0086	-0.352617	0	11.2796	-0.307073	0	8.77091	-0.197938	0	9.76926	-0.211273	0	9.35477	-0.261528	0
E2L1_ACTATCTAGACGGAAA	CD4 T	-2.98729	-2.0703	11.173	-0.181998	0	15.2279	2.12362	8.40672	11.1878	-0.0924245	0	7.85666	-0.255932	0	8.85354	-0.245068	0	10.4364	-0.131587	0
E2L1_ACTATCTAGCATGCGA	CD4 T	-3.26228	-4.70782	11.86	-0.29714	0	15.2496	1.68328	0	11.3605	-0.29714	0	9.27702	-0.0350308	0	11.2753	-0.24275	0	10.5976	-0.130209	0
E2L1_ACTATCTAGTAATTGG	NK	-5.89733	3.91604	10.4032	-0.0630544	0	11.9032	-0.0784828	0	14.1776	0.142557	0	9.40427	0.0128398	0	10.4032	-0.180764	9.29905	11.4027	0.665892	0
E2L1_ACTATCTCACTCATAG	CD4 T	-3.59642	-0.318652	12.0564	-0.0558767	0	15.0527	1.7602	0	12.0154	-0.259178	0	0	-0.164361	0	10.7939	-0.207267	0	11.6415	-0.0785621	0
E2L1_ACTATCTCAGCGTTGC	Mono	0.415482	15.7186	11.0588	-0.332049	0	12.726	1.5632	6.3754	11.3518	-0.28656	0	10.0595	0.0327032	0	13.6189	2.02666	10.4464	7.74295	-0.329912	0
E2L1_ACTATCTCATTATGCG	DC	-4.41388	13.8263	12.3941	-0.243402	0	13.3638	1.2581	5.655	11.5052	-0.423267	0	10.9351	1.03719	0	9.93586	1.27217	5.655	7.94027	-0.354995	0
E2L1_ACTATCTGTCACTCTC	DC	-9.08321	14.1143	10.2745	-0.367274	0	14.486	1.54596	8.93554	11.3095	-0.369039	0	13.624	1.97839	8.06353	10.2745	0.807953	0	10.1227	-0.47699	5.50528
E2L1_ACTATCTGTCTTAGTG	NK	-9.75464	2.10726	11.4928	-0.154532	0	11.2868	-0.240825	0	14.4136	0.231077	0	9.49426	-0.127052	0	11.0779	-0.235775	0	12.58	1.60905	7.60195
E2L1_ACTATCTGTTCTCGTC	CD8 T	4.17702	-2.06593	12.1117	-0.194778	0	7.09093	-0.262617	0	16.0008	2.01982	7.20183	9.79109	-0.262617	0	9.79109	-0.0628674	0	9.79109	-0.067717	0
E2L1_ACTATCTTCATTGCCC	CD8 T	2.30088	1.35613	11.8691	-0.258687	0	12.1619	-0.201539	0	16.4249	2.19528	8.98799	8.55064	-0.262852	0	9.54871	-0.318034	0	0	0.112742	0
E2L1_ACTATCTTCATTGGTG	DC	-2.37374	12.8043	11.1582	-0.310202	0	13.4801	1.14655	6.71222	12.7429	-0.280304	0	10.1589	0.972377	0	10.7434	1.42214	6.71222	10.4805	-0.359868	0
E2L1_ACTATCTTCCGATAGT	Mono	-3.5382	17.5084	11.0926	-0.239051	0	12.766	1.67616	6.16493	11.1212	-0.294625	0	7.19494	0.148464	0	13.0181	2.05826	9.14723	9.99382	-0.388817	0
E2L1_ACTATCTTCTAGGAAA	CD4 T	-4.34449	-6.22833	11.2674	-0.183141	0	15.7222	1.56387	7.32702	11.5731	-0.193	0	0	-0.139969	0	11.4897	-0.194048	0	10.268	-0.0632559	0
E2L1_ACTATCTTCTAGGCCG	NK	-7.87986	4.5294	11.9524	0.0654243	0	11.4393	-0.319338	0	15.592	1.03101	7.59227	0	-0.262894	0	11.2156	-0.254831	0	12.0898	1.36036	0
E2L1_ACTATGGAGCACTCTA	Mono	-0.14758	20.0063	11.1535	-0.286007	0	13.2396	1.57803	9.15006	10.9225	-0.284284	0	7.76719	0.114027	0	11.2847	2.18506	7.93105	9.5698	-0.334767	0
E2L1_ACTATGGAGCCAAGTG	NK	-6.74982	4.01297	11.7011	-0.0505622	0	11.7723	-0.086814	0	12.1635	0.158011	0	10.4793	-0.210519	0	11.7011	-0.194644	0	12.7009	1.80001	0
E2L1_ACTATGGAGGCATCTT	NK	-8.44879	1.23844	11.3983	-0.0634318	0	10.9646	-0.224328	0	11.3279	0.242829	0	9.39989	-0.227779	0	10.3988	-0.288731	0	12.9215	1.54926	8.64372
E2L1_ACTATGGAGGGTATAT	CD4 T	-3.88524	-1.8483	11.084	-0.100307	0	15.6898	2.13204	0	6.0808	-0.131335	0	7.91934	-0.192377	0	10.9141	-0.127263	0	10.9141	-0.163381	0
E2L1_ACTATGGAGTAGGATT	CD4 T	-4.70027	-6.47785	11.0445	-0.0589733	0	14.9573	1.61406	8.05551	12.1555	-0.0962612	0	0	-0.27283	0	10.0452	-0.157079	0	8.46297	-0.147042	7.06092
E2L1_ACTATGGAGTTGCCCG	CD8 T	5.51425	3.60039	12.0345	-0.130238	0	11.8424	0.0696543	0	16.8517	1.5835	8.71282	9.22921	-0.203816	0	9.81337	-0.267744	0	9.22921	0.00373984	0
E2L1_ACTATGGCAACTGCCG	NK	-5.83172	4.63146	12.1904	-0.131512	0	11.8468	-0.231111	0	12.4829	0.0478389	0	10.4542	-0.234514	0	10.4542	-0.225927	0	11.8686	1.45992	0
E2L1_ACTATGGCACCTTCCA	NK	-7.12242	1.7379	12.3788	-0.133252	0	7.11329	-0.10599	0	15.3926	0.137308	0	9.05929	-0.279305	0	11.642	-0.333023	0	11.0573	1.45183	8.23075
E2L1_ACTATGGGTGAGCTCC	CD4 T	-4.95854	-4.20372	11.705	-0.229715	0	15.4588	1.83011	0	12.551	-0.160233	0	0	-0.165661	0	10.3272	-0.161391	0	10.8123	-0.0726947	0
E2L1_ACTATGGGTTATTCTC	Mono	0.465575	13.844	11.2756	-0.270651	0	13.9745	1.81588	7.85374	10.699	-0.228537	0	8.61577	0.152883	0	13.4196	2.18362	8.85062	8.61577	-0.414214	0
E2L1_ACTATGGGTTGACGGA	B	13.4688	6.30987	17.0457	0.891802	7.36763	6.74513	-0.218256	0	10.4479	-0.173277	0	8.44987	-0.222075	0	10.4468	-0.156933	0	9.44781	-0.173277	0
E2L1_ACTATGGTCATTTACC	CD8 T	2.74548	0.652947	11.6072	-0.113668	0	7.1376	-0.117797	0	16.6639	2.35698	8.04393	7.80585	-0.169555	0	10.1226	-0.227236	0	8.80263	-0.0254162	0
E2L1_ACTATGGTCGCAACAT	Mono	2.60016	17.1359	10.7924	-0.351335	0	12.4844	1.53275	8.27668	10.2103	-0.238187	0	6.8045	0.12366	0	12.4065	2.09641	11.08	7.79803	-0.293177	0
E2L1_ACTATGGTCTCAAAGC	NK	-7.04447	4.76998	11.9312	-0.133787	0	12.1013	-0.223643	0	13.1033	0.143213	0	11.2534	-0.336712	0	9.93234	-0.267215	7.29133	12.5161	1.8219	7.29133
E2L1_ACTATTCAGATTAGTG	CD4 T	-4.63421	-6.25904	10.9384	-0.193444	0	15.6187	1.69336	0	10.439	-0.203008	0	8.35713	-0.207771	0	10.3538	-0.135872	0	9.93916	0.0449814	0
E2L1_ACTATTCAGCCTGGAA	Mono	1.04432	15.9949	10.7557	-0.257676	0	12.4804	1.75946	5.85321	10.5489	-0.406992	0	7.44129	0.0306638	0	13.4104	2.06998	10.5295	9.43505	-0.308821	0
E2L1_ACTATTCAGGGCAATC	CD8 T	5.05623	-1.35182	11.1115	-0.153842	0	7.1132	0.0418154	0	16.6883	1.98527	7.25455	0	-0.282477	0	9.52785	-0.21935	0	8.5298	-0.0130969	0
E2L1_ACTATTCCAATTCTCT	NK	-5.61305	4.49509	11.6536	-0.186595	0	11.8155	-0.101981	0	13.8437	0.00880502	0	10.0695	-0.27701	0	10.654	-0.26926	7.3785	12.5278	1.75527	8.37416
E2L1_ACTATTCGTATCCCAA	DC	-1.21712	14.037	11.9817	-0.323852	0	12.8497	1.17211	8.05003	11.3598	-0.391712	0	7.98707	1.08937	0	12.3036	2.13928	9.97201	9.56824	-0.402163	0
E2L1_ACTATTCGTTAAACAG	Mono	5.6897	3.27062	11.6466	-0.275598	0	11.9856	1.78325	6.71111	16.7503	-0.334872	5.72482	10.2688	0.121644	0	10.7539	2.09302	10.222	10.2688	-0.325809	0
E2L1_ACTATTCGTTCGGACC	Mono	-1.27439	21.5648	10.4768	-0.355877	0	11.4336	1.49576	0	9.12365	-0.143846	0	7.81919	0.150315	0	10.4768	2.11923	8.65797	8.04067	-0.243214	0
E2L1_ACTATTCGTTTCGGCG	CD8 T	1.90108	1.87798	11.8593	-0.153071	0	10.8741	-0.212361	0	16.9206	2.22585	8.6627	9.16095	-0.0587875	0	10.7442	-0.0922561	0	0	-0.0297914	0
E2L1_ACTATTCTCCTAAACG	Mono	1.50676	17.9203	10.4315	-0.378815	0	12.912	1.72392	6.9375	9.87778	-0.337737	0	10.2941	0.177412	0	12.4631	2.23927	9.73473	9.78002	-0.328633	0
E2L1_ACTATTCTCCTTGAAG	CD4 T	-4.74572	-4.82008	11.2196	-0.256804	0	15.0202	1.70007	8.39621	11.3648	-0.264962	0	0	-0.269025	0	9.63589	-0.21469	0	10.9567	0.00550016	0
E2L1_ACTCCCAAGAGCAAGA	Mono	5.58248	9.52709	11.9914	-0.346548	0	12.5726	1.38936	8.71056	12.0493	-0.124687	0	10.4071	0.0984115	0	12.6542	1.98297	9.51644	9.40817	-0.287487	0
E2L1_ACTCCCAAGGGCTGAT	CD4 T	8.60252	-0.151331	12.1592	0.00764522	0	10.274	1.90787	7.70042	11.2758	-0.213022	0	9.47805	-0.0983571	0	9.31782	-0.214036	0	8.2329	-0.135384	0
E2L1_ACTCCCACAACTGAAA	CD4 T	-4.13187	-2.40714	10.6618	-0.12491	0	15.3749	1.96564	7.99582	12.4019	-0.142375	0	8.08126	-0.162382	0	10.6618	-0.204849	0	10.0773	-0.0832747	0
E2L1_ACTCCCACACGCAAAG	Mono	-1.89297	12.0042	11.0524	-0.355218	0	13.1824	1.74317	7.15404	10.8847	-0.265923	0	10.6376	0.0340088	0	11.7891	2.17209	6.16413	10.0531	-0.192555	0
E2L1_ACTCCCACAGAAATCA	NK	-8.5805	3.00647	12.3658	-0.0422994	0	6.92552	-0.268705	0	11.9477	0.447669	0	0	-0.13667	0	10.6295	-0.268705	0	12.0439	1.08259	8.0906
E2L1_ACTCCCACATACTTTC	NK	-9.7842	2.95729	10.9493	0.0691632	0	11.435	-0.191088	0	13.1799	0.43018	7.40145	0	-0.265315	0	10.1425	-0.0587578	0	12.4634	2.02955	0
E2L1_ACTCCCACATGGCGCT	Mono	1.64746	14.8343	11.2864	-0.365439	0	13.2416	1.54626	8.074	11.187	-0.304122	0	10.1875	0.194188	0	12.0231	2.28958	9.77073	8.38323	-0.311617	0
E2L1_ACTCCCAGTCCCTGAG	Mono	2.46149	17.8201	11.05	-0.325608	0	12.3991	1.73861	5.75016	11.2512	-0.362223	0	9.86641	0.0945113	5.75016	12.5554	2.19475	10.2479	8.40968	-0.321506	0
E2L1_ACTCCCATCCACTTCG	Mono	1.28522	13.4061	12.1617	-0.310255	0	13.492	1.58234	9.55492	11.7175	-0.371733	0	0	0.124805	0	11.2995	1.9715	10.3615	7.84576	-0.20483	0
E2L1_ACTCCCATCCCAGCGA	Mono	2.12167	18.9457	10.7807	-0.307492	0	10.2547	1.75954	0	12.1075	-0.223864	0	9.40349	0.207443	0	12.209	2.18909	9.46491	9.40349	-0.303563	0
E2L1_ACTCCCATCGTTCTGC	CD8 T	1.48665	-0.375526	12.7922	-0.250464	0	11.7369	-0.251576	0	15.3806	2.19904	8.28716	8.88818	-0.198843	0	10.8859	-0.238815	0	11.2077	0.155589	0
E2L1_ACTCTCGAGTCAACAA	CD4 T	-2.82044	-2.46592	11.5269	-0.224761	0	15.2805	2.10223	6.66882	11.2993	-0.232832	0	8.9444	-0.150777	0	9.52838	-0.0973148	0	9.52838	0.145009	0
E2L1_ACTCTCGCAACAGTGG	Mono	3.60144	16.4209	11.7734	-0.258734	0	11.3805	1.64639	0	10.4474	-0.264792	0	8.25418	0.0884729	0	13.057	2.17358	10.0582	10.5723	-0.254274	0
E2L1_ACTCTCGCATGACAGG	CD4 T	0.756107	-6.03036	10.7327	-0.130709	0	15.4275	1.95264	0	11.3693	-0.311827	0	0	-0.215608	0	10.1482	-0.0476948	0	10.4699	-0.246226	0
E2L1_ACTCTCGGTCACAATC	Mono	2.67797	13.5039	11.2737	-0.382005	0	12.034	1.74661	8.2272	11.343	-0.382005	0	9.57454	0.0178329	0	12.0324	2.20677	9.54624	9.16013	-0.329036	0
E2L1_ACTCTCGGTCATCACA	NK	-7.46256	1.4258	11.8469	-0.0667457	0	7.25822	-0.223464	0	15.8103	0.085267	7.54033	9.38924	-0.226909	0	11.1951	-0.0790876	0	11.5575	1.63427	7.54033
E2L1_ACTCTCGGTCCTCAGG	CD8 T	3.43854	2.44951	10.6735	-0.0845906	0	11.6108	-0.217898	0	17.0227	2.00415	7.74172	9.0903	-0.0984943	0	10.089	-0.0234403	0	0	0.0112326	0
E2L1_ACTCTCGGTCGCAGTC	CD8 T	7.04449	3.8363	11.595	-0.124677	0	6.81355	-0.179439	0	16.933	1.98479	9.82856	8.14025	-0.137454	0	9.7218	-0.306745	0	10.7209	-0.153577	0
E2L1_ACTCTCGGTCGCGTTG	B	15.6052	8.26418	16.9217	1.32124	0	10.583	-0.349481	0	10.8536	-0.303123	0	9.37437	-0.24452	0	9.78886	-0.205613	0	9.37437	-0.256766	0
E2L1_ACTCTCGTCGGTGTAT	NK	-8.72317	2.34544	11.6107	-0.0255392	0	7.03486	-0.340059	0	14.0075	0.118751	7.41696	10.1964	-0.233528	0	10.9329	-0.340059	0	12.07	1.69187	0
E2L1_ACTCTCGTCGTTCTAT	NK	-6.95196	3.83237	11.7293	-0.0202473	0	12.1204	-0.260551	0	11.8143	0.223816	0	8.73223	-0.309002	0	10.3149	-0.25197	0	11.3144	1.75814	0
E2L1_ACTGATGAGCGCAATG	CD4 T	-6.85951	-3.97612	10.7596	-0.0324115	0	15.2951	2.08671	7.41575	11.1633	-0.309034	6.42417	0	-0.213576	0	9.76039	-0.256959	0	10.175	-0.152983	0
E2L1_ACTGATGAGTATTCCG	Mono	3.39049	17.384	10.9746	-0.278448	0	12.158	1.71373	6.68343	10.9043	-0.281695	0	8.65554	0.107165	0	12.8485	2.0343	9.84083	8.07236	-0.26718	0
E2L1_ACTGATGCAGAAGTGC	CD8 T	10.1115	-3.06489	10.3152	-0.13757	0	7.08608	-0.131312	0	16.6272	1.83545	8.50015	10.3152	-0.209397	0	0	-0.00830658	0	10.8998	-0.0177172	0
E2L1_ACTGATGCAGTCAGAG	CD8 T	0.934018	0.0306846	10.8522	-0.161961	0	11.6892	-0.10982	0	15.9577	2.20047	8.62028	8.85454	-0.226176	0	11.174	-0.212553	0	8.85454	0.126046	0
E2L1_ACTGATGCATAGGTTC	B	15.4118	5.99302	16.3622	0.972544	0	11.1274	-0.201093	0	11.3408	-0.153643	0	0	-0.196285	0	9.90425	-0.149552	0	8.32229	-0.212956	0
E2L1_ACTGATGCATGTTCAG	B	15.5926	5.05692	15.5984	1.17782	7.69567	11.2646	-0.206185	0	11.0455	-0.283001	6.70261	8.07236	-0.331687	0	10.0683	-0.331687	0	9.65375	-0.0395718	0
E2L1_ACTGATGGTCCTTAAG	CD4 T	-0.752414	-0.614689	10.5797	-0.144228	0	15.6555	1.9575	8.08806	10.4694	0.0152507	0	9.35854	-0.2326	0	10.0946	-0.285023	0	10.942	-0.0993592	0
E2L1_ACTGATGGTTATGTGC	Mono	2.01604	15.553	12.0164	-0.300444	0	12.6738	1.65004	5.88869	10.1909	-0.30589	0	10.0788	0.0259123	0	12.6627	2.3322	10.3888	9.08015	-0.346544	0
E2L1_ACTGATGGTTTGCCGG	CD4 T	-0.282113	-1.93825	10.5313	-0.0730993	0	15.418	1.55637	0	12.2402	-0.0337515	8.02647	8.94829	-0.0579716	0	9.94683	-0.244754	0	9.53228	0.0239698	0
E2L1_ACTGATGTCACTTTGT	CD4 T	-0.63367	-0.801728	10.976	-0.204864	0	15.4173	1.54738	0	11.744	-0.153729	0	9.10342	-0.219116	0	9.83933	-0.215388	0	10.3243	-0.0839726	0
E2L1_ACTGATGTCAGACCCG	Mono	-1.08974	17.0472	11.7484	-0.386674	6.43462	7.58712	1.52946	6.43462	11.4098	-0.338152	0	9.01376	0.00583394	0	12.9497	1.82446	11.5058	9.01376	-0.225947	0
E2L1_ACTGCAAAGCATTGAA	B	11.0678	6.24254	16.295	1.46088	7.11595	12.414	-0.261793	0	12.215	-0.285934	0	9.75748	-0.224443	0	10.1721	-0.24015	6.12632	9.75748	-0.269116	0
E2L1_ACTGCAAAGCGACCCT	Mono	2.71427	13.9373	11.5109	-0.368838	0	13.0759	1.78528	6.66825	10.9935	-0.284236	0	9.58627	0.0684228	0	12.4327	2.19019	8.97878	9.26481	-0.366912	0
E2L1_ACTGCAAAGGACAAGA	NK	-5.5867	5.58871	12.1499	-0.148066	0	11.6217	-0.180983	0	14.117	0.772279	0	10.4137	-0.303893	0	10.8284	-0.303893	0	13.4716	1.86244	0
E2L1_ACTGCAAAGGCGCTTC	CD8 T	1.58604	2.83698	11.8654	-0.109065	0	7.13181	-0.182896	0	17.0889	1.88078	8.98751	9.40768	0.015564	0	9.99194	-0.182896	0	11.576	0.239556	0
E2L1_ACTGCAAAGTTGTAGA	Mono	1.10341	13.0389	11.5408	-0.385581	0	12.4107	1.75905	7.90384	11.0764	-0.193443	0	9.22082	0.195903	0	12.5406	2.15695	0	9.54226	-0.226466	0
E2L1_ACTGCAACAACTGTGT	Mono	2.99092	13.9198	11.8066	-0.317769	0	11.707	1.73011	7.49612	10.8662	-0.370867	0	7.95405	0.224158	0	11.993	1.92664	9.81164	9.53513	-0.315556	0
E2L1_ACTGCAACAAGCGAGT	CD4 T	-4.1542	-4.69536	10.4979	-0.240321	0	15.3777	1.56947	0	12.6934	-0.109167	0	0	-0.240321	0	9.91348	-0.240321	0	8.91497	-0.0326305	0
E2L1_ACTGCAACACGAGAAC	B	15.0199	5.63261	17.8186	1.05806	0	7.44091	-0.271802	6.53059	11.4148	-0.281507	0	9.17003	-0.275098	0	10.4905	-0.279833	0	9.75416	-0.274134	0
E2L1_ACTGCAACATAATGCC	NK	-5.6947	6.98842	13.0204	-0.214172	0	7.82136	-0.292995	0	14.2319	0.390358	0	8.77562	-0.233908	0	11.0949	-0.157939	0	12.473	1.83816	0
E2L1_ACTGCAACATCTAGAC	CD8 T	2.01793	3.48713	11.46	-0.100424	0	6.90504	-0.229086	0	16.0576	2.10774	9.58003	0	-0.232378	0	11.308	-0.103965	0	9.72423	-0.0598466	0
E2L1_ACTGCAAGTGAGCGAT	B	15.2792	7.79833	16.4455	1.1683	0	7.07901	-0.167183	0	11.9395	-0.242192	0	8.48954	-0.29577	0	11.2934	-0.184919	0	8.48954	-0.242192	0
E2L1_ACTGCAAGTGAGCTCC	CD4 T	-4.39024	-4.78646	12.3755	-0.208156	0	15.3448	1.78629	7.29826	11.1109	-0.158451	0	8.29232	-0.113315	0	11.2883	-0.044475	7.29826	11.0957	-0.0868089	0
E2L1_ACTGCAAGTGGTCTAT	Mono	-0.241118	13.1386	12.3946	-0.224352	0	13.2287	1.51622	7.46554	11.2626	-0.228149	0	9.12385	0.20268	0	13.4906	2.19989	9.04505	10.1226	-0.151688	0
E2L1_ACTGCAAGTTGTCAGT	CD4 T	-1.91658	-0.967608	10.8701	0.00344136	0	15.6505	1.68884	0	11.1775	-0.0348072	7.43141	8.70291	-0.169892	0	9.28672	-0.220642	0	11.1595	-0.204242	0
E2L1_ACTGCAATCCCGGTAG	Mono	-4.27168	16.1134	11.5	-0.391296	0	12.9626	1.63106	6.97576	12.3441	-0.29846	0	10.0858	0.0456963	0	11.5	2.01977	8.55306	9.82307	-0.28879	0
E2L1_ACTGCAATCTGGGCGT	NK	-5.91597	5.174	12.7783	-0.101227	0	11.9109	-0.314604	0	15.4065	0.329863	9.49816	10.3198	-0.258136	0	11.3193	-0.185533	0	12.4064	1.4823	7.50413
E2L1_ACTGTCCAGCACAAAT	CD4 T	-4.05425	-5.03522	11.183	-0.263131	0	15.0686	1.31566	0	11.3981	-0.0785654	0	9.37723	-0.206415	0	9.37723	-0.202634	7.38635	9.96147	-0.180849	0
E2L1_ACTGTCCAGTCTGGAG	B	14.3077	8.00944	16.9891	1.35602	0	12.6972	-0.192539	0	11.5264	-0.327988	0	7.71056	-0.173549	0	10.027	-0.145355	0	10.027	-0.316923	0
E2L1_ACTGTCCCAGCGTTGC	B	12.416	5.28875	17.874	1.2382	7.91295	6.90248	-0.156075	0	11.5881	-0.234651	0	9.00033	-0.221679	0	9.58435	-0.180461	0	9.99892	-0.136431	0
E2L1_ACTGTCCGTACAGGTG	Mono	-1.49794	21.4246	10.2702	-0.205671	0	10.8963	1.66962	8.00471	9.40148	-0.16822	0	8.60977	0.0947022	0	11.1917	2.06815	9.32326	6.62081	-0.11445	0
E2L1_ACTGTCCGTAGGTAGC	CD4 T	-5.42703	-2.09305	11.2034	-0.247076	0	15.6954	1.79433	7.68357	10.5544	-0.247076	0	8.20769	-0.126273	0	10.204	-0.182648	0	11.2034	-0.111736	0
E2L1_ACTGTCCGTGGACCTC	Mono	0.0152965	13.7338	11.6046	-0.331317	0	11.88	1.57333	8.04488	10.752	-0.239584	0	8.80006	0.154127	0	12.4409	1.93286	10.0408	9.79844	-0.329228	0
E2L1_ACTGTCCGTGGCTAGA	CD8 T	4.02337	0.560486	11.9384	-0.284919	0	7.00955	-0.160374	0	16.7432	2.14687	7.02494	9.8242	-0.0995832	0	0	-0.222646	0	8.24242	-0.113456	0
E2L1_ACTGTCCGTTTCGTTT	NK	-8.6938	2.20384	12.4972	-0.21936	0	11.8697	-0.287119	0	11.6215	0.374959	7.78205	0	-0.287119	0	8.50093	-0.14607	0	12.4041	1.41417	7.78205
E2L1_ACTGTCCTCGCTGACG	NK	-6.82114	4.36873	12.6519	-0.260066	0	12.7426	-0.275123	0	11.3893	0.29959	0	9.74652	-0.225138	0	10.3309	-0.278114	7.39616	12.3301	1.32925	7.39616
E2L1_ACTGTCCTCTATTTCG	B	14.3304	7.17972	16.9955	1.05639	0	11.6469	-0.106666	0	11.702	-0.29624	0	0	-0.107479	0	9.97735	-0.238017	6.74146	9.56279	-0.2009	0
E2L1_ACTGTGAAGAAGCTCG	Mono	-4.51305	17.2342	10.2442	-0.246357	0	12.8117	1.58562	6.7448	11.2638	-0.304747	0	8.66163	0.0904689	0	12.9436	2.18285	10.4328	0	-0.299317	0
E2L1_ACTGTGAAGCAGGCAT	CD4 T	-1.67401	-3.85735	11.3407	-0.0792134	0	15.4924	1.55803	0	11.924	-0.107171	0	0	-0.0761944	0	10.5338	-0.16593	0	9.53477	-0.0609471	0
E2L1_ACTGTGAAGTCTACCA	Mono	-2.30944	17.1251	12.3773	-0.334251	0	13.0784	1.55467	9.53175	11.2278	-0.334251	0	9.20949	0.0483507	0	12.4803	2.14533	9.75386	9.20949	-0.273053	0
E2L1_ACTGTGAAGTGGTTGG	Mono	2.54694	20.5628	11.2495	-0.374287	0	12.3321	1.62636	6.28947	10.6626	-0.325263	0	8.66746	0.0402398	0	12.1561	2.1236	10.179	8.66746	-0.203366	0
E2L1_ACTGTGACAAATGGTA	DC	-8.6729	13.1433	12.2433	-0.269668	0	14.8579	1.3367	8.27455	11.2992	-0.134419	0	15.5985	2.18915	8.75864	9.7422	0.455512	0	9.7422	-0.412397	0
E2L1_ACTGTGACAGCACCCA	CD4 T	-3.80703	-4.31321	11.9513	0.1075	0	15.3215	1.76922	0	11.8777	-0.235478	0	9.36818	-0.239868	0	10.9517	-0.0437284	0	11.9513	-0.0982169	0
E2L1_ACTGTGACAGGGAGAG	CD4 T	-1.72473	-1.27974	11.1492	-0.244678	0	15.3507	1.30074	0	11.127	-0.244678	0	0	0.00579658	0	8.15364	-0.244678	0	10.9566	-0.15765	0
E2L1_ACTGTGAGTACTCCGG	NK	-8.87107	2.59404	12.7768	-0.278711	0	12.0599	-0.298761	0	12.3623	0.519015	0	9.80863	-0.279724	0	10.3931	-0.340156	0	12.2224	1.92341	0
E2L1_ACTGTGAGTGTCCCTT	CD4 T	-5.82535	-4.58797	11.1224	0.0303476	0	15.7783	1.79345	0	6.45308	-0.180139	0	0	-0.291381	0	8.9547	-0.127299	0	10.76	0.000345048	0
E2L1_ACTGTGAGTGTGAATA	CD4 T	-5.0687	-4.51352	10.4912	-0.212822	0	15.6892	2.02625	7.04094	12.6866	-0.164198	0	9.49218	-0.05937	0	10.4912	-0.0527021	0	10.4912	-0.0437737	0
E2L1_ACTGTGATCACGGACC	CD8 T	4.12561	-0.18428	11.753	-0.256291	0	6.76704	-0.200176	0	16.8171	1.97198	0	7.75927	-0.152013	0	10.0759	-0.200176	0	7.75927	-0.167494	0
E2L1_ACTGTGATCCGCTTAC	CD4 T	-4.68917	-4.69052	11.8421	-0.309954	0	15.4394	1.79238	8.61221	11.9677	-0.149762	0	8.38658	-0.309954	0	11.1902	-0.204939	0	10.968	-0.109926	0
E2L1_ACTGTGATCGCCAGTG	CD8 T	4.22441	4.05725	11.22	-0.308681	0	12.041	-0.189127	0	17.063	2.22731	8.55522	0	-0.308681	0	7.9035	-0.248904	0	9.48443	-0.0578354	0
E2L1_ACTTAGGAGGGTACGT	NK	1.76125	-0.824984	11.2717	-0.345137	0	6.95754	-0.209818	0	12.6251	0.353808	0	9.85764	-0.238018	0	10.8569	-0.374405	0	9.27346	1.88491	0
E2L1_ACTTAGGAGTCCGCCA	NK	-5.48351	6.54725	11.6699	-0.238955	0	7.40624	-0.188492	0	6.80409	-0.0923041	0	9.08717	-0.252844	0	11.407	-0.17852	0	12.7852	1.86935	0
E2L1_ACTTAGGCAGGATCTT	NK	-6.11044	5.33713	11.9277	-0.31916	0	6.94082	-0.291177	0	12.2426	0.0439721	0	8.93031	-0.249887	0	10.9281	-0.336358	0	12.628	1.9343	6.8246
E2L1_ACTTAGGCAGGTGAGT	CD8 T	4.45341	0.379682	11.3451	-0.203778	0	6.97802	-0.0925887	0	16.795	2.17126	8.6709	8.17958	-0.2715	0	11.1752	-0.322864	0	9.76122	0.175953	0
E2L1_ACTTAGGGTACGCTTA	B	14.353	6.54209	15.8491	1.11786	0	7.36604	-0.0893235	0	12.0362	-0.290046	0	8.58605	-0.226926	0	9.58417	-0.109237	7.38897	8.58605	0.0444918	0
E2L1_ACTTAGGGTACTTGTG	CD8 T	1.37062	0.419146	12.2028	-0.16115	0	7.39376	-0.239293	0	16.043	1.95965	0	8.62122	-0.166634	0	11.4254	0.0766531	8.35384	0	0.0565357	0
E2L1_ACTTAGGGTGCCGTAC	CD8 T	4.85666	3.73044	11.4888	-0.303449	0	6.55498	-0.243592	0	17.0912	2.48733	9.37532	7.79438	-0.182386	0	10.5961	-0.243592	0	7.79438	-0.128747	0
E2L1_ACTTAGGGTGTAACGG	Mono	-2.81938	18.2132	10.4943	-0.183061	0	11.6854	0.944073	0	12.6718	-0.258097	0	8.62254	0.180441	0	12.7346	2.19821	10.1498	8.62254	-0.258097	0
E2L1_ACTTAGGGTTCCTTGC	Mono	-2.81498	18.1858	11.246	-0.247314	0	12.7128	1.583	6.4698	11.6835	-0.304705	0	8.66396	0.123863	0	12.9085	2.08001	8.77865	10.2465	-0.177534	0
E2L1_ACTTAGGGTTGCTGAT	CD4 T	-3.62619	-3.18743	11.3426	-0.112796	0	15.6154	1.70509	7.38206	10.3357	-0.19483	0	0	-0.199708	0	10.495	-0.19587	0	10.495	-0.176614	0
E2L1_ACTTAGGGTTGTCTAG	Mono	-1.83734	10.0945	11.4535	-0.210312	0	12.332	1.67843	7.89746	11.8105	-0.268801	0	11.8319	0.162	0	9.71775	2.31175	0	10.1324	-0.258475	0
E2L1_ACTTAGGTCAGAGTTC	Mono	2.2936	16.7504	11.1738	-0.333053	0	11.5063	1.75253	5.97096	10.7812	-0.328117	0	7.85748	0.0300144	0	11.9809	2.19925	8.53663	9.17568	-0.330988	0
E2L1_ACTTAGGTCAGGACGA	CD4 T	-1.16037	-1.01454	10.6212	-0.157929	0	15.7263	1.90256	7.25563	10.6916	-0.289527	0	0	-0.237094	0	10.1362	-0.12174	0	10.1362	-0.158698	0
E2L1_ACTTAGGTCATCGCCT	NK	-6.1249	5.90447	12.8568	-0.128024	0	7.20655	-0.326377	0	11.699	0.546256	0	0	-0.271863	0	11.7696	-0.264076	0	12.7694	1.91041	0
E2L1_ACTTAGGTCCCAGGAC	CD4 T	-4.61858	-5.74672	9.8928	-0.157874	0	15.666	1.73921	0	14.1373	-0.0346789	0	0	-0.111963	0	0	-0.169473	0	0	0.0151858	0
E2L1_ACTTAGGTCGGTAGAG	Mono	2.45845	15.8743	11.017	-0.37305	0	13.058	1.70828	6.44957	11.3912	-0.273841	0	9.28164	0.125161	0	13.3092	2.19091	10.434	10.5027	-0.263507	0
E2L1_ACTTATCAGAACCGCA	Mono	-0.902541	17.9866	11.2974	-0.155489	0	12.9331	1.74079	0	11.8257	-0.407672	0	10.5609	-0.0181263	0	12.4346	2.0608	9.74343	9.39214	-0.133472	0
E2L1_ACTTATCAGAACGCGT	Mono	3.79527	18.5351	11.4748	-0.341162	0	12.5071	1.61537	7.65551	10.7655	-0.180431	0	8.97468	0.11186	0	13.1419	2.13529	7.65551	10.1954	-0.282004	0
E2L1_ACTTATCAGAGCCATG	Mono	-3.05358	15.065	10.9279	-0.352339	0	12.6981	1.63697	7.98744	11.2451	-0.309262	0	8.12497	0.0577424	0	12.5124	1.91159	7.57429	9.12238	-0.291383	0
E2L1_ACTTATCAGATGGGCT	NK	-7.55967	4.81683	11.6664	-0.0281924	0	11.9594	-0.230626	0	13.7435	0.670065	0	0	-0.112682	0	8.6695	-0.29475	0	11.8363	1.86673	7.8663
E2L1_ACTTATCAGGGATGTC	Mono	0.0133487	14.5628	10.9394	-0.36577	0	14.082	1.63936	7.6737	12.3602	-0.220269	0	9.9401	0.187604	0	13.1867	2.29937	7.99421	7.9445	-0.315802	0
E2L1_ACTTATCAGGTAACTA	B	16.0545	8.02761	16.6699	0.678173	0	10.9391	-0.264366	0	10.0618	-0.20323	0	9.64566	-0.264366	0	10.3819	-0.201122	0	9.64566	-0.264366	0
E2L1_ACTTATCAGTCCTGTA	NK	-7.44874	5.10963	12.0012	-0.0912849	0	7.02022	-0.255936	0	15.3334	0.15035	0	8.83407	-0.187653	0	11.4164	-0.099862	0	12.8311	1.62286	0
E2L1_ACTTATCCATTGTACG	Mono	-1.4506	13.5417	11.7664	-0.397537	0	13.9683	1.73253	7.01618	10.9747	-0.351571	0	8.8622	-0.0490457	0	12.6142	1.95177	6.02729	11.3191	-0.397537	0
E2L1_ACTTATCGTAAGGCTG	Mono	0.712523	12.1312	11.7581	-0.272548	0	11.7751	1.6825	6.43987	11.0655	-0.167239	0	10.4367	0.0679285	0	12.9384	1.95267	10.594	9.85231	-0.322905	0
E2L1_ACTTATCTCCAACTAG	Mono	2.31445	18.7602	10.8912	-0.32041	0	12.8353	1.78331	5.84486	11.1939	-0.178775	0	9.01872	0.21064	0	12.5187	2.18077	9.40663	8.43515	-0.365122	0
E2L1_ACTTATCTCCACAGGC	Mono	2.91519	16.9159	11.1302	-0.272758	0	13.0343	1.26405	0	9.92081	-0.135792	0	8.22752	0.284114	0	11.9779	2.115	0	7.23233	-0.272758	0
E2L1_ACTTATCTCGCGTCGA	Mono	1.19662	19.5544	9.72699	-0.377488	0	12.7437	1.51838	7.73227	10.5483	-0.273871	0	0	0.11016	0	10.7261	2.20197	9.3127	9.40549	-0.218634	0
E2L1_ACTTATCTCTCTCCGA	CD4 T	-1.35675	-0.98771	11.0308	-0.182341	0	15.7433	1.22568	7.8017	10.4398	0.0722568	0	0	-0.0125353	0	10.709	-0.0673724	7.8017	11.0308	-0.176616	0
E2L1_ACTTCCGAGATGCAGC	CD4 T	-1.68638	-2.8953	11.455	-0.126645	0	15.3907	1.98175	0	11.7387	-0.098603	0	9.28687	-0.212816	0	9.87106	-0.102134	0	10.8703	-0.097896	0
E2L1_ACTTCCGAGTAAGAGG	CD4 T	-5.05812	-4.55975	11.5039	-0.129725	0	15.2012	1.89411	8.29727	12.0681	-0.154338	0	10.3346	-0.166597	0	11.6559	-0.149354	0	10.6563	-0.19291	0
E2L1_ACTTCCGGTCAGTTTG	CD8 T	0.875352	0.169655	12.8225	-0.128366	0	6.98461	-0.183318	0	16.0836	2.1553	9.12519	9.01773	-0.197421	0	11.6004	-0.123884	0	11.3374	0.155812	0
E2L1_ACTTCCGGTCCTCAGG	CD4 T	-4.85016	-3.67432	10.9517	-0.142038	0	15.7061	1.69316	8.40033	11.0969	-0.278728	0	0	-0.278728	0	11.174	-0.278728	0	11.5364	-0.0456199	0
E2L1_ACTTCCGGTCGAGATG	CD4 T	-5.85679	-4.27106	12.0542	-0.243314	0	15.6247	1.78653	0	6.25679	-0.0443085	0	8.05932	-0.182162	0	10.0553	-0.0956847	0	9.05661	0.083656	0
E2L1_ACTTCCGTCCTAAACG	CD4 T	-4.742	-3.44273	9.18126	-0.156819	0	15.6959	1.96055	6.98589	11.2019	-0.246351	0	8.18374	-0.150139	0	10.7646	-0.193676	6.98589	10.18	-0.0736329	0
E2L1_ACTTCCGTCGAAGCCC	NK	-5.02303	4.99943	11.6254	-0.123958	0	7.46438	-0.280717	0	15.1115	0.166661	7.98816	8.62859	-0.126387	0	11.2105	-0.276195	0	13.38	2.10313	0
E2L1_ACTTCCGTCGCATTAG	CD4 T	-5.26162	-1.69665	11.5289	-0.136183	0	15.7066	1.43468	0	11.7394	-0.0954086	0	0	-0.211388	0	9.65568	-0.156803	0	10.3919	-0.142666	0
E2L1_ACTTCCGTCTTCGTAT	CD4 T	-2.32006	-0.881147	10.4723	-0.124768	0	14.936	1.78222	0	10.4113	-0.202919	0	9.25124	-0.260215	0	7.671	-0.204691	0	8.66746	-0.137453	0
E2L1_ACTTCGCAGAAGCGCT	CD8 T	5.72249	0.431827	11.3281	-0.049617	0	7.11727	-0.174937	0	17.1257	1.87103	0	9.00845	-0.0668859	0	11.0063	-0.226745	0	8.01125	0.103489	0
E2L1_ACTTCGCCAGACGATG	NK	8.56395	-0.138811	9.46763	-0.0575608	0	9.88107	-0.285204	0	10.9448	0.107657	0	14.6542	-0.2236	0	7.88674	-0.144394	0	8.37042	1.37399	7.66809
E2L1_ACTTCGCGTACAGTAA	Mono	0.434647	11.8543	11.9692	-0.25733	0	12.6821	1.68446	6.19783	12.597	-0.31198	0	9.46838	0.0827391	0	12.2036	1.923	10.6384	10.4674	-0.404608	0
E2L1_ACTTCGCGTATGGAAT	Mono	2.81342	16.3935	10.8654	-0.347345	0	11.5129	1.57559	6.71193	10.7888	-0.240982	0	8.86773	0.127118	0	13.1316	2.08819	10.5064	8.86773	-0.288623	0
E2L1_ACTTCGCGTCTCCTGT	CD4 T	-5.90987	-3.71776	10.0791	-0.0654555	0	15.807	1.94942	6.58596	11.6079	-0.247602	0	0	-0.307887	0	10.0791	-0.248607	6.58596	11.0784	-0.131696	0
E2L1_ACTTCGCGTGTCTTAG	CD8 T	4.63345	0.48909	11.0957	-0.0664004	0	11.4776	-0.27395	0	16.9373	1.8286	7.33321	0	-0.0194219	0	11.0957	-0.144025	0	8.29232	-0.190427	0
E2L1_ACTTCGCGTTTACGTG	Mono	-0.86558	14.3792	11.5457	-0.343741	0	12.0591	1.64267	7.13662	11.8914	-0.312934	0	10.961	0.0757646	0	12.9079	2.03152	9.45032	10.1541	-0.354184	0
E2L1_ACTTCGCTCAACTGAC	CD4 T	-6.56241	-3.95171	10.9276	0.0853394	0	15.497	1.92902	0	11.3721	-0.184691	0	0	-0.196328	0	10.9276	-0.235994	0	8.76029	-0.115368	0
E2L1_ACTTCGCTCCATTGCC	Mono	1.39454	12.2229	11.8313	-0.237188	0	12.7517	1.4704	7.35358	11.2265	-0.240865	0	9.24832	0.190579	0	13.0874	2.14008	8.93265	9.24832	-0.302139	0
E2L1_ACTTCGCTCGTAGTCA	NK	-5.7995	4.81325	12.2684	-0.174153	0	11.7409	-0.205046	0	12.7293	0.311965	0	9.36343	-0.211266	0	11.6836	-0.124154	0	12.5314	1.87688	7.24005
E2L1_ACTTTCAAGGAAGAAC	NK	-6.98204	4.21802	12.7874	-0.138339	0	12.2718	-0.330277	0	14.7241	0.430304	0	9.88189	-0.275859	0	10.8811	-0.268085	0	11.2029	1.83164	0
E2L1_ACTTTCACAGCCCAGT	NK	-6.44525	4.88467	11.6387	-0.122927	0	11.625	-0.213321	0	14.9702	0.0824446	8.76122	9.83249	-0.130998	0	10.8317	-0.213321	0	12.9186	1.18625	0
E2L1_ACTTTCAGTCAACGCC	CD8 T	7.357	3.55635	11.1527	-0.262028	0	11.4012	-0.319368	0	16.6182	2.43289	0	9.34695	-0.204903	0	10.3458	-0.263089	0	8.34916	0.136038	0
E2L1_ACTTTCAGTTTCGACA	NK	-5.0468	7.29604	12.0819	-0.0213158	0	11.9182	-0.164915	0	12.3596	0.123178	0	9.27658	-0.234366	0	10.2754	-0.150643	0	15.6666	1.63863	8.66406
E2L1_ACTTTCATCCTCTAGC	NK	-4.05597	4.48683	11.2234	-0.07608	0	13.9496	-0.280411	0	14.1163	0.0358787	0	8.90392	-0.33675	0	9.90241	-0.267534	0	12.7085	1.76073	0
E2L1_ACTTTCATCGAGTGGA	CD4 T	-1.6246	-3.34643	12.0432	-0.272871	0	15.0756	1.41211	0	14.3669	-0.213571	7.25607	9.54226	-0.10887	0	10.5413	-0.272871	0	9.54226	-0.202084	0
E2L1_ACTTTCATCGCTCCTA	Mono	-3.77798	14.9808	11.5853	-0.160611	0	13.6351	1.57073	8.04582	11.8839	-0.337026	0	10.4159	0.194206	0	12.737	2.10818	10.5008	9.00266	-0.214516	0
E2L1_ACTTTCATCGTGCTCT	Mono	-2.92064	14.3739	12.8117	-0.295771	0	14.1474	1.69937	6.17981	11.0463	-0.160234	0	8.64516	0.0526234	0	12.596	2.01009	8.48573	8.64516	-0.291614	0
E2L1_ACTTTCATCTAGAACC	NK	-6.78591	6.45832	11.9597	0.0265691	0	7.7256	-0.0595277	0	12.9308	0.028207	0	0	-0.0805634	0	11.9597	-0.235754	0	12.1296	1.55342	0
E2L1_ACTTTCATCTGTAACG	B	14.8129	6.21709	16.5182	0.975687	0	6.85868	-0.299257	0	11.6218	-0.244344	0	0	-0.299257	0	8.72067	-0.299257	0	9.71896	-0.244344	0
E2L1_ACTTTCATCTTACGTT	B	14.8617	5.77889	16.7768	1.02795	6.85382	6.60702	-0.313634	0	10.6852	-0.255106	0	10.0777	-0.313634	6.85382	7.76113	-0.207875	0	8.7578	-0.262517	0
E2L1_ACTTTCATCTTTGATC	Mono	-2.23082	16.0502	10.9737	-0.327181	0	13.8587	1.61763	6.96721	10.6064	-0.311715	5.97869	9.65288	0.102303	0	13.6285	2.18615	10.1268	9.23844	-0.272583	0
E2L1_ACTTTGTAGACTTCAC	B	12.3887	5.40896	17.8505	1.60019	6.74207	10.9433	-0.230226	0	11.2478	-0.106451	0	7.54992	-0.34448	0	9.54414	-0.196738	0	7.54992	-0.296874	0
E2L1_ACTTTGTAGATGGCAC	Mono	-1.40515	15.1156	11.2413	-0.370025	0	13.5884	1.58378	9.16136	11.1567	-0.319704	0	9.24308	0.173846	0	13.2105	2.29685	10.5748	9.65752	-0.314462	0
E2L1_ACTTTGTAGCTGGCCT	CD4 T	-5.11239	-1.99736	10.1032	-0.308842	0	15.5638	1.48022	0	11.3644	-0.193723	0	0	-0.202717	0	10.6877	-0.255955	0	10.6877	-0.181104	0
E2L1_ACTTTGTGTACAGTTC	Mono	-2.67938	12.7631	11.1447	-0.383639	0	13.4606	1.73712	5.79361	10.1381	-0.343021	0	10.2972	0.1327	5.79361	12.6748	2.01564	8.09458	9.56098	-0.381731	0
E2L1_ACTTTGTTCCATTGTT	B	14.8434	8.45097	16.7442	1.2635	6.97764	11.1439	-0.327517	0	12.0022	-0.327517	0	8.30996	-0.214216	0	9.89189	-0.172217	0	0	-0.177394	0
E2L1_ACTTTGTTCCGTGCGA	Mono	-3.04618	15.077	11.6582	-0.355647	0	12.5614	1.63537	7.08156	11.6641	-0.35841	0	10.2439	-0.0200535	0	11.9801	2.14995	9.97919	0	-0.30277	0
E2L1_ACTTTGTTCGGTGTTA	CD4 T	-4.51323	-3.57842	11.9151	-0.172495	0	15.4461	1.93073	0	11.8189	-0.144336	0	9.91625	-0.256309	0	9.33204	-0.14703	0	9.33204	-0.12734	0
E2L1_ACTTTGTTCTCACGAA	CD8 T	0.451154	3.50941	11.2274	-0.267777	0	6.82659	-0.0709485	7.21594	16.6724	2.15505	9.20864	0	-0.218176	0	10.228	-0.0755074	0	10.228	0.128171	0
E2L1_ACTTTGTTCTCACTCG	Mono	1.66255	18.9988	12.0826	-0.352543	0	12.7036	1.80349	7.45984	10.7534	-0.3477	0	8.13319	0.0213713	0	12.3378	2.13715	9.95557	10.1293	-0.251235	0
E2L1_ACTTTGTTCTTCCCGA	CD8 T	5.16868	1.77965	10.5852	-0.218042	0	6.68286	-0.329103	0	16.868	2.03475	8.69456	0	-0.122569	0	9.17169	-0.0485206	0	9.17169	-0.017635	0
E2L1_AGAAATGAGTACTGTC	CD4 T	-4.80645	-1.66465	11.2383	-0.177338	0	15.676	1.69171	7.88715	11.4277	-0.194236	0	0	-0.202652	0	10.2389	-0.196032	0	10.5018	-0.175842	0
E2L1_AGAAATGGTCGTGCCA	Mono	-1.96134	16.237	11.1214	-0.330296	0	13.0796	1.70367	6.94482	11.4647	-0.317508	0	9.74392	0.15227	0	13.3746	2.22113	9.39464	9.74392	-0.224718	0
E2L1_AGAAATGGTCTAGATC	DC	-8.88155	14.3714	12.0763	-0.22614	0	13.5076	1.39243	7.54485	11.0773	-0.299468	0	14.2257	2.13854	9.12466	9.66267	0.78693	0	9.07859	-0.322811	0
E2L1_AGAAATGGTTTCCCAC	Mono	-0.492704	15.0306	12.1855	-0.337681	0	11.715	1.56137	7.0268	11.6429	-0.282219	0	7.28754	0.186629	0	12.488	2.22062	8.60436	10.2794	-0.276442	0
E2L1_AGAAATGTCCACACCT	NK	-8.00099	4.94231	11.813	-0.159745	0	7.38011	-0.293985	0	14.0847	0.350535	0	9.00808	-0.245063	0	11.006	-0.222097	0	12.3275	1.671	0
E2L1_AGAAATGTCTGCCCTA	Mono	-4.38499	18.4917	10.7935	-0.295034	0	13.0502	1.56538	8.33789	10.1805	-0.200381	0	9.69491	0.180867	0	12.4096	2.19321	8.60018	6.89796	-0.290943	0
E2L1_AGAAATGTCTTAATCC	B	12.1417	8.40212	16.5439	1.38668	0	11.4744	-0.2814	0	11.9651	-0.283874	0	10.3291	-0.175923	0	9.74466	-0.289349	0	0	-0.339031	0
E2L1_AGAACAAAGTTTCAGC	Mono	1.7569	20.1244	0	-0.178328	0	12.1471	0.868373	8.00278	5.94378	-0.254822	0	8.72067	0.254636	0	11.0399	2.36324	9.58398	9.71896	-0.09546	0
E2L1_AGAACAACAAGCGGAT	Mono	-3.2126	15.2943	11.2265	-0.281211	0	13.1448	1.83813	7.64161	9.55624	-0.381694	0	9.02699	0.0552627	0	12.1289	1.82082	6.64882	6.71609	-0.2445	0
E2L1_AGAACAACAGAAACCG	CD8 T	7.16388	3.46346	11.6196	-0.298366	0	6.84482	-0.238647	0	16.8917	1.99638	8.05246	0	-0.185213	7.05789	10.2984	-0.0594874	7.05789	10.2984	0.0430918	0
E2L1_AGAACAACATGAAGCG	Mono	-0.0822521	14.2067	11.9184	-0.148234	0	13.8351	1.65957	6.58935	13.2933	-0.37025	0	9.41765	0.113067	0	13.1883	2.2559	10.6626	8.83374	-0.258813	0
E2L1_AGAACAAGTTCGGGTC	CD4 T	-4.593	-4.80463	11.9703	-0.0759388	0	15.4958	1.50739	0	11.0676	-0.233159	0	9.16507	-0.107874	0	10.7484	-0.16634	0	10.7484	-0.152578	0
E2L1_AGAACAATCAACTGGT	Mono	-4.36613	17.7486	10.2898	-0.317726	0	11.9046	1.81754	6.36515	10.9139	-0.271121	0	8.87665	0.127357	0	12.1958	2.07764	9.34976	10.0973	-0.315537	0
E2L1_AGAACAATCCGATTAG	Mono	1.87986	15.1294	11.9735	-0.221581	0	11.3814	1.44975	6.87913	10.7579	-0.228168	0	9.39037	0.25193	0	11.8037	2.12605	10.5682	8.80648	-0.337955	0
E2L1_AGAACAATCGACGAGA	B	11.5024	6.66941	17.1549	1.20526	0	11.5436	-0.315192	0	12.8835	-0.211674	0	0	-0.139408	0	8.09412	-0.261648	0	9.09147	-0.152581	0
E2L1_AGAACAATCGCGATCG	Mono	1.37897	20.4421	10.6571	-0.276864	0	11.9914	1.48324	0	11.3938	-0.334401	0	8.49031	0.259061	0	11.2942	2.2278	11.049	9.80983	-0.214533	0
E2L1_AGAACAATCTCCGTGT	Mono	1.73638	12.7604	11.2525	-0.369664	0	12.9068	1.6266	6.4698	10.9492	-0.319533	0	8.25667	0.161212	0	11.9527	1.98389	9.62518	8.99174	-0.314311	0
E2L1_AGAACCTAGGGTGAAA	NK	-7.54678	3.68334	12.6308	-0.210806	0	7.10778	-0.123144	0	13.2253	0.314744	0	9.31087	-0.044875	0	12.1163	-0.210806	0	11.8939	1.32618	8.83735
E2L1_AGAACCTCATAGTCAC	Mono	-1.42466	12.8353	11.1492	-0.390603	0	13.604	1.66328	7.76123	11.2565	-0.288216	0	10.9973	0.0911998	0	11.6344	1.88088	8.49553	9.82823	-0.338263	0
E2L1_AGAACCTGTCCGACGT	NK	-6.29345	5.28548	13.5494	-0.084905	0	11.7877	-0.233092	0	12.6256	0.37365	0	8.96723	-0.186326	0	11.2868	-0.344533	0	12.424	1.62666	0
E2L1_AGAACCTTCGTCTAAG	CD4 T	-3.52237	-3.98514	11.4333	0.0191599	0	15.8144	1.54665	7.14394	10.8245	-0.250183	0	0	-0.304645	0	9.97481	-0.0368692	0	8.97625	-0.0721674	0
E2L1_AGAACCTTCTGCCTCA	Mono	-4.70729	9.9542	10.9677	-0.219396	0	13.5944	1.15951	9.55033	10.983	-0.223294	0	12.3299	0.241857	7.55609	10.3307	2.08081	0	8.1647	-0.0730348	0
E2L1_AGAAGCGAGAATGTTG	Mono	1.74436	16.0307	10.6381	-0.268972	0	7.59421	1.28368	0	11.4931	-0.192823	0	8.47135	0.317281	0	12.1115	2.13123	10.6832	8.47135	-0.194725	0
E2L1_AGAAGCGAGACCTCCG	NK	-7.03085	3.32275	11.4389	-0.132878	0	11.94	-0.206355	0	12.7444	0.437273	0	9.85498	-0.149877	0	9.85498	-0.32327	0	12.0237	1.86672	0
E2L1_AGAAGCGAGAGCATAT	Mono	1.61627	13.496	10.197	-0.216691	0	10.978	1.31828	0	10.6855	-0.220646	0	9.7824	0.190667	0	11.8966	1.91342	8.80937	9.19826	-0.21378	0
E2L1_AGAAGCGAGCAAATGT	CD4 T	0.53336	-3.89425	11.3434	-0.191318	0	15.2811	2.06188	6.82975	13.0131	-0.0882624	0	9.34507	-0.263862	0	9.9293	-0.253202	0	10.9286	-0.00481672	0
E2L1_AGAAGCGAGGCATGGT	Mono	-1.2329	14.1893	11.6438	-0.282521	0	12.8261	1.70382	7.5322	11.2667	-0.283149	0	10.4744	0.141685	0	12.6436	2.02261	9.84788	9.06108	-0.325391	0
E2L1_AGAAGCGAGTGTTCCA	Mono	-1.82576	11.2713	11.2313	-0.285054	0	13.2498	1.82079	8.57606	11.6221	-0.290663	0	9.55454	0.075094	0	11.3187	2.21141	9.15976	9.55454	-0.384148	0
E2L1_AGAAGCGAGTTGCATC	CD4 T	-4.50371	-4.86854	11.5426	-0.211973	0	15.4543	1.6914	0	11.641	-0.222006	0	7.96295	-0.131569	0	10.2802	-0.0663798	6.82075	10.5431	-0.0985499	0
E2L1_AGAAGCGCAGGTCAAG	CD4 T	-6.44974	-4.82726	10.9448	-0.212851	0	15.3672	1.6853	6.84011	11.3337	-0.107426	0	0	-0.173562	0	9.72342	-0.0328714	0	10.138	-0.151727	0
E2L1_AGAAGCGCATAACCCA	CD8 T	1.59781	0.843468	10.9976	-0.148335	0	10.9051	-0.2224	0	16.8579	2.34818	9.53397	9.41405	-0.165874	0	9.41405	-0.159223	0	9.82856	-0.0418952	0
E2L1_AGAAGCGTCAATCGGT	CD4 T	-0.85183	-2.32677	11.2221	-0.186499	0	15.4482	1.94589	0	13.1198	-0.303099	7.95926	8.05703	-0.169507	0	10.8597	-0.257477	0	9.05432	-0.143699	0
E2L1_AGAAGCGTCTGGGCAC	CD4 T	-5.08553	0.467596	11.3349	-0.26977	0	14.5587	2.02446	0	14.8143	-0.26977	0	8.53087	-0.213968	0	8.53087	-0.0832938	7.49612	11.1126	-0.08776	0
E2L1_AGAAGTACAGCTAACT	DC	-3.76046	12.6492	10.9531	-0.31243	0	13.918	1.27757	5.55025	11.6298	-0.386259	0	9.3696	1.06804	0	9.3696	1.13824	5.55025	9.95384	-0.437554	0
E2L1_AGAAGTAGTCAACATC	CD4 T	-6.78936	-4.93104	11.4678	-0.176986	0	15.3498	1.686	7.93624	10.7391	-0.0779904	0	10.0093	-0.0384782	0	9.5947	-0.127294	0	10.3309	-0.180414	0
E2L1_AGAAGTAGTTAACCTG	B	11.1446	7.51499	16.3018	1.22071	0	11.7871	-0.117281	0	12.2398	-0.254601	0	8.61896	-0.168325	0	10.6162	-0.198143	0	10.2015	-0.201786	0
E2L1_AGAAGTATCATCTCTA	CD4 T	-1.57979	-3.78368	11.8767	-0.181764	0	15.6223	1.76447	0	10.3726	-0.198564	0	8.42107	-0.256296	0	10.4179	-0.200349	0	10.0032	-0.130491	0
E2L1_AGAAGTATCGCCGTGA	CD8 T	1.59324	0.632359	12.056	-0.0980727	0	7.38101	-0.275849	0	16.4904	2.26843	8.08806	7.81419	-0.278756	0	11.5087	-0.220611	0	9.39488	-0.0635397	0
E2L1_AGACAAAAGACAACAT	Mono	3.3092	19.7899	11.0759	-0.208152	0	12.7096	1.46135	6.67069	10.4156	-0.270308	0	9.17086	0.170932	0	12.3781	2.29147	9.97982	8.17336	-0.264527	0
E2L1_AGACAAAAGATTGACA	Mono	-2.82963	17.4583	11.6473	-0.11218	0	12.9964	1.33896	6.80134	11.8113	-0.179165	0	10.6477	0.116102	0	13.0096	2.26943	9.78998	8.84262	-0.341225	0
E2L1_AGACAAAAGTGCGCTC	Mono	-2.86393	14.464	11.7642	-0.364463	0	12.0226	1.72438	0	11.1541	-0.235638	0	10.2795	0.116083	0	12.5416	2.0495	9.64863	0	-0.273271	0
E2L1_AGACAAACACATACTG	CD8 T	5.48984	0.387948	11.2172	-0.248113	0	11.5716	-0.0864978	0	16.9266	2.16751	6.81691	8.05208	-0.314717	0	9.63341	-0.143553	0	10.048	-0.241361	0
E2L1_AGACAAACACGGTGTC	CD8 T	4.6724	-0.0108207	10.9644	-0.00968753	0	11.0092	-0.0812299	0	16.9703	2.13205	0	9.1589	-0.257287	0	9.74302	-0.138904	0	9.1589	-0.237773	0
E2L1_AGACAAACAGAGTAAT	CD4 T	-6.14586	-3.83664	11.778	-0.205675	0	15.3451	1.69438	7.27447	11.7154	-0.274187	0	9.1951	-0.274187	7.27447	9.77924	-0.274187	0	10.7784	-0.0250719	0
E2L1_AGACAAACAGGGTTGA	NK	-6.31382	5.55397	12.0041	-0.252285	0	11.6292	-0.270795	0	11.2977	0.168894	0	9.0066	-0.273876	0	11.5892	-0.141696	7.3284	13.1739	1.77463	0
E2L1_AGACAAACAGGTAGTG	CD8 T	8.13207	3.66019	11.5367	-0.310538	0	10.6939	-0.253089	0	16.7839	2.10176	6.71267	8.21917	-0.256113	0	9.8009	-0.0147959	0	11.2149	-0.0606842	0
E2L1_AGACAAAGTCAACACT	Mono	2.24454	14.6746	11.1478	-0.247247	0	12.9841	1.48403	7.68181	10.5414	-0.193848	0	9.14975	0.0511351	0	12.0861	2.00327	8.6783	9.56415	-0.357322	0
E2L1_AGACAAAGTGAACTAA	CD4 T	-2.44337	-1.10018	10.8068	-0.231133	0	15.5581	1.53688	7.24091	11.659	-0.0728251	0	8.63971	-0.141556	0	9.6379	-0.186043	0	10.4445	-0.0575952	0
E2L1_AGACAAAGTTCTCAGA	Mono	-1.39779	16.2038	11.2885	-0.399551	0	11.9688	1.62559	0	11.6362	-0.260212	0	9.20291	0.0379292	6.18501	11.7858	2.11983	9.3372	9.52435	-0.245698	0
E2L1_AGACAAATCGTAGTCA	CD4 T	-5.27454	-2.73749	11.4272	-0.161975	0	15.8104	2.02075	7.20477	11.7336	-0.123397	7.20477	0	-0.240216	0	9.96867	-0.236761	0	10.7754	0.0456586	0
E2L1_AGACACTCACAAGCCC	Mono	-3.35794	14.0327	11.0805	-0.267579	0	13.2978	1.45319	6.63203	12.2934	-0.273632	6.63203	10.4028	0.155493	0	11.6652	2.0132	7.62474	9.08248	-0.374502	0
E2L1_AGACACTCACACTGGC	Mono	-5.54554	16.5108	10.7729	-0.316153	0	13.0256	1.80915	7.11645	11.3926	-0.366903	0	9.39572	0.0427334	0	12.8532	2.01656	8.11124	8.66018	-0.31215	0
E2L1_AGACACTCACCTCAGG	NK	-5.10935	3.9961	11.5998	-0.127758	0	12.737	-0.153305	0	14.3292	0.550428	0	8.79527	-0.326491	0	11.7924	-0.201609	0	13.2516	1.48412	0
E2L1_AGACACTCAGACCAGA	DC	-8.98353	14.8883	9.69655	-0.207711	0	14.1705	1.59168	9.11524	10.5535	-0.336122	0	14.2647	2.32602	9.11524	10.2809	0.63237	0	8.69828	-0.350636	0
E2L1_AGACACTGTAACTGCT	NK	0.872435	0.0300641	11.8681	-0.200823	0	11.3498	-0.274314	0	16.0527	0.359826	8.55576	9.28508	-0.231738	0	11.2833	-0.370022	0	10.8685	1.88648	0
E2L1_AGACACTGTCTTAGTG	CD8 T	1.09025	3.27727	10.9277	-0.23699	0	10.6088	-0.055004	0	16.8316	2.20142	9.01872	7.93291	-0.299188	0	9.92848	-0.177096	0	9.51393	-0.00926556	0
E2L1_AGACACTGTGCCCTTT	Mono	2.23155	15.9702	11.1956	-0.336665	0	12.8208	1.41323	6.80118	11.4088	-0.336665	0	8.7832	0.124508	0	12.5527	2.06788	8.79145	8.19987	-0.216124	0
E2L1_AGACACTGTGTCGCTG	Mono	-3.03288	17.3659	10.4144	-0.130345	0	11.5192	1.70687	8.31854	10.5933	-0.339066	0	7.95974	0.121128	0	12.1637	2.14808	10.4525	9.27818	-0.385715	0
E2L1_AGACACTGTTGACTGT	CD4 T	-6.25945	-3.78017	11.1057	-0.185339	0	15.5739	1.78616	7.22443	13.2827	-0.195088	0	7.78963	-0.142653	0	10.3691	-0.196123	0	7.78963	-0.173566	0
E2L1_AGACACTTCTATACGG	NK	-5.31591	3.82162	11.6505	-0.00954766	0	11.8738	-0.222923	0	13.7262	0.131779	0	9.06775	-0.335587	0	11.6505	-0.274657	0	13.2351	1.52819	8.29592
E2L1_AGACACTTCTCTCTAA	Mono	-0.331253	13.7517	11.4011	-0.463091	0	12.7681	1.74079	7.30253	11.2922	-0.300074	0	10.527	-0.0614059	0	12.0289	1.92746	8.29795	9.52803	-0.377055	0
E2L1_AGACAGGAGAAGGGAT	B	12.2924	7.44369	16.3672	1.42372	0	12.8014	-0.312753	0	12.0398	-0.26093	6.887	10.0406	-0.312753	0	11.04	-0.0983136	0	0	-0.209107	0
E2L1_AGACAGGAGAGTGGCT	CD4 T	-0.952068	-2.99677	11.2164	-0.209195	0	15.5728	1.4123	7.57502	11.2075	-0.0916107	7.57502	8.05132	-0.223188	0	10.3689	-0.102419	0	10.0472	-0.031731	0
E2L1_AGACAGGAGGCAGGTT	CD8 T	6.99973	4.44484	11.167	-0.26056	0	10.5215	-0.26056	0	17.0995	1.72933	7.62516	8.00204	-0.132045	0	9.99781	0.0107489	0	9.99781	-0.0861472	0
E2L1_AGACAGGCAATACGCT	CD4 T	-6.40497	-5.10729	11.5503	-0.121678	0	15.3523	1.71447	0	11.4817	-0.150055	0	0	-0.215228	0	10.8985	-0.123359	0	10.6762	-0.138006	0
E2L1_AGACAGGCAGAAACCG	CD8 T	1.43926	3.58629	11.1438	-0.15405	0	11.5829	-0.220584	0	16.4518	2.22951	8.61896	0	-0.284698	0	9.9223	-0.0282408	0	11.3364	-0.0379445	0
E2L1_AGACAGGCAGACAATA	B	14.4245	8.20219	16.4499	0.779311	7.15667	11.0519	-0.22617	0	11.2674	-0.245999	0	9.56098	-0.23886	0	10.9748	-0.244135	0	9.56098	-0.245999	0
E2L1_AGACAGGCAGATTTCG	Mono	-2.28486	15.7585	10.5108	-0.239478	6.36748	12.5251	1.82003	7.35871	6.51227	-0.240641	0	10.0258	0.0906018	0	12.6096	1.9901	10.4384	11.1625	-0.233141	0
E2L1_AGACAGGCATGTCTAG	Mono	2.9519	19.2368	12.7327	-0.353974	0	11.9553	1.78348	7.61281	10.6329	-0.310856	0	9.21141	-0.022374	0	12.4187	1.97396	9.02323	9.21141	-0.402596	0
E2L1_AGACAGGGTAGTGATA	Mono	-2.35819	16.6935	11.2079	-0.272852	0	12.8858	1.49614	0	10.4865	-0.278602	0	9.40208	0.059211	0	12.7925	2.04874	9.87859	8.40421	-0.268619	0
E2L1_AGACAGGGTCTTACTT	CD4 T	-3.95159	-4.43834	10.8497	-0.200908	0	15.6893	1.56461	8.36349	13.8602	-0.270439	0	0	-0.215032	0	9.52891	-0.211338	0	10.5279	0.0382922	0
E2L1_AGACAGGGTCTTCGAA	CD4 T	-1.12193	-0.0542357	10.7791	-0.154987	0	15.4875	1.49022	0	11.0942	-0.235561	0	9.36548	-0.235561	0	8.78162	-0.0985857	0	10.5866	-0.151624	0
E2L1_AGACAGGGTTTCGGCG	B	16.2229	7.17318	16.4769	0.925969	7.32519	6.87332	-0.147137	0	11.4953	-0.169826	0	8.70561	-0.219059	0	11.8725	-0.165914	0	8.70561	-0.22655	0
E2L1_AGACAGGTCAAGCCGC	Mono	3.46371	19.7794	11.0439	-0.323624	0	11.8706	1.65491	6.05037	10.6589	-0.374421	0	10.2143	0.0809991	0	11.436	1.98492	8.83895	8.63181	-0.321508	0
E2L1_AGACAGGTCATAGCAC	CD8 T	5.17847	-0.0774617	11.8419	-0.217178	0	6.84143	-0.219246	0	16.8055	1.99339	8.57424	8.2612	-0.225015	0	9.25885	-0.219246	0	9.84303	-0.328856	0
E2L1_AGACAGGTCCGACGGT	CD4 T	-3.9505	-0.653475	11.164	-0.133085	0	15.2861	1.61686	9.18837	11.9414	-0.0314163	0	8.36043	-0.217002	0	8.36043	-0.213297	0	10.3571	-0.144855	0
E2L1_AGACAGGTCCGGACTG	Mono	1.29236	18.834	10.6504	-0.362647	0	13.2303	1.56495	6.67951	10.7161	-0.259217	0	8.95203	0.0598986	0	13.1192	2.08068	9.83687	9.53602	-0.134239	0
E2L1_AGACAGGTCCTTTGAT	Mono	-0.499914	14.0287	10.9956	-0.299045	0	13.2501	1.5243	7.83772	11.4571	-0.302219	0	9.41209	0.202668	0	12.4977	1.91385	8.83456	8.99776	-0.296708	0
E2L1_AGACAGGTCGATTCCC	NK	-4.15682	4.1455	12.4487	-0.149139	0	7.31648	-0.118402	0	12.4429	0.342613	0	8.99189	-0.244391	0	10.9898	-0.236096	0	12.7966	1.76697	7.39424
E2L1_AGACAGGTCGGACGTC	CD4 T	-0.732827	-1.89336	11.6157	-0.193646	0	15.3523	1.86234	6.65023	11.112	-0.0940564	0	9.50171	-0.217983	0	11.0854	-0.241138	0	10.723	-0.0881048	0
E2L1_AGACAGGTCGGCCCAA	CD4 T	-0.716659	-2.98716	10.9883	0.0219934	0	15.4459	1.95587	7.99399	11.8453	-0.246668	0	7.99326	-0.300958	0	9.98901	-0.140803	0	10.9883	-0.0700077	0
E2L1_AGACAGGTCTCCAATT	CD4 T	-4.18261	-5.3105	12.2152	-0.0970253	0	15.3016	2.00865	7.02717	12.1591	-0.241357	0	8.89602	-0.245637	0	10.8938	-0.188394	0	10.7012	-0.123434	0
E2L1_AGACAGGTCTGGTGCG	CD4 T	-2.67567	-0.87039	11.12	-0.127704	0	15.3459	2.08103	0	10.9594	-0.0584607	0	7.80393	-0.267103	0	9.38459	-0.163341	0	10.9681	-0.0442301	0
E2L1_AGACCATAGTAACCTC	Mono	-1.48954	10.9854	11.4467	-0.232073	0	13.4996	1.67514	7.63999	11.2951	-0.24053	0	10.1255	0.192792	7.05864	12.7094	2.18838	7.63999	8.12937	-0.217393	0
E2L1_AGACCATCACAACGAG	CD8 T	5.32642	0.146498	11.4567	-0.273659	0	6.93975	-0.143192	0	17.0278	1.87612	7.35195	8.99959	-0.0882587	0	10.5827	-0.199592	0	9.58362	-0.189787	0
E2L1_AGACCATCACTACGGC	DC	-4.31056	13.6657	11.1439	-0.346117	0	13.0572	1.09786	0	11.7085	-0.460639	0	10.1445	0.979533	0	10.7291	1.31999	0	9.72992	-0.379593	0
E2L1_AGACCATGTAACATAG	B	10.559	7.1548	16.9524	1.36754	6.66351	12.2004	-0.331785	0	13.3545	-0.283146	0	9.10012	-0.221659	0	9.10012	-0.180837	0	10.4205	-0.185868	0
E2L1_AGACCATGTATGAAAC	CD4 T	-5.73617	-4.64556	10.5317	-0.0905289	0	15.1997	2.15166	6.94824	12.4245	-0.181148	0	8.21363	-0.189803	0	9.79535	-0.291922	0	10.7945	-0.10797	0
E2L1_AGACCATGTCATATGC	Mono	1.94979	16.799	10.9931	-0.232764	0	12.9866	1.68787	7.38218	11.8699	-0.145918	0	9.8785	0.13071	0	12.5402	2.00442	9.95992	9.61577	-0.331999	0
E2L1_AGACCATGTCATTGCA	Mono	-1.61172	12.6811	11.2182	-0.363069	0	13.464	1.6345	6.02073	10.205	-0.365765	0	10.5811	0.143396	0	12.6584	2.01005	8.80891	8.41445	-0.253698	0
E2L1_AGACCATGTGAGATAT	NK	-6.20265	5.15447	12.198	-0.173757	0	11.7427	-0.254887	0	6.72288	0.0418164	0	9.20016	-0.137142	0	10.7835	-0.314826	0	11.1983	1.70274	0
E2L1_AGACCATTCACTAGCA	Mono	-4.2456	15.1188	11.417	-0.335478	0	13.0154	1.50655	0	10.857	-0.335478	0	7.83788	0.181623	0	12.5322	1.87105	10.453	7.83788	-0.264823	0
E2L1_AGACCATTCAGACTGT	CD4 T	-1.29199	-2.35167	10.9513	-0.321856	0	15.4202	2.10875	0	11.1679	-0.171906	0	8.63228	-0.0843766	0	10.2148	-0.125255	0	10.437	-0.156419	0
E2L1_AGACCATTCAGGAAAT	Mono	3.27748	18.393	11.3445	-0.319908	0	12.7412	1.6271	5.88721	10.0128	-0.280906	0	10.3451	0.120356	0	13.6515	2.12649	9.18703	8.02759	-0.16918	0
E2L1_AGACCATTCATTACGG	NK	-9.36749	3.1932	11.003	0.0397427	0	6.68	-0.179144	0	14.8652	0.0668017	0	9.00512	-0.236351	0	10.0037	-0.235736	0	12.7574	2.1229	0
E2L1_AGACCATTCCAGCCTT	CD8 T	3.8417	2.07193	11.4955	-0.0983817	0	11.914	-0.0390819	0	16.8534	2.09703	8.86287	8.0411	-0.271881	0	10.3586	-0.213497	0	8.0411	-0.0761865	0
E2L1_AGACCATTCGACATTG	NK	-5.70132	3.29996	10.2615	-0.182472	0	7.46167	-0.216909	0	12.9414	0.0119258	0	0	-0.330941	0	11.2609	-0.330941	0	12.6756	2.19812	0
E2L1_AGACCCGAGAGAGCCT	Mono	-3.97511	17.4926	11.7704	-0.291428	0	12.8693	1.59856	6.17301	9.95135	-0.336584	0	8.86622	0.125212	0	12.5072	2.20085	10.1541	9.86467	-0.235314	0
E2L1_AGACCCGAGCAACAAT	CD4 T	-4.94242	-4.95544	11.0832	-0.00224386	0	15.5967	1.74974	6.84711	10.1279	-0.248234	0	9.27747	-0.162308	0	10.2763	-0.23276	0	11.0832	-0.0874143	0
E2L1_AGACCCGAGTTAACAG	Mono	-2.48255	18.1932	11.185	-0.29835	0	12.5509	1.72762	8.43317	10.2568	-0.198501	0	9.70064	0.0547904	0	12.5472	2.1067	9.23873	8.38131	-0.296077	0
E2L1_AGACCCGCAGAAGTTA	NK	-5.67555	5.08338	12.054	-0.13262	0	12.8287	-0.278402	0	12.1301	0.41294	0	8.88681	-0.228151	0	11.2063	-0.273808	0	11.8841	1.81857	7.28643
E2L1_AGACCCGCAGGAATAT	B	15.0711	5.56087	15.9049	0.750023	0	6.90345	-0.236256	0	11.7611	-0.308663	0	8.81002	-0.308663	0	10.8076	-0.253763	0	8.81002	-0.255593	0
E2L1_AGACCCGCAGTCGTTA	CD4 T	-4.07709	-2.746	11.3052	-0.148227	0	15.3732	1.81301	8.07797	11.7497	-0.223632	0	8.13984	-0.228117	0	9.13728	-0.168148	0	10.9428	-0.144705	0
E2L1_AGACCCGCATAGATCC	Mono	-0.828627	17.5674	11.1607	-0.262445	0	12.6142	1.05737	0	11.2051	-0.121667	0	0	0.142682	0	14.0671	1.99899	9.91278	10.1613	-0.262445	0
E2L1_AGACCCGCATCGCTAA	CD8 T	5.45489	1.21339	10.9583	-0.204356	0	6.75394	-0.0946984	0	16.8944	2.20687	8.53233	8.15528	-0.212347	0	10.736	-0.150581	0	9.15275	-0.0199375	0
E2L1_AGACCCGGTACAGAAT	DC	-4.27978	12.4406	11.9857	-0.25929	0	12.4812	0.979918	0	11.3371	-0.393332	0	13.1555	1.15803	0	9.98682	0.986142	0	9.98682	-0.320467	0
E2L1_AGACCCGGTAGGCAGT	DC	-3.68587	12.6487	11.0304	-0.355047	0	13.4853	1.06998	7.33155	11.6751	-0.476456	0	10.8605	1.20459	0	10.668	1.23461	5.35817	9.4468	-0.356226	0
E2L1_AGACCCGGTCGATTTG	Mono	-3.65206	10.9653	10.6635	-0.321334	0	13.4229	1.54596	6.58867	9.70882	-0.202702	0	10.856	0.258288	0	11.3794	2.56739	0	8.44436	-0.260427	0
E2L1_AGACCCGGTCGGATTT	CD4 T	-6.00912	-4.5161	10.7197	-0.29892	0	15.6067	1.92385	0	11.249	-0.189783	0	9.13647	-0.198309	0	10.7197	-0.29892	0	10.1352	0.04789	0
E2L1_AGACCCGGTCGGCCTA	CD8 T	0.59288	1.92897	12.3527	-0.214064	0	7.64555	-0.0965884	0	16.3374	2.29351	9.19236	9.18502	-0.222061	0	10.7683	-0.216174	0	10.7683	0.126483	0
E2L1_AGACCCGGTTGTGCAT	NK	-4.98639	6.37384	12.1994	-0.1649	0	11.7094	-0.397461	0	12.4829	0.0170386	0	9.03195	-0.30569	0	10.6151	-0.397461	6.75165	13.4216	1.90642	0
E2L1_AGACCCGTCGCCTAGG	Mono	-0.144026	15.0451	12.1232	-0.37784	0	7.73769	1.56618	0	11.6941	-0.328108	0	9.31774	0.220219	0	12.9595	2.03956	9.3554	8.32	-0.259711	0
E2L1_AGACTCAAGATTAGTG	Mono	2.08556	16.696	10.7464	-0.270737	0	12.6815	1.28388	7.89428	10.9204	-0.201877	0	7.05599	0.243182	0	13.195	2.24191	10.2113	8.63371	-0.270737	0
E2L1_AGACTCAAGTACAGCG	CD8 T	1.33966	2.13329	11.0004	-0.322537	0	11.1252	-0.192652	0	16.797	1.9544	9.20737	8.00535	-0.214403	0	8.00535	-0.208396	0	11.5852	0.0556239	0
E2L1_AGACTCAAGTATGGCG	B	14.4594	9.33587	16.3568	1.12947	0	11.7555	-0.213435	0	11.7403	-0.224872	0	11.2699	-0.217319	0	10.4629	-0.163744	0	9.46397	-0.224872	0
E2L1_AGACTCAAGTCATCCA	CD4 T	-4.80668	-3.91971	12.2974	-0.22953	0	15.396	1.8051	0	12.0025	-0.170304	0	0	-0.242583	0	9.7962	-0.184546	7.07369	9.7962	-0.0783898	0
E2L1_AGACTCAAGTGTGTTC	DC	-3.91149	13.772	14.1253	-0.332384	0	13.6438	0.955869	6.64287	11.3125	-0.303516	0	8.86154	1.01685	0	10.6667	1.4981	8.43987	8.86154	-0.414121	0
E2L1_AGACTCACACGTTGGC	B	14.1722	7.99012	15.8691	1.37206	6.80419	6.9383	-0.251358	0	10.7166	-0.124673	0	10.8475	-0.36208	0	10.8475	-0.307387	0	10.263	-0.315946	0
E2L1_AGACTCACACTGCGTG	Mono	0.705579	13.8169	11.8538	-0.161897	0	13.2708	1.85943	6.98131	11.0746	-0.273324	0	10.2172	0.0802902	0	11.8013	2.19575	9.14233	9.37017	-0.358681	0
E2L1_AGACTCACATAGAAAC	B	15.498	5.91322	16.4785	0.927326	0	6.49586	-0.194039	0	11.305	-0.145416	0	8.95007	-0.266974	0	9.53406	-0.133125	0	7.95298	-0.266974	0
E2L1_AGACTCACATGTTACG	NK	-4.62073	6.95821	12.5094	-0.196878	0	12.9003	-0.217054	0	12.0504	0.551898	0	9.05241	-0.158432	0	9.05241	-0.211694	0	15.179	1.39912	0
E2L1_AGACTCAGTGAGCAGT	B	13.0602	9.14031	15.7475	0.97044	0	7.65421	-0.128486	0	12.0122	-0.211107	0	8.61164	-0.270123	0	11.1935	-0.200765	0	10.1942	-0.211107	0
E2L1_AGACTCATCGACGATT	B	15.3785	6.80269	16.8878	0.790836	0	11.1579	-0.236089	0	10.99	-0.185506	0	9.1692	-0.239744	0	9.75333	-0.022304	0	8.17171	-0.246852	0
E2L1_AGACTCATCGTGACTA	CD4 T	-5.59696	-5.8188	12.1384	-0.013041	0	15.1358	1.7499	0	11.6816	-0.17646	0	10.3318	-0.0596714	0	9.33296	-0.112519	0	11.3313	0.0860909	0
E2L1_AGACTCATCGTGTTCC	CD4 T	-2.96383	-4.84816	11.1945	-0.11934	0	15.2821	1.55397	7.76454	11.5516	-0.076356	0	9.7805	-0.148777	0	9.7805	-0.0794877	0	9.7805	-0.00846391	0
E2L1_AGAGAATAGAAATGGG	Mono	3.07309	16.6501	8.90828	-0.252928	0	11.1517	1.62517	7.11074	10.3449	-0.0849085	0	9.90678	0.157428	0	12.408	2.25032	10.0086	0	-0.139209	6.12114
E2L1_AGAGAATAGACAGCGT	CD8 T	0.267908	2.02539	12.0145	-0.207663	0	7.11833	-0.201927	0	16.4755	2.19285	9.49374	10.0156	-0.0541484	0	9.43132	0.151832	0	10.0156	-0.086414	0
E2L1_AGAGAATAGCCTGAGA	Mono	-3.78385	14.6	11.9239	-0.220114	0	12.5288	1.45883	6.90729	11.3948	-0.336653	0	9.11878	0.114642	0	12.4384	1.95523	9.4822	8.12138	-0.336653	0
E2L1_AGAGAATAGGTCGACA	CD4 T	-3.40149	-4.11029	12.5095	-0.123006	0	15.5673	1.94907	0	11.6252	-0.142288	0	0	-0.0952312	0	10.6033	-0.265214	7.49921	9.60419	-0.13232	0
E2L1_AGAGAATCAATCCTAG	CD8 T	2.92853	2.16444	11.9976	-0.146037	0	11.2418	-0.270241	0	16.4815	2.18069	9.23374	0	-0.21965	0	10.2615	-0.0928409	0	9.67712	0.0320657	0
E2L1_AGAGAATCATCCGCGA	Mono	-0.280794	14.1144	11.688	-0.277567	0	13.305	1.60999	7.32496	11.5652	-0.331898	6.33393	7.23769	0.324562	0	13.4762	1.94295	9.63968	10.3991	-0.273282	0
E2L1_AGAGAATGTCCAATCA	Mono	-4.25082	14.9447	12.1359	-0.360351	0	12.427	1.53662	6.94894	11.2098	-0.272427	0	10.0495	0.0668311	0	11.9554	2.04894	8.94016	10.0495	-0.308307	0
E2L1_AGAGAATGTTGTCTAG	Mono	-3.67514	10.2159	11.6828	-0.323164	0	13.1059	1.72197	8.36515	11.0497	-0.277029	0	12.3889	0.0932756	6.37821	10.7572	2.09108	0	9.0222	-0.375189	0
E2L1_AGAGAATTCAGACATC	Mono	2.26006	14.5558	11.0359	-0.232576	0	13.1596	1.55447	7.62742	10.829	-0.299236	0	10.0366	0.0390475	0	12.7579	2.11094	10.8688	9.30056	-0.35137	0
E2L1_AGAGAATTCGATCCCT	CD8 T	5.42671	3.82122	11.7558	-0.307007	0	6.67025	-0.248258	0	16.9689	2.22396	8.17357	8.17543	-0.239113	0	10.4934	-0.130761	0	9.75706	-0.145469	0
E2L1_AGAGAATTCGCAGATT	CD4 T	-5.14934	-5.76403	12.0652	-0.310091	0	14.6119	2.10244	6.93428	11.3285	-0.150852	0	8.74634	-0.156277	0	11.9133	0.00307955	0	10.3291	0.0160495	0
E2L1_AGAGAATTCGGTCAGC	B	13.4084	7.44802	17.0252	0.432836	0	11.3054	-0.19196	0	10.2704	-0.272412	0	9.60924	-0.205392	0	10.6083	-0.211169	0	10.6083	-0.213211	0
E2L1_AGAGAATTCGTGTGGC	NK	-6.29806	6.13984	12.7014	-0.145555	0	12.7016	-0.111633	0	6.93558	0.00113621	0	0	-0.241906	0	10.702	-0.286162	7.08464	10.702	1.81658	7.08464
E2L1_AGAGAGCAGAAGAGCA	Mono	-1.21949	16.7142	12.1468	-0.368006	0	13.3816	1.68697	8.93464	11.3197	-0.318194	0	10.5625	0.00726741	0	12.7988	2.1871	7.35556	0	-0.203005	0
E2L1_AGAGAGCAGCGGACAT	CD4 T	-2.06559	-1.12515	10.3653	-0.23072	0	15.2635	2.10253	7.03982	10.8651	-0.239414	0	0	-0.192649	0	9.78092	-0.240338	0	10.7801	-0.220885	0
E2L1_AGAGAGCAGCGGATCA	CD8 T	1.27808	2.12586	11.0824	-0.0345929	0	10.7633	-0.12447	0	17.082	1.61446	10.4071	0	0.117122	0	9.66851	-0.211078	0	10.0831	0.16079	0
E2L1_AGAGAGCAGGCATCTT	B	15.9031	5.79653	14.9383	0.960942	7.7347	7.14133	-0.138772	0	6.24266	-0.269049	0	9.0954	-0.319156	0	10.0941	-0.267321	0	9.0954	-0.269049	0
E2L1_AGAGAGCAGTACGAGC	CD4 T	-5.46495	-5.16313	10.5904	-0.153889	0	15.4179	1.62158	0	11.5067	-0.106841	0	0	-0.285581	0	10.1757	-0.143656	0	10.1757	-0.101901	0
E2L1_AGAGAGCAGTAGGATT	CD4 T	-5.31487	0.609503	10.6559	-0.193263	0	14.8488	2.09552	7.94203	14.7535	-0.157498	8.52504	9.9195	-0.169713	0	9.33529	-0.31384	0	11.141	-0.194036	0
E2L1_AGAGAGCCAATCCAGT	CD8 T	5.35189	1.34592	9.83687	-0.182705	0	6.78619	0.00152823	0	17.0447	1.92307	7.03106	8.25506	-0.191193	0	10.8361	-0.11719	0	0	0.103038	0
E2L1_AGAGAGCCAGATCCTA	CD8 T	2.1804	1.54566	10.2639	-0.20552	0	11.1013	-0.256634	0	16.7589	1.98728	9.69829	0	-0.105817	0	9.26503	-0.264584	0	10.5855	-0.0517007	0
E2L1_AGAGAGCCATGAGTAA	NK	-7.77372	4.12407	12.1316	-0.134708	0	7.04744	-0.343712	0	12.3948	-0.0113702	0	8.8126	-0.238712	0	8.8126	-0.215538	0	12.5101	1.37828	0
E2L1_AGAGAGCCATTCATCT	CD4 T	-1.66908	-2.82198	11.7205	-0.139675	0	15.2503	1.96289	0	10.6584	-0.215782	0	9.13769	-0.0807403	0	9.13769	-0.145856	0	9.13769	-0.197975	0
E2L1_AGAGAGCGTAAGTTAG	Mono	4.11891	18.8355	11.501	-0.324144	0	12.3151	1.46877	6.98122	10.8761	-0.0969087	0	0	0.158682	0	12.5711	2.1246	9.29399	0	-0.261417	0
E2L1_AGAGAGCGTAGGAAAG	CD4 T	-1.31838	-1.65212	10.882	-0.283515	0	15.2795	1.85461	0	10.8825	-0.0484015	0	9.88279	-0.130033	0	9.88279	-0.174372	0	11.2969	-0.109565	0
E2L1_AGAGAGCGTGACCGAA	CD4 T	-2.45881	-1.17795	10.2898	-0.278061	0	15.4832	1.8814	0	10.9509	-0.160661	0	8.29322	-0.115719	0	8.29322	-0.278061	0	10.2898	-0.0882856	0
E2L1_AGAGAGCGTGTCCAAT	Mono	2.40267	15.8181	10.9512	-0.185375	0	11.7169	1.48779	7.17116	11.0277	-0.259635	0	8.78383	0.174708	0	12.2403	2.11825	10.7469	7.7871	-0.318242	0
E2L1_AGAGAGCTCACCTACC	CD8 T	2.04174	1.95005	11.8324	-0.11195	0	10.7893	-0.176748	0	16.9762	2.07334	8.47901	10.0261	-0.241303	0	10.0261	-0.0540939	0	8.03021	0.0125484	0
E2L1_AGAGAGCTCATCTATC	DC	-4.48808	12.9262	11.9123	-0.0711981	0	13.4703	0.6268	8.8622	12.5235	-0.10829	0	12.1347	1.23726	0	11.9123	0.980053	0	10.3281	-0.209405	0
E2L1_AGAGAGCTCCGAGTGC	CD4 T	-4.89677	-5.44215	11.0465	-0.104823	0	15.249	1.72704	0	6.18404	-0.188561	0	8.465	-0.126931	0	11.7833	-0.252301	0	10.0472	-0.108979	0
E2L1_AGAGAGCTCCTTCTGG	Mono	1.6882	18.5685	11.8992	-0.348044	0	13.2407	1.64099	7.13112	6.42796	-0.304172	0	11.9816	0.0886466	0	12.8559	2.11113	9.70749	8.81454	-0.281263	0
E2L1_AGAGCAGAGGGCTGAT	CD8 T	2.28805	-0.239397	12.5783	-0.395984	0	7.06283	-0.2074	0	16.299	2.19553	7.10251	10.8784	-0.224275	0	11.2002	-0.078798	0	10.4636	-0.0732116	0
E2L1_AGAGCAGCAAGACAAT	Mono	1.27257	14.222	11.1611	-0.367223	0	12.5536	1.74205	6.16907	10.6052	-0.269061	0	9.25599	0.0882294	0	12.4238	2.17356	9.85088	9.25599	-0.313029	0
E2L1_AGAGCAGCAAGCCATT	CD8 T	3.50354	0.679747	9.66617	-0.188204	0	11.32	-0.124154	0	16.8807	2.02137	6.91583	0	-0.196485	0	8.08475	-0.190389	0	10.6653	0.238167	0
E2L1_AGAGCAGCACGTCTCT	Mono	-4.22727	17.7854	11.3209	-0.329395	0	12.5421	1.62895	8.47517	10.5708	-0.329395	0	0	0.147116	0	12.3624	2.10419	10.2093	8.23765	-0.267881	0
E2L1_AGAGCAGGTACTTCCC	B	10.312	4.64747	15.5286	1.47155	6.61646	11.9569	-0.221859	0	12.6564	-0.267616	0	11.4025	-0.30409	0	10.6659	-0.172515	0	10.0814	-0.351376	0
E2L1_AGAGCAGGTGCTGTCG	CD8 T	3.03314	3.07204	10.8212	-0.161623	0	7.12099	-0.039383	0	16.9542	2.0302	8.95934	8.01865	-0.229548	0	10.599	-0.163974	0	9.5999	-0.0419745	0
E2L1_AGAGCAGTCACACCCT	Mono	2.10909	14.9178	11.9473	-0.245615	0	11.869	1.80865	0	11.5883	-0.149249	0	9.68563	0.178321	0	12.3622	2.10808	9.70977	9.36414	-0.297686	0
E2L1_AGAGCAGTCCAATCCC	Mono	1.45517	19.115	11.1955	-0.375917	0	12.9131	1.77572	6.28004	10.2826	-0.229832	0	9.38972	0.240587	0	11.9115	2.21216	7.85257	9.38972	-0.32215	0
E2L1_AGAGCAGTCCCAGGAC	NK	-7.0014	5.29551	12.0638	-0.0810487	0	13.3258	-0.110441	0	15.011	0.0533313	0	8.60772	-0.23944	0	9.60587	-0.230947	0	10.9267	1.4417	0
E2L1_AGAGCAGTCCGGACTG	NK	-6.77159	4.73305	11.2761	0.0927486	0	11.2476	-0.247328	0	15.3376	0.513518	7.55851	8.95648	-0.127839	0	10.9543	-0.308166	0	12.1238	1.98055	7.55851
E2L1_AGAGCAGTCGACGACC	CD4 T	-0.320676	-2.90469	11.9033	-0.165499	0	15.0885	1.88412	7.05959	11.9038	-0.300714	0	8.90598	-0.300714	0	9.90448	-0.13966	0	10.4889	-0.0722125	0
E2L1_AGAGCCCAGACCATTC	CD8 T	4.13821	0.199731	11.8351	0.0160226	0	6.91738	-0.156039	0	17.003	1.88454	8.1088	8.03283	-0.0520962	0	10.0287	-0.266575	0	9.61411	-0.108666	0
E2L1_AGAGCCCAGGAGGTTC	NK	-8.10335	5.15323	11.3197	0.0648868	0	12.2234	-0.326892	0	15.1723	0.195843	0	9.32142	-0.235314	0	10.3203	-0.215119	0	10.9049	1.77035	6.6897
E2L1_AGAGCCCAGGCATTTC	Mono	-1.28212	15.6078	11.0241	-0.196222	0	12.5858	1.59542	6.39447	11.2712	-0.247612	0	10.0248	0.0942354	0	12.6425	1.96244	9.96363	7.22571	-0.397053	0
E2L1_AGAGCCCAGTGCAGCA	CD8 T	2.39624	2.88087	11.3619	-0.243957	0	10.9459	-0.0353227	0	16.79	2.33157	9.33408	8.04488	-0.194538	0	11.2099	0.0173327	0	0	-0.0471964	0
E2L1_AGAGCCCCACAAATAG	Mono	2.1671	15.4796	11.642	-0.38498	0	13.2359	1.67891	7.27602	12.0265	-0.288963	0	9.52803	0.0482224	0	12.8482	2.10018	10.6599	7.94697	-0.278961	0
E2L1_AGAGCCCCACCCTTGT	CD8 T	4.41833	0.48272	11.2119	-0.132657	0	6.69069	-0.0119118	0	16.8854	1.91998	8.86958	0	-0.145062	0	9.79791	-0.243238	0	0	-0.0756177	0
E2L1_AGAGCCCCAGGCTATT	NK	-5.27078	3.39916	11.6984	0.00516228	0	12.763	-0.285868	0	12.4907	0.124058	0	0	-0.224733	0	10.6988	-0.216	0	13.3985	1.66379	7.68887
E2L1_AGAGCCCGTATACCTG	Mono	0.73652	12.5115	11.7117	-0.174846	0	12.0196	1.12812	0	10.322	-0.259726	0	9.62563	0.247196	7.97766	13.4313	2.11964	9.55881	8.62745	-0.259726	0
E2L1_AGAGCCCGTCATCCCT	Mono	-4.47146	17.379	10.8858	-0.125771	0	12.2073	1.68952	0	10.7223	-0.349518	0	7.08831	0.0498801	0	11.7785	2.18259	10.8127	8.66619	-0.232983	0
E2L1_AGAGCCCTCCAAACCA	CD8 T	2.3199	2.36389	12.9045	-0.166441	0	6.9805	-0.230753	0	16.3216	2.2218	9.49582	0	-0.0500855	0	10.2616	-0.292726	0	0	-0.202467	0
E2L1_AGAGCCCTCGTGGTAT	B	11.3463	6.10377	16.5087	1.45159	0	11.83	-0.34162	0	11.6135	-0.356099	0	9.96959	-0.427734	0	9.96959	-0.226677	0	8.83381	-0.321205	0
E2L1_AGAGCCCTCTGATTCT	NK	-5.62921	6.53932	11.9914	-0.0115134	0	12.0442	-0.238978	7.68093	14.4024	0.189776	0	9.82268	-0.0649243	0	11.1436	-0.233877	7.68093	11.6289	1.72161	0
E2L1_AGATAGAAGAGATGCC	CD4 T	-5.36655	-4.61292	12.0476	-0.203369	0	15.7416	1.75874	7.10956	11.5765	-0.0945879	0	8.14551	-0.162829	0	10.1417	-0.155575	0	10.7262	-0.208641	0
E2L1_AGATAGAAGGATTCAA	Mono	4.22879	17.1057	11.124	-0.286556	0	11.132	0.984427	0	10.7623	-0.286556	0	8.9563	0.152661	0	12.5082	2.28101	9.42711	8.54223	-0.216002	0
E2L1_AGATAGAAGGCGCTTC	NK	-5.15436	5.59597	11.6336	0.00158827	0	7.44055	-0.319012	0	14.93	0.472387	7.34382	0	-0.263624	0	11.0488	-0.19241	0	11.0488	1.63313	0
E2L1_AGATAGAAGGGAGATA	NK	-8.45449	1.31638	12.5843	0.0575417	0	7.22462	0.0394111	0	13.0899	0.249757	0	8.78004	-0.293118	0	8.78004	-0.293118	0	13.1692	1.66013	0
E2L1_AGATAGACAGAGGGTT	CD4 T	-0.434016	-1.17545	10.801	-0.0650674	0	15.0868	2.1355	0	11.462	-0.311085	0	8.22002	-0.206217	0	9.2176	-0.199226	0	10.2164	-0.197581	0
E2L1_AGATAGACAGAGTTGG	CD8 T	5.48597	4.97427	9.9479	-0.116689	0	6.55826	-0.120108	0	17.0764	2.12611	8.32321	8.94936	-0.0724305	0	10.2695	-0.24089	0	11.117	-0.0132363	7.32771
E2L1_AGATAGACAGCACCCA	NK	-7.04424	4.38539	11.486	-0.129902	0	7.0201	-0.212258	0	14.721	0.788576	0	8.48954	-0.172291	0	11.0711	-0.333495	0	11.2934	2.12685	7.35498
E2L1_AGATAGACATGGGTTT	CD4 T	-5.27903	-4.78474	11.4402	-0.192207	0	15.1371	1.7205	0	11.3327	-0.208723	0	9.44179	-0.112823	0	11.0254	-0.0263986	0	9.85631	0.0559976	0
E2L1_AGATAGAGTACAGCGA	CD4 T	-1.97498	-4.31654	11.1455	-0.0818355	0	15.5038	1.45675	8.80188	10.876	-0.224411	0	8.14998	-0.282121	0	10.1462	-0.225373	0	11.1455	-0.153088	0
E2L1_AGATAGAGTCCGAAGA	Mono	2.63967	14.336	12.0445	-0.278026	0	12.4097	1.35765	8.6808	11.2788	-0.335581	0	10.6825	0.146641	8.26693	12.334	2.1702	10.2634	9.87579	-0.275628	0
E2L1_AGATAGAGTGGAATGC	Mono	3.66856	20.4673	10.7632	-0.336755	0	11.703	1.62074	0	10.9795	-0.244291	0	9.38606	0.217856	0	11.8697	2.15254	9.67445	9.64874	-0.33465	0
E2L1_AGATAGATCGTGCAGC	NK	-6.21838	5.79475	11.5426	-0.0826489	0	12.0826	-0.175981	0	12.3351	0.223815	0	8.96005	-0.241817	0	11.2797	-0.233369	0	12.1274	1.06061	0
E2L1_AGATAGATCGTGGTAT	B	14.4418	5.84284	16.0118	0.824567	0	7.24067	-0.27594	0	12.281	-0.27594	0	9.72809	-0.144226	0	9.72809	-0.21576	0	10.3125	-0.159593	0
E2L1_AGATAGATCTGCTAGA	NK	-5.33615	5.49647	12.1662	-0.194797	0	7.16793	-0.194797	0	6.96042	0.522004	0	9.16838	-0.104281	0	10.1671	-0.194797	9.18837	13.9208	1.29374	10.1871
E2L1_AGATAGATCTTCGGTC	CD4 T	-2.1967	-1.77262	11.0885	-0.12629	0	15.5978	2.13977	6.9558	11.2962	-0.310722	0	7.92385	-0.261733	0	9.50485	-0.153955	0	9.50485	-0.0831479	0
E2L1_AGATCCAAGAAACCCG	Mono	-3.45325	17.4046	11.9453	-0.396708	0	12.8906	1.69242	8.16419	11.322	-0.256619	0	0	0.105877	0	13.4785	2.11908	9.86114	7.70399	-0.233766	0
E2L1_AGATCCAAGACGCATG	Mono	-1.49959	12.8348	11.1094	-0.294622	0	13.3759	1.59681	8.13974	11.0824	-0.266567	0	10.2619	0.161276	0	12.0684	2.17666	7.14485	7.94468	-0.244005	0
E2L1_AGATCCAAGGGATCTG	Mono	-0.153566	15.1029	11.4852	-0.398473	0	11.2416	1.83957	0	10.5081	-0.204942	0	9.23916	0.141426	0	12.7916	2.28666	10.2324	10.0455	-0.244392	0
E2L1_AGATCCAAGTGCCAGA	CD4 T	-2.05737	-3.10253	11.3199	-0.0423882	0	14.699	1.8496	0	11.3465	-0.194388	0	8.15446	-0.195943	0	9.73605	-0.234945	0	10.7352	-0.0410492	0
E2L1_AGATCCACACGCAAAG	B	15.9105	6.70268	16.5859	0.97384	0	11.3995	-0.102414	7.01812	10.8094	-0.296502	0	0	-0.235468	0	10.6482	-0.240729	0	8.06775	-0.296502	0
E2L1_AGATCCACAGCCCACA	Mono	2.96696	16.5275	9.85054	-0.277822	0	11.5043	1.8478	0	11.4458	-0.330016	0	8.2687	0.13119	0	12.1223	2.15933	9.74994	8.8521	-0.340718	0
E2L1_AGATCCAGTACGGCAA	Mono	1.43776	12.9004	11.8843	-0.355832	0	12.7621	1.65524	7.07858	10.8887	-0.358585	0	9.13163	0.0545185	0	12.4512	2.07144	9.76996	9.13163	-0.252468	0
E2L1_AGATCCAGTACTAACC	NK	-8.44644	1.19455	10.6722	-0.236467	0	11.129	-0.188001	0	15.4715	0.289094	8.93945	8.35384	-0.315041	0	10.6722	-0.186336	0	12.3497	1.67671	0
E2L1_AGATCCAGTATGCTTG	B	15.5543	7.12877	16.2749	1.08166	0	7.16989	-0.225852	0	12.0991	-0.181173	0	9.13284	-0.16642	0	9.71694	-0.292871	0	10.1316	-0.292871	0
E2L1_AGATCCAGTGTATTCG	NK	-6.67586	4.58989	12.5801	-0.0616558	0	11.8536	-0.228377	0	14.0618	0.510691	0	8.67653	-0.258675	0	10.9956	-0.129034	0	13.428	2.0416	6.52551
E2L1_AGATCCATCCGAACGC	Mono	1.96512	14.9435	11.5647	-0.357277	0	12.0537	1.71584	6.51954	11.2996	-0.357277	0	9.06442	0.0893236	0	13.3098	2.29839	9.96461	7.48483	-0.243991	0
E2L1_AGATCCATCTTACTGT	CD8 T	5.52177	0.937457	10.4221	-0.190369	0	12.0164	-0.250544	0	16.9878	1.71909	8.85105	8.10433	-0.253596	0	10.1004	-0.12617	0	9.1017	0.0813789	0
E2L1_AGATCGTAGCCTATTG	Mono	-3.49289	16.446	11.5938	-0.294098	0	12.8033	1.74046	8.289	11.077	-0.25341	0	7.51374	0.208517	0	13.0606	2.22371	8.96534	0	-0.341066	0
E2L1_AGATCGTAGGTGCCAA	CD4 T	-4.89105	0.24279	11.83	-0.152119	0	14.7985	1.75728	0	11.4417	0.00143693	7.19202	9.24701	-0.178984	0	9.83118	-0.10797	0	9.83118	-0.0530194	0
E2L1_AGATCGTCAATTCTCT	NK	-5.36316	5.13526	12.6603	-0.025055	0	12.0181	-0.162575	0	6.66916	0.434929	0	10.3393	-0.164483	0	12.3385	-0.148644	7.41064	9.34041	2.39679	0
E2L1_AGATCGTGTCACTAGT	Mono	-2.40769	15.3295	11.8528	-0.4127	0	12.5065	1.78684	5.8479	11.257	-0.4127	0	9.43946	0.0239393	0	12.4965	2.06631	8.99539	10.1756	-0.315091	0
E2L1_AGATCGTTCCATCTAT	NK	-6.83769	6.44963	11.519	-0.181207	0	7.13293	-0.269864	0	13.5963	0.233402	0	8.71463	-0.409455	0	11.7116	-0.258469	0	11.0338	1.96458	0
E2L1_AGATCGTTCGAAGAAT	NK	-7.35004	1.87845	12.0554	-0.173047	0	7.0853	-0.31544	0	15.196	0.302555	7.40194	9.88665	-0.259369	0	10.4711	-0.251359	0	11.4706	1.68157	0
E2L1_AGATCGTTCGTGCGAC	Mono	1.36273	19.7963	11.491	-0.309234	0	12.2899	1.05923	7.37305	9.6191	-0.309234	0	8.03658	0.233574	0	12.5859	1.91691	8.3687	8.61971	-0.309234	0
E2L1_AGATGAAAGCGTATGG	CD4 T	-2.48668	-2.35385	11.6204	-0.212229	0	15.682	1.9404	6.92753	10.0385	-0.278729	0	8.71644	-0.0960242	0	9.71472	-0.172878	0	11.5208	0.0201116	0
E2L1_AGATGAAAGTCGTCTA	NK	-5.80514	4.61604	12.9266	-0.139016	0	7.40547	-0.290261	0	11.7272	0.385279	0	0	-0.229212	0	11.2265	-0.220491	0	12.8111	1.69877	0
E2L1_AGATGAACAACTCCAA	CD4 T	-3.3697	-2.20091	10.7658	-0.182811	0	15.3426	1.6477	7.51635	11.4956	-0.00178628	0	8.18499	-0.197773	0	9.76664	-0.25647	0	11.3505	0.00578793	0
E2L1_AGATGAACAGAGAAAG	Mono	-4.03576	15.2121	11.5063	-0.282493	0	12.6595	1.83842	6.39163	11.8376	-0.336905	0	8.50979	0.0432778	0	13.0606	1.98732	9.69801	10.3143	-0.385486	0
E2L1_AGATGAACATCCTTCG	NK	-5.76767	3.9219	12.6058	-0.171679	0	7.56172	-0.254521	0	11.9391	0.161351	0	9.14866	-0.321218	0	11.4686	-0.194036	0	12.4683	1.68303	0
E2L1_AGATGAAGTAGTATAG	Mono	-4.81777	17.1532	11.4098	-0.259611	0	13.1534	1.50288	7.54419	11.4745	-0.216026	0	8.41347	0.127221	0	11.9332	1.85707	9.12399	9.41135	-0.263225	0
E2L1_AGATGAATCAGTCTTT	Mono	-0.590638	13.9025	11.7232	-0.242064	0	12.1957	1.54063	7.01059	11.5272	-0.343691	0	8.72613	0.10426	0	12.9708	1.97263	10.0008	7.72954	-0.184413	0
E2L1_AGATGAATCGAGGCAA	CD8 T	1.33691	2.55616	10.6869	-0.230736	0	7.03231	-0.0376336	7.48534	16.6786	2.31313	7.48534	0	-0.235169	0	9.36627	-0.169898	0	9.36627	0.196874	0
E2L1_AGATGAATCGCGTTTC	CD4 T	-5.94843	-5.79285	10.8116	-0.0689238	0	15.4284	1.54124	7.96438	10.505	0.119585	0	0	-0.166597	0	10.5893	-0.231289	0	10.5893	-0.0150096	0
E2L1_AGATGAATCGCTAGCG	Mono	0.490147	12.4975	11.5828	-0.352287	0	13.2162	1.34784	8.29038	10.8051	-0.352287	0	7.5898	0.1515	0	13.0743	2.22586	10.0241	9.90572	-0.294069	0
E2L1_AGATGCTAGTGCCTCG	DC	-9.01253	13.2031	11.3986	-0.311347	0	15.1476	1.29645	8.11511	11.1825	-0.38096	0	14.5136	2.27295	9.43391	10.551	0.532664	0	11.0361	-0.391925	0
E2L1_AGATGCTCAATCTCTT	CD8 T	5.8006	-0.0694346	11.5384	-0.0385356	0	7.22246	-0.162322	0	16.8419	2.08383	8.34527	8.22088	-0.163363	0	10.2172	-0.272655	6.76915	10.5389	0.108159	0
E2L1_AGATGCTCAATGTCAC	CD8 T	2.54426	3.42495	11.2479	-0.176719	0	6.71593	-0.179003	0	17.1077	2.31125	0	7.79438	-0.185374	0	10.1111	0.00257791	0	9.375	-0.0584796	0
E2L1_AGATGCTCAGCTCGGT	Mono	-1.05411	12.5903	11.2362	-0.200041	0	13.6213	1.74479	8.28783	11.736	-0.211289	0	8.77941	0.118057	0	13.0242	1.83192	9.60699	7.78268	-0.29526	0
E2L1_AGATGCTGTCATCGCG	NK	-5.30629	4.13556	13.725	-0.149536	0	7.30902	-0.178322	0	12.7863	0.517298	0	9.33482	-0.235481	0	11.3331	-0.101615	0	13.0332	1.57098	7.48637
E2L1_AGATGCTTCAACCTTT	Mono	-2.5806	13.9937	10.6392	-0.44523	0	12.9464	1.8339	8.22809	10.6975	-0.44523	0	9.86223	0.21901	0	13.2433	2.12565	5.66699	9.37743	-0.34538	0
E2L1_AGATGCTTCAGTGTCA	CD4 T	-3.22494	-3.95938	11.329	-0.190227	0	14.5269	1.90736	0	11.9189	-0.259541	0	9.91486	-0.263663	0	10.3295	-0.26042	0	10.9141	-0.10044	0
E2L1_AGATGCTTCATCACTT	Mono	-3.59108	17.6136	11.1257	-0.315053	0	12.6852	1.68436	7.43273	10.907	-0.312908	0	9.93385	0.122029	0	11.9327	2.12917	9.84096	8.13018	-0.409032	0
E2L1_AGATGCTTCCCATTCG	B	15.1805	8.12216	16.326	1.34071	0	12.4645	-0.217977	0	12.251	-0.172623	0	8.88613	-0.286007	0	10.4691	-0.22736	0	8.88613	-0.172623	0
E2L1_AGCATCAAGACGATAT	B	12.1379	7.87898	16.4478	1.26074	7.69271	11.1612	0.00456672	0	11.3927	-0.219739	0	8.92332	-0.320323	0	10.2435	-0.268297	0	0	-0.320323	0
E2L1_AGCATCAAGCCTCAAT	CD4 T	-3.6147	-0.84456	11.1653	-0.0249201	0	15.2998	1.84537	0	11.5428	-0.174515	0	8.16964	-0.130924	0	9.75126	-0.120426	0	10.4876	-0.0581223	0
E2L1_AGCATCAAGCTAATCC	CD4 T	-4.57903	-3.41738	11.3467	-0.217064	0	15.5677	1.8047	7.06586	11.8002	-0.226044	0	0	-0.230516	0	10.669	-0.114417	0	9.93258	-0.210134	0
E2L1_AGCATCAAGGAAGTCC	Mono	-1.6415	16.4823	10.7865	-0.375334	0	13.4773	1.68931	7.31961	10.111	-0.179728	0	10.1089	0.116132	0	12.7858	1.98236	9.31282	10.1089	-0.267343	0
E2L1_AGCATCAAGGCACAAC	CD8 T	4.49319	-0.0303268	11.5273	-0.155747	0	6.66714	-0.158116	0	16.7981	1.9204	8.7408	8.94475	-0.283707	0	8.94475	-0.023802	0	8.94475	-0.00782164	0
E2L1_AGCATCAAGGTAATCA	B	15.7709	5.43709	16.3346	1.20549	7.3111	11.8009	-0.211486	0	11.0805	-0.222903	0	9.47042	-0.279991	0	10.4694	-0.149125	0	9.88495	-0.165816	0
E2L1_AGCATCAAGGTGAGCT	CD4 T	-1.65454	-0.89416	11.6455	-0.16299	0	15.298	2.00735	7.87517	11.9989	-0.0908737	0	0	-0.30422	0	11.0607	-0.0419818	0	10.8682	-0.139919	0
E2L1_AGCATCACACCCTGAG	Mono	-3.93237	14.4883	11.7334	-0.3505	0	13.2938	1.66838	7.62855	11.8551	-0.307143	0	9.03534	0.209607	0	12.6178	2.07002	10.0377	10.3556	-0.399393	0
E2L1_AGCATCACACGACGTC	CD4 T	-3.31082	-0.305786	11.6594	0.0735174	0	14.5418	1.66461	7.21848	12.2642	-0.141305	0	8.6625	-0.254578	0	11.6594	-0.304827	0	10.2451	-0.133488	0
E2L1_AGCATCACATATGGCT	CD8 T	2.39373	1.19901	11.7797	-0.143088	0	6.73993	-0.202882	0	16.8942	2.01247	9.11599	9.19678	-0.00279067	0	10.5172	-0.267216	0	10.1956	-0.079681	0
E2L1_AGCATCACATCTAACG	Mono	0.989974	14.0608	11.5609	-0.343697	0	11.8064	1.66767	7.89564	12.116	-0.291529	0	9.75478	0.0956662	0	12.3384	2.06676	10.3931	10.8694	-0.184032	0
E2L1_AGCATCAGTCCAGTTA	NK	-5.95835	5.41471	11.8348	-0.153657	0	7.69962	-0.10132	0	13.4107	0.353411	8.14389	9.25182	-0.109262	0	10.8352	-0.169394	0	12.0572	1.09849	0
E2L1_AGCATCATCCTTCGAC	DC	-9.17315	13.2872	11.7255	-0.161796	0	15.6289	1.52666	8.62278	11.1107	-0.344286	0	15.0581	2.13852	8.62278	10.8328	0.645802	0	10.3477	-0.356227	0
E2L1_AGCATCATCGATGGAG	CD4 T	-2.66697	-1.88749	11.4378	-0.144748	0	15.5066	1.6549	0	12.1242	-0.221198	0	9.11798	-0.279392	0	9.70208	-0.222168	0	10.9235	-0.0963448	0
E2L1_AGCATCATCTAACACG	CD4 T	-3.68606	-5.42748	11.8361	-0.235237	0	15.1698	2.0186	8.12877	11.3661	-0.23169	0	0	-0.299013	0	9.83731	-0.128825	0	9.83731	-0.223411	0
E2L1_AGCATCATCTGGCCAG	Mono	2.55122	13.8598	11.2757	-0.154577	0	12.2456	0.628808	0	10.8876	-0.154577	0	10.2763	0.51631	0	12.9383	1.19939	0	9.69193	-0.154577	0
E2L1_AGCCAATAGACTACCT	B	15.2188	5.31223	16.1038	1.00567	0	6.9703	-0.193893	0	11.1492	-0.317452	0	9.94199	-0.200887	0	9.94199	-0.0969609	7.10368	0	-0.214486	0
E2L1_AGCCAATAGATGTTAG	CD8 T	3.46779	4.35013	11.3875	-0.142172	0	6.8828	-0.203183	0	16.8373	2.23702	9.21825	0	-0.263964	0	10.3881	-0.0876983	0	11.3875	0.213841	0
E2L1_AGCCAATAGGCACGAT	Mono	-0.835051	16.9896	11.5928	-0.312217	0	13.044	1.66145	8.73147	11.2859	-0.315292	0	9.78663	0.0166058	6.74161	13.2114	1.97922	10.5364	10.1082	-0.140156	0
E2L1_AGCCAATAGTCCCGAC	Mono	-1.10058	20.9362	10.5891	-0.373299	0	10.6951	1.66784	7.0093	11.0495	-0.324355	0	9.72318	0.155159	6.02046	10.4424	2.09225	9.32225	8.80716	-0.322401	0
E2L1_AGCCAATCAGGCATTT	Mono	2.72208	20.1732	10.717	-0.293989	0	12.9314	1.57881	8.52293	10.4252	-0.284189	0	8.45721	0.34695	0	12.4713	2.31506	10.2857	8.94147	-0.291745	0
E2L1_AGCCAATCATCCTTGC	NK	-5.73112	4.12334	13.4052	-0.138991	0	7.76027	-0.229525	7.23126	12.2428	0.13053	0	9.0155	-0.182954	0	11.0134	-0.220466	0	12.4724	1.81627	7.23126
E2L1_AGCCAATCATTCACCC	Mono	0.702382	17.5334	10.9465	-0.30385	0	13.4462	1.38366	8.19252	10.7497	-0.183403	0	9.62563	0.0884269	0	12.7115	2.26183	9.99634	8.62745	-0.30385	0
E2L1_AGCCAATGTATCGAAA	CD8 T	3.54481	1.73545	11.661	-0.17776	0	11.2473	-0.18004	0	16.7259	2.16651	0	9.78769	-0.186402	0	10.2023	-0.232211	0	9.20355	-0.134883	0
E2L1_AGCCAATGTCGCGGTT	CD8 T	4.18314	-0.747047	10.5584	-0.0642884	0	7.18241	-0.267975	0	16.7826	1.94273	8.97878	8.24025	-0.196349	0	10.8212	-0.134699	0	8.24025	-0.0966196	0
E2L1_AGCCAATTCACAAGAA	CD8 T	4.54014	-1.22898	11.6179	-0.22118	0	7.05615	-0.22236	0	16.6954	1.89311	8.69923	10.1593	-0.166421	0	9.74466	-0.15984	0	10.1593	-0.193268	0
E2L1_AGCCAATTCCACAGGC	CD8 T	0.547374	1.37595	12.3905	-0.11665	0	10.8773	-0.228535	0	16.3039	2.09497	6.99819	9.58472	-0.139842	0	11.3907	-0.236185	0	12.1681	-0.0600972	0
E2L1_AGCCAATTCTACCCAC	B	14.9956	8.22532	16.8173	1.06261	0	11.0196	-0.226308	0	10.4033	-0.237408	0	9.24221	-0.104409	0	11.4103	-0.292912	0	10.241	-0.181905	0
E2L1_AGCCAATTCTTTGCAT	Mono	-2.94475	16.4849	10.4985	-0.297599	0	11.9862	1.68198	5.99162	10.216	-0.349129	0	10.0135	0.00842282	0	12.5973	2.13343	10.2179	9.69193	-0.132749	0
E2L1_AGCCACGAGACATGCG	CD8 T	5.95765	3.66542	11.349	-0.175218	0	12.4625	-0.169165	0	16.7556	1.99477	7.21933	9.02932	-0.183864	0	10.6124	0.00388325	0	9.02932	0.334177	0
E2L1_AGCCACGAGGACGCAT	CD4 T	-4.14978	-4.17432	11.7582	-0.0487105	0	15.3733	1.58098	0	11.3506	-0.140637	0	8.06276	-0.0351513	0	10.8655	-0.265658	7.76175	10.6432	-0.119906	0
E2L1_AGCCACGCATACTGTG	CD8 T	4.03295	-1.95758	11.352	-0.0816544	0	11.9225	-0.256891	0	16.3401	1.96981	7.74647	0	-0.143991	0	9.54602	-0.191532	0	9.54602	-0.020836	0
E2L1_AGCCACGCATCCGTGG	B	15.262	8.94862	16.2862	0.897241	0	7.31545	-0.20965	0	12.5984	-0.278573	0	9.72565	-0.278573	0	9.72565	-0.15974	0	8.72735	-0.163702	0
E2L1_AGCCACGGTAGAATGT	NK	-6.98905	6.25335	13.1332	-0.145268	0	7.29281	-0.108945	0	13.8387	0.222508	0	0	-0.0592565	0	12.0554	-0.161859	0	11.8855	1.43929	0
E2L1_AGCCACGGTAGACGGT	B	16.0975	5.59517	16.6326	0.873226	0	6.7355	-0.20739	0	11.037	-0.218935	0	8.19042	-0.276664	0	10.5084	-0.0377876	0	8.19042	-0.276664	0
E2L1_AGCCACGGTCAGACGA	CD8 T	4.3465	-0.192826	10.3562	-0.0641475	0	7.04154	-0.127407	0	16.8749	1.90435	9.62766	8.35948	-0.136695	0	10.3562	-0.186228	0	10.9408	-0.141616	0
E2L1_AGCCACGGTCTGCCTT	CD8 T	1.77518	0.936463	14.1567	-0.146954	0	11.3658	-0.093311	0	16.5638	2.09739	9.76497	0	-0.320758	0	9.54387	-0.199163	0	11.1275	-0.0537721	0
E2L1_AGCCACGGTGCCTTTC	Mono	-1.07224	21.1697	10.4734	-0.373739	0	11.198	1.71064	8.68321	10.5009	-0.324365	0	8.09913	0.135807	0	11.058	1.95461	9.41877	8.09913	-0.2728	0
E2L1_AGCCACGGTTACAGCT	CD4 T	-3.49111	-0.7698	11.0344	-0.102225	0	14.8137	1.81363	7.42233	11.472	-0.121148	0	0	0.0136821	0	10.7715	-0.179397	0	11.4493	-0.222317	0
E2L1_AGCCACGTCACCACAA	Mono	-0.17315	13.6723	11.8908	-0.359202	0	13.6152	1.7827	7.56264	10.5845	-0.271412	0	8.25134	0.149508	0	12.4563	2.04775	7.97577	9.83315	-0.307237	0
E2L1_AGCCACGTCATGGAGG	Mono	0.929376	12.6217	11.5319	-0.306631	0	13.4577	1.58772	8.10814	11.7508	-0.1487	6.5336	10.2695	0.0799542	0	12.4061	2.22639	9.84144	8.94936	-0.247975	0
E2L1_AGCCACGTCTCTGCTG	Mono	0.477871	15.424	11.9225	-0.333791	0	12.5894	1.71054	7.95015	11.1641	-0.222522	0	7.68123	0.184952	0	12.8838	2.1519	10.852	7.68123	-0.210931	0
E2L1_AGCCAGCAGAACCGCA	CD4 T	-6.48653	-4.82903	11.2883	-0.0832805	0	15.5206	2.03409	0	11.673	-0.276265	0	9.70448	-0.233357	0	8.12297	-0.227107	0	10.7036	-0.0488687	0
E2L1_AGCCAGCAGACAGCTG	CD8 T	1.58818	3.54106	11.5781	-0.0499779	0	10.8826	-0.0465214	0	16.9581	2.23645	9.1284	9.12078	-0.299341	0	10.9263	0.00659046	0	11.819	0.0191543	0
E2L1_AGCCAGCAGAGTGTGC	NK	-6.08637	3.80317	12.1703	-0.192535	0	12.3375	-0.209855	0	13.6332	0.437162	0	10.8489	-0.21608	0	8.85122	-0.137528	7.47236	12.6557	1.76862	9.46626
E2L1_AGCCAGCCAAGACGGT	CD8 T	7.38344	4.16278	11.0688	-0.291153	0	6.87034	-0.230575	0	17.0404	1.95291	8.41878	8.07352	-0.168039	0	10.0695	-0.169997	0	8.07352	-0.135381	0
E2L1_AGCCAGCCACTGAGTT	CD4 T	-2.60777	-3.67279	11.2924	-0.28331	0	15.1618	1.6728	0	11.5502	-0.224809	0	0	-0.0136556	8.41347	10.0708	-0.0804935	0	11.2924	-0.0882371	0
E2L1_AGCCAGCCAGAGGCAT	NK	-5.9922	5.90812	12.1368	-0.154284	0	7.10348	-0.121866	0	15.0359	0.658772	0	0	-0.247223	0	11.1371	-0.106917	0	13.1367	1.63283	7.45199
E2L1_AGCCAGCGTAAGCAAT	CD8 T	0.313241	1.82752	11.8435	-0.243432	0	7.24615	-0.0723216	0	16.0204	2.22709	0	9.97011	-0.10131	0	10.3848	-0.298075	0	12.1914	0.150719	6.92874
E2L1_AGCCAGCGTATCATGC	Mono	-1.2643	17.16	11.8513	-0.397877	0	13.3613	1.59203	8.1349	12.0034	-0.326641	0	9.68273	0.163825	0	13.0735	2.00569	9.59106	9.68273	-0.295536	0
E2L1_AGCCAGCGTCTCAAGT	CD8 T	7.09915	3.51017	11.5823	-0.155884	0	6.81075	-0.205705	0	16.7818	1.88522	7.61575	9.99831	-0.115615	0	10.413	-0.268888	0	8.41616	-0.020035	0
E2L1_AGCCAGCGTGACCGAA	B	12.1116	6.77451	16.954	1.11769	6.84629	10.8563	-0.100643	0	12.2727	-0.247435	0	9.47485	-0.300348	0	10.211	-0.24561	0	7.89394	-0.247435	0
E2L1_AGCCAGCGTTAACCTG	CD4 T	-0.4748	-2.37595	11.7819	-0.257669	0	15.1276	1.87638	7.67742	10.1381	-0.173253	0	8.97697	-0.278218	0	10.2972	-0.225446	0	9.56098	-0.211967	0
E2L1_AGCCAGCTCACTGATG	Mono	-1.45116	16.7627	11.548	-0.322422	0	13.1785	1.50055	8.79055	11.6097	-0.325399	6.4816	7.85334	0.0667091	0	11.6549	2.1453	10.2739	10.4331	-0.202285	0
E2L1_AGCCAGCTCACTTATC	Mono	-2.1587	12.6878	12.1264	-0.423518	0	13.5562	1.74545	7.09802	12.0416	-0.255769	0	11.3193	0.0736467	0	12.7783	2.35247	0	9.73543	-0.285312	0
E2L1_AGCCAGCTCCGCTAGG	Mono	1.68086	19.5796	11.0293	-0.320536	0	12.8126	1.69747	6.62867	10.3731	-0.373779	0	8.52998	0.112898	0	12.2989	2.11205	9.42347	9.52803	-0.318317	0
E2L1_AGCCAGCTCTAAGAAG	CD8 T	4.61019	-1.18945	11.9791	-0.141994	0	11.4405	-0.31391	0	16.6792	1.81765	0	9.2806	-0.092753	6.59289	10.864	-0.201422	0	10.2794	0.00356111	0
E2L1_AGCGATTAGGAGCTGT	NK	-4.85132	6.93725	11.8967	0.0303647	0	7.38542	-0.0694379	0	12.1339	0.300086	0	9.31362	-0.145309	0	0	-0.200901	0	14.1188	1.18161	0
E2L1_AGCGATTAGTGCACCC	Mono	1.11934	14.4634	11.1836	-0.349176	0	13.194	1.74931	7.79311	11.2011	-0.181778	0	8.68399	0.162948	0	12.4881	2.30692	9.37373	9.09815	-0.349176	0
E2L1_AGCGATTCACAATGCT	CD8 T	1.48951	0.102938	11.6237	-0.276021	0	12.2386	-0.277063	0	16.1338	2.44556	8.15753	10.6241	-0.279968	0	10.9459	-0.166667	0	10.2094	-0.0385273	0
E2L1_AGCGATTCACACCTTC	Mono	-2.81052	14.118	11.6018	-0.332511	0	13.1924	1.56676	7.3284	12.5734	-0.295527	0	7.90693	0.062202	0	13.149	1.92911	10.128	10.7091	-0.232831	0
E2L1_AGCGATTCACGAAAGC	Mono	-0.995251	13.8671	12.1482	-0.36612	0	13.8726	1.69975	7.74131	10.7806	-0.309392	0	9.41307	0.174141	0	13.0356	2.36727	9.15213	0	-0.36612	0
E2L1_AGCGATTCAGCTGAGA	Mono	1.31814	17.8984	10.0189	-0.403302	0	14.061	1.76188	8.93663	10.1979	-0.262747	0	8.88301	0.0655044	0	12.5806	2.14933	9.35093	9.36756	-0.403302	0
E2L1_AGCGATTCAGTTGTCA	CD4 T	-4.71705	-5.31434	11.0657	-0.0270444	0	15.1679	2.13616	0	11.6801	-0.229601	0	0	-0.233963	0	10.6509	-0.120713	0	11.2356	-0.100981	0
E2L1_AGCGATTGTAGATTAG	NK	-8.11258	1.14965	11.6407	-0.181857	0	11.4585	-0.272143	0	11.7371	0.451324	0	10.4189	-0.160684	0	10.8337	-0.206344	0	13.155	1.86189	0
E2L1_AGCGATTGTATGGTTC	Mono	-3.67095	15.6943	11.2115	-0.240903	0	12.6216	1.44262	8.41355	10.9055	-0.300324	0	9.7101	0.105562	0	12.4456	1.85584	9.41143	8.12857	-0.294797	0
E2L1_AGCGATTGTCTGTGCG	CD4 T	-6.06523	-4.81742	10.8604	-0.148436	0	15.6005	1.95759	0	11.7679	0.00726948	0	8.54152	-0.175677	0	10.5386	-0.103771	0	10.8604	0.0155055	0
E2L1_AGCGATTGTGGACTGA	Mono	-4.64064	18.4197	10.7825	-0.383964	0	12.2357	1.58311	6.98113	12.0723	-0.383964	0	9.69595	0.0723853	0	11.2184	2.27515	8.55846	9.86568	-0.280174	0
E2L1_AGCGCCAAGCGAGTCA	Mono	-2.73779	13.8127	10.8879	-0.350798	0	14.0434	1.6823	8.70541	9.50314	-0.307347	0	8.30678	-0.0120971	0	12.857	2.13942	8.70541	10.3034	-0.195638	0
E2L1_AGCGCCAAGGAGCTGT	NK	-4.58327	4.46451	12.3966	-0.121406	0	7.17992	-0.271697	0	13.0281	0.0396655	0	10.0757	-0.221228	0	10.0757	-0.267083	0	12.775	1.68771	0
E2L1_AGCGCCAAGTAACCTC	CD8 T	0.675995	1.62036	10.7393	-0.193306	0	6.73777	-0.312097	0	16.6461	2.14521	9.84744	9.15602	-0.201643	0	10.1548	-0.0789152	7.27029	11.4759	0.0044044	0
E2L1_AGCGCCACACAATTCG	CD4 T	-2.41072	-0.1934	11.185	-0.152172	0	15.0957	1.80441	0	11.5826	-0.22715	0	0	-0.231608	0	9.70064	-0.284222	0	10.3781	-0.169798	0
E2L1_AGCGCCACAGCTGTGC	CD4 T	-2.04998	-3.57136	11.0508	-0.234267	0	15.474	2.16404	0	11.4798	-0.153821	0	0	-0.300668	0	10.3731	-0.126119	0	10.8582	0.0436022	0
E2L1_AGCGCCACATTGCTTT	NK	-7.81174	3.84964	11.7416	0.0160186	0	11.7428	-0.24112	0	14.009	0.222065	7.27403	8.74449	0.0185208	0	11.7416	-0.232204	0	8.74449	2.0152	0
E2L1_AGCGCCAGTATACCTG	Mono	3.62259	16.5301	12.8178	-0.258477	0	12.7777	1.83494	0	11.2969	-0.312055	0	9.96111	0.095036	0	13.0473	1.91859	10.667	7.96545	-0.35273	0
E2L1_AGCGCCATCATCTGTT	Mono	2.63159	18.8325	10.7572	-0.388903	0	12.4621	1.83612	7.71886	10.5794	-0.286954	0	9.0222	-0.00802916	0	13.3172	2.14214	9.12961	7.44278	-0.276334	0
E2L1_AGCGCCATCATTACCT	CD4 T	-1.92576	-2.51401	11.9604	-0.185998	0	15.5777	2.1065	7.05713	10.8118	-0.0429038	0	7.96581	-0.26014	0	10.2831	-0.309247	0	10.5459	-0.237021	0
E2L1_AGCGCCATCATTTCCA	NK	-6.29723	4.58326	12.3049	-0.0829986	0	7.55602	-0.285192	0	12.5885	0.109363	0	0	-0.130151	0	10.136	-0.100052	0	11.1354	1.62592	0
E2L1_AGCGCCATCCAAGCCG	CD4 T	-3.67757	-0.528924	11.5355	-0.179621	0	15.379	1.7505	7.17856	11.6205	-0.134833	0	8.53885	-0.205138	0	9.53691	-0.305247	0	10.1212	-0.229958	0
E2L1_AGCGCCATCCGAACGC	CD4 T	-2.46471	-3.87181	11.8935	-0.00948255	0	15.3025	2.09084	0	11.5195	-0.277452	0	8.43788	-0.277452	0	10.4348	-0.277452	0	10.4348	-0.0914925	0
E2L1_AGCGCCATCGATTGGT	CD4 T	-4.16264	-5.50105	11.5559	-0.058705	0	15.5352	1.68989	0	12.0782	-0.147515	0	8.55927	-0.156951	0	9.55736	-0.149528	0	8.55927	-0.0754804	0
E2L1_AGCGCCATCTGACCCT	Mono	0.199821	15.1181	11.2397	-0.247512	0	12.708	1.52036	6.31443	6.39474	-0.236865	0	8.4359	0.193134	0	12.6799	2.01983	9.10617	8.4359	-0.285122	0
E2L1_AGCGCCATCTGCGGCA	CD4 T	-5.80493	-4.81755	10.5488	-0.123676	0	15.5287	1.83266	0	11.1601	-0.270915	0	7.96867	-0.216053	0	10.286	-0.270915	0	9.54979	-0.139438	0
E2L1_AGCGCCATCTTCGATT	CD4 T	-3.47391	-0.638605	11.4649	-0.238309	0	15.5653	1.96057	8.86053	10.3407	-0.246929	0	9.88098	-0.251222	0	10.8802	-0.247844	0	11.8798	-0.0796686	0
E2L1_AGCGCTGGTTCTAACG	Mono	-4.05413	10.8864	10.9504	-0.379522	0	11.7729	1.75595	6.21869	10.7098	-0.331382	0	10.2404	0.227436	6.21869	11.95	2.15756	6.21869	6.79283	-0.273214	0
E2L1_AGCGCTGTCAAGCTGT	CD8 T	0.644491	2.91689	10.4318	-0.0994037	0	10.6563	-0.219502	0	16.3685	1.81147	10.2254	0	-0.231167	0	9.84733	-0.0404699	0	11.1683	-0.0415043	0
E2L1_AGCGCTGTCGACGATT	B	15.0628	7.08141	16.177	1.42702	7.11389	11.494	-0.112467	0	11.845	-0.250604	0	8.6184	-0.235176	0	10.2009	-0.303734	0	8.6184	-0.243174	0
E2L1_AGCGTATAGGCATGGT	CD4 T	-5.90114	-4.88724	10.8628	-0.159853	0	15.5109	2.01868	0	10.7171	-0.29544	0	8.06008	-0.245128	0	9.64144	-0.0458677	0	10.8628	-0.11594	0
E2L1_AGCGTATCACAAGTGG	CD4 T	-2.11272	-3.28747	11.4066	-0.232184	0	15.3392	1.8017	7.10838	11.6696	-0.185222	0	0	-0.142578	0	10.4071	-0.151866	0	10.0854	-0.167988	0
E2L1_AGCGTATCACACGGTC	Mono	2.5455	16.8805	11.015	-0.23621	0	12.7647	1.25101	8.24068	10.9856	-0.239875	0	9.11002	0.109441	0	12.1521	2.05197	9.82246	9.11002	-0.233513	0
E2L1_AGCGTATCAGGAAGTC	Mono	1.15501	16.2249	11.0042	-0.380062	0	12.4636	1.77882	7.27955	11.9382	-0.179024	0	0	0.0487447	0	13.704	2.04968	11.0258	10.0049	-0.32667	0
E2L1_AGCGTATCATCATCTT	CD8 T	2.49597	1.83938	11.0304	-0.153582	0	6.72243	-0.219987	0	16.9151	2.12882	9.42172	8.86287	-0.278277	0	10.668	-0.219987	0	7.86597	0.00790673	0
E2L1_AGCGTATCATCCGGTG	CD4 T	-6.21408	-5.83747	10.6222	-0.188693	0	14.9212	1.57863	6.94596	6.21448	-0.258459	0	0	-0.157687	0	9.03912	-0.102682	0	11.0371	-0.186505	0
E2L1_AGCGTATCATTGGCAT	Mono	2.51608	18.8632	11.209	-0.280053	0	11.937	1.61989	7.32371	10.6336	-0.189101	0	9.88801	0.232207	0	12.4103	2.2082	10.0165	8.88954	-0.168944	0
E2L1_AGCGTATGTGGTTTAC	Mono	-1.45452	13.4456	11.7599	-0.338572	0	13.6775	1.73895	8.48552	12.6322	-0.239234	0	8.76278	0.182087	0	13.1859	2.0131	8.9698	10.0827	-0.284257	0
E2L1_AGCGTATGTTATAGCC	B	12.4336	8.46199	16.4426	1.45243	6.43877	11.2911	-0.306559	0	11.0974	-0.308645	6.43877	7.62657	-0.15558	0	10.2054	-0.212987	0	9.62109	-0.224907	0
E2L1_AGCGTATTCAAATGCC	NK	-6.53975	4.95241	13.0816	-0.142996	0	7.3332	-0.290284	0	14.4373	0.389996	0	0	-0.290284	0	11.6668	-0.290284	0	12.782	1.79641	0
E2L1_AGCGTATTCAAGCTTG	CD4 T	-3.59146	-4.47288	13.2298	0.0390616	0	15.6256	1.70707	7.16829	11.1852	-0.231365	0	8.42649	-0.183673	0	9.42439	-0.176725	0	8.42649	-0.164932	0
E2L1_AGCGTATTCCTGCCAT	Mono	-1.89523	14.8692	12.0486	-0.375316	0	13.3	1.63924	8.18825	11.776	-0.195188	0	9.96219	0.0186386	0	13.0484	2.14807	10.7202	9.54763	-0.276543	0
E2L1_AGCGTATTCGACGCGT	Mono	2.57445	15.254	11.1508	-0.260239	0	13.4469	0.979744	7.64647	10.3294	-0.260239	0	7.458	0.202426	0	12.9418	2.30833	10.4476	10.2583	-0.260239	0
E2L1_AGCTACAAGATGCTGG	Mono	-1.02357	13.3361	11.8203	-0.205019	0	12.6865	1.69541	8.56036	10.9037	-0.34356	0	9.49998	0.20247	0	13.4523	2.03955	9.55844	8.50197	-0.401571	0
E2L1_AGCTACAAGCTAAATG	Mono	-3.82416	15.8143	11.7466	-0.346713	0	13.0204	1.61885	9.33503	10.8544	-0.302731	0	8.42846	0.262176	0	12.512	2.10685	9.97166	8.42846	-0.241319	0
E2L1_AGCTACACACGGGTAA	CD4 T	-4.19348	-4.18264	12.205	-0.144648	0	15.4177	2.10532	0	11.6841	-0.117468	0	0	-0.275502	0	9.50624	-0.171376	0	10.5053	-0.103634	0
E2L1_AGCTACACAGATCATC	NK	-5.43895	5.09134	11.453	-0.122968	0	11.8344	-0.213149	0	15.7981	0.273523	8.77353	0	-0.273504	0	10.4535	-0.265759	0	13.8676	1.75714	7.19514
E2L1_AGCTACAGTAACAGGC	DC	-5.07157	12.8594	11.2166	-0.335629	0	14.1651	1.14989	7.74601	12.6242	-0.46327	0	10.8948	1.09242	0	10.2172	0.981623	5.19427	9.481	-0.508383	0
E2L1_AGCTACAGTCACCGCA	CD4 T	0.193575	-2.93217	11.9877	-0.0559673	0	15.4089	1.72446	0	11.6198	-0.20312	0	9.66714	-0.21134	0	9.66714	-0.204874	0	10.988	0.0319804	6.76422
E2L1_AGCTACAGTCAGGCAA	CD8 T	3.82049	-0.450163	10.923	-0.278167	0	10.3604	-0.171029	0	16.7666	2.23858	8.68715	0	-0.0695057	0	9.33947	-0.225108	0	7.75896	0.0486838	0
E2L1_AGCTACAGTGCTTCAA	CD8 T	5.08949	1.94687	10.5115	-0.220381	0	10.5583	-0.168285	0	16.9662	1.98745	8.58701	0	-0.176833	0	9.51253	-0.222424	0	9.83407	-0.0312944	0
E2L1_AGCTACATCAACGAGG	Mono	2.33748	19.8078	10.1168	-0.320826	0	12.2802	1.26554	7.08214	9.85033	-0.205297	0	9.60283	0.210736	0	12.1159	2.11139	9.88034	8.79686	-0.257044	0
E2L1_AGCTACATCCACGGGT	CD4 T	-6.19139	-4.18778	11.7284	-0.180684	0	15.328	1.64788	0	11.7574	-0.189534	0	9.99243	-0.254852	0	9.40817	-0.146779	0	11.214	-0.127762	0
E2L1_AGCTACATCTGTAAGC	Mono	0.595305	13.4162	11.6626	-0.387442	0	12.7827	1.76815	0	11.6335	-0.340762	0	7.02939	0.168508	0	12.304	2.1824	9.53731	8.60697	-0.431743	0
E2L1_AGCTCAAAGTACGAGC	Mono	2.2014	17.0528	10.7553	-0.250307	0	12.7435	1.41261	7.3284	10.2828	-0.245788	0	6.68111	0.208422	0	12.282	2.2599	9.32165	9.83848	-0.247675	0
E2L1_AGCTCAACACCTGCAG	Mono	-3.86056	14.9543	11.7363	-0.342135	0	13.0622	1.50275	7.81291	12.5361	-0.289751	0	9.83052	0.15327	0	11.9992	2.07799	8.54731	7.83527	-0.165384	0
E2L1_AGCTCAACACGGTGTC	CD4 T	-2.51012	-1.03636	11.7361	-0.0375686	0	15.4046	2.09868	7.95618	9.44456	-0.274786	0	7.65536	-0.141534	0	10.4566	-0.170528	0	10.2343	-0.177854	0
E2L1_AGCTCAACACTAACCA	NK	-4.96669	5.10418	12.4413	-0.165707	0	7.23543	-0.168687	0	11.5186	0.188082	0	8.8592	-0.244671	0	10.8569	-0.162484	0	12.6637	1.75502	0
E2L1_AGCTCAACACTGTCCT	Mono	2.49218	14.3504	11.9038	-0.279157	0	13.0518	1.59465	0	6.12385	-0.285299	0	10.0118	0.0999095	0	12.4512	2.16282	9.23093	9.52689	-0.282938	0
E2L1_AGCTCAACATCACGGC	Mono	-0.0713888	13.3304	11.8406	-0.294826	0	12.846	1.57845	8.06506	11.6959	-0.300367	0	9.52026	0.0646845	0	12.0211	2.03777	9.52106	9.52026	-0.121162	0
E2L1_AGCTCAAGTACCACGC	CD4 T	-4.33906	-5.46258	11.3585	0.00144894	0	15.4151	1.92164	0	11.1513	-0.219172	0	8.36231	-0.17003	0	9.36012	-0.162871	0	9.94435	-0.0781371	0
E2L1_AGCTCAATCACCTCAC	Mono	-2.87613	15.3741	10.754	-0.361767	0	12.7015	1.73794	0	12.1257	-0.310349	0	9.01897	0.0966629	0	11.8239	2.02348	9.58693	7.43956	-0.361767	0
E2L1_AGCTCAATCATCGCTC	Mono	1.40316	16.1625	11.6104	-0.297906	0	12.4659	1.69289	8.15028	11.4297	-0.396872	0	0	0.243007	0	12.932	2.15613	9.31738	9.76356	-0.345327	0
E2L1_AGCTCAATCCGCAGTG	CD4 T	-4.77433	-4.13664	10.8789	0.0530504	0	15.6228	2.05275	7.85202	11.8158	-0.264525	0	9.87963	-0.117867	0	8.29772	-0.214271	0	9.87963	-0.139358	0
E2L1_AGCTCAATCGATTCCC	CD8 T	7.01287	3.28272	11.5825	-0.245752	0	11.4164	-0.247688	0	16.8506	2.00966	9.5123	9.12519	-0.30172	0	10.9307	-0.137027	0	9.70929	0.0662016	0
E2L1_AGCTCAATCTCGGGAC	Mono	1.37852	19.1118	10.7821	-0.339066	0	12.5857	1.80308	6.06211	10.9635	-0.248271	6.06211	8.97679	0.0970486	0	12.1035	2.02023	9.21271	8.5627	-0.285322	0
E2L1_AGCTTCCAGACTGAGC	Mono	-1.30066	16.0073	10.8792	-0.197145	0	11.7244	1.55493	7.83974	10.6863	-0.161291	0	9.29579	0.0418859	0	12.9941	2.22601	9.25083	7.9773	-0.284758	0
E2L1_AGCTTCCAGAGTCGAC	Mono	1.08508	12.797	11.0927	-0.322603	0	11.1237	1.47874	0	12.7704	-0.322603	0	9.35729	0.155999	0	12.8996	2.00275	10.3188	10.0934	-0.258876	0
E2L1_AGCTTCCAGGTTACCT	Mono	-1.20706	16.7711	10.8893	-0.307873	0	12.9914	1.58502	8.25681	12.066	-0.31096	6.68125	0	0.0637328	0	12.3483	1.97457	8.99189	9.62733	-0.248783	0
E2L1_AGCTTCCAGTTTAGGA	B	11.8527	8.00038	17.117	1.42706	6.75562	6.95225	-0.188701	0	12.1725	-0.260687	0	8.69843	-0.312106	0	10.6958	-0.205723	6.75562	8.69843	-0.15785	0
E2L1_AGCTTCCCAATTGCTG	B	16.0563	4.13351	16.4259	1.34621	0	11.154	-0.261834	0	11.1194	-0.279525	0	10.2773	-0.267842	0	10.7176	-0.276475	0	8.05919	-0.191067	0
E2L1_AGCTTCCCATCGCTCT	Mono	-3.59288	15.9213	11.2244	-0.305141	0	12.9145	1.58906	8.10013	12.3689	-0.256892	0	9.05661	0.138009	0	12.9121	2.12823	9.83341	10.0553	-0.189522	0
E2L1_AGCTTCCGTCTAACTG	Mono	1.79418	14.5105	11.1969	-0.332751	0	12.4156	1.52532	6.84157	10.7243	-0.277614	0	8.11402	0.127063	0	12.6326	2.09401	10.6372	9.11141	-0.271871	0
E2L1_AGCTTCCGTCTAGGTT	CD4 T	-4.90048	-5.07214	11.3723	-0.0607247	0	15.3189	1.41361	0	11.0339	-0.276	0	9.95813	-0.221281	0	8.37606	-0.151383	0	11.3723	-0.0747632	0
E2L1_AGCTTCCGTGATTGGG	Mono	0.984742	19.6697	10.9678	-0.26901	0	12.903	1.3729	8.10887	10.4458	-0.329252	0	9.55393	0.124969	0	11.2896	2.02961	8.10887	9.29128	-0.0782434	0
E2L1_AGCTTCCTCGAGAGAC	Mono	2.33647	13.113	11.0453	-0.104228	0	7.50408	1.06364	0	10.8855	-0.258944	0	10.7236	0.260251	0	12.1825	1.70268	10.2839	10.3088	-0.0977814	0
E2L1_AGGAAATAGCTGTACT	NK	-5.45957	3.89039	11.6706	-0.110691	0	7.0924	-0.271822	0	12.6288	0.273222	0	0	-0.271822	0	9.86434	-0.122641	0	11.1853	1.34289	8.03583
E2L1_AGGAAATAGGAAAGTG	CD8 T	0.367861	2.32085	11.2342	-0.273517	0	6.75692	-0.274562	0	16.2793	2.16117	8.62688	8.43044	-0.225007	0	9.42835	-0.219177	0	11.7486	0.110953	0
E2L1_AGGAAATAGTACTGTC	B	14.5353	6.65578	16.2247	0.955558	7.08851	10.3838	-0.172757	0	10.9693	-0.194167	0	10.585	-0.240623	0	10.8743	-0.245847	0	9.73776	-0.247693	0
E2L1_AGGAAATAGTCACTCA	Mono	-3.52581	18.0366	10.8506	-0.332532	0	13.0649	1.74883	7.89641	10.6225	-0.262803	0	9.15193	0.10596	0	12.7042	2.29005	10.2135	7.15952	-0.261908	0
E2L1_AGGAAATAGTTGAAGT	Mono	3.0181	17.965	10.9866	-0.2725	0	12.3674	1.35685	8.3092	11.5511	-0.27579	0	8.40518	0.135855	0	12.8605	2.25805	9.52899	9.72455	-0.209522	0
E2L1_AGGAAATCAAATCAGA	CD4 T	-1.95908	-3.91162	10.2489	-0.222529	0	15.5154	2.23549	8.59768	11.041	-0.287584	0	0	-0.132061	0	11.0557	-0.232287	0	10.5706	-0.100362	0
E2L1_AGGAAATCAACTTCTT	NK	-6.49399	4.63791	12.181	-0.117818	0	7.60818	-0.145778	0	13.04	0.450504	0	9.86032	-0.216308	0	12.029	-0.207257	0	12.444	1.59585	0
E2L1_AGGAAATCAGACTGCC	B	11.6284	5.92094	16.346	1.11383	0	10.6497	-0.24662	0	10.4798	-0.257006	0	10.8549	-0.19136	0	10.6623	-0.0784622	0	8.8572	-0.0492899	0
E2L1_AGGAAATCAGCACACC	B	12.9551	7.03632	16.6422	1.25493	7.73547	11.6282	-0.265846	0	11.491	-0.226042	6.74222	9.81509	-0.156573	0	8.23333	-0.222611	0	9.81509	-0.275797	0
E2L1_AGGAAATCAGGGTTGA	CD4 T	-4.34249	-6.06072	11.6876	-0.136566	0	14.8064	1.77196	0	11.4806	-0.155118	0	0	-0.109842	0	11.0098	-0.15709	0	8.6907	-0.147204	0
E2L1_AGGAAATCATCCTATT	CD8 T	5.76748	3.79127	10.9176	-0.11183	0	6.65465	-0.296765	0	16.9993	2.08263	7.19848	0	-0.0674887	0	9.5038	-0.115255	0	8.91983	-0.0526412	0
E2L1_AGGAAATGTAAGCTCT	Mono	-0.235298	13.6339	11.4473	-0.3585	0	13.1274	1.63539	7.8742	11.8617	-0.30245	0	10.3325	0.0295022	0	12.554	2.27553	9.54804	7.75309	-0.356586	0
E2L1_AGGAAATGTCGCTTAA	NK	-6.52958	5.05199	11.5833	-0.111819	0	6.99898	-0.265882	0	10.9994	0.862946	0	0	-0.214087	0	10.5838	-0.1984	0	11.3204	2.03105	0
E2L1_AGGAAATGTGTCATCA	NK	-6.91617	2.99067	12.8099	0.0256036	0	12.8392	-0.191746	0	11.2956	0.179751	0	0	-0.312008	0	10.0037	-0.246969	0	12.7395	1.55765	8.42673
E2L1_AGGAAATTCGAGTTGT	CD4 T	-4.96484	-3.5646	10.5783	-0.150543	0	15.2904	1.87777	6.83849	11.0318	-0.224936	0	10.1635	-0.229916	0	10.1635	-0.233952	0	11.1629	-0.114681	0
E2L1_AGGAAATTCGTCGGGT	Mono	0.207626	13.4994	11.2457	-0.361805	0	12.8047	1.66012	7.63516	11.629	-0.273606	0	9.66189	0.00973008	0	13.0865	2.03044	9.50434	9.98346	-0.309598	0
E2L1_AGGAAATTCTCGCCTA	CD8 T	0.615493	1.73237	11.0686	-0.242617	0	11.1812	-0.304025	0	16.2857	2.31445	7.42625	9.48495	-0.132728	0	10.4839	-0.123212	7.42625	11.4834	0.0117118	0
E2L1_AGGAAATTCTCTGACC	CD4 T	-5.43922	-5.02685	12.362	-0.158726	0	15.4839	1.62831	0	11.444	-0.176255	0	0	-0.288001	0	9.04252	-0.123175	0	10.8479	-0.211694	0
E2L1_AGGAAATTCTGGCCTT	Mono	2.99447	13.2844	11.2562	-0.330762	0	12.493	1.48498	8.69367	11.5917	-0.330762	0	7.86948	0.134694	0	12.0336	2.11519	8.11045	9.1877	-0.2683	0
E2L1_AGGAATAAGCAGTAAT	Mono	1.83742	12.7795	11.6809	-0.25935	0	11.4644	1.56745	0	6.04792	-0.316133	0	9.36075	0.258573	0	11.4745	2.11888	7.55905	9.77524	-0.254872	0
E2L1_AGGAATACACATAGCT	B	11.0915	6.57017	16.7611	0.914101	7.2334	11.5517	-0.240542	0	11.6709	-0.304907	0	8.5314	-0.183463	0	11.528	-0.193932	0	8.5314	-0.197632	0
E2L1_AGGAATACAGCAGACA	Mono	-2.61954	17.9888	10.9946	-0.140923	0	13.0854	1.59807	8.38371	11.1253	-0.347864	0	8.53831	0.030613	0	12.1786	2.10661	10.0588	9.12198	-0.189776	0
E2L1_AGGAATAGTAAGACCG	Mono	-1.04056	16.5478	11.0647	-0.389989	0	12.4887	1.69261	6.13861	10.957	-0.248985	0	10.0653	0.128096	0	13.5751	2.19666	9.92683	8.74542	-0.234297	0
E2L1_AGGAATAGTACAGCGA	B	13.2294	7.14818	16.9927	1.28022	0	11.8645	-0.277998	0	11.8821	-0.343026	0	8.21618	-0.289802	0	10.7971	-0.238331	6.50051	8.21618	-0.248996	0
E2L1_AGGAATAGTGCGACAA	CD8 T	2.73699	3.44027	11.0822	-0.146392	0	6.80609	-0.141586	0	17.0621	2.42075	10.1906	0	-0.212208	0	10.4976	-0.149598	0	7.91761	-0.0118689	0
E2L1_AGGAATAGTTTAGAGA	Mono	-2.28568	17.5745	11.6036	-0.339771	0	12.6435	1.49115	8.14146	11.1183	-0.233387	0	7.29044	0.184674	0	12.4909	2.18643	10.1376	9.28351	-0.339771	0
E2L1_AGGAATAGTTTCAGAC	CD4 T	-2.27441	-2.30355	9.49236	-0.251568	0	15.4071	2.05438	7.64289	11.5671	-0.207866	0	0	-0.1204	0	10.2285	-0.158626	0	10.7136	-0.149043	0
E2L1_AGGAATATCATTGCGA	CD4 T	-4.92411	-4.63892	10.3762	-0.14066	0	15.6604	1.71792	0	10.9706	-0.27683	0	8.05856	-0.27683	0	10.0545	-0.27683	0	10.639	-0.140463	0
E2L1_AGGAATATCTACAGGT	Mono	-3.73597	18.1558	10.448	-0.246758	0	12.3515	1.5993	5.70426	10.1111	-0.352243	0	0	0.250222	0	11.9498	2.01335	9.26363	8.45104	-0.141933	0
E2L1_AGGAATATCTATCGTT	CD8 T	7.21887	4.1453	12.0254	-0.110252	0	11.1957	-0.174189	0	17.0191	1.88071	8.63828	9.12078	-0.295211	0	10.1195	-0.174189	0	9.70488	0.0379076	0
E2L1_AGGAATATCTCTAGGA	Mono	-1.69959	17.6089	10.8259	-0.255788	0	12.5889	1.64706	7.5989	12.4631	-0.313127	0	8.50718	0.149865	0	13.1758	2.02374	10.9141	8.50718	-0.307794	0
E2L1_AGGAATATCTCTCTTC	CD4 T	-6.06177	-3.55219	10.411	-0.229626	0	15.3705	1.86265	0	11.3645	-0.23838	0	9.41209	-0.191294	0	10.7327	-0.117363	0	10.7327	-0.0551198	0
E2L1_AGGACGAAGGCAATGC	CD4 T	-5.48538	-3.49559	10.3647	-0.114649	0	15.3201	1.97748	0	10.337	-0.0239706	0	0	-0.102884	0	10.043	-0.181006	0	10.6276	-0.127514	0
E2L1_AGGACGAAGGTCACAG	CD4 T	-5.34612	-3.73379	11.4991	0.0168622	0	15.4932	1.97562	0	11.886	-0.0810255	0	8.18166	-0.141669	0	9.17917	-0.192575	0	11.1773	-0.0721232	0
E2L1_AGGACGACAAACGGCA	NK	-6.53925	5.59146	12.0082	-0.100159	0	7.90761	-0.226765	0	14.6947	0.836026	6.60798	10.5494	-0.369684	0	0	-0.211483	0	13.1335	1.45035	6.60798
E2L1_AGGACGACAATACCTG	Mono	-1.76305	18.2342	11.868	-0.140116	0	12.2134	1.78232	7.10966	11.0206	-0.248144	0	9.69939	0.0955099	0	13.1241	2.04236	8.4253	7.70458	-0.129744	0
E2L1_AGGACGACAGAGTGTG	B	13.6693	7.85394	16.9405	1.13964	0	10.978	-0.0917676	0	11.6222	-0.069626	0	8.35619	-0.103047	0	10.3529	-0.291043	0	8.35619	-0.291043	0
E2L1_AGGACGACATAAGATG	Mono	2.61054	15.3761	11.3668	-0.282937	0	7.53338	1.40639	0	6.42595	-0.217243	0	0	0.206285	0	11.6298	2.09673	10.0421	9.04708	-0.2104	0
E2L1_AGGACGACATCGGAAG	Mono	-0.948341	15.1378	11.1962	-0.343172	0	13.5701	1.71828	8.91439	10.2834	-0.250865	0	7.74295	0.194583	0	13.1958	1.97181	9.13636	7.74295	-0.235996	0
E2L1_AGGACGAGTAAGCTCT	Mono	-2.58072	16.9607	10.6954	-0.406541	0	13.3531	1.69929	7.2845	6.11265	-0.406541	0	9.52652	0.105401	0	12.2253	2.19571	8.27987	9.52652	-0.309383	0
E2L1_AGGACGAGTGCGCTCA	NK	-6.33944	6.42214	12.4435	-0.0476593	0	11.8183	-0.322359	0	12.0665	0.451912	0	10.2745	-0.322359	0	9.27569	-0.259453	0	12.8585	1.85271	7.31563
E2L1_AGGACGAGTGTTCGAT	CD4 T	-4.47258	-3.09015	10.6529	-0.146725	0	15.3806	1.84127	7.0126	12.0303	-0.11721	0	0	-0.18256	0	10.6529	-0.120036	0	9.65375	-0.153924	0
E2L1_AGGACGATCGCCGATG	Mono	-2.90284	13.8298	12.3128	-0.352411	0	14.3857	1.67253	8.6232	11.3255	-0.20659	0	7.85931	0.0163041	0	12.7602	2.09157	8.20938	10.1763	-0.350453	0
E2L1_AGGACGATCGTAGAGG	B	10.9435	6.70652	16.7673	0.864099	0	14.1795	-0.133831	0	11.5257	-0.315717	0	10.2332	-0.187843	0	10.5549	-0.211185	6.68518	9.23439	-0.315717	0
E2L1_AGGACGATCTTAGCTT	CD8 T	4.1494	-0.595529	10.5723	-0.180799	0	10.9306	-0.175583	0	16.8145	2.14446	6.35809	8.25418	-0.192068	0	9.83599	-0.288849	0	9.83599	-0.103692	0
E2L1_AGGACTTAGCCATTCA	NK	-8.91398	7.25593	12.3429	-0.208797	0	12.5073	-0.169901	0	13.296	0.127739	0	8.1	-0.178885	0	8.1	-0.277141	0	11.6801	1.59154	7.26678
E2L1_AGGACTTAGCGGGTTA	Mono	-0.956931	13.602	11.8326	-0.308305	0	12.8714	1.73621	6.127	11.2925	-0.253161	0	11.1166	0.0214819	0	13.1667	2.15251	9.27846	9.63235	-0.253644	0
E2L1_AGGACTTAGGTCGTCC	NK	-6.46646	4.90919	12.3884	-0.106199	0	11.8804	-0.256479	0	13.0756	0.0251277	0	9.2206	-0.259655	0	11.8035	-0.251639	0	12.5404	1.97588	9.03798
E2L1_AGGACTTCACTATGTG	Mono	2.07124	15.9851	10.7725	-0.258607	0	11.6497	1.46142	7.17959	12.624	-0.320385	0	7.32132	0.233945	0	12.5979	2.18224	10.6299	7.32132	-0.320385	0
E2L1_AGGACTTCAGAAGTGC	Mono	0.388837	12.8202	11.1679	-0.335412	0	12.4272	1.62634	0	10.8051	-0.35074	0	9.58417	0.0959582	0	13.1674	2.03112	10.3286	7.5898	-0.293974	0
E2L1_AGGACTTCAGGGAATC	Mono	3.11829	17.3467	11.2226	-0.281744	0	12.8562	1.15844	7.27293	10.2647	-0.217626	0	9.70013	0.162736	0	12.7647	2.5937	9.26592	8.70187	-0.210947	0
E2L1_AGGACTTCATCGTTCC	Mono	-3.47457	17.2068	10.6095	-0.322683	0	13.2942	1.6998	6.76838	11.585	-0.201872	0	9.47314	0.0264494	0	11.7934	1.96355	9.34227	8.15426	-0.201092	0
E2L1_AGGACTTGTATTTCCT	NK	-5.86322	5.2208	11.5397	0.0119597	0	7.34307	-0.227813	0	15.2147	0.220074	0	8.73528	-0.23125	0	10.7327	-0.291983	0	13.1244	1.59977	7.73136
E2L1_AGGACTTGTCACTTAG	Mono	-3.83403	17.0962	12.0343	-0.274332	0	13.0199	1.80955	7.03562	11.3826	-0.288187	0	9.16205	0.072807	0	12.9323	2.0262	10.026	9.57646	-0.278349	0
E2L1_AGGACTTGTCATCGCG	CD4 T	-3.95699	-5.19761	12.3203	-0.205625	0	15.3306	1.84486	7.02199	12.275	-0.0974272	0	8.51661	-0.273537	0	8.51661	-0.207637	0	11.3206	-0.0458471	0
E2L1_AGGACTTGTGAGTGAC	Mono	-2.19395	11.2103	11.8375	-0.400112	0	13.7327	1.73182	7.88258	11.849	-0.253752	0	11.3522	0.08167	0	10.4458	2.36048	0	8.44887	-0.350628	0
E2L1_AGGACTTGTGTCCTAA	Mono	-2.55693	15.4513	11.8478	-0.313805	0	12.7225	1.61841	8.17651	11.1985	-0.22215	0	10.0712	0.0667836	0	12.1208	1.98185	9.85115	9.84899	-0.252133	0
E2L1_AGGACTTGTTATCTGG	Mono	-4.88384	16.1421	11.4679	-0.309951	0	12.2647	1.59075	7.68843	11.6488	-0.313043	0	9.88393	0.170946	0	12.7895	2.16092	10.2676	9.4694	-0.250775	0
E2L1_AGGACTTTCGTGGCGT	CD8 T	1.65822	1.6507	12.2172	-0.219312	0	6.94222	-0.220518	0	16.2135	2.08763	9.5666	0	-0.284419	0	9.71613	-0.220518	0	0	0.141215	0
E2L1_AGGAGGTAGCGCCTAC	Mono	-0.673636	14.8375	11.4396	-0.323111	0	13.0059	1.58962	8.38886	11.2833	-0.220035	0	9.32587	0.00713039	0	13.0242	1.9191	10.1931	9.32587	-0.203865	0
E2L1_AGGAGGTAGCTCCATA	CD4 T	-1.49015	-0.341367	11.2801	-0.0757468	0	15.449	2.01623	7.79644	12.2741	-0.152764	0	0	-0.226916	0	10.6284	-0.153172	0	10.6284	-0.209125	0
E2L1_AGGAGGTCAACATCGT	CD4 T	-6.41811	-5.72918	10.2083	-0.1279	0	14.8126	1.75242	7.84411	11.386	-0.316972	0	8.88818	-0.173255	0	8.88818	-0.199925	0	10.6934	-0.144008	0
E2L1_AGGAGGTCACAGTCAT	Mono	-3.776	14.3428	11.719	-0.326687	0	13.3946	1.58544	8.72322	11.5379	-0.231546	0	8.81486	0.0606951	0	12.1339	2.03786	9.5697	8.81486	-0.270371	0
E2L1_AGGAGGTCAGTGCGCT	Mono	-1.24211	10.761	11.3484	-0.275999	0	14.1072	1.49248	8.25594	11.9763	-0.259647	0	11.4125	0.218094	5.95276	12.2106	2.29426	0	9.47536	-0.375554	0
E2L1_AGGAGGTCATGGGCAA	CD4 T	-1.80441	-0.254448	10.7976	-0.190279	0	15.2527	1.95989	6.6843	10.9124	-0.154597	0	8.80006	-0.214714	0	10.6051	-0.157197	7.67727	10.1201	-0.0844227	0
E2L1_AGGAGGTGTATGGAGC	CD8 T	3.77574	0.699083	11.173	-0.178241	0	10.5324	-0.250272	7.6871	17.1749	1.86138	7.6871	7.85666	-0.116319	0	9.43746	-0.179575	0	9.85198	-0.0684794	0
E2L1_AGGAGGTGTCCCTGTT	CD4 T	-4.66398	-2.97081	10.9636	-0.267415	0	15.4891	1.81965	8.2623	11.5468	-0.146509	0	0	-0.100225	0	11.478	-0.148524	0	10.4785	-0.0697088	0
E2L1_AGGAGGTGTGCACATT	NK	-6.94488	6.22648	12.0919	-0.0444042	0	7.36774	-0.260006	0	11.4704	0.0351726	0	9.09422	-0.263167	0	11.0922	-0.0637602	0	13.3396	1.65144	8.45615
E2L1_AGGAGGTTCTCCATAT	Mono	2.47919	16.3966	11.9631	-0.285246	0	13.7528	1.27149	7.35965	9.62602	-0.0935843	0	8.64439	0.171637	0	13.2259	2.23494	9.35305	8.64439	-0.214704	0
E2L1_AGGATAAAGAAAGCGA	Mono	1.56383	18.7793	10.9106	-0.284348	0	12.7667	1.8372	7.15231	10.7279	-0.33744	0	9.91129	0.141163	0	11.8577	2.05289	9.7288	8.6909	-0.280161	0
E2L1_AGGATAAAGAGTCAGC	NK	-9.08137	2.68752	11.8488	-0.0854618	0	7.16693	-0.342029	0	14.061	0.371065	8.74121	0	-0.186208	0	10.1127	-0.215062	0	10.8491	1.47729	0
E2L1_AGGATAAAGCGACTGA	CD4 T	-2.32241	-2.76821	11.0496	-0.200465	0	15.0983	1.61871	0	11.0787	-0.209899	0	10.2428	-0.214598	0	10.2428	-0.0334851	0	9.82812	0.0236881	0
E2L1_AGGATAACAATTGTGC	DC	-3.89174	12.6486	11.4377	-0.314057	0	13.4572	1.19548	6.65315	12.3284	-0.432466	0	11.4377	1.09614	0	10.0236	0.829661	0	0	-0.403591	0
E2L1_AGGATAACAGAGTTGG	Mono	-1.81039	15.4619	10.6056	-0.220603	0	12.6838	1.63244	8.99574	10.9267	-0.282723	0	10.6056	0.165043	0	13.2371	2.16306	10.316	8.87081	-0.093218	0
E2L1_AGGATAAGTCGTTCAA	CD4 T	-2.3796	-2.53638	11.4618	-0.234465	0	15.6527	1.7273	8.01125	11.3769	-0.297906	0	0	-0.146243	0	10.8771	-0.190057	7.01683	10.8771	0.0307115	0
E2L1_AGGATAAGTCTGTAGT	CD8 T	3.47888	-0.957043	12.1882	0.0383915	0	12.0748	-0.287911	0	16.6356	1.85942	8.23787	9.60475	-0.228853	0	10.6038	0.03737	0	8.6066	-0.207761	0
E2L1_AGGATAAGTTGCAAGG	CD8 T	2.59308	2.6908	11.5848	-0.22915	0	11.5957	-0.168063	0	16.8492	2.08329	9.87809	8.00498	-0.233602	0	10.5853	-0.292586	0	0	-0.0656844	0
E2L1_AGGATAATCATTGCGA	CD4 T	-6.1193	-5.15182	11.1387	-0.116727	0	15.7353	2.20721	0	11.6462	-0.195647	0	9.33296	-0.154559	0	9.91718	-0.174175	0	11.1387	0.0826779	0
E2L1_AGGATAATCCATGAGT	NK	-9.8976	2.36367	11.609	-0.000864737	0	6.96527	-0.0873554	0	11.8708	0.168582	0	8.6122	-0.168887	0	9.61036	-0.158424	0	12.3092	1.61418	0
E2L1_AGGATAATCGCCTTTG	Mono	3.80757	17.3739	10.811	-0.241506	0	10.1229	1.42111	7.08272	6.00161	-0.185303	0	8.00848	0.118575	0	11.8106	2.18793	9.65878	8.59157	-0.172846	0
E2L1_AGGATCTAGAACAGGA	B	14.854	6.0968	15.9788	0.920145	0	12.3267	-0.245343	0	11.0022	-0.255884	0	9.75168	-0.129582	0	11.1657	-0.254067	0	9.16755	-0.203175	0
E2L1_AGGATCTAGGAAAGAC	B	11.9776	7.60087	16.6323	1.25359	6.96765	11.3512	-0.30265	0	11.6308	-0.249373	0	9.33994	-0.182023	0	11.3383	-0.137308	0	10.6605	-0.14282	0
E2L1_AGGATCTAGTGGATTA	CD4 T	-4.92344	-1.78069	11.5922	-0.148772	0	15.6432	1.97948	8.32115	10.776	-0.224855	0	9.13486	-0.28277	0	9.71896	-0.22582	0	9.13486	-0.0905346	0
E2L1_AGGATCTAGTGTGTTC	Mono	-1.8162	17.5315	10.9615	-0.343593	0	13.0583	1.51461	6.66379	11.1167	-0.290218	0	9.50337	0.0359163	0	13.7683	2.11633	9.4589	9.08899	-0.225722	0
E2L1_AGGATCTCATCCTTGC	CD4 T	-2.53863	-2.22998	12.8324	0.0947842	0	15.3401	1.43147	0	11.2368	-0.0783215	0	0	-0.207522	0	10.833	-0.264837	0	10.833	-0.136406	0
E2L1_AGGATCTCATGAGAAT	Mono	-4.62088	15.6276	11.0364	-0.398952	0	13.5718	1.84285	7.13545	10.4915	-0.401427	0	9.23072	0.0761964	0	12.3579	2.10687	8.71356	9.55217	-0.343527	0
E2L1_AGGATCTCATGATCTG	Mono	-2.81582	9.87281	10.9382	-0.371075	0	13.4696	1.78309	8.64919	11.6474	-0.329874	0	10.5234	0.112209	5.86323	11.5229	2.17486	6.85079	8.94039	-0.320742	0
E2L1_AGGATCTCATGGGATG	B	14.5639	7.16872	16.7302	0.919318	0	11.5036	-0.171879	0	12.31	-0.0558619	0	8.72796	-0.154892	0	11.3101	-0.182547	0	10.3107	-0.0558619	0
E2L1_AGGATCTTCAGCTGAT	CD8 T	5.10156	-0.936534	11.9921	-0.309361	0	7.33321	-0.195161	0	16.7617	1.73803	7.66867	9.29362	-0.201172	0	10.8771	-0.252261	0	9.29362	0.0859559	0
E2L1_AGGATCTTCCAACACA	Mono	-1.26071	15.8531	10.6596	-0.328418	0	13.2926	1.672	8.36836	11.2241	-0.289347	0	8.66231	0.153195	0	12.7464	1.9902	9.36618	9.66053	-0.275472	0
E2L1_AGGATCTTCGCACGAC	Mono	-3.02472	18.0099	11.2901	-0.272702	0	13.4124	1.80868	5.97482	9.84812	-0.207644	0	7.97334	0.192351	0	13.36	2.35012	10.3451	8.55639	-0.14709	0
E2L1_AGGATCTTCTGCGGCA	Mono	0.967268	20.1571	11.4252	-0.406843	0	11.6456	1.58847	7.68593	11.0025	-0.247854	0	8.31375	0.0500587	0	11.2484	2.28288	10.0726	8.31375	-0.309899	0
E2L1_AGGCATTAGAAATTCG	CD4 T	-3.46637	-3.69066	11.1832	-0.110099	0	15.4989	1.76331	6.95052	11.6943	-0.182344	0	0	-0.248799	0	10.1838	-0.0237502	0	9.76915	-0.121828	0
E2L1_AGGCATTAGACGTCCC	CD8 T	6.05834	3.40738	9.46753	-0.283851	0	11.3028	-0.176661	0	17.328	1.8953	8.465	7.47363	-0.185204	0	9.78905	-0.122555	0	7.47363	0.0731838	0
E2L1_AGGCATTAGGCTAAAT	CD4 T	-1.55865	-0.678276	10.5933	-0.20297	0	15.2565	1.92379	6.66078	12.7297	-0.269736	0	7.79153	-0.219871	0	10.5933	-0.0207072	0	10.5933	-0.107617	0
E2L1_AGGCATTAGTTAGTAG	B	15.7463	5.57297	15.9706	1.0589	0	10.8279	-0.236231	0	11.338	-0.247011	0	9.93492	-0.109362	0	10.6713	-0.300916	0	8.3529	-0.247011	0
E2L1_AGGCATTCAATTGGTC	NK	-4.70669	3.43033	12.4036	-0.107453	0	7.14545	-0.359327	0	12.5646	0.0913789	0	10.0827	-0.25954	0	11.6668	-0.359327	6.96056	12.782	1.68951	6.96056
E2L1_AGGCATTCACACGGAA	Mono	-1.1571	16.853	11.1698	-0.266494	0	13.1192	1.58274	8.5034	10.6712	-0.26488	0	7.59172	-0.0011465	0	12.6288	1.99356	8.82453	9.90766	-0.372525	0
E2L1_AGGCATTCACTGGCCA	CD8 T	5.87721	0.734571	11.2037	-0.178561	0	10.6423	-0.109517	0	17.2007	1.71923	0	8.62179	-0.250261	0	10.619	-0.109517	0	9.94152	-0.069304	0
E2L1_AGGCATTCAGCCATTA	Mono	-1.6379	18.9552	10.7766	-0.329723	0	12.0053	1.64752	7.8623	11.2725	-0.0205996	0	8.08068	0.122473	0	12.8035	2.28432	9.44313	9.07801	-0.327594	0
E2L1_AGGCATTGTGAATATG	Mono	-3.66089	9.67226	10.3685	-0.37292	0	12.9021	1.74797	7.58184	10.3909	-0.265832	0	10.9896	0.232835	6.58935	11.368	2.26201	8.16429	7.67406	-0.262958	0
E2L1_AGGCATTGTGCGTCGT	CD8 T	2.84832	1.37016	11.5978	-0.263129	0	6.95966	-0.185627	7.84247	16.6115	2.14378	7.84247	9.59916	-0.197987	0	9.59916	-0.125606	0	9.59916	0.0662509	0
E2L1_AGGCATTTCCGCATAA	Mono	2.19468	13.4128	10.555	-0.21662	0	11.9802	1.32533	0	10.8766	-0.292624	0	6.76006	0.211793	0	11.8764	2.15764	7.50154	9.07131	-0.292624	0
E2L1_AGGCCACAGGGCAACT	CD4 T	-3.41358	-2.4966	9.57207	-0.124976	0	15.6745	1.82413	8.26973	11.4482	-0.202139	0	9.57207	-0.147615	0	10.5711	-0.144638	0	10.3786	0.00968666	0
E2L1_AGGCCACAGGTAATCA	NK	-5.61037	6.71762	12.2532	-0.273368	0	11.689	-0.246619	0	11.5378	-0.0172358	0	9.0856	-0.101769	0	11.4054	-0.295308	0	13.941	2.00141	0
E2L1_AGGCCACCAAGGATGC	Mono	1.54625	20.8669	10.9334	-0.302565	0	12.7012	1.53391	7.01664	10.071	-0.0641776	0	9.04231	0.167565	0	11.9875	2.42488	10.0069	7.24178	-0.23676	0
E2L1_AGGCCACCAGGTACGA	B	10.5847	7.59158	15.164	1.17315	0	12.0274	-0.124647	0	12.0553	-0.251812	0	8.70801	-0.31105	0	11.5124	-0.203922	0	9.70628	-0.259271	0
E2L1_AGGCCACCATCGCTAA	Mono	1.93058	19.0841	11.1775	-0.328858	0	12.0351	1.31093	0	10.2199	-0.212185	0	8.65684	0.264155	0	11.9016	2.18335	10.0153	8.65684	-0.209078	0
E2L1_AGGCCACGTAACTTCG	Mono	-1.59527	17.1951	11.5767	-0.355752	0	13.3228	1.46981	9.77289	11.7984	-0.305255	0	8.57999	0.199951	0	12.6639	2.25929	8.63736	10.1624	-0.355752	0
E2L1_AGGCCACGTCTCGGAC	NK	-5.2549	6.25775	11.6182	-0.0735739	0	12.9574	-0.223366	0	12.089	0.214579	0	0	-0.1661	0	11.2964	-0.218131	7.53741	13.2029	1.32734	0
E2L1_AGGCCACGTGGTTTAC	Mono	-4.44834	15.4471	11.1924	-0.302303	0	13.0286	1.38972	7.75401	11.4152	-0.252857	0	8.61052	0.129883	0	11.9995	1.97163	9.33451	8.61052	-0.241898	0
E2L1_AGGCCACTCATGGGAG	Mono	-2.22557	14.9041	11.5425	-0.323815	0	13.1975	1.86152	8.55567	11.1893	-0.321814	0	0	0.0324123	0	12.9828	1.97699	9.87529	10.543	-0.319892	0
E2L1_AGGCCACTCCATGCAA	B	12.9248	6.98341	15.6914	0.972064	0	12.0313	-0.314235	0	11.1901	-0.211827	0	9.39892	-0.198302	0	9.98317	-0.314235	0	9.39892	-0.263031	0
E2L1_AGGCCACTCGGCTGTG	CD8 T	4.5018	0.122799	11.2658	-0.0483118	0	11.2387	-0.245213	0	17.0088	1.75266	6.69423	7.94909	-0.193056	0	10.5292	-0.245213	0	10.5292	-0.0786598	0
E2L1_AGGCTGCAGGTTCAGG	Mono	0.893235	19.6418	10.5501	-0.253915	0	12.5589	1.55696	0	10.3989	-0.166957	0	8.23204	0.123473	0	11.62	1.91186	9.35567	9.55109	-0.304944	0
E2L1_AGGCTGCCAAGGACAC	CD8 T	5.70769	3.8443	11.6449	-0.204341	0	7.12561	-0.025536	0	16.8388	1.43409	10.4334	9.18753	-0.204341	0	9.77167	-0.204341	0	0	0.140497	0
E2L1_AGGCTGCCACCCTATC	NK	-4.83023	4.413	12.2291	-0.198461	0	7.39343	-0.288758	0	12.3518	0.375443	0	9.0616	-0.23954	0	11.6443	-0.27606	0	12.2291	1.93574	8.23333
E2L1_AGGCTGCCACGCTTAA	CD4 T	-3.66011	-4.62506	11.9489	-0.115414	0	15.1626	1.61492	7.28999	11.8399	-0.258879	0	9.49115	-0.258879	0	10.0754	-0.258879	0	10.8119	-0.126865	0
E2L1_AGGCTGCCATGTTACG	Mono	-2.56266	15.9134	11.7163	-0.331527	0	12.5442	1.6521	7.49496	10.778	-0.285538	0	9.39611	0.112047	0	12.7161	1.96253	8.49096	9.07471	-0.275346	0
E2L1_AGGCTGCGTCCCGGTA	NK	-7.5077	3.31217	11.3954	-0.139902	0	11.7866	-0.230382	0	15.8321	0.516894	8.24481	8.39912	-0.236328	0	10.3959	-0.221321	0	12.9186	1.74299	0
E2L1_AGGCTGCTCAACGTGT	CD8 T	0.936716	3.23519	9.18502	-0.137276	0	11.1962	-0.0559286	0	16.4953	1.62926	10.2931	8.18749	-0.0646561	0	10.7683	-0.221751	0	9.76915	-0.0576663	0
E2L1_AGGCTGCTCAATCTCT	Mono	-1.79455	16.6632	10.9007	-0.0778741	0	12.1355	1.78088	0	10.9012	-0.416945	0	10.3162	0.0933729	0	12.6845	2.06708	10.0918	10.5384	-0.318312	0
E2L1_AGGCTGCTCGAACGCC	Mono	-0.89204	13.5515	11.9508	-0.235282	0	13.3371	1.53662	8.54241	12.2163	-0.241724	0	0	0.14312	0	12.3658	2.11368	7.95938	0	-0.281353	0
E2L1_AGGCTGCTCGTGAGAG	Mono	1.20217	19.6829	10.3524	-0.0516658	0	12.9662	0.614951	9.51674	5.4685	-0.167516	0	9.93774	0.376699	0	11.5217	2.29426	9.51674	8.35572	-0.167516	0
E2L1_AGGGAGTAGAGCCGAT	CD4 T	-4.68005	-3.13617	10.8191	-0.16014	0	15.4347	2.12798	6.78125	11.4041	-0.288938	0	0	-0.186302	0	11.5557	0.00341609	0	9.81986	-0.0561279	0
E2L1_AGGGAGTAGCATCTTG	B	15.5208	4.91018	15.5553	1.17155	0	6.41601	-0.196641	0	9.70246	-0.267379	0	7.41404	-0.260706	0	8.99335	-0.108828	0	8.99335	-0.166324	0
E2L1_AGGGAGTAGCCTGTCG	Mono	-0.956374	9.70146	11.5269	-0.355782	0	7.78543	1.49945	8.11236	6.55578	-0.201474	0	11.8488	0.17439	6.53779	0	2.22335	0	9.52838	-0.298988	0
E2L1_AGGGAGTAGGAAGTAG	NK	-7.09162	5.93187	10.7459	-0.206335	0	7.1848	-0.283346	0	14.0647	0.111583	0	10.1613	-0.283346	0	10.1613	-0.212261	0	11.9678	1.63094	0
E2L1_AGGGAGTAGGTAGATT	B	15.8011	6.58115	16.1975	1.37661	0	11.4353	-0.158248	0	11.6114	-0.235994	0	10.8495	-0.291526	0	10.8495	-0.234079	0	11.6566	-0.228446	0
E2L1_AGGGAGTAGGTTCTTG	CD8 T	0.977509	1.90768	11.8683	-0.235452	0	11.6575	-0.229831	0	16.9357	2.15387	9.5045	9.17003	-0.0415753	0	9.75416	-0.131122	0	10.4905	0.194176	0
E2L1_AGGGAGTCACCTATCC	Mono	2.07294	16.1101	11.2595	-0.342026	0	11.9373	1.6048	7.16186	9.95577	-0.297803	0	10.2601	0.0636573	0	13.0063	1.9313	11.1066	9.77511	-0.339948	0
E2L1_AGGGAGTCACGTCTCT	Mono	1.36627	12.5497	11.5169	-0.280436	0	13.7158	1.51198	8.74068	10.6378	-0.335022	0	10.38	0.177498	0	12.3792	2.11239	9.22514	8.06238	-0.222318	0
E2L1_AGGGAGTCACTTTAGG	NK	-8.77718	2.94564	11.0763	-0.104377	0	11.4217	-0.23854	0	12.221	0.336485	0	10.8134	-0.249833	0	9.4927	-0.101177	0	11.9505	2.03344	7.55368
E2L1_AGGGAGTGTGCGTCGT	CD8 T	2.97441	1.17402	9.9107	-0.20022	0	11.0347	-0.201495	0	17.1928	1.97923	7.87199	0	-0.205054	0	8.9122	-0.201495	0	0	-0.17117	0
E2L1_AGGGAGTTCGTCAAAC	Mono	0.729818	17.5305	11.6923	-0.379171	0	13.5046	1.73909	8.65357	10.8529	-0.281874	0	8.63656	0.236165	0	12.9308	2.36714	11.373	9.37208	-0.325455	0
E2L1_AGGGCCTAGTACCATC	Mono	2.27268	16.4245	11.19	-0.300674	0	13.3621	1.65206	7.70458	10.4683	-0.303811	0	9.38419	0.0250652	0	12.4697	2.22742	10.6985	9.38419	-0.298365	0
E2L1_AGGGCCTAGTGCTAGG	CD8 T	5.44642	0.744168	11.1513	-0.249369	0	6.90143	-0.0684806	0	16.8401	2.31741	7.7689	0	-0.198714	0	9.92976	-0.07696	0	8.34776	0.0743944	0
E2L1_AGGGCCTCAAACCGGA	NK	-5.99247	6.24561	11.8167	-0.213784	0	7.2663	-0.241395	0	14.8006	0.33862	0	10.0104	-0.303353	0	10.5949	-0.160599	0	13.0092	1.86991	0
E2L1_AGGGCCTCAACCACGC	CD8 T	1.18837	2.00904	11.7561	-0.135469	0	6.82698	-0.262279	0	16.711	2.21093	10.2862	0	-0.265318	0	10.6191	-0.146769	0	8.30089	-0.013279	0
E2L1_AGGGCCTCAACTGCTA	NK	-6.38617	4.61682	11.9172	0.00027122	0	12.1059	-0.208434	7.32337	14.0422	0.43322	7.32337	0	-0.104718	0	10.5028	-0.324596	0	12.6175	1.50767	0
E2L1_AGGGCCTCAAGCCTGC	B	14.4979	6.40643	15.8097	1.35895	0	10.9614	-0.246016	0	10.9759	-0.309108	0	10.1527	-0.309108	0	10.1527	-0.254719	0	9.15397	-0.256532	0
E2L1_AGGGCCTCACGCGGTT	Mono	-1.3145	15.9389	10.4505	-0.351987	0	12.1697	1.70352	8.42127	11.3188	-0.354741	0	11.0351	0.166807	0	12.6721	2.15458	10.2662	0	-0.299268	0
E2L1_AGGGCCTCAGTTGTCA	Mono	-1.22897	9.24476	10.367	-0.327533	0	14.2961	1.54631	0	11.9252	-0.378824	0	10.0453	0.0332294	0	10.6298	2.09489	7.2475	11.0447	-0.378824	0
E2L1_AGGGCCTCATTGACTG	CD8 T	0.291097	2.46064	11.8175	-0.26272	0	10.8051	-0.0929606	0	16.6059	2.05505	9.13344	10.0111	-0.0510015	0	10.0111	-0.0360161	0	11.3322	-0.00574281	7.14113
E2L1_AGGGCCTGTCTAGGCC	B	14.4612	5.61896	16.3769	1.39654	8.71604	7.16053	-0.304866	0	6.36812	-0.304866	0	8.49212	-0.184596	0	11.0737	-0.140013	0	8.49212	-0.145508	0
E2L1_AGGGCCTGTCTAGTGT	CD4 T	-4.09311	-1.86531	11.727	-0.174705	0	15.2844	2.10472	0	10.2683	-0.191776	0	0	-0.150114	0	10.4646	-0.161611	0	10.7274	-0.0115044	0
E2L1_AGGGCCTTCCGTTTCG	CD8 T	5.64845	4.66726	11.0557	0.0138911	0	6.6036	-0.166961	0	16.7636	2.03136	0	9.47212	-0.181622	0	8.88818	-0.17519	0	9.88665	-0.0107132	0
E2L1_AGGGCCTTCCTTCTTC	CD4 T	0.150359	-2.3137	10.5266	-0.102867	0	15.3579	1.56524	0	10.79	-0.250347	0	0	-0.147945	0	10.2049	-0.0610049	0	10.2049	-0.0725919	0
E2L1_AGGGCCTTCGCAGTGC	CD8 T	6.37326	4.09284	11.003	-0.26027	0	6.9783	-0.146683	0	16.972	2.17845	8.6836	9.58915	-0.155736	0	9.58915	-0.261351	0	9.00512	-0.171255	0
E2L1_AGGGCCTTCTATACTC	NK	-4.37986	4.18743	12.7354	-0.116256	0	12.3968	-0.0853026	0	11.7359	0.0898898	0	9.15275	-0.165047	0	10.736	-0.286865	0	12.8508	1.45968	0
E2L1_AGGGCTCAGCAGAAAG	DC	-4.87582	12.4734	10.2965	-0.303873	0	14.0226	1.15324	6.54436	13.1369	-0.356279	0	9.97481	1.19414	0	8.97625	0.854946	5.55974	9.97481	-0.276616	0
E2L1_AGGGCTCAGCCTTTCC	CD8 T	4.13309	-1.28705	11.9404	-0.278773	0	11.3685	-0.225116	0	16.5904	2.17765	8.48902	8.35948	-0.171611	0	10.6779	-0.279805	0	8.35948	-0.193865	0
E2L1_AGGGCTCAGCGGGTTA	Mono	2.14433	19.2429	11.0146	-0.302972	0	11.3102	1.60378	7.62108	9.47628	-0.254235	0	10.0977	0.0532709	0	12.971	2.06251	10.3153	8.51538	-0.35793	0
E2L1_AGGGCTCAGCTCTGTA	NK	-4.83964	5.68986	11.9572	-0.0398838	0	11.5504	-0.189247	0	11.5496	0.312139	0	8.79017	-0.252567	0	11.1095	-0.114428	0	13.5944	1.35889	0
E2L1_AGGGCTCAGTAATTGG	CD8 T	3.95362	-1.98481	11.8721	-0.321645	0	10.9777	-0.203486	0	16.3858	2.20864	6.52525	8.62745	-0.217614	0	10.9465	-0.203486	0	9.2112	-0.169726	0
E2L1_AGGGCTCAGTTTCAGC	NK	-6.82311	5.3127	12.6763	-0.207618	0	12.0684	-0.168973	0	11.705	0.227573	0	0	-0.293307	0	11.3547	-0.0494436	0	9.35634	1.70804	0
E2L1_AGGGCTCGTAACATGA	B	12.1041	7.51547	16.8316	1.49821	6.46693	11.6158	-0.361674	0	12.0737	-0.316746	0	0	-0.209088	0	10.6746	-0.215114	0	10.9375	-0.226889	0
E2L1_AGGGCTCGTGGGAGAG	B	15.2188	5.14574	16.3283	1.24702	0	10.7442	-0.20106	0	10.9341	-0.270693	0	0	-0.207816	0	10.5655	-0.268978	0	8.98241	-0.171217	0
E2L1_AGGGCTCTCAACCTCC	CD4 T	-4.64696	-3.69612	10.5888	-0.213657	0	15.439	1.53237	0	11.4387	-0.110162	0	0	-0.183794	0	10.5888	-0.153375	0	10.5888	0.0574214	0
E2L1_AGGGCTCTCGTGCAGC	Mono	3.06683	16.5484	11.2209	-0.259531	0	11.3745	1.36083	0	10.5199	-0.262977	0	8.41714	0.173547	0	12.6985	2.33472	9.98335	9.0007	-0.320403	0
E2L1_AGGGTCCAGAATCTAG	NK	-6.23147	6.28859	12.5742	-0.14848	0	6.97167	-0.235868	0	13.3343	0.357375	0	0	-0.298366	0	11.5745	-0.298366	0	9.99047	1.7912	0
E2L1_AGGGTCCAGACCCGCT	NK	-5.58736	6.4108	12.487	-0.00796777	0	12.722	-0.171488	0	14.8978	0.0663746	0	8.78954	-0.178187	0	11.1089	-0.228912	0	12.6934	1.58842	7.5174
E2L1_AGGGTCCAGATGGCGT	CD8 T	6.34302	-1.2853	11.0993	-0.219899	0	10.9929	-0.158247	0	16.7811	2.00064	8.80295	8.51766	-0.10533	0	9.51569	-0.283923	0	9.51569	-0.122339	0
E2L1_AGGGTCCCAGAGGTTG	CD8 T	3.72556	1.86559	10.3015	-0.260863	0	12.1691	-0.191785	0	16.8395	2.1365	8.84394	0	-0.260863	0	10.3015	-0.122708	0	9.56533	-0.0441455	0
E2L1_AGGGTCCCATCGTGCG	Mono	-0.314742	14.4172	10.8671	-0.23985	0	13.5172	1.54206	0	10.3384	-0.304593	0	0	0.102505	0	13.0991	1.99916	9.44806	9.86783	-0.237153	0
E2L1_AGGGTCCGTATCAGGG	B	14.6802	5.29717	15.7673	1.22438	0	11.4211	-0.123791	0	6.75216	-0.0900733	0	9.59916	-0.141073	0	11.1829	-0.213352	0	11.1829	-0.215379	0
E2L1_AGGGTCCTCAGCTAGT	CD4 T	-2.50237	-2.3796	10.4416	-0.159319	0	15.3743	1.85925	6.45872	11.6109	-0.0613597	0	7.64047	-0.277808	0	9.9566	-0.281751	0	9.63504	-0.164794	0
E2L1_AGGGTCCTCCACGTCT	Mono	0.763951	14.9313	12.1801	-0.358798	0	12.9705	1.56741	8.03489	6.3965	-0.361513	0	9.67909	0.117118	0	13.2218	2.02765	8.61802	10.6782	-0.306849	0
E2L1_AGGGTCCTCGACACTA	NK	-7.07476	5.96193	11.8518	-0.178992	0	7.31642	-0.20006	0	13.9587	0.471358	0	0	-0.318192	0	10.4374	-0.318192	0	12.4366	1.77937	0
E2L1_AGGGTCCTCTAAGCGT	NK	-4.61714	3.97219	11.8465	0.0157023	0	6.94529	-0.280261	0	14.7567	0.0908185	0	8.84923	-0.218134	0	10.8469	0.00375215	0	12.7532	1.30326	8.61614
E2L1_AGGGTGAAGAACGCGT	Mono	-1.10991	8.83099	11.9763	-0.329314	0	14.1303	1.67054	7.80575	12.5478	-0.332196	0	10.9766	0.083685	0	8.39525	2.23339	0	10.7137	-0.274146	0
E2L1_AGGGTGAAGACGAAGA	Mono	-3.37294	16.8206	12.1014	-0.38621	0	12.7495	1.58562	0	10.7635	-0.33873	0	8.52003	0.101656	0	12.2713	2.00535	11.1112	9.51806	-0.0716527	0
E2L1_AGGGTGAAGGGACTGT	Mono	-3.13381	10.0838	13.0382	-0.153213	0	12.9392	1.60428	8.07726	14.5693	-0.266397	0	8.75593	0.173302	6.50294	10.9233	2.1762	0	7.75927	-0.144287	0
E2L1_AGGGTGAAGTAGAGTT	NK	-6.83129	4.69193	12.5041	-0.0674799	0	12.0904	-0.105557	0	14.8052	0.22506	8.65728	0	-0.23532	0	11.2415	-0.158429	0	12.5041	1.72343	0
E2L1_AGGGTGACAATCCAGT	Mono	-4.05239	10.306	11.3539	-0.337722	0	13.0146	1.71495	8.09402	10.8686	-0.387526	0	10.9135	0.204817	0	11.1935	2.343	0	7.11586	-0.283767	0
E2L1_AGGGTGACACTATCCC	NK	-8.57548	5.31794	11.813	-0.237135	0	13.0678	-0.157964	0	12.62	0.410039	0	10.0067	-0.237135	0	10.0067	-0.0658671	0	12.0056	1.10234	8.58054
E2L1_AGGGTGACACTGGACC	Mono	2.69462	20.7885	10.8995	-0.335643	0	11.4202	1.53346	7.69982	11.7015	-0.164266	0	7.78984	0.0874035	6.70674	11.199	2.21851	9.69461	8.52419	-0.206524	0
E2L1_AGGGTGACATGTCGTA	NK	-5.72865	4.12053	11.9596	-0.161306	0	7.21866	-0.248517	0	13.2568	0.369685	0	9.15438	-0.25177	0	10.7377	-0.177866	0	11.4743	1.44904	8.49083
E2L1_AGGGTGAGTACAGTCT	Mono	1.95035	13.8076	10.8343	-0.314452	0	12.7278	1.53756	8.71378	11.4395	-0.217002	0	9.37628	0.0738049	0	12.4188	2.1614	9.84941	9.69777	-0.256769	0
E2L1_AGGGTGAGTCGCGTTG	Mono	3.07461	16.6079	11.2607	-0.361786	0	7.31933	1.60459	0	11.0374	-0.302933	0	8.9411	0.151774	0	12.5629	2.22073	10.4401	9.67689	-0.248923	0
E2L1_AGGGTGAGTGAATGAT	Mono	-2.32823	20.291	10.8409	-0.250668	0	13.1615	1.66727	6.76807	9.72275	-0.433687	0	6.57003	0.0414587	0	10.7651	1.9421	8.56594	9.25756	-0.290703	0
E2L1_AGGGTGAGTTTCAGAC	CD4 T	-5.40375	-4.823	11.7036	-0.0706157	0	15.3414	1.50673	7.20897	12.3148	-0.157371	0	0	-0.220974	0	10.4412	-0.0725512	0	10.704	-0.0853874	0
E2L1_AGGGTGATCAGTCAGT	CD4 T	-2.54072	-4.6739	11.9638	-0.188505	0	15.1489	2.22156	0	11.279	-0.078397	0	0	-0.143283	0	10.6425	-0.164154	0	10.3796	0.0355774	0
E2L1_AGGGTGATCCTTCGAC	CD4 T	-2.64691	-2.74067	10.5175	-0.147752	0	15.5004	2.25794	0	10.5942	-0.222578	0	0	-0.183622	0	9.5185	-0.166881	0	10.9323	-0.159104	0
E2L1_AGGGTGATCGGTATGT	Mono	-3.66405	19.6158	10.6893	-0.301256	0	12.2288	1.69536	0	10.912	-0.351725	0	10.5739	0.0279505	0	10.1591	2.12185	5.77636	10.311	-0.139507	0
E2L1_AGGGTTTAGAGAACCC	Mono	-0.330768	20.7225	10.1354	-0.213422	0	10.7967	1.51491	8.10341	10.6576	-0.322473	0	9.03734	0.0741334	6.5289	10.9284	2.03676	9.10078	8.55301	-0.317262	0
E2L1_AGGGTTTAGAGGTATT	CD8 T	5.79943	-2.79436	13.3119	-0.205248	0	11.2633	-0.20649	0	16.4108	1.62148	0	8.45792	-0.209952	0	11.0395	0.0566769	0	9.45587	-0.103103	0
E2L1_AGGGTTTAGAGTGAAG	Mono	2.40299	13.123	11.4175	-0.355944	0	12.9596	1.60151	8.40964	11.3799	-0.303284	0	7.61701	0.0222013	0	13.0692	1.89354	10.1436	9.19706	-0.289343	0
E2L1_AGGGTTTAGCGCACAA	NK	-6.1246	6.87995	12.3452	-0.148359	0	7.38001	-0.237447	0	7.04099	0.214414	0	0	-0.299537	0	11.1756	-0.232378	0	13.6346	1.75325	7.51845
E2L1_AGGGTTTCAATCGAAA	Mono	-4.10898	15.1612	11.3599	-0.368377	0	13.5517	1.58601	7.48215	12.1966	-0.267631	0	9.66072	0.211157	0	12.7884	1.90576	9.47609	7.66606	-0.257137	0
E2L1_AGGGTTTCAGGATGAC	Mono	-2.98883	16.0067	11.4486	-0.26106	0	13.293	1.46926	8.16457	11.7369	-0.317899	0	8.75098	0.101475	0	12.5028	2.1643	7.58212	9.33482	-0.368647	0
E2L1_AGGGTTTCATCATTTC	CD8 T	0.23395	2.44974	12.0954	-0.0164173	0	6.80488	-0.080527	0	16.7163	1.97209	9.32556	0	-0.314859	0	9.29002	-0.123184	0	10.6106	0.0757723	0
E2L1_AGGGTTTGTACGCTTA	CD8 T	7.77297	4.3085	10.6822	-0.152335	0	6.87588	-0.217745	0	17.168	2.20573	0	0	-0.101634	0	9.94577	-0.0286496	7.1076	8.36373	-0.107353	0
E2L1_AGGGTTTGTCTGTAAC	CD4 T	-3.46631	-2.71135	9.9828	-0.120595	0	15.288	1.92203	0	11.7744	-0.145758	0	9.56824	-0.207586	0	7.98707	-0.148432	0	9.56824	-0.0353785	0
E2L1_AGGGTTTTCAAGAGGC	Mono	2.13541	14.9171	10.7008	-0.357122	0	12.4382	1.65877	8.45087	10.8845	-0.19567	0	8.24524	0.112297	0	12.0482	2.20548	10.0331	9.56431	-0.357122	0
E2L1_AGGGTTTTCAGCTTGA	Mono	1.69548	18.4893	10.668	-0.223148	0	14.166	1.59722	8.17364	11.2528	-0.282966	0	9.6689	0.0534362	0	11.9894	2.26105	10.0445	9.99047	-0.277403	0
E2L1_AGGGTTTTCCGCGGAT	CD4 T	-1.79192	-1.88611	11.7233	-0.105694	0	15.6518	1.96333	0	11.7689	-0.111921	0	9.60924	-0.195687	0	10.0238	-0.10304	0	10.6083	-0.065589	0
E2L1_AGGGTTTTCCTACAAG	Mono	2.76763	14.9075	10.9439	-0.175953	0	12.6408	0.474331	0	11.9527	-0.175953	0	9.07136	0.384748	0	12.9757	2.28413	10.2647	8.48774	-0.175953	0
E2L1_AGGGTTTTCGGCCTTT	Mono	-0.840552	17.7308	11.7734	-0.188116	0	12.7259	1.40995	0	11.8643	-0.254158	7.20456	9.83599	0.0920411	0	12.7091	2.17767	0	8.83757	-0.313124	0
E2L1_AGGGTTTTCTCTCCGA	CD8 T	1.46085	0.988736	10.8766	-0.101505	0	11.2586	-0.196079	0	16.4619	1.5873	0	8.29547	-0.0984285	0	0	-0.103256	0	8.29547	-0.0558376	0
E2L1_AGGTAGGAGAGCATAT	CD4 T	-2.57175	-3.05959	10.837	-0.0150439	0	15.7001	1.90746	0	10.913	-0.17669	0	10.2524	0.059465	0	10.2524	-0.16047	0	0	-0.10651	0
E2L1_AGGTAGGAGCCATTTG	Mono	3.51671	16.7668	11.8094	-0.0709127	0	10.9788	0.44113	0	10.7114	-0.0770336	0	7.72832	0.402609	0	12.7217	2.12493	12.5848	7.72832	-0.179047	0
E2L1_AGGTAGGAGTGCGCTC	CD4 T	-4.08253	-4.18541	11.1078	-0.180935	0	15.3329	1.72152	0	12.4938	-0.305108	0	0	-0.156682	0	11.1078	-0.0673727	0	10.1084	-0.133748	0
E2L1_AGGTAGGAGTTAACGA	Mono	1.98596	18.8526	10.5929	-0.315536	0	12.7798	1.63559	0	10.623	-0.318532	0	7.14274	0.0921449	0	13.2824	2.17445	10.0068	8.13762	-0.304834	0
E2L1_AGGTAGGCAATCGCAT	B	14.61	6.52637	15.7131	1.17217	0	11.3196	-0.211085	0	12.2477	-0.280113	0	8.60828	-0.214993	0	11.605	-0.161099	0	9.60643	-0.22259	0
E2L1_AGGTAGGGTGCAGATG	CD4 T	-5.90793	-5.25155	11.4986	-0.0497912	0	15.5336	1.43882	7.21594	12.3338	-0.155802	0	10.6916	-0.274272	0	8.69426	-0.216025	0	10.6916	-0.0280732	0
E2L1_AGGTAGGGTGCATGTT	Mono	0.54634	15.451	10.6893	-0.265652	0	12.9552	1.73603	8.70777	11.6474	-0.303405	0	7.88715	0.124641	0	13.3074	2.01119	11.0835	10.2042	-0.371057	6.39958
E2L1_AGGTAGGGTGGTCTCG	B	15.2519	5.75349	16.4001	0.896285	7.93641	11.3907	-0.0872271	0	11.7481	-0.175549	0	0	-0.160968	0	10.7342	-0.220669	0	9.41356	-0.175549	0
E2L1_AGGTAGGGTTAGGCTT	Mono	-1.73569	11.7366	13.0691	-0.391499	0	13.523	1.64168	6.95412	11.2912	-0.233641	0	10.3855	0.214357	0	10.8997	2.25533	5.96571	9.16452	-0.239051	0
E2L1_AGGTAGGTCAAGGTGG	CD4 T	-3.72608	-0.401126	11.1466	-0.161218	0	14.9775	1.73577	0	11.8169	-0.23589	0	8.34309	-0.135532	0	9.92509	-0.113248	0	9.34087	-0.0100945	0
E2L1_AGGTAGGTCACTCACC	NK	-6.26203	4.99157	12.3611	-0.241614	0	7.40285	-0.217074	0	14.8786	0.144601	0	10.1922	-0.115629	0	0	-0.269246	0	13.1911	1.75919	9.56912
E2L1_AGGTAGGTCAGCTGTA	CD8 T	5.00545	3.71802	9.4147	-0.159232	0	6.85519	-0.231649	0	17.0195	2.03639	9.74911	9.82921	-0.293322	0	10.9983	-0.169977	0	0	-0.11347	0
E2L1_AGGTAGGTCATGGTAC	NK	-6.83592	4.41026	10.6994	-0.211999	0	11.3243	-0.181608	0	12.7609	-0.0949827	0	9.70028	-0.246091	0	10.6994	-0.237816	7.4194	12.9467	2.19396	0
E2L1_AGGTAGGTCCCTTGGT	Mono	-2.17825	10.4102	10.9791	-0.327315	0	13.5813	1.90198	7.02356	11.9899	-0.235542	0	9.39552	0.19568	0	10.6167	2.26261	6.0346	10.1316	-0.377459	0
E2L1_AGGTAGGTCCTCAGAA	Mono	1.51355	14.8689	11.6059	-0.292551	0	11.7005	1.36602	0	12.4904	-0.292551	0	8.90805	0.275007	0	12.2273	2.12013	9.50991	9.90655	-0.213239	0
E2L1_AGGTCATAGCAAGGAA	Mono	0.683217	12.8097	10.9522	-0.10956	0	12.3149	1.69871	6.20144	10.9957	-0.336803	0	10.7299	0.060571	0	12.3143	1.84688	8.99189	10.1454	-0.17293	0
E2L1_AGGTCATAGCTTTCCC	CD4 T	-3.90949	-1.67392	10.9509	-0.247155	0	15.6949	2.09736	7.03926	9.78371	-0.141074	0	0	-0.259717	0	10.1035	-0.17717	7.03926	8.78351	-0.23538	0
E2L1_AGGTCATAGTAACGTA	Mono	-0.7915	13.652	11.4567	-0.176696	0	11.8601	1.48186	6.9514	12.8937	-0.348615	0	8.87429	0.156363	0	13.802	2.02419	9.26397	10.1944	-0.348615	0
E2L1_AGGTCATCAACCGCCA	B	12.1096	7.58188	16.0676	1.2054	6.84157	7.06937	-0.254861	0	11.5633	-0.315934	0	8.44237	-0.315934	0	11.4387	-0.210636	0	8.44237	-0.26504	0
E2L1_AGGTCATCATGTAACC	Mono	-1.75425	15.0406	11.1478	-0.326555	0	13.1927	1.84929	6.79362	11.6165	-0.296266	5.80656	10.3182	-0.0195835	5.80656	13.1246	2.09539	9.78219	7.15728	-0.33053	0
E2L1_AGGTCATGTTTACCAG	B	15.6534	5.66237	16.8952	1.26432	7.2769	11.3032	-0.283434	0	10.6063	-0.226805	0	8.60884	-0.219326	0	10.1913	-0.224852	0	10.6061	-0.226805	0
E2L1_AGGTCATTCAAAGGAT	Mono	-4.27419	17.5547	11.5966	-0.29722	0	12.3709	1.82816	0	11.2316	-0.302822	0	9.83223	-0.0032661	0	12.3163	2.05095	10.669	9.51069	-0.336361	0
E2L1_AGGTCATTCAAGTGGG	Mono	-3.67061	17.8354	11.6059	-0.250882	0	12.5074	1.80211	7.54086	11.3335	-0.304951	0	9.0232	0.250637	0	12.0797	2.27645	9.94959	10.244	-0.295405	0
E2L1_AGGTCATTCCGTATGA	B	15.7102	5.63115	16.3611	0.792205	0	6.75845	-0.177861	0	11.3199	-0.304252	0	8.06276	-0.304252	0	9.64412	-0.249773	0	9.64412	-0.138728	0
E2L1_AGGTCTAAGCTACAAA	Mono	3.06681	18.56	11.2288	-0.331584	0	12.9537	1.34317	0	11.3749	-0.21887	0	7.4292	0.126241	0	12.9445	2.17452	10.6111	9.42291	-0.269356	0
E2L1_AGGTCTAAGGAACTAT	B	12.9323	7.64294	16.5362	1.02648	7.97947	7.32341	-0.192241	0	11.9381	-0.110051	0	0	-0.257372	0	8.71946	-0.209246	6.98517	8.71946	-0.315525	0
E2L1_AGGTCTACAACGATCT	Mono	0.490833	19.8722	11.7187	-0.273856	0	12.6893	1.57555	7.03497	10.691	-0.277227	0	0	0.372224	0	11.7187	1.88058	9.0267	9.71993	-0.271374	0
E2L1_AGGTCTACAAGTTCGT	Mono	1.96904	18.2505	9.82837	-0.172631	0	12.9066	1.40352	7.16379	10.6637	-0.300734	0	8.02498	0.169773	0	12.4791	1.98478	10.3247	7.0305	-0.300734	0
E2L1_AGGTCTACACTAACCA	NK	-4.97255	4.76215	12.2354	-0.204473	0	12.0335	-0.295887	0	12.8317	0.00851725	0	9.42984	-0.240505	0	10.7505	8.94736e-05	0	11.5981	1.65552	7.00419
E2L1_AGGTCTAGTAGACGGT	CD4 T	-3.64594	-4.90468	11.3606	-0.258349	0	15.5557	1.69281	0	11.4832	-0.00785358	0	8.19503	-0.258349	0	9.19257	-0.196769	0	9.77671	-0.117587	0
E2L1_AGGTCTAGTCGCATTA	B	15.4756	7.09846	16.3625	1.63425	6.97103	10.781	-0.316637	0	11.0336	-0.20682	0	10.4635	-0.258614	0	10.2413	-0.263616	0	10.6561	-0.21413	0
E2L1_AGGTCTAGTTCGGTAT	Mono	3.98364	16.4316	11.088	-0.246183	0	12.2558	1.07747	0	11.674	-0.172434	0	8.00553	0.341519	0	11.2484	2.40862	8.94121	8.58862	-0.246183	0
E2L1_AGGTCTAGTTGGGCCT	Mono	0.851651	15.3133	11.3968	-0.344132	0	12.9312	1.62699	8.3252	9.84378	-0.344132	0	7.49741	0.223005	0	13.3964	2.18219	10.3218	9.07704	-0.21711	0
E2L1_AGGTCTATCGTCCTTG	CD8 T	5.1467	3.31046	10.4674	-0.312424	0	11.5495	-0.194865	0	16.7604	2.00214	8.96555	8.14957	-0.0339951	0	10.1458	-0.312424	0	0	-0.140902	0
E2L1_AGGTCTATCGTTAGTG	CD4 T	-1.61543	-0.844911	10.742	-0.245188	0	15.5599	1.90309	0	11.4208	-0.148205	0	7.74785	-0.30606	0	10.0644	-0.254318	0	9.32833	0.0157784	0
E2L1_AGGTGTTAGACTTCGT	CD8 T	4.34201	-0.0535242	11.6023	-0.18794	0	6.84857	-0.248628	0	16.804	2.07343	6.92891	8.14754	-0.196303	0	9.72911	-0.235317	0	8.14754	-0.0815403	0
E2L1_AGGTGTTAGTACTCGT	Mono	-0.21638	11.7389	11.3999	-0.273574	0	14.0187	1.43653	6.96021	12.2305	-0.333051	0	10.1782	0.174229	0	12.1159	2.0861	8.95149	10.4004	-0.271096	0
E2L1_AGGTGTTCACGCAAAG	CD4 T	-3.21389	-4.4503	10.8939	-0.192349	0	15.7055	1.7582	0	11.3089	-0.313171	6.84727	0	-0.113625	0	11.3087	-0.159123	0	8.31269	-0.0755218	0
E2L1_AGGTGTTCAGACTCTA	CD4 T	-2.80052	-1.14312	11.2111	-0.170324	0	15.5549	1.98318	0	11.6929	-0.24345	0	0	-0.196484	0	8.89158	-0.244378	0	10.6968	-0.226936	0
E2L1_AGGTGTTCAGCCTTCT	Mono	0.766744	15.5332	10.8992	-0.187267	0	12.4875	1.70323	8.17654	11.7514	-0.20472	0	7.73531	0.121069	0	13.1549	1.86874	8.17654	10.5368	-0.302221	0
E2L1_AGGTGTTGTATGACAA	Mono	3.03311	18.3467	10.6192	-0.293692	0	13.0589	1.41171	0	10.0118	-0.348974	0	0	0.270642	0	12.1592	2.22335	9.33336	9.74549	-0.348974	0
E2L1_AGGTGTTGTCTCTCTG	Mono	-1.42577	15.3294	11.6149	-0.173063	0	11.6341	1.84725	6.34322	12.9165	-0.354529	5.36088	11.8372	0.104888	0	12.6542	1.95006	10.6482	9.0322	-0.20401	0
E2L1_AGGTGTTGTTACAGCT	Mono	-3.44941	16.7163	11.2735	-0.299806	0	12.8401	1.39583	0	11.6284	-0.238012	0	9.95241	0.251597	0	11.9513	1.8756	10.6349	9.68967	-0.0951139	0
E2L1_AGGTGTTGTTAGGGAC	Mono	2.16457	19.4494	10.7404	-0.312579	0	11.6284	1.58582	0	9.85826	-0.267523	0	8.83587	0.0855549	0	12.4768	2.17836	10.2215	8.42189	-0.265224	0
E2L1_AGGTGTTGTTGTTTGG	Mono	1.19988	17.2561	11.052	-0.383139	0	11.6197	1.71156	6.47757	10.5272	-0.285403	0	9.61261	0.0457673	0	11.8038	2.17142	8.46538	9.12792	-0.275222	0
E2L1_AGGTGTTTCACGAACT	CD4 T	-5.61338	-3.31031	11.7696	-0.143845	0	15.5946	1.77649	0	11.2554	-0.322791	0	7.9676	-0.0238251	0	10.77	-0.27209	0	10.5478	-0.0914043	0
E2L1_AGGTGTTTCAGGAGAC	Mono	-4.17418	16.4425	11.3201	-0.387238	0	12.9555	1.69154	7.51923	11.3089	-0.28939	0	9.25147	-0.0328551	0	12.3537	1.78372	9.09894	9.92865	-0.279198	0
E2L1_AGGTGTTTCCATTTAC	Mono	-1.07611	17.1262	11.8215	-0.155841	0	12.4238	1.41813	6.98517	12.1253	-0.21116	0	7.58075	0.157191	0	12.0971	2.35738	9.29796	10.1594	-0.150376	0
E2L1_AGGTGTTTCTATCGGA	Mono	4.17202	17.3043	11.6981	-0.334552	0	11.9099	1.33338	7.01132	10.7938	-0.278886	0	8.38012	0.126074	0	12.8678	2.13709	9.00291	8.96364	-0.334552	0
E2L1_AGGTGTTTCTTCGTAT	Mono	0.999346	15.0013	12.0022	-0.347495	0	12.79	1.61569	0	6.53044	-0.294831	0	8.42107	0.141888	0	13.1175	2.28123	9.37001	9.41896	-0.289345	0
E2L1_AGGTTACAGAGACAAG	DC	-3.88866	13.1992	11.615	-0.364828	0	13.9803	1.18126	0	11.1559	-0.434224	0	10.4781	1.28214	6.33184	10.4781	1.57985	6.91082	10.1564	-0.368979	0
E2L1_AGGTTACAGATCGCCC	CD4 T	-5.74853	-4.03187	11.7304	-0.143301	0	15.3218	2.02822	0	12.8242	-0.203576	0	8.03508	-0.226789	0	10.031	-0.112082	0	10.6154	-0.101267	0
E2L1_AGGTTACAGTCCGTCG	B	12.5787	6.91878	16.0317	0.953094	0	6.82836	-0.212987	0	10.612	-0.281906	0	0	-0.15187	0	10.9793	-0.16308	0	9.65839	-0.281906	0
E2L1_AGGTTACCAACCCGCA	CD4 T	-5.28442	-3.81035	10.1271	-0.0673638	0	15.6777	1.92367	0	10.8234	-0.273918	0	10.4488	-0.101806	0	10.4488	-0.15687	0	10.9339	-0.0295029	0
E2L1_AGGTTACCAATTGAGA	B	11.4753	6.39923	16.4653	1.32325	6.47055	12.5995	-0.228793	0	12.1576	-0.247802	0	7.90144	-0.18145	0	9.48238	-0.146202	0	9.48238	-0.200279	0
E2L1_AGGTTACCATTCACCC	CD8 T	5.93447	3.79859	11.3506	-0.151546	0	10.8974	-0.323553	0	17.2626	2.14489	8.97896	9.23699	-0.163617	6.98751	10.6505	-0.0421838	0	10.2358	0.0343055	0
E2L1_AGGTTACGTAGCGATG	Mono	-1.10026	15.5182	11.6408	-0.29084	0	12.3036	1.69875	6.40601	10.9637	-0.289175	0	9.39456	0.154605	0	12.0366	2.02592	9.19871	9.9788	-0.339491	0
E2L1_AGGTTACGTGAGATAT	NK	-4.76892	6.91839	13.5394	-0.0109932	0	12.3327	-0.230895	0	12.9748	0.068527	0	9.54119	-0.174378	0	12.1245	-0.225727	0	12.1245	1.49621	7.58842
E2L1_AGGTTACGTTACCCAA	CD8 T	1.20122	1.24409	11.6646	0.0578312	0	6.87588	-0.216326	0	16.5702	1.61893	10.5927	9.66597	-0.216326	0	10.6651	-0.216326	0	9.66597	0.000978538	0
E2L1_AGGTTGTAGACCATGG	Mono	-2.11283	15.2407	10.7398	-0.364403	0	13.0931	1.72618	0	10.8621	-0.32306	0	11.3915	0.12953	0	13.0192	2.06074	10.0415	9.93304	-0.313897	0
E2L1_AGGTTGTAGTGTAGTA	CD8 T	5.02565	-0.00211969	10.5278	-0.118702	0	11.1608	-0.193015	0	16.7543	2.15316	0	9.79152	-0.0904578	0	8.20981	-0.193015	0	0	0.0235076	0
E2L1_AGGTTGTCAAGAGGTC	NK	-10	2.4497	11.6522	-0.155279	0	6.87808	-0.183892	0	13.4445	0.134575	0	0	-0.187772	0	11.1378	-0.256306	0	11.1378	1.75532	0
E2L1_AGGTTGTGTACTGTTG	Mono	-1.00605	21.5991	10.7526	-0.459746	0	11.6304	1.67402	7.51468	10.0055	-0.37465	0	8.25404	0.160899	0	11.4063	2.1849	9.83029	7.84058	-0.287948	0
E2L1_AGGTTGTGTAGGAGTC	CD8 T	4.49028	4.32342	12.0452	-0.279019	0	6.52251	-0.21428	0	17.0215	1.98829	8.67184	8.878	-0.156356	0	9.87647	-0.149542	0	8.878	0.11838	0
E2L1_AGGTTGTGTCGATTCA	DC	-3.84079	13.58	12.0092	-0.280401	0	12.969	1.03887	6.85046	11.0531	-0.453753	0	9.78812	1.10944	0	10.7873	1.35405	8.42706	9.78812	-0.331142	0
E2L1_AGGTTGTTCATCGTAG	Mono	1.04944	12.9682	12.8072	-0.220514	0	12.1849	0.651595	0	12.5938	-0.220514	0	0	0.232149	0	11.6699	2.01416	8.83407	9.34976	-0.220514	0
E2L1_AGGTTGTTCCCATTTA	CD8 T	4.03706	0.0451881	11.3519	-0.392746	0	6.98794	-0.134425	0	16.1255	2.2561	7.90775	0	-0.22182	0	9.35352	-0.148038	0	7.77296	-0.184536	0
E2L1_AGTAACCAGCTCTTCC	NK	-4.14359	4.42239	11.0082	-0.160354	0	11.9624	-0.311739	0	11.8302	0.186297	0	10.5934	-0.190567	0	10.0089	-0.311739	0	13.6515	1.51456	0
E2L1_AGTAACCAGTCAAGCG	Mono	3.5536	20.5273	9.80041	-0.303072	0	11.7023	1.60696	7.59862	10.654	-0.263233	0	8.58018	0.0971928	0	12.2397	2.12788	9.59303	9.31563	-0.252603	0
E2L1_AGTAACCAGTTGTAAG	Mono	-0.229258	11.7117	11.891	-0.258577	0	12.8357	1.61012	8.52464	11.6839	-0.213787	0	9.47758	0.174281	0	12.5913	1.82662	9.33032	10.2137	-0.254081	0
E2L1_AGTAACCCAAACTGCT	NK	-6.86864	3.90226	11.6127	-0.163533	0	11.6567	-0.127076	0	11.8597	0.525166	0	9.80648	-0.194393	0	9.80648	-0.169188	8.46931	12.712	1.70963	0
E2L1_AGTAACCCAGGCTACC	CD4 T	-1.86569	-1.28129	11.825	-0.131456	0	15.1638	1.88743	0	11.3296	-0.0820009	0	9.1268	-0.159803	0	10.1255	-0.152389	7.45174	11.4467	-0.191838	0
E2L1_AGTAACCCAGTTAAAG	Mono	-1.68046	13.0149	11.6984	-0.336142	0	14.4744	1.62401	8.28716	10.3778	-0.239872	0	10.1143	0.0577437	0	12.0393	1.97488	8.5089	7.79756	-0.334129	0
E2L1_AGTAACCGTGGCACTC	Mono	2.39641	14.6864	10.8984	-0.402282	0	11.8886	1.62235	6.05195	11.2428	-0.356583	0	8.44237	0.246856	0	13.4827	2.08027	9.35418	8.44237	-0.301363	0
E2L1_AGTAACCGTGTTACAC	CD8 T	5.73724	1.27824	10.9752	-0.0926793	0	6.48732	-0.209274	0	17.2308	2.06923	6.83427	0	-0.108746	0	0	-0.144928	0	9.56134	-0.104944	0
E2L1_AGTAACCGTTTCTATC	B	16.019	6.32706	16.7517	0.615415	8.60996	5.78615	-0.201806	0	4.78686	-0.122385	0	9.57371	-0.201806	0	0	-0.201806	0	9.57371	-0.201806	0
E2L1_AGTAACCTCAACCTTT	Mono	-0.64954	17.8387	11.1784	-0.30765	0	12.1139	1.67738	0	11.6273	-0.359577	0	9.9865	0.0589389	0	12.7926	1.90487	9.25753	9.18021	-0.141894	0
E2L1_AGTAACCTCCGCACGA	Mono	1.49388	12.4974	11.9102	-0.185055	0	13.1293	1.5394	8.70681	10.7869	-0.24716	0	9.98521	0.00546657	0	12.1857	2.04002	8.70681	9.98521	-0.352423	0
E2L1_AGTAACCTCGGCTGGT	CD4 T	-2.17745	-3.01714	11.2668	-0.307142	0	15.1986	2.04073	7.17876	11.3374	-0.0912548	0	8.46297	-0.0583657	0	10.7816	-0.176505	0	11.2668	-0.139215	0
E2L1_AGTAACCTCTACACAG	Mono	2.47048	18.359	11.386	-0.343615	0	11.8192	1.6114	0	10.8434	-0.291342	0	9.14012	0.363949	0	11.7818	2.29153	9.70124	11.723	-0.343615	0
E2L1_AGTAACCTCTCGAACA	NK	-5.24633	4.16724	11.9497	-0.213035	0	7.54814	-0.241925	0	11.9352	0.215449	0	10.1433	-0.304237	0	10.7279	-0.16944	0	11.7274	2.01635	8.74388
E2L1_AGTACCAAGAAGGCTC	CD8 T	5.98159	4.79514	11.0072	-0.29686	0	10.5262	-0.176386	0	16.8749	1.75018	8.11739	7.55475	-0.182727	0	9.13459	-0.176386	0	10.548	0.174794	0
E2L1_AGTACCAAGACGCCCT	B	15.4341	8.65878	16.4243	1.44896	8.12827	6.88848	-0.269775	0	11.333	-0.344825	6.14366	8.16717	-0.386831	0	9.16466	-0.162557	6.14366	9.16466	-0.218806	0
E2L1_AGTACCAAGCACTCAT	CD8 T	3.59784	-1.04773	13.0445	-0.25232	0	12.3375	-0.19555	0	16.6172	2.37425	0	0	-0.0371908	0	9.46143	-0.0798258	0	10.4604	-0.0712046	0
E2L1_AGTACCAAGCGCCTTG	CD8 T	6.10087	1.82351	10.9193	-0.173811	0	11.6333	-0.176088	0	16.6435	2.07097	7.10466	7.92455	-0.18244	0	10.2417	-0.236433	0	7.92455	-0.0422917	0
E2L1_AGTACCAAGCTTGTTG	CD8 T	5.42068	3.29356	11.4818	-0.137034	0	6.75446	-0.205041	0	16.9621	2.22794	8.5855	0	-0.264639	0	10.3669	0.0214278	0	9.36802	0.0622867	0
E2L1_AGTACCAGTCACTACA	Mono	3.16946	17.383	10.6989	-0.263522	0	6.47802	1.32641	0	10.6647	-0.194739	0	7.7661	0.242182	0	11.5325	2.32445	9.93558	7.7661	-0.111627	0
E2L1_AGTACCAGTGCACATT	Mono	-2.41637	12.5642	11.8177	-0.361597	0	12.652	1.81107	7.50906	12.4514	-0.364268	0	9.64912	0.21128	0	12.5055	2.29208	0	7.6545	-0.310464	0
E2L1_AGTACTGAGGTCATTC	CD8 T	7.70424	4.34801	11.7707	-0.248307	0	6.67771	-0.176568	0	16.821	1.81499	8.69011	0	-0.112381	0	9.89737	-0.104829	7.6936	10.8966	0.212871	0
E2L1_AGTACTGAGGTGCGAT	Mono	-5.24682	16.2882	10.735	-0.311944	0	13.1235	1.6692	6.54951	10.6506	-0.205627	0	9.95799	0.114444	0	11.9569	2.03712	9.53597	7.15931	-0.365827	0
E2L1_AGTACTGAGGTTACAA	CD4 T	-2.58484	-2.49844	10.8925	-0.113945	0	15.4395	2.05545	8.1921	11.4314	-0.06992	0	9.30905	-0.202813	0	11.6292	-0.0812403	0	8.31132	0.119878	0
E2L1_AGTACTGCACAGACGA	Mono	1.44317	15.2043	10.6305	-0.21824	0	12.8466	1.6259	8.42686	12.2616	-0.276562	0	7.31677	0.0725917	0	12.9803	2.05996	10.4237	8.89568	-0.266265	0
E2L1_AGTACTGCACCCTATC	CD8 T	4.80182	-2.44457	12.2378	-0.209319	0	6.92957	-0.211392	0	16.5036	2.08502	0	8.54098	-0.321271	0	11.1227	-0.156452	0	8.54098	-0.0984941	0
E2L1_AGTACTGCACGTTGGC	Mono	-3.01642	16.3119	10.3402	-0.392706	0	13.1321	1.73924	5.89291	12.452	-0.347268	0	9.34134	0.11078	0	12.6024	2.12249	9.19282	9.01996	-0.392706	0
E2L1_AGTACTGGTAGCGTAG	Mono	-1.6293	8.76284	12.0649	-0.240029	0	12.7892	1.70248	7.67976	12.413	-0.298781	0	10.1913	0.143211	0	10.6061	2.13159	0	8.60884	-0.235395	6.68678
E2L1_AGTACTGGTCCCGGTA	CD4 T	-5.75974	-5.47194	12.0056	-0.225223	0	14.9877	1.8883	0	12.2132	-0.17826	0	0	-0.128244	0	10.7431	-0.180117	0	10.4214	-0.112101	0
E2L1_AGTACTGGTGGTTTAC	NK	-8.80954	1.29859	11.4217	-0.203585	0	11.0755	-0.039903	0	15.0791	0.371041	0	8.25594	-0.233696	0	10.837	-0.225116	7.62685	12.339	1.29842	7.62685
E2L1_AGTACTGTCCCATAGA	Mono	-2.03205	15.4015	11.3349	-0.322359	0	12.0373	1.65556	7.63762	10.9448	-0.185906	0	10.1132	0.140314	0	13.0507	2.16471	10.2165	7.53476	-0.310325	0
E2L1_AGTACTGTCCGAAGGA	CD4 T	-0.783716	-3.19256	9.43083	-0.144426	0	15.331	1.86723	0	11.1372	-0.171514	0	8.84691	-0.127289	0	9.43083	-0.149236	0	8.84691	0.00759646	0
E2L1_AGTACTGTCCGACATA	CD4 T	-2.01692	-2.70908	11.7397	0.0017092	0	15.3962	1.58518	8.05779	11.1545	-0.107789	0	0	-0.0558396	0	10.255	-0.176773	0	10.255	-0.0902639	0
E2L1_AGTAGCTAGCTCGAAG	Mono	-2.28866	14.1924	11.4378	-0.299995	0	12.6079	1.53467	8.80006	10.669	-0.355926	0	9.11798	0.193985	0	13.3482	2.04887	9.96819	9.11798	-0.297664	0
E2L1_AGTAGCTAGGTTACAA	Mono	-5.39741	16.735	11.1599	-0.33946	0	12.7124	1.51671	0	10.7846	-0.284407	0	8.74758	0.0893066	0	10.3303	2.03835	9.24082	9.4832	-0.278673	0
E2L1_AGTAGCTAGTCAATCC	Mono	0.426099	14.5478	11.4037	-0.319935	0	12.638	1.57469	8.19178	11.6496	-0.322853	0	0	0.16508	0	14.2612	2.30807	9.51075	8.40737	-0.264093	0
E2L1_AGTAGCTAGTCACACT	Mono	1.91089	19.215	11.7673	-0.235016	0	12.8202	1.44089	8.39428	11.6087	-0.233637	0	8.18687	0.055768	0	12.3916	2.0833	10.6133	8.18687	-0.171093	0
E2L1_AGTAGCTCAAGTGACG	Mono	-3.04156	15.255	11.3582	-0.368645	0	13.2361	1.72289	5.93148	11.3435	-0.371302	0	8.55414	0.227026	0	12.1945	1.92941	5.93148	9.55222	-0.219989	0
E2L1_AGTAGCTCAAGTGCAG	CD4 T	-6.56289	-4.62738	10.985	0.00047667	0	15.3749	1.75116	0	11.1461	-0.277121	0	9.98572	-0.116879	0	9.57116	-0.0739064	0	10.5702	-0.140118	0
E2L1_AGTAGCTCACTTCATT	Mono	-3.8565	17.7507	11.0451	-0.378187	0	13.063	1.74884	7.20113	13.0106	-0.380742	0	9.95843	0.0377125	0	10.5429	2.07852	8.93122	6.96854	-0.23527	0
E2L1_AGTAGCTCAGACAATA	CD4 T	-3.78647	-3.29669	11.9148	-0.110279	0	14.4531	1.82838	6.99492	11.1643	-0.244848	0	9.82856	-0.148677	0	10.8278	-0.245756	0	9.82856	-0.167567	0
E2L1_AGTAGCTCAGGTGACA	Mono	0.531686	11.7879	11.8695	-0.258449	0	13.2989	1.70661	6.05362	11.6884	-0.213458	0	7.96796	0.128189	0	12.7697	2.20893	10.3548	8.96507	-0.20187	0
E2L1_AGTAGCTGTAGAGACC	Mono	-1.81239	14.6496	11.5049	-0.397119	0	13.4178	1.61916	8.5583	12.7224	-0.350206	0	9.28433	-0.0466328	0	13.6744	1.88199	9.04263	8.70052	-0.241718	0
E2L1_AGTAGCTGTAGCTGCC	B	12.6875	8.85909	15.836	0.960921	0	12.012	-0.316188	0	12.373	-0.264975	0	9.75023	-0.14226	0	11.9189	-0.210231	0	10.3346	-0.257588	0
E2L1_AGTAGCTGTGAGATAT	Mono	2.06304	21.0119	10.5341	-0.355119	0	12.8028	1.63689	6.45785	9.5417	-0.304038	0	8.95109	0.141532	0	11.4989	2.12157	10.6901	9.14337	-0.242316	0
E2L1_AGTAGCTGTTTGGAGG	B	14.9713	6.20496	16.4687	1.50748	0	6.62839	-0.309226	0	13.012	-0.256828	0	7.7714	-0.0719516	0	8.76809	-0.200816	0	8.76809	-0.144555	0
E2L1_AGTAGCTTCCAGTGTA	CD4 T	-1.82691	-3.16411	10.8181	-0.158018	0	15.5936	1.8974	0	12.0345	-0.232274	0	0	-0.17731	0	10.0817	-0.288797	0	10.0817	-0.129994	0
E2L1_AGTAGCTTCTCATTAC	CD4 T	-3.93117	-2.90674	11.2955	-0.00107734	0	15.4669	1.85993	7.30726	11.7182	-0.156796	0	9.29724	-0.166056	0	10.2961	-0.0296227	0	8.29953	-0.0305894	0
E2L1_AGTAGTCAGATTGACA	NK	-8.5823	2.41272	11.868	-0.124163	0	7.06538	-0.210825	0	13.2674	0.108602	0	8.54956	-0.27834	0	10.1319	-0.27834	0	12.2464	1.657	8.00977
E2L1_AGTAGTCAGCTACTAC	Mono	4.29503	20.1894	10.8987	-0.318579	0	12.1178	1.59227	6.39234	10.8231	-0.371182	0	9.39762	0.0313111	0	12.7415	2.25365	9.96147	7.81693	-0.371182	0
E2L1_AGTAGTCAGGCTCAAG	CD4 T	-4.23693	-4.19043	11.3532	-0.241561	0	15.531	1.61754	8.86421	10.7619	-0.241561	0	0	-0.241561	0	9.03346	-0.175226	0	10.8388	-0.0279837	0
E2L1_AGTAGTCCAAAGGATT	Mono	-1.04865	13.2874	11.4689	-0.329772	0	13.4854	1.68784	9.26731	11.095	-0.332703	0	0	0.0807804	0	13.0092	1.90699	9.0453	10.332	-0.257137	0
E2L1_AGTAGTCCAAGCGCTC	CD4 T	-5.65472	-2.68023	11.7252	-0.300489	0	15.011	1.82996	8.85155	10.9628	-0.02827	0	8.27003	-0.149918	0	10.2665	-0.223628	0	10.5882	-0.17504	0
E2L1_AGTAGTCCACCTCTAC	CD8 T	6.00923	3.85917	12.4083	-0.138765	0	6.30377	-0.191664	0	17.1552	2.02695	9.11022	0	-0.151141	0	10.2393	-0.0843354	0	7.66027	-0.065765	0
E2L1_AGTAGTCCAGTTCTAG	CD4 T	-5.39756	0.729036	10.9644	-0.115933	0	15.0693	2.01894	7.11724	12.2188	-0.133855	0	8.16142	-0.254012	0	9.74302	-0.303955	0	9.74302	0.078238	0
E2L1_AGTAGTCCATAACTCG	DC	-9.31567	14.1014	11.1239	-0.233007	0	13.6743	1.36621	6.38126	10.6533	-0.353528	0	14.0493	2.32374	9.36604	10.972	0.613404	0	9.38844	-0.410252	0
E2L1_AGTAGTCCATACCACA	Mono	0.284933	13.5243	10.6782	-0.288764	0	12.5766	1.28513	0	11.3555	-0.223952	0	0	0.258582	0	11.4148	2.03363	10.5311	0	-0.288764	0
E2L1_AGTAGTCGTTCTCCTG	NK	-5.88602	5.41664	12.4923	-0.157792	0	7.50784	-0.306702	0	10.9524	0.223348	0	0	-0.306702	0	10.9079	-0.174145	0	12.3668	1.5599	0
E2L1_AGTAGTCTCCCATACC	Mono	0.966869	13.875	12.6608	-0.303352	0	12.9325	1.65593	6.54925	10.5698	-0.254859	0	10.4917	0.265697	0	12.9934	2.0842	10.2354	10.2289	-0.187151	0
E2L1_AGTAGTCTCTCTGCCA	CD4 T	-4.14	-4.32592	11.6678	-0.190223	0	15.3537	1.60318	7.36622	11.5588	-0.199915	0	0	-0.261703	0	9.7945	-0.200945	0	10.5308	-0.0224224	0
E2L1_AGTCAACAGCATGCAG	DC	-3.77781	12.5089	10.6779	-0.331807	0	13.3414	1.08492	5.37016	11.2337	-0.408958	0	10.9408	1.01578	0	10.3562	1.15	0	10.6779	-0.421109	0
E2L1_AGTCAACAGTTAGTGA	Mono	1.38021	19.686	10.4903	-0.252389	0	12.5095	1.77933	5.93976	11.1141	-0.29856	0	10.2275	0.104015	0	11.9047	2.12901	10.5609	10.2275	-0.346944	0
E2L1_AGTCAACCAAGTGCAG	Mono	-3.13939	13.701	10.6774	-0.266821	0	11.7818	1.70136	5.85781	11.7575	-0.4092	0	10.0929	0.0458894	6.84532	11.9988	1.94118	8.83587	9.6783	-0.260888	0
E2L1_AGTCAACCAATACAGA	CD4 T	-2.37416	-3.88459	12.4838	-0.208165	0	13.8634	1.86909	0	12.5907	-0.122464	0	0	-0.185199	0	9.78473	-0.325755	7.91899	8.78636	-0.163743	0
E2L1_AGTCAACCAGACTCTA	Mono	2.51159	14.6661	11.7017	-0.29961	0	11.6131	1.56336	0	11.6248	-0.251812	0	10.5096	0.159518	0	12.2865	2.12727	9.90816	10.7021	-0.176294	0
E2L1_AGTCAACGTCACAGAG	Mono	0.204758	15.504	10.7881	-0.253567	0	12.7442	1.53732	7.69715	11.773	-0.156484	0	7.98562	0.132921	0	12.3725	2.08385	9.27747	9.98135	-0.306025	0
E2L1_AGTCAACGTCACATTG	CD4 T	-1.72594	-3.41305	10.7755	-0.158531	0	15.4024	2.08295	0	10.3884	-0.232966	0	8.19461	-0.132927	0	0	-0.23391	0	9.77629	-0.0529926	0
E2L1_AGTCAACGTCTAGATC	CD4 T	-6.43952	-5.56116	10.8689	-0.0179211	0	15.4811	1.74737	0	11.1713	-0.103483	0	8.5501	-0.117585	0	10.1325	-0.283992	0	11.5467	-0.0460368	0
E2L1_AGTCAACGTGACAGCA	Mono	-0.621543	14.3655	11.3177	-0.337093	0	13.0502	1.82277	6.38208	10.7127	-0.196095	0	7.73897	0.0941225	0	12.8199	2.08739	9.17454	8.73559	-0.0571486	0
E2L1_AGTCAACGTTGCCAAT	Mono	-3.9766	15.2963	10.7382	-0.304146	0	12.9057	1.74648	7.82973	10.1545	-0.255865	0	8.57123	0.0391644	0	12.3226	1.9886	8.24318	8.57123	-0.300038	0
E2L1_AGTCAACTCCTGGGAC	NK	-7.45811	4.64021	12.3338	-0.0896548	0	11.2522	-0.214214	0	16.0805	0.281099	9.74689	0	-0.220401	0	0	-0.267249	0	12.5817	1.29861	7.43166
E2L1_AGTCACAAGACCGTTT	NK	-9.0626	2.71266	11.9387	-0.123045	0	12.7019	-0.0292293	0	12.3785	0.424982	0	0	-0.162006	0	9.61826	-0.26365	0	11.6169	1.43834	0
E2L1_AGTCACAAGAGTTGAT	B	14.7127	7.71951	16.9457	0.46011	0	6.81195	-0.189673	0	11.1707	-0.189673	0	8.27091	-0.0915928	0	10.2674	-0.189673	0	9.85276	-0.189673	0
E2L1_AGTCACAAGTCATCCA	CD4 T	-0.747332	-1.53415	10.986	-0.217306	0	15.5157	2.09939	6.79472	11.4565	-0.0831594	0	8.66687	-0.234045	0	10.6642	-0.136427	0	9.6651	-0.0294619	0
E2L1_AGTCACAGTATCCCAA	CD4 T	-5.32818	-2.50093	10.8141	-0.232157	0	15.5613	1.89779	7.26108	12.4941	-0.129638	0	7.3627	-0.245228	0	9.6776	-0.0155321	0	10.5248	-0.220644	0
E2L1_AGTCACAGTCCTGGTG	B	14.4656	9.48553	16.5178	1.00153	0	11.4073	-0.0952284	0	11.5563	-0.250243	0	9.76456	-0.250243	0	11.5707	0.0254454	0	10.349	-0.121064	0
E2L1_AGTCACAGTTATTCCT	CD4 T	-0.143945	-2.14935	11.0874	-0.128832	0	15.2528	1.95599	0	11.219	-0.206095	0	0	-0.16587	0	9.35195	-0.156183	0	10.7656	-0.0373762	0
E2L1_AGTCACAGTTGACTAC	B	15.2181	8.6303	16.8713	1.37976	7.48024	11.1362	-0.207427	0	11.215	-0.219073	0	8.30224	-0.0795464	0	8.30224	-0.2773	0	8.30224	-0.219073	0
E2L1_AGTCACAGTTTGTTCT	DC	-3.42251	13.2744	11.5351	-0.307705	0	13.741	1.25056	6.42502	11.6902	-0.484144	0	10.661	1.11728	0	10.0765	1.62056	5.44171	8.08048	-0.484144	0
E2L1_AGTCACATCAATCTTC	Mono	-1.69001	14.6283	11.1394	-0.322892	0	13.3072	1.86407	6.04058	10.976	-0.417272	0	10.84	0.0575193	0	12.387	2.00717	8.60716	9.94759	-0.269803	0
E2L1_AGTCACATCGAATGCT	Mono	1.57507	16.0625	11.545	-0.291796	0	13.1793	1.54405	7.52277	10.7333	-0.234928	0	7.38325	0.214246	0	11.8985	2.29937	9.97577	8.37892	-0.174485	0
E2L1_AGTCATGAGCGACTTT	CD8 T	1.58833	0.959439	12.0137	-0.174385	0	7.20968	-0.298009	0	16.6348	2.45799	10.6959	8.69486	-0.18306	0	11.2769	-0.116007	0	8.69486	-0.0657856	0
E2L1_AGTCATGAGCGGTAGT	NK	-8.8179	1.53076	12.4186	-0.133262	0	7.16632	-0.297864	0	14.9055	0.483135	7.69685	8.72128	-0.178818	0	8.72128	-0.161812	0	10.7187	1.61796	8.69337
E2L1_AGTCATGAGGCTAGCA	Mono	1.85733	15.6616	11.5617	-0.222955	0	11.3278	1.38545	7.76859	11.0055	-0.226823	0	8.65786	0.261342	7.76859	12.6989	2.12554	9.76362	7.66143	-0.0777324	0
E2L1_AGTCATGCATACAGAA	Mono	-3.67701	17.564	10.5315	-0.253428	0	13.0312	1.69692	8.03386	11.4756	-0.307711	0	10.0724	0.154299	0	12.5632	2.10032	9.61515	8.6596	-0.298127	0
E2L1_AGTCATGCATCTCAAG	Mono	-2.23928	14.1715	12.2249	-0.263835	0	13.8469	1.68553	6.48703	11.6384	-0.269877	0	8.97951	0.128336	0	12.7842	1.98321	9.47289	8.97951	-0.370574	0
E2L1_AGTCATGGTCACTTCC	B	12.7962	5.47666	17.2139	1.26699	0	7.07629	-0.288815	0	12.2243	-0.232685	0	7.6362	-0.225271	0	11.089	-0.172683	0	7.6362	-0.169031	0
E2L1_AGTCATGGTTCGAACT	CD8 T	3.79265	-0.991888	11.3274	-0.123495	0	7.17624	-0.244638	0	16.5338	2.11336	7.01022	0	-0.191934	0	10.1058	-0.0679251	0	10.8422	-0.152074	0
E2L1_AGTCATGGTTGGGACA	B	14.3301	8.28349	16.8297	0.889944	7.74586	10.5897	-0.237195	0	11.0409	-0.302976	0	0	-0.190386	0	9.68421	-0.25275	0	0	-0.209003	0
E2L1_AGTCATGTCAAGCCGC	Mono	-0.00348431	12.7223	11.4125	-0.413315	0	12.7708	1.62864	6.02592	11.5966	-0.277866	6.02592	10.0913	0.149878	0	12.4826	1.85295	9.32778	0	-0.255576	0
E2L1_AGTCATGTCAATGTCG	CD4 T	-4.95527	-4.14984	11.5626	-0.173073	0	15.7007	1.88894	0	11.1059	-0.118074	0	8.75811	-0.188402	0	10.7556	-0.248537	0	10.3408	-0.104058	0
E2L1_AGTCATGTCGACATTG	Mono	-1.71877	9.03698	11.0582	-0.360921	0	12.8412	1.73804	7.53608	12.2583	-0.360921	0	9.73727	0.136356	0	11.5434	2.28306	0	8.73896	-0.360921	0
E2L1_AGTCATGTCGCTGATA	CD4 T	-1.00393	-1.99193	11.4933	-0.0501734	0	14.8973	1.91544	0	11.0512	-0.0222637	0	7.91381	-0.152026	0	9.90931	-0.0634972	0	8.91081	-0.235693	0
E2L1_AGTCATGTCGTGTGGC	CD4 T	-1.93941	-2.77725	11.2106	-0.108696	0	15.3455	1.77182	8.62292	10.4486	-0.189149	0	0	-0.248131	0	10.9883	-0.0833796	0	9.40476	-0.130377	0
E2L1_AGTCTCCAGACTCTAC	CD4 T	-2.81573	-0.691039	10.7293	-0.187705	0	15.481	1.95021	0	10.5508	-0.151447	0	9.73016	-0.261243	0	8.99433	-0.257996	0	10.5774	-0.140149	0
E2L1_AGTCTCCAGATAGTGT	CD4 T	-4.27668	-3.46664	12.3191	-0.0211327	0	14.3119	2.1678	0	6.43578	-0.155407	0	0	-0.225171	0	10.9976	-0.166232	0	10.413	-0.12542	0
E2L1_AGTCTCCAGCAGGGAG	CD8 T	2.52727	1.34419	12.2299	-0.240194	0	11.7307	-0.119669	0	16.7609	2.08646	9.10711	8.42649	-0.186909	0	8.42649	-0.111618	0	0	0.242114	0
E2L1_AGTCTCCAGCTAGATA	CD4 T	-1.86651	-1.84658	11.5253	-0.166376	0	15.5851	1.80896	7.00748	11.055	-0.175874	0	8.82753	-0.192356	0	8.82753	0.0318706	0	9.41143	-0.1183	0
E2L1_AGTCTCCAGGCGTTAG	NK	-7.46383	5.36165	10.9225	-0.0642331	0	6.98311	-0.282266	0	15.5974	0.441859	7.68093	0	-0.282266	0	10.5077	-0.0698979	0	11.2443	1.57879	0
E2L1_AGTCTCCAGTGCAGGT	Mono	2.24275	19.181	10.8896	-0.273628	0	12.4182	1.60116	0	10.7873	-0.218784	0	8.89192	0.243799	0	12.3486	2.09535	9.33327	9.21324	-0.376134	0
E2L1_AGTCTCCCACAGCGCT	Mono	3.51485	16.6543	10.0968	-0.36365	0	11.7014	1.74473	5.99955	10.2441	-0.276457	5.99955	7.29736	0.030421	0	12.7478	2.08189	10.6781	0	-0.262412	0
E2L1_AGTCTCCCACCAGACC	CD4 T	-5.55466	-2.92001	11.273	-0.295161	0	15.1747	1.81582	0	10.0047	-0.121191	0	9.2748	-0.244091	0	10.2736	-0.0557497	0	9.2748	-0.162218	0
E2L1_AGTCTCCCACCCAATA	B	16.0296	6.50153	15.0775	1.16896	0	11.4515	-0.212003	0	10.8173	-0.2235	0	0	-0.215908	0	10.1718	-0.280981	0	10.9083	-0.108537	0
E2L1_AGTCTCCCAGCGACAA	NK	-5.24843	4.71632	12.7611	-0.223084	0	11.5978	-0.309474	0	13.15	0.0830019	0	8.95648	-0.252537	0	11.539	-0.114261	0	12.5388	1.87267	0
E2L1_AGTCTCCCAGGTACGA	DC	-3.98594	12.9954	12.1829	-0.361697	0	13.3316	1.207	6.46818	11.6181	-0.333708	0	10.4181	1.15016	0	9.68184	1.68328	6.46818	8.10039	-0.439251	0
E2L1_AGTCTCCGTAGCACGA	Mono	-1.09192	8.63952	11.5373	-0.358687	0	12.7388	1.73579	0	12.2244	-0.358687	6.6033	11.5373	0.158055	0	10.368	2.02431	6.6033	0	-0.244787	0
E2L1_AGTCTCCGTCAGGAGT	Mono	0.780518	19.0583	10.3117	-0.288816	0	12.463	1.69039	7.91807	10.595	-0.349721	0	9.99011	0.140578	0	12.0334	2.03354	9.32938	9.79766	-0.292475	0
E2L1_AGTCTCCTCAAGTGTC	NK	-6.33937	6.61722	12.0265	-0.183027	0	12.142	-0.25973	0	12.3042	0.0540571	0	9.02895	-0.206994	0	11.0269	-0.254908	0	13.1138	2.10866	7.45349
E2L1_AGTCTCCTCATACGAC	NK	-6.59593	4.75124	10.6988	-0.2154	0	11.7219	-0.109396	0	15.1612	0.38888	7.61953	0	-0.119484	7.61953	11.5058	-0.229813	0	12.5055	1.32619	7.61953
E2L1_AGTCTCCTCCTGATAG	CD8 T	3.52861	-1.49412	12.6886	-0.0600879	0	7.04529	-0.183707	0	16.2959	1.99511	7.18062	0	-0.182158	0	10.467	-0.183707	0	0	-0.0624803	0
E2L1_AGTCTCCTCGACGCGT	Mono	1.28242	15.3517	11.2521	-0.19999	0	12.7845	1.1111	7.85103	11.4992	-0.272623	0	9.13863	0.1441	0	13.3326	2.37339	10.168	8.55495	-0.196964	0
E2L1_AGTCTCCTCGCTAAAC	Mono	1.81587	19.6311	11.044	-0.290147	0	11.4846	1.74237	0	9.86439	-0.341841	0	9.46042	0.325101	0	11.4589	2.23328	9.2141	8.87648	-0.387997	0
E2L1_AGTCTCCTCGTAGGGA	Mono	1.1612	14.1765	11.6574	-0.203348	0	13.121	1.47989	0	11.5421	-0.20732	0	9.48908	0.248093	0	11.9469	2.23712	9.82125	8.49109	-0.273518	0
E2L1_AGTCTCCTCTTCACAT	CD8 T	6.35885	2.75027	9.28582	-0.118212	0	10.3631	-0.221498	0	16.9758	2.0933	6.63091	7.70548	-0.336794	0	8.70202	0.0466696	0	7.70548	0.24162	0
E2L1_AGTGACTAGAAGGCTC	CD4 T	-4.96525	-3.20039	10.3657	-0.285204	0	14.9359	1.85338	0	12.3926	-0.162547	0	0	-0.12666	0	9.36675	-0.140894	0	10.3657	-0.0466421	0
E2L1_AGTGACTAGCCGATCC	CD8 T	1.47636	1.7213	12.2676	-0.207259	0	12.1221	-0.152354	0	16.2155	2.27685	9.3045	9.56879	-0.269474	0	10.8896	-0.152354	0	9.56879	0.19422	0
E2L1_AGTGACTAGTATCCTG	CD8 T	5.73451	0.325443	11.9387	-0.148262	0	12.7109	-0.247981	0	16.6796	1.98577	0	0	-0.206097	0	10.0328	-0.143319	7.88512	8.03696	-0.248161	0
E2L1_AGTGACTAGTCATGAA	CD8 T	6.15299	3.85523	10.8438	-0.298401	0	11.6418	-0.0455137	0	16.9622	1.85654	6.97513	9.03836	-0.128332	0	10.6215	-0.118884	0	0	-0.0970551	0
E2L1_AGTGACTCAAACTCTG	NK	-5.96112	4.27405	12.2131	-0.164113	0	11.9217	-0.19205	0	12.0435	0.190083	0	10.0442	-0.198503	0	10.0442	-0.117078	0	13.2909	1.52532	0
E2L1_AGTGACTCACTTGAAC	NK	-6.09601	6.18045	11.1476	-0.153477	0	7.30321	-0.185594	0	15.5151	0.653256	0	0	-0.12206	0	11.1476	-0.256753	7.98019	12.7321	1.6529	7.98019
E2L1_AGTGACTCAGCCGGTT	Mono	1.38537	14.9331	11.5752	-0.259503	0	13.3075	1.62359	7.75309	11.3828	-0.257526	0	7.00109	0.223207	0	12.1194	2.05321	9.33358	9.79876	-0.363847	0
E2L1_AGTGACTCATGACCCG	CD4 T	-5.96595	-4.23339	11.0888	-0.0957502	0	15.5492	2.24964	6.99728	11.3817	-0.17808	0	10.0895	-0.186827	0	10.8259	-0.179946	0	10.0895	-0.0579255	0
E2L1_AGTGACTCATGGCCAC	B	15.9786	7.30796	16.7362	0.561086	7.44253	11.3212	-0.232096	0	12.0621	-0.18803	0	0	-0.17348	0	10.9512	-0.241213	0	9.3677	-0.243113	0
E2L1_AGTGACTGTGATTAGA	NK	-6.18205	3.81957	12.3463	-0.0976	0	7.17305	-0.184947	0	15.1386	-0.00940839	9.2527	0	-0.120174	0	10.2317	-0.257493	0	12.6458	1.30113	9.2527
E2L1_AGTGACTGTTAGTCGT	Mono	2.69746	18.431	10.9716	-0.334267	0	11.73	1.63438	0	11.3857	-0.281782	0	9.85698	0.118273	0	13.3367	2.12505	9.61682	8.85853	-0.33216	0
E2L1_AGTGACTTCTTACGTT	Mono	-1.82507	17.3962	10.6667	-0.165759	0	12.2353	1.39167	7.56755	10.0445	-0.282691	0	7.21615	0.12777	0	11.9617	2.23249	8.88491	8.79463	-0.336329	0
E2L1_AGTGATCAGCGCCCAT	B	13.7204	8.12642	15.6013	1.42604	6.95122	7.23102	-0.245053	0	11.7303	-0.307599	0	8.25725	-0.307599	0	10.8383	-0.307599	0	10.5754	-0.255478	0
E2L1_AGTGATCAGGCTCCCA	CD4 T	-3.96106	-5.63364	9.74466	0.047606	0	15.1195	1.99894	0	12.2021	0.00244573	0	8.16306	-0.126208	0	9.74466	-0.172212	0	10.7438	-0.15835	0
E2L1_AGTGATCAGTAGGATT	NK	-4.72586	4.66099	12.2176	-0.170716	0	11.8158	-0.122647	0	13.3924	0.350453	0	10.411	-0.190463	0	11.5804	-0.306406	0	11.9953	1.36239	7.56769
E2L1_AGTGATCCACGATAGG	CD4 T	-1.84744	-2.05179	10.4633	-0.261626	0	15.0622	2.16767	0	11.4427	-0.269548	0	0	-0.126772	0	9.46431	-0.0887545	0	11.1998	-0.200582	0
E2L1_AGTGATCCAGCCTATA	CD4 T	-1.81242	-2.18743	11.7775	-0.230678	0	15.4939	2.01543	8.00461	11.6175	-0.0312511	0	7.78363	-0.102397	0	8.78035	-0.302283	0	10.1003	-0.124103	0
E2L1_AGTGATCGTAACCAGG	Mono	2.80205	14.5392	11.3493	-0.258325	0	12.7252	1.14109	0	10.8052	-0.258325	0	0	0.247625	0	12.6291	2.12256	11.1554	9.54333	-0.258325	0
E2L1_AGTGATCGTCACAATC	NK	-7.00036	3.08781	10.8244	-0.0739744	0	12.306	-0.302769	7.61141	10.8539	0.0482217	0	0	-0.244016	0	10.8244	-0.235623	7.61141	12.5893	1.27589	7.61141
E2L1_AGTGATCGTCCAACGC	Mono	1.49498	13.545	11.0384	-0.124417	0	12.4576	1.51931	7.16359	11.5341	-0.260145	0	0	0.147203	0	12.6594	2.20486	8.74183	8.3417	-0.189673	0
E2L1_AGTGATCGTGCGTGCT	NK	-6.20344	5.37703	11.9362	-0.108574	0	7.56283	-0.0791045	0	12.3896	0.315852	0	0	-0.204219	0	10.5218	-0.316611	0	12.936	1.68183	0
E2L1_AGTGATCTCAAAGACA	CD4 T	-3.2535	-1.9002	11.518	-0.121503	0	15.5114	1.76354	0	12.8658	-0.25365	0	8.2005	-0.265175	0	10.5185	-0.314052	7.14495	9.19805	-0.0914641	0
E2L1_AGTGATCTCCTAGCCT	NK	-4.86249	7.37903	12.0943	-0.124701	0	7.39722	-0.209541	0	11.9166	0.411974	0	10.0953	-0.0621581	0	10.0953	-0.208077	0	15.0247	1.60598	8.23333
E2L1_AGTGATCTCGCGTAGC	Mono	2.95751	13.1748	10.7359	-0.366014	0	12.3179	1.57074	7.52421	11.3824	-0.256674	0	9.00094	0.198908	0	12.4134	2.07852	10.5173	7.4216	-0.366014	0
E2L1_AGTGCCGAGACCCGCT	CD4 T	-2.35472	-3.27472	11.1765	-0.205003	0	15.4408	1.74275	0	11.5671	-0.154881	0	8.18083	-0.156703	0	10.9839	-0.156863	0	10.7616	0.086557	0
E2L1_AGTGCCGAGCTAAGTA	Mono	-3.16722	19.1589	10.8455	-0.285952	0	13.0804	1.72387	9.14083	10.7599	-0.244211	0	8.0428	0.10273	0	12.1251	2.25711	9.84028	9.36144	-0.386511	0
E2L1_AGTGCCGAGTGAGCCA	CD8 T	2.77759	-1.26608	11.7628	-0.32164	0	11.9677	-0.136197	0	15.4503	2.28402	7.00985	0	-0.207048	0	9.95646	-0.32164	0	11.5404	-0.0935132	0
E2L1_AGTGCCGCACTACCGG	Mono	-1.55009	18.4009	10.398	-0.359144	0	13.0629	1.66411	9.35097	6.33509	-0.256705	0	9.39908	0.144237	0	12.5127	2.36315	9.86488	7.81839	-0.30259	0
E2L1_AGTGCCGCAGGTCAAG	CD4 T	-2.54212	-3.45484	11.5652	-0.0234586	0	15.2261	1.69516	0	11.5541	-0.118969	0	0	-0.18899	0	10.8874	-0.248863	0	11.3726	-0.169578	0
E2L1_AGTGCCGGTATATGGA	CD8 T	3.84902	-0.223191	11.4195	-0.283819	0	11.1016	-0.338558	6.71668	16.5806	2.10866	7.70981	8.25375	-0.134969	0	9.83555	-0.284833	0	0	-0.0418321	0
E2L1_AGTGCCGGTGTAAACA	CD4 T	-3.40125	-4.48062	12.2805	-0.089536	0	15.1288	1.80958	7.02236	11.9268	-0.129911	0	9.88938	-0.295727	0	9.47485	-0.233679	0	10.8886	-0.0632507	0
E2L1_AGTGCCGTCCTCACTG	CD4 T	-1.72136	-1.42536	10.4019	-0.265536	0	15.7364	1.88838	6.71743	11.2522	0.0305739	0	8.81907	-0.18401	0	9.40297	-0.244753	0	10.8167	-0.063485	0
E2L1_AGTGTTGCAACAAAGT	Mono	0.181412	18.4885	10.4012	-0.357713	0	12.5152	1.90962	7.79491	10.507	-0.314333	0	9.74979	0.0460843	0	12.189	2.01584	9.37553	9.26503	-0.355674	0
E2L1_AGTGTTGCAATTCTTC	CD8 T	1.78519	0.349299	12.9393	-0.22958	0	7.28183	-0.0411841	0	14.6486	1.73354	0	9.35634	-0.174229	0	11.3547	-0.10438	0	11.3547	-0.131464	0
E2L1_AGTGTTGCACGTAACT	CD8 T	1.92532	1.2156	11.5546	-0.118213	0	11.6471	-0.24295	0	16.8274	1.99597	9.57673	8.3885	-0.188682	0	10.707	-0.060994	7.58239	9.38635	0.0698792	0
E2L1_AGTGTTGCAGGTCCCA	Mono	3.88023	20.867	10.0584	-0.377391	0	12.6413	1.68177	8.40384	11.2248	-0.229782	0	8.60129	0.115017	0	12.0898	1.99377	9.40171	8.60129	-0.214406	0
E2L1_AGTGTTGGTACCATAC	CD4 T	-3.91838	-5.46558	11.6175	-0.128981	0	15.1681	1.7263	6.73285	10.9208	-0.206194	0	9.16013	-0.165995	0	10.4805	-0.156314	0	10.4805	-0.0376336	0
E2L1_AGTGTTGGTAGCTGTT	CD8 T	5.31487	-2.53034	10.6596	-0.18705	0	11.9073	-0.189257	0	16.6296	1.96319	7.93501	0	-0.250825	0	10.6596	-0.239369	6.9409	10.9225	0.0376811	0
E2L1_AGTGTTGGTGGTATGG	CD8 T	2.04599	2.52804	11.948	-0.20196	0	6.92731	-0.088702	0	16.7371	1.99573	8.36988	0	-0.0860877	0	9.36485	-0.14642	0	10.3638	0.183708	0
E2L1_AGTTAGCAGCTGACAG	CD4 T	-5.65539	-5.12677	11.9414	-0.0921104	0	15.6199	1.70078	8.00425	11.7069	-0.175049	0	9.35823	-0.183861	0	8.36043	0.0051801	0	9.94246	-0.155276	0
E2L1_AGTTAGCAGGCTAGCA	CD8 T	5.18497	4.22355	11.2063	-0.0665625	0	6.67167	-0.2478	0	17.0421	2.10982	9.46072	8.88681	0.0282403	0	10.2069	-0.12994	0	10.4697	-0.138465	0
E2L1_AGTTAGCAGGTAGTAT	Mono	-0.543356	14.3534	11.7818	-0.399497	0	13.2562	1.75324	0	11.34	-0.306486	0	8.20134	0.0915725	0	12.8971	1.96674	9.31189	10.1977	-0.288545	0
E2L1_AGTTAGCAGTGCTCAT	Mono	-2.86763	16.9088	12.0713	-0.325113	0	12.6909	1.71142	7.37463	10.7238	-0.208637	0	8.03208	-0.0279759	0	12.6992	2.01798	9.1055	8.6152	-0.376711	0
E2L1_AGTTAGCGTACGTGAG	CD4 T	-4.30909	-6.28583	11.887	-0.165621	0	15.2171	1.57542	0	11.7715	-0.109944	0	10.3027	-0.120262	0	11.0393	-0.242014	7.49355	10.7175	-0.161063	0
E2L1_AGTTAGCGTCCGAAAG	Mono	0.875789	12.7509	11.3455	-0.263244	0	12.6994	1.43985	7.26152	11.7679	-0.266739	0	10.7084	0.0919727	0	12.6671	2.1887	9.57591	9.12519	-0.196362	0
E2L1_AGTTAGCGTGGGAGAG	CD4 T	-3.26031	-4.03989	11.4454	-0.0799094	0	15.2297	1.7312	0	11.4744	-0.16952	7.87601	8.64114	-0.174849	0	9.63933	-0.237731	0	8.64114	-0.0890463	0
E2L1_AGTTAGCTCCCTGGTT	CD8 T	0.172769	2.7767	11.1048	-0.127201	0	7.02586	-0.122391	0	16.185	2.26046	8.76392	0	-0.0841467	0	9.29905	-0.189273	0	12.1044	0.264372	0
E2L1_AGTTAGCTCCTTATAC	Mono	2.74429	15.68	11.1928	-0.324639	0	12.2178	1.68059	6.24274	10.2611	-0.23014	0	8.53317	0.140707	0	12.9218	2.19532	10.1317	6.95597	-0.268703	0
E2L1_AGTTAGCTCGACGCTG	CD4 T	-5.77621	-5.19995	11.9623	-0.0724954	0	15.5383	2.08953	0	11.4725	-0.276149	0	8.06047	-0.167958	0	10.8632	0.0123604	0	10.3781	-0.0846493	0
E2L1_AGTTAGCTCTTGCAAG	Mono	2.2098	18.6983	11.7966	-0.278364	0	11.7079	1.53957	0	10.092	-0.347503	0	9.3833	0.162226	0	12.4969	2.09515	10.4836	8.79942	-0.231245	0
E2L1_AGTTCCCAGCTGACCC	Mono	-2.9747	15.996	12.1245	-0.312686	0	12.0498	1.16288	0	11.8139	-0.244545	0	9.8039	0.234922	0	12.7094	2.19862	10.1329	10.8031	-0.246441	0
E2L1_AGTTCCCAGTCATGGG	CD8 T	4.70473	0.0291893	11.2613	-0.185999	0	6.7914	-0.129602	0	17.0113	1.98584	7.91744	0	-0.138856	0	8.80455	-0.129602	0	7.80777	0.0965084	0
E2L1_AGTTCCCCATCAGCTA	B	12.9125	5.15381	16.9119	1.30771	0	12.859	-0.302332	0	12.6409	-0.248503	0	9.22777	-0.241393	0	10.2266	-0.127655	0	9.22777	-0.302332	0
E2L1_AGTTCCCCATGCAGGA	NK	-7.85106	4.86731	11.2673	-0.158027	0	11.393	-0.259103	0	15.1794	0.313529	0	0	-0.190229	0	8.27135	-0.18039	0	10.2678	1.1731	0
E2L1_AGTTCCCGTAGCTGCC	CD4 T	-1.24318	-1.59953	11.7782	-0.201262	0	15.346	2.0531	8.43904	10.8487	-0.114496	0	7.97622	-0.130575	0	9.97192	-0.117926	0	10.2936	0.0519455	0
E2L1_AGTTCCCGTGCCGGTT	CD4 T	-5.67134	-2.67533	10.5239	-0.236712	0	15.7993	1.89657	8.03414	10.1372	-0.13581	0	0	-0.0981725	0	10.5239	-0.0232771	0	10.7461	-0.169852	0
E2L1_AGTTCCCGTTGGCTAT	Mono	2.94787	14.8397	11.8016	-0.168886	0	12.363	1.51866	8.19014	10.9829	-0.279755	0	7.94909	0.241063	0	12.0729	2.10836	9.92365	8.5321	-0.228556	0
E2L1_AGTTCCCTCGCCAGAC	CD4 T	-5.28359	0.555832	9.8768	-0.0190051	0	14.8854	1.72372	7.35778	11.6102	-0.170277	0	8.87834	-0.0200458	0	8.87834	-0.172196	0	11.0459	0.110891	0
E2L1_AGTTCCCTCGCGTGCA	CD8 T	5.25389	-0.883288	11.4575	-0.065259	0	11.7355	-0.135656	0	16.5603	2.25463	9.0971	9.65143	-0.0795502	0	10.6505	-0.0690303	0	8.65323	-0.183246	0
E2L1_AGTTCCCTCGGACGTC	Mono	1.50689	15.7455	10.5088	-0.243003	0	11.2558	1.68015	5.87488	11.1491	-0.346925	0	8.63694	0.0816945	0	13.4408	2.00716	10.3747	9.85726	-0.243069	0
E2L1_AGTTCCCTCGGCATTA	CD4 T	-2.07592	-0.378662	11.2877	-0.133151	0	15.2794	1.52989	0	11.5132	-0.225607	0	0	-0.160438	0	7.5942	-0.156094	0	10.3951	-0.150762	0
E2L1_AGTTCGAAGACCTGGA	NK	-7.30578	3.674	11.7098	-0.192248	0	12.0176	-0.219038	0	13.9185	0.295759	0	8.71282	-0.055663	0	11.5172	-0.209707	0	11.7098	1.69901	0
E2L1_AGTTCGACAACCCTCT	NK	-6.50521	5.33315	12.3098	0.0332984	0	12.5439	-0.176392	0	15.4291	0.345594	0	10.1409	-0.249074	0	10.1409	-0.307147	7.60807	11.725	1.21619	0
E2L1_AGTTCGACACCCATAA	Mono	-3.19736	15.5166	11.0269	-0.307049	0	12.6125	1.7576	8.45661	10.9894	-0.274759	0	9.54269	0.100703	0	13.1259	1.94031	8.45661	8.22366	-0.260535	0
E2L1_AGTTCGACATACCAGT	B	11.0481	7.09862	16.3015	1.15593	6.76314	7.27037	-0.327399	0	11.7216	-0.278064	0	10.3719	-0.271548	0	10.9565	-0.174292	0	10.9565	-0.221484	0
E2L1_AGTTCGAGTATAGCTC	CD8 T	3.45554	0.162924	11.5754	-0.124845	0	6.91901	0.123869	0	16.8428	1.96615	6.91104	0	-0.304522	0	8.25769	-0.119718	0	8.25769	-0.228944	0
E2L1_AGTTCGAGTCGCACAC	CD8 T	1.20638	2.69953	11.7319	-0.201315	0	7.27874	-0.0910255	0	16.5387	2.42823	9.17439	9.27435	-0.163989	0	8.27668	-0.147306	0	10.2732	0.0325603	0
E2L1_AGTTCGAGTTTCCCAC	CD4 T	-1.09413	-3.09334	12.32	-0.228934	0	15.3314	1.93219	8.23722	11.0282	-0.181488	0	8.15487	-0.190281	0	10.1511	-0.294035	0	10.9579	-0.11718	0
E2L1_AGTTCGAGTTTGGAAA	CD4 T	-1.38315	-3.82001	10.5564	-0.0113742	0	15.1023	1.80217	0	11.0565	-0.221573	0	0	-0.17268	0	8.55927	-0.279519	7.15181	8.55927	-0.153427	0
E2L1_AGTTCGATCAGTCCGG	CD4 T	-1.68596	-3.1057	10.77	-0.0846547	0	15.4205	2.01356	0	11.4698	-0.180879	0	8.18917	-0.240873	0	10.5071	-0.292171	0	11.1848	-0.170863	0
E2L1_AGTTCGATCATTGCGA	CD8 T	5.05893	4.27548	12.0034	-0.226179	0	6.79406	-0.166377	0	17.0903	2.21955	8.92349	9.58989	-0.0801926	0	10.0045	0.104057	0	10.3261	0.237762	0
E2L1_AGTTCGATCGGTCATA	NK	-4.5699	4.60437	11.0236	-0.205242	0	12.0238	-0.239432	0	12.8974	0.112859	0	9.70268	-0.29609	0	11.0236	-0.230652	0	13.286	1.75291	0
E2L1_ATACCGAAGCCGTCGT	DC	-0.270397	12.7664	12.1162	-0.262275	0	13.1516	1.02704	7.13272	11.2949	-0.435369	0	9.79556	0.875274	0	12.2537	2.03894	9.12499	9.79556	-0.342886	0
E2L1_ATACCGAAGCGTTCAT	B	15.2277	5.32069	14.5091	1.2101	0	11.3205	-0.28448	0	11.6325	-0.28448	0	9.75582	-0.155147	0	11.0768	-0.225388	0	9.75582	-0.105551	0
E2L1_ATACCGAAGGTGATAT	B	16.1917	7.52916	16.2468	0.726659	0	6.58979	-0.269159	0	10.1385	-0.269159	0	0	-0.134554	0	9.67869	-0.207659	0	9.67869	-0.269159	0
E2L1_ATACCGAAGTGCTCAT	CD8 T	7.24154	3.9945	11.1239	-0.255694	0	11.5569	-0.256763	0	17.1039	1.91845	9.84715	8.80455	-0.313403	0	10.972	-0.143481	0	7.80777	-0.150603	0
E2L1_ATACCGACACGTCTCT	CD4 T	-5.33165	-6.30163	11.3387	-0.192655	0	14.7422	2.00784	0	12.3358	-0.201817	0	8.34263	-0.168816	0	10.3393	-0.203699	0	10.3393	-0.191038	0
E2L1_ATACCGACACTTGTGA	CD8 T	1.54615	2.1871	11.3215	-0.0891641	0	6.80529	-0.163974	0	16.4972	2.23925	8.5536	0	-0.170587	0	9.73768	-0.0845959	0	10.1523	-0.0779616	0
E2L1_ATACCGACAGCTATTG	CD4 T	-5.45112	-4.55248	10.2979	-0.0639098	0	15.4546	2.097	0	11.0609	-0.0441078	0	9.5617	-0.260871	0	9.5617	-0.257604	0	10.5608	-0.136744	0
E2L1_ATACCGACATAGTCGT	B	14.884	5.91711	16.8958	0.793471	0	11.1618	-0.105988	0	11.7479	-0.299988	0	8.97781	-0.238982	0	10.8502	-0.188494	0	7.39856	-0.192211	0
E2L1_ATACCGAGTCGCAACC	Mono	-1.44223	13.6467	9.3894	-0.233439	0	14.2085	1.87185	5.87652	11.6601	-0.287581	0	11.1249	0.0093929	0	13.9521	2.04083	7.85798	10.1255	-0.430914	0
E2L1_ATACCGAGTTAATCGC	CD4 T	-6.60454	-5.16363	11.91	0.00183617	0	15.2216	1.73024	0	11.3728	-0.156052	0	9.68895	-0.165441	0	10.6881	-0.150333	8.62066	10.4252	-0.0853099	0
E2L1_ATACCGATCACTGGTA	CD8 T	0.195059	-7.97051	11.2509	-0.2196	0	13.1333	-0.320164	0	16.2324	2.26311	8.5427	8.25506	-0.215374	0	9.2527	-0.271266	0	10.8361	-0.044732	0
E2L1_ATACCGATCTTTGCGC	Mono	-0.45724	15.1086	10.7682	-0.423371	0	13.2206	1.7977	0	11.2239	-0.293628	0	10.6163	0.146268	0	12.4	1.90006	8.33775	9.03321	-0.375618	0
E2L1_ATACCTTAGCGGACAT	B	14.2865	7.30278	16.4473	0.991618	8.14186	11.7075	-0.1124	0	11.281	-0.257681	0	11.888	-0.13187	0	9.88915	-0.310184	0	9.30495	-0.205177	0
E2L1_ATACCTTCAACCAGAG	NK	-7.62103	1.60636	11.7956	-0.0941846	0	13.5574	-0.126735	0	15.7728	0.373735	8.39742	9.09736	-0.136471	0	11.2652	-0.177421	0	11.6801	1.50848	7.40169
E2L1_ATACCTTCATCTGCGG	CD8 T	2.46333	2.43666	10.8886	-0.139957	0	12.3927	-0.264834	0	16.9859	2.22078	8.71041	8.8909	-0.214017	0	10.211	-0.264834	0	10.211	-0.1212	0
E2L1_ATACCTTGTGACGCCT	B	11.5652	6.53685	16.2257	1.25964	0	11.2748	-0.310034	0	11.0304	-0.258741	0	0	-0.1939	0	10.0773	-0.256973	0	9.07859	-0.207449	0
E2L1_ATACCTTTCACAGTGT	CD8 T	4.80888	3.46054	11.8306	-0.260764	0	6.97791	-0.261846	0	16.8469	2.15712	7.27513	0	-0.264867	0	9.37294	-0.0896937	0	8.37511	0.0858981	0
E2L1_ATACCTTTCTACTCAT	CD8 T	3.97722	4.19653	11.1337	-0.240941	0	12.0892	-0.164755	8.26076	16.9375	1.6545	9.84259	7.68064	-0.240941	0	10.2597	-0.0885697	0	8.67712	-0.0866602	0
E2L1_ATACTTCAGGCTTAAA	CD4 T	-4.57815	-2.34079	10.3556	-0.186286	0	15.4797	1.96965	7.78205	12.3986	-0.202887	0	9.35666	-0.0648091	0	9.35666	-0.256686	0	10.0927	-0.139639	0
E2L1_ATACTTCAGGTGGGTT	CD4 T	-2.05247	-2.43219	10.6932	-0.00526483	0	15.6202	1.82097	0	11.614	-0.107566	0	10.4304	-0.123981	0	10.6932	-0.162721	0	9.11002	-0.1562	0
E2L1_ATACTTCAGTCCTACA	B	14.9759	7.86972	17.028	1.20725	0	11.5632	-0.182432	0	12.8879	-0.351378	0	0	-0.237251	0	10.3402	-0.205735	0	10.5625	-0.257519	0
E2L1_ATACTTCCAACCAGAG	B	15.6058	8.23223	16.6601	0.766075	0	11.679	-0.231373	0	11.2869	-0.250924	0	8.20557	-0.304598	0	10.5236	-0.138024	0	9.20312	-0.19725	0
E2L1_ATACTTCCAGCTGTCG	B	14.7169	7.72229	16.685	0.501762	0	6.80211	-0.220616	0	11.6117	-0.220616	0	9.32096	-0.220616	0	9.90517	-0.220616	0	9.32096	-0.220616	0
E2L1_ATACTTCCATCTCCCA	CD8 T	2.10758	1.30625	12.1915	-0.238848	0	11.3855	-0.231897	0	16.7735	2.10169	9.05547	0	-0.243195	0	10.9289	-0.118416	0	0	-0.144469	0
E2L1_ATACTTCGTACTAACC	Mono	1.59103	15.7923	10.8588	-0.341425	0	13.5479	1.60387	7.6389	11.7126	-0.181695	0	8.16265	0.112292	0	12.5502	2.12916	11.0917	9.48155	-0.223846	0
E2L1_ATACTTCGTATTAAGG	Mono	-4.31316	17.2485	10.8611	-0.319955	0	13.2321	1.70654	8.48439	10.4582	-0.322937	0	7.06377	0.326721	0	12.697	2.04743	9.29002	8.64152	-0.262875	0
[truncated: 149,535 more rows]
