# Supplementary material for: scMINER: a mutual information-based framework for clustering and hidden driver inference from single-cell transcriptomics data
Source: Nat Commun. 2025 May 8;16:4305. doi: 10.1038/s41467-025-59620-6 (PMC12062461; doi:10.1038/s41467-025-59620-6)
Supplement: Supplementary file 4 — Source Data [file 41467_2025_59620_MOESM4_ESM.zip › SourceData/Source_Data_Figure_S13.xlsx]

## Sheet: Figure_S13a,b
Cell_Barcode	Cell_Type	UMAP_1	UMAP_2	Expression																											Activity by scMINER
				CD14	S100A8	S100A9	S100A12	CD19	CD22	CD79A	CD79B	MS4A1	NCAM1	KLRD1	KLRB1	IL2RB	PRF1	GZMB	CD69	CD8A	CD8B	S100B	SELL	CD4	CCR7	TIGIT	CTLA4	CXCR3	CD74	IL7R	CD14	S100A8	S100A9	S100A12	CD19	CD22	CD79A	CD79B	MS4A1	NCAM1	KLRD1	KLRB1	IL2RB	PRF1	GZMB	CD69	CD8A	CD8B	S100B
AAACATACAAAACG	CD4Treg	0.858493	-0.596776	-0.276852	-0.383071	-0.392499	-0.16211	-0.17412	-0.191227	-0.423622	-0.465753	-0.314266	-0.0733474	-0.277826	-0.415434	-0.268261	-0.351006	-0.374893	-0.487055	-0.245591	-0.353333	-0.255764	-0.592315	-0.243163	-0.409433	5.85393	-0.0917369	-0.174327	-0.997161	-0.467304	-0.274886	-0.577787	-0.364781	-0.392138	0.610663	-0.507426	-0.398185	-0.268978	-0.231006	-0.397135	-0.240412	-0.440809	-0.424591	-0.168209	-0.658578	0.399323	-0.517267	-0.352217	-0.43136
AAACATACAAGCAA	CD8TN	-5.9819	4.68158	-0.276852	-0.383071	-0.392499	-0.16211	-0.17412	-0.191227	-0.423622	-0.465753	-0.314266	-0.0733474	-0.277826	-0.415434	-0.268261	-0.351006	-0.374893	-0.487055	3.49462	2.54521	3.57187	-0.592315	-0.243163	2.30912	-0.202007	-0.0917369	-0.174327	-0.997161	-0.467304	-0.229165	0.106397	-0.0921864	-0.392138	-0.883037	-0.507426	-0.0334793	-0.631671	-0.514136	-0.397135	-0.768861	-0.154229	-0.461223	-0.301488	-0.361072	-0.996591	2.66577	2.69472	2.34443
AAACATACACACTG	CD8TN	0.0250799	2.06923	-0.276852	-0.383071	-0.392499	-0.16211	-0.17412	-0.191227	-0.423622	-0.465753	-0.314266	-0.0733474	-0.277826	-0.415434	-0.268261	-0.351006	-0.374893	-0.487055	4.23761	2.74865	-0.255764	-0.592315	-0.243163	-0.409433	-0.202007	-0.0917369	-0.174327	0.688004	-0.467304	-0.358795	0.271398	-0.25041	-0.392138	-0.883037	-0.507426	-0.333195	-0.424997	-0.514136	-0.397135	-0.768861	-0.314069	-0.178074	-0.250573	-0.279067	-1.1097	2.58402	2.10588	2.07592
AAACATACCACTAG	Monocyte	14.0611	11.4531	3.83243	2.05236	2.00436	-0.16211	-0.17412	-0.191227	-0.423622	-0.465753	-0.314266	-0.0733474	-0.277826	-0.415434	-0.268261	-0.351006	-0.374893	-0.487055	-0.245591	-0.353333	-0.255764	-0.592315	-0.243163	-0.409433	-0.202007	-0.0917369	-0.174327	1.06213	-0.467304	2.23594	3.00361	2.18374	2.20143	0.600616	0.281504	-0.184635	-0.493183	-0.514136	-0.397135	-0.0794677	-0.507817	-0.235837	-0.662163	-0.0975716	-1.25758	-0.128247	-0.863724	0.424724
AAACATACCCAATG	NK	-4.43575	11.151	-0.276852	-0.383071	-0.392499	-0.16211	-0.17412	-0.191227	-0.423622	-0.465753	-0.314266	-0.0733474	3.36729	2.50139	3.96911	2.51045	2.81038	-0.487055	4.31915	-0.353333	-0.255764	-0.592315	-0.243163	-0.409433	-0.202007	-0.0917369	-0.174327	-0.997161	-0.467304	-0.68304	-0.142048	-0.37672	-0.392138	-0.883037	-0.507426	-0.536893	-0.467204	-0.514136	2.67879	2.60993	1.91806	2.4979	2.30711	2.34008	2.0632	-0.149488	-0.367164	-0.239646
AAACATACGACGTT	NK	-7.52423	11.9323	-0.276852	-0.383071	-0.392499	-0.16211	-0.17412	-0.191227	-0.423622	-0.465753	-0.314266	-0.0733474	-0.277826	2.6135	3.5509	2.82217	2.8701	-0.487055	-0.245591	-0.353333	-0.255764	1.52675	-0.243163	-0.409433	-0.202007	-0.0917369	-0.174327	-0.997161	-0.467304	-0.68304	0.133329	-0.598987	-0.392138	-0.883037	-0.507426	-0.576127	-0.503104	-0.514136	2.37262	2.95231	2.54153	2.08165	2.10494	2.26089	2.24794	-0.304942	-0.485634	-0.318596
AAACATACGCTTAG	CD4Treg	4.35915	0.119627	-0.276852	-0.383071	-0.392499	-0.16211	-0.17412	-0.191227	-0.423622	1.91992	-0.314266	-0.0733474	-0.277826	-0.415434	-0.268261	-0.351006	-0.374893	-0.487055	-0.245591	-0.353333	-0.255764	1.65439	-0.243163	-0.409433	-0.202007	-0.0917369	5.83103	0.642471	-0.467304	-0.240892	-0.577787	-0.0671416	-0.392138	0.361931	-0.507426	-0.418889	-0.228169	-0.225222	-0.397135	-0.0426284	-0.316714	-0.339938	-0.302884	-0.658578	0.357898	-0.517267	-0.494941	-0.361637
AAACATACGTTCAG	Monocyte	14.7474	13.7213	4.00845	2.67744	2.79553	-0.16211	-0.17412	-0.191227	-0.423622	-0.465753	-0.314266	-0.0733474	-0.277826	-0.415434	-0.268261	-0.351006	-0.374893	-0.487055	-0.245591	-0.353333	-0.255764	-0.592315	-0.243163	-0.409433	-0.202007	-0.0917369	-0.174327	0.779206	-0.467304	2.62225	2.11463	2.47541	2.47735	0.094699	0.88752	-0.354428	-0.491555	-0.514136	-0.397135	-0.252625	-0.432702	-0.342429	-0.662163	-0.283956	-1.08363	-0.214727	-0.863724	-0.174396
AAACATACTCACCC	NK	-4.68009	13.172	-0.276852	-0.383071	-0.392499	-0.16211	-0.17412	-0.191227	-0.423622	-0.465753	-0.314266	-0.0733474	3.56211	2.9062	-0.268261	2.66338	2.87187	-0.487055	-0.245591	-0.353333	-0.255764	-0.592315	-0.243163	-0.409433	-0.202007	-0.0917369	-0.174327	-0.997161	-0.467304	-0.68304	-0.00186917	-0.669583	-0.392138	-0.883037	-0.507426	-0.310012	-0.198961	-0.514136	3.50865	2.00555	1.91536	1.2612	2.38166	2.35109	1.58893	-0.222244	-0.432222	-0.214431
AAACATACTGCACA	CD4TN	-2.44192	-0.200112	-0.276852	-0.383071	-0.392499	-0.16211	-0.17412	-0.191227	-0.423622	-0.465753	-0.314266	-0.0733474	-0.277826	-0.415434	-0.268261	-0.351006	-0.374893	-0.487055	-0.245591	-0.353333	-0.255764	1.56503	-0.243163	-0.409433	-0.202007	-0.0917369	-0.174327	-0.997161	-0.467304	-0.341565	-0.577787	-0.355637	-0.392138	-0.883037	-0.507426	-0.42802	-0.503587	-0.514136	-0.397135	-0.0776744	-0.233347	-0.335906	-0.235702	-0.35832	-0.550286	-0.517267	-0.396137	-0.148793
AAACATACTGCCCT	CD4TCM	3.68588	4.19295	-0.276852	-0.383071	-0.392499	-0.16211	-0.17412	-0.191227	-0.423622	-0.465753	-0.314266	-0.0733474	-0.277826	-0.415434	-0.268261	-0.351006	-0.374893	-0.487055	-0.245591	-0.353333	-0.255764	-0.592315	3.79351	-0.409433	-0.202007	-0.0917369	6.15033	0.560712	-0.467304	-0.193134	-0.577787	-0.819649	-0.392138	0.550354	-0.507426	-0.559465	-0.375073	-0.0728393	-0.397135	-0.330903	-0.0743684	-0.271102	-0.282339	-0.421372	-0.350818	-0.517267	-0.208163	-0.469159
AAACATTGCTTCGC	Monocyte	14.0674	13.9116	-0.276852	2.82404	2.65985	-0.16211	-0.17412	-0.191227	-0.423622	-0.465753	-0.314266	-0.0733474	-0.277826	-0.415434	-0.268261	-0.351006	-0.374893	-0.487055	-0.245591	-0.353333	-0.255764	-0.592315	-0.243163	-0.409433	-0.202007	-0.0917369	-0.174327	1.16935	-0.467304	2.49648	2.51302	2.17089	2.58312	0.102929	0.0949924	-0.344949	-0.496429	-0.514136	-0.397135	-0.255823	-0.255071	-0.257063	-0.662163	-0.380991	-1.16426	-0.212005	-0.863724	-0.167108
AAACATTGGCTTAG	CD4TCM	2.82629	3.62752	-0.276852	-0.383071	-0.392499	-0.16211	-0.17412	-0.191227	-0.423622	-0.465753	-0.314266	-0.0733474	-0.277826	-0.415434	-0.268261	-0.351006	-0.374893	-0.487055	-0.245591	-0.353333	-0.255764	-0.592315	3.84078	2.31166	-0.202007	-0.0917369	-0.174327	-0.997161	2.00953	-0.344704	-0.577787	-0.42832	-0.392138	0.204189	-0.507426	-0.439414	-0.441483	-0.189998	-0.397135	-0.425233	0.258204	-0.226702	-0.140935	-0.320929	-0.232062	-0.517267	-0.100898	-0.291816
AAACATTGGGCAAG	Monocyte	13.2094	10.0928	-0.276852	2.7281	2.44312	-0.16211	-0.17412	-0.191227	-0.423622	-0.465753	-0.314266	-0.0733474	-0.277826	-0.415434	-0.268261	-0.351006	-0.374893	-0.487055	-0.245591	-0.353333	-0.255764	-0.592315	-0.243163	-0.409433	-0.202007	-0.0917369	-0.174327	1.14775	-0.467304	2.68338	1.87286	2.13302	2.62798	0.606377	0.637183	-0.294752	-0.485353	-0.514136	-0.397135	-0.200756	-0.416038	-0.148549	-0.662163	-0.404551	-1.39985	-0.127808	-0.863724	-0.102959
AAACATTGGTCTTT	CD4TCM	5.82199	4.10793	-0.276852	-0.383071	-0.392499	-0.16211	-0.17412	-0.191227	-0.423622	1.66229	-0.314266	-0.0733474	-0.277826	-0.415434	-0.268261	-0.351006	-0.374893	2.04189	-0.245591	-0.353333	-0.255764	-0.592315	-0.243163	-0.409433	-0.202007	-0.0917369	-0.174327	-0.997161	2.25174	-0.210389	-0.577787	-0.39597	-0.392138	-0.101344	-0.507426	-0.370842	-0.371702	-0.184209	-0.397135	-0.340816	0.120567	-0.420791	-0.198485	-0.451304	0.0430813	-0.517267	-0.184941	-0.422361
AAACATTGGTGCAT	B	10.4389	-2.51972	-0.276852	-0.383071	-0.392499	-0.16211	-0.17412	-0.191227	1.98269	1.89556	-0.314266	-0.0733474	-0.277826	-0.415434	-0.268261	-0.351006	-0.374893	-0.487055	-0.245591	-0.353333	-0.255764	-0.592315	-0.243163	-0.409433	-0.202007	-0.0917369	-0.174327	1.40094	-0.467304	-0.68304	-0.577787	-0.536971	-0.392138	2.86718	2.43529	2.597	2.45433	2.54013	-0.397135	-0.768861	-0.883725	-0.857207	-0.662163	-0.303565	0.0786159	-0.517267	-0.262297	-1.04159
AAACATTGGTTCGA	NK	-7.17137	13.9714	-0.276852	-0.383071	-0.392499	-0.16211	-0.17412	-0.191227	-0.423622	-0.465753	-0.314266	-0.0733474	3.63542	-0.415434	3.83293	3.21651	3.05369	-0.487055	-0.245591	-0.353333	-0.255764	-0.592315	-0.243163	-0.409433	-0.202007	-0.0917369	-0.174327	0.663514	-0.467304	-0.68304	-0.134559	-0.665973	-0.392138	-0.883037	-0.507426	-0.533645	-0.257117	-0.514136	2.04299	1.84066	2.36797	1.66712	2.4057	2.76194	1.48938	-0.084702	-0.437026	-0.577863
AAACATTGTCCGAA	CD8TN	4.39771	4.88932	-0.276852	-0.383071	-0.392499	-0.16211	-0.17412	-0.191227	-0.423622	-0.465753	-0.314266	-0.0733474	-0.277826	-0.415434	-0.268261	-0.351006	-0.374893	-0.487055	-0.245591	-0.353333	-0.255764	-0.592315	-0.243163	-0.409433	-0.202007	-0.0917369	-0.174327	-0.997161	-0.467304	-0.166959	0.228935	0.109482	-0.392138	-0.883037	-0.507426	-0.349105	-0.520759	-0.514136	-0.397135	-0.768861	-0.457873	-0.230207	-0.388614	-0.471098	-0.644354	2.50282	2.69658	1.89363
AAACATTGTTCGCC	CD4TCM	1.57224	4.22633	-0.276852	-0.383071	-0.392499	-0.16211	-0.17412	-0.191227	-0.423622	-0.465753	-0.314266	-0.0733474	-0.277826	-0.415434	-0.268261	-0.351006	-0.374893	2.04569	-0.245591	-0.353333	-0.255764	-0.592315	-0.243163	-0.409433	-0.202007	-0.0917369	-0.174327	-0.997161	2.36583	-0.257293	-0.577787	-0.378053	-0.392138	0.365636	-0.507426	-0.568321	-0.349741	-0.0683025	-0.397135	-0.334647	-0.177346	-0.188419	-0.346756	-0.472669	-0.544584	-0.517267	-0.0743136	-0.10916
AAACCGTGACGGTT	B	12.4197	-3.38789	-0.276852	-0.383071	-0.392499	-0.16211	5.70845	-0.191227	1.97798	2.1368	2.93647	-0.0733474	-0.277826	-0.415434	-0.268261	-0.351006	-0.374893	2.02375	-0.245591	-0.353333	-0.255764	-0.592315	-0.243163	-0.409433	-0.202007	-0.0917369	-0.174327	1.32756	-0.467304	-0.68304	-0.577787	-0.612583	-0.392138	2.33342	1.96203	2.65399	2.66914	2.6321	-0.397135	-0.768861	-0.883725	-0.857207	-0.662163	-0.253262	0.501625	-0.517267	0.0395552	-1.04159
AAACCGTGCACCAA	CD4TN	-0.70035	1.81921	-0.276852	-0.383071	-0.392499	-0.16211	-0.17412	-0.191227	-0.423622	-0.465753	-0.314266	-0.0733474	-0.277826	-0.415434	-0.268261	-0.351006	-0.374893	-0.487055	-0.245591	-0.353333	-0.255764	1.70212	-0.243163	-0.409433	-0.202007	-0.0917369	-0.174327	0.677305	2.16408	-0.183162	-0.577787	-0.492678	-0.392138	-0.883037	-0.507426	-0.446457	-0.491166	-0.514136	-0.397135	-0.2281	-0.228302	-0.290269	-0.238544	-0.315141	-0.263285	-0.517267	-0.544479	-0.0215218
AAACCGTGCGTGTA	CD4Treg	4.38371	2.80921	-0.276852	-0.383071	-0.392499	-0.16211	-0.17412	-0.191227	-0.423622	1.73153	-0.314266	-0.0733474	-0.277826	2.0119	-0.268261	-0.351006	-0.374893	-0.487055	-0.245591	-0.353333	-0.255764	1.47697	-0.243163	2.19778	-0.202007	-0.0917369	5.35679	0.681883	-0.467304	-0.267423	-0.577787	-0.0641049	-0.392138	-0.0148645	-0.507426	-0.489442	-0.114761	-0.0754926	-0.397135	-0.388851	-0.301552	-0.229186	-0.405658	-0.658578	-0.115628	-0.517267	-0.283082	-0.47534
AAACCGTGCTCAAG	NK	-6.62831	13.0672	-0.276852	-0.383071	-0.392499	-0.16211	-0.17412	-0.191227	-0.423622	-0.465753	-0.314266	-0.0733474	3.89773	2.43276	-0.268261	2.61427	3.05946	-0.487055	-0.245591	-0.353333	-0.255764	-0.592315	-0.243163	-0.409433	-0.202007	-0.0917369	-0.174327	0.605856	-0.467304	-0.68304	-0.0525292	-0.728511	-0.392138	-0.883037	-0.507426	-0.511408	-0.438986	-0.514136	3.18215	1.89278	2.26581	2.20013	2.59074	2.68951	2.47874	-0.189227	-0.32908	-0.52143
AAACCGTGGCTATG	NK	-4.20334	10.4826	-0.276852	-0.383071	-0.392499	-0.16211	-0.17412	-0.191227	-0.423622	-0.465753	-0.314266	-0.0733474	-0.277826	2.59114	-0.268261	-0.351006	-0.374893	1.99735	-0.245591	-0.353333	-0.255764	-0.592315	-0.243163	-0.409433	-0.202007	-0.0917369	-0.174327	-0.997161	2.05125	-0.68304	0.0692579	-0.253624	-0.392138	-0.883037	-0.507426	-0.540235	-0.452774	-0.514136	2.79104	2.27116	1.92783	2.43018	2.1406	2.70468	2.4196	-0.221261	-0.51532	-0.096289
AAACCGTGGGTTCA	CD4TN	-1.18757	-1.21151	-0.276852	-0.383071	-0.392499	-0.16211	-0.17412	-0.191227	-0.423622	-0.465753	-0.314266	-0.0733474	-0.277826	-0.415434	-0.268261	-0.351006	-0.374893	-0.487055	-0.245591	-0.353333	-0.255764	-0.592315	-0.243163	-0.409433	-0.202007	-0.0917369	-0.174327	-0.997161	-0.467304	-0.0792434	-0.577787	-0.200421	-0.392138	-0.883037	-0.507426	-0.403936	-0.506792	-0.514136	-0.397135	-0.0121811	-0.316943	-0.13992	-0.30619	-0.402903	-0.206451	-0.517267	-0.29378	-0.300522
AAACCGTGGTAGGG	CD4TN	1.05684	-2.69133	-0.276852	-0.383071	-0.392499	-0.16211	-0.17412	-0.191227	-0.423622	-0.465753	-0.314266	-0.0733474	-0.277826	-0.415434	-0.268261	-0.351006	-0.374893	-0.487055	-0.245591	-0.353333	-0.255764	-0.592315	-0.243163	-0.409433	-0.202007	-0.0917369	-0.174327	-0.997161	-0.467304	-0.251917	-0.577787	-0.278421	-0.392138	-0.883037	-0.507426	-0.382162	-0.471983	-0.514136	-0.397135	-0.138387	-0.215583	-0.408595	-0.290594	-0.34765	-0.57952	-0.517267	-0.335188	-0.261741
AAACCGTGGTTGTG	CD4TN	-2.60268	0.16981	-0.276852	-0.383071	-0.392499	-0.16211	-0.17412	-0.191227	-0.423622	-0.465753	-0.314266	-0.0733474	-0.277826	-0.415434	-0.268261	-0.351006	-0.374893	-0.487055	-0.245591	-0.353333	-0.255764	-0.592315	-0.243163	-0.409433	-0.202007	-0.0917369	-0.174327	-0.997161	-0.467304	-0.184912	-0.577787	-0.413274	-0.392138	-0.883037	-0.507426	-0.542976	-0.291641	-0.514136	-0.397135	-0.293652	-0.289248	-0.197091	-0.289253	-0.391683	-0.320781	-0.517267	-0.465349	-0.351354
AAACCGTGTGCATG	B	11.2525	-1.68577	-0.276852	-0.383071	-0.392499	-0.16211	5.57068	-0.191227	1.92173	1.83574	-0.314266	-0.0733474	-0.277826	-0.415434	-0.268261	-0.351006	-0.374893	1.96495	-0.245591	-0.353333	-0.255764	1.80662	-0.243163	-0.409433	-0.202007	-0.0917369	-0.174327	1.35977	-0.467304	-0.68304	-0.577787	-0.307429	-0.392138	2.13595	2.95729	2.18612	2.52099	2.48403	-0.397135	-0.768861	-0.883725	-0.857207	-0.662163	-0.234436	0.363738	-0.517267	0.000589914	-1.04159
AAACCGTGTGGATC	NK	-3.89707	13.392	-0.276852	-0.383071	-0.392499	-0.16211	-0.17412	-0.191227	-0.423622	-0.465753	-0.314266	-0.0733474	3.78957	2.78967	-0.268261	-0.351006	2.39665	-0.487055	-0.245591	-0.353333	-0.255764	-0.592315	-0.243163	-0.409433	-0.202007	-0.0917369	-0.174327	0.72893	-0.467304	-0.68304	0.0121133	-0.399221	-0.392138	-0.883037	-0.507426	-0.485785	-0.292696	-0.514136	2.43105	1.76203	1.55183	1.37158	2.24358	2.90898	1.23421	-0.0892093	-0.185976	-0.0799954
AAACGCACCATTTC	CD4TN	-5.19782	3.24962	-0.276852	-0.383071	-0.392499	-0.16211	-0.17412	-0.191227	-0.423622	-0.465753	-0.314266	-0.0733474	-0.277826	-0.415434	-0.268261	-0.351006	-0.374893	-0.487055	-0.245591	-0.353333	-0.255764	1.43155	-0.243163	2.14055	-0.202007	-0.0917369	-0.174327	-0.997161	1.85377	-0.275526	-0.577787	-0.219643	-0.392138	-0.883037	-0.507426	-0.4322	-0.343824	-0.514136	-0.397135	-0.205429	-0.450051	-0.443091	-0.0931968	-0.416922	0.00177203	-0.517267	-0.293461	-0.226523
AAACGCACCTGGTA	NK	-8.34687	11.1231	-0.276852	-0.383071	-0.392499	-0.16211	-0.17412	-0.191227	-0.423622	-0.465753	-0.314266	-0.0733474	-0.277826	2.54786	-0.268261	3.15998	2.31394	-0.487055	-0.245591	-0.353333	-0.255764	-0.592315	-0.243163	-0.409433	-0.202007	-0.0917369	-0.174327	-0.997161	-0.467304	-0.68304	-0.0749948	-0.881402	-0.392138	-0.883037	-0.507426	-0.557315	-0.491613	-0.514136	1.80042	2.62362	2.64579	2.98721	2.46423	2.1479	1.77467	-0.168847	-0.460093	-0.676151
AAACGCACGTTTCT	CD4Treg	5.89404	3.00018	-0.276852	-0.383071	-0.392499	-0.16211	-0.17412	-0.191227	-0.423622	-0.465753	-0.314266	-0.0733474	-0.277826	1.95399	-0.268261	-0.351006	-0.374893	1.79808	-0.245591	-0.353333	-0.255764	-0.592315	-0.243163	-0.409433	-0.202007	-0.0917369	-0.174327	0.476967	2.26994	-0.240441	-0.577787	-0.281409	-0.392138	0.391707	-0.507426	-0.452711	-0.289747	-0.246962	-0.397135	-0.277703	-0.217276	-0.381973	-0.374571	-0.658578	0.673695	-0.517267	-0.470654	-0.500391
AAACGCACTCTCCG	NK	-3.78925	12.3251	-0.276852	-0.383071	-0.392499	-0.16211	-0.17412	-0.191227	-0.423622	-0.465753	-0.314266	-0.0733474	-0.277826	-0.415434	3.93247	2.79549	2.35633	-0.487055	-0.245591	-0.353333	-0.255764	-0.592315	-0.243163	-0.409433	-0.202007	-0.0917369	-0.174327	-0.997161	-0.467304	-0.68304	-0.0749621	-0.757917	-0.392138	-0.883037	-0.507426	-0.446727	-0.482792	-0.514136	2.71831	2.03482	1.51572	1.04691	2.34128	2.60902	1.7691	-0.190586	-0.312994	-0.527498
AAACGCTGAGCGTT	CD8TN	-0.261455	4.89978	-0.276852	-0.383071	-0.392499	-0.16211	-0.17412	-0.191227	-0.423622	-0.465753	-0.314266	-0.0733474	-0.277826	-0.415434	-0.268261	-0.351006	-0.374893	-0.487055	-0.245591	2.71381	3.7945	-0.592315	-0.243163	-0.409433	-0.202007	-0.0917369	-0.174327	-0.997161	-0.467304	-0.3437	0.129484	0.0138904	-0.392138	-0.883037	-0.507426	-0.312332	-0.290186	-0.514136	-0.397135	-0.768861	-0.361881	-0.319896	-0.365632	-0.270346	-0.852678	1.27279	2.14359	1.72857
AAACGCTGATCTTC	B	12.4046	-0.389473	-0.276852	-0.383071	-0.392499	-0.16211	-0.17412	-0.191227	2.27914	2.0426	-0.314266	-0.0733474	-0.277826	-0.415434	-0.268261	-0.351006	-0.374893	-0.487055	-0.245591	-0.353333	-0.255764	-0.592315	-0.243163	-0.409433	-0.202007	-0.0917369	-0.174327	1.38741	-0.467304	-0.68304	-0.577787	-0.205583	-0.392138	2.92225	1.73076	2.31986	2.48119	2.46199	-0.397135	-0.768861	-0.883725	-0.857207	-0.662163	-0.356404	0.182976	-0.517267	-0.179748	-1.04159
AAACGCTGCCCTCA.1	NK	-2.84763	12.9596	-0.276852	-0.383071	-0.392499	-0.16211	-0.17412	-0.191227	-0.423622	-0.465753	-0.314266	-0.0733474	-0.277826	-0.415434	-0.268261	3.04219	2.84196	-0.487055	-0.245591	-0.353333	-0.255764	-0.592315	-0.243163	-0.409433	-0.202007	-0.0917369	-0.174327	-0.997161	-0.467304	-0.68304	-0.14856	-0.62011	-0.392138	-0.883037	-0.507426	-0.499917	-0.353433	-0.514136	2.93178	1.19739	1.12455	0.983758	2.4367	2.85892	0.803935	-0.0989704	-0.371375	-0.0543185
AAACGCTGGCCTTC.1	CD4Treg	3.69683	2.40556	-0.276852	-0.383071	-0.392499	-0.16211	-0.17412	-0.191227	-0.423622	-0.465753	-0.314266	-0.0733474	-0.277826	-0.415434	-0.268261	-0.351006	-0.374893	-0.487055	-0.245591	-0.353333	-0.255764	-0.592315	-0.243163	-0.409433	-0.202007	-0.0917369	-0.174327	-0.997161	-0.467304	-0.179811	-0.577787	-0.380017	-0.392138	-0.0897985	-0.507426	-0.350777	-0.134026	-0.171533	-0.397135	0.0574352	-0.434704	-0.255398	-0.243886	-0.658578	0.484504	-0.517267	-0.365963	-0.216967
AAACGCTGTGGATC	CD8TN	-1.98141	5.82479	-0.276852	-0.383071	-0.392499	-0.16211	-0.17412	-0.191227	-0.423622	-0.465753	-0.314266	-0.0733474	-0.277826	-0.415434	-0.268261	-0.351006	-0.374893	-0.487055	-0.245591	-0.353333	3.95594	-0.592315	-0.243163	-0.409433	-0.202007	-0.0917369	-0.174327	-0.997161	-0.467304	-0.287929	-0.0387981	-0.131176	-0.392138	-0.883037	-0.507426	-0.0309986	-0.38998	-0.514136	-0.397135	-0.768861	-0.438717	-0.324249	-0.18795	-0.477756	-1.23817	2.35907	2.39905	1.56395
AAACGGCTACGGAG	Monocyte	12.8137	13.4126	3.48041	2.84924	2.8899	-0.16211	-0.17412	-0.191227	-0.423622	-0.465753	-0.314266	-0.0733474	-0.277826	-0.415434	-0.268261	-0.351006	-0.374893	-0.487055	-0.245591	-0.353333	-0.255764	-0.592315	-0.243163	-0.409433	-0.202007	-0.0917369	-0.174327	1.13344	-0.467304	2.00792	2.04454	1.92534	2.63565	0.126279	0.948009	-0.262638	-0.483869	-0.514136	-0.397135	-0.161253	-0.418213	-0.325924	-0.662163	-0.379643	-1.06122	-0.134439	-0.863724	-0.133977
AAACGGCTAGTCAC	Monocyte	12.6003	13.2966	-0.276852	2.80872	2.86521	5.85309	-0.17412	-0.191227	-0.423622	-0.465753	-0.314266	-0.0733474	-0.277826	-0.415434	-0.268261	-0.351006	-0.374893	-0.487055	-0.245591	-0.353333	-0.255764	-0.592315	-0.243163	-0.409433	-0.202007	-0.0917369	-0.174327	0.875718	-0.467304	2.56881	2.4831	2.44985	2.48448	0.121174	0.44257	-0.2711	-0.466964	-0.514136	-0.397135	-0.168284	-0.400955	-0.46588	-0.662163	-0.410883	-1.32325	-0.0614069	-0.863724	-0.262231
AAACGGCTCAGCTA	Monocyte	14.2441	13.4463	3.29914	2.53051	2.83363	-0.16211	-0.17412	-0.191227	-0.423622	-0.465753	-0.314266	-0.0733474	-0.277826	-0.415434	-0.268261	-0.351006	-0.374893	-0.487055	-0.245591	-0.353333	-0.255764	-0.592315	4.87148	-0.409433	-0.202007	-0.0917369	-0.174327	1.04692	-0.467304	2.39368	2.42148	2.45549	3.00765	0.762935	0.306178	-0.336141	-0.535763	-0.514136	-0.397135	-0.0959595	-0.477557	-0.386374	-0.662163	-0.461905	-1.40742	-0.18322	-0.863724	-0.0223394
AAACGGCTCCCTTG	CD4TCM	2.9298	3.71945	-0.276852	-0.383071	-0.392499	-0.16211	-0.17412	-0.191227	-0.423622	-0.465753	-0.314266	-0.0733474	-0.277826	-0.415434	-0.268261	-0.351006	-0.374893	-0.487055	-0.245591	-0.353333	-0.255764	-0.592315	-0.243163	-0.409433	-0.202007	-0.0917369	-0.174327	-0.997161	1.98176	-0.269962	-0.577787	-0.528697	-0.392138	0.167987	-0.507426	-0.488886	-0.288921	-0.188032	-0.397135	-0.357247	0.0505022	-0.367	-0.18941	-0.350299	-0.264936	-0.517267	-0.173383	-0.25569
AAACGGCTCGGAGA	CD4TN	0.370963	-0.398287	-0.276852	-0.383071	-0.392499	-0.16211	-0.17412	-0.191227	-0.423622	-0.465753	-0.314266	-0.0733474	-0.277826	-0.415434	-0.268261	-0.351006	-0.374893	-0.487055	-0.245591	-0.353333	-0.255764	-0.592315	-0.243163	-0.409433	-0.202007	-0.0917369	-0.174327	-0.997161	-0.467304	-0.154443	-0.577787	-0.342939	-0.392138	-0.883037	-0.507426	-0.476385	-0.416516	-0.514136	-0.397135	-0.36519	-0.272537	-0.162123	-0.269184	-0.295565	-0.215726	-0.517267	-0.454697	-0.10315
AAACGGCTCTTGGA	CD8TN	-1.64775	3.87146	-0.276852	-0.383071	-0.392499	-0.16211	-0.17412	-0.191227	-0.423622	-0.465753	-0.314266	-0.0733474	-0.277826	-0.415434	-0.268261	-0.351006	-0.374893	-0.487055	4.40446	-0.353333	-0.255764	-0.592315	-0.243163	-0.409433	-0.202007	-0.0917369	-0.174327	0.581766	-0.467304	-0.00567579	0.0955573	-0.0687587	-0.392138	-0.883037	-0.507426	-0.259077	-0.572572	-0.514136	-0.397135	-0.768861	-0.381029	-0.105023	0.0385742	-0.367325	-1.117	2.44787	2.21129	2.17124
AAACGGCTGCATAC	B	12.725	-2.14457	-0.276852	-0.383071	-0.392499	-0.16211	-0.17412	5.12595	2.22442	1.8869	-0.314266	-0.0733474	-0.277826	-0.415434	-0.268261	-0.351006	-0.374893	2.01946	-0.245591	-0.353333	-0.255764	-0.592315	-0.243163	-0.409433	-0.202007	-0.0917369	-0.174327	1.3846	-0.467304	-0.68304	-0.577787	-0.493992	-0.392138	1.91765	1.81806	2.88101	2.33009	2.24161	-0.397135	-0.768861	-0.883725	-0.857207	-0.662163	-0.322834	0.424929	-0.517267	-0.092522	-1.04159
AAACGGCTGTTACG	B	12.5036	-4.20565	-0.276852	-0.383071	-0.392499	-0.16211	-0.17412	-0.191227	2.45367	2.35773	3.77888	-0.0733474	-0.277826	-0.415434	-0.268261	-0.351006	-0.374893	-0.487055	-0.245591	-0.353333	-0.255764	-0.592315	-0.243163	-0.409433	-0.202007	-0.0917369	-0.174327	1.38052	-0.467304	-0.68304	-0.577787	-0.514281	-0.392138	1.20978	1.81274	1.93256	2.65367	1.84806	-0.397135	-0.768861	-0.883725	-0.857207	-0.662163	-0.282222	0.0662318	-0.517267	-0.311268	-1.04159
AAACGGCTTGAACC	CD4TN	1.74739	-1.49093	-0.276852	-0.383071	-0.392499	-0.16211	-0.17412	-0.191227	-0.423622	-0.465753	-0.314266	-0.0733474	-0.277826	-0.415434	-0.268261	-0.351006	-0.374893	-0.487055	-0.245591	-0.353333	-0.255764	1.86377	-0.243163	-0.409433	-0.202007	-0.0917369	-0.174327	-0.997161	-0.467304	-0.228504	-0.577787	-0.0993851	-0.392138	-0.883037	-0.507426	-0.42616	-0.498285	-0.514136	-0.397135	-0.00341159	-0.179568	-0.159083	-0.270463	-0.42161	-0.62471	-0.517267	-0.389512	-0.0900581
AAACTTGAAAGGGC	NK	-5.93286	13.0616	-0.276852	-0.383071	-0.392499	-0.16211	-0.17412	-0.191227	-0.423622	-0.465753	-0.314266	-0.0733474	-0.277826	2.21073	-0.268261	-0.351006	2.87877	-0.487055	-0.245591	-0.353333	-0.255764	-0.592315	-0.243163	-0.409433	-0.202007	-0.0917369	-0.174327	1.02919	-0.467304	-0.68304	-0.0198116	-0.827859	-0.392138	-0.883037	-0.507426	-0.552605	-0.255608	-0.514136	1.92529	2.37846	2.07774	2.42059	2.68719	2.31599	1.10039	-0.233387	-0.454624	-0.599921
AAACTTGAACGCAT	CD4TCM	3.96357	2.91276	-0.276852	-0.383071	-0.392499	-0.16211	-0.17412	-0.191227	-0.423622	-0.465753	-0.314266	-0.0733474	-0.277826	-0.415434	-0.268261	-0.351006	-0.374893	1.99896	-0.245591	-0.353333	-0.255764	-0.592315	-0.243163	-0.409433	-0.202007	10.8331	-0.174327	0.775523	-0.467304	-0.0435915	-0.577787	-0.330932	-0.392138	0.145686	-0.507426	-0.496625	-0.446027	-0.245862	-0.397135	-0.242982	-0.320465	-0.442842	-0.262462	-0.449043	0.135453	-0.517267	-0.0479692	-0.0541572
AAACTTGACACTTT	CD4TN	-1.44158	1.33614	-0.276852	-0.383071	-0.392499	-0.16211	-0.17412	-0.191227	-0.423622	-0.465753	-0.314266	-0.0733474	-0.277826	-0.415434	-0.268261	-0.351006	-0.374893	-0.487055	-0.245591	-0.353333	-0.255764	-0.592315	-0.243163	-0.409433	-0.202007	-0.0917369	-0.174327	-0.997161	-0.467304	-0.276754	-0.577787	-0.443565	-0.392138	-0.883037	-0.507426	-0.409351	-0.512083	-0.514136	-0.397135	-0.11349	-0.201376	-0.49781	-0.0698084	-0.272245	-0.527022	-0.517267	-0.503427	-0.21213
AAACTTGACTGTAG	NK	-7.54563	13.6278	-0.276852	-0.383071	-0.392499	-0.16211	-0.17412	-0.191227	-0.423622	-0.465753	-0.314266	-0.0733474	3.46506	2.13763	-0.268261	3.21246	2.6056	-0.487055	-0.245591	-0.353333	-0.255764	-0.592315	-0.243163	-0.409433	-0.202007	-0.0917369	5.6433	0.591216	-0.467304	-0.68304	0.290371	-0.759946	-0.392138	-0.883037	-0.507426	-0.535021	-0.384316	-0.514136	1.71365	2.49795	1.95093	1.87656	2.40732	2.43076	1.9323	-0.146418	-0.640007	-0.33941
AAACTTGACTTGGA	CD4Treg	1.94032	1.67828	-0.276852	-0.383071	-0.392499	-0.16211	-0.17412	-0.191227	-0.423622	-0.465753	-0.314266	-0.0733474	-0.277826	-0.415434	-0.268261	-0.351006	-0.374893	2.24016	-0.245591	-0.353333	-0.255764	-0.592315	3.87765	2.33623	-0.202007	-0.0917369	-0.174327	-0.997161	-0.467304	-0.236428	-0.577787	-0.490151	-0.392138	-0.00801604	-0.507426	-0.41967	-0.261344	-0.180278	-0.397135	-0.315376	-0.627699	-0.41111	-0.303313	-0.658578	0.497545	-0.517267	-0.313427	-0.237131
AAACTTGAGTCATG	NK	-7.61711	12.2214	-0.276852	-0.383071	-0.392499	-0.16211	-0.17412	-0.191227	-0.423622	-0.465753	-0.314266	-0.0733474	3.76666	2.61506	-0.268261	3.23732	3.01138	-0.487055	-0.245591	-0.353333	-0.255764	-0.592315	-0.243163	-0.409433	-0.202007	-0.0917369	-0.174327	-0.997161	-0.467304	-0.68304	-0.23984	-0.466034	-0.392138	-0.883037	-0.507426	-0.618491	-0.385074	-0.514136	1.41451	2.5334	2.7133	2.13203	2.72542	2.33305	2.44147	-0.134113	-0.419405	-0.326287
AAACTTGATAAAGG	CD4Treg	5.44164	0.17713	-0.276852	-0.383071	-0.392499	-0.16211	-0.17412	-0.191227	-0.423622	-0.465753	-0.314266	-0.0733474	-0.277826	-0.415434	3.83131	-0.351006	-0.374893	-0.487055	-0.245591	-0.353333	-0.255764	-0.592315	-0.243163	-0.409433	-0.202007	-0.0917369	-0.174327	-0.997161	-0.467304	-0.195783	-0.577787	0.0969914	-0.392138	0.475127	-0.507426	-0.173392	-0.174848	-0.229591	-0.397135	-0.334031	-0.267714	-0.346714	-0.357408	-0.658578	0.169483	-0.517267	-0.382514	-0.497188
AAACTTGATAAAGG.1	CD8TN	-1.33337	1.94362	-0.276852	-0.383071	-0.392499	-0.16211	-0.17412	-0.191227	-0.423622	-0.465753	-0.314266	-0.0733474	-0.277826	-0.415434	-0.268261	-0.351006	-0.374893	-0.487055	-0.245591	2.69556	4.18122	-0.592315	-0.243163	-0.409433	-0.202007	-0.0917369	-0.174327	-0.997161	-0.467304	-0.140892	0.12825	0.0123331	-0.392138	-0.883037	-0.507426	-0.431858	-0.359145	-0.514136	-0.397135	-0.768861	-0.484165	-0.297877	-0.339046	-0.428485	-0.871141	1.88831	2.60361	1.9222
AAACTTGATCAAGC	CD4TCM	5.87308	5.82515	-0.276852	-0.383071	-0.392499	-0.16211	-0.17412	-0.191227	-0.423622	-0.465753	-0.314266	-0.0733474	-0.277826	-0.415434	-0.268261	-0.351006	-0.374893	-0.487055	-0.245591	-0.353333	-0.255764	-0.592315	-0.243163	-0.409433	-0.202007	-0.0917369	-0.174327	0.974924	2.30702	-0.132329	-0.577787	-0.762252	-0.392138	0.259099	-0.507426	-0.440227	-0.389673	-0.251999	-0.397135	-0.497369	-0.0155744	-0.228428	-0.451466	-0.376293	-0.368073	-0.517267	-0.0656926	0.0286863
AAACTTGATGTCGA.1	CD8TN	-1.87643	2.86225	-0.276852	-0.383071	-0.392499	-0.16211	-0.17412	-0.191227	-0.423622	-0.465753	-0.314266	-0.0733474	-0.277826	-0.415434	-0.268261	-0.351006	-0.374893	-0.487055	3.9836	3.06594	-0.255764	-0.592315	-0.243163	2.33509	-0.202007	-0.0917369	-0.174327	0.592526	2.03085	-0.148898	-0.000192817	-0.125401	-0.392138	-0.883037	-0.507426	-0.415814	-0.416108	-0.514136	-0.397135	-0.768861	-0.23609	-0.215154	-0.155559	-0.239765	-0.968413	2.26822	2.58273	2.39542
AAACTTGATTAGGC	CD4Treg	0.975346	-1.40069	-0.276852	-0.383071	-0.392499	-0.16211	-0.17412	-0.191227	-0.423622	-0.465753	-0.314266	-0.0733474	-0.277826	-0.415434	4.0074	-0.351006	-0.374893	-0.487055	-0.245591	2.83362	-0.255764	-0.592315	-0.243163	-0.409433	-0.202007	-0.0917369	-0.174327	0.734161	2.25343	-0.230387	-0.577787	-0.141776	-0.392138	0.258488	-0.507426	-0.477802	-0.187452	-0.0747957	-0.397135	-0.0955676	-0.46084	-0.177658	0.0643235	-0.658578	-0.0481383	-0.517267	-0.375193	-0.144911
AAAGACGAACACGT	CD8TN	-4.49591	4.48988	-0.276852	-0.383071	-0.392499	-0.16211	-0.17412	-0.191227	-0.423622	-0.465753	-0.314266	-0.0733474	-0.277826	-0.415434	-0.268261	-0.351006	-0.374893	-0.487055	3.81028	2.94588	3.86065	-0.592315	-0.243163	2.22262	-0.202007	-0.0917369	-0.174327	-0.997161	-0.467304	-0.336637	0.0323389	-0.260987	-0.392138	-0.883037	-0.507426	-0.383979	-0.444386	-0.514136	-0.397135	-0.768861	-0.382118	-0.191105	-0.241707	-0.435595	-0.839487	2.41569	2.5468	2.30747
AAAGACGACCCACT	CD4TN	-0.589781	-1.68475	-0.276852	-0.383071	-0.392499	-0.16211	-0.17412	-0.191227	-0.423622	-0.465753	-0.314266	-0.0733474	-0.277826	-0.415434	-0.268261	-0.351006	-0.374893	-0.487055	-0.245591	-0.353333	-0.255764	1.66821	-0.243163	-0.409433	-0.202007	-0.0917369	-0.174327	-0.997161	-0.467304	-0.0779655	-0.577787	-0.431666	-0.392138	-0.883037	-0.507426	-0.568875	-0.500626	-0.514136	-0.397135	-0.242019	-0.187625	-0.0422842	-0.255417	-0.402636	0.0714028	-0.517267	-0.493356	-0.189394
AAAGACGACCTTAT	B	12.3151	0.0704376	-0.276852	-0.383071	-0.392499	-0.16211	-0.17412	-0.191227	2.25089	2.15874	2.76844	-0.0733474	-0.277826	-0.415434	-0.268261	-0.351006	-0.374893	-0.487055	-0.245591	-0.353333	-0.255764	-0.592315	-0.243163	-0.409433	-0.202007	-0.0917369	-0.174327	1.18239	-0.467304	-0.68304	-0.577787	-0.453905	-0.392138	1.63417	2.73737	2.35078	2.20502	2.56628	-0.397135	-0.768861	-0.883725	-0.857207	-0.662163	-0.320666	0.703228	-0.517267	-0.162257	-1.04159
AAAGACGACTCGAA	CD8TN	-2.2476	3.20681	-0.276852	-0.383071	-0.392499	-0.16211	-0.17412	-0.191227	-0.423622	-0.465753	-0.314266	-0.0733474	-0.277826	-0.415434	-0.268261	-0.351006	-0.374893	-0.487055	-0.245591	2.61138	-0.255764	-0.592315	-0.243163	-0.409433	-0.202007	-0.0917369	-0.174327	-0.997161	-0.467304	-0.208789	0.126691	-0.20311	-0.392138	-0.883037	-0.507426	-0.162534	-0.459839	-0.514136	-0.397135	-0.768861	-0.23401	-0.152345	-0.27484	-0.467792	-0.622789	1.58431	2.24115	1.3387
AAAGACGACTCGCT	Monocyte	15.0172	13.8169	3.50306	2.83233	2.77198	-0.16211	-0.17412	-0.191227	-0.423622	-0.465753	-0.314266	-0.0733474	-0.277826	-0.415434	-0.268261	-0.351006	-0.374893	-0.487055	-0.245591	-0.353333	-0.255764	-0.592315	-0.243163	-0.409433	-0.202007	-0.0917369	-0.174327	1.07407	-0.467304	2.39965	2.53554	2.20715	2.78796	0.147088	0.111792	-0.334462	-0.405178	-0.514136	-0.397135	0.101637	-0.505429	-0.322648	-0.662163	-0.323304	-1.25366	-0.0605284	-0.863724	-0.120328
AAAGACGACTGCTC	CD8TN	-2.79433	4.4778	-0.276852	-0.383071	-0.392499	-0.16211	-0.17412	-0.191227	-0.423622	-0.465753	-0.314266	-0.0733474	-0.277826	-0.415434	-0.268261	-0.351006	-0.374893	-0.487055	3.96127	3.05048	-0.255764	-0.592315	-0.243163	2.3206	-0.202007	-0.0917369	-0.174327	-0.997161	-0.467304	-0.23315	-0.0418957	0.0614553	-0.392138	-0.883037	-0.507426	-0.327058	-0.39232	-0.514136	-0.397135	-0.768861	-0.499006	-0.18308	-0.357222	-0.367849	-1.05354	2.90837	2.42547	2.86167
AAAGACGAGGTAAA	Monocyte	13.6375	11.3941	-0.276852	2.05854	-0.392499	-0.16211	-0.17412	-0.191227	-0.423622	-0.465753	-0.314266	-0.0733474	-0.277826	-0.415434	-0.268261	-0.351006	-0.374893	-0.487055	-0.245591	-0.353333	-0.255764	-0.592315	-0.243163	-0.409433	-0.202007	-0.0917369	-0.174327	1.27341	-0.467304	2.50669	2.03464	2.32272	1.99962	0.242147	0.247096	-0.211968	-0.423756	-0.514136	-0.397135	-0.00762193	-0.343262	-0.421288	-0.662163	-0.387001	-1.27057	-0.138048	-0.863724	-0.298086
AAAGACGAGTGCTA	B	12.6916	-3.07186	-0.276852	-0.383071	-0.392499	-0.16211	-0.17412	5.26546	2.434	1.94863	3.55374	-0.0733474	-0.277826	-0.415434	-0.268261	-0.351006	-0.374893	-0.487055	-0.245591	-0.353333	-0.255764	1.68143	-0.243163	-0.409433	-0.202007	-0.0917369	-0.174327	1.32277	-0.467304	-0.68304	-0.577787	-0.406339	-0.392138	1.87895	2.82031	2.71312	2.37892	2.10996	-0.397135	-0.768861	-0.883725	-0.857207	-0.662163	-0.20806	0.483094	-0.517267	-0.0989725	-1.04159
AAAGACGATAGTCG	NK	-7.01988	12.6013	-0.276852	-0.383071	-0.392499	-0.16211	-0.17412	-0.191227	-0.423622	-0.465753	-0.314266	-0.0733474	-0.277826	2.641	-0.268261	-0.351006	2.76577	-0.487055	3.91408	-0.353333	-0.255764	-0.592315	-0.243163	-0.409433	-0.202007	-0.0917369	-0.174327	0.735339	-0.467304	-0.68304	-0.207119	-0.647438	-0.392138	-0.883037	-0.507426	-0.49002	-0.401085	-0.514136	2.32302	2.53664	3.1082	3.18273	2.63886	2.32841	2.69187	-0.273841	-0.577445	-0.459472
AAAGACGATATTCC	NK	-4.17743	13.0993	-0.276852	-0.383071	-0.392499	-0.16211	-0.17412	-0.191227	-0.423622	-0.465753	-0.314266	-0.0733474	-0.277826	2.37454	-0.268261	-0.351006	-0.374893	-0.487055	-0.245591	-0.353333	-0.255764	-0.592315	-0.243163	-0.409433	-0.202007	-0.0917369	-0.174327	-0.997161	-0.467304	-0.68304	-0.0682444	-0.74279	-0.392138	-0.883037	-0.507426	-0.564593	-0.614382	-0.514136	2.74834	1.84788	2.55176	1.49722	2.17904	2.51005	1.43963	-0.255729	-0.553092	0.0204839
AAAGACGATCAAGC	Monocyte	13.6963	9.50639	3.16222	2.07728	2.25512	-0.16211	-0.17412	-0.191227	-0.423622	-0.465753	-0.314266	-0.0733474	-0.277826	-0.415434	-0.268261	-0.351006	-0.374893	-0.487055	-0.245591	-0.353333	-0.255764	-0.592315	4.00798	-0.409433	-0.202007	-0.0917369	-0.174327	1.15066	-0.467304	2.93924	2.79666	2.52827	2.63331	0.0132682	0.341299	-0.442611	-0.470454	-0.514136	-0.397135	-0.297427	-0.515573	-0.237766	-0.662163	-0.232015	-1.29645	-0.104535	-0.863724	-0.346908
AAAGACGATGGTAC	CD4Treg	1.54319	-0.778921	-0.276852	-0.383071	-0.392499	-0.16211	-0.17412	-0.191227	-0.423622	-0.465753	-0.314266	-0.0733474	-0.277826	-0.415434	-0.268261	-0.351006	-0.374893	-0.487055	-0.245591	-0.353333	-0.255764	-0.592315	-0.243163	2.5067	-0.202007	-0.0917369	-0.174327	0.691924	-0.467304	-0.389905	-0.577787	-0.238226	-0.392138	0.568956	-0.507426	-0.404512	-0.215918	-0.0665615	-0.397135	-0.322736	-0.295246	-0.0824599	-0.230804	-0.658578	0.290527	-0.517267	-0.423569	-0.519065
AAAGAGACAAAACG	CD8TN	-6.19702	4.52586	-0.276852	-0.383071	-0.392499	-0.16211	-0.17412	-0.191227	-0.423622	-0.465753	-0.314266	-0.0733474	-0.277826	-0.415434	-0.268261	-0.351006	-0.374893	-0.487055	-0.245591	2.28751	3.88212	1.60482	-0.243163	-0.409433	-0.202007	-0.0917369	-0.174327	0.437487	1.78721	-0.201775	0.0325226	0.11189	-0.392138	-0.883037	-0.507426	-0.28258	-0.537316	-0.514136	-0.397135	-0.768861	-0.166409	-0.150968	-0.191164	-0.424837	-0.857782	2.98487	2.74299	1.95832
AAAGAGACACCTAG	CD8TN	2.31592	5.16951	-0.276852	-0.383071	-0.392499	-0.16211	-0.17412	-0.191227	-0.423622	-0.465753	-0.314266	-0.0733474	-0.277826	-0.415434	-0.268261	-0.351006	-0.374893	-0.487055	-0.245591	2.60129	-0.255764	-0.592315	-0.243163	-0.409433	-0.202007	-0.0917369	-0.174327	-0.997161	-0.467304	-0.115558	0.0275141	-0.0607765	-0.392138	-0.883037	-0.507426	-0.387096	-0.481052	-0.514136	-0.397135	-0.768861	-0.320475	-0.328909	-0.414562	-0.367533	-1.11813	2.7212	2.3191	3.00943
AAAGAGACACGCAT	CD8TN	-2.19439	5.91398	-0.276852	-0.383071	-0.392499	-0.16211	-0.17412	-0.191227	-0.423622	-0.465753	-0.314266	-0.0733474	-0.277826	-0.415434	-0.268261	-0.351006	-0.374893	-0.487055	4.40446	3.17528	3.58228	-0.592315	-0.243163	-0.409433	-0.202007	-0.0917369	-0.174327	-0.997161	-0.467304	-0.282435	0.180274	0.0639881	-0.392138	-0.883037	-0.507426	-0.204593	-0.522341	-0.514136	-0.397135	-0.768861	-0.256299	-0.320981	-0.409338	-0.289582	-0.922747	2.31318	2.48461	2.68247
AAAGAGACCCCACT	NK	-2.69605	12.1209	-0.276852	-0.383071	-0.392499	-0.16211	-0.17412	-0.191227	-0.423622	-0.465753	-0.314266	-0.0733474	-0.277826	2.26422	-0.268261	-0.351006	-0.374893	-0.487055	-0.245591	-0.353333	-0.255764	1.69208	-0.243163	-0.409433	-0.202007	-0.0917369	-0.174327	0.838985	-0.467304	-0.68304	0.0493021	-0.458632	-0.392138	-0.883037	-0.507426	-0.385445	-0.32989	-0.514136	2.25007	1.78621	1.46563	2.50751	2.02578	2.61319	1.08256	-0.263399	-0.397513	-0.273581
AAAGAGACCGTTGA	CD4Treg	-3.70522	1.16652	-0.276852	-0.383071	-0.392499	-0.16211	-0.17412	-0.191227	-0.423622	1.75892	-0.314266	-0.0733474	-0.277826	-0.415434	-0.268261	-0.351006	-0.374893	-0.487055	-0.245591	-0.353333	-0.255764	1.50277	-0.243163	-0.409433	-0.202007	-0.0917369	-0.174327	-0.997161	-0.467304	-0.373744	-0.577787	-0.29547	-0.392138	-0.0497122	-0.507426	-0.421313	-0.120254	0.0393279	-0.397135	-0.106016	-0.322187	-0.320771	-0.29428	-0.658578	-0.203215	-0.517267	-0.474243	-0.433188
AAAGAGACCTAGCA	NK	-8.53558	12.4338	-0.276852	-0.383071	-0.392499	-0.16211	-0.17412	-0.191227	-0.423622	-0.465753	-0.314266	-0.0733474	-0.277826	2.27938	-0.268261	-0.351006	2.8077	2.1119	-0.245591	-0.353333	-0.255764	1.47358	-0.243163	-0.409433	-0.202007	-0.0917369	-0.174327	0.778266	-0.467304	-0.68304	-0.239761	-0.246737	-0.392138	-0.883037	-0.507426	-0.570509	-0.342812	-0.514136	1.99998	2.39	2.68411	2.4853	2.68999	2.24248	1.65336	-0.341463	-0.476409	-0.606709
AAAGAGACGAACTC	B	10.7244	-2.24031	-0.276852	-0.383071	-0.392499	-0.16211	5.52676	6.08202	2.48566	2.06396	2.83607	-0.0733474	-0.277826	-0.415434	-0.268261	-0.351006	-0.374893	-0.487055	-0.245591	-0.353333	-0.255764	-0.592315	-0.243163	-0.409433	-0.202007	-0.0917369	-0.174327	1.32643	-0.467304	-0.68304	-0.577787	-0.590614	-0.392138	3.15041	2.79101	2.38285	2.74407	2.4599	-0.397135	-0.768861	-0.883725	-0.857207	-0.662163	-0.214324	0.240123	-0.517267	-0.106866	-1.04159
AAAGATCTAAGGTA	CD4TCM	3.21545	5.55773	-0.276852	-0.383071	-0.392499	-0.16211	-0.17412	-0.191227	-0.423622	-0.465753	-0.314266	-0.0733474	-0.277826	-0.415434	-0.268261	-0.351006	-0.374893	-0.487055	-0.245591	-0.353333	-0.255764	1.85839	-0.243163	2.3866	-0.202007	-0.0917369	-0.174327	-0.997161	2.07773	-0.140944	-0.577787	-0.77684	-0.392138	0.507087	-0.507426	-0.582545	-0.490179	-0.284703	-0.397135	-0.225281	0.00864683	-0.0778327	-0.249337	-0.400144	-0.662105	-0.517267	-0.103916	-0.154331
AAAGATCTCCTATT	CD4TCM	3.91123	5.83925	-0.276852	-0.383071	-0.392499	-0.16211	-0.17412	-0.191227	-0.423622	-0.465753	-0.314266	-0.0733474	-0.277826	-0.415434	-0.268261	-0.351006	-0.374893	-0.487055	-0.245591	-0.353333	-0.255764	1.76182	-0.243163	-0.409433	-0.202007	-0.0917369	-0.174327	-0.997161	1.96707	-0.217002	-0.577787	-0.774217	-0.392138	-0.0106595	-0.507426	-0.581162	-0.59817	-0.139982	-0.397135	-0.3564	0.237542	-0.434568	-0.362664	-0.481644	-0.780859	-0.517267	-0.146348	0.240624
AAAGATCTCTGAGT	CD8TN	-4.62843	3.64241	-0.276852	-0.383071	-0.392499	-0.16211	-0.17412	-0.191227	-0.423622	-0.465753	-0.314266	-0.0733474	-0.277826	-0.415434	-0.268261	-0.351006	-0.374893	1.87255	-0.245591	2.44861	-0.255764	-0.592315	-0.243163	2.21852	-0.202007	-0.0917369	-0.174327	-0.997161	1.92474	-0.191835	0.092958	-0.00851644	-0.392138	-0.883037	-0.507426	-0.224832	-0.488443	-0.514136	-0.397135	-0.768861	-0.232243	-0.392273	-0.241131	-0.338928	-0.693328	1.98198	2.52955	2.50632
AAAGATCTGCCTTC	CD4TN	-0.733618	-0.0808025	-0.276852	-0.383071	-0.392499	-0.16211	-0.17412	-0.191227	-0.423622	-0.465753	-0.314266	-0.0733474	-0.277826	-0.415434	-0.268261	-0.351006	-0.374893	-0.487055	-0.245591	-0.353333	-0.255764	2.07731	-0.243163	-0.409433	-0.202007	-0.0917369	-0.174327	0.68319	-0.467304	-0.255972	-0.577787	-0.321223	-0.392138	-0.883037	-0.507426	-0.453608	-0.21598	-0.514136	-0.397135	-0.0805134	-0.24566	-0.211516	-0.246186	-0.429099	-0.397879	-0.517267	-0.550791	0.167734
AAAGATCTGGATCT	CD4TCM	3.92638	4.06686	-0.276852	-0.383071	-0.392499	-0.16211	-0.17412	-0.191227	-0.423622	-0.465753	-0.314266	-0.0733474	-0.277826	2.32345	-0.268261	-0.351006	-0.374893	2.15439	-0.245591	-0.353333	-0.255764	-0.592315	-0.243163	-0.409433	-0.202007	-0.0917369	-0.174327	-0.997161	-0.467304	-0.216529	-0.577787	-0.534804	-0.392138	0.472122	-0.507426	-0.574284	-0.341061	-0.147177	-0.397135	-0.301553	-0.0262975	-0.427881	-0.306175	-0.47388	-0.51797	-0.517267	-0.135977	-0.379209
AAAGATCTGTGTTG	CD4TCM	1.19696	4.28927	-0.276852	-0.383071	-0.392499	-0.16211	-0.17412	-0.191227	-0.423622	-0.465753	-0.314266	-0.0733474	-0.277826	-0.415434	-0.268261	-0.351006	-0.374893	-0.487055	-0.245591	-0.353333	-0.255764	-0.592315	-0.243163	2.44457	-0.202007	-0.0917369	-0.174327	0.65594	-0.467304	-0.231838	-0.577787	-0.197046	-0.392138	0.427759	-0.507426	-0.431361	-0.375708	-0.0959856	-0.397135	-0.235499	0.181969	-0.149771	-0.32732	-0.370342	-0.403346	-0.517267	-0.0871892	-0.342064
AAAGATCTTGATGC	B	12.5965	-4.48893	-0.276852	-0.383071	-0.392499	-0.16211	-0.17412	-0.191227	2.30703	2.35773	3.04265	-0.0733474	-0.277826	-0.415434	-0.268261	-0.351006	-0.374893	-0.487055	-0.245591	-0.353333	-0.255764	-0.592315	-0.243163	-0.409433	-0.202007	-0.0917369	-0.174327	1.18266	-0.467304	-0.68304	-0.577787	-0.382081	-0.392138	2.2941	1.491	1.77523	1.6788	2.01703	-0.397135	-0.768861	-0.883725	-0.857207	-0.662163	-0.320135	-0.0865178	-0.517267	-0.161983	-1.04159
AAAGATCTTGCATG	Monocyte	13.9246	11.3772	-0.276852	2.40999	2.35634	-0.16211	-0.17412	-0.191227	-0.423622	-0.465753	-0.314266	-0.0733474	-0.277826	-0.415434	-0.268261	-0.351006	-0.374893	-0.487055	-0.245591	-0.353333	-0.255764	-0.592315	4.20384	-0.409433	-0.202007	-0.0917369	-0.174327	1.0572	-0.467304	2.62692	2.43992	3.43042	2.19646	-0.0129623	0.460576	-0.273718	-0.539444	-0.514136	-0.397135	-0.386977	-0.558757	-0.320565	-0.662163	-0.279082	-1.41186	-0.126383	-0.863724	-0.134815
AAAGATCTTTTCTG	NK	-9.04181	13.0791	-0.276852	-0.383071	-0.392499	-0.16211	-0.17412	-0.191227	-0.423622	-0.465753	-0.314266	-0.0733474	-0.277826	2.4161	-0.268261	3.09059	2.94436	-0.487055	-0.245591	-0.353333	-0.255764	-0.592315	-0.243163	-0.409433	-0.202007	-0.0917369	-0.174327	-0.997161	-0.467304	-0.68304	-0.0983019	-0.530768	-0.392138	-0.883037	-0.507426	-0.545595	-0.404628	-0.514136	2.60592	2.52961	2.28499	2.51069	2.22289	2.44534	1.1946	-0.0980157	-0.362665	-0.467178
AAAGCAGAAGAACA	CD4TN	-0.0789759	-2.41856	-0.276852	-0.383071	-0.392499	-0.16211	-0.17412	-0.191227	-0.423622	-0.465753	-0.314266	-0.0733474	-0.277826	-0.415434	-0.268261	-0.351006	-0.374893	-0.487055	-0.245591	-0.353333	-0.255764	-0.592315	-0.243163	-0.409433	-0.202007	-0.0917369	-0.174327	-0.997161	-0.467304	-0.249486	-0.577787	-0.32057	-0.392138	-0.883037	-0.507426	-0.387008	-0.54227	-0.514136	-0.397135	-0.070225	-0.46384	-0.201823	-0.187735	-0.246938	-0.266429	-0.517267	-0.278047	-0.499563
AAAGCAGAAGCACT	NK	-5.68964	12.5847	-0.276852	-0.383071	-0.392499	-0.16211	-0.17412	-0.191227	-0.423622	-0.465753	-0.314266	-0.0733474	-0.277826	3.02655	3.76767	2.98465	2.87941	2.0463	-0.245591	-0.353333	-0.255764	-0.592315	-0.243163	-0.409433	-0.202007	-0.0917369	-0.174327	-0.997161	-0.467304	-0.68304	-0.152652	-0.132196	-0.392138	-0.883037	-0.507426	-0.558437	-0.418419	-0.514136	2.58731	2.12644	2.5766	1.86552	2.23643	2.484	1.56745	-0.174192	-0.454761	-0.495759
AAAGCAGACATGGT	CD4Treg	4.82193	2.81291	-0.276852	-0.383071	-0.392499	-0.16211	-0.17412	-0.191227	-0.423622	1.9926	-0.314266	-0.0733474	-0.277826	-0.415434	-0.268261	-0.351006	-0.374893	-0.487055	-0.245591	-0.353333	-0.255764	1.49139	-0.243163	-0.409433	-0.202007	-0.0917369	-0.174327	-0.997161	2.18783	-0.230302	-0.577787	-0.0892913	-0.392138	0.156195	-0.507426	-0.406653	-0.0809443	-0.161259	-0.397135	-0.213009	-0.524624	-0.433579	-0.324063	-0.658578	0.546246	-0.517267	-0.461543	-0.15549
AAAGCAGAGTCCTC	CD4Treg	5.00777	0.418433	-0.276852	-0.383071	-0.392499	-0.16211	-0.17412	-0.191227	-0.423622	1.89066	-0.314266	-0.0733474	-0.277826	2.18769	-0.268261	-0.351006	-0.374893	-0.487055	-0.245591	-0.353333	-0.255764	-0.592315	-0.243163	-0.409433	-0.202007	-0.0917369	-0.174327	-0.997161	-0.467304	-0.30251	-0.577787	-0.101065	-0.392138	0.468238	-0.507426	-0.330999	-0.284991	-0.240057	-0.397135	-0.118534	-0.463927	-0.360487	-0.364885	-0.658578	0.350918	-0.517267	-0.383831	-0.28691
AAAGCCTGAAGTAG	CD4Treg	4.66801	0.394851	-0.276852	-0.383071	-0.392499	-0.16211	-0.17412	-0.191227	-0.423622	-0.465753	-0.314266	-0.0733474	-0.277826	-0.415434	-0.268261	-0.351006	-0.374893	-0.487055	-0.245591	-0.353333	-0.255764	-0.592315	3.98228	-0.409433	-0.202007	-0.0917369	-0.174327	-0.997161	2.36091	-0.171671	-0.577787	-0.570228	-0.392138	0.259311	-0.507426	-0.456927	-0.211879	-0.212303	-0.397135	0.14587	-0.29597	-0.172796	-0.339049	-0.658578	0.259141	-0.517267	-0.35794	-0.461471
AAAGCCTGAGAGGC	CD4TN	-0.49637	-2.26225	-0.276852	-0.383071	-0.392499	-0.16211	-0.17412	-0.191227	-0.423622	-0.465753	-0.314266	-0.0733474	-0.277826	-0.415434	-0.268261	-0.351006	-0.374893	-0.487055	-0.245591	-0.353333	-0.255764	-0.592315	-0.243163	-0.409433	-0.202007	-0.0917369	-0.174327	-0.997161	2.15044	-0.173449	-0.577787	-0.103727	-0.392138	-0.883037	-0.507426	-0.376771	-0.429294	-0.514136	-0.397135	0.107386	-0.143509	-0.370758	-0.336266	-0.460489	-0.332498	-0.517267	-0.333234	-0.368915
AAAGCCTGCAACCA	Monocyte	13.7428	8.85641	-0.276852	-0.383071	2.28651	-0.16211	-0.17412	-0.191227	-0.423622	-0.465753	-0.314266	-0.0733474	-0.277826	-0.415434	-0.268261	-0.351006	-0.374893	-0.487055	-0.245591	-0.353333	-0.255764	-0.592315	-0.243163	-0.409433	-0.202007	-0.0917369	-0.174327	1.21861	-0.467304	2.61373	2.53929	2.32006	2.82044	0.22006	0.326898	-0.266761	-0.529488	-0.514136	-0.397135	-0.178676	-0.384975	-0.245884	-0.662163	-0.276482	-1.30424	-0.11705	-0.863724	-0.15727
AAAGCCTGCAACCA.1	CD4Treg	1.30939	0.258485	-0.276852	-0.383071	-0.392499	-0.16211	-0.17412	-0.191227	-0.423622	-0.465753	-0.314266	-0.0733474	-0.277826	-0.415434	-0.268261	-0.351006	-0.374893	-0.487055	-0.245591	-0.353333	-0.255764	-0.592315	-0.243163	-0.409433	-0.202007	-0.0917369	-0.174327	-0.997161	-0.467304	-0.228865	-0.577787	-0.52657	-0.392138	0.841772	-0.507426	-0.35594	-0.0949852	-0.18663	-0.397135	0.00497666	-0.306047	0.0040317	-0.188421	-0.658578	0.110917	-0.517267	-0.447532	-0.141578
AAAGCCTGCGAACT	CD4TCM	3.02589	4.01193	-0.276852	-0.383071	-0.392499	-0.16211	-0.17412	-0.191227	-0.423622	-0.465753	-0.314266	-0.0733474	-0.277826	-0.415434	-0.268261	-0.351006	-0.374893	1.9374	-0.245591	-0.353333	-0.255764	-0.592315	-0.243163	-0.409433	-0.202007	-0.0917369	-0.174327	-0.997161	-0.467304	-0.181728	-0.577787	-0.702688	-0.392138	0.0080476	-0.507426	-0.418301	-0.616747	-0.119301	-0.397135	0.00416485	0.106953	-0.39969	-0.278412	-0.457654	0.350869	-0.517267	-0.145994	-0.462794
AAAGCCTGGAACCT.1	CD4TN	-0.00191177	-1.84189	-0.276852	-0.383071	-0.392499	-0.16211	-0.17412	-0.191227	-0.423622	-0.465753	-0.314266	-0.0733474	-0.277826	-0.415434	-0.268261	-0.351006	-0.374893	-0.487055	-0.245591	-0.353333	-0.255764	-0.592315	-0.243163	-0.409433	-0.202007	-0.0917369	-0.174327	-0.997161	-0.467304	-0.30722	-0.577787	-0.405931	-0.392138	-0.883037	-0.507426	-0.447569	-0.482605	-0.514136	-0.397135	-0.309289	-0.382554	-0.382024	-0.291845	-0.39259	-0.746734	-0.517267	-0.54521	-0.043035
AAAGCCTGGATGAA	NK	-8.62142	12.0646	-0.276852	-0.383071	-0.392499	-0.16211	-0.17412	-0.191227	-0.423622	-0.465753	-0.314266	-0.0733474	3.78317	2.08308	3.98777	3.25029	2.55105	-0.487055	-0.245591	-0.353333	-0.255764	-0.592315	-0.243163	-0.409433	-0.202007	-0.0917369	-0.174327	-0.997161	-0.467304	-0.68304	-0.0840435	-0.763975	-0.392138	-0.883037	-0.507426	-0.545171	-0.355337	-0.514136	1.62309	2.30323	2.8258	2.42596	2.6245	2.51145	2.05939	-0.217599	-0.44586	-0.25815
AAAGCCTGGTGTTG	CD4TCM	4.62212	4.14725	-0.276852	-0.383071	-0.392499	-0.16211	-0.17412	-0.191227	-0.423622	-0.465753	-0.314266	-0.0733474	-0.277826	-0.415434	-0.268261	-0.351006	-0.374893	-0.487055	-0.245591	-0.353333	-0.255764	-0.592315	3.74261	-0.409433	-0.202007	-0.0917369	-0.174327	-0.997161	2.21545	-0.267545	-0.577787	-0.837999	-0.392138	0.00112987	-0.507426	-0.57027	-0.382031	-0.136598	-0.397135	-0.467275	0.222854	-0.291187	-0.450793	-0.430042	-0.377842	-0.517267	-0.148469	-0.371957
AAAGCCTGTACTCT	NK	-3.43268	13.1659	-0.276852	-0.383071	-0.392499	-0.16211	-0.17412	-0.191227	-0.423622	-0.465753	-0.314266	-0.0733474	-0.277826	2.38231	-0.268261	-0.351006	3.05032	-0.487055	-0.245591	-0.353333	-0.255764	-0.592315	-0.243163	-0.409433	-0.202007	-0.0917369	-0.174327	-0.997161	-0.467304	-0.68304	-0.0528519	-0.560767	-0.392138	-0.883037	-0.507426	-0.419295	-0.677737	-0.514136	2.4104	1.52531	1.61136	1.0962	2.1009	2.55421	0.320325	-0.167249	-0.540307	-0.322679
AAAGCCTGTCCCAC	CD8TN	-5.69967	4.91707	-0.276852	-0.383071	-0.392499	-0.16211	-0.17412	-0.191227	-0.423622	-0.465753	-0.314266	-0.0733474	-0.277826	-0.415434	-0.268261	-0.351006	-0.374893	1.96854	3.9687	2.25192	-0.255764	1.34702	-0.243163	-0.409433	-0.202007	-0.0917369	-0.174327	-0.997161	-0.467304	-0.261798	-0.0460842	-0.224445	-0.392138	-0.883037	-0.507426	-0.356705	-0.408861	-0.514136	-0.397135	-0.768861	-0.36614	-0.17883	-0.169717	-0.492613	-0.901512	2.78449	2.80516	2.29847
AAAGGCCTCTGGTA	NK	-9.277	10.034	-0.276852	-0.383071	-0.392499	-0.16211	-0.17412	-0.191227	-0.423622	-0.465753	-0.314266	-0.0733474	-0.277826	2.51537	-0.268261	2.92126	2.73695	1.73154	3.56197	-0.353333	-0.255764	-0.592315	-0.243163	-0.409433	-0.202007	-0.0917369	-0.174327	-0.997161	-0.467304	-0.68304	-0.0530785	-0.668686	-0.392138	-0.883037	-0.507426	-0.365985	-0.160633	-0.514136	1.41668	2.76766	2.89356	2.31493	2.50066	2.36234	2.82477	-0.284128	-0.649329	-0.694224
AAAGGCCTCTTCCG	NK	-8.83181	10.9854	-0.276852	-0.383071	-0.392499	-0.16211	-0.17412	-0.191227	-0.423622	-0.465753	-0.314266	-0.0733474	3.16883	2.47858	3.34392	2.35465	2.83372	-0.487055	-0.245591	-0.353333	-0.255764	-0.592315	-0.243163	-0.409433	4.42147	-0.0917369	-0.174327	-0.997161	-0.467304	-0.68304	-0.0826034	-0.364133	-0.392138	-0.883037	-0.507426	-0.571212	-0.256681	-0.514136	1.73687	2.78649	2.67888	3.0067	2.77295	2.38726	2.54708	-0.184657	-0.478573	-0.698218
AAAGGCCTGCCTTC	NK	-4.21413	11.3688	-0.276852	-0.383071	-0.392499	-0.16211	-0.17412	-0.191227	-0.423622	1.89474	-0.314266	-0.0733474	-0.277826	2.46381	-0.268261	-0.351006	-0.374893	2.28976	-0.245591	-0.353333	-0.255764	1.63067	-0.243163	-0.409433	-0.202007	-0.0917369	-0.174327	0.625159	-0.467304	-0.68304	-0.00710175	-0.553302	-0.392138	-0.883037	-0.507426	-0.551325	-0.409302	-0.514136	1.5959	2.40625	1.90104	2.82765	2.18395	2.41687	0.793942	-0.0941415	-0.45344	-0.597023
AAAGGCCTTTCACT	CD4Treg	1.35476	0.516495	-0.276852	-0.383071	-0.392499	-0.16211	-0.17412	-0.191227	-0.423622	-0.465753	-0.314266	-0.0733474	-0.277826	-0.415434	-0.268261	-0.351006	-0.374893	-0.487055	-0.245591	-0.353333	-0.255764	-0.592315	-0.243163	-0.409433	-0.202007	-0.0917369	-0.174327	0.724938	-0.467304	-0.239894	-0.577787	-0.419639	-0.392138	0.115126	-0.507426	-0.426534	-0.151947	-0.139216	-0.397135	-0.196489	-0.469754	-0.278953	-0.200147	-0.658578	-0.0798868	-0.517267	-0.385445	-0.471595
AAAGTTTGAAGAAC	CD8TN	-2.55775	4.41697	-0.276852	-0.383071	-0.392499	-0.16211	-0.17412	-0.191227	-0.423622	-0.465753	-0.314266	-0.0733474	-0.277826	-0.415434	-0.268261	-0.351006	-0.374893	-0.487055	-0.245591	2.56779	-0.255764	1.58215	-0.243163	-0.409433	-0.202007	-0.0917369	-0.174327	-0.997161	-0.467304	-0.353831	0.143035	-0.197439	-0.392138	-0.883037	-0.507426	-0.405869	-0.445974	-0.514136	-0.397135	-0.768861	-0.335835	-0.331672	-0.36641	-0.411855	-0.885006	2.55002	2.28515	2.54094
AAAGTTTGAGTACC	CD8TN	-4.35916	4.02467	-0.276852	-0.383071	-0.392499	-0.16211	-0.17412	-0.191227	-0.423622	-0.465753	-0.314266	-0.0733474	-0.277826	-0.415434	-0.268261	-0.351006	-0.374893	-0.487055	-0.245591	2.72917	-0.255764	1.70228	-0.243163	2.19008	-0.202007	-0.0917369	-0.174327	-0.997161	2.31962	-0.153979	0.332368	-0.107476	-0.392138	-0.883037	-0.507426	-0.345509	-0.543987	-0.514136	-0.397135	-0.768861	-0.451461	-0.273498	-0.356353	-0.375084	-0.976108	2.34373	2.46714	2.56645
AAAGTTTGTCCTAT	B	10.858	-1.63616	-0.276852	-0.383071	-0.392499	-0.16211	-0.17412	5.09341	2.54112	2.44355	2.91105	-0.0733474	-0.277826	-0.415434	-0.268261	-0.351006	-0.374893	2.00412	-0.245591	-0.353333	-0.255764	1.60973	-0.243163	-0.409433	-0.202007	-0.0917369	-0.174327	1.41381	-0.467304	-0.68304	-0.577787	-0.407451	-0.392138	1.61452	2.40344	2.41635	2.3628	2.61052	-0.397135	-0.768861	-0.883725	-0.857207	-0.662163	-0.227959	0.551282	-0.517267	-0.053445	-1.04159
AAAGTTTGTCCTAT.2	NK	-3.10261	12.3929	-0.276852	-0.383071	-0.392499	-0.16211	-0.17412	-0.191227	-0.423622	-0.465753	-0.314266	-0.0733474	4.116	2.30996	-0.268261	-0.351006	-0.374893	-0.487055	-0.245591	-0.353333	-0.255764	-0.592315	-0.243163	-0.409433	-0.202007	-0.0917369	-0.174327	-0.997161	-0.467304	-0.68304	0.131098	-0.744643	-0.392138	-0.883037	-0.507426	-0.437655	-0.400711	-0.514136	1.92814	2.1979	2.23245	2.15481	2.4104	2.5644	1.92603	-0.256676	-0.38529	-0.513754
AAAGTTTGTGCTGA	CD8TN	-4.29842	3.73805	-0.276852	-0.383071	-0.392499	-0.16211	-0.17412	-0.191227	-0.423622	-0.465753	-0.314266	-0.0733474	-0.277826	-0.415434	-0.268261	-0.351006	-0.374893	-0.487055	3.78216	2.43352	-0.255764	1.71364	-0.243163	-0.409433	-0.202007	-0.0917369	-0.174327	0.516808	-0.467304	-0.165403	0.0591472	-0.405681	-0.392138	-0.883037	-0.507426	0.0364086	-0.387163	-0.514136	-0.397135	-0.768861	-0.244076	-0.224309	-0.119027	-0.493159	-0.647978	2.30358	2.63631	2.92752
AAAGTTTGTGGGAG	NK	-5.05403	12.0295	-0.276852	-0.383071	-0.392499	-0.16211	-0.17412	-0.191227	-0.423622	-0.465753	-0.314266	-0.0733474	-0.277826	2.67701	-0.268261	-0.351006	2.17161	-0.487055	-0.245591	-0.353333	-0.255764	-0.592315	-0.243163	-0.409433	-0.202007	-0.0917369	-0.174327	-0.997161	-0.467304	-0.68304	-0.143695	-0.753026	-0.392138	-0.883037	-0.507426	-0.584005	-0.397434	-0.514136	3.49123	2.57863	2.20623	2.29173	2.51403	2.56524	2.62355	-0.141925	-0.356745	-0.546201
AAATACTGACAGTC	Monocyte	14.7566	13.3295	4.0566	2.85862	2.69389	-0.16211	-0.17412	-0.191227	-0.423622	-0.465753	-0.314266	-0.0733474	-0.277826	-0.415434	-0.268261	-0.351006	-0.374893	-0.487055	-0.245591	-0.353333	-0.255764	-0.592315	4.41915	-0.409433	-0.202007	-0.0917369	-0.174327	1.19478	-0.467304	2.42764	2.29286	2.58086	2.4784	-0.148972	0.47131	-0.330347	-0.37775	-0.514136	-0.397135	-0.232697	-0.399601	-0.314559	-0.662163	-0.318356	-1.34615	-0.198635	-0.863724	-0.261456
AAATACTGAGAGGC	CD4Treg	3.36755	0.761778	-0.276852	-0.383071	-0.392499	-0.16211	-0.17412	-0.191227	-0.423622	-0.465753	-0.314266	-0.0733474	-0.277826	-0.415434	-0.268261	-0.351006	-0.374893	-0.487055	-0.245591	-0.353333	-0.255764	-0.592315	-0.243163	-0.409433	-0.202007	-0.0917369	-0.174327	-0.997161	-0.467304	-0.131781	-0.577787	0.136036	-0.392138	0.241059	-0.507426	-0.269135	-0.26155	-0.187156	-0.397135	0.52796	-0.124441	-0.34497	-0.198235	-0.658578	-0.123506	-0.517267	-0.189697	-0.137368
AAATACTGAGTCTG	CD4TN	-1.42635	-0.104379	-0.276852	-0.383071	-0.392499	-0.16211	-0.17412	-0.191227	-0.423622	-0.465753	-0.314266	-0.0733474	-0.277826	-0.415434	-0.268261	-0.351006	-0.374893	-0.487055	-0.245591	-0.353333	-0.255764	-0.592315	4.01855	2.43011	-0.202007	-0.0917369	-0.174327	-0.997161	-0.467304	-0.2611	-0.577787	-0.148185	-0.392138	-0.883037	-0.507426	-0.35094	-0.552891	-0.514136	-0.397135	-0.321888	-0.46953	-0.307387	-0.200754	-0.399868	-0.470907	-0.517267	-0.359117	-0.402567
AAATACTGATCGGT	CD4Treg	6.96424	3.25939	-0.276852	-0.383071	-0.392499	-0.16211	-0.17412	-0.191227	-0.423622	1.64909	-0.314266	-0.0733474	-0.277826	-0.415434	-0.268261	-0.351006	-0.374893	-0.487055	-0.245591	-0.353333	-0.255764	1.63067	-0.243163	-0.409433	4.39248	-0.0917369	-0.174327	-0.997161	-0.467304	-0.198065	-0.577787	-0.210142	-0.392138	0.0595558	-0.507426	-0.493197	-0.105502	-0.226041	-0.397135	-0.253964	-0.412855	-0.41913	-0.266412	-0.658578	0.29306	-0.517267	-0.368522	-0.498178
AAATACTGCTCTAT	CD4Treg	0.422634	-2.05431	-0.276852	-0.383071	-0.392499	-0.16211	-0.17412	-0.191227	-0.423622	-0.465753	-0.314266	-0.0733474	-0.277826	-0.415434	-0.268261	-0.351006	-0.374893	-0.487055	-0.245591	-0.353333	-0.255764	-0.592315	4.33189	-0.409433	-0.202007	-0.0917369	-0.174327	-0.997161	-0.467304	-0.222651	-0.577787	-0.383645	-0.392138	0.284777	-0.507426	-0.281852	-0.125906	-0.124573	-0.397135	-0.0833177	-0.297836	-0.347359	-0.37255	-0.658578	0.140305	-0.517267	-0.284243	0.0319476
AAATACTGGTCATG	CD4Treg	3.48379	1.81999	-0.276852	-0.383071	-0.392499	-0.16211	-0.17412	-0.191227	-0.423622	-0.465753	-0.314266	-0.0733474	-0.277826	-0.415434	-0.268261	-0.351006	-0.374893	1.98338	-0.245591	-0.353333	-0.255764	-0.592315	-0.243163	-0.409433	-0.202007	-0.0917369	-0.174327	-0.997161	-0.467304	-0.100941	-0.577787	-0.405502	-0.392138	-0.102577	-0.507426	-0.384603	-0.14222	-0.141968	-0.397135	-0.196312	-0.207846	-0.349744	-0.358512	-0.658578	0.29071	-0.517267	-0.270702	-0.00397563
AAATACTGGTTGGT	CD8TN	-0.616505	2.4896	-0.276852	-0.383071	-0.392499	-0.16211	-0.17412	-0.191227	-0.423622	-0.465753	-0.314266	-0.0733474	-0.277826	-0.415434	-0.268261	-0.351006	-0.374893	-0.487055	-0.245591	-0.353333	-0.255764	1.66109	-0.243163	2.42976	-0.202007	-0.0917369	-0.174327	-0.997161	-0.467304	-0.247962	0.0815924	-0.0536066	-0.392138	-0.883037	-0.507426	-0.549173	-0.441379	-0.514136	-0.397135	-0.768861	-0.206068	-0.0458616	-0.202138	-0.378687	-0.797113	2.06883	2.13048	2.46649
AAATACTGTAGTCG	CD4Treg	4.17721	2.2494	-0.276852	-0.383071	-0.392499	-0.16211	-0.17412	-0.191227	-0.423622	-0.465753	-0.314266	-0.0733474	-0.277826	-0.415434	-0.268261	-0.351006	-0.374893	1.92082	-0.245591	-0.353333	-0.255764	-0.592315	-0.243163	-0.409433	-0.202007	-0.0917369	-0.174327	0.725079	-0.467304	-0.336566	-0.577787	-0.0989219	-0.392138	0.271619	-0.507426	-0.557761	-0.360827	-0.21809	-0.397135	-0.303219	-0.495251	-0.46427	-0.338726	-0.658578	0.291201	-0.517267	-0.322055	-0.324747
AAATCAACACACTG	B	11.0323	-2.7043	-0.276852	-0.383071	-0.392499	-0.16211	5.75201	-0.191227	2.57773	1.90838	2.96054	-0.0733474	-0.277826	-0.415434	-0.268261	-0.351006	-0.374893	-0.487055	-0.245591	-0.353333	-0.255764	-0.592315	-0.243163	-0.409433	-0.202007	-0.0917369	-0.174327	1.29508	-0.467304	-0.68304	-0.577787	-0.25116	-0.392138	2.64408	2.48208	2.52093	2.77489	2.7447	-0.397135	-0.768861	-0.883725	-0.857207	-0.662163	-0.386188	-0.0622583	-0.517267	-0.198253	-1.04159
AAATCAACATGTCG	B	11.2994	-1.82526	-0.276852	-0.383071	-0.392499	-0.16211	5.65543	-0.191227	2.65997	1.86969	2.90717	-0.0733474	-0.277826	-0.415434	-0.268261	-0.351006	-0.374893	-0.487055	-0.245591	-0.353333	-0.255764	-0.592315	-0.243163	-0.409433	-0.202007	-0.0917369	-0.174327	1.36191	-0.467304	-0.68304	-0.577787	-0.450416	-0.392138	1.92988	2.91251	2.69915	2.24111	2.46911	-0.397135	-0.768861	-0.883725	-0.857207	-0.662163	-0.310687	0.40329	-0.517267	-0.26964	-1.04159
AAATCAACCATTGG	NK	-8.70038	13.5477	-0.276852	-0.383071	-0.392499	-0.16211	-0.17412	-0.191227	-0.423622	1.79391	-0.314266	-0.0733474	3.38175	2.35234	-0.268261	3.01719	2.97908	-0.487055	-0.245591	-0.353333	-0.255764	-0.592315	-0.243163	-0.409433	-0.202007	-0.0917369	5.51381	0.555863	-0.467304	-0.68304	-0.292353	-0.815191	-0.392138	-0.883037	-0.507426	-0.417628	0.0740447	-0.514136	2.74262	2.33832	2.65505	2.52053	2.43559	2.61201	1.73799	-0.238712	-0.669244	-0.194612
AAATCAACCCAATG	B	13.6592	-2.97479	-0.276852	-0.383071	-0.392499	-0.16211	-0.17412	5.32514	2.46093	-0.465753	-0.314266	-0.0733474	-0.277826	-0.415434	-0.268261	-0.351006	-0.374893	-0.487055	-0.245591	-0.353333	-0.255764	1.70629	-0.243163	2.48671	-0.202007	-0.0917369	-0.174327	1.37148	-0.467304	-0.68304	-0.577787	-0.561121	-0.392138	2.00681	2.49301	2.76037	2.34267	2.10669	-0.397135	-0.768861	-0.883725	-0.857207	-0.662163	-0.303025	0.665581	-0.517267	-0.16566	-1.04159
AAATCAACCGACAT	CD4Treg	-0.580589	-0.0972864	-0.276852	-0.383071	-0.392499	-0.16211	-0.17412	-0.191227	-0.423622	-0.465753	-0.314266	-0.0733474	-0.277826	-0.415434	-0.268261	2.62729	-0.374893	-0.487055	-0.245591	-0.353333	-0.255764	1.61387	-0.243163	-0.409433	-0.202007	-0.0917369	-0.174327	0.612894	-0.467304	-0.0871382	-0.577787	0.120439	-0.392138	0.254668	-0.507426	-0.35831	-0.192162	-0.17745	-0.397135	-0.315923	-0.625162	-0.194122	-0.399567	-0.658578	-0.0340903	-0.517267	-0.309115	-0.356061
AAATCAACCTGATG	CD8TN	-3.21853	4.98245	-0.276852	-0.383071	-0.392499	-0.16211	-0.17412	-0.191227	-0.423622	-0.465753	-0.314266	-0.0733474	-0.277826	-0.415434	-0.268261	-0.351006	-0.374893	-0.487055	-0.245591	2.86093	-0.255764	1.56885	-0.243163	-0.409433	-0.202007	-0.0917369	-0.174327	0.748998	-0.467304	-0.300166	0.0733288	0.104741	-0.392138	-0.883037	-0.507426	-0.353834	-0.592463	-0.514136	-0.397135	-0.768861	-0.401967	0.147385	-0.426072	-0.376409	-0.972133	1.78153	2.36778	2.27176
AAATCAACGAGAGC	CD4Treg	1.68104	2.33937	-0.276852	-0.383071	-0.392499	-0.16211	-0.17412	-0.191227	-0.423622	-0.465753	-0.314266	-0.0733474	-0.277826	-0.415434	-0.268261	-0.351006	-0.374893	2.03014	-0.245591	-0.353333	-0.255764	-0.592315	-0.243163	-0.409433	-0.202007	-0.0917369	-0.174327	-0.997161	-0.467304	-0.187379	-0.577787	-0.41971	-0.392138	-0.0347952	-0.507426	-0.369113	-0.246091	-0.238682	-0.397135	-0.191084	-0.461831	-0.433971	-0.15656	-0.658578	0.81687	-0.517267	-0.19297	-0.417446
AAATCAACGGGACA	CD4Treg	-0.627086	-1.10851	-0.276852	-0.383071	-0.392499	-0.16211	-0.17412	-0.191227	-0.423622	-0.465753	-0.314266	-0.0733474	-0.277826	-0.415434	-0.268261	-0.351006	-0.374893	-0.487055	-0.245591	-0.353333	-0.255764	-0.592315	-0.243163	-0.409433	-0.202007	-0.0917369	-0.174327	-0.997161	-0.467304	-0.236672	-0.577787	0.2591	-0.392138	-0.0115257	-0.507426	-0.474194	-0.142808	-0.133696	-0.397135	-0.169856	-0.185281	-0.268692	-0.139235	-0.658578	0.757664	-0.517267	-0.376958	0.146779
AAATCAACGGTACT	CD8TN	-1.8791	3.58067	-0.276852	-0.383071	-0.392499	-0.16211	-0.17412	-0.191227	-0.423622	-0.465753	-0.314266	-0.0733474	-0.277826	-0.415434	-0.268261	-0.351006	-0.374893	-0.487055	-0.245591	2.92243	-0.255764	-0.592315	-0.243163	2.37118	-0.202007	-0.0917369	-0.174327	0.61343	-0.467304	-0.112338	0.180357	-0.12517	-0.392138	-0.883037	-0.507426	-0.262273	-0.573517	-0.514136	-0.397135	-0.768861	-0.432904	-0.325277	-0.288225	-0.475115	-0.913833	2.32788	2.27526	2.04433
AAATCAACTCCTAT	CD4TN	-2.87978	0.851598	-0.276852	-0.383071	-0.392499	-0.16211	-0.17412	-0.191227	-0.423622	-0.465753	-0.314266	-0.0733474	-0.277826	-0.415434	-0.268261	-0.351006	-0.374893	-0.487055	-0.245591	-0.353333	-0.255764	1.53572	-0.243163	2.56345	-0.202007	-0.0917369	-0.174327	-0.997161	1.97324	-0.276787	-0.577787	-0.385683	-0.392138	-0.883037	-0.507426	-0.562497	-0.639874	-0.514136	-0.397135	-0.264462	-0.480469	-0.161606	-0.186378	-0.473963	-0.0136065	-0.517267	-0.497298	-0.416683
AAATCAACTTGTCT	Monocyte	13.4705	12.6148	-0.276852	2.70639	2.85569	-0.16211	-0.17412	-0.191227	-0.423622	-0.465753	-0.314266	-0.0733474	-0.277826	-0.415434	-0.268261	-0.351006	-0.374893	-0.487055	-0.245591	-0.353333	-0.255764	-0.592315	4.69403	-0.409433	-0.202007	-0.0917369	-0.174327	1.00716	-0.467304	2.67415	2.31774	2.34011	2.36105	0.0339892	0.354524	-0.447125	-0.460338	-0.514136	-0.397135	-0.365943	-0.460391	-0.3739	-0.662163	-0.351509	-1.21536	-0.169103	-0.863724	0.00898651
AAATCATGCCACCT	CD4TN	0.78821	-2.43735	-0.276852	-0.383071	-0.392499	-0.16211	-0.17412	-0.191227	-0.423622	-0.465753	-0.314266	-0.0733474	-0.277826	-0.415434	-0.268261	-0.351006	-0.374893	-0.487055	-0.245591	-0.353333	-0.255764	-0.592315	-0.243163	-0.409433	-0.202007	-0.0917369	-0.174327	-0.997161	-0.467304	-0.1721	-0.577787	-0.402052	-0.392138	-0.883037	-0.507426	-0.256581	-0.436862	-0.514136	-0.397135	-0.380512	-0.297764	-0.370779	-0.282807	-0.344954	-0.432872	-0.517267	-0.469392	-0.122888
AAATCATGCCGCTT	B	10.8279	-3.50234	-0.276852	-0.383071	-0.392499	-0.16211	-0.17412	-0.191227	2.52657	1.93736	3.00051	-0.0733474	-0.277826	-0.415434	-0.268261	-0.351006	-0.374893	-0.487055	-0.245591	-0.353333	-0.255764	-0.592315	-0.243163	2.44201	-0.202007	-0.0917369	-0.174327	1.3727	-0.467304	-0.68304	-0.577787	-0.7569	-0.392138	1.68413	2.48138	2.73054	2.61027	2.56854	-0.397135	-0.768861	-0.883725	-0.857207	-0.662163	-0.260106	0.216395	-0.517267	-0.116776	-1.04159
AAATCATGCGTTGA	B	11.5829	-4.11706	-0.276852	-0.383071	-0.392499	-0.16211	-0.17412	-0.191227	2.0905	2.00135	-0.314266	-0.0733474	-0.277826	-0.415434	-0.268261	-0.351006	-0.374893	2.14139	-0.245591	-0.353333	-0.255764	-0.592315	-0.243163	-0.409433	-0.202007	-0.0917369	-0.174327	1.38958	-0.467304	-0.68304	-0.577787	-0.575939	-0.392138	2.30349	2.02439	2.31134	2.69255	2.59344	-0.397135	-0.768861	-0.883725	-0.857207	-0.662163	-0.221679	0.422015	-0.517267	-0.112657	-1.04159
AAATCATGCTTTAC	CD4TCM	0.124796	2.93736	-0.276852	-0.383071	-0.392499	-0.16211	-0.17412	-0.191227	-0.423622	-0.465753	-0.314266	-0.0733474	-0.277826	-0.415434	-0.268261	-0.351006	-0.374893	-0.487055	-0.245591	-0.353333	-0.255764	-0.592315	-0.243163	2.55547	-0.202007	-0.0917369	6.11563	-0.997161	-0.467304	-0.297832	-0.577787	-0.447191	-0.392138	0.302143	-0.507426	-0.329617	-0.553402	-0.145046	-0.397135	-0.377713	0.0884765	-0.299947	-0.260207	-0.413191	-1.10917	-0.517267	-0.172881	-0.0404939
AAATCATGTAGCGT	Monocyte	12.5368	12.3872	-0.276852	2.90332	2.87453	6.4324	-0.17412	-0.191227	-0.423622	-0.465753	-0.314266	-0.0733474	-0.277826	-0.415434	-0.268261	-0.351006	-0.374893	-0.487055	-0.245591	-0.353333	-0.255764	-0.592315	-0.243163	-0.409433	-0.202007	-0.0917369	-0.174327	0.969685	-0.467304	2.25823	2.08739	2.27172	2.84077	0.262081	0.575703	-0.339397	-0.53531	-0.514136	-0.397135	-0.170387	-0.555988	-0.466852	-0.662163	-0.318844	-1.3246	-0.123851	-0.863724	-0.264814
AAATCATGTCTCTA	CD4TCM	2.95377	5.07985	-0.276852	-0.383071	-0.392499	-0.16211	-0.17412	-0.191227	-0.423622	-0.465753	-0.314266	-0.0733474	-0.277826	-0.415434	-0.268261	-0.351006	-0.374893	-0.487055	-0.245591	-0.353333	-0.255764	-0.592315	-0.243163	-0.409433	-0.202007	-0.0917369	-0.174327	-0.997161	-0.467304	-0.355055	-0.577787	-0.798596	-0.392138	0.369678	-0.507426	-0.545388	-0.432375	-0.246688	-0.397135	-0.307627	0.330252	-0.522609	-0.317778	-0.326556	-0.40032	-0.517267	-0.27225	0.0815598
AAATCATGTGTTTC	CD4Treg	4.8526	1.66521	-0.276852	-0.383071	-0.392499	-0.16211	-0.17412	-0.191227	-0.423622	-0.465753	-0.314266	-0.0733474	-0.277826	-0.415434	-0.268261	-0.351006	-0.374893	1.87487	-0.245591	-0.353333	-0.255764	1.95854	3.70486	2.51271	5.14819	-0.0917369	5.40627	1.03352	-0.467304	-0.207343	-0.577787	-0.476286	-0.392138	0.426185	-0.507426	-0.295115	-0.204318	-0.0566936	-0.397135	-0.239277	-0.575233	-0.324232	-0.204439	-0.658578	0.0755229	-0.517267	-0.403609	-0.256231
AAATCATGTTTGCT	CD4TCM	2.95183	5.34385	-0.276852	-0.383071	-0.392499	-0.16211	-0.17412	-0.191227	-0.423622	-0.465753	-0.314266	-0.0733474	-0.277826	-0.415434	-0.268261	-0.351006	-0.374893	2.22958	-0.245591	-0.353333	-0.255764	-0.592315	-0.243163	-0.409433	-0.202007	-0.0917369	-0.174327	-0.997161	-0.467304	-0.343726	-0.577787	-0.661052	-0.392138	0.418485	-0.507426	-0.390188	-0.493525	-0.189163	-0.397135	-0.163674	-0.210138	-0.359007	-0.308282	-0.438083	-0.244263	-0.517267	-0.16483	-0.160661
AAATCCCTAATCGC	CD4Treg	3.46249	1.25454	-0.276852	-0.383071	-0.392499	-0.16211	-0.17412	-0.191227	-0.423622	-0.465753	-0.314266	-0.0733474	-0.277826	-0.415434	-0.268261	-0.351006	-0.374893	-0.487055	-0.245591	-0.353333	-0.255764	-0.592315	-0.243163	-0.409433	-0.202007	-0.0917369	-0.174327	0.934965	2.14798	-0.314988	-0.577787	-0.132272	-0.392138	0.305335	-0.507426	-0.394031	-0.0711915	-0.154836	-0.397135	-0.367756	-0.348386	-0.226116	-0.381044	-0.658578	0.140449	-0.517267	-0.466007	-0.0440271
AAATCCCTCATACG	CD4Treg	4.68283	3.04972	-0.276852	-0.383071	-0.392499	-0.16211	-0.17412	-0.191227	-0.423622	-0.465753	-0.314266	-0.0733474	-0.277826	-0.415434	-0.268261	-0.351006	-0.374893	2.06768	-0.245591	-0.353333	-0.255764	1.80136	3.58961	-0.409433	-0.202007	-0.0917369	-0.174327	-0.997161	-0.467304	-0.319635	-0.577787	0.000748657	-0.392138	0.472558	-0.507426	-0.237821	-0.235416	-0.166809	-0.397135	-0.286928	-0.418535	-0.364444	-0.458237	-0.658578	0.644389	-0.517267	-0.467768	-0.38714
AAATCCCTCTAGCA	CD4TN	-3.55465	2.3739	-0.276852	-0.383071	-0.392499	-0.16211	-0.17412	-0.191227	-0.423622	-0.465753	-0.314266	-0.0733474	-0.277826	-0.415434	-0.268261	-0.351006	-0.374893	1.94178	-0.245591	-0.353333	-0.255764	1.78613	-0.243163	2.758	-0.202007	-0.0917369	-0.174327	0.569663	2.26042	-0.278573	-0.577787	-0.541832	-0.392138	-0.883037	-0.507426	-0.468098	-0.496877	-0.514136	-0.397135	-0.199444	-0.289338	-0.324455	-0.275893	-0.444342	-0.173748	-0.517267	-0.555488	-0.323648
AAATCCCTCTGCTC	CD4Treg	1.09461	-1.2874	-0.276852	-0.383071	-0.392499	-0.16211	-0.17412	-0.191227	-0.423622	2.04909	-0.314266	-0.0733474	-0.277826	-0.415434	-0.268261	-0.351006	-0.374893	-0.487055	-0.245591	-0.353333	-0.255764	-0.592315	-0.243163	-0.409433	-0.202007	-0.0917369	-0.174327	-0.997161	-0.467304	-0.282223	-0.577787	-0.12862	-0.392138	0.431002	-0.507426	-0.28356	-0.224715	-0.062963	-0.397135	0.203289	-0.370841	-0.250281	-0.368174	-0.658578	0.160159	-0.517267	-0.361731	-0.441889
AAATCCCTGACACT	CD4TCM	3.34316	4.44686	-0.276852	-0.383071	-0.392499	-0.16211	-0.17412	-0.191227	-0.423622	-0.465753	-0.314266	-0.0733474	-0.277826	-0.415434	-0.268261	-0.351006	-0.374893	-0.487055	-0.245591	-0.353333	-0.255764	-0.592315	-0.243163	-0.409433	-0.202007	-0.0917369	-0.174327	-0.997161	2.29819	-0.2408	-0.577787	-0.466278	-0.392138	0.0440132	-0.507426	-0.458189	-0.406105	-0.0661124	-0.397135	-0.255741	0.211402	-0.323708	-0.32642	-0.454333	-0.676594	-0.517267	0.0605897	-0.327908
AAATCCCTGCTGTA	Monocyte	14.9735	11.3462	-0.276852	2.58382	2.64386	-0.16211	-0.17412	-0.191227	-0.423622	-0.465753	-0.314266	-0.0733474	-0.277826	-0.415434	-0.268261	-0.351006	-0.374893	-0.487055	-0.245591	-0.353333	-0.255764	-0.592315	-0.243163	-0.409433	-0.202007	-0.0917369	-0.174327	0.879422	-0.467304	2.7859	2.58811	1.78932	3.10915	-0.252131	0.44531	-0.331012	-0.403287	-0.514136	-0.397135	-0.230768	-0.314541	-0.313206	-0.662163	-0.363262	-1.06749	-0.121154	-0.863724	-0.259465
AAATCCCTGGATTC	CD4Treg	3.20186	0.340113	-0.276852	-0.383071	-0.392499	-0.16211	-0.17412	-0.191227	-0.423622	-0.465753	-0.314266	-0.0733474	-0.277826	-0.415434	-0.268261	-0.351006	-0.374893	2.08118	-0.245591	-0.353333	-0.255764	-0.592315	-0.243163	-0.409433	-0.202007	-0.0917369	-0.174327	0.65959	2.40183	-0.270283	-0.577787	-0.467749	-0.392138	0.0303351	-0.507426	-0.454528	-0.298722	-0.216109	-0.397135	-0.0750385	-0.497831	-0.399335	-0.344949	-0.658578	0.554914	-0.517267	-0.551702	-0.509465
AAATCCCTGTGCAT	CD4TN	-0.0436768	-0.269311	-0.276852	-0.383071	-0.392499	-0.16211	-0.17412	-0.191227	-0.423622	-0.465753	-0.314266	-0.0733474	-0.277826	-0.415434	-0.268261	-0.351006	-0.374893	-0.487055	-0.245591	-0.353333	-0.255764	1.76701	-0.243163	-0.409433	-0.202007	-0.0917369	-0.174327	-0.997161	2.23849	-0.256049	-0.577787	-0.260211	-0.392138	-0.883037	-0.507426	-0.453758	-0.552399	-0.514136	-0.397135	-0.238158	-0.399083	-0.300527	-0.193681	-0.433299	-0.384188	-0.517267	-0.418827	-0.0549684
AAATCCCTGTTCGA	CD4TN	-0.108515	2.03288	-0.276852	-0.383071	-0.392499	-0.16211	-0.17412	-0.191227	-0.423622	-0.465753	-0.314266	-0.0733474	-0.277826	-0.415434	-0.268261	-0.351006	-0.374893	-0.487055	-0.245591	-0.353333	-0.255764	-0.592315	-0.243163	-0.409433	-0.202007	-0.0917369	-0.174327	-0.997161	-0.467304	-0.119623	-0.577787	-0.0165339	-0.392138	-0.883037	-0.507426	-0.33699	-0.399186	-0.514136	-0.397135	-0.0697565	-0.315629	-0.473598	-0.292181	-0.319678	-0.170105	-0.517267	-0.546438	-0.271295
AAATCTGAAACCAC	Monocyte	14.7659	11.9497	4.17727	3.0398	2.97617	6.39333	-0.17412	-0.191227	-0.423622	1.99009	-0.314266	-0.0733474	-0.277826	-0.415434	-0.268261	-0.351006	-0.374893	-0.487055	-0.245591	-0.353333	-0.255764	-0.592315	-0.243163	-0.409433	-0.202007	-0.0917369	-0.174327	0.958617	-0.467304	2.20333	2.50187	3.1953	2.85444	0.117954	0.166346	-0.336675	-0.477983	-0.514136	-0.397135	-0.170141	-0.394665	-0.323623	-0.662163	-0.318755	-1.24013	-0.184297	-0.863724	-0.377179
AAATCTGAACGACT	NK	-3.81036	12.2312	-0.276852	-0.383071	-0.392499	-0.16211	-0.17412	-0.191227	-0.423622	-0.465753	-0.314266	-0.0733474	-0.277826	-0.415434	3.86756	-0.351006	-0.374893	2.109	-0.245591	-0.353333	-0.255764	-0.592315	-0.243163	-0.409433	5.62597	-0.0917369	-0.174327	-0.997161	-0.467304	-0.68304	-0.111924	-0.489343	-0.392138	-0.883037	-0.507426	-0.523644	-0.296712	-0.514136	2.53382	2.1462	1.7131	1.18474	2.39283	2.75226	1.87268	-0.0642441	-0.495696	-0.180492
AAATCTGAAGAGTA	CD4Treg	5.65198	1.37917	-0.276852	-0.383071	-0.392499	-0.16211	-0.17412	-0.191227	-0.423622	1.81486	-0.314266	-0.0733474	-0.277826	-0.415434	-0.268261	-0.351006	-0.374893	2.2046	-0.245591	-0.353333	-0.255764	1.55545	-0.243163	-0.409433	-0.202007	-0.0917369	-0.174327	0.739207	-0.467304	-0.297436	-0.577787	-0.118351	-0.392138	0.289618	-0.507426	-0.296916	-0.150329	-0.215358	-0.397135	-0.379622	-0.452418	-0.413624	-0.17361	-0.658578	0.181098	-0.517267	-0.283371	-0.334428
AAATCTGAAGGGTG	CD4TCM	2.07296	3.50839	-0.276852	-0.383071	-0.392499	-0.16211	-0.17412	-0.191227	-0.423622	-0.465753	-0.314266	-0.0733474	-0.277826	-0.415434	-0.268261	-0.351006	-0.374893	1.96446	-0.245591	-0.353333	-0.255764	-0.592315	-0.243163	-0.409433	-0.202007	-0.0917369	-0.174327	-0.997161	2.63463	-0.219066	-0.577787	-0.662682	-0.392138	0.537099	-0.507426	-0.487599	-0.488573	-0.189924	-0.397135	-0.360155	0.26879	-0.367705	-0.30908	-0.280016	-0.258487	-0.517267	-0.0398296	-0.162198
AAATCTGACATGAC	CD4TN	3.35649	0.188359	-0.276852	-0.383071	-0.392499	-0.16211	-0.17412	-0.191227	-0.423622	-0.465753	-0.314266	-0.0733474	-0.277826	-0.415434	-0.268261	-0.351006	-0.374893	-0.487055	-0.245591	-0.353333	-0.255764	1.64059	-0.243163	-0.409433	-0.202007	-0.0917369	-0.174327	-0.997161	-0.467304	-0.172803	-0.577787	-0.137472	-0.392138	-0.883037	-0.507426	-0.48535	-0.443939	-0.514136	-0.397135	-0.355417	-0.290154	-0.263859	-0.232404	-0.452068	-0.156493	-0.517267	-0.332994	-0.345827
AAATCTGACGCAAT	CD4TCM	3.02833	5.0408	-0.276852	-0.383071	-0.392499	-0.16211	-0.17412	-0.191227	-0.423622	-0.465753	-0.314266	-0.0733474	-0.277826	-0.415434	-0.268261	-0.351006	-0.374893	-0.487055	-0.245591	-0.353333	-0.255764	-0.592315	3.98077	-0.409433	-0.202007	-0.0917369	-0.174327	0.632982	2.09443	-0.149147	-0.577787	-0.417335	-0.392138	-0.155922	-0.507426	-0.434475	-0.488231	-0.235356	-0.397135	-0.223352	0.174578	-0.362205	-0.304987	-0.482429	-0.246889	-0.517267	-0.0867398	-0.00505577
AAATCTGACTCATT	Monocyte	14.3757	11.6469	4.17676	2.70662	2.45038	-0.16211	-0.17412	-0.191227	-0.423622	-0.465753	-0.314266	-0.0733474	-0.277826	-0.415434	-0.268261	-0.351006	-0.374893	-0.487055	-0.245591	-0.353333	-0.255764	-0.592315	-0.243163	-0.409433	-0.202007	-0.0917369	-0.174327	1.2264	-0.467304	2.42067	2.31174	2.99653	2.62585	-0.130336	0.303441	-0.329031	-0.47381	-0.514136	-0.397135	-0.24062	-0.325367	-0.323117	-0.662163	-0.267573	-1.40768	-0.244605	-0.863724	-0.263603
AAATCTGACTGACA	CD8TN	-2.18175	3.82727	-0.276852	-0.383071	-0.392499	-0.16211	-0.17412	-0.191227	-0.423622	-0.465753	-0.314266	-0.0733474	-0.277826	-0.415434	-0.268261	-0.351006	-0.374893	-0.487055	-0.245591	3.07111	3.61526	-0.592315	-0.243163	-0.409433	-0.202007	-0.0917369	-0.174327	-0.997161	-0.467304	-0.24105	-0.051806	0.0429298	-0.392138	-0.883037	-0.507426	-0.391622	-0.497752	-0.514136	-0.397135	-0.768861	-0.310255	-0.195331	-0.357259	-0.4093	-0.949849	2.22072	2.07743	2.36936
AAATCTGAGAAAGT	CD4Treg	0.169826	-0.537429	-0.276852	-0.383071	-0.392499	-0.16211	-0.17412	-0.191227	-0.423622	-0.465753	-0.314266	-0.0733474	-0.277826	-0.415434	-0.268261	-0.351006	-0.374893	2.15216	-0.245591	-0.353333	-0.255764	-0.592315	4.16836	2.52993	-0.202007	-0.0917369	-0.174327	-0.997161	2.2082	-0.330791	-0.577787	-0.367371	-0.392138	0.433581	-0.507426	-0.512008	-0.166694	-0.167214	-0.397135	-0.14987	-0.361596	-0.403533	-0.290917	-0.658578	0.58213	-0.517267	-0.488486	-0.228553
AAATCTGAGCTACA	Monocyte	13.9834	14.2604	4.01667	2.9961	2.82691	-0.16211	-0.17412	-0.191227	-0.423622	-0.465753	-0.314266	-0.0733474	-0.277826	-0.415434	-0.268261	-0.351006	-0.374893	-0.487055	-0.245591	-0.353333	-0.255764	-0.592315	-0.243163	-0.409433	-0.202007	-0.0917369	-0.174327	0.783125	-0.467304	2.30176	2.30605	1.76861	2.56049	0.0591602	0.36463	-0.371088	-0.507604	-0.514136	-0.397135	-0.194356	-0.365795	-0.354349	-0.662163	-0.347755	-1.01604	-0.160177	-0.863724	-0.452648
AAATCTGAGTAAAG	CD4TN	-3.45564	1.12807	-0.276852	-0.383071	-0.392499	-0.16211	-0.17412	-0.191227	-0.423622	-0.465753	-0.314266	-0.0733474	-0.277826	-0.415434	-0.268261	-0.351006	-0.374893	-0.487055	-0.245591	-0.353333	-0.255764	-0.592315	-0.243163	-0.409433	-0.202007	-0.0917369	5.58093	-0.997161	-0.467304	-0.450751	-0.577787	-0.333375	-0.392138	-0.883037	-0.507426	-0.577506	-0.575709	-0.514136	-0.397135	-0.146879	-0.424342	-0.338041	-0.19865	-0.359528	-0.201437	-0.517267	-0.342307	-0.332209
AAATCTGATACTCT	NK	-8.29295	12.7019	-0.276852	-0.383071	-0.392499	-0.16211	-0.17412	-0.191227	-0.423622	-0.465753	-0.314266	-0.0733474	-0.277826	2.35325	-0.268261	3.14803	2.66234	-0.487055	-0.245591	-0.353333	-0.255764	-0.592315	-0.243163	-0.409433	-0.202007	-0.0917369	-0.174327	-0.997161	-0.467304	-0.68304	-0.178882	-0.691575	-0.392138	-0.883037	-0.507426	-0.508846	-0.38224	-0.514136	2.12505	2.48746	2.13979	1.71259	2.23435	2.40811	1.6582	-0.293782	-0.535487	-0.40237
AAATCTGATAGCGT	CD4TN	-2.61128	1.01556	-0.276852	-0.383071	-0.392499	-0.16211	-0.17412	-0.191227	-0.423622	-0.465753	-0.314266	-0.0733474	-0.277826	-0.415434	-0.268261	-0.351006	-0.374893	-0.487055	-0.245591	-0.353333	-0.255764	1.5967	-0.243163	2.34863	-0.202007	-0.0917369	-0.174327	-0.997161	-0.467304	-0.242641	-0.577787	-0.486252	-0.392138	-0.883037	-0.507426	-0.33672	-0.575987	-0.514136	-0.397135	-0.293558	-0.502508	-0.350042	-0.328022	-0.424251	-0.0243907	-0.517267	-0.52524	-0.0552483
AAATCTGATCACGA	Monocyte	14.0833	11.6144	-0.276852	-0.383071	2.52421	-0.16211	-0.17412	-0.191227	-0.423622	-0.465753	-0.314266	-0.0733474	-0.277826	-0.415434	-0.268261	-0.351006	-0.374893	-0.487055	-0.245591	-0.353333	-0.255764	-0.592315	-0.243163	-0.409433	-0.202007	-0.0917369	-0.174327	1.01355	-0.467304	2.33263	2.26574	2.45351	1.68281	0.185018	0.198335	-0.324154	-0.469817	-0.514136	-0.397135	-0.373681	-0.547442	-0.308697	-0.662163	-0.308686	-1.21643	-0.165683	-0.863724	0.00332126
AAATGGGAACGGTT	NK	-8.79807	10.1907	-0.276852	-0.383071	-0.392499	-0.16211	-0.17412	-0.191227	-0.423622	-0.465753	-0.314266	-0.0733474	3.08967	2.31173	3.26097	2.60475	2.62085	-0.487055	-0.245591	-0.353333	-0.255764	-0.592315	-0.243163	-0.409433	4.31529	-0.0917369	-0.174327	0.600707	-0.467304	-0.68304	-0.183644	-0.903532	-0.392138	-0.883037	-0.507426	-0.507251	-0.330313	-0.514136	2.65657	2.71087	2.19447	2.58352	2.45586	2.16448	2.28442	-0.253818	-0.498914	-0.643416
AAATGGGAAGCCTA	CD8TN	-3.22982	4.31004	-0.276852	-0.383071	-0.392499	-0.16211	-0.17412	-0.191227	-0.423622	-0.465753	-0.314266	-0.0733474	-0.277826	-0.415434	-0.268261	-0.351006	-0.374893	-0.487055	3.88045	-0.353333	3.51418	1.53283	-0.243163	2.26815	-0.202007	-0.0917369	-0.174327	-0.997161	-0.467304	-0.351271	0.15884	0.12643	-0.392138	-0.883037	-0.507426	-0.226247	-0.350587	-0.514136	-0.397135	-0.768861	-0.448478	-0.193361	-0.364213	-0.410424	-1.19149	2.28997	2.44623	2.34671
AAATGGGAATGACC	CD8TN	-0.631584	2.90491	-0.276852	-0.383071	-0.392499	-0.16211	-0.17412	-0.191227	-0.423622	-0.465753	-0.314266	-0.0733474	-0.277826	-0.415434	-0.268261	-0.351006	-0.374893	2.13438	4.25331	2.75952	3.85487	-0.592315	-0.243163	2.51012	-0.202007	-0.0917369	-0.174327	0.693908	-0.467304	-0.361772	0.00387348	-0.0250676	-0.392138	-0.883037	-0.507426	-0.474237	-0.485933	-0.514136	-0.397135	-0.768861	-0.316022	-0.261007	-0.253998	-0.288674	-0.825067	2.28065	2.18332	2.08801
AAATGGGACAATCG	CD4TCM	6.92954	5.1501	-0.276852	-0.383071	-0.392499	-0.16211	-0.17412	-0.191227	-0.423622	1.663	-0.314266	-0.0733474	-0.277826	-0.415434	-0.268261	-0.351006	-0.374893	-0.487055	-0.245591	-0.353333	-0.255764	1.64379	-0.243163	-0.409433	4.4227	-0.0917369	5.18429	0.858146	-0.467304	-0.305669	-0.577787	-0.569118	-0.392138	0.190892	-0.507426	-0.493104	-0.500279	-0.141489	-0.397135	-0.192701	-0.0922225	-0.350949	-0.374806	-0.31981	-0.272571	-0.517267	-0.194179	-0.117415
AAATGGGACGAATC	Monocyte	0.173887	0.594538	-0.276852	1.83009	2.01174	-0.16211	-0.17412	-0.191227	-0.423622	-0.465753	-0.314266	-0.0733474	-0.277826	-0.415434	-0.268261	-0.351006	-0.374893	2.2983	4.08507	-0.353333	3.70114	1.63822	-0.243163	-0.409433	-0.202007	-0.0917369	-0.174327	-0.997161	-0.467304	1.98088	2.19005	1.25249	2.10677	0.535656	0.109215	-0.381509	-0.565038	-0.514136	-0.397135	0.0427697	-0.442478	-0.36845	-0.662163	-0.389335	-1.05145	-0.0911503	-0.863724	-0.225015
AAATGGGAGATAAG	B	13.1144	-0.794996	-0.276852	-0.383071	-0.392499	-0.16211	-0.17412	-0.191227	2.43078	2.23317	-0.314266	-0.0733474	-0.277826	-0.415434	-0.268261	-0.351006	-0.374893	-0.487055	-0.245591	-0.353333	-0.255764	-0.592315	-0.243163	-0.409433	-0.202007	-0.0917369	-0.174327	1.3547	-0.467304	-0.68304	-0.577787	-0.774082	-0.392138	2.00662	2.37704	2.61661	2.67205	2.66536	-0.397135	-0.768861	-0.883725	-0.857207	-0.662163	-0.348679	0.374738	-0.517267	-0.213781	-1.04159
AAATGGGATAGTCG	Monocyte	13.6484	12.1292	3.33119	2.60246	2.6278	5.91453	-0.17412	-0.191227	-0.423622	-0.465753	-0.314266	-0.0733474	-0.277826	-0.415434	-0.268261	-0.351006	-0.374893	-0.487055	-0.245591	-0.353333	-0.255764	-0.592315	-0.243163	-0.409433	-0.202007	-0.0917369	-0.174327	1.11666	-0.467304	2.45981	2.34206	2.68194	3.26617	0.0198999	0.468411	-0.385498	-0.519306	-0.514136	-0.397135	-0.371895	-0.466812	-0.454863	-0.662163	-0.351515	-1.31078	0.0198837	-0.863724	-0.0945409
AAATGTTGAGAACA	Monocyte	15.1308	12.7234	-0.276852	2.70033	2.64208	-0.16211	-0.17412	-0.191227	-0.423622	-0.465753	-0.314266	-0.0733474	-0.277826	-0.415434	-0.268261	-0.351006	-0.374893	-0.487055	-0.245591	-0.353333	-0.255764	-0.592315	-0.243163	-0.409433	-0.202007	-0.0917369	-0.174327	0.763469	-0.467304	2.45771	2.60889	1.85284	2.22776	-0.0487092	0.0882417	-0.214864	-0.496955	-0.514136	-0.397135	-0.341216	-0.349027	-0.423768	-0.662163	-0.229438	-1.2749	-0.147744	-0.863724	-0.178399
AAATGTTGAGCGTT	CD4TCM	1.9897	2.97702	-0.276852	-0.383071	-0.392499	-0.16211	-0.17412	-0.191227	-0.423622	-0.465753	-0.314266	-0.0733474	-0.277826	-0.415434	-0.268261	-0.351006	-0.374893	2.24393	-0.245591	-0.353333	-0.255764	-0.592315	-0.243163	2.1699	-0.202007	-0.0917369	-0.174327	0.496846	1.88049	-0.0910311	-0.577787	-0.516042	-0.392138	-0.00166881	-0.507426	-0.525923	-0.433719	-0.0942808	-0.397135	-0.465858	0.0563566	-0.350216	-0.4498	-0.430335	-0.499944	-0.517267	-0.0271995	-0.0202819
AAATGTTGATTCTC	B	10.8695	-2.45074	-0.276852	-0.383071	-0.392499	-0.16211	-0.17412	5.04177	2.18644	1.84965	-0.314266	-0.0733474	-0.277826	-0.415434	-0.268261	-0.351006	-0.374893	2.58814	-0.245591	-0.353333	-0.255764	-0.592315	-0.243163	-0.409433	-0.202007	-0.0917369	-0.174327	1.33676	-0.467304	-0.68304	-0.577787	-0.596239	-0.392138	1.95726	3.32518	2.34925	2.23567	2.22991	-0.397135	-0.768861	-0.883725	-0.857207	-0.662163	-0.178579	0.664702	-0.517267	-0.111306	-1.04159
AAATGTTGCCCAAA	CD4TN	-2.73522	2.4807	-0.276852	-0.383071	-0.392499	-0.16211	-0.17412	-0.191227	-0.423622	-0.465753	-0.314266	-0.0733474	-0.277826	-0.415434	-0.268261	-0.351006	-0.374893	-0.487055	-0.245591	-0.353333	-0.255764	-0.592315	-0.243163	-0.409433	-0.202007	-0.0917369	-0.174327	-0.997161	-0.467304	-0.168341	-0.577787	-0.0692082	-0.392138	-0.883037	-0.507426	-0.428716	-0.333164	-0.514136	-0.397135	-0.333424	-0.282535	-0.323479	-0.230983	-0.351577	-0.150826	-0.517267	-0.385382	-0.419059
AAATGTTGCGACTA.1	CD4TCM	5.62625	4.61856	-0.276852	-0.383071	-0.392499	-0.16211	-0.17412	-0.191227	-0.423622	-0.465753	-0.314266	-0.0733474	-0.277826	-0.415434	-0.268261	-0.351006	-0.374893	-0.487055	-0.245591	-0.353333	-0.255764	-0.592315	-0.243163	-0.409433	-0.202007	-0.0917369	-0.174327	-0.997161	2.30614	-0.368977	-0.577787	-0.397983	-0.392138	0.181934	-0.507426	-0.52291	-0.434697	-0.137722	-0.397135	-0.177692	-0.171214	-0.0430284	-0.337721	-0.457801	-0.366393	-0.517267	-0.0193344	-0.0108937
AAATGTTGTGGGAG	CD4TN	-0.748351	-0.340939	-0.276852	-0.383071	-0.392499	-0.16211	-0.17412	-0.191227	-0.423622	-0.465753	-0.314266	-0.0733474	-0.277826	-0.415434	-0.268261	-0.351006	-0.374893	-0.487055	-0.245591	-0.353333	-0.255764	1.69958	-0.243163	-0.409433	-0.202007	-0.0917369	-0.174327	-0.997161	-0.467304	-0.25807	-0.577787	-0.13704	-0.392138	-0.883037	-0.507426	-0.39565	-0.461185	-0.514136	-0.397135	-0.319212	-0.403611	-0.303326	-0.0376812	-0.39807	-0.407977	-0.517267	-0.355064	0.162816
AAATGTTGTGGTTG	CD4TN	0.11906	-1.87359	-0.276852	-0.383071	-0.392499	-0.16211	-0.17412	-0.191227	-0.423622	-0.465753	-0.314266	-0.0733474	-0.277826	-0.415434	-0.268261	-0.351006	-0.374893	-0.487055	-0.245591	-0.353333	-0.255764	1.97185	-0.243163	2.52948	-0.202007	-0.0917369	-0.174327	0.705118	-0.467304	-0.0563208	-0.577787	-0.338182	-0.392138	-0.883037	-0.507426	-0.45336	-0.455408	-0.514136	-0.397135	-0.237645	-0.467621	-0.210312	-0.297414	-0.432841	-0.461344	-0.517267	-0.285356	-0.282126
AAATTCGAATTCCT	B	10.8346	-0.748104	-0.276852	-0.383071	-0.392499	-0.16211	-0.17412	4.77949	2.46533	2.22527	3.05843	-0.0733474	-0.277826	-0.415434	-0.268261	-0.351006	-0.374893	-0.487055	-0.245591	-0.353333	-0.255764	1.47892	-0.243163	-0.409433	-0.202007	-0.0917369	-0.174327	1.27907	-0.467304	-0.68304	-0.577787	-0.406303	-0.392138	2.67329	2.70136	2.54885	2.67353	3.02719	-0.397135	-0.768861	-0.883725	-0.857207	-0.662163	-0.334112	0.516788	-0.517267	-0.235479	-1.04159
AAATTCGAGGGTGA	NK	-4.90564	9.30164	-0.276852	-0.383071	-0.392499	-0.16211	-0.17412	-0.191227	-0.423622	-0.465753	-0.314266	-0.0733474	-0.277826	2.3262	-0.268261	2.30913	-0.374893	2.00385	-0.245591	-0.353333	-0.255764	1.37818	-0.243163	-0.409433	-0.202007	-0.0917369	-0.174327	-0.997161	-0.467304	-0.68304	-0.00992877	-0.751817	-0.392138	-0.883037	-0.507426	-0.593804	-0.280754	-0.514136	1.34218	2.1506	2.07677	3.34741	2.14861	2.14127	1.98035	-0.373626	-0.441982	-0.468656
AAATTCGAGGTGGA	CD4TCM	5.28377	4.13903	-0.276852	-0.383071	-0.392499	-0.16211	-0.17412	-0.191227	-0.423622	-0.465753	-0.314266	-0.0733474	-0.277826	-0.415434	-0.268261	-0.351006	-0.374893	1.8184	-0.245591	-0.353333	-0.255764	-0.592315	-0.243163	-0.409433	-0.202007	-0.0917369	-0.174327	-0.997161	-0.467304	-0.331271	-0.577787	-0.418682	-0.392138	0.153294	-0.507426	-0.496482	-0.504175	-0.152292	-0.397135	-0.0913989	-0.27061	-0.309908	-0.351611	-0.365109	0.0214417	-0.517267	-0.148166	-0.478873
AAATTCGAGTCTGA	NK	-7.00361	12.8056	-0.276852	-0.383071	-0.392499	-0.16211	-0.17412	-0.191227	-0.423622	-0.465753	-0.314266	-0.0733474	3.40936	2.09964	-0.268261	3.03888	2.76767	-0.487055	-0.245591	-0.353333	-0.255764	-0.592315	-0.243163	-0.409433	-0.202007	-0.0917369	-0.174327	0.567579	-0.467304	-0.68304	0.154574	-0.257818	-0.392138	-0.883037	-0.507426	-0.482444	-0.280363	-0.514136	1.68835	2.25919	2.51006	1.41882	2.47879	2.56231	1.89942	-0.207009	-0.432022	-0.445618
AAATTCGAGTGTAC	CD4TN	-1.56367	0.800982	-0.276852	-0.383071	-0.392499	-0.16211	-0.17412	-0.191227	-0.423622	-0.465753	-0.314266	-0.0733474	-0.277826	-0.415434	-0.268261	2.64583	-0.374893	-0.487055	-0.245591	-0.353333	-0.255764	-0.592315	-0.243163	-0.409433	-0.202007	-0.0917369	-0.174327	-0.997161	-0.467304	-0.0447521	-0.577787	-0.222118	-0.392138	-0.883037	-0.507426	-0.384333	-0.355953	-0.514136	-0.397135	-0.282494	-0.367135	-0.429774	-0.227698	-0.452182	-0.00892873	-0.517267	-0.517322	-0.0324851
AAATTCGATTCTGT	CD4Treg	2.88456	0.623997	-0.276852	-0.383071	-0.392499	-0.16211	-0.17412	-0.191227	-0.423622	-0.465753	-0.314266	-0.0733474	-0.277826	-0.415434	-0.268261	-0.351006	-0.374893	-0.487055	-0.245591	-0.353333	-0.255764	1.63067	-0.243163	-0.409433	-0.202007	-0.0917369	-0.174327	-0.997161	2.34769	-0.0756072	-0.577787	-0.166865	-0.392138	0.631986	-0.507426	-0.510636	-0.0772066	-0.262244	-0.397135	0.118184	-0.365003	-0.470088	-0.0909639	-0.658578	0.285444	-0.517267	-0.364266	-0.214268
AAATTGACAAGGTA	B	10.5559	-1.82715	-0.276852	-0.383071	-0.392499	-0.16211	-0.17412	-0.191227	2.36323	2.46761	3.31712	-0.0733474	-0.277826	-0.415434	-0.268261	-0.351006	-0.374893	-0.487055	-0.245591	-0.353333	-0.255764	1.52003	-0.243163	-0.409433	-0.202007	-0.0917369	-0.174327	1.38196	-0.467304	-0.68304	-0.577787	-0.464346	-0.392138	2.75118	2.95387	2.64522	2.50486	2.43534	-0.397135	-0.768861	-0.883725	-0.857207	-0.662163	-0.24529	0.204571	-0.517267	-0.141567	-1.04159
AAATTGACACGACT	CD4Treg	-4.03613	0.70723	-0.276852	-0.383071	-0.392499	-0.16211	-0.17412	-0.191227	-0.423622	1.73621	-0.314266	-0.0733474	-0.277826	-0.415434	3.88625	-0.351006	-0.374893	-0.487055	-0.245591	-0.353333	-0.255764	-0.592315	-0.243163	-0.409433	5.11563	-0.0917369	-0.174327	0.854124	-0.467304	-0.293334	-0.577787	-0.655611	-0.392138	0.141198	-0.507426	-0.507455	-0.234318	-0.254569	-0.397135	0.135021	-0.164033	-0.149424	-0.292451	-0.658578	0.756556	-0.517267	-0.429921	-0.288575
AAATTGACAGTGTC	CD4TN	0.418938	-0.133508	-0.276852	-0.383071	-0.392499	-0.16211	-0.17412	-0.191227	-0.423622	-0.465753	-0.314266	-0.0733474	-0.277826	-0.415434	-0.268261	-0.351006	-0.374893	-0.487055	-0.245591	-0.353333	-0.255764	1.73668	-0.243163	-0.409433	-0.202007	-0.0917369	-0.174327	-0.997161	-0.467304	-0.322137	-0.577787	-0.352255	-0.392138	-0.883037	-0.507426	-0.390018	-0.322158	-0.514136	-0.397135	-0.161683	-0.403711	-0.39266	-0.351136	-0.434206	-0.403131	-0.517267	-0.410515	-0.28649
AAATTGACCCAGTA	CD4TCM	1.58351	6.12113	-0.276852	-0.383071	-0.392499	-0.16211	-0.17412	-0.191227	-0.423622	-0.465753	-0.314266	-0.0733474	-0.277826	-0.415434	-0.268261	-0.351006	-0.374893	-0.487055	-0.245591	-0.353333	-0.255764	-0.592315	-0.243163	-0.409433	-0.202007	-0.0917369	-0.174327	-0.997161	2.14833	-0.223197	-0.577787	-0.585306	-0.392138	0.197728	-0.507426	-0.550557	-0.550747	-0.0407501	-0.397135	-0.233767	-0.450251	-0.304556	-0.263732	-0.460253	-0.540494	-0.517267	0.123666	-0.339966
AAATTGACCCATGA	CD4TN	-4.84584	0.98803	-0.276852	-0.383071	-0.392499	-0.16211	-0.17412	-0.191227	-0.423622	1.67513	-0.314266	-0.0733474	-0.277826	-0.415434	-0.268261	-0.351006	-0.374893	-0.487055	-0.245591	-0.353333	-0.255764	1.42386	-0.243163	2.13085	-0.202007	-0.0917369	-0.174327	0.474226	1.84495	-0.214694	-0.577787	-0.287581	-0.392138	-0.883037	-0.507426	-0.383264	-0.481396	-0.514136	-0.397135	-0.202145	-0.448908	-0.307582	-0.277282	-0.388582	0.100395	-0.517267	-0.383021	-0.231374
AAATTGACCTACTT	CD4TCM	3.88863	3.91006	-0.276852	-0.383071	-0.392499	-0.16211	-0.17412	-0.191227	-0.423622	-0.465753	-0.314266	-0.0733474	-0.277826	-0.415434	-0.268261	-0.351006	-0.374893	1.89849	-0.245591	-0.353333	-0.255764	-0.592315	-0.243163	-0.409433	-0.202007	-0.0917369	-0.174327	-0.997161	-0.467304	-0.261637	-0.577787	-0.394366	-0.392138	0.315191	-0.507426	-0.43121	-0.583199	-0.265537	-0.397135	-0.152597	-0.189481	-0.283428	-0.232587	-0.388724	-0.263214	-0.517267	-0.21354	-0.361933
AAATTGACGACGGA	CD4TCM	3.2327	3.75459	-0.276852	-0.383071	-0.392499	-0.16211	-0.17412	-0.191227	-0.423622	-0.465753	-0.314266	-0.0733474	-0.277826	2.10467	-0.268261	-0.351006	-0.374893	-0.487055	-0.245591	-0.353333	-0.255764	-0.592315	-0.243163	-0.409433	-0.202007	-0.0917369	-0.174327	-0.997161	2.52772	-0.18711	-0.577787	-0.47588	-0.392138	0.222026	-0.507426	-0.605926	-0.52569	-0.214815	-0.397135	-0.146735	0.352208	-0.0710047	-0.3891	-0.379027	0.0566588	-0.517267	-0.262079	-0.470491
AAATTGACGCGATT	CD4TCM	2.87293	4.42397	-0.276852	-0.383071	-0.392499	-0.16211	-0.17412	-0.191227	-0.423622	-0.465753	-0.314266	-0.0733474	-0.277826	-0.415434	-0.268261	-0.351006	-0.374893	-0.487055	-0.245591	-0.353333	-0.255764	-0.592315	-0.243163	-0.409433	-0.202007	-0.0917369	-0.174327	-0.997161	2.04881	-0.00234874	-0.577787	-0.369287	-0.392138	0.0218582	-0.507426	-0.419684	-0.471396	-0.259037	-0.397135	-0.203998	0.384018	-0.334721	-0.333722	-0.337848	-0.334269	-0.517267	-0.139297	0.401727
AAATTGACGTTCTT	NK	2.02817	3.79807	-0.276852	-0.383071	-0.392499	-0.16211	-0.17412	-0.191227	-0.423622	-0.465753	-0.314266	-0.0733474	-0.277826	2.90327	-0.268261	-0.351006	2.17842	2.23991	-0.245591	-0.353333	-0.255764	2.0498	-0.243163	-0.409433	-0.202007	-0.0917369	-0.174327	0.593019	2.03163	-0.68304	-0.0318251	-0.573622	-0.392138	-0.883037	-0.507426	-0.229022	-0.424282	-0.514136	1.54577	2.04822	1.98609	1.16822	1.97688	2.11291	0.968596	-0.304426	-0.465363	-0.38615
AAATTGACTAGTCG	CD4TCM	3.42595	4.73029	-0.276852	-0.383071	-0.392499	-0.16211	-0.17412	-0.191227	-0.423622	-0.465753	-0.314266	-0.0733474	-0.277826	-0.415434	-0.268261	-0.351006	-0.374893	-0.487055	-0.245591	-0.353333	-0.255764	-0.592315	-0.243163	-0.409433	-0.202007	-0.0917369	-0.174327	-0.997161	2.27748	-0.236447	-0.577787	-0.470074	-0.392138	0.242669	-0.507426	-0.32033	-0.567404	-0.068284	-0.397135	-0.258201	0.0209569	-0.258204	-0.436225	-0.41603	-0.210659	-0.517267	-0.0132345	-0.193284
AAATTGACTCTCTA	CD4TN	-3.28045	1.77123	-0.276852	-0.383071	-0.392499	-0.16211	-0.17412	-0.191227	-0.423622	-0.465753	-0.314266	-0.0733474	-0.277826	-0.415434	-0.268261	-0.351006	-0.374893	2.36658	-0.245591	-0.353333	-0.255764	-0.592315	-0.243163	2.30633	-0.202007	-0.0917369	-0.174327	0.575869	2.00468	-0.0922714	-0.577787	-0.358624	-0.392138	-0.883037	-0.507426	-0.400161	-0.506407	-0.514136	-0.397135	-0.244358	-0.398574	-0.457784	-0.304453	-0.307794	0.223306	-0.517267	-0.424025	-0.192741
AAATTGACTGTCCC	Monocyte	12.8228	11.1145	3.79278	2.68747	2.48186	-0.16211	-0.17412	-0.191227	-0.423622	-0.465753	-0.314266	-0.0733474	-0.277826	-0.415434	-0.268261	-0.351006	-0.374893	-0.487055	-0.245591	-0.353333	-0.255764	-0.592315	-0.243163	-0.409433	-0.202007	-0.0917369	-0.174327	0.944292	-0.467304	2.74589	2.39293	2.75844	2.69753	-0.0223973	0.00764429	-0.298988	-0.557343	-0.514136	-0.397135	-0.330663	-0.495265	-0.413702	-0.662163	-0.381183	-1.18033	0.036155	-0.863724	-0.273367
AAATTGACTTGGCA	NK	-9.08378	12.8086	-0.276852	-0.383071	-0.392499	-0.16211	-0.17412	-0.191227	-0.423622	-0.465753	-0.314266	-0.0733474	-0.277826	-0.415434	3.50642	2.78882	2.89344	1.88231	-0.245591	-0.353333	-0.255764	-0.592315	-0.243163	-0.409433	-0.202007	-0.0917369	-0.174327	0.92367	-0.467304	-0.68304	-0.228473	-0.763577	-0.392138	-0.883037	-0.507426	-0.600343	-0.214512	-0.514136	2.395	2.80329	2.80454	2.9077	2.59665	2.18796	1.50165	-0.218501	-0.640284	-0.575401
AACAAACTATCTTC	CD4Treg	2.99224	-0.304653	-0.276852	-0.383071	-0.392499	-0.16211	-0.17412	-0.191227	-0.423622	-0.465753	-0.314266	-0.0733474	-0.277826	-0.415434	-0.268261	-0.351006	-0.374893	-0.487055	-0.245591	-0.353333	-0.255764	-0.592315	-0.243163	2.43011	-0.202007	-0.0917369	-0.174327	0.816563	-0.467304	-0.255729	-0.577787	-0.203681	-0.392138	0.0562919	-0.507426	-0.329487	-0.266895	-0.147341	-0.397135	-0.200266	-0.483746	-0.299875	-0.333365	-0.658578	-0.34122	-0.517267	-0.471177	-0.196316
AACAAACTCAATCG	Monocyte	13.9279	12.9872	-0.276852	2.45513	2.49468	-0.16211	-0.17412	-0.191227	-0.423622	-0.465753	-0.314266	-0.0733474	-0.277826	-0.415434	-0.268261	-0.351006	-0.374893	-0.487055	-0.245591	-0.353333	-0.255764	-0.592315	-0.243163	-0.409433	-0.202007	-0.0917369	-0.174327	0.991473	-0.467304	2.28012	2.35758	2.98665	2.62529	0.447828	0.432183	-0.261331	-0.410143	-0.514136	-0.397135	-0.07413	-0.308914	-0.407969	-0.662163	-0.378391	-1.24544	-0.204424	-0.863724	0.00439055
AACAAACTCTGAGT	CD8TN	-4.81521	5.25136	-0.276852	-0.383071	-0.392499	-0.16211	-0.17412	-0.191227	-0.423622	-0.465753	-0.314266	-0.0733474	-0.277826	-0.415434	-0.268261	-0.351006	-0.374893	-0.487055	-0.245591	2.42606	-0.255764	-0.592315	-0.243163	2.19737	-0.202007	-0.0917369	-0.174327	-0.997161	1.90549	-0.238183	0.0933891	-0.188691	-0.392138	-0.883037	-0.507426	-0.105912	-0.360263	-0.514136	-0.397135	-0.768861	-0.282282	-0.324705	-0.243728	-0.336713	-0.568496	2.40618	2.67868	2.29845
AACAAACTCTTGTT	Monocyte	13.0852	9.37659	4.03507	2.58309	2.58622	-0.16211	-0.17412	-0.191227	-0.423622	-0.465753	-0.314266	-0.0733474	-0.277826	-0.415434	-0.268261	-0.351006	-0.374893	-0.487055	-0.245591	-0.353333	-0.255764	-0.592315	-0.243163	-0.409433	-0.202007	-0.0917369	-0.174327	1.29919	-0.467304	2.31415	2.53076	2.88457	2.53909	0.440844	0.314365	-0.406482	-0.319572	-0.514136	-0.397135	-0.258579	-0.463003	-0.466496	-0.662163	-0.324981	-0.878395	-0.0706965	-0.863724	-0.0743095
AACAAACTGGTCTA	CD4Treg	0.119247	-0.34532	-0.276852	-0.383071	-0.392499	-0.16211	-0.17412	-0.191227	-0.423622	-0.465753	-0.314266	-0.0733474	-0.277826	-0.415434	-0.268261	-0.351006	-0.374893	-0.487055	-0.245591	-0.353333	-0.255764	-0.592315	-0.243163	-0.409433	-0.202007	-0.0917369	-0.174327	-0.997161	-0.467304	-0.236658	-0.577787	-0.184874	-0.392138	0.110652	-0.507426	-0.421679	-0.157281	-0.281951	-0.397135	0.0554526	-0.519003	-0.190673	-0.307892	-0.658578	0.207954	-0.517267	-0.119033	-0.541162
AACAAACTTCCTAT	CD8TN	-1.364	5.5694	-0.276852	-0.383071	-0.392499	-0.16211	-0.17412	-0.191227	-0.423622	-0.465753	-0.314266	-0.0733474	-0.277826	-0.415434	-0.268261	2.58629	-0.374893	-0.487055	-0.245591	2.56959	-0.255764	1.58349	-0.243163	-0.409433	-0.202007	-0.0917369	-0.174327	-0.997161	-0.467304	-0.207402	0.0668265	-0.101598	-0.392138	-0.883037	-0.507426	-0.242868	-0.463427	-0.514136	-0.397135	-0.768861	-0.299761	-0.222	-0.397413	-0.389655	-0.895139	2.22382	2.19434	2.13172
AACAAACTTTCCAT	CD4TCM	2.39461	4.85646	-0.276852	-0.383071	-0.392499	-0.16211	-0.17412	-0.191227	-0.423622	-0.465753	-0.314266	-0.0733474	-0.277826	-0.415434	-0.268261	-0.351006	-0.374893	-0.487055	-0.245591	-0.353333	-0.255764	-0.592315	-0.243163	-0.409433	-0.202007	-0.0917369	-0.174327	0.627233	-0.467304	-0.192094	-0.577787	-0.269914	-0.392138	0.4849	-0.507426	-0.422062	-0.530232	-0.0252571	-0.397135	-0.20638	0.0174328	-0.419795	-0.352095	-0.433502	-0.478288	-0.517267	-0.210762	-0.110059
AACAATACAAGAGT	CD4Treg	1.19792	0.721835	-0.276852	-0.383071	-0.392499	-0.16211	-0.17412	-0.191227	-0.423622	-0.465753	-0.314266	-0.0733474	-0.277826	-0.415434	-0.268261	-0.351006	-0.374893	-0.487055	-0.245591	-0.353333	-0.255764	1.90152	-0.243163	-0.409433	-0.202007	-0.0917369	-0.174327	-0.997161	2.12717	-0.221091	-0.577787	-0.366285	-0.392138	0.285403	-0.507426	-0.294181	-0.0693451	-0.0699345	-0.397135	0.00635617	-0.573443	-0.487641	-0.406611	-0.658578	-0.0761864	-0.517267	-0.426117	-0.379293
AACAATACATCAGC	CD4TCM	2.48759	2.99848	-0.276852	-0.383071	-0.392499	-0.16211	-0.17412	-0.191227	-0.423622	-0.465753	-0.314266	-0.0733474	-0.277826	1.97994	-0.268261	-0.351006	-0.374893	-0.487055	-0.245591	-0.353333	-0.255764	-0.592315	-0.243163	-0.409433	-0.202007	-0.0917369	-0.174327	-0.997161	1.87462	-0.083288	-0.577787	-0.683346	-0.392138	0.0144021	-0.507426	-0.514941	-0.346254	-0.212403	-0.397135	-0.158226	0.0791473	-0.3428	-0.23277	-0.346885	-0.107009	-0.517267	0.00528411	-0.324927
AACAATACCTACGA	B	12.0427	-2.82252	-0.276852	-0.383071	-0.392499	-0.16211	6.08858	-0.191227	2.13317	2.28918	3.14653	-0.0733474	-0.277826	-0.415434	-0.268261	-0.351006	-0.374893	2.44804	-0.245591	-0.353333	-0.255764	-0.592315	-0.243163	-0.409433	-0.202007	-0.0917369	-0.174327	1.16427	-0.467304	-0.68304	-0.577787	-0.46354	-0.392138	1.89537	1.97363	2.41168	2.20235	2.49587	-0.397135	-0.768861	-0.883725	-0.857207	-0.662163	-0.147668	0.331104	-0.517267	0.0864531	-1.04159
AACAATACCTGACA	CD4Treg	4.4985	2.35065	-0.276852	-0.383071	-0.392499	-0.16211	-0.17412	-0.191227	-0.423622	-0.465753	-0.314266	-0.0733474	-0.277826	-0.415434	-0.268261	-0.351006	-0.374893	-0.487055	-0.245591	-0.353333	-0.255764	-0.592315	-0.243163	-0.409433	-0.202007	-0.0917369	-0.174327	0.619591	2.07338	-0.225787	-0.577787	-0.590497	-0.392138	0.00652666	-0.507426	-0.40984	-0.0701965	-0.03524	-0.397135	-0.0834683	-0.373678	-0.464206	-0.294535	-0.658578	0.0346236	-0.517267	-0.366429	0.0364484
AACAATACGACGGA	NK	-6.21235	12.0495	-0.276852	-0.383071	-0.392499	-0.16211	-0.17412	-0.191227	-0.423622	-0.465753	-0.314266	-0.0733474	-0.277826	2.64314	-0.268261	-0.351006	2.68051	1.93878	-0.245591	-0.353333	-0.255764	-0.592315	-0.243163	-0.409433	-0.202007	-0.0917369	-0.174327	0.736671	-0.467304	-0.68304	-0.0806174	-0.763732	-0.392138	-0.883037	-0.507426	-0.485369	-0.453818	-0.514136	1.99593	2.22141	2.44755	3.02144	2.37438	2.62705	2.09703	0.0312616	-0.504184	-0.662732
AACAATACGCAAGG	CD4Treg	6.00299	1.58072	-0.276852	-0.383071	-0.392499	-0.16211	-0.17412	-0.191227	-0.423622	-0.465753	-0.314266	-0.0733474	-0.277826	-0.415434	-0.268261	-0.351006	-0.374893	-0.487055	-0.245591	-0.353333	-0.255764	1.58528	3.87467	2.62595	5.35552	-0.0917369	5.6463	0.592034	-0.467304	-0.311398	-0.577787	-0.439826	-0.392138	0.192689	-0.507426	-0.351937	-0.209881	-0.240226	-0.397135	-0.138467	-0.584951	-0.43445	-0.416609	-0.658578	0.410446	-0.517267	-0.457497	-0.396394
AACAATACGCCATA	CD4TCM	2.35816	5.40741	-0.276852	-0.383071	-0.392499	-0.16211	-0.17412	-0.191227	-0.423622	-0.465753	-0.314266	-0.0733474	-0.277826	-0.415434	-0.268261	-0.351006	-0.374893	-0.487055	-0.245591	-0.353333	-0.255764	-0.592315	-0.243163	-0.409433	-0.202007	-0.0917369	-0.174327	-0.997161	2.02751	-0.115331	-0.577787	-0.496914	-0.392138	0.370401	-0.507426	-0.458035	-0.515373	-0.167488	-0.397135	-0.26195	0.303884	-0.33372	-0.166907	-0.42749	-0.0236294	-0.517267	-0.145166	-0.104752
AACAATACTGTGGT	CD4TN	-1.68794	-2.00468	-0.276852	-0.383071	-0.392499	-0.16211	-0.17412	-0.191227	-0.423622	-0.465753	-0.314266	-0.0733474	-0.277826	-0.415434	-0.268261	-0.351006	-0.374893	2.05246	-0.245591	-0.353333	-0.255764	-0.592315	-0.243163	2.71065	-0.202007	-0.0917369	-0.174327	0.641064	-0.467304	-0.158642	-0.577787	-0.450193	-0.392138	-0.883037	-0.507426	-0.314393	-0.47297	-0.514136	-0.397135	-0.267723	-0.354436	-0.247058	-0.415745	-0.377316	-0.185809	-0.517267	-0.443613	-0.21823
AACACGTGAACCTG	NK	-4.52207	12.2094	-0.276852	-0.383071	-0.392499	-0.16211	-0.17412	-0.191227	-0.423622	1.97367	-0.314266	-0.0733474	-0.277826	2.55105	3.87218	2.75033	2.74732	-0.487055	-0.245591	-0.353333	-0.255764	-0.592315	-0.243163	-0.409433	-0.202007	-0.0917369	-0.174327	0.679407	-0.467304	-0.68304	-0.0103287	-0.606066	-0.392138	-0.883037	-0.507426	-0.446503	-0.342095	-0.514136	3.47123	1.88436	1.7381	1.65973	2.48814	2.39727	1.37901	-0.262573	-0.395947	-0.14366
AACACGTGAAGAAC	Monocyte	12.7875	7.67072	2.84954	2.33396	2.50778	-0.16211	-0.17412	5.2687	-0.423622	-0.465753	-0.314266	-0.0733474	-0.277826	-0.415434	-0.268261	-0.351006	-0.374893	-0.487055	-0.245591	-0.353333	-0.255764	-0.592315	-0.243163	-0.409433	-0.202007	-0.0917369	-0.174327	1.32376	-0.467304	2.43217	2.70132	2.34188	2.85176	0.0453154	0.291872	-0.371361	-0.452415	-0.514136	-0.397135	-0.132574	-0.309063	-0.474368	-0.662163	-0.367335	-1.13958	-0.181824	-0.863724	-0.473803
AACACGTGACGTTG	CD4Treg	-0.313288	0.846179	-0.276852	-0.383071	-0.392499	-0.16211	-0.17412	-0.191227	-0.423622	-0.465753	-0.314266	-0.0733474	-0.277826	-0.415434	-0.268261	-0.351006	-0.374893	-0.487055	-0.245591	-0.353333	-0.255764	1.65522	-0.243163	-0.409433	-0.202007	-0.0917369	-0.174327	-0.997161	-0.467304	-0.285493	-0.577787	-0.608465	-0.392138	0.293582	-0.507426	-0.521374	0.225495	-0.277161	-0.397135	-0.247281	-0.445286	-0.260049	-0.187079	-0.658578	-0.0829233	-0.517267	-0.36981	-0.530839
AACACGTGGACAGG	CD4Treg	4.2374	1.82292	-0.276852	-0.383071	-0.392499	-0.16211	-0.17412	-0.191227	-0.423622	-0.465753	-0.314266	-0.0733474	-0.277826	-0.415434	-0.268261	-0.351006	-0.374893	-0.487055	-0.245591	-0.353333	-0.255764	-0.592315	-0.243163	-0.409433	-0.202007	-0.0917369	-0.174327	0.582869	2.01568	-0.277174	-0.577787	-0.661344	-0.392138	0.713113	-0.507426	-0.547848	-0.193482	-0.11845	-0.397135	-0.158269	-0.424627	-0.316221	-0.379781	-0.658578	-0.155571	-0.517267	-0.465783	-0.30119
AACACGTGGTACAC	NK	-9.06253	9.99486	-0.276852	-0.383071	-0.392499	-0.16211	-0.17412	-0.191227	-0.423622	-0.465753	-0.314266	-0.0733474	-0.277826	2.70825	3.14537	-0.351006	2.70429	1.65568	-0.245591	-0.353333	-0.255764	-0.592315	-0.243163	-0.409433	4.16732	-0.0917369	-0.174327	-0.997161	-0.467304	-0.68304	0.00089611	-0.738754	-0.392138	-0.883037	-0.507426	-0.644292	-0.403304	-0.514136	3.71832	2.90394	2.30579	3.16832	2.2168	1.9143	1.89082	-0.266753	-0.310703	-0.42798
AACACGTGGTACGT	CD4TCM	-0.360069	2.64935	-0.276852	-0.383071	-0.392499	-0.16211	-0.17412	-0.191227	-0.423622	-0.465753	-0.314266	-0.0733474	-0.277826	-0.415434	-0.268261	-0.351006	-0.374893	-0.487055	-0.245591	-0.353333	-0.255764	1.67461	-0.243163	-0.409433	-0.202007	-0.0917369	-0.174327	0.657222	-0.467304	-0.384842	-0.577787	-0.741056	-0.392138	0.148047	-0.507426	-0.407767	-0.459067	-0.163908	-0.397135	-0.116803	-0.14467	-0.404385	-0.280795	-0.381746	-0.449193	-0.517267	-0.29746	-0.370843
AACACTCTAAAGCA	NK	-4.43836	10.6754	-0.276852	-0.383071	-0.392499	-0.16211	-0.17412	-0.191227	-0.423622	-0.465753	-0.314266	-0.0733474	-0.277826	2.34581	-0.268261	3.00967	2.38349	-0.487055	-0.245591	-0.353333	-0.255764	1.99325	-0.243163	-0.409433	-0.202007	-0.0917369	-0.174327	0.551801	-0.467304	-0.68304	-0.203777	-0.770366	-0.392138	-0.883037	-0.507426	-0.377594	-0.174868	-0.514136	1.63758	2.10042	2.19683	1.4174	2.334	2.34395	1.05832	-0.27334	-0.304439	-0.353646
AACACTCTACTAGC	NK	-2.87724	4.4276	-0.276852	-0.383071	-0.392499	-0.16211	-0.17412	-0.191227	-0.423622	-0.465753	-0.314266	-0.0733474	3.7825	2.08263	-0.268261	-0.351006	2.55059	-0.487055	-0.245591	-0.353333	-0.255764	-0.592315	-0.243163	-0.409433	-0.202007	-0.0917369	-0.174327	0.894969	-0.467304	-0.68304	0.0206808	-0.543301	-0.392138	-0.883037	-0.507426	-0.443424	-0.0633409	-0.514136	3.2369	2.34497	2.62352	2.7425	2.42538	2.12132	1.80733	-0.223053	-0.251205	-0.16675
AACACTCTCTAGTG	NK	-5.30136	12.0811	-0.276852	-0.383071	-0.392499	-0.16211	-0.17412	-0.191227	-0.423622	-0.465753	-0.314266	-0.0733474	3.87803	2.69105	3.66991	-0.351006	2.18562	-0.487055	-0.245591	-0.353333	-0.255764	-0.592315	-0.243163	-0.409433	4.83872	-0.0917369	-0.174327	0.935524	-0.467304	-0.68304	-0.130232	-0.875995	-0.392138	-0.883037	-0.507426	-0.422366	-0.441473	-0.514136	2.06839	2.26196	2.54046	1.84063	2.59475	2.3775	1.56153	-0.139273	-0.423543	-0.433582
AACACTCTCTCGCT.1	NK	-6.18646	9.46883	-0.276852	-0.383071	-0.392499	-0.16211	-0.17412	-0.191227	-0.423622	-0.465753	-0.314266	-0.0733474	-0.277826	2.50103	3.24425	2.77501	-0.374893	-0.487055	-0.245591	-0.353333	-0.255764	1.3566	-0.243163	2.04611	-0.202007	-0.0917369	-0.174327	0.899372	-0.467304	-0.68304	-0.0649476	-0.554677	-0.392138	-0.883037	-0.507426	-0.562103	-0.585019	-0.514136	3.38063	2.53587	2.79867	2.5365	2.33125	2.12731	2.14549	-0.170912	-0.474942	-0.596654
AACACTCTCTGAAC	B	11.3939	0.315715	-0.276852	-0.383071	-0.392499	-0.16211	-0.17412	4.75253	2.45316	2.57238	3.04196	-0.0733474	-0.277826	-0.415434	-0.268261	-0.351006	-0.374893	2.25848	-0.245591	-0.353333	-0.255764	-0.592315	-0.243163	-0.409433	-0.202007	-0.0917369	-0.174327	1.3733	-0.467304	-0.68304	-0.577787	-0.129815	-0.392138	2.40539	3.48323	2.61639	2.7025	2.78416	-0.397135	-0.768861	-0.883725	-0.857207	-0.662163	-0.390973	1.04769	-0.517267	-0.285086	-1.04159
AACACTCTGCGTAT	Monocyte	13.9424	14.3553	-0.276852	2.77057	2.74561	6.13443	-0.17412	-0.191227	-0.423622	-0.465753	-0.314266	-0.0733474	-0.277826	-0.415434	-0.268261	-0.351006	-0.374893	-0.487055	-0.245591	-0.353333	-0.255764	-0.592315	-0.243163	-0.409433	-0.202007	-0.0917369	-0.174327	0.786379	-0.467304	2.23916	2.48975	3.05495	2.71318	0.68769	0.562847	-0.203214	-0.557505	-0.514136	-0.397135	-0.166154	-0.427896	-0.336997	-0.662163	-0.327567	-1.07584	-0.073135	-0.863724	-0.0360385
AACACTCTGTAAAG	CD4TN	-0.105167	-0.831348	-0.276852	-0.383071	-0.392499	-0.16211	-0.17412	-0.191227	-0.423622	-0.465753	-0.314266	-0.0733474	-0.277826	-0.415434	-0.268261	-0.351006	-0.374893	-0.487055	-0.245591	-0.353333	-0.255764	-0.592315	-0.243163	-0.409433	-0.202007	-0.0917369	-0.174327	0.683668	-0.467304	-0.205644	-0.577787	-0.170104	-0.392138	-0.883037	-0.507426	-0.464669	-0.552165	-0.514136	-0.397135	-0.330693	-0.332923	-0.491458	-0.358751	-0.439703	-0.4913	-0.517267	-0.431592	-0.0724634
AACACTCTTCAGGT	CD4Treg	5.43067	0.5514	-0.276852	-0.383071	-0.392499	-0.16211	-0.17412	-0.191227	-0.423622	-0.465753	-0.314266	-0.0733474	-0.277826	-0.415434	-0.268261	-0.351006	-0.374893	-0.487055	-0.245591	-0.353333	-0.255764	-0.592315	-0.243163	-0.409433	-0.202007	-0.0917369	-0.174327	0.641264	-0.467304	-0.232137	-0.577787	-0.411931	-0.392138	0.108972	-0.507426	-0.370897	-0.0382046	-0.187886	-0.397135	-0.0157465	-0.589662	-0.353974	-0.152657	-0.658578	0.541635	-0.517267	-0.384228	-0.277083
AACACTCTTGACTG	B	11.3858	-3.98472	-0.276852	-0.383071	-0.392499	-0.16211	-0.17412	-0.191227	2.52583	2.28463	-0.314266	-0.0733474	-0.277826	-0.415434	-0.268261	-0.351006	-0.374893	2.18117	-0.245591	-0.353333	-0.255764	-0.592315	-0.243163	-0.409433	-0.202007	-0.0917369	-0.174327	1.45492	-0.467304	-0.68304	-0.577787	-0.561405	-0.392138	1.43059	2.6796	2.37938	2.35057	2.33095	-0.397135	-0.768861	-0.883725	-0.857207	-0.662163	-0.25353	0.0850117	-0.517267	-0.108726	-1.04159
AACAGAGAACGCTA	B	12.471	-3.69637	-0.276852	-0.383071	-0.392499	-0.16211	-0.17412	-0.191227	2.16409	-0.465753	-0.314266	-0.0733474	-0.277826	-0.415434	-0.268261	-0.351006	-0.374893	-0.487055	-0.245591	-0.353333	-0.255764	-0.592315	-0.243163	-0.409433	-0.202007	-0.0917369	-0.174327	1.25533	-0.467304	-0.68304	-0.577787	-0.409293	-0.392138	1.90952	2.47552	2.37271	2.44129	2.0798	-0.397135	-0.768861	-0.883725	-0.857207	-0.662163	-0.283758	-0.416154	-0.517267	-0.0685131	-1.04159
AACAGAGAATTCTC	CD8TN	-1.29727	5.53538	-0.276852	-0.383071	-0.392499	-0.16211	-0.17412	-0.191227	-0.423622	-0.465753	-0.314266	-0.0733474	-0.277826	-0.415434	-0.268261	-0.351006	-0.374893	2.3013	4.0902	-0.353333	-0.255764	-0.592315	-0.243163	2.40427	-0.202007	-0.0917369	-0.174327	0.632594	-0.467304	-0.0359876	0.201565	0.198817	-0.392138	-0.883037	-0.507426	-0.364844	-0.517552	-0.514136	-0.397135	-0.768861	-0.231131	-0.377518	-0.4006	-0.352799	-0.959621	2.52554	2.49031	2.12248
AACAGAGACGCTAA	Monocyte	14.0974	13.9476	3.87771	2.31158	2.48576	6.23809	-0.17412	-0.191227	-0.423622	-0.465753	-0.314266	-0.0733474	-0.277826	-0.415434	-0.268261	-0.351006	-0.374893	-0.487055	-0.245591	-0.353333	-0.255764	-0.592315	-0.243163	-0.409433	-0.202007	-0.0917369	-0.174327	0.984812	-0.467304	2.28953	2.2359	2.21413	2.79524	-0.0104226	0.290218	-0.189882	-0.479142	-0.514136	-0.397135	-0.154969	-0.413629	-0.152278	-0.662163	-0.43163	-1.25188	-0.202406	-0.863724	-0.403828
AACAGAGACGGGAA	CD8TN	-1.89907	5.47459	-0.276852	-0.383071	-0.392499	-0.16211	-0.17412	-0.191227	-0.423622	-0.465753	-0.314266	-0.0733474	-0.277826	-0.415434	-0.268261	-0.351006	-0.374893	-0.487055	-0.245591	2.92408	-0.255764	-0.592315	-0.243163	-0.409433	-0.202007	-0.0917369	-0.174327	0.614326	-0.467304	-0.271519	0.354356	-0.255691	-0.392138	-0.883037	-0.507426	-0.369137	-0.456843	-0.514136	-0.397135	-0.768861	-0.230662	-0.305733	-0.334368	-0.35561	-1.03169	2.14995	2.25677	1.87858
AACAGAGACTCAGA	NK	-8.65731	13.1871	-0.276852	-0.383071	-0.392499	-0.16211	-0.17412	-0.191227	-0.423622	-0.465753	-0.314266	-0.0733474	3.45932	2.76451	-0.268261	3.39091	2.80175	-0.487055	-0.245591	-0.353333	-0.255764	-0.592315	-0.243163	-0.409433	-0.202007	-0.0917369	-0.174327	-0.997161	-0.467304	-0.68304	0.022565	-0.537336	-0.392138	-0.883037	-0.507426	-0.342906	-0.363326	-0.514136	1.90758	2.46169	2.62505	2.58345	2.37545	2.31952	2.27545	-0.28026	-0.449308	-0.472907
AACAGAGACTTTAC	CD4TN	-0.149765	0.823829	-0.276852	-0.383071	-0.392499	-0.16211	-0.17412	-0.191227	-0.423622	-0.465753	-0.314266	-0.0733474	-0.277826	-0.415434	-0.268261	-0.351006	-0.374893	-0.487055	-0.245591	-0.353333	-0.255764	-0.592315	-0.243163	2.49162	-0.202007	-0.0917369	-0.174327	-0.997161	-0.467304	-0.239848	-0.577787	0.108781	-0.392138	-0.883037	-0.507426	-0.495504	-0.52621	-0.514136	-0.397135	-0.0552367	-0.3833	-0.371766	-0.390152	-0.349692	-0.459677	-0.517267	-0.265482	-0.370376
AACAGAGAGCTTAG	CD8TN	-2.10033	4.47167	-0.276852	-0.383071	-0.392499	-0.16211	-0.17412	-0.191227	-0.423622	-0.465753	-0.314266	-0.0733474	-0.277826	-0.415434	-0.268261	-0.351006	-0.374893	-0.487055	4.56876	2.97778	-0.255764	-0.592315	-0.243163	2.42306	-0.202007	-0.0917369	-0.174327	-0.997161	-0.467304	-0.194678	0.0665753	-0.100645	-0.392138	-0.883037	-0.507426	-0.427457	-0.504562	-0.514136	-0.397135	-0.768861	-0.288044	-0.372324	-0.268465	-0.386239	-0.871992	2.47451	2.78893	2.7828
AACAGAGAGGACAG	CD4Treg	-0.437675	-0.783122	-0.276852	-0.383071	-0.392499	-0.16211	-0.17412	-0.191227	-0.423622	-0.465753	-0.314266	-0.0733474	-0.277826	-0.415434	-0.268261	-0.351006	-0.374893	-0.487055	-0.245591	-0.353333	-0.255764	-0.592315	4.12145	-0.409433	-0.202007	-0.0917369	-0.174327	-0.997161	-0.467304	-0.294182	-0.577787	-0.153663	-0.392138	0.431667	-0.507426	-0.537716	-0.143453	-0.188298	-0.397135	-0.186693	-0.461846	-0.444217	-0.315364	-0.658578	-0.10849	-0.517267	-0.449689	-0.149339
AACAGAGATACGCA	CD4Treg	0.283486	0.905317	-0.276852	-0.383071	-0.392499	-0.16211	-0.17412	-0.191227	-0.423622	-0.465753	-0.314266	-0.0733474	-0.277826	-0.415434	-0.268261	-0.351006	-0.374893	-0.487055	-0.245591	-0.353333	-0.255764	-0.592315	-0.243163	-0.409433	-0.202007	-0.0917369	-0.174327	-0.997161	-0.467304	-0.20963	-0.577787	-0.473331	-0.392138	0.292971	-0.507426	-0.184149	-0.249372	-0.115688	-0.397135	-0.238727	-0.500363	-0.321626	-0.347035	-0.658578	0.775993	-0.517267	-0.35397	-0.228428
AACAGAGATCATTC	Monocyte	13.4562	10.5195	3.10262	2.57238	2.34939	-0.16211	-0.17412	-0.191227	-0.423622	-0.465753	-0.314266	-0.0733474	-0.277826	-0.415434	-0.268261	-0.351006	-0.374893	-0.487055	-0.245591	-0.353333	-0.255764	-0.592315	-0.243163	-0.409433	-0.202007	-0.0917369	-0.174327	1.052	-0.467304	2.85032	2.58975	2.53241	2.68049	0.334521	1.32987	-0.393603	-0.578907	-0.514136	-0.397135	-0.303935	-0.596036	-0.316774	-0.662163	-0.35811	-1.29522	-0.11031	-0.863724	0.259156
AACAGAGATGGTCA.1	CD4TN	-2.86716	0.657089	-0.276852	-0.383071	-0.392499	-0.16211	-0.17412	-0.191227	-0.423622	-0.465753	-0.314266	-0.0733474	-0.277826	-0.415434	-0.268261	-0.351006	-0.374893	-0.487055	-0.245591	-0.353333	-0.255764	-0.592315	-0.243163	2.3217	-0.202007	-0.0917369	-0.174327	-0.997161	-0.467304	-0.37225	-0.577787	-0.271781	-0.392138	-0.883037	-0.507426	-0.410738	-0.554149	-0.514136	-0.397135	-0.173155	-0.39191	-0.286054	-0.21243	-0.401873	-0.299552	-0.517267	-0.42272	0.00921625
AACAGAGATGTCCC.1	CD8TN	-2.04949	5.28353	-0.276852	-0.383071	-0.392499	-0.16211	-0.17412	-0.191227	-0.423622	-0.465753	-0.314266	-0.0733474	-0.277826	-0.415434	-0.268261	-0.351006	-0.374893	-0.487055	-0.245591	2.55281	-0.255764	1.571	-0.243163	-0.409433	-0.202007	-0.0917369	-0.174327	0.581609	-0.467304	-0.16765	0.0398861	0.156723	-0.392138	-0.883037	-0.507426	-0.390295	-0.534254	-0.514136	-0.397135	-0.768861	-0.136507	-0.399738	-0.410707	-0.402146	-1.03834	2.56047	2.42165	2.99397
AACAGCACAAGCAA	Monocyte	14.2197	12.3745	-0.276852	2.66286	2.42251	-0.16211	-0.17412	-0.191227	-0.423622	-0.465753	-0.314266	-0.0733474	-0.277826	-0.415434	-0.268261	-0.351006	-0.374893	-0.487055	-0.245591	-0.353333	-0.255764	-0.592315	-0.243163	-0.409433	-0.202007	-0.0917369	-0.174327	0.937546	-0.467304	2.46675	2.42691	2.08769	2.59857	0.248232	0.397147	-0.422774	-0.35969	-0.514136	-0.397135	-0.179906	-0.346313	-0.261739	-0.662163	-0.388012	-1.27241	-0.145896	-0.863724	-0.0232012
AACAGCACAATCGC	CD4TN	-0.0857513	-2.27404	-0.276852	-0.383071	-0.392499	-0.16211	-0.17412	-0.191227	-0.423622	-0.465753	-0.314266	-0.0733474	-0.277826	-0.415434	-0.268261	-0.351006	-0.374893	-0.487055	-0.245591	-0.353333	-0.255764	-0.592315	-0.243163	-0.409433	-0.202007	-0.0917369	-0.174327	-0.997161	-0.467304	0.0667162	-0.577787	-0.24163	-0.392138	-0.883037	-0.507426	-0.397894	-0.454801	-0.514136	-0.397135	-0.0781062	-0.169625	-0.389167	-0.141301	-0.432496	-0.201397	-0.517267	-0.484344	-0.0540395
AACAGCACAGTCGT	CD4TCM	4.6472	4.40966	-0.276852	-0.383071	-0.392499	-0.16211	-0.17412	-0.191227	-0.423622	-0.465753	-0.314266	-0.0733474	-0.277826	-0.415434	-0.268261	-0.351006	-0.374893	1.89295	-0.245591	-0.353333	-0.255764	-0.592315	-0.243163	-0.409433	-0.202007	-0.0917369	-0.174327	-0.997161	-0.467304	-0.339637	-0.577787	-0.752218	-0.392138	0.187497	-0.507426	-0.538285	-0.45821	-0.102181	-0.397135	-0.182135	0.235054	-0.0395173	-0.303735	-0.365761	0.0473315	-0.517267	-0.185525	-0.0487586
AACAGCACGAATGA	B	12.3463	-3.55529	-0.276852	-0.383071	-0.392499	-0.16211	-0.17412	-0.191227	-0.423622	2.30678	-0.314266	-0.0733474	-0.277826	-0.415434	-0.268261	-0.351006	-0.374893	2.05153	-0.245591	-0.353333	-0.255764	1.65164	-0.243163	-0.409433	-0.202007	-0.0917369	-0.174327	1.37121	-0.467304	-0.68304	-0.577787	-0.417532	-0.392138	2.60946	1.68214	1.75942	2.15629	2.38805	-0.397135	-0.768861	-0.883725	-0.857207	-0.662163	-0.258097	0.663717	-0.517267	-0.114113	-1.04159
AACAGCACGGACGA	CD4TCM	1.68108	3.4377	-0.276852	-0.383071	-0.392499	-0.16211	-0.17412	-0.191227	-0.423622	-0.465753	-0.314266	-0.0733474	-0.277826	-0.415434	-0.268261	-0.351006	-0.374893	-0.487055	-0.245591	-0.353333	-0.255764	-0.592315	-0.243163	2.38628	-0.202007	-0.0917369	-0.174327	0.622174	-0.467304	-0.290572	-0.577787	-0.794297	-0.392138	0.159224	-0.507426	-0.394105	-0.501931	-0.245092	-0.397135	-0.240865	-0.0545142	-0.449049	-0.316691	-0.407803	-0.407049	-0.517267	0.0840402	-0.307221
AACAGCACGTATCG	Monocyte	14.7086	11.4283	3.846	2.38643	2.51584	-0.16211	-0.17412	-0.191227	-0.423622	-0.465753	-0.314266	-0.0733474	-0.277826	-0.415434	-0.268261	-0.351006	-0.374893	-0.487055	-0.245591	-0.353333	-0.255764	-0.592315	-0.243163	-0.409433	-0.202007	-0.0917369	-0.174327	1.23772	-0.467304	2.92875	2.52445	2.48778	2.85387	-0.000294106	0.59699	-0.208027	-0.478334	-0.514136	-0.397135	-0.230207	-0.314106	-0.247991	-0.662163	-0.406899	-1.40552	-0.242995	-0.863724	-0.361072
AACAGCACTCCAAG.1	CD4TCM	2.7253	6.38676	-0.276852	-0.383071	-0.392499	-0.16211	-0.17412	-0.191227	-0.423622	-0.465753	-0.314266	-0.0733474	-0.277826	-0.415434	-0.268261	-0.351006	-0.374893	2.27772	-0.245591	-0.353333	-0.255764	-0.592315	-0.243163	-0.409433	-0.202007	-0.0917369	-0.174327	-0.997161	-0.467304	-0.210406	-0.577787	-0.771579	-0.392138	0.211106	-0.507426	-0.431946	-0.594026	-0.233061	-0.397135	-0.286308	-0.213925	-0.35869	-0.359816	-0.439106	-0.207739	-0.517267	0.238272	-0.145718
AACAGCACTCTGGA	CD4TCM	1.36797	4.59313	-0.276852	-0.383071	-0.392499	-0.16211	-0.17412	-0.191227	-0.423622	-0.465753	-0.314266	-0.0733474	-0.277826	-0.415434	-0.268261	-0.351006	-0.374893	-0.487055	-0.245591	-0.353333	-0.255764	-0.592315	-0.243163	-0.409433	-0.202007	-0.0917369	-0.174327	-0.997161	-0.467304	-0.238383	-0.577787	-0.480558	-0.392138	0.37332	-0.507426	-0.350343	-0.511393	-0.265622	-0.397135	-0.251807	-0.265686	-0.400264	-0.147953	-0.467977	-0.430696	-0.517267	-0.120177	-0.223051
AACAGCACTGCAGT	B	11.1846	-2.82889	-0.276852	-0.383071	-0.392499	-0.16211	-0.17412	5.23582	2.52469	2.32531	3.53564	-0.0733474	-0.277826	-0.415434	-0.268261	-0.351006	-0.374893	-0.487055	-0.245591	-0.353333	-0.255764	-0.592315	-0.243163	-0.409433	-0.202007	-0.0917369	-0.174327	1.31375	-0.467304	-0.68304	-0.577787	-0.307581	-0.392138	2.63643	2.30442	2.70348	2.32101	2.49029	-0.397135	-0.768861	-0.883725	-0.857207	-0.662163	-0.219725	0.531034	-0.517267	-0.190069	-1.04159
AACAGCACTTCCGC	CD8TN	-3.90052	3.79435	-0.276852	-0.383071	-0.392499	-0.16211	-0.17412	-0.191227	-0.423622	-0.465753	-0.314266	-0.0733474	-0.277826	-0.415434	-0.268261	-0.351006	-0.374893	-0.487055	3.76917	2.42454	-0.255764	-0.592315	-0.243163	-0.409433	-0.202007	-0.0917369	-0.174327	-0.997161	-0.467304	-0.175592	0.263951	-0.045724	-0.392138	-0.883037	-0.507426	-0.157952	-0.435063	-0.514136	-0.397135	-0.768861	-0.48197	-0.311743	-0.284634	-0.390054	-1.06418	2.49165	2.20566	1.99388
AACAGCACTTCGTT	NK	-9.25576	12.9457	-0.276852	-0.383071	-0.392499	-0.16211	-0.17412	-0.191227	-0.423622	-0.465753	-0.314266	-0.0733474	3.34878	2.60152	-0.268261	2.49591	2.36752	-0.487055	-0.245591	-0.353333	-0.255764	-0.592315	-0.243163	-0.409433	-0.202007	-0.0917369	-0.174327	0.541869	-0.467304	-0.68304	-0.0873403	-0.589097	-0.392138	-0.883037	-0.507426	-0.57159	-0.171691	-0.514136	1.73771	2.75012	2.44065	2.97391	2.41655	2.30881	1.54221	-0.300837	-0.414991	-0.418765
AACAGCACTTCTAC	NK	-5.61382	11.7655	-0.276852	-0.383071	-0.392499	-0.16211	-0.17412	-0.191227	-0.423622	-0.465753	-0.314266	-0.0733474	3.53106	-0.415434	3.72355	2.639	2.2205	-0.487055	-0.245591	-0.353333	-0.255764	-0.592315	-0.243163	-0.409433	-0.202007	-0.0917369	-0.174327	-0.997161	-0.467304	-0.68304	-0.130405	-0.520012	-0.392138	-0.883037	-0.507426	-0.594396	-0.512145	-0.514136	2.08586	2.41955	1.87365	1.56689	2.22872	2.60569	2.4185	-0.284628	-0.587416	-0.451897
AACAGCACTTTGCT	B	12.4554	-4.16698	-0.276852	-0.383071	-0.392499	-0.16211	-0.17412	-0.191227	2.51757	2.27652	3.46834	-0.0733474	-0.277826	-0.415434	-0.268261	-0.351006	-0.374893	-0.487055	-0.245591	-0.353333	-0.255764	-0.592315	-0.243163	-0.409433	-0.202007	-0.0917369	-0.174327	1.44934	-0.467304	-0.68304	-0.577787	-0.557496	-0.392138	1.45228	1.88209	2.5521	2.36043	2.05887	-0.397135	-0.768861	-0.883725	-0.857207	-0.662163	-0.0778282	-0.229802	-0.517267	0.0556293	-1.04159
AACATATGACACAC	CD4TN	-0.977346	1.09724	-0.276852	-0.383071	-0.392499	-0.16211	-0.17412	-0.191227	-0.423622	-0.465753	-0.314266	-0.0733474	-0.277826	-0.415434	-0.268261	-0.351006	-0.374893	-0.487055	-0.245591	-0.353333	-0.255764	-0.592315	-0.243163	-0.409433	-0.202007	-0.0917369	-0.174327	-0.997161	2.11125	-0.134864	-0.577787	-0.416839	-0.392138	-0.883037	-0.507426	-0.392948	-0.451616	-0.514136	-0.397135	-0.166174	-0.252906	-0.122197	-0.2002	-0.218935	-0.331902	-0.517267	-0.351789	-0.272687
AACATATGACAGTC	Monocyte	14.7992	13.318	3.78219	2.74854	2.78345	-0.16211	-0.17412	-0.191227	-0.423622	-0.465753	-0.314266	-0.0733474	-0.277826	-0.415434	-0.268261	-0.351006	-0.374893	-0.487055	-0.245591	-0.353333	-0.255764	-0.592315	-0.243163	-0.409433	-0.202007	-0.0917369	-0.174327	0.770187	-0.467304	2.20384	1.69264	2.38283	1.91749	0.103728	0.40523	-0.274654	-0.347044	-0.514136	-0.397135	-0.335757	-0.428358	-0.418235	-0.662163	-0.323166	-1.06851	-0.142766	-0.863724	-0.422395
AACATATGACCACA	CD4Treg	2.7462	-1.12575	-0.276852	-0.383071	-0.392499	-0.16211	-0.17412	-0.191227	-0.423622	-0.465753	-0.314266	-0.0733474	-0.277826	-0.415434	-0.268261	-0.351006	-0.374893	-0.487055	-0.245591	-0.353333	-0.255764	1.7381	-0.243163	-0.409433	5.17396	-0.0917369	-0.174327	0.703559	-0.467304	-0.264994	-0.577787	-0.595439	-0.392138	0.297011	-0.507426	-0.332299	-0.0472099	-0.212881	-0.397135	-0.0637036	-0.493596	-0.311577	-0.283634	-0.658578	-0.207944	-0.517267	-0.549333	-0.505425
AACATATGAGATCC	NK	-8.30075	13.5808	-0.276852	-0.383071	-0.392499	-0.16211	-0.17412	-0.191227	-0.423622	-0.465753	-0.314266	-0.0733474	-0.277826	2.16819	-0.268261	2.93494	3.2396	-0.487055	-0.245591	-0.353333	-0.255764	-0.592315	-0.243163	-0.409433	-0.202007	-0.0917369	-0.174327	0.610231	-0.467304	-0.68304	0.00333385	-0.484837	-0.392138	-0.883037	-0.507426	-0.577925	-0.430103	-0.514136	1.42476	2.23626	2.79319	2.75921	2.56305	2.34272	1.95834	-0.25858	-0.559418	-0.316705
AACATATGATGCTG	B	11.5717	-3.64838	-0.276852	-0.383071	-0.392499	-0.16211	5.93566	-0.191227	2.07073	2.22788	3.40125	-0.0733474	-0.277826	-0.415434	-0.268261	-0.351006	-0.374893	-0.487055	-0.245591	-0.353333	-0.255764	1.71281	-0.243163	-0.409433	-0.202007	-0.0917369	-0.174327	1.40338	-0.467304	-0.68304	-0.577787	-0.484636	-0.392138	1.61715	1.8661	2.37052	2.11109	2.1982	-0.397135	-0.768861	-0.883725	-0.857207	-0.662163	-0.311541	0.238877	-0.517267	-0.296724	-1.04159
AACATATGCCTAAG	CD4TN	-1.1611	-1.05547	-0.276852	-0.383071	-0.392499	-0.16211	-0.17412	-0.191227	-0.423622	-0.465753	-0.314266	-0.0733474	-0.277826	-0.415434	-0.268261	-0.351006	-0.374893	-0.487055	-0.245591	-0.353333	-0.255764	-0.592315	-0.243163	2.42167	-0.202007	-0.0917369	-0.174327	-0.997161	-0.467304	-0.285167	-0.577787	-0.383566	-0.392138	-0.883037	-0.507426	-0.471312	-0.394922	-0.514136	-0.397135	-0.274352	-0.137699	0.00699208	-0.176841	-0.448747	-0.303311	-0.517267	-0.324404	-0.334606
AACATATGGCAGAG	Monocyte	13.7079	11.3809	3.35292	2.69993	2.44979	-0.16211	-0.17412	-0.191227	-0.423622	-0.465753	-0.314266	-0.0733474	-0.277826	-0.415434	-0.268261	-0.351006	-0.374893	-0.487055	-0.245591	-0.353333	-0.255764	-0.592315	-0.243163	-0.409433	-0.202007	-0.0917369	-0.174327	1.17152	-0.467304	2.56707	2.96824	2.24833	2.48068	0.292388	0.0518272	-0.177401	-0.451928	-0.514136	-0.397135	-0.292916	-0.461773	-0.300734	-0.662163	-0.352441	-1.39332	0.0268777	-0.863724	-0.467575
AACATATGGCTAAC	CD8TN	-1.09467	3.24228	-0.276852	-0.383071	-0.392499	-0.16211	-0.17412	-0.191227	-0.423622	-0.465753	-0.314266	-0.0733474	-0.277826	-0.415434	-0.268261	-0.351006	-0.374893	-0.487055	4.18247	2.71051	-0.255764	-0.592315	-0.243163	-0.409433	-0.202007	-0.0917369	-0.174327	-0.997161	-0.467304	-0.308306	0.0817427	-0.0820197	-0.392138	-0.883037	-0.507426	-0.549398	-0.544414	-0.514136	-0.397135	-0.768861	-0.464367	-0.123154	-0.201276	-0.41891	-0.849769	1.95188	2.22318	1.50755
AACATATGGTATCG	Monocyte	12.8652	7.43385	2.69377	1.9075	2.08796	-0.16211	-0.17412	-0.191227	-0.423622	-0.465753	-0.314266	-0.0733474	-0.277826	-0.415434	-0.268261	-0.351006	-0.374893	-0.487055	-0.245591	-0.353333	-0.255764	-0.592315	3.42891	-0.409433	-0.202007	-0.0917369	-0.174327	1.37874	-0.467304	2.41834	3.03101	2.71804	2.36603	0.360474	0.292306	-0.504882	-0.542295	-0.514136	-0.397135	-0.2575	-0.531294	-0.333034	-0.662163	-0.2785	-0.984264	-0.191943	-0.863724	-0.0912356
AACATATGTCAGTG	CD4TCM	0.947098	4.88406	-0.276852	-0.383071	-0.392499	-0.16211	-0.17412	-0.191227	-0.423622	-0.465753	-0.314266	-0.0733474	-0.277826	2.34225	-0.268261	-0.351006	-0.374893	-0.487055	-0.245591	-0.353333	-0.255764	-0.592315	-0.243163	-0.409433	-0.202007	-0.0917369	-0.174327	-0.997161	-0.467304	-0.360781	-0.577787	-0.563241	-0.392138	0.730673	-0.507426	-0.373376	-0.605271	-0.135666	-0.397135	-0.139943	-0.21321	-0.449964	-0.380558	-0.264684	0.437343	-0.517267	-0.0936872	-0.166342
AACATATGTGACAC	CD4Treg	0.820167	-1.07966	-0.276852	-0.383071	-0.392499	-0.16211	-0.17412	-0.191227	-0.423622	-0.465753	-0.314266	-0.0733474	-0.277826	-0.415434	-0.268261	-0.351006	-0.374893	-0.487055	-0.245591	-0.353333	-0.255764	-0.592315	-0.243163	2.4739	-0.202007	-0.0917369	-0.174327	-0.997161	-0.467304	-0.309954	-0.577787	-0.441057	-0.392138	0.0905704	-0.507426	-0.436124	-0.0663721	-0.0411822	-0.397135	-0.210058	-0.117522	-0.376906	-0.388305	-0.658578	-0.118594	-0.517267	-0.39677	-0.0360581
AACATATGTTCTCA	CD4TN	-0.806757	-1.83719	-0.276852	-0.383071	-0.392499	-0.16211	-0.17412	-0.191227	-0.423622	-0.465753	-0.314266	-0.0733474	-0.277826	-0.415434	-0.268261	-0.351006	-0.374893	-0.487055	-0.245591	-0.353333	-0.255764	-0.592315	4.09261	2.77125	-0.202007	-0.0917369	-0.174327	-0.997161	-0.467304	-0.377601	-0.577787	-0.129584	-0.392138	-0.883037	-0.507426	-0.496205	-0.486635	-0.514136	-0.397135	-0.148178	-0.308794	-0.109388	-0.238575	-0.391844	-0.244755	-0.517267	-0.544471	-0.382828
AACATATGTTTCTG	CD4Treg	1.98861	-2.29298	-0.276852	-0.383071	-0.392499	-0.16211	-0.17412	-0.191227	-0.423622	-0.465753	-0.314266	-0.0733474	-0.277826	-0.415434	-0.268261	-0.351006	-0.374893	2.28056	-0.245591	-0.353333	-0.255764	-0.592315	-0.243163	-0.409433	-0.202007	-0.0917369	-0.174327	-0.997161	2.33836	-0.114006	-0.577787	0.118569	-0.392138	0.231439	-0.507426	-0.375049	-0.237754	-0.217169	-0.397135	0.0729248	-0.418006	-0.205857	-0.279342	-0.658578	1.31211	-0.517267	-0.324987	-0.0522163
AACATTGACATTCT	NK	-5.8515	13.3658	-0.276852	-0.383071	-0.392499	-0.16211	-0.17412	-0.191227	-0.423622	-0.465753	-0.314266	-0.0733474	-0.277826	2.29125	-0.268261	2.76399	2.60038	2.38536	-0.245591	-0.353333	-0.255764	-0.592315	-0.243163	-0.409433	-0.202007	-0.0917369	-0.174327	-0.997161	-0.467304	-0.68304	-0.0526296	-0.796594	-0.392138	-0.883037	-0.507426	-0.473155	-0.646954	-0.514136	2.40969	2.45389	2.27887	1.94996	1.99378	2.24121	2.28533	-0.0750934	-0.419604	-0.44564
AACATTGACCAATG	NK	-9.01293	9.89717	-0.276852	-0.383071	-0.392499	-0.16211	-0.17412	-0.191227	-0.423622	-0.465753	-0.314266	-0.0733474	3.10097	2.70394	-0.268261	2.61363	2.74124	1.73568	-0.245591	-0.353333	-0.255764	-0.592315	-0.243163	-0.409433	-0.202007	-0.0917369	-0.174327	-0.997161	-0.467304	-0.68304	-0.00259687	-0.466056	-0.392138	-0.883037	-0.507426	-0.528551	-0.3732	-0.514136	1.45057	2.75228	2.95728	2.57727	2.6111	2.30236	2.21142	-0.269908	-0.475736	-0.598727
AACATTGATGAGCT	CD4TCM	1.5787	3.76768	-0.276852	-0.383071	-0.392499	-0.16211	-0.17412	-0.191227	-0.423622	-0.465753	-0.314266	-0.0733474	-0.277826	-0.415434	-0.268261	-0.351006	-0.374893	2.37257	-0.245591	-0.353333	-0.255764	1.56843	-0.243163	-0.409433	-0.202007	-0.0917369	-0.174327	0.748686	-0.467304	-0.238491	-0.577787	-0.348488	-0.392138	0.156932	-0.507426	-0.404259	-0.666481	-0.204181	-0.397135	-0.379217	-0.230008	-0.252329	-0.215588	-0.334412	-0.0200707	-0.517267	-0.185115	-0.449349
AACATTGATGCCAA	CD4TN	-0.613332	0.0528021	-0.276852	-0.383071	-0.392499	-0.16211	-0.17412	-0.191227	-0.423622	-0.465753	-0.314266	-0.0733474	-0.277826	-0.415434	-0.268261	-0.351006	-0.374893	-0.487055	-0.245591	-0.353333	-0.255764	1.87136	-0.243163	2.40293	-0.202007	-0.0917369	-0.174327	-0.997161	2.0926	-0.230951	-0.577787	-0.127692	-0.392138	-0.883037	-0.507426	-0.326815	-0.449045	-0.514136	-0.397135	-0.280897	-0.35408	-0.17926	-0.375101	-0.384504	-0.278883	-0.517267	-0.331605	-0.343962
AACATTGATGCTTT	B	12.9335	2.2478	-0.276852	-0.383071	-0.392499	-0.16211	4.89946	-0.191227	2.44165	2.44805	2.48942	-0.0733474	-0.277826	-0.415434	-0.268261	-0.351006	-0.374893	-0.487055	-0.245591	-0.353333	-0.255764	-0.592315	-0.243163	-0.409433	-0.202007	-0.0917369	-0.174327	1.237	-0.467304	-0.68304	-0.577787	-0.654749	-0.392138	2.44623	2.4483	2.03868	2.38432	2.47329	-0.397135	-0.768861	-0.883725	-0.857207	-0.662163	-0.342339	0.0397767	-0.517267	-0.309716	-1.04159
AACATTGATTCTCA	B	12.8762	-0.739922	-0.276852	-0.383071	-0.392499	-0.16211	-0.17412	5.02031	2.50813	2.086	-0.314266	-0.0733474	-0.277826	-0.415434	-0.268261	-0.351006	-0.374893	-0.487055	-0.245591	-0.353333	-0.255764	-0.592315	-0.243163	2.32667	-0.202007	-0.0917369	-0.174327	1.39155	-0.467304	-0.68304	-0.577787	-0.587525	-0.392138	2.2692	2.53048	2.35498	2.37813	2.65724	-0.397135	-0.768861	-0.883725	-0.857207	-0.662163	-0.291004	0.599216	-0.517267	-0.220243	-1.04159
AACCACGAAATGCC	Monocyte	15.1693	11.9573	4.09814	2.52857	2.40019	-0.16211	-0.17412	-0.191227	-0.423622	-0.465753	-0.314266	-0.0733474	-0.277826	-0.415434	-0.268261	-0.351006	-0.374893	-0.487055	-0.245591	-0.353333	-0.255764	-0.592315	4.28871	-0.409433	-0.202007	-0.0917369	-0.174327	1.08997	-0.467304	2.45553	2.23132	2.20529	2.27259	-0.0310717	0.410602	-0.346898	-0.484601	-0.514136	-0.397135	-0.331718	-0.511733	-0.414141	-0.662163	-0.273703	-1.26445	-0.0712221	-0.863724	-0.160846
AACCACGAACTGTG	CD8TN	-0.581237	4.18957	-0.276852	-0.383071	-0.392499	-0.16211	-0.17412	-0.191227	2.00454	-0.465753	-0.314266	-0.0733474	-0.277826	-0.415434	-0.268261	-0.351006	-0.374893	-0.487055	-0.245591	2.66114	-0.255764	-0.592315	-0.243163	-0.409433	-0.202007	-0.0917369	-0.174327	-0.997161	-0.467304	-0.226716	0.276972	-0.250392	-0.392138	-0.883037	-0.507426	-0.25838	-0.369102	-0.514136	-0.397135	-0.768861	-0.368985	-0.249125	-0.238144	-0.239833	-0.945059	2.02458	1.9424	2.66389
AACCACGAAGCGGA	CD4TN	0.88707	-1.88107	-0.276852	-0.383071	-0.392499	-0.16211	-0.17412	-0.191227	-0.423622	-0.465753	-0.314266	-0.0733474	-0.277826	-0.415434	-0.268261	-0.351006	-0.374893	-0.487055	-0.245591	-0.353333	-0.255764	-0.592315	-0.243163	-0.409433	-0.202007	-0.0917369	-0.174327	-0.997161	-0.467304	-0.243	-0.577787	-0.141274	-0.392138	-0.883037	-0.507426	-0.439102	-0.417673	-0.514136	-0.397135	-0.126209	-0.112983	-0.398425	-0.344919	-0.38493	-0.450512	-0.517267	-0.484261	-0.394451
AACCACGAATCAGC	CD4TCM	3.32536	6.70868	-0.276852	-0.383071	-0.392499	-0.16211	-0.17412	-0.191227	-0.423622	-0.465753	-0.314266	-0.0733474	-0.277826	-0.415434	-0.268261	-0.351006	-0.374893	2.24504	-0.245591	-0.353333	-0.255764	-0.592315	-0.243163	-0.409433	-0.202007	-0.0917369	-0.174327	-0.997161	2.03683	-0.263651	-0.577787	-0.513383	-0.392138	0.377468	-0.507426	-0.521465	-0.475483	-0.224782	-0.397135	-0.205938	0.212648	-0.272353	-0.235149	-0.390662	-0.0708997	-0.517267	-0.0584123	-0.258009
AACCACGACAACTG	NK	-8.74804	12.531	-0.276852	-0.383071	-0.392499	-0.16211	-0.17412	-0.191227	-0.423622	-0.465753	-0.314266	-0.0733474	-0.277826	2.32876	3.94804	3.22051	2.99678	-0.487055	-0.245591	-0.353333	-0.255764	-0.592315	-0.243163	-0.409433	-0.202007	-0.0917369	-0.174327	0.808992	-0.467304	-0.68304	-0.110548	-0.446905	-0.392138	-0.883037	-0.507426	-0.51113	-0.480819	-0.514136	1.85393	2.42418	2.61906	2.88273	2.39382	2.25521	1.91386	-0.175718	-0.663574	-0.0921873
AACCACGACAGAAA	CD8TN	-1.39374	5.79125	-0.276852	-0.383071	-0.392499	-0.16211	-0.17412	-0.191227	-0.423622	-0.465753	-0.314266	-0.0733474	-0.277826	-0.415434	-0.268261	-0.351006	-0.374893	-0.487055	-0.245591	-0.353333	-0.255764	-0.592315	-0.243163	-0.409433	-0.202007	-0.0917369	-0.174327	-0.997161	2.08569	-0.197915	0.130348	0.00202845	-0.392138	-0.883037	-0.507426	-0.365849	-0.504579	-0.514136	-0.397135	-0.768861	-0.350887	-0.293878	-0.157644	-0.426977	-1.01825	2.78405	2.68465	2.30752
AACCACGACGTGAT	CD4Treg	2.19138	-1.96743	-0.276852	-0.383071	-0.392499	-0.16211	-0.17412	-0.191227	-0.423622	-0.465753	-0.314266	-0.0733474	-0.277826	-0.415434	-0.268261	-0.351006	-0.374893	-0.487055	-0.245591	-0.353333	-0.255764	1.87589	-0.243163	-0.409433	-0.202007	-0.0917369	-0.174327	-0.997161	-0.467304	-0.310507	-0.577787	-0.438852	-0.392138	0.461972	-0.507426	-0.357008	-0.0925025	-0.206032	-0.397135	0.0137368	-0.400021	-0.386432	-0.336626	-0.658578	-0.287886	-0.517267	-0.218502	-0.377534
AACCACGAGAGATA	CD4Treg	3.56938	2.17215	-0.276852	-0.383071	-0.392499	-0.16211	-0.17412	-0.191227	-0.423622	-0.465753	-0.314266	-0.0733474	-0.277826	-0.415434	4.00487	-0.351006	-0.374893	2.19519	-0.245591	-0.353333	-0.255764	1.54713	-0.243163	-0.409433	4.73343	-0.0917369	-0.174327	-0.997161	-0.467304	-0.341208	-0.577787	0.0569467	-0.392138	-0.0035375	-0.507426	-0.385668	-0.355453	-0.263341	-0.397135	-0.111102	-0.37622	-0.404726	-0.292358	-0.658578	0.0278662	-0.517267	-0.59739	-0.333404
AACCACGAGGCGAA	NK	-3.70991	13.0345	-0.276852	-0.383071	-0.392499	-0.16211	-0.17412	-0.191227	-0.423622	-0.465753	-0.314266	-0.0733474	-0.277826	-0.415434	-0.268261	-0.351006	3.00423	-0.487055	-0.245591	-0.353333	4.03781	-0.592315	-0.243163	-0.409433	-0.202007	-0.0917369	-0.174327	-0.997161	-0.467304	-0.68304	0.0252539	-0.545307	-0.392138	-0.883037	-0.507426	-0.478692	-0.362085	-0.514136	2.50414	1.88615	1.86884	1.16597	2.38643	2.65264	1.94999	-0.239142	-0.351686	-0.338231
AACCACGATTTACC	B	11.2389	-2.7491	-0.276852	-0.383071	-0.392499	-0.16211	-0.17412	-0.191227	2.54726	2.20356	3.3677	-0.0733474	-0.277826	-0.415434	-0.268261	-0.351006	-0.374893	-0.487055	-0.245591	-0.353333	-0.255764	-0.592315	-0.243163	2.46608	-0.202007	-0.0917369	-0.174327	1.39917	-0.467304	-0.68304	-0.577787	-0.299069	-0.392138	2.19551	1.66841	2.43944	2.76182	2.41992	-0.397135	-0.768861	-0.883725	-0.857207	-0.662163	-0.373148	0.50178	-0.517267	-0.2345	-1.04159
AACCAGTGAAACAG	B	11.4071	-3.26002	-0.276852	-0.383071	-0.392499	-0.16211	-0.17412	-0.191227	2.41752	1.93246	2.99376	-0.0733474	-0.277826	-0.415434	-0.268261	-0.351006	-0.374893	-0.487055	-0.245591	-0.353333	-0.255764	-0.592315	-0.243163	-0.409433	-0.202007	-0.0917369	-0.174327	1.4051	-0.467304	-0.68304	-0.577787	-0.415063	-0.392138	1.39935	2.91978	2.56581	2.33948	2.05423	-0.397135	-0.768861	-0.883725	-0.857207	-0.662163	-0.366563	-0.193885	-0.517267	-0.235084	-1.04159
AACCAGTGCCTAAG.2	CD4TN	-1.19466	-2.55647	-0.276852	-0.383071	-0.392499	-0.16211	-0.17412	-0.191227	-0.423622	-0.465753	-0.314266	-0.0733474	-0.277826	-0.415434	-0.268261	-0.351006	-0.374893	-0.487055	-0.245591	-0.353333	-0.255764	-0.592315	-0.243163	-0.409433	-0.202007	-0.0917369	-0.174327	-0.997161	-0.467304	-0.244726	-0.577787	-0.499374	-0.392138	-0.883037	-0.507426	-0.490162	-0.391249	-0.514136	-0.397135	-0.0634896	-0.384261	-0.195263	-0.287976	-0.243227	0.0245742	-0.517267	-0.2724	-0.37747
AACCAGTGGACACT	Monocyte	13.9396	14.1208	-0.276852	2.78957	2.69551	-0.16211	-0.17412	-0.191227	-0.423622	-0.465753	-0.314266	-0.0733474	-0.277826	-0.415434	-0.268261	-0.351006	-0.374893	-0.487055	-0.245591	-0.353333	-0.255764	-0.592315	-0.243163	-0.409433	-0.202007	-0.0917369	-0.174327	0.774655	-0.467304	1.94625	2.23913	1.78114	2.22293	0.0903991	0.39299	-0.355953	-0.426084	-0.514136	-0.397135	-0.262325	-0.520341	-0.424393	-0.662163	-0.327687	-1.18097	-0.215861	-0.863724	0.0866989
AACCAGTGGGACAG	CD4TCM	0.733391	4.86363	-0.276852	-0.383071	-0.392499	-0.16211	-0.17412	-0.191227	-0.423622	-0.465753	-0.314266	-0.0733474	-0.277826	-0.415434	-0.268261	-0.351006	-0.374893	2.22367	-0.245591	-0.353333	-0.255764	-0.592315	-0.243163	-0.409433	-0.202007	-0.0917369	-0.174327	0.751509	-0.467304	-0.340726	-0.577787	-0.665111	-0.392138	0.560662	-0.507426	-0.344779	-0.519104	-0.171598	-0.397135	-0.1813	-0.0483824	-0.42462	-0.363033	-0.441441	-0.238714	-0.517267	-0.0454845	0.207342
AACCAGTGTCATTC	NK	-5.86112	12.5397	-0.276852	-0.383071	-0.392499	-0.16211	-0.17412	-0.191227	-0.423622	-0.465753	-0.314266	-0.0733474	-0.277826	2.10855	4.02694	-0.351006	2.68919	1.94715	-0.245591	-0.353333	-0.255764	-0.592315	-0.243163	-0.409433	-0.202007	-0.0917369	-0.174327	-0.997161	-0.467304	-0.68304	-0.129137	-0.628934	-0.392138	-0.883037	-0.507426	-0.532352	-0.394556	-0.514136	2.05152	2.57102	2.26491	2.1295	2.34878	2.32235	1.62023	-0.204676	-0.49823	-0.441058
AACCAGTGTCCAGA	Monocyte	14.6855	13.4341	3.8829	2.80136	2.65585	-0.16211	-0.17412	-0.191227	-0.423622	-0.465753	-0.314266	-0.0733474	-0.277826	-0.415434	-0.268261	-0.351006	-0.374893	-0.487055	-0.245591	-0.353333	-0.255764	-0.592315	-0.243163	-0.409433	-0.202007	-0.0917369	-0.174327	0.987289	-0.467304	2.44953	2.2116	2.6921	2.66894	0.382966	0.464317	-0.459976	-0.350219	-0.514136	-0.397135	-0.300555	-0.396971	-0.231133	-0.662163	-0.305461	-1.31967	-0.119273	-0.863724	-0.141051
AACCAGTGTCTATC.1	NK	-6.01359	11.3533	-0.276852	-0.383071	-0.392499	-0.16211	-0.17412	-0.191227	-0.423622	-0.465753	-0.314266	-0.0733474	-0.277826	2.58043	4.33471	2.60131	2.73053	-0.487055	4.00041	-0.353333	-0.255764	1.59462	-0.243163	-0.409433	-0.202007	-0.0917369	-0.174327	0.598847	-0.467304	-0.68304	0.0295793	-0.432234	-0.392138	-0.883037	-0.507426	-0.391096	-0.426954	-0.514136	2.29969	2.13692	2.1361	2.10515	2.53325	2.59315	1.03378	-0.306298	-0.467998	-0.26689
AACCCAGACCCGTT	NK	-4.151	10.9018	-0.276852	-0.383071	-0.392499	-0.16211	-0.17412	-0.191227	-0.423622	-0.465753	-0.314266	-0.0733474	-0.277826	2.55803	-0.268261	2.57556	2.16543	2.38064	-0.245591	-0.353333	-0.255764	-0.592315	-0.243163	-0.409433	-0.202007	-0.0917369	-0.174327	-0.997161	2.28443	-0.68304	0.123044	-0.607277	-0.392138	-0.883037	-0.507426	-0.521488	-0.496099	-0.514136	2.47969	2.17977	2.43805	1.93727	2.34308	2.44722	2.49448	-0.25574	-0.41468	-0.310644
AACCCAGACCTTAT	NK	-8.38617	12.0711	-0.276852	-0.383071	-0.392499	-0.16211	-0.17412	-0.191227	-0.423622	-0.465753	-0.314266	-0.0733474	3.42422	2.81203	-0.268261	3.18036	2.69041	-0.487055	-0.245591	-0.353333	-0.255764	-0.592315	-0.243163	-0.409433	-0.202007	-0.0917369	-0.174327	0.742833	-0.467304	-0.68304	-0.224376	-0.655332	-0.392138	-0.883037	-0.507426	-0.450665	-0.35188	-0.514136	2.55516	2.55917	2.82184	2.6686	2.3313	2.49369	2.4464	-0.106928	-0.447438	-0.583897
AACCCAGAGCTAAC	NK	-4.52497	13.3164	-0.276852	-0.383071	-0.392499	-0.16211	-0.17412	-0.191227	-0.423622	-0.465753	-0.314266	-0.0733474	4.19335	-0.415434	4.00019	3.15891	3.03071	2.19225	-0.245591	-0.353333	-0.255764	-0.592315	-0.243163	-0.409433	5.26146	-0.0917369	-0.174327	-0.997161	-0.467304	-0.68304	-0.00623643	-0.758511	-0.392138	-0.883037	-0.507426	-0.572881	-0.257782	-0.514136	1.80307	2.14244	1.60858	1.92229	2.90308	2.86742	1.12583	-0.263765	-0.562637	-0.398381
AACCCAGAGTCGAT	NK	-9.21493	13.3346	-0.276852	-0.383071	-0.392499	-0.16211	-0.17412	-0.191227	-0.423622	-0.465753	-0.314266	-0.0733474	3.34627	-0.415434	-0.268261	2.80641	2.63722	-0.487055	-0.245591	-0.353333	4.13365	-0.592315	-0.243163	-0.409433	-0.202007	-0.0917369	-0.174327	-0.997161	-0.467304	-0.68304	-0.045951	-0.404302	-0.392138	-0.883037	-0.507426	-0.586478	-0.361402	-0.514136	1.89588	2.41904	2.14385	2.44402	2.35128	2.16606	1.68629	-0.319151	-0.505462	-0.171301
AACCCAGATTTCGT	B	12.006	-0.483501	-0.276852	-0.383071	-0.392499	-0.16211	5.57125	-0.191227	2.3191	2.57381	-0.314266	-0.0733474	-0.277826	-0.415434	-0.268261	-0.351006	-0.374893	2.22711	-0.245591	-0.353333	-0.255764	1.57533	-0.243163	2.3217	-0.202007	-0.0917369	-0.174327	1.35993	-0.467304	-0.68304	-0.577787	-0.589491	-0.392138	1.96981	2.60031	2.44617	2.64614	2.37478	-0.397135	-0.768861	-0.883725	-0.857207	-0.662163	-0.28659	0.450819	-0.517267	-0.340045	-1.04159
AACCGATGAACGGG	CD8TN	-3.41768	4.51263	-0.276852	-0.383071	-0.392499	-0.16211	-0.17412	-0.191227	-0.423622	-0.465753	-0.314266	-0.0733474	-0.277826	-0.415434	-0.268261	-0.351006	-0.374893	-0.487055	3.91684	-0.353333	-0.255764	-0.592315	-0.243163	-0.409433	-0.202007	-0.0917369	-0.174327	-0.997161	-0.467304	-0.195995	0.155244	-0.180575	-0.392138	-0.883037	-0.507426	-0.285865	-0.498272	-0.514136	-0.397135	-0.768861	-0.286777	-0.136892	-0.423757	-0.263584	-1.02048	2.41693	2.43779	2.73001
AACCGATGACCTAG	Monocyte	14.2212	11.5681	4.05133	2.78863	2.70057	-0.16211	-0.17412	-0.191227	-0.423622	-0.465753	-0.314266	-0.0733474	-0.277826	-0.415434	-0.268261	-0.351006	-0.374893	-0.487055	-0.245591	-0.353333	-0.255764	-0.592315	4.23088	-0.409433	-0.202007	-0.0917369	-0.174327	1.2912	-0.467304	2.84703	2.36839	2.62079	2.38153	0.275878	0.326089	-0.260432	-0.0111498	-0.514136	-0.397135	-0.299602	-0.4677	-0.382266	-0.662163	-0.361415	-1.22489	-0.0434901	-0.863724	-0.358926
AACCGATGACCTTT.1	NK	-4.94639	13.0022	-0.276852	-0.383071	-0.392499	-0.16211	-0.17412	-0.191227	-0.423622	-0.465753	-0.314266	-0.0733474	-0.277826	2.93292	3.79711	2.6941	2.26832	2.06478	-0.245591	-0.353333	-0.255764	-0.592315	-0.243163	-0.409433	-0.202007	-0.0917369	-0.174327	-0.997161	-0.467304	-0.68304	0.0633863	-0.402483	-0.392138	-0.883037	-0.507426	-0.309767	-0.516432	-0.514136	2.31464	2.12694	2.36617	2.02659	2.38945	2.44028	1.61236	-0.093541	-0.522203	-0.354373
AACCGATGAGGAGC	CD8TN	-2.95354	4.08891	-0.276852	-0.383071	-0.392499	-0.16211	-0.17412	-0.191227	-0.423622	-0.465753	-0.314266	-0.0733474	-0.277826	-0.415434	-0.268261	-0.351006	-0.374893	-0.487055	4.00266	-0.353333	4.03657	-0.592315	-0.243163	2.34746	-0.202007	-0.0917369	-0.174327	-0.997161	-0.467304	-0.0866797	0.208032	-0.102189	-0.392138	-0.883037	-0.507426	-0.402714	-0.548167	-0.514136	-0.397135	-0.768861	-0.454446	-0.061526	-0.203253	-0.341826	-0.962035	2.6677	2.73064	2.70519
AACCGATGATCAGC	B	11.8284	-3.68399	-0.276852	-0.383071	-0.392499	-0.16211	-0.17412	-0.191227	2.74001	2.39267	3.09082	-0.0733474	-0.277826	-0.415434	-0.268261	-0.351006	-0.374893	-0.487055	-0.245591	-0.353333	-0.255764	-0.592315	-0.243163	-0.409433	-0.202007	-0.0917369	-0.174327	1.40455	-0.467304	-0.68304	-0.577787	-0.465449	-0.392138	1.18082	3.28421	2.46062	2.63526	2.40892	-0.397135	-0.768861	-0.883725	-0.857207	-0.662163	-0.27293	0.532955	-0.517267	-0.0543296	-1.04159
AACCGATGCCCTTG	CD8TN	-3.63621	4.18643	-0.276852	-0.383071	-0.392499	-0.16211	-0.17412	-0.191227	-0.423622	-0.465753	-0.314266	-0.0733474	-0.277826	-0.415434	-0.268261	-0.351006	-0.374893	-0.487055	3.93239	2.84846	4.38323	-0.592315	-0.243163	-0.409433	-0.202007	-0.0917369	-0.174327	-0.997161	-0.467304	-0.23321	0.100084	-0.165889	-0.392138	-0.883037	-0.507426	-0.387876	-0.424227	-0.514136	-0.397135	-0.768861	-0.0840991	-0.326433	-0.300735	-0.367907	-1.04042	2.15837	2.08462	2.43392
AACCGATGCGACTA	CD4TCM	4.45868	6.51496	-0.276852	-0.383071	-0.392499	-0.16211	-0.17412	-0.191227	-0.423622	-0.465753	-0.314266	-0.0733474	-0.277826	-0.415434	-0.268261	-0.351006	-0.374893	-0.487055	-0.245591	-0.353333	-0.255764	-0.592315	-0.243163	-0.409433	-0.202007	-0.0917369	-0.174327	-0.997161	2.20351	-0.322827	-0.577787	-0.713552	-0.392138	0.501535	-0.507426	-0.389753	-0.433871	-0.178798	-0.397135	-0.277342	-0.0955871	-0.28782	-0.448617	-0.428399	-0.101666	-0.517267	-0.090379	-0.486649
AACCGATGGACGAG.1	NK	-5.9587	12.9851	-0.276852	-0.383071	-0.392499	-0.16211	-0.17412	-0.191227	-0.423622	-0.465753	-0.314266	-0.0733474	3.45175	2.89128	-0.268261	2.88928	2.9807	1.96643	-0.245591	-0.353333	-0.255764	-0.592315	-0.243163	-0.409433	5.33506	-0.0917369	-0.174327	0.754524	-0.467304	-0.68304	-0.0612673	-0.620098	-0.392138	-0.883037	-0.507426	-0.580983	-0.50733	-0.514136	2.77264	2.62643	2.54961	2.40781	2.73562	2.46105	1.9207	-0.323024	-0.353	-0.648142
AACCGATGGCGAGA	CD4Treg	0.3169	0.187431	-0.276852	-0.383071	-0.392499	-0.16211	-0.17412	-0.191227	-0.423622	-0.465753	-0.314266	-0.0733474	-0.277826	-0.415434	-0.268261	-0.351006	-0.374893	-0.487055	-0.245591	-0.353333	-0.255764	-0.592315	-0.243163	2.3718	5.73692	-0.0917369	-0.174327	-0.997161	-0.467304	-0.271146	-0.577787	-0.131691	-0.392138	0.666936	-0.507426	-0.404128	-0.0260533	-0.162888	-0.397135	-0.145351	-0.479529	-0.459851	-0.0240489	-0.658578	-0.225132	-0.517267	-0.528728	-0.325825
AACCGATGGCGTAT	CD4TCM	4.36445	4.08807	-0.276852	-0.383071	-0.392499	-0.16211	-0.17412	-0.191227	-0.423622	-0.465753	-0.314266	-0.0733474	-0.277826	-0.415434	-0.268261	-0.351006	-0.374893	-0.487055	-0.245591	-0.353333	-0.255764	-0.592315	-0.243163	-0.409433	-0.202007	-0.0917369	-0.174327	-0.997161	-0.467304	-0.311865	-0.577787	-0.597931	-0.392138	0.553362	-0.507426	-0.513916	-0.625603	-0.204486	-0.397135	-0.392789	-0.183798	-0.538618	-0.441862	-0.460031	0.0193617	-0.517267	-0.0830083	0.279658
AACCGATGGGGATG	Monocyte	13.2452	11.8628	3.67558	2.18048	2.8291	-0.16211	-0.17412	-0.191227	-0.423622	-0.465753	-0.314266	-0.0733474	-0.277826	-0.415434	-0.268261	-0.351006	-0.374893	-0.487055	-0.245591	-0.353333	-0.255764	-0.592315	-0.243163	-0.409433	-0.202007	-0.0917369	-0.174327	1.11191	-0.467304	2.35477	2.68164	1.91092	2.32164	0.110661	0.557136	-0.153553	-0.306629	-0.514136	-0.397135	-0.0936286	-0.488137	-0.264319	-0.662163	-0.417016	-1.25106	-0.0113527	-0.863724	-0.269593
AACCGATGGGTCAT	B	10.7907	-3.35412	-0.276852	-0.383071	-0.392499	-0.16211	-0.17412	-0.191227	2.0463	2.20389	-0.314266	-0.0733474	-0.277826	-0.415434	-0.268261	-0.351006	-0.374893	-0.487055	-0.245591	-0.353333	-0.255764	-0.592315	-0.243163	-0.409433	-0.202007	-0.0917369	-0.174327	1.37369	-0.467304	-0.68304	-0.577787	-0.508368	-0.392138	1.94132	2.58436	2.34582	2.91798	2.37718	-0.397135	-0.768861	-0.883725	-0.857207	-0.662163	-0.293929	0.907185	-0.517267	-0.0160628	-1.04159
AACCGATGGTGTTG	B	11.429	-3.35003	-0.276852	-0.383071	-0.392499	-0.16211	6.0382	-0.191227	2.69467	2.51501	-0.314266	-0.0733474	-0.277826	-0.415434	-0.268261	-0.351006	-0.374893	-0.487055	-0.245591	-0.353333	-0.255764	-0.592315	-0.243163	-0.409433	-0.202007	-0.0917369	-0.174327	1.29828	-0.467304	-0.68304	-0.577787	-0.219492	-0.392138	1.93142	2.31667	2.07516	2.30556	2.02943	-0.397135	-0.768861	-0.883725	-0.857207	-0.662163	-0.345827	0.638255	-0.517267	-0.129195	-1.04159
AACCGATGTGCTTT	NK	-7.43525	10.8158	-0.276852	-0.383071	-0.392499	-0.16211	-0.17412	-0.191227	-0.423622	-0.465753	-0.314266	-0.0733474	-0.277826	2.54525	-0.268261	-0.351006	2.47007	1.8445	-0.245591	-0.353333	-0.255764	-0.592315	-0.243163	-0.409433	-0.202007	-0.0917369	-0.174327	0.506911	-0.467304	-0.68304	-0.118526	-0.232476	-0.392138	-0.883037	-0.507426	-0.470537	-0.494949	-0.514136	2.7722	2.65831	2.81222	2.65562	2.35565	2.49872	2.32059	-0.184227	-0.605015	-0.51173
AACCGATGTGGATC	CD8TN	-3.81576	3.93819	-0.276852	-0.383071	-0.392499	-0.16211	-0.17412	-0.191227	-0.423622	-0.465753	-0.314266	-0.0733474	-0.277826	-0.415434	-0.268261	-0.351006	-0.374893	-0.487055	-0.245591	2.83988	4.61233	-0.592315	-0.243163	2.29382	-0.202007	-0.0917369	-0.174327	0.568619	-0.467304	-0.312135	0.198668	-0.207322	-0.392138	-0.883037	-0.507426	-0.477388	-0.418597	-0.514136	-0.397135	-0.768861	-0.520093	-0.21948	-0.322311	-0.490328	-1.03985	1.92408	2.33632	2.02724
AACCGATGTGGGAG	CD8TN	-1.10014	3.63184	-0.276852	-0.383071	-0.392499	-0.16211	-0.17412	-0.191227	-0.423622	-0.465753	-0.314266	-0.0733474	-0.277826	-0.415434	-0.268261	-0.351006	-0.374893	-0.487055	-0.245591	2.62543	4.08856	-0.592315	-0.243163	-0.409433	-0.202007	-0.0917369	-0.174327	-0.997161	2.0757	-0.32505	-0.0234964	-0.126449	-0.392138	-0.883037	-0.507426	-0.306787	-0.504447	-0.514136	-0.397135	-0.768861	-0.236224	-0.229373	-0.28133	-0.42962	-1.02329	2.37926	2.30163	2.08434
AACCGCCTAATGCC	CD4TCM	2.13354	4.05611	-0.276852	-0.383071	-0.392499	-0.16211	-0.17412	-0.191227	-0.423622	-0.465753	-0.314266	-0.0733474	-0.277826	-0.415434	-0.268261	-0.351006	-0.374893	-0.487055	-0.245591	-0.353333	-0.255764	-0.592315	-0.243163	-0.409433	-0.202007	-0.0917369	-0.174327	-0.997161	2.31246	-0.351771	-0.577787	-0.325889	-0.392138	0.288135	-0.507426	-0.494371	-0.338277	-0.243916	-0.397135	-0.368891	0.215937	-0.377192	-0.371434	-0.407128	-0.12144	-0.517267	-0.105493	0.207776
AACCGCCTAGAGAT	CD4TN	-0.478468	-0.387152	-0.276852	-0.383071	-0.392499	-0.16211	-0.17412	-0.191227	-0.423622	-0.465753	-0.314266	-0.0733474	-0.277826	-0.415434	-0.268261	-0.351006	-0.374893	-0.487055	-0.245591	-0.353333	-0.255764	1.74637	-0.243163	-0.409433	-0.202007	-0.0917369	-0.174327	-0.997161	-0.467304	-0.266595	-0.577787	-0.431299	-0.392138	-0.883037	-0.507426	-0.344474	-0.420729	-0.514136	-0.397135	-0.329333	-0.186391	-0.402524	-0.204859	-0.439051	-0.151357	-0.517267	-0.495261	-0.413209
AACCGCCTAGCATC	CD4TCM	3.36122	2.65968	-0.276852	-0.383071	-0.392499	-0.16211	-0.17412	-0.191227	-0.423622	-0.465753	-0.314266	-0.0733474	-0.277826	-0.415434	-0.268261	-0.351006	-0.374893	-0.487055	-0.245591	-0.353333	-0.255764	-0.592315	-0.243163	-0.409433	-0.202007	-0.0917369	-0.174327	0.608296	2.05563	-0.339262	-0.577787	-0.653203	-0.392138	0.55883	-0.507426	-0.531149	-0.481237	-0.0867014	-0.397135	-0.287373	-0.112908	-0.208512	-0.36047	-0.31084	-0.482083	-0.517267	-0.152741	-0.411043
AACCGCCTGTACGT	B	12.2549	-0.84384	-0.276852	-0.383071	-0.392499	-0.16211	6.09639	-0.191227	1.88587	2.3715	3.15085	-0.0733474	-0.277826	-0.415434	-0.268261	-0.351006	-0.374893	1.92746	-0.245591	-0.353333	-0.255764	1.54197	-0.243163	-0.409433	-0.202007	-0.0917369	-0.174327	1.33555	-0.467304	-0.68304	-0.577787	-0.600797	-0.392138	1.73253	2.75709	2.51293	2.39335	2.54104	-0.397135	-0.768861	-0.883725	-0.857207	-0.662163	-0.326025	0.502427	-0.517267	-0.117381	-1.04159
AACCGCCTGTTCGA	CD4TN	-0.317342	0.717143	-0.276852	-0.383071	-0.392499	-0.16211	-0.17412	-0.191227	-0.423622	-0.465753	-0.314266	-0.0733474	-0.277826	-0.415434	-0.268261	-0.351006	-0.374893	-0.487055	-0.245591	-0.353333	-0.255764	1.69706	-0.243163	-0.409433	-0.202007	-0.0917369	-0.174327	-0.997161	-0.467304	-0.313762	-0.577787	-0.292713	-0.392138	-0.883037	-0.507426	-0.493809	-0.443606	-0.514136	-0.397135	-0.22954	-0.308964	-0.201569	-0.343857	-0.465331	0.478162	-0.517267	-0.478448	-0.270539
AACCGCCTTCGTGA	Monocyte	12.5799	13.5319	-0.276852	3.03138	2.90835	7.50984	-0.17412	-0.191227	-0.423622	-0.465753	-0.314266	-0.0733474	-0.277826	-0.415434	-0.268261	-0.351006	-0.374893	-0.487055	-0.245591	-0.353333	-0.255764	-0.592315	-0.243163	-0.409433	-0.202007	-0.0917369	-0.174327	1.00686	-0.467304	2.17969	2.8048	2.87712	2.67202	0.311969	0.207018	-0.244397	-0.507999	-0.514136	-0.397135	-0.284645	-0.291445	-0.215313	-0.662163	-0.232701	-1.29711	-0.164235	-0.863724	-0.217011
AACCGCCTTTCACT	Monocyte	14.262	11.3444	-0.276852	2.50597	2.72069	5.66421	-0.17412	-0.191227	-0.423622	-0.465753	-0.314266	-0.0733474	-0.277826	-0.415434	-0.268261	-0.351006	-0.374893	-0.487055	-0.245591	-0.353333	-0.255764	-0.592315	4.03312	-0.409433	-0.202007	-0.0917369	-0.174327	0.921085	-0.467304	2.56967	2.04116	2.5684	2.45679	-0.302794	0.499531	-0.255881	-0.331432	-0.514136	-0.397135	-0.279362	-0.50853	-0.288857	-0.662163	-0.249209	-1.27044	-0.202896	-0.863724	0.0454815
AACCGCCTTTTGTC	CD8TN	-0.3096	2.46944	-0.276852	-0.383071	-0.392499	-0.16211	-0.17412	-0.191227	-0.423622	-0.465753	-0.314266	-0.0733474	-0.277826	-0.415434	-0.268261	-0.351006	-0.374893	-0.487055	4.59403	-0.353333	4.16618	-0.592315	-0.243163	-0.409433	-0.202007	-0.0917369	-0.174327	-0.997161	-0.467304	-0.312668	0.305061	-0.0658741	-0.392138	-0.883037	-0.507426	-0.354893	-0.494325	-0.514136	-0.397135	-0.768861	-0.205196	-0.0496412	-0.390868	-0.221999	-0.931178	2.33696	2.03523	1.94721
AACCTACTACCTCC	CD4Treg	3.58184	1.52987	-0.276852	-0.383071	-0.392499	-0.16211	-0.17412	-0.191227	-0.423622	-0.465753	-0.314266	-0.0733474	-0.277826	2.23119	-0.268261	-0.351006	-0.374893	-0.487055	-0.245591	-0.353333	-0.255764	-0.592315	-0.243163	-0.409433	-0.202007	-0.0917369	-0.174327	-0.997161	2.12027	-0.410702	-0.577787	-0.406606	-0.392138	0.204629	-0.507426	-0.278337	-0.0722009	-0.0954817	-0.397135	-0.125179	-0.46397	-0.360566	-0.424181	-0.658578	0.00516988	-0.517267	-0.389888	-0.407514
AACCTACTCCAAGT	CD4Treg	5.02418	2.42465	-0.276852	-0.383071	-0.392499	-0.16211	-0.17412	-0.191227	-0.423622	-0.465753	-0.314266	-0.0733474	-0.277826	-0.415434	-0.268261	-0.351006	-0.374893	-0.487055	-0.245591	-0.353333	-0.255764	-0.592315	-0.243163	-0.409433	4.81781	-0.0917369	-0.174327	0.590889	2.02828	-0.192661	-0.577787	-0.405062	-0.392138	-0.120815	-0.507426	-0.2833	-0.351075	-0.180585	-0.397135	-0.102593	-0.44652	-0.411178	-0.401714	-0.658578	0.477877	-0.517267	-0.4368	-0.486307
AACCTACTCCAAGT.1	CD4TCM	2.61062	5.26872	-0.276852	-0.383071	-0.392499	-0.16211	-0.17412	-0.191227	-0.423622	-0.465753	-0.314266	-0.0733474	-0.277826	-0.415434	-0.268261	-0.351006	-0.374893	-0.487055	-0.245591	-0.353333	-0.255764	-0.592315	-0.243163	-0.409433	-0.202007	-0.0917369	-0.174327	-0.997161	-0.467304	-0.200359	-0.577787	-0.639377	-0.392138	0.34338	-0.507426	-0.519019	-0.470469	-0.121612	-0.397135	-0.276196	0.276352	-0.421901	-0.177869	-0.349539	-0.0612269	-0.517267	-0.00555428	-0.396524
AACCTACTCCTCGT	CD8TN	-0.884595	3.12471	-0.276852	-0.383071	-0.392499	-0.16211	-0.17412	-0.191227	-0.423622	-0.465753	-0.314266	-0.0733474	-0.277826	-0.415434	-0.268261	-0.351006	-0.374893	-0.487055	-0.245591	2.91427	-0.255764	-0.592315	-0.243163	-0.409433	-0.202007	-0.0917369	-0.174327	-0.997161	-0.467304	-0.227709	0.252424	-0.15947	-0.392138	-0.883037	-0.507426	-0.388739	-0.338858	-0.514136	-0.397135	-0.768861	-0.313608	-0.171017	-0.181854	-0.360375	-0.927375	2.28519	2.1417	1.75378
AACCTACTGAAAGT	B	11.3485	-1.08807	-0.276852	-0.383071	-0.392499	-0.16211	-0.17412	-0.191227	2.66918	2.17927	3.67353	-0.0733474	-0.277826	-0.415434	-0.268261	-0.351006	-0.374893	1.91582	-0.245591	-0.353333	-0.255764	-0.592315	-0.243163	-0.409433	-0.202007	-0.0917369	-0.174327	1.40573	-0.467304	-0.68304	-0.577787	-0.467537	-0.392138	2.17293	2.66618	2.34282	2.49438	2.16768	-0.397135	-0.768861	-0.883725	-0.857207	-0.662163	-0.319501	0.347853	-0.517267	-0.334093	-1.04159
AACCTACTGCCATA	B	12.6758	-2.63328	-0.276852	-0.383071	-0.392499	-0.16211	-0.17412	-0.191227	2.33146	2.38171	-0.314266	-0.0733474	-0.277826	-0.415434	-0.268261	-0.351006	-0.374893	2.1313	-0.245591	-0.353333	-0.255764	1.72216	-0.243163	-0.409433	-0.202007	-0.0917369	-0.174327	1.43463	-0.467304	-0.68304	-0.577787	-0.597011	-0.392138	2.65365	2.99812	2.61955	2.42762	2.59269	-0.397135	-0.768861	-0.883725	-0.857207	-0.662163	-0.156223	0.390719	-0.517267	-0.0547811	-1.04159
AACCTACTTCGTTT	NK	-7.25895	11.0516	-0.276852	-0.383071	-0.392499	-0.16211	-0.17412	-0.191227	-0.423622	-0.465753	-0.314266	-0.0733474	3.3712	2.34514	-0.268261	2.51351	2.74163	-0.487055	-0.245591	-0.353333	-0.255764	1.52958	-0.243163	-0.409433	-0.202007	-0.0917369	-0.174327	-0.997161	-0.467304	-0.68304	-0.0909219	-0.287267	-0.392138	-0.883037	-0.507426	-0.443302	-0.407169	-0.514136	2.28116	2.59988	2.57809	2.46524	2.48633	2.51433	2.34661	-0.277279	-0.581501	-0.154975
AACCTTACATGACC	CD4TN	-1.91676	-1.42517	-0.276852	-0.383071	-0.392499	-0.16211	-0.17412	-0.191227	-0.423622	-0.465753	-0.314266	-0.0733474	-0.277826	-0.415434	-0.268261	-0.351006	-0.374893	-0.487055	-0.245591	-0.353333	-0.255764	-0.592315	3.88451	-0.409433	-0.202007	-0.0917369	-0.174327	-0.997161	2.03605	-0.196225	-0.577787	-0.442055	-0.392138	-0.883037	-0.507426	-0.345712	-0.468449	-0.514136	-0.397135	-0.376289	-0.320536	-0.371272	-0.196465	-0.269529	-0.368186	-0.517267	-0.410195	-0.0773079
AACCTTACATGTGC	B	12.3429	0.967371	-0.276852	-0.383071	-0.392499	-0.16211	5.20989	-0.191227	2.3561	2.1828	2.99987	-0.0733474	-0.277826	-0.415434	-0.268261	-0.351006	-0.374893	2.33471	-0.245591	-0.353333	-0.255764	-0.592315	-0.243163	-0.409433	-0.202007	-0.0917369	-0.174327	1.3147	-0.467304	-0.68304	-0.577787	-0.29454	-0.392138	1.09254	2.47153	2.43215	2.45272	2.58058	-0.397135	-0.768861	-0.883725	-0.857207	-0.662163	-0.228124	0.639324	-0.517267	-0.111363	-1.04159
AACCTTACATTCTC	CD4TCM	3.23362	6.56562	-0.276852	-0.383071	1.7571	-0.16211	-0.17412	-0.191227	-0.423622	-0.465753	-0.314266	-0.0733474	-0.277826	-0.415434	-0.268261	-0.351006	-0.374893	-0.487055	-0.245591	-0.353333	-0.255764	-0.592315	-0.243163	-0.409433	-0.202007	-0.0917369	-0.174327	-0.997161	-0.467304	-0.282338	-0.577787	-0.663779	-0.392138	0.0821413	-0.507426	-0.429425	-0.494317	-0.238631	-0.397135	-0.230356	0.193588	-0.368348	-0.30948	-0.361693	-0.372247	-0.517267	0.0366101	-0.55189
AACCTTACCGATAC	CD8TN	-0.921224	2.9037	-0.276852	-0.383071	-0.392499	-0.16211	-0.17412	-0.191227	-0.423622	-0.465753	-0.314266	-0.0733474	-0.277826	-0.415434	-0.268261	-0.351006	-0.374893	-0.487055	-0.245591	2.70887	4.19881	1.68717	-0.243163	-0.409433	-0.202007	-0.0917369	-0.174327	-0.997161	-0.467304	-0.256425	0.057935	-0.108934	-0.392138	-0.883037	-0.507426	-0.36487	-0.507363	-0.514136	-0.397135	-0.768861	-0.292927	-0.218294	-0.397907	-0.387952	-1.07259	2.5449	2.07917	2.29061
AACCTTACCTACTT	CD8TN	-0.596727	4.89888	-0.276852	-0.383071	-0.392499	-0.16211	-0.17412	-0.191227	-0.423622	-0.465753	-0.314266	-0.0733474	-0.277826	-0.415434	-0.268261	-0.351006	-0.374893	-0.487055	-0.245591	-0.353333	-0.255764	-0.592315	-0.243163	-0.409433	-0.202007	-0.0917369	-0.174327	-0.997161	-0.467304	-0.351824	0.123982	-0.0271892	-0.392138	-0.883037	-0.507426	-0.464055	-0.521584	-0.514136	-0.397135	-0.768861	-0.239828	-0.256975	-0.178374	-0.448482	-1.01652	1.93618	2.38964	2.33275
AACCTTACGACAGG	Monocyte	13.5235	10.58	3.25098	2.13488	1.85943	-0.16211	-0.17412	-0.191227	-0.423622	-0.465753	-0.314266	-0.0733474	-0.277826	-0.415434	-0.268261	-0.351006	-0.374893	-0.487055	-0.245591	-0.353333	-0.255764	-0.592315	-0.243163	-0.409433	-0.202007	-0.0917369	-0.174327	1.19304	-0.467304	2.73273	2.31891	3.36358	1.71943	-0.179142	0.296601	-0.302624	-0.499551	-0.514136	-0.397135	-0.267118	-0.359102	-0.424498	-0.662163	-0.380385	-0.928087	-0.0175531	-0.863724	-0.180065
AACCTTACGCAGAG	CD4TCM	-1.76201	2.54327	-0.276852	-0.383071	-0.392499	-0.16211	-0.17412	-0.191227	-0.423622	-0.465753	-0.314266	-0.0733474	-0.277826	-0.415434	-0.268261	-0.351006	-0.374893	-0.487055	-0.245591	-0.353333	-0.255764	-0.592315	-0.243163	-0.409433	-0.202007	-0.0917369	-0.174327	-0.997161	2.0981	-0.20743	-0.577787	-0.527899	-0.392138	0.208482	-0.507426	-0.424334	-0.591992	-0.231571	-0.397135	-0.417579	-0.0117991	-0.428484	-0.17891	-0.354063	-0.75474	-0.517267	-0.0992995	-0.13994
AACCTTACGCCCTT	Monocyte	13.6206	8.82525	3.10036	2.34099	1.98938	-0.16211	-0.17412	-0.191227	-0.423622	-0.465753	-0.314266	-0.0733474	-0.277826	-0.415434	-0.268261	-0.351006	-0.374893	-0.487055	-0.245591	-0.353333	-0.255764	-0.592315	-0.243163	-0.409433	-0.202007	-0.0917369	-0.174327	1.35659	-0.467304	2.91899	2.74771	2.82107	2.47016	0.0990316	0.188696	-0.40037	-0.479373	-0.514136	-0.397135	-0.191731	-0.470367	-0.267987	-0.662163	-0.401967	-1.31543	-0.0727433	-0.863724	-0.265223
AACCTTTGCACCAA	NK	-8.95776	12.6975	-0.276852	-0.383071	-0.392499	-0.16211	-0.17412	-0.191227	-0.423622	-0.465753	-0.314266	-0.0733474	3.71681	2.74001	3.91822	2.9677	2.83766	1.87897	3.81497	-0.353333	-0.255764	-0.592315	-0.243163	-0.409433	4.62263	-0.0917369	5.41595	0.529142	-0.467304	-0.68304	-0.263154	-0.858089	-0.392138	-0.883037	-0.507426	-0.400582	-0.303739	-0.514136	1.93323	2.41519	2.32691	2.63872	2.74911	2.35208	2.45587	-0.317905	-0.378779	-0.266087
AACCTTTGGAGATA	CD4TCM	2.24605	3.12399	-0.276852	-0.383071	-0.392499	-0.16211	-0.17412	-0.191227	-0.423622	-0.465753	-0.314266	-0.0733474	-0.277826	-0.415434	-0.268261	-0.351006	-0.374893	-0.487055	-0.245591	-0.353333	-0.255764	-0.592315	-0.243163	-0.409433	-0.202007	-0.0917369	-0.174327	-0.997161	-0.467304	-0.378045	-0.577787	-0.255802	-0.392138	0.408925	-0.507426	-0.474848	-0.526609	-0.174919	-0.397135	-0.217296	-0.0132174	-0.335902	-0.336024	-0.464253	0.0124613	-0.517267	-0.0355087	-0.35989
AACCTTTGGCGTTA	CD4Treg	-0.083709	-2.16798	-0.276852	-0.383071	-0.392499	-0.16211	-0.17412	-0.191227	-0.423622	-0.465753	-0.314266	-0.0733474	-0.277826	-0.415434	-0.268261	-0.351006	-0.374893	-0.487055	-0.245591	-0.353333	-0.255764	-0.592315	-0.243163	-0.409433	-0.202007	-0.0917369	-0.174327	-0.997161	-0.467304	-0.315036	-0.577787	-0.0640671	-0.392138	0.319823	-0.507426	-0.328046	-0.278896	-0.152623	-0.397135	-0.12027	-0.412547	-0.383383	-0.0997866	-0.658578	0.0232961	-0.517267	-0.47182	-0.491352
AACCTTTGTCAGAC	B	11.2473	-2.13597	-0.276852	-0.383071	-0.392499	-0.16211	-0.17412	-0.191227	2.70294	2.40369	-0.314266	-0.0733474	-0.277826	-0.415434	-0.268261	-0.351006	-0.374893	-0.487055	-0.245591	-0.353333	-0.255764	1.87831	-0.243163	2.41169	-0.202007	-0.0917369	-0.174327	1.34192	-0.467304	-0.68304	-0.577787	-0.548456	-0.392138	1.65948	2.34977	2.67802	2.64143	2.55249	-0.397135	-0.768861	-0.883725	-0.857207	-0.662163	-0.30137	0.33779	-0.517267	-0.122555	-1.04159
AACCTTTGTCCCGT	CD4TCM	1.38956	3.40008	-0.276852	-0.383071	-0.392499	-0.16211	-0.17412	-0.191227	-0.423622	-0.465753	-0.314266	-0.0733474	-0.277826	-0.415434	-0.268261	-0.351006	-0.374893	-0.487055	-0.245591	-0.353333	-0.255764	1.60517	-0.243163	-0.409433	-0.202007	-0.0917369	-0.174327	-0.997161	-0.467304	0.0333762	-0.577787	-0.319267	-0.392138	0.515921	-0.507426	-0.588224	-0.604236	-0.193781	-0.397135	-0.235814	-0.121662	-0.444066	-0.369197	-0.445916	-0.245164	-0.517267	-0.109663	0.216426
AACCTTTGTTGTGG	Monocyte	13.1009	12.3297	3.72803	2.51842	2.52257	-0.16211	-0.17412	-0.191227	-0.423622	-0.465753	-0.314266	-0.0733474	-0.277826	-0.415434	-0.268261	-0.351006	-0.374893	-0.487055	-0.245591	-0.353333	-0.255764	-0.592315	-0.243163	-0.409433	-0.202007	-0.0917369	-0.174327	1.13694	-0.467304	2.37802	2.50065	2.14401	1.94045	0.329874	0.512621	-0.372684	-0.505955	-0.514136	-0.397135	-0.0472024	-0.434912	-0.198007	-0.662163	-0.342481	-1.10829	-0.158582	-0.863724	-0.0824422
AACGCAACAACCTG	CD4Treg	-1.49143	1.26197	-0.276852	-0.383071	-0.392499	-0.16211	-0.17412	-0.191227	-0.423622	-0.465753	-0.314266	-0.0733474	-0.277826	-0.415434	-0.268261	-0.351006	-0.374893	1.98624	-0.245591	-0.353333	-0.255764	1.59393	-0.243163	-0.409433	-0.202007	-0.0917369	-0.174327	0.598342	-0.467304	-0.12081	-0.577787	-0.159072	-0.392138	0.176961	-0.507426	-0.505649	-0.196158	-0.0740767	-0.397135	0.0691852	-0.551682	-0.318453	-0.389239	-0.658578	0.490681	-0.517267	-0.418116	-0.0759745
AACGCAACACGTGT	CD4TN	-0.0886943	-2.27159	-0.276852	-0.383071	-0.392499	-0.16211	-0.17412	-0.191227	-0.423622	-0.465753	-0.314266	-0.0733474	-0.277826	-0.415434	-0.268261	-0.351006	-0.374893	-0.487055	-0.245591	-0.353333	-0.255764	-0.592315	-0.243163	-0.409433	-0.202007	-0.0917369	-0.174327	-0.997161	-0.467304	-0.295383	-0.577787	-0.364982	-0.392138	-0.883037	-0.507426	-0.428863	-0.380227	-0.514136	-0.397135	-0.120916	-0.44121	-0.452062	-0.219867	-0.41745	-0.398123	-0.517267	-0.459264	-0.0963485
AACGCAACAGAACA	NK	-4.99448	11.2896	-0.276852	-0.383071	-0.392499	-0.16211	-0.17412	-0.191227	1.87267	-0.465753	-0.314266	-0.0733474	-0.277826	2.77604	-0.268261	2.51377	2.65446	-0.487055	-0.245591	-0.353333	-0.255764	1.52977	-0.243163	-0.409433	-0.202007	-0.0917369	-0.174327	0.720454	-0.467304	-0.68304	-0.092082	-0.667373	-0.392138	-0.883037	-0.507426	-0.501054	-0.295836	-0.514136	1.95714	2.47549	2.48722	3.14884	2.23894	2.40515	2.36843	-0.224061	-0.454305	-0.479113
AACGCAACAGCGTT	CD4TN	-2.44296	0.13664	-0.276852	-0.383071	-0.392499	-0.16211	-0.17412	-0.191227	-0.423622	-0.465753	-0.314266	-0.0733474	-0.277826	-0.415434	-0.268261	-0.351006	-0.374893	-0.487055	-0.245591	-0.353333	-0.255764	1.84467	-0.243163	-0.409433	-0.202007	-0.0917369	-0.174327	-0.997161	-0.467304	-0.22821	-0.577787	-0.231838	-0.392138	-0.883037	-0.507426	-0.476542	-0.53971	-0.514136	-0.397135	-0.277406	-0.291176	-0.424766	-0.228917	-0.41622	0.368773	-0.517267	-0.513195	-0.327967
AACGCAACATAAGG	NK	-7.39321	10.0249	-0.276852	-0.383071	-0.392499	-0.16211	-0.17412	-0.191227	-0.423622	-0.465753	-0.314266	-0.0733474	3.18512	2.7091	3.77798	-0.351006	-0.374893	-0.487055	-0.245591	-0.353333	-0.255764	1.65274	-0.243163	-0.409433	-0.202007	-0.0917369	-0.174327	-0.997161	-0.467304	-0.68304	-0.254929	-0.588424	-0.392138	-0.883037	-0.507426	-0.492292	-0.6157	-0.514136	1.97029	2.47016	2.39447	2.15538	2.565	2.15689	1.33937	-0.298237	-0.490996	-0.625594
AACGCAACATGCCA	B	13.0319	0.532472	-0.276852	-0.383071	-0.392499	-0.16211	-0.17412	-0.191227	2.2403	2.32963	-0.314266	-0.0733474	-0.277826	-0.415434	-0.268261	-0.351006	-0.374893	1.88291	-0.245591	-0.353333	-0.255764	1.50259	-0.243163	-0.409433	-0.202007	-0.0917369	-0.174327	1.4314	-0.467304	-0.68304	-0.577787	-0.632699	-0.392138	2.29471	2.22206	2.56208	2.7416	2.8651	-0.397135	-0.768861	-0.883725	-0.857207	-0.662163	-0.243761	0.816311	-0.517267	-0.249314	-1.04159
AACGCAACATGGTC	CD4TN	-1.03087	-1.86858	-0.276852	-0.383071	-0.392499	-0.16211	-0.17412	-0.191227	-0.423622	-0.465753	-0.314266	-0.0733474	-0.277826	-0.415434	-0.268261	-0.351006	-0.374893	-0.487055	-0.245591	-0.353333	-0.255764	-0.592315	-0.243163	-0.409433	-0.202007	-0.0917369	-0.174327	-0.997161	-0.467304	-0.187939	-0.577787	-0.0256549	-0.392138	-0.883037	-0.507426	-0.496374	-0.362774	-0.514136	-0.397135	-0.154064	-0.391025	-0.206033	-0.242612	-0.466875	-0.174806	-0.517267	-0.481335	-0.502873
AACGCAACCACTTT	B	11.2511	-3.30957	-0.276852	-0.383071	-0.392499	-0.16211	5.91156	-0.191227	2.45815	2.36213	3.72727	-0.0733474	-0.277826	-0.415434	-0.268261	-0.351006	-0.374893	-0.487055	-0.245591	-0.353333	-0.255764	-0.592315	-0.243163	-0.409433	-0.202007	-0.0917369	-0.174327	1.38355	-0.467304	-0.68304	-0.577787	-0.614697	-0.392138	2.60214	2.17166	2.36792	2.3796	2.36749	-0.397135	-0.768861	-0.883725	-0.857207	-0.662163	-0.201236	0.550043	-0.517267	-0.151143	-1.04159
AACGCAACGGTACT	CD4Treg	5.19972	0.217093	-0.276852	-0.383071	-0.392499	-0.16211	-0.17412	-0.191227	-0.423622	-0.465753	-0.314266	-0.0733474	-0.277826	-0.415434	-0.268261	-0.351006	-0.374893	-0.487055	-0.245591	-0.353333	-0.255764	1.65439	-0.243163	-0.409433	-0.202007	-0.0917369	-0.174327	0.811467	-0.467304	-0.377071	-0.577787	-0.174541	-0.392138	0.987526	-0.507426	-0.45535	-0.152638	-0.257543	-0.397135	-0.0748252	-0.614163	-0.0965387	-0.235316	-0.658578	0.0555828	-0.517267	-0.537568	-0.329651
AACGCAACGTTCAG	B	12.7725	-1.3479	-0.276852	-0.383071	-0.392499	-0.16211	-0.17412	5.16747	2.38979	-0.465753	-0.314266	-0.0733474	-0.277826	-0.415434	-0.268261	-0.351006	-0.374893	-0.487055	-0.245591	-0.353333	-0.255764	-0.592315	-0.243163	-0.409433	-0.202007	-0.0917369	-0.174327	1.42716	-0.467304	-0.68304	-0.577787	-0.410752	-0.392138	1.27115	2.81067	2.96091	2.43085	2.58086	-0.397135	-0.768861	-0.883725	-0.857207	-0.662163	-0.326689	0.606038	-0.517267	-0.165269	-1.04159
AACGCAACTAACGC	B	11.9917	-2.46412	-0.276852	-0.383071	-0.392499	-0.16211	-0.17412	-0.191227	2.06264	2.36383	-0.314266	-0.0733474	-0.277826	-0.415434	-0.268261	-0.351006	-0.374893	-0.487055	-0.245591	-0.353333	-0.255764	1.70533	-0.243163	-0.409433	-0.202007	-0.0917369	-0.174327	1.3234	-0.467304	-0.68304	-0.577787	-0.278823	-0.392138	2.243	2.29048	2.84209	2.18947	2.58148	-0.397135	-0.768861	-0.883725	-0.857207	-0.662163	-0.331675	0.355364	-0.517267	-0.0906362	-1.04159
AACGCAACTCCTGC	CD4TN	1.83677	-1.05986	-0.276852	-0.383071	-0.392499	-0.16211	-0.17412	-0.191227	-0.423622	-0.465753	-0.314266	-0.0733474	-0.277826	-0.415434	-0.268261	-0.351006	-0.374893	-0.487055	-0.245591	-0.353333	-0.255764	-0.592315	-0.243163	-0.409433	-0.202007	-0.0917369	-0.174327	-0.997161	-0.467304	-0.17644	-0.577787	-0.38884	-0.392138	-0.883037	-0.507426	-0.122362	-0.586855	-0.514136	-0.397135	-0.139203	-0.226463	-0.196838	-0.352758	-0.433983	-0.141576	-0.517267	-0.335872	-0.410441
AACGCAACTCGCAA	CD8TN	-4.09786	5.34092	-0.276852	-0.383071	-0.392499	-0.16211	-0.17412	-0.191227	-0.423622	-0.465753	-0.314266	-0.0733474	-0.277826	-0.415434	-0.268261	-0.351006	-0.374893	-0.487055	3.82344	2.955	3.4621	-0.592315	-0.243163	-0.409433	-0.202007	-0.0917369	-0.174327	0.532326	-0.467304	-0.208048	0.0660462	0.00981879	-0.392138	-0.883037	-0.507426	-0.420509	-0.419044	-0.514136	-0.397135	-0.768861	-0.410127	-0.358013	-0.376167	-0.350524	-0.854061	2.51852	2.6172	2.38474
AACGCAACTGCTCC	B	12.7318	1.84519	-0.276852	-0.383071	-0.392499	-0.16211	-0.17412	-0.191227	2.49717	2.25651	3.5162	-0.0733474	-0.277826	-0.415434	-0.268261	-0.351006	-0.374893	1.73635	-0.245591	-0.353333	-0.255764	-0.592315	-0.243163	-0.409433	-0.202007	-0.0917369	-0.174327	1.26645	-0.467304	-0.68304	-0.577787	-0.396094	-0.392138	2.1669	2.56274	2.2664	2.46868	2.57169	-0.397135	-0.768861	-0.883725	-0.857207	-0.662163	-0.296969	-0.00890627	-0.517267	-0.279718	-1.04159
AACGCATGCCCGTT	CD8TN	-1.34108	2.54848	-0.276852	-0.383071	-0.392499	-0.16211	-0.17412	-0.191227	-0.423622	-0.465753	-0.314266	-0.0733474	-0.277826	-0.415434	-0.268261	-0.351006	-0.374893	-0.487055	-0.245591	-0.353333	-0.255764	1.87004	-0.243163	2.40127	-0.202007	-0.0917369	-0.174327	-0.997161	2.09109	-0.389898	0.345348	-0.124555	-0.392138	-0.883037	-0.507426	-0.366907	-0.468894	-0.514136	-0.397135	-0.768861	-0.30869	-0.2362	-0.230851	-0.472632	-0.891989	2.22894	2.51925	1.4138
AACGCATGCTGAAC	Monocyte	13.7976	12.4718	-0.276852	2.28633	2.36699	-0.16211	-0.17412	-0.191227	-0.423622	-0.465753	-0.314266	-0.0733474	-0.277826	-0.415434	-0.268261	-0.351006	-0.374893	-0.487055	-0.245591	-0.353333	-0.255764	-0.592315	-0.243163	-0.409433	-0.202007	-0.0917369	-0.174327	1.06515	-0.467304	2.48889	2.63777	2.09658	2.58244	-0.0374594	0.0854993	-0.354934	-0.505075	-0.514136	-0.397135	-0.0161232	-0.435333	-0.337974	-0.662163	-0.33	-1.37048	-0.148528	-0.863724	-0.178961
AACGCATGTATCGG	NK	-6.77198	13.3602	-0.276852	-0.383071	-0.392499	-0.16211	-0.17412	-0.191227	-0.423622	-0.465753	-0.314266	-0.0733474	3.46199	2.40711	-0.268261	3.08024	2.6035	-0.487055	-0.245591	-0.353333	-0.255764	1.81389	-0.243163	-0.409433	-0.202007	-0.0917369	-0.174327	-0.997161	-0.467304	-0.68304	-0.11253	-0.607149	-0.392138	-0.883037	-0.507426	-0.467814	-0.384855	-0.514136	2.79352	2.64738	2.35751	2.94791	2.64825	2.61509	1.92641	-0.318097	-0.343502	-0.310312
AACGCATGTTGACG	CD4Treg	-0.374972	-1.4792	-0.276852	-0.383071	1.80007	-0.16211	-0.17412	-0.191227	-0.423622	-0.465753	-0.314266	-0.0733474	-0.277826	-0.415434	-0.268261	-0.351006	-0.374893	-0.487055	-0.245591	-0.353333	-0.255764	-0.592315	-0.243163	-0.409433	-0.202007	-0.0917369	-0.174327	-0.997161	2.10776	-0.226128	-0.577787	-0.269308	-0.392138	0.140282	-0.507426	-0.518398	-0.263737	-0.174787	-0.397135	0.0634312	-0.508995	-0.412592	-0.244015	-0.658578	-0.231192	-0.517267	-0.48926	0.0315088
AACGCCCTAAACAG	CD4TN	1.08088	-1.75016	-0.276852	-0.383071	-0.392499	-0.16211	-0.17412	-0.191227	-0.423622	-0.465753	-0.314266	-0.0733474	-0.277826	-0.415434	-0.268261	-0.351006	-0.374893	2.23509	-0.245591	-0.353333	-0.255764	-0.592315	-0.243163	-0.409433	-0.202007	-0.0917369	-0.174327	-0.997161	-0.467304	-0.0684875	-0.577787	-0.135218	-0.392138	-0.883037	-0.507426	-0.22546	-0.454264	-0.514136	-0.397135	-0.181449	-0.350513	-0.340271	-0.316014	-0.408863	-0.34526	-0.517267	-0.518108	-0.452174
AACGCCCTACGGTT	CD8TN	-1.79322	3.95485	-0.276852	-0.383071	-0.392499	-0.16211	-0.17412	-0.191227	-0.423622	-0.465753	-0.314266	-0.0733474	-0.277826	-0.415434	-0.268261	-0.351006	-0.374893	-0.487055	3.87933	2.50076	-0.255764	-0.592315	-0.243163	2.26743	-0.202007	-0.0917369	-0.174327	-0.997161	-0.467304	-0.254553	0.201652	-0.0179226	-0.392138	-0.883037	-0.507426	-0.404069	-0.551246	-0.514136	-0.397135	-0.768861	-0.410869	-0.220221	-0.376718	-0.385311	-0.91966	2.82563	2.62505	2.39397
AACGCCCTCCCAAA	Monocyte	12.9976	11.8782	-0.276852	2.75087	2.58784	-0.16211	-0.17412	-0.191227	-0.423622	-0.465753	-0.314266	-0.0733474	-0.277826	-0.415434	-0.268261	-0.351006	-0.374893	-0.487055	-0.245591	-0.353333	-0.255764	-0.592315	-0.243163	-0.409433	-0.202007	-0.0917369	-0.174327	0.990911	-0.467304	2.55983	1.83564	1.75634	2.2434	-0.136796	0.0246038	-0.08751	-0.349567	-0.514136	-0.397135	-0.237267	-0.481779	-0.326827	-0.662163	-0.371207	-1.32737	-0.0587969	-0.863724	-0.382117
AACGCCCTCTTCCG	B	12.1118	-4.79934	-0.276852	-0.383071	-0.392499	-0.16211	-0.17412	-0.191227	2.45111	2.10924	-0.314266	-0.0733474	-0.277826	-0.415434	-0.268261	-0.351006	-0.374893	-0.487055	-0.245591	-0.353333	-0.255764	1.83268	-0.243163	-0.409433	-0.202007	-0.0917369	-0.174327	1.3086	-0.467304	-0.68304	-0.577787	-0.221012	-0.392138	1.49866	2.03098	2.86135	2.42642	2.10297	-0.397135	-0.768861	-0.883725	-0.857207	-0.662163	-0.307904	0.367548	-0.517267	-0.177406	-1.04159
AACGCCCTGGATTC	CD4TN	-2.82004	1.40207	-0.276852	-0.383071	-0.392499	-0.16211	-0.17412	-0.191227	-0.423622	-0.465753	-0.314266	-0.0733474	-0.277826	-0.415434	-0.268261	-0.351006	-0.374893	-0.487055	-0.245591	-0.353333	-0.255764	-0.592315	-0.243163	-0.409433	-0.202007	-0.0917369	-0.174327	0.591706	-0.467304	-0.273012	-0.577787	-0.215479	-0.392138	-0.883037	-0.507426	-0.324447	-0.373376	-0.514136	-0.397135	-0.123276	-0.213888	-0.00820744	-0.270539	-0.313518	0.0650586	-0.517267	-0.436958	-0.411361
AACGCCCTGGTTCA	CD4Treg	0.611828	-1.37966	-0.276852	-0.383071	-0.392499	-0.16211	-0.17412	-0.191227	-0.423622	-0.465753	-0.314266	-0.0733474	-0.277826	-0.415434	-0.268261	-0.351006	-0.374893	-0.487055	-0.245591	-0.353333	-0.255764	1.92646	-0.243163	-0.409433	-0.202007	-0.0917369	-0.174327	-0.997161	2.15576	-0.0907333	-0.577787	-0.212552	-0.392138	0.335622	-0.507426	-0.560275	-0.142911	-0.212419	-0.397135	-0.0571189	-0.422719	-0.147736	-0.398306	-0.658578	0.837508	-0.517267	-0.344716	-0.358433
AACGCCCTGTTCTT	CD4Treg	5.7962	2.20689	-0.276852	-0.383071	-0.392499	-0.16211	-0.17412	-0.191227	-0.423622	-0.465753	-0.314266	-0.0733474	-0.277826	-0.415434	-0.268261	-0.351006	-0.374893	-0.487055	-0.245591	-0.353333	-0.255764	-0.592315	-0.243163	-0.409433	-0.202007	-0.0917369	-0.174327	-0.997161	2.2509	-0.343035	-0.577787	0.123086	-0.392138	0.249606	-0.507426	-0.474273	-0.216863	-0.265575	-0.397135	-0.182726	-0.627619	-0.0649181	-0.305281	-0.658578	0.609669	-0.517267	-0.265988	0.127034
AACGCCCTTACGAC	B	11.5196	-3.74542	-0.276852	-0.383071	-0.392499	-0.16211	-0.17412	-0.191227	-0.423622	2.34227	3.02135	-0.0733474	-0.277826	-0.415434	-0.268261	-0.351006	-0.374893	-0.487055	-0.245591	-0.353333	-0.255764	-0.592315	-0.243163	-0.409433	-0.202007	-0.0917369	-0.174327	1.27096	-0.467304	-0.68304	-0.577787	-0.281013	-0.392138	1.45074	1.71836	2.32817	2.39518	2.23987	-0.397135	-0.768861	-0.883725	-0.857207	-0.662163	-0.244496	0.494327	-0.517267	-0.210031	-1.04159
AACGCCCTTGAAGA.2	CD8TN	-0.347544	4.43218	-0.276852	-0.383071	-0.392499	-0.16211	-0.17412	-0.191227	-0.423622	-0.465753	-0.314266	-0.0733474	-0.277826	-0.415434	-0.268261	-0.351006	-0.374893	2.07388	-0.245591	2.68768	-0.255764	-0.592315	-0.243163	-0.409433	-0.202007	-0.0917369	-0.174327	-0.997161	-0.467304	-0.184549	0.0818142	0.189768	-0.392138	-0.883037	-0.507426	-0.266527	-0.426489	-0.514136	-0.397135	-0.768861	-0.2575	-0.283178	-0.261509	-0.417397	-0.780355	1.81256	2.84777	1.88228
AACGCCCTTGTGAC	CD4TCM	1.81223	3.30393	-0.276852	-0.383071	-0.392499	-0.16211	-0.17412	-0.191227	-0.423622	-0.465753	-0.314266	-0.0733474	-0.277826	-0.415434	-0.268261	2.53613	-0.374893	-0.487055	-0.245591	-0.353333	-0.255764	1.77783	3.80102	-0.409433	-0.202007	-0.0917369	-0.174327	0.732551	-0.467304	-0.259489	-0.577787	-0.510458	-0.392138	0.185365	-0.507426	-0.569271	-0.3305	-0.0011469	-0.397135	-0.0911693	-0.100806	-0.223318	-0.398052	-0.391361	-0.504096	-0.517267	-0.220734	-0.489058
AACGGTACAACCTG	NK	-8.88775	12.5591	-0.276852	-0.383071	-0.392499	-0.16211	-0.17412	-0.191227	-0.423622	-0.465753	-0.314266	-0.0733474	3.39148	2.35898	-0.268261	2.84194	-0.374893	-0.487055	-0.245591	-0.353333	3.52935	-0.592315	-0.243163	-0.409433	4.72015	-0.0917369	-0.174327	0.559993	-0.467304	-0.68304	0.156761	-0.57265	-0.392138	-0.883037	-0.507426	-0.514375	-0.269873	-0.514136	1.49903	2.91455	2.58623	2.76934	2.47417	2.37365	2.33002	-0.236492	-0.535714	-0.391635
AACGGTACAAGGCG	Monocyte	13.3762	8.22117	3.05783	1.7798	2.18841	-0.16211	-0.17412	-0.191227	-0.423622	-0.465753	-0.314266	-0.0733474	-0.277826	-0.415434	-0.268261	-0.351006	-0.374893	-0.487055	-0.245591	-0.353333	-0.255764	-0.592315	-0.243163	-0.409433	-0.202007	-0.0917369	-0.174327	1.28471	-0.467304	2.76115	2.80073	3.21394	2.85636	0.551487	-0.0835686	-0.42521	-0.455337	-0.514136	-0.397135	-0.160752	-0.496436	-0.356824	-0.662163	-0.374947	-1.3443	-0.251626	-0.863724	-0.417323
AACGGTACACTGGT	NK	-6.49664	12.3099	-0.276852	-0.383071	-0.392499	-0.16211	-0.17412	-0.191227	-0.423622	-0.465753	-0.314266	-0.0733474	-0.277826	2.88365	3.62872	3.06341	2.15884	-0.487055	-0.245591	-0.353333	-0.255764	-0.592315	-0.243163	-0.409433	-0.202007	-0.0917369	-0.174327	-0.997161	-0.467304	-0.68304	-0.124122	-0.748586	-0.392138	-0.883037	-0.507426	-0.58165	-0.276368	-0.514136	3.42767	2.4079	2.30485	2.89198	2.4558	2.42298	1.81486	-0.323555	-0.63365	-0.207142
AACGGTACAGAAGT	CD4TN	-1.31974	1.02377	-0.276852	-0.383071	-0.392499	-0.16211	-0.17412	-0.191227	-0.423622	-0.465753	-0.314266	-0.0733474	-0.277826	-0.415434	-0.268261	-0.351006	-0.374893	-0.487055	-0.245591	-0.353333	-0.255764	1.65717	-0.243163	-0.409433	-0.202007	-0.0917369	-0.174327	-0.997161	2.11252	-0.337298	-0.577787	-0.355073	-0.392138	-0.883037	-0.507426	-0.358783	-0.472369	-0.514136	-0.397135	-0.263162	-0.49298	-0.32688	-0.413449	-0.443615	-0.200622	-0.517267	-0.306838	0.436119
AACGGTACCCTGAA	CD4TN	-0.31851	0.084477	-0.276852	-0.383071	-0.392499	-0.16211	-0.17412	-0.191227	-0.423622	-0.465753	-0.314266	-0.0733474	-0.277826	-0.415434	-0.268261	-0.351006	-0.374893	-0.487055	-0.245591	-0.353333	-0.255764	1.66534	-0.243163	2.43512	-0.202007	-0.0917369	-0.174327	-0.997161	2.1219	-0.337998	-0.577787	-0.197675	-0.392138	-0.883037	-0.507426	-0.472221	-0.302044	-0.514136	-0.397135	-0.339451	-0.276621	-0.242205	-0.118163	-0.34066	-0.638996	-0.517267	-0.440438	-0.103795
AACGGTACCTCATT	CD4TN	2.13327	0.586884	-0.276852	-0.383071	-0.392499	-0.16211	-0.17412	-0.191227	-0.423622	-0.465753	-0.314266	-0.0733474	-0.277826	-0.415434	-0.268261	-0.351006	-0.374893	2.02203	-0.245591	-0.353333	-0.255764	1.85712	-0.243163	-0.409433	-0.202007	-0.0917369	-0.174327	-0.997161	-0.467304	-0.331888	-0.577787	-0.159135	-0.392138	-0.883037	-0.507426	-0.345502	-0.387852	-0.514136	-0.397135	-0.331835	-0.190916	-0.405343	-0.359472	-0.3366	-0.221703	-0.517267	-0.433935	0.0271536
AACGGTACGAAACA	CD4TN	0.448057	-2.40381	-0.276852	-0.383071	-0.392499	-0.16211	-0.17412	-0.191227	-0.423622	2.03623	-0.314266	-0.0733474	-0.277826	-0.415434	-0.268261	-0.351006	-0.374893	-0.487055	-0.245591	-0.353333	-0.255764	-0.592315	-0.243163	-0.409433	-0.202007	-0.0917369	-0.174327	-0.997161	-0.467304	-0.290727	-0.577787	-0.363357	-0.392138	-0.883037	-0.507426	-0.358677	-0.606904	-0.514136	-0.397135	-0.102396	-0.113327	-0.352332	-0.157572	-0.372045	0.0104894	-0.517267	-0.240815	0.0207226
AACGGTACGAGCAG	CD4TCM	3.24015	4.44051	-0.276852	-0.383071	-0.392499	-0.16211	-0.17412	-0.191227	-0.423622	-0.465753	-0.314266	-0.0733474	-0.277826	2.10564	-0.268261	-0.351006	-0.374893	-0.487055	-0.245591	-0.353333	-0.255764	-0.592315	-0.243163	-0.409433	-0.202007	-0.0917369	-0.174327	0.571312	-0.467304	-0.136342	-0.577787	-0.491457	-0.392138	0.23409	-0.507426	-0.56183	-0.527529	0.102154	-0.397135	-0.334138	0.262289	-0.40786	-0.390707	-0.345985	-0.353819	-0.517267	-0.197906	-0.0937546
AACGGTACGCTGAT	B	11.8532	-2.41462	-0.276852	-0.383071	-0.392499	-0.16211	5.74284	5.1662	-0.423622	2.15059	-0.314266	-0.0733474	-0.277826	-0.415434	-0.268261	-0.351006	-0.374893	-0.487055	-0.245591	-0.353333	-0.255764	-0.592315	-0.243163	-0.409433	-0.202007	-0.0917369	-0.174327	1.32309	-0.467304	-0.68304	-0.577787	-0.421365	-0.392138	2.84346	2.22471	2.21797	2.65013	2.15091	-0.397135	-0.768861	-0.883725	-0.857207	-0.662163	-0.298271	0.57524	-0.517267	-0.105546	-1.04159
AACGGTACTACGCA	NK	-8.92501	13.2836	-0.276852	-0.383071	-0.392499	-0.16211	-0.17412	-0.191227	-0.423622	-0.465753	-0.314266	-0.0733474	3.7981	2.3648	3.58621	3.16133	2.99154	-0.487055	-0.245591	-0.353333	-0.255764	-0.592315	-0.243163	-0.409433	4.73158	-0.0917369	-0.174327	-0.997161	-0.467304	-0.68304	-0.297761	-0.680203	-0.392138	-0.883037	-0.507426	-0.3705	-0.148517	-0.514136	1.77447	2.51241	2.44613	2.77784	2.42386	2.25121	1.92995	-0.2409	-0.148592	-0.109521
AACGGTACTATGCG	Monocyte	12.6609	12.3109	-0.276852	2.66517	2.65107	-0.16211	-0.17412	-0.191227	-0.423622	-0.465753	-0.314266	-0.0733474	-0.277826	-0.415434	-0.268261	-0.351006	-0.374893	-0.487055	-0.245591	-0.353333	-0.255764	-0.592315	-0.243163	-0.409433	-0.202007	-0.0917369	-0.174327	1.16279	-0.467304	2.28097	2.44789	2.52891	2.57353	0.211102	0.22771	-0.367271	-0.569294	-0.514136	-0.397135	-0.270746	-0.526308	-0.267123	-0.662163	-0.333245	-1.19093	-0.00569702	-0.863724	-0.316918
AACGGTACTTCTGT	B	12.3269	-2.30932	-0.276852	-0.383071	-0.392499	-0.16211	-0.17412	-0.191227	2.64746	-0.465753	-0.314266	-0.0733474	-0.277826	-0.415434	-0.268261	-0.351006	-0.374893	2.11519	-0.245591	-0.353333	-0.255764	-0.592315	-0.243163	-0.409433	-0.202007	-0.0917369	-0.174327	1.3072	-0.467304	-0.68304	-0.577787	-0.486251	-0.392138	2.15898	1.69927	2.14441	2.26084	2.61416	-0.397135	-0.768861	-0.883725	-0.857207	-0.662163	-0.120055	-0.165358	-0.517267	-0.211441	-1.04159
AACGGTTGATGCTG	NK	-5.3365	11.5319	-0.276852	-0.383071	-0.392499	-0.16211	-0.17412	-0.191227	-0.423622	-0.465753	-0.314266	-0.0733474	-0.277826	2.74164	-0.268261	-0.351006	2.2361	-0.487055	-0.245591	-0.353333	-0.255764	-0.592315	-0.243163	-0.409433	4.9381	-0.0917369	-0.174327	-0.997161	-0.467304	-0.68304	0.0069145	-0.662481	-0.392138	-0.883037	-0.507426	-0.246776	-0.323818	-0.514136	2.41889	1.87535	2.06198	2.2243	2.30634	2.57501	2.45197	-0.218638	-0.196943	-0.205702
AACGGTTGCAGTTG.1	CD4TCM	4.95073	4.80764	-0.276852	-0.383071	-0.392499	-0.16211	-0.17412	-0.191227	-0.423622	-0.465753	-0.314266	-0.0733474	-0.277826	-0.415434	-0.268261	-0.351006	-0.374893	-0.487055	-0.245591	-0.353333	-0.255764	-0.592315	-0.243163	-0.409433	-0.202007	-0.0917369	-0.174327	-0.997161	1.93404	-0.294356	-0.577787	-0.872026	-0.392138	0.0313005	-0.507426	-0.414452	-0.46502	-0.117577	-0.397135	-0.319179	-0.0566977	-0.132491	-0.159296	-0.337543	0.182625	-0.517267	-0.139325	-0.416868
AACGGTTGCTGTGA	B	12.8295	-0.610765	-0.276852	-0.383071	-0.392499	-0.16211	5.40056	-0.191227	2.35337	-0.465753	-0.314266	-0.0733474	-0.277826	-0.415434	-0.268261	-0.351006	-0.374893	-0.487055	-0.245591	-0.353333	-0.255764	-0.592315	-0.243163	-0.409433	-0.202007	-0.0917369	-0.174327	1.22871	-0.467304	-0.68304	-0.577787	-0.34794	-0.392138	2.35677	2.33026	2.46136	2.47928	2.73357	-0.397135	-0.768861	-0.883725	-0.857207	-0.662163	-0.281325	0.55928	-0.517267	-0.094218	-1.04159
AACGGTTGCTTATC	NK	-6.49869	11.9872	-0.276852	-0.383071	-0.392499	-0.16211	-0.17412	-0.191227	-0.423622	-0.465753	-0.314266	-0.0733474	3.69889	2.65629	-0.268261	2.45831	2.60625	-0.487055	-0.245591	-0.353333	-0.255764	1.48869	-0.243163	-0.409433	-0.202007	-0.0917369	-0.174327	-0.997161	2.18473	-0.68304	-0.181109	-0.712765	-0.392138	-0.883037	-0.507426	-0.471994	-0.56271	-0.514136	1.41919	2.37124	2.52696	1.43081	2.46291	2.4929	2.06214	-0.303206	-0.548057	-0.326778
AACGGTTGGAGAGC	B	13.1797	-0.584381	-0.276852	-0.383071	-0.392499	-0.16211	-0.17412	5.04832	2.33601	2.24227	-0.314266	-0.0733474	-0.277826	-0.415434	-0.268261	-0.351006	-0.374893	-0.487055	-0.245591	-0.353333	-0.255764	-0.592315	-0.243163	-0.409433	-0.202007	-0.0917369	-0.174327	1.35011	-0.467304	-0.68304	-0.577787	-0.339722	-0.392138	1.61913	1.91192	2.66114	2.32686	2.40782	-0.397135	-0.768861	-0.883725	-0.857207	-0.662163	-0.159404	0.253642	-0.517267	-0.256012	-1.04159
AACGGTTGGCCATA	Monocyte	13.4722	9.64919	-0.276852	2.15912	2.10944	-0.16211	-0.17412	-0.191227	-0.423622	-0.465753	-0.314266	-0.0733474	-0.277826	-0.415434	-0.268261	-0.351006	-0.374893	-0.487055	-0.245591	-0.353333	-0.255764	-0.592315	-0.243163	-0.409433	-0.202007	-0.0917369	-0.174327	1.24849	-0.467304	2.34574	2.28379	2.99246	2.92057	0.352549	0.321259	-0.394923	-0.462839	-0.514136	-0.397135	-0.433464	-0.598315	-0.454292	-0.662163	-0.315691	-1.23311	-0.280536	-0.863724	0.0466571
AACGGTTGGCGAAG	CD4TN	-0.593583	0.328928	-0.276852	-0.383071	-0.392499	-0.16211	-0.17412	-0.191227	-0.423622	-0.465753	-0.314266	-0.0733474	-0.277826	-0.415434	-0.268261	-0.351006	-0.374893	-0.487055	-0.245591	-0.353333	-0.255764	-0.592315	-0.243163	-0.409433	-0.202007	-0.0917369	-0.174327	-0.997161	2.44006	-0.258914	-0.577787	-0.425488	-0.392138	-0.883037	-0.507426	-0.443578	-0.457673	-0.514136	-0.397135	-0.163285	-0.398584	-0.393145	-0.0440445	-0.362796	-0.291861	-0.517267	-0.553278	-0.512151
AACGGTTGGGACAG	CD4TN	-3.52301	1.18797	-0.276852	-0.383071	-0.392499	-0.16211	-0.17412	-0.191227	-0.423622	-0.465753	-0.314266	-0.0733474	-0.277826	-0.415434	-0.268261	-0.351006	-0.374893	-0.487055	-0.245591	-0.353333	-0.255764	1.74239	-0.243163	2.82401	-0.202007	-0.0917369	-0.174327	-0.997161	-0.467304	-0.361159	-0.577787	-0.301862	-0.392138	-0.883037	-0.507426	-0.592102	-0.376862	-0.514136	-0.397135	-0.304827	-0.247096	-0.436711	-0.299645	-0.374075	0.139991	-0.517267	-0.35795	-0.0118584
AACGGTTGGGTTTG	B	13.2017	-4.17738	-0.276852	-0.383071	-0.392499	-0.16211	-0.17412	-0.191227	2.49614	2.15341	3.29853	-0.0733474	-0.277826	-0.415434	-0.268261	-0.351006	-0.374893	-0.487055	-0.245591	-0.353333	-0.255764	-0.592315	-0.243163	-0.409433	-0.202007	-0.0917369	-0.174327	1.27766	-0.467304	-0.68304	-0.577787	-0.0773677	-0.392138	1.11089	2.14357	2.36144	2.00729	2.05398	-0.397135	-0.768861	-0.883725	-0.857207	-0.662163	-0.222177	-0.366337	-0.517267	-0.0953425	-1.04159
AACGGTTGGTTCAG	NK	-6.45796	11.5179	-0.276852	-0.383071	-0.392499	-0.16211	-0.17412	-0.191227	-0.423622	-0.465753	-0.314266	-0.0733474	3.37579	2.50719	3.56083	-0.351006	2.1147	-0.487055	-0.245591	-0.353333	-0.255764	-0.592315	-0.243163	-0.409433	-0.202007	-0.0917369	-0.174327	-0.997161	-0.467304	-0.68304	-0.107439	-0.679765	-0.392138	-0.883037	-0.507426	-0.446739	-0.492721	-0.514136	1.85137	2.43074	2.29125	3.31637	2.58848	2.51088	1.97087	-0.0561922	-0.528452	-0.389576
AACGGTTGTCTACT	Monocyte	13.0736	10.3814	3.49853	2.48113	2.69624	-0.16211	-0.17412	-0.191227	-0.423622	-0.465753	-0.314266	-0.0733474	-0.277826	-0.415434	-0.268261	-0.351006	-0.374893	-0.487055	-0.245591	-0.353333	-0.255764	-0.592315	-0.243163	-0.409433	-0.202007	-0.0917369	-0.174327	1.14209	-0.467304	2.59841	2.27415	2.32449	2.53374	0.25064	-0.0362959	-0.112857	-0.411463	-0.514136	-0.397135	-0.36675	-0.382092	-0.321934	-0.662163	-0.394526	-1.30187	-0.114727	-0.863724	-0.0396594
AACGGTTGTGGTAC	CD8TN	-2.59203	2.48011	-0.276852	1.81008	-0.392499	-0.16211	-0.17412	-0.191227	-0.423622	-0.465753	-0.314266	-0.0733474	-0.277826	-0.415434	-0.268261	-0.351006	-0.374893	-0.487055	-0.245591	3.23827	-0.255764	-0.592315	-0.243163	2.37553	-0.202007	-0.0917369	-0.174327	-0.997161	-0.467304	-0.0834402	0.298962	-0.0995699	-0.392138	-0.883037	-0.507426	-0.287238	-0.501748	-0.514136	-0.397135	-0.768861	-0.104361	-0.278734	-0.256528	-0.372696	-1.01223	2.72203	2.28392	1.82566
AACGGTTGTGTAGC	CD4TCM	2.07358	4.06146	-0.276852	-0.383071	-0.392499	-0.16211	-0.17412	-0.191227	-0.423622	-0.465753	-0.314266	-0.0733474	-0.277826	-0.415434	-0.268261	-0.351006	-0.374893	-0.487055	-0.245591	-0.353333	-0.255764	-0.592315	-0.243163	-0.409433	-0.202007	-0.0917369	-0.174327	-0.997161	-0.467304	-0.279567	-0.577787	-0.660299	-0.392138	0.18664	-0.507426	-0.583959	-0.544466	-0.237066	-0.397135	-0.16022	0.0730763	-0.221539	-0.42111	-0.483599	-0.135953	-0.517267	0.0272543	-0.286932
AACGTCGAAAGTAG	Monocyte	12.6522	11.9558	3.73126	2.75045	2.77706	-0.16211	-0.17412	-0.191227	-0.423622	-0.465753	-0.314266	-0.0733474	-0.277826	-0.415434	-0.268261	-0.351006	-0.374893	-0.487055	-0.245591	-0.353333	-0.255764	1.79611	-0.243163	-0.409433	-0.202007	-0.0917369	-0.174327	0.914943	-0.467304	2.3548	2.0058	1.96622	2.05561	-0.0906484	0.0487703	-0.385138	-0.334969	-0.514136	-0.397135	-0.295227	-0.463766	-0.45249	-0.662163	-0.344341	-1.13145	-0.102192	-0.863724	0.249885
AACGTCGAAGATCC	CD8TN	-3.53505	4.38324	-0.276852	-0.383071	-0.392499	-0.16211	-0.17412	-0.191227	-0.423622	-0.465753	-0.314266	-0.0733474	-0.277826	-0.415434	-0.268261	-0.351006	-0.374893	-0.487055	-0.245591	3.27087	4.22724	1.56779	-0.243163	-0.409433	-0.202007	-0.0917369	-0.174327	-0.997161	-0.467304	-0.34508	-0.0471049	0.0245083	-0.392138	-0.883037	-0.507426	-0.46269	-0.538099	-0.514136	-0.397135	-0.768861	-0.39251	-0.19106	-0.363834	-0.409919	-0.947487	2.37036	2.66844	2.50401
AACGTCGACTTGAG	CD4Treg	1.83242	0.639775	-0.276852	-0.383071	-0.392499	-0.16211	-0.17412	-0.191227	-0.423622	-0.465753	-0.314266	-0.0733474	-0.277826	-0.415434	-0.268261	-0.351006	-0.374893	-0.487055	-0.245591	-0.353333	-0.255764	-0.592315	-0.243163	-0.409433	-0.202007	-0.0917369	-0.174327	-0.997161	-0.467304	-0.126057	-0.577787	-0.171269	-0.392138	0.130783	-0.507426	-0.3689	-0.234012	-0.084077	-0.397135	-0.172894	-0.518777	-0.346299	-0.144324	-0.658578	-0.0743153	-0.517267	-0.5056	-0.265233
AACGTCGAGACACT	CD4TCM	0.441882	3.74283	-0.276852	-0.383071	-0.392499	-0.16211	-0.17412	-0.191227	-0.423622	-0.465753	-0.314266	-0.0733474	-0.277826	-0.415434	-0.268261	-0.351006	-0.374893	-0.487055	-0.245591	-0.353333	-0.255764	-0.592315	-0.243163	2.45955	-0.202007	-0.0917369	-0.174327	-0.997161	-0.467304	-0.161243	-0.577787	-0.208418	-0.392138	0.511365	-0.507426	-0.342613	-0.427107	-0.153997	-0.397135	-0.242384	0.156206	-0.391257	-0.208173	-0.418856	-0.272594	-0.517267	-0.104328	-0.208937
AACGTCGAGAGGCA	CD4Treg	4.7164	-0.0892907	-0.276852	-0.383071	-0.392499	-0.16211	-0.17412	-0.191227	-0.423622	-0.465753	-0.314266	-0.0733474	-0.277826	-0.415434	-0.268261	-0.351006	-0.374893	2.02897	-0.245591	-0.353333	-0.255764	-0.592315	-0.243163	-0.409433	-0.202007	-0.0917369	-0.174327	-0.997161	-0.467304	-0.431215	-0.577787	-0.272359	-0.392138	0.173337	-0.507426	-0.399601	-0.21834	-0.259838	-0.397135	-0.298195	-0.554286	-0.248688	-0.289941	-0.658578	0.218762	-0.517267	-0.360413	-0.336105
AACGTCGAGTCAAC	CD4TN	-0.327943	1.88261	-0.276852	-0.383071	-0.392499	-0.16211	-0.17412	-0.191227	-0.423622	-0.465753	-0.314266	-0.0733474	-0.277826	-0.415434	-0.268261	-0.351006	-0.374893	-0.487055	-0.245591	-0.353333	-0.255764	-0.592315	-0.243163	-0.409433	-0.202007	-0.0917369	-0.174327	-0.997161	-0.467304	-0.248632	-0.577787	-0.506175	-0.392138	-0.883037	-0.507426	-0.488514	-0.355706	-0.514136	-0.397135	-0.0708212	-0.382785	-0.380719	-0.239623	-0.356062	-0.391361	-0.517267	-0.54358	0.194059
AACGTCGAGTGCTA.1	NK	-7.79222	12.4408	-0.276852	-0.383071	-0.392499	-0.16211	-0.17412	-0.191227	-0.423622	-0.465753	-0.314266	-0.0733474	3.16131	1.93044	-0.268261	2.84389	3.0287	1.77537	-0.245591	-0.353333	-0.255764	1.40753	-0.243163	-0.409433	-0.202007	-0.0917369	-0.174327	-0.997161	-0.467304	-0.68304	0.157691	-0.546473	-0.392138	-0.883037	-0.507426	-0.561487	-0.492075	-0.514136	3.17355	2.50078	2.45825	2.96007	2.47643	2.22161	1.49931	-0.320216	-0.395739	-0.493463
AACGTCGATGCTCC	CD4TN	0.0378399	-0.944443	-0.276852	-0.383071	-0.392499	-0.16211	-0.17412	-0.191227	-0.423622	-0.465753	-0.314266	-0.0733474	-0.277826	-0.415434	-0.268261	-0.351006	-0.374893	-0.487055	-0.245591	-0.353333	-0.255764	-0.592315	-0.243163	-0.409433	-0.202007	-0.0917369	-0.174327	-0.997161	-0.467304	-0.265897	-0.577787	-0.183074	-0.392138	-0.883037	-0.507426	-0.213471	-0.284084	-0.514136	-0.397135	-0.160751	-0.16631	-0.320524	-0.244436	-0.439702	-0.425028	-0.517267	-0.353936	-0.299354
AACGTGTGAGCGGA	CD4TCM	3.89337	4.21314	-0.276852	-0.383071	-0.392499	-0.16211	-0.17412	-0.191227	-0.423622	-0.465753	-0.314266	-0.0733474	-0.277826	2.07428	-0.268261	-0.351006	-0.374893	-0.487055	-0.245591	-0.353333	-0.255764	1.76163	-0.243163	2.26478	-0.202007	-0.0917369	-0.174327	0.551801	-0.467304	-0.335486	-0.577787	-0.319255	-0.392138	0.265644	-0.507426	-0.446832	-0.39093	-0.146017	-0.397135	-0.241045	0.488988	-0.433873	-0.248508	-0.436453	0.217036	-0.517267	-0.179195	-0.155053
AACGTGTGAGGAGC	B	10.8714	-3.43299	-0.276852	-0.383071	-0.392499	-0.16211	-0.17412	5.19596	2.25601	2.30766	-0.314266	-0.0733474	-0.277826	-0.415434	-0.268261	-0.351006	-0.374893	-0.487055	-0.245591	-0.353333	-0.255764	-0.592315	-0.243163	-0.409433	-0.202007	-0.0917369	-0.174327	1.33215	-0.467304	-0.68304	-0.577787	-0.317217	-0.392138	2.92454	1.91348	2.71721	2.70444	2.40339	-0.397135	-0.768861	-0.883725	-0.857207	-0.662163	-0.307819	0.632931	-0.517267	-0.180762	-1.04159
AACGTGTGAGTGCT	CD4TCM	3.5815	4.06383	-0.276852	-0.383071	-0.392499	-0.16211	-0.17412	-0.191227	-0.423622	-0.465753	-0.314266	-0.0733474	-0.277826	-0.415434	-0.268261	-0.351006	-0.374893	1.89849	-0.245591	-0.353333	-0.255764	-0.592315	-0.243163	-0.409433	-0.202007	-0.0917369	-0.174327	-0.997161	1.95104	-0.212718	-0.577787	-0.626044	-0.392138	0.2822	-0.507426	-0.483603	-0.444693	-0.139043	-0.397135	-0.350167	-0.118049	-0.359617	-0.195083	-0.319528	-0.252215	-0.517267	-0.215866	-0.495098
AACGTGTGCATGAC	CD4TCM	1.1988	4.77074	-0.276852	-0.383071	-0.392499	-0.16211	-0.17412	-0.191227	-0.423622	-0.465753	-0.314266	-0.0733474	-0.277826	-0.415434	-0.268261	-0.351006	-0.374893	-0.487055	-0.245591	-0.353333	-0.255764	-0.592315	-0.243163	-0.409433	-0.202007	-0.0917369	-0.174327	0.849601	2.16923	-0.142712	-0.577787	-0.571892	-0.392138	0.466705	-0.507426	-0.434988	-0.488869	-0.140851	-0.397135	-0.371139	0.191072	-0.213243	-0.383415	-0.409917	-0.780356	-0.517267	0.0662461	-0.472979
AACGTGTGCCAACA	Monocyte	13.7204	13.422	3.84681	2.65596	2.37212	-0.16211	-0.17412	-0.191227	-0.423622	-0.465753	-0.314266	-0.0733474	-0.277826	-0.415434	-0.268261	-0.351006	-0.374893	-0.487055	-0.245591	-0.353333	-0.255764	-0.592315	-0.243163	-0.409433	-0.202007	-0.0917369	-0.174327	0.801004	-0.467304	2.3173	2.15993	2.69472	2.78781	0.0896582	0.239099	-0.28546	-0.428195	-0.514136	-0.397135	-0.263264	-0.521495	-0.184951	-0.662163	-0.280685	-1.08666	-0.00166737	-0.863724	-0.0517414
AACGTGTGCTCGAA	CD4TCM	3.80746	4.27366	-0.276852	-0.383071	-0.392499	-0.16211	-0.17412	-0.191227	-0.423622	-0.465753	-0.314266	-0.0733474	-0.277826	-0.415434	-0.268261	-0.351006	-0.374893	-0.487055	-0.245591	-0.353333	-0.255764	-0.592315	-0.243163	-0.409433	-0.202007	-0.0917369	-0.174327	0.751036	2.27995	-0.377633	-0.577787	-0.499005	-0.392138	0.412424	-0.507426	-0.337892	-0.526033	-0.129106	-0.397135	-0.0325558	-0.269644	-0.339362	-0.288384	-0.348886	0.0410805	-0.517267	-0.10855	-0.602587
AACGTGTGTAACCG	NK	-3.72493	12.6082	-0.276852	-0.383071	-0.392499	-0.16211	-0.17412	-0.191227	-0.423622	-0.465753	-0.314266	-0.0733474	-0.277826	2.32705	-0.268261	3.11786	2.79497	-0.487055	-0.245591	-0.353333	-0.255764	-0.592315	-0.243163	-0.409433	-0.202007	-0.0917369	-0.174327	0.709061	-0.467304	-0.68304	0.00744642	-0.427203	-0.392138	-0.883037	-0.507426	-0.49736	-0.320617	-0.514136	3.61773	1.68076	1.8333	2.3676	2.37034	2.76309	2.01914	-0.178312	-0.293495	0.0205897
AACGTTCTCACTTT	Monocyte	13.2422	9.72994	3.1635	2.44246	2.38829	-0.16211	-0.17412	-0.191227	-0.423622	-0.465753	-0.314266	-0.0733474	-0.277826	-0.415434	-0.268261	-0.351006	-0.374893	-0.487055	-0.245591	-0.353333	-0.255764	-0.592315	-0.243163	-0.409433	-0.202007	-0.0917369	-0.174327	1.11868	-0.467304	2.53319	2.44465	2.21741	2.95221	0.449791	0.385713	-0.368479	-0.496777	-0.514136	-0.397135	-0.196931	-0.342398	-0.279439	-0.662163	-0.385915	-1.27002	-0.259999	-0.863724	-0.307879
AACGTTCTCCCTCA	NK	-7.34945	11.0212	-0.276852	-0.383071	-0.392499	-0.16211	-0.17412	-0.191227	-0.423622	-0.465753	-0.314266	-0.0733474	-0.277826	2.29106	-0.268261	2.45134	2.0576	2.12316	-0.245591	-0.353333	-0.255764	-0.592315	-0.243163	-0.409433	-0.202007	-0.0917369	-0.174327	0.517772	-0.467304	-0.68304	-0.143531	-0.309593	-0.392138	-0.883037	-0.507426	-0.552178	-0.425475	-0.514136	4.12314	2.82649	2.91023	3.1483	2.88786	2.60619	2.46026	-0.224853	-0.580529	-0.480356
AACGTTCTCTAGTG	B	11.4949	-2.55918	-0.276852	-0.383071	-0.392499	-0.16211	5.74776	-0.191227	2.39123	2.29645	3.63668	-0.0733474	-0.277826	-0.415434	-0.268261	-0.351006	-0.374893	-0.487055	-0.245591	-0.353333	-0.255764	-0.592315	-0.243163	-0.409433	-0.202007	-0.0917369	-0.174327	1.41856	-0.467304	-0.68304	-0.577787	-0.34057	-0.392138	2.5882	2.36762	2.67488	2.64396	2.85978	-0.397135	-0.768861	-0.883725	-0.857207	-0.662163	-0.16102	0.448005	-0.517267	-0.268816	-1.04159
AACGTTCTCTGGAT	B	12.6816	-3.62315	-0.276852	-0.383071	-0.392499	-0.16211	-0.17412	-0.191227	2.5466	1.957	-0.314266	-0.0733474	-0.277826	-0.415434	-0.268261	-0.351006	-0.374893	2.09414	-0.245591	-0.353333	-0.255764	-0.592315	-0.243163	-0.409433	-0.202007	-0.0917369	-0.174327	1.27408	-0.467304	-0.68304	-0.577787	-0.617069	-0.392138	1.75056	1.35443	2.3075	2.3355	2.36707	-0.397135	-0.768861	-0.883725	-0.857207	-0.662163	-0.327004	0.0709083	-0.517267	-0.0788995	-1.04159
AACGTTCTGCGGAA	Monocyte	13.2046	9.63487	3.49894	1.83615	2.31677	-0.16211	-0.17412	-0.191227	-0.423622	-0.465753	-0.314266	-0.0733474	-0.277826	-0.415434	-0.268261	-0.351006	-0.374893	-0.487055	-0.245591	-0.353333	-0.255764	-0.592315	-0.243163	-0.409433	-0.202007	-0.0917369	-0.174327	1.14229	-0.467304	2.90378	2.39804	2.19055	2.64585	0.12639	0.448052	-0.450741	-0.526991	-0.514136	-0.397135	-0.30669	-0.522978	-0.255592	-0.662163	-0.396586	-1.21798	-0.163182	-0.863724	0.0440722
AACGTTCTGGCAAG	Monocyte	14.8857	13.324	3.37304	2.90386	2.86218	-0.16211	-0.17412	-0.191227	-0.423622	-0.465753	-0.314266	-0.0733474	-0.277826	-0.415434	-0.268261	-0.351006	-0.374893	-0.487055	-0.245591	-0.353333	-0.255764	-0.592315	-0.243163	-0.409433	-0.202007	-0.0917369	-0.174327	1.13664	-0.467304	3.23635	2.58415	2.80643	2.69282	0.20521	0.0764505	-0.227345	-0.573161	-0.514136	-0.397135	-0.349682	-0.277107	-0.277203	-0.662163	-0.294152	-1.28519	-0.155376	-0.863724	-0.0738461
AACGTTCTTTGGCA	CD4TN	-3.22987	3.68806	-0.276852	-0.383071	-0.392499	-0.16211	-0.17412	-0.191227	-0.423622	-0.465753	-0.314266	-0.0733474	-0.277826	-0.415434	-0.268261	-0.351006	-0.374893	1.88034	-0.245591	-0.353333	-0.255764	1.73177	-0.243163	-0.409433	-0.202007	-0.0917369	-0.174327	-0.997161	-0.467304	-0.283848	-0.577787	-0.55809	-0.392138	-0.883037	-0.507426	-0.434908	-0.383225	-0.514136	-0.397135	-0.118901	-0.354502	-0.406343	-0.324253	-0.416811	-0.182534	-0.517267	-0.392746	-0.322537
AACTACCTACCTAG	CD8TN	-1.59685	5.55757	-0.276852	-0.383071	-0.392499	-0.16211	-0.17412	-0.191227	-0.423622	-0.465753	-0.314266	-0.0733474	-0.277826	-0.415434	-0.268261	-0.351006	-0.374893	-0.487055	4.08353	-0.353333	-0.255764	-0.592315	-0.243163	2.39995	-0.202007	-0.0917369	-0.174327	-0.997161	-0.467304	-0.309207	0.161806	0.155462	-0.392138	-0.883037	-0.507426	-0.213402	-0.391796	-0.514136	-0.397135	-0.768861	-0.148651	-0.201047	-0.326575	-0.2998	-0.977564	2.58386	2.20478	1.34868
AACTACCTATAAGG	CD4TN	-3.47347	-0.0171425	-0.276852	-0.383071	-0.392499	-0.16211	-0.17412	-0.191227	-0.423622	-0.465753	-0.314266	-0.0733474	-0.277826	-0.415434	-0.268261	-0.351006	-0.374893	-0.487055	-0.245591	-0.353333	-0.255764	1.52114	-0.243163	2.8369	-0.202007	-0.0917369	-0.174327	-0.997161	-0.467304	-0.317703	-0.577787	-0.122509	-0.392138	-0.883037	-0.507426	-0.461194	-0.399019	-0.514136	-0.397135	-0.108567	-0.255913	-0.303012	-0.215761	-0.368572	-0.533756	-0.517267	-0.483077	-0.0975879
AACTACCTCACACA	CD4TCM	5.04112	4.2309	-0.276852	-0.383071	-0.392499	-0.16211	-0.17412	-0.191227	-0.423622	-0.465753	-0.314266	-0.0733474	-0.277826	-0.415434	-0.268261	-0.351006	-0.374893	-0.487055	-0.245591	-0.353333	-0.255764	-0.592315	-0.243163	-0.409433	-0.202007	-0.0917369	-0.174327	0.678237	2.16555	-0.304786	-0.577787	-0.579206	-0.392138	0.116904	-0.507426	-0.471704	-0.384321	-0.252969	-0.397135	-0.275011	-0.236945	-0.279298	-0.377081	-0.447672	-0.137084	-0.517267	-0.0910872	-0.546566
AACTACCTGAGAGC	CD4Treg	2.95041	2.28498	3.11484	-0.383071	-0.392499	-0.16211	-0.17412	-0.191227	-0.423622	-0.465753	-0.314266	-0.0733474	-0.277826	-0.415434	3.72764	-0.351006	-0.374893	-0.487055	-0.245591	-0.353333	-0.255764	-0.592315	-0.243163	-0.409433	-0.202007	-0.0917369	-0.174327	0.620879	-0.467304	-0.196378	-0.577787	-0.6049	-0.392138	-0.0178493	-0.507426	-0.524055	-0.111722	-0.139314	-0.397135	-0.321147	-0.390413	-0.27577	-0.356534	-0.658578	0.330087	-0.517267	-0.431459	-0.494516
AACTACCTGATAAG	B	10.8665	0.0854416	-0.276852	-0.383071	-0.392499	-0.16211	5.31877	4.78223	2.2159	2.22649	-0.314266	-0.0733474	-0.277826	-0.415434	-0.268261	-0.351006	-0.374893	1.85743	-0.245591	-0.353333	-0.255764	-0.592315	-0.243163	2.20168	-0.202007	-0.0917369	-0.174327	1.39591	-0.467304	-0.68304	-0.577787	-0.519889	-0.392138	2.96687	3.21282	2.69647	2.66291	2.7933	-0.397135	-0.768861	-0.883725	-0.857207	-0.662163	-0.306834	0.54659	-0.517267	-0.0875595	-1.04159
AACTACCTGCAGTT	NK	-4.07954	12.913	-0.276852	-0.383071	-0.392499	-0.16211	-0.17412	-0.191227	-0.423622	-0.465753	-0.314266	-0.0733474	-0.277826	2.32833	-0.268261	-0.351006	2.63744	-0.487055	-0.245591	-0.353333	-0.255764	-0.592315	-0.243163	-0.409433	-0.202007	-0.0917369	-0.174327	0.87889	-0.467304	-0.68304	-0.130158	-0.706585	-0.392138	-0.883037	-0.507426	-0.410325	-0.346175	-0.514136	2.01408	2.09817	2.44555	2.24295	2.47206	2.76312	0.981224	-0.237221	-0.531109	-0.336791
AACTACCTGTCATG	Monocyte	15.3894	12.9781	3.42711	2.24917	2.33041	-0.16211	-0.17412	-0.191227	-0.423622	-0.465753	-0.314266	-0.0733474	-0.277826	-0.415434	-0.268261	-0.351006	-0.374893	-0.487055	-0.245591	-0.353333	-0.255764	-0.592315	-0.243163	-0.409433	-0.202007	-0.0917369	-0.174327	0.938903	-0.467304	2.4391	2.50181	2.57091	2.25651	0.23848	0.400025	-0.357323	-0.352662	-0.514136	-0.397135	-0.0981521	-0.517072	-0.4205	-0.662163	-0.387217	-1.36557	-0.144809	-0.863724	-0.425589
AACTACCTTAGAGA	CD4TN	0.100801	0.674915	-0.276852	-0.383071	-0.392499	-0.16211	-0.17412	-0.191227	-0.423622	-0.465753	-0.314266	-0.0733474	-0.277826	-0.415434	-0.268261	-0.351006	-0.374893	-0.487055	-0.245591	-0.353333	-0.255764	1.71779	-0.243163	-0.409433	-0.202007	-0.0917369	-0.174327	-0.997161	2.18204	-0.326481	-0.577787	-0.150408	-0.392138	-0.883037	-0.507426	-0.180984	-0.554431	-0.514136	-0.397135	-0.246937	-0.253237	-0.398239	-0.252743	-0.329854	-0.681738	-0.517267	-0.295102	-0.295411
AACTACCTTTCGCC	CD4Treg	3.07042	0.464164	-0.276852	-0.383071	-0.392499	-0.16211	-0.17412	-0.191227	-0.423622	-0.465753	-0.314266	-0.0733474	-0.277826	-0.415434	-0.268261	-0.351006	-0.374893	-0.487055	-0.245591	-0.353333	-0.255764	-0.592315	-0.243163	-0.409433	-0.202007	-0.0917369	-0.174327	-0.997161	-0.467304	-0.292819	-0.577787	-0.401772	-0.392138	0.117986	-0.507426	-0.318397	-0.324769	-0.13482	-0.397135	-0.187474	-0.320432	-0.425277	-0.362912	-0.658578	0.889092	-0.517267	-0.442438	-0.541531
AACTCACTACACCA	CD4TN	1.28229	-0.2706	-0.276852	-0.383071	-0.392499	-0.16211	-0.17412	-0.191227	-0.423622	-0.465753	-0.314266	-0.0733474	-0.277826	-0.415434	-0.268261	-0.351006	-0.374893	-0.487055	-0.245591	-0.353333	-0.255764	-0.592315	-0.243163	-0.409433	-0.202007	-0.0917369	-0.174327	-0.997161	-0.467304	-0.21083	-0.577787	-0.334175	-0.392138	-0.883037	-0.507426	-0.35317	-0.462664	-0.514136	-0.397135	-0.181932	-0.185756	-0.340246	-0.259095	-0.369078	-0.452458	-0.517267	-0.371693	-0.326849
AACTCACTCCAGTA	CD4Treg	-1.86076	1.78215	-0.276852	-0.383071	-0.392499	-0.16211	-0.17412	-0.191227	-0.423622	-0.465753	-0.314266	-0.0733474	-0.277826	-0.415434	-0.268261	-0.351006	-0.374893	-0.487055	-0.245591	-0.353333	-0.255764	-0.592315	-0.243163	-0.409433	-0.202007	-0.0917369	-0.174327	-0.997161	-0.467304	-0.210221	-0.577787	-0.240144	-0.392138	0.197359	-0.507426	-0.400842	-0.228825	-0.205916	-0.397135	-0.3553	-0.481883	-0.381752	-0.281427	-0.658578	0.569984	-0.517267	-0.410259	-0.318906
AACTCACTCGTTGA	Monocyte	13.8888	13.0039	3.39666	2.68925	2.47773	-0.16211	-0.17412	-0.191227	-0.423622	-0.465753	-0.314266	-0.0733474	-0.277826	-0.415434	-0.268261	-0.351006	-0.374893	-0.487055	-0.245591	-0.353333	-0.255764	-0.592315	-0.243163	-0.409433	-0.202007	-0.0917369	-0.174327	1.02329	-0.467304	3.04468	2.34623	2.32582	2.31771	0.446348	0.042923	-0.260035	-0.590479	-0.514136	-0.397135	-0.070606	-0.387874	-0.30093	-0.662163	-0.305349	-1.31176	-0.048613	-0.863724	-0.34769
AACTCACTCTTGGA	Monocyte	12.5514	13.2204	-0.276852	2.89108	3.01609	-0.16211	-0.17412	-0.191227	-0.423622	-0.465753	-0.314266	-0.0733474	-0.277826	-0.415434	-0.268261	-0.351006	-0.374893	-0.487055	-0.245591	-0.353333	-0.255764	-0.592315	-0.243163	-0.409433	-0.202007	-0.0917369	-0.174327	0.954351	-0.467304	2.29596	2.22181	2.42384	2.65864	-0.195918	0.233347	-0.3619	-0.431109	-0.514136	-0.397135	-0.346299	-0.353329	-0.341847	-0.662163	-0.180395	-1.08333	-0.0836313	-0.863724	-0.311549
AACTCACTGGTACT.1	CD8TN	-3.00066	3.37391	-0.276852	-0.383071	-0.392499	-0.16211	-0.17412	-0.191227	1.88651	-0.465753	-0.314266	-0.0733474	-0.277826	-0.415434	-0.268261	-0.351006	-0.374893	-0.487055	3.89934	2.51461	-0.255764	1.54256	-0.243163	2.28042	-0.202007	-0.0917369	-0.174327	-0.997161	-0.467304	-0.333495	0.294884	-0.164914	-0.392138	-0.883037	-0.507426	-0.261416	-0.531745	-0.514136	-0.397135	-0.768861	-0.433947	-0.320485	-0.289477	-0.297795	-0.824073	3.00928	2.44089	1.58143
AACTCACTTCGTTT	CD4Treg	4.14058	0.0498864	-0.276852	-0.383071	-0.392499	-0.16211	-0.17412	-0.191227	-0.423622	-0.465753	-0.314266	-0.0733474	-0.277826	-0.415434	-0.268261	-0.351006	-0.374893	-0.487055	-0.245591	-0.353333	-0.255764	-0.592315	-0.243163	-0.409433	-0.202007	-0.0917369	-0.174327	0.940381	-0.467304	-0.258068	-0.577787	-0.558978	-0.392138	0.311877	-0.507426	-0.49235	-0.185956	-0.295481	-0.397135	-0.0395643	-0.408756	-0.220852	-0.272696	-0.658578	0.171469	-0.517267	-0.518562	-0.436735
AACTCACTTTTCAC	B	11.2938	-1.94148	-0.276852	-0.383071	-0.392499	-0.16211	5.63099	5.06493	2.59422	1.8599	2.89367	-0.0733474	-0.277826	-0.415434	-0.268261	-0.351006	-0.374893	-0.487055	-0.245591	-0.353333	-0.255764	-0.592315	-0.243163	-0.409433	-0.202007	-0.0917369	-0.174327	1.13708	-0.467304	-0.68304	-0.577787	-0.359987	-0.392138	1.855	2.2023	2.48441	2.58685	2.66739	-0.397135	-0.768861	-0.883725	-0.857207	-0.662163	-0.310558	0.118727	-0.517267	-0.259028	-1.04159
AACTCGGAAGAGGC	CD4TCM	1.46613	4.11212	-0.276852	-0.383071	-0.392499	-0.16211	-0.17412	-0.191227	-0.423622	-0.465753	-0.314266	-0.0733474	-0.277826	2.20695	-0.268261	-0.351006	-0.374893	-0.487055	-0.245591	-0.353333	-0.255764	-0.592315	-0.243163	2.40729	-0.202007	-0.0917369	-0.174327	-0.997161	2.36213	-0.107611	-0.577787	-0.487419	-0.392138	0.142608	-0.507426	-0.562357	-0.629247	-0.16325	-0.397135	-0.32555	-0.0776472	-0.478528	-0.160009	-0.337676	-0.162001	-0.517267	0.0314095	-0.368981
AACTCGGAATACCG	Monocyte	14.7705	13.3449	3.48279	2.5152	2.75904	-0.16211	-0.17412	-0.191227	-0.423622	-0.465753	-0.314266	-0.0733474	-0.277826	-0.415434	-0.268261	-0.351006	-0.374893	-0.487055	-0.245591	-0.353333	-0.255764	-0.592315	-0.243163	-0.409433	-0.202007	-0.0917369	-0.174327	1.33244	-0.467304	2.27995	2.30531	2.10181	2.64031	-0.00816563	0.43834	-0.330046	-0.472355	-0.514136	-0.397135	-0.237481	-0.321967	-0.3194	-0.662163	-0.258548	-1.25057	-0.129706	-0.863724	-0.135029
AACTCGGAATGCCA	NK	-4.29934	13.307	-0.276852	-0.383071	-0.392499	-0.16211	-0.17412	-0.191227	-0.423622	-0.465753	-0.314266	-0.0733474	-0.277826	2.91326	-0.268261	2.85434	2.67884	-0.487055	-0.245591	-0.353333	-0.255764	-0.592315	-0.243163	-0.409433	-0.202007	-0.0917369	-0.174327	-0.997161	-0.467304	-0.68304	0.00216982	-0.424266	-0.392138	-0.883037	-0.507426	-0.562047	-0.464685	-0.514136	1.96879	1.92571	2.10388	1.58536	2.54488	2.69001	1.44259	-0.177533	-0.291126	-0.373774
AACTCGGACATTCT	NK	-7.81419	11.5594	-0.276852	-0.383071	-0.392499	-0.16211	-0.17412	-0.191227	-0.423622	-0.465753	-0.314266	-0.0733474	-0.277826	2.63651	-0.268261	2.53613	2.40246	-0.487055	-0.245591	-0.353333	-0.255764	-0.592315	-0.243163	-0.409433	-0.202007	-0.0917369	-0.174327	-0.997161	-0.467304	-0.68304	-0.066456	-0.624792	-0.392138	-0.883037	-0.507426	-0.530185	-0.32678	-0.514136	2.40329	2.40611	2.57503	2.93708	2.70595	2.72595	1.80265	-0.202562	-0.426379	-0.436796
AACTCGGAGCGGAA	CD4Treg	4.03263	0.0140609	-0.276852	-0.383071	-0.392499	-0.16211	-0.17412	-0.191227	-0.423622	-0.465753	-0.314266	-0.0733474	-0.277826	-0.415434	-0.268261	-0.351006	-0.374893	-0.487055	-0.245591	-0.353333	-0.255764	-0.592315	-0.243163	-0.409433	5.59777	-0.0917369	-0.174327	-0.997161	-0.467304	-0.194992	-0.577787	-0.199742	-0.392138	-0.180936	-0.507426	-0.381531	-0.221791	-0.144273	-0.397135	-0.11768	-0.530507	-0.284958	-0.425372	-0.658578	0.212117	-0.517267	-0.453772	-0.152279
AACTCGGATACTGG	CD8TN	-3.97638	3.61703	-0.276852	-0.383071	-0.392499	-0.16211	-0.17412	-0.191227	-0.423622	-0.465753	-0.314266	-0.0733474	-0.277826	-0.415434	-0.268261	-0.351006	-0.374893	-0.487055	3.81229	-0.353333	-0.255764	1.72917	-0.243163	-0.409433	-0.202007	-0.0917369	-0.174327	-0.997161	-0.467304	-0.292707	0.205477	-0.110069	-0.392138	-0.883037	-0.507426	-0.347906	-0.46108	-0.514136	-0.397135	-0.768861	-0.452697	-0.397293	-0.40482	-0.212075	-0.82607	2.1204	2.16671	1.77266
AACTCGGATGCTAG	B	11.8766	-2.07102	-0.276852	-0.383071	-0.392499	-0.16211	-0.17412	-0.191227	2.45676	2.36077	3.24525	-0.0733474	-0.277826	-0.415434	-0.268261	-0.351006	-0.374893	-0.487055	-0.245591	-0.353333	-0.255764	-0.592315	-0.243163	-0.409433	-0.202007	-0.0917369	-0.174327	1.33813	-0.467304	-0.68304	-0.577787	-0.473339	-0.392138	2.11825	2.86854	2.58951	2.65531	2.16777	-0.397135	-0.768861	-0.883725	-0.857207	-0.662163	-0.278373	0.352752	-0.517267	-0.151349	-1.04159
AACTCTTGACAGCT	CD8TN	-2.94614	4.34357	-0.276852	-0.383071	-0.392499	-0.16211	-0.17412	-0.191227	-0.423622	-0.465753	-0.314266	-0.0733474	-0.277826	-0.415434	-0.268261	-0.351006	-0.374893	-0.487055	3.96977	2.56333	-0.255764	-0.592315	-0.243163	-0.409433	-0.202007	-0.0917369	-0.174327	0.587328	-0.467304	-0.338643	0.0426624	-0.269525	-0.392138	-0.883037	-0.507426	-0.137725	-0.523425	-0.514136	-0.397135	-0.768861	-0.370105	-0.242964	-0.125493	-0.438321	-0.910102	2.54883	2.31878	2.48569
AACTCTTGATTGGC	CD4TN	-3.11942	0.522149	-0.276852	-0.383071	-0.392499	-0.16211	-0.17412	-0.191227	-0.423622	-0.465753	-0.314266	-0.0733474	-0.277826	-0.415434	-0.268261	-0.351006	-0.374893	1.96817	-0.245591	-0.353333	-0.255764	1.57795	-0.243163	-0.409433	-0.202007	-0.0917369	-0.174327	-0.997161	-0.467304	-0.127207	-0.577787	-0.334823	-0.392138	-0.883037	-0.507426	-0.440443	-0.503423	-0.514136	-0.397135	-0.0796391	-0.448676	-0.12462	-0.247439	-0.423662	0.0840639	-0.517267	-0.470115	-0.269223
AACTCTTGCGCAAT	CD4TCM	1.40218	3.13596	-0.276852	-0.383071	-0.392499	-0.16211	-0.17412	-0.191227	-0.423622	1.7937	-0.314266	-0.0733474	-0.277826	-0.415434	-0.268261	-0.351006	-0.374893	-0.487055	-0.245591	-0.353333	-0.255764	-0.592315	-0.243163	-0.409433	5.24065	-0.0917369	-0.174327	0.555721	2.50413	-0.209576	-0.577787	-0.631769	-0.392138	0.476145	-0.507426	-0.486585	-0.490555	-0.225295	-0.397135	-0.294565	0.381771	-0.428623	-0.0430405	-0.317369	-0.426981	-0.517267	-0.104393	-0.382383
AACTCTTGGATGAA	Monocyte	13.7688	10.8155	3.37626	2.52009	2.39184	-0.16211	-0.17412	-0.191227	-0.423622	-0.465753	-0.314266	-0.0733474	-0.277826	-0.415434	-0.268261	-0.351006	-0.374893	-0.487055	-0.245591	-0.353333	-0.255764	-0.592315	4.27255	-0.409433	-0.202007	-0.0917369	-0.174327	1.25285	-0.467304	2.77608	2.52375	3.06558	2.67211	0.15591	0.463992	-0.329173	-0.530946	-0.514136	-0.397135	-0.375184	-0.461904	-0.156264	-0.662163	-0.40578	-0.957996	-0.239401	-0.863724	-0.117401
AACTCTTGTCAAGC	B	12.9366	-3.14315	-0.276852	-0.383071	-0.392499	-0.16211	-0.17412	-0.191227	-0.423622	2.33558	3.01212	-0.0733474	-0.277826	-0.415434	-0.268261	-0.351006	-0.374893	2.49748	-0.245591	-0.353333	-0.255764	-0.592315	-0.243163	-0.409433	-0.202007	-0.0917369	-0.174327	1.41426	-0.467304	-0.68304	-0.577787	-0.226328	-0.392138	1.88037	2.0118	2.24748	2.25107	2.1525	-0.397135	-0.768861	-0.883725	-0.857207	-0.662163	-0.303147	0.00422328	-0.517267	0.017084	-1.04159
AACTCTTGTGGCAT	CD8TN	-2.61173	3.10789	-0.276852	-0.383071	-0.392499	-0.16211	-0.17412	-0.191227	1.96712	-0.465753	-0.314266	-0.0733474	-0.277826	-0.415434	-0.268261	-0.351006	-0.374893	-0.487055	4.04399	-0.353333	4.48532	-0.592315	-0.243163	-0.409433	-0.202007	-0.0917369	-0.174327	-0.997161	2.06652	-0.113413	0.182059	-0.0675449	-0.392138	-0.883037	-0.507426	-0.453166	-0.436365	-0.514136	-0.397135	-0.768861	-0.435131	-0.183974	-0.185027	-0.25472	-0.751302	2.14349	2.58065	1.99075
AACTGTCTAAAAGC	CD4Treg	3.39678	2.06421	-0.276852	-0.383071	-0.392499	-0.16211	-0.17412	-0.191227	-0.423622	-0.465753	-0.314266	-0.0733474	-0.277826	-0.415434	-0.268261	-0.351006	-0.374893	-0.487055	-0.245591	-0.353333	-0.255764	1.58663	-0.243163	-0.409433	-0.202007	-0.0917369	-0.174327	0.931036	-0.467304	-0.240683	-0.577787	-0.296989	-0.392138	0.44473	-0.507426	-0.239681	-0.13811	-0.0456415	-0.397135	-0.114793	-0.450274	-0.408041	-0.198556	-0.658578	0.439366	-0.517267	-0.440489	-0.4922
AACTGTCTAGAGAT	CD4Treg	1.30589	-1.78469	-0.276852	-0.383071	-0.392499	-0.16211	-0.17412	-0.191227	-0.423622	-0.465753	-0.314266	-0.0733474	-0.277826	-0.415434	-0.268261	-0.351006	-0.374893	-0.487055	-0.245591	-0.353333	-0.255764	-0.592315	-0.243163	-0.409433	5.08002	-0.0917369	-0.174327	-0.997161	-0.467304	-0.310343	-0.577787	-0.324525	-0.392138	0.363963	-0.507426	-0.316938	-0.261976	0.0119617	-0.397135	-0.185029	-0.551636	-0.377396	-0.329752	-0.658578	0.557669	-0.517267	-0.327466	-0.185694
AACTGTCTAGTGCT	Monocyte	14.2162	12.657	-0.276852	2.7394	2.64208	-0.16211	-0.17412	-0.191227	-0.423622	-0.465753	-0.314266	-0.0733474	-0.277826	-0.415434	-0.268261	-0.351006	-0.374893	-0.487055	-0.245591	-0.353333	-0.255764	-0.592315	-0.243163	-0.409433	-0.202007	-0.0917369	-0.174327	1.10162	-0.467304	2.38961	2.15245	1.84278	2.60241	0.206699	0.374284	-0.159648	-0.425292	-0.514136	-0.397135	-0.272608	-0.443745	-0.354946	-0.662163	-0.331653	-1.28523	-0.0889819	-0.863724	-0.0487356
AACTGTCTCCCTAC	CD4TCM	2.96182	6.62398	-0.276852	-0.383071	-0.392499	-0.16211	-0.17412	-0.191227	-0.423622	-0.465753	-0.314266	-0.0733474	-0.277826	-0.415434	-0.268261	-0.351006	-0.374893	-0.487055	-0.245591	-0.353333	-0.255764	-0.592315	-0.243163	-0.409433	-0.202007	-0.0917369	-0.174327	0.78894	-0.467304	-0.323103	-0.577787	-0.625091	-0.392138	0.147237	-0.507426	-0.415382	-0.4682	-0.0688508	-0.397135	-0.0605569	0.12158	-0.263287	-0.287405	-0.296558	-0.178826	-0.517267	-0.187161	-0.381683
AACTGTCTCCTTAT	CD4TN	-2.37746	0.941963	-0.276852	-0.383071	-0.392499	-0.16211	-0.17412	-0.191227	-0.423622	-0.465753	-0.314266	-0.0733474	-0.277826	-0.415434	-0.268261	-0.351006	-0.374893	-0.487055	-0.245591	-0.353333	-0.255764	1.64973	3.99654	-0.409433	-0.202007	-0.0917369	-0.174327	-0.997161	2.10399	-0.284366	-0.577787	-0.379678	-0.392138	-0.883037	-0.507426	-0.468369	-0.476108	-0.514136	-0.397135	-0.124893	-0.359951	-0.421467	-0.273462	-0.38037	-0.581613	-0.517267	-0.317449	-0.0990087
AACTGTCTCCTTTA	Monocyte	13.4262	12.8109	3.74568	2.36042	2.53383	-0.16211	-0.17412	-0.191227	-0.423622	-0.465753	-0.314266	-0.0733474	-0.277826	-0.415434	-0.268261	-0.351006	-0.374893	-0.487055	-0.245591	-0.353333	-0.255764	-0.592315	-0.243163	-0.409433	-0.202007	-0.0917369	-0.174327	0.921824	-0.467304	2.30865	2.47139	2.79575	2.20191	0.0417286	0.370091	-0.445069	-0.580536	-0.514136	-0.397135	-0.362978	-0.538335	-0.142765	-0.662163	-0.201254	-1.11266	-0.101813	-0.863724	-0.0745302
AACTGTCTCGTGTA	CD4TN	-1.13921	-0.357052	-0.276852	-0.383071	-0.392499	-0.16211	-0.17412	-0.191227	-0.423622	1.92823	-0.314266	-0.0733474	-0.277826	-0.415434	-0.268261	-0.351006	-0.374893	-0.487055	-0.245591	-0.353333	-0.255764	-0.592315	-0.243163	2.43118	-0.202007	-0.0917369	-0.174327	-0.997161	-0.467304	-0.277466	-0.577787	-0.459521	-0.392138	-0.883037	-0.507426	-0.577028	-0.599955	-0.514136	-0.397135	-0.114137	-0.346261	-0.158107	-0.217643	-0.409999	-0.61451	-0.517267	-0.251721	-0.309844
AACTGTCTCTAGCA	B	13.2516	0.373012	-0.276852	-0.383071	-0.392499	-0.16211	-0.17412	-0.191227	2.37814	-0.465753	2.79981	-0.0733474	-0.277826	-0.415434	-0.268261	-0.351006	-0.374893	1.9182	-0.245591	-0.353333	-0.255764	-0.592315	-0.243163	-0.409433	-0.202007	-0.0917369	-0.174327	1.33953	-0.467304	-0.68304	-0.577787	-0.489189	-0.392138	2.27726	2.37405	2.6966	2.40607	2.50614	-0.397135	-0.768861	-0.883725	-0.857207	-0.662163	-0.321327	0.620332	-0.517267	-0.275793	-1.04159
AACTGTCTGGTCTA	B	10.9065	-3.73687	-0.276852	-0.383071	-0.392499	-0.16211	-0.17412	-0.191227	2.66955	2.38825	3.42395	-0.0733474	-0.277826	-0.415434	-0.268261	-0.351006	-0.374893	-0.487055	-0.245591	-0.353333	-0.255764	-0.592315	-0.243163	-0.409433	-0.202007	-0.0917369	-0.174327	1.23237	-0.467304	-0.68304	-0.577787	-0.725718	-0.392138	2.23492	2.92411	2.43251	2.31561	2.16619	-0.397135	-0.768861	-0.883725	-0.857207	-0.662163	-0.281313	0.690588	-0.517267	-0.152981	-1.04159
AACTGTCTGTTGCA.1	NK	-6.22892	13.0512	-0.276852	-0.383071	-0.392499	-0.16211	-0.17412	-0.191227	-0.423622	-0.465753	-0.314266	13.8455	-0.277826	2.41	-0.268261	3.08356	2.44761	1.97595	-0.245591	-0.353333	-0.255764	1.58483	-0.243163	-0.409433	4.8204	-0.0917369	-0.174327	-0.997161	-0.467304	-0.68304	0.0551301	-0.242746	-0.392138	-0.883037	-0.507426	-0.635873	-0.326589	-0.514136	2.7368	1.91184	2.62197	2.46241	2.25886	2.40261	1.44938	-0.263507	-0.347983	-0.328493
AACTGTCTTAACCG	CD4Treg	4.40386	1.63543	-0.276852	-0.383071	-0.392499	-0.16211	-0.17412	-0.191227	-0.423622	1.92257	-0.314266	-0.0733474	-0.277826	-0.415434	-0.268261	-0.351006	-0.374893	-0.487055	-0.245591	2.66819	-0.255764	-0.592315	-0.243163	-0.409433	-0.202007	-0.0917369	-0.174327	0.644292	-0.467304	-0.326253	-0.577787	0.148798	-0.392138	0.388826	-0.507426	-0.357937	-0.124141	-0.0219934	-0.397135	-0.142356	-0.42058	-0.171979	-0.236653	-0.658578	-0.36063	-0.517267	-0.35736	-0.0736645
AACTGTCTTAGTCG	CD4TCM	3.11066	4.46931	-0.276852	-0.383071	-0.392499	-0.16211	-0.17412	-0.191227	-0.423622	-0.465753	-0.314266	-0.0733474	-0.277826	2.19674	-0.268261	-0.351006	-0.374893	-0.487055	-0.245591	-0.353333	-0.255764	-0.592315	-0.243163	-0.409433	-0.202007	-0.0917369	-0.174327	-0.997161	-0.467304	-0.344299	-0.577787	-0.543195	-0.392138	0.0858087	-0.507426	-0.437908	-0.38475	-0.237812	-0.397135	-0.228038	0.0832614	-0.29503	-0.308074	-0.314791	-0.520481	-0.517267	-0.173907	-0.144656
AACTGTCTTCCTAT	CD4Treg	4.79693	2.87393	-0.276852	-0.383071	-0.392499	-0.16211	-0.17412	-0.191227	-0.423622	-0.465753	-0.314266	-0.0733474	-0.277826	-0.415434	-0.268261	-0.351006	-0.374893	-0.487055	-0.245591	-0.353333	-0.255764	-0.592315	-0.243163	-0.409433	-0.202007	-0.0917369	-0.174327	0.552915	1.9686	-0.374433	-0.577787	-0.0984904	-0.392138	-0.0901408	-0.507426	-0.415508	-0.111804	-0.168273	-0.397135	-0.146351	-0.542192	-0.453306	-0.335479	-0.658578	0.0843348	-0.517267	-0.584567	-0.541788
AACTGTCTTGAGGG	CD4TCM	2.67408	6.07693	-0.276852	-0.383071	-0.392499	-0.16211	-0.17412	-0.191227	-0.423622	1.89229	-0.314266	-0.0733474	-0.277826	2.4611	-0.268261	-0.351006	-0.374893	-0.487055	-0.245591	-0.353333	-0.255764	-0.592315	-0.243163	-0.409433	-0.202007	-0.0917369	-0.174327	-0.997161	2.34504	-0.39397	-0.577787	-0.26888	-0.392138	0.123565	-0.507426	-0.521746	-0.639807	-0.219787	-0.397135	-0.333682	0.221226	-0.337406	-0.228405	-0.348133	-0.224346	-0.517267	-0.136879	-0.12281
AACTGTCTTGTCCC	CD4TN	-1.60542	-0.844352	-0.276852	-0.383071	-0.392499	-0.16211	-0.17412	-0.191227	-0.423622	-0.465753	-0.314266	-0.0733474	-0.277826	-0.415434	-0.268261	-0.351006	-0.374893	-0.487055	-0.245591	-0.353333	-0.255764	-0.592315	-0.243163	-0.409433	-0.202007	-0.0917369	-0.174327	-0.997161	2.35454	-0.112184	-0.577787	-0.481895	-0.392138	-0.883037	-0.507426	-0.530159	-0.326096	-0.514136	-0.397135	-0.134384	-0.435493	-0.345646	-0.183514	-0.314156	0.117766	-0.517267	-0.270288	-0.239455
AACTTGCTCAAGCT	CD4TN	-2.37891	0.205768	-0.276852	-0.383071	-0.392499	-0.16211	-0.17412	-0.191227	-0.423622	-0.465753	-0.314266	-0.0733474	-0.277826	-0.415434	-0.268261	-0.351006	-0.374893	-0.487055	-0.245591	-0.353333	-0.255764	1.85059	-0.243163	-0.409433	-0.202007	-0.0917369	-0.174327	-0.997161	2.0688	-0.232301	-0.577787	-0.480276	-0.392138	-0.883037	-0.507426	-0.480051	-0.489805	-0.514136	-0.397135	-0.209177	-0.293368	-0.264118	-0.280338	-0.318628	0.0246971	-0.517267	-0.455755	-0.137017
AACTTGCTCCCTCA	CD4TN	-2.2454	0.530326	-0.276852	-0.383071	-0.392499	-0.16211	-0.17412	-0.191227	-0.423622	-0.465753	-0.314266	-0.0733474	-0.277826	-0.415434	-0.268261	-0.351006	-0.374893	-0.487055	-0.245591	-0.353333	-0.255764	1.57164	-0.243163	2.31706	-0.202007	-0.0917369	-0.174327	0.751036	2.01444	-0.333556	-0.577787	-0.548477	-0.392138	-0.883037	-0.507426	-0.476242	-0.492389	-0.514136	-0.397135	-0.26689	-0.349373	-0.401057	-0.275827	-0.352057	-0.256932	-0.517267	-0.436847	-0.0337829
AACTTGCTCCTTAT	Monocyte	14.265	14.6956	-0.276852	2.81558	2.71704	-0.16211	-0.17412	-0.191227	-0.423622	-0.465753	-0.314266	-0.0733474	-0.277826	-0.415434	-0.268261	-0.351006	-0.374893	-0.487055	-0.245591	-0.353333	-0.255764	-0.592315	-0.243163	-0.409433	-0.202007	-0.0917369	-0.174327	-0.997161	-0.467304	2.30592	1.88369	2.1702	2.4175	0.0195081	0.47018	-0.316877	-0.381707	-0.514136	-0.397135	-0.220738	-0.39741	-0.214715	-0.662163	-0.310171	-1.1305	0.0319999	-0.863724	-0.382862
AACTTGCTCTCTCG	CD4TCM	5.26778	5.81465	-0.276852	-0.383071	-0.392499	-0.16211	-0.17412	-0.191227	-0.423622	-0.465753	-0.314266	-0.0733474	-0.277826	2.0745	-0.268261	-0.351006	-0.374893	-0.487055	-0.245591	-0.353333	-0.255764	-0.592315	-0.243163	-0.409433	-0.202007	-0.0917369	-0.174327	0.55194	1.96707	-0.363614	-0.577787	-0.583678	-0.392138	0.118845	-0.507426	-0.598828	-0.405164	-0.299542	-0.397135	-0.258811	0.184985	-0.394446	-0.274635	-0.493992	-0.0708796	-0.517267	-0.248136	-0.332014
AACTTGCTCTGTGA	B	11.217	-4.05764	-0.276852	-0.383071	-0.392499	-0.16211	-0.17412	-0.191227	2.36888	2.02857	3.12633	-0.0733474	-0.277826	-0.415434	-0.268261	-0.351006	-0.374893	-0.487055	-0.245591	-0.353333	-0.255764	-0.592315	-0.243163	-0.409433	-0.202007	-0.0917369	-0.174327	1.34285	-0.467304	-0.68304	-0.577787	-0.460829	-0.392138	2.09412	2.16127	2.73437	2.79982	2.63513	-0.397135	-0.768861	-0.883725	-0.857207	-0.662163	-0.348029	0.259375	-0.517267	-0.133604	-1.04159
AACTTGCTGGAAAT	Monocyte	13.2232	11.3704	-0.276852	2.51884	2.68975	-0.16211	-0.17412	-0.191227	-0.423622	-0.465753	-0.314266	-0.0733474	-0.277826	-0.415434	-0.268261	-0.351006	-0.374893	-0.487055	-0.245591	-0.353333	-0.255764	-0.592315	-0.243163	-0.409433	-0.202007	-0.0917369	-0.174327	0.700214	-0.467304	2.72266	2.39854	1.89099	2.70478	0.69984	0.279371	-0.414279	-0.495788	-0.514136	-0.397135	-0.0481646	-0.566378	-0.409371	-0.662163	-0.319164	-1.25565	0.102694	-0.863724	-0.397826
AACTTGCTTGGTTG	CD4Treg	3.12168	1.46168	-0.276852	-0.383071	-0.392499	-0.16211	-0.17412	-0.191227	-0.423622	-0.465753	-0.314266	-0.0733474	-0.277826	-0.415434	-0.268261	-0.351006	-0.374893	-0.487055	-0.245591	-0.353333	-0.255764	-0.592315	-0.243163	-0.409433	-0.202007	-0.0917369	-0.174327	0.578335	-0.467304	-0.314054	-0.577787	-0.452888	-0.392138	0.306484	-0.507426	-0.398815	-0.022732	-0.156082	-0.397135	-0.0159805	-0.534022	-0.308775	-0.233799	-0.658578	0.381602	-0.517267	-0.465877	-0.410016
AAGAACGACTACGA	CD4Treg	3.3778	2.45947	-0.276852	-0.383071	-0.392499	-0.16211	-0.17412	-0.191227	-0.423622	-0.465753	-0.314266	-0.0733474	-0.277826	-0.415434	3.92705	-0.351006	-0.374893	-0.487055	-0.245591	-0.353333	-0.255764	1.50399	-0.243163	-0.409433	-0.202007	-0.0917369	-0.174327	-0.997161	2.35766	-0.148999	-0.577787	-0.464051	-0.392138	0.244098	-0.507426	-0.423039	-0.201712	-0.174513	-0.397135	-0.0944665	-0.374355	-0.395437	-0.240139	-0.658578	0.50312	-0.517267	-0.421876	-0.307569
AAGAACGAGGGACA	CD8TN	-2.35826	2.77049	-0.276852	-0.383071	-0.392499	-0.16211	-0.17412	-0.191227	-0.423622	-0.465753	-0.314266	-0.0733474	-0.277826	-0.415434	-0.268261	-0.351006	-0.374893	-0.487055	-0.245591	-0.353333	3.93582	-0.592315	-0.243163	-0.409433	-0.202007	-0.0917369	-0.174327	-0.997161	-0.467304	-0.255807	0.208342	-0.202331	-0.392138	-0.883037	-0.507426	-0.293207	-0.499221	-0.514136	-0.397135	-0.768861	-0.406003	-0.421446	-0.319334	-0.311808	-0.905906	2.44465	2.23716	1.67779
AAGAACGAGTAGCT	CD4Treg	3.77532	3.03588	-0.276852	-0.383071	-0.392499	-0.16211	-0.17412	-0.191227	-0.423622	-0.465753	-0.314266	-0.0733474	-0.277826	-0.415434	-0.268261	-0.351006	-0.374893	1.86719	-0.245591	-0.353333	-0.255764	-0.592315	-0.243163	-0.409433	-0.202007	-0.0917369	-0.174327	0.521544	-0.467304	-0.126296	-0.577787	-0.414588	-0.392138	0.202488	-0.507426	-0.226836	-0.10782	-0.105268	-0.397135	-0.0167278	-0.566269	-0.0891416	-0.307844	-0.658578	0.465778	-0.517267	-0.395498	-0.579111
AAGAACGATAGAAG	CD4TN	-1.13521	0.411876	-0.276852	-0.383071	-0.392499	-0.16211	-0.17412	-0.191227	-0.423622	-0.465753	-0.314266	-0.0733474	-0.277826	-0.415434	-0.268261	-0.351006	-0.374893	-0.487055	-0.245591	-0.353333	-0.255764	1.66335	-0.243163	-0.409433	-0.202007	-0.0917369	-0.174327	0.649009	2.11961	-0.111724	-0.577787	-0.493551	-0.392138	-0.883037	-0.507426	-0.479624	-0.319665	-0.514136	-0.397135	-0.1341	-0.435817	-0.345852	-0.27946	-0.451966	-0.585746	-0.517267	-0.26982	-0.0287418
AAGAAGACACGCAT	CD4TCM	6.64413	4.80084	-0.276852	-0.383071	-0.392499	-0.16211	-0.17412	-0.191227	-0.423622	-0.465753	-0.314266	-0.0733474	-0.277826	2.14895	-0.268261	-0.351006	-0.374893	-0.487055	-0.245591	-0.353333	-0.255764	-0.592315	-0.243163	-0.409433	-0.202007	-0.0917369	-0.174327	-0.997161	2.03986	-0.210072	-0.577787	-0.59656	-0.392138	-0.0200088	-0.507426	-0.567815	-0.274594	-0.186129	-0.397135	-0.297571	0.26802	-0.312212	-0.426929	-0.324411	-0.211383	-0.517267	-0.235547	-0.0195843
AAGAAGACCGGAGA	CD4Treg	6.19524	2.06032	-0.276852	-0.383071	-0.392499	-0.16211	-0.17412	-0.191227	1.77664	1.69336	-0.314266	-0.0733474	-0.277826	-0.415434	-0.268261	-0.351006	-0.374893	-0.487055	-0.245591	-0.353333	-0.255764	1.67241	-0.243163	-0.409433	-0.202007	11.1673	-0.174327	0.879049	1.86464	-0.501797	-0.577787	-0.140266	-0.392138	-0.0580628	-0.507426	-0.356609	-0.155313	-0.251759	-0.397135	0.0132467	-0.382935	-0.320742	-0.205258	-0.658578	0.434467	-0.517267	-0.568491	-0.281697
AAGAAGACGTTTGG	CD4TN	-1.14733	-1.70673	-0.276852	-0.383071	-0.392499	-0.16211	-0.17412	-0.191227	-0.423622	-0.465753	-0.314266	-0.0733474	-0.277826	-0.415434	-0.268261	-0.351006	-0.374893	2.14179	-0.245591	-0.353333	3.86648	-0.592315	-0.243163	-0.409433	-0.202007	-0.0917369	-0.174327	-0.997161	-0.467304	-0.375131	-0.577787	-0.215315	-0.392138	-0.883037	-0.507426	-0.443009	-0.35005	-0.514136	-0.397135	0.100079	-0.385681	-0.468099	-0.234679	-0.352569	0.0188269	-0.517267	-0.270815	-0.0304394
AAGAAGACTATCTC	CD4TCM	3.2018	3.13001	-0.276852	-0.383071	-0.392499	-0.16211	-0.17412	-0.191227	-0.423622	-0.465753	-0.314266	-0.0733474	-0.277826	-0.415434	-0.268261	-0.351006	-0.374893	-0.487055	-0.245591	-0.353333	-0.255764	1.8341	-0.243163	-0.409433	-0.202007	-0.0917369	-0.174327	0.604645	2.0499	-0.35667	-0.577787	-0.452732	-0.392138	0.592628	-0.507426	-0.451648	-0.298506	-0.153241	-0.397135	-0.374888	0.0439141	-0.314451	-0.143276	-0.326218	-0.418625	-0.517267	-0.0525331	-0.188216
AAGAAGACTCCCAC	NK	-9.40105	13.1611	-0.276852	-0.383071	-0.392499	-0.16211	-0.17412	-0.191227	-0.423622	-0.465753	-0.314266	-0.0733474	-0.277826	-0.415434	-0.268261	2.5588	2.58093	1.9514	-0.245591	-0.353333	-0.255764	-0.592315	-0.243163	-0.409433	-0.202007	-0.0917369	-0.174327	-0.997161	-0.467304	-0.68304	-0.123128	-0.44057	-0.392138	-0.883037	-0.507426	-0.365012	-0.274511	-0.514136	1.73281	2.40262	2.34169	1.81184	2.31964	2.24768	1.62424	-0.179327	-0.338584	-0.505422
AAGAATCTACCTTT	CD4TN	-0.695146	1.62745	-0.276852	-0.383071	-0.392499	-0.16211	-0.17412	-0.191227	-0.423622	-0.465753	-0.314266	-0.0733474	-0.277826	-0.415434	-0.268261	-0.351006	-0.374893	-0.487055	-0.245591	-0.353333	-0.255764	1.68413	-0.243163	-0.409433	-0.202007	-0.0917369	-0.174327	-0.997161	-0.467304	-0.247305	-0.577787	-0.397042	-0.392138	-0.883037	-0.507426	-0.379369	-0.534317	-0.514136	-0.397135	0.0203334	-0.387101	-0.379765	-0.29018	-0.427824	-0.436355	-0.517267	-0.275856	-0.267278
AAGAATCTATCAGC	CD4TN	-3.31322	-0.874545	-0.276852	-0.383071	-0.392499	-0.16211	-0.17412	-0.191227	-0.423622	-0.465753	-0.314266	-0.0733474	-0.277826	-0.415434	-0.268261	-0.351006	-0.374893	-0.487055	-0.245591	-0.353333	-0.255764	1.78613	-0.243163	-0.409433	-0.202007	-0.0917369	-0.174327	-0.997161	-0.467304	-0.153303	-0.577787	-0.62608	-0.392138	-0.883037	-0.507426	-0.359285	-0.405715	-0.514136	-0.397135	-0.241562	-0.326172	-0.365369	-0.178392	-0.430109	-0.176165	-0.517267	-0.415846	-0.195435
AAGAATCTCCATGA	B	11.571	-1.72954	-0.276852	-0.383071	-0.392499	-0.16211	-0.17412	-0.191227	2.23521	2.14336	3.28466	-0.0733474	-0.277826	-0.415434	-0.268261	-0.351006	-0.374893	-0.487055	-0.245591	-0.353333	-0.255764	-0.592315	-0.243163	-0.409433	-0.202007	-0.0917369	-0.174327	1.45671	-0.467304	-0.68304	-0.577787	-0.463369	-0.392138	1.71998	2.25017	2.63579	2.8847	2.6079	-0.397135	-0.768861	-0.883725	-0.857207	-0.662163	-0.310749	0.29339	-0.517267	-0.2219	-1.04159
AAGAATCTCGGTAT	B	10.8204	-3.23402	-0.276852	-0.383071	-0.392499	-0.16211	-0.17412	-0.191227	2.45607	1.97027	3.04591	-0.0733474	-0.277826	-0.415434	-0.268261	-0.351006	-0.374893	-0.487055	-0.245591	-0.353333	-0.255764	-0.592315	-0.243163	-0.409433	-0.202007	-0.0917369	-0.174327	1.35341	-0.467304	-0.68304	-0.577787	-0.390263	-0.392138	2.05931	1.88573	2.25964	2.3219	2.32366	-0.397135	-0.768861	-0.883725	-0.857207	-0.662163	-0.208675	0.574899	-0.517267	-0.228209	-1.04159
AAGAATCTCTTAGG	CD4TN	-1.72158	-1.85914	-0.276852	-0.383071	-0.392499	-0.16211	-0.17412	-0.191227	-0.423622	-0.465753	-0.314266	-0.0733474	-0.277826	-0.415434	-0.268261	-0.351006	-0.374893	-0.487055	-0.245591	-0.353333	-0.255764	2.00872	-0.243163	-0.409433	-0.202007	-0.0917369	-0.174327	0.802166	-0.467304	-0.226124	-0.577787	-0.32093	-0.392138	-0.883037	-0.507426	-0.586964	-0.52597	-0.514136	-0.397135	-0.355754	-0.291082	-0.429864	-0.328244	-0.351875	0.410437	-0.517267	-0.455964	-0.0318253
AAGAATCTCTTCGC	CD4TN	-1.08983	-1.31498	-0.276852	-0.383071	-0.392499	-0.16211	-0.17412	-0.191227	-0.423622	-0.465753	-0.314266	-0.0733474	-0.277826	-0.415434	-0.268261	-0.351006	-0.374893	-0.487055	-0.245591	-0.353333	-0.255764	-0.592315	-0.243163	-0.409433	-0.202007	-0.0917369	-0.174327	0.659806	-0.467304	-0.262383	-0.577787	-0.228067	-0.392138	-0.883037	-0.507426	-0.446614	-0.63713	-0.514136	-0.397135	-0.246009	-0.473261	-0.2124	-0.252483	-0.329947	-0.581228	-0.517267	-0.360453	-0.40486
AAGAATCTGATACC	CD4TCM	1.57934	4.64317	-0.276852	-0.383071	-0.392499	-0.16211	-0.17412	-0.191227	-0.423622	-0.465753	-0.314266	-0.0733474	-0.277826	-0.415434	-0.268261	-0.351006	-0.374893	-0.487055	-0.245591	-0.353333	-0.255764	-0.592315	-0.243163	-0.409433	-0.202007	-0.0917369	-0.174327	-0.997161	2.11508	-0.249824	-0.577787	-0.363223	-0.392138	0.372215	-0.507426	-0.51147	-0.516457	-0.163954	-0.397135	-0.326664	0.0293975	-0.252812	-0.280897	-0.38182	-0.701156	-0.517267	-0.114645	0.322171
AAGAATCTGCTTCC	B	13.1893	-3.50748	-0.276852	-0.383071	-0.392499	-0.16211	-0.17412	-0.191227	2.337	2.38715	3.08321	-0.0733474	-0.277826	-0.415434	-0.268261	-0.351006	-0.374893	-0.487055	-0.245591	-0.353333	-0.255764	1.72727	-0.243163	-0.409433	-0.202007	-0.0917369	-0.174327	1.48091	-0.467304	-0.68304	-0.577787	-0.310694	-0.392138	2.93825	2.84333	2.52225	2.81209	2.81703	-0.397135	-0.768861	-0.883725	-0.857207	-0.662163	-0.246757	0.617438	-0.517267	-0.0109689	-1.04159
AAGAATCTGTAAAG	CD4TN	-1.07286	0.135876	-0.276852	-0.383071	-0.392499	-0.16211	-0.17412	-0.191227	-0.423622	-0.465753	-0.314266	-0.0733474	-0.277826	-0.415434	-0.268261	-0.351006	-0.374893	-0.487055	-0.245591	-0.353333	-0.255764	-0.592315	-0.243163	-0.409433	-0.202007	-0.0917369	-0.174327	0.641264	-0.467304	-0.213579	-0.577787	-0.273567	-0.392138	-0.883037	-0.507426	-0.423731	-0.394201	-0.514136	-0.397135	-0.193687	-0.419885	-0.501701	-0.318602	-0.445987	-0.191269	-0.517267	-0.186943	-0.32623
AAGAATCTGTAGGG	CD8TN	-2.51975	4.14838	-0.276852	-0.383071	-0.392499	-0.16211	-0.17412	-0.191227	1.96632	-0.465753	-0.314266	-0.0733474	-0.277826	-0.415434	-0.268261	-0.351006	-0.374893	-0.487055	-0.245591	2.61369	-0.255764	-0.592315	-0.243163	-0.409433	-0.202007	-0.0917369	-0.174327	-0.997161	-0.467304	-0.174515	0.241704	-0.173781	-0.392138	-0.883037	-0.507426	-0.274484	-0.490483	-0.514136	-0.397135	-0.768861	-0.443314	-0.259494	-0.359949	-0.369482	-0.858163	2.66173	2.5104	2.53151
AAGAATCTTACGAC	B	10.9622	-2.93404	-0.276852	-0.383071	-0.392499	-0.16211	-0.17412	-0.191227	2.57816	1.98795	3.07029	-0.0733474	-0.277826	-0.415434	-0.268261	-0.351006	-0.374893	-0.487055	-0.245591	-0.353333	-0.255764	1.71845	-0.243163	-0.409433	-0.202007	-0.0917369	-0.174327	1.3149	-0.467304	-0.68304	-0.577787	-0.382249	-0.392138	2.00873	2.60575	2.42735	2.32414	2.38267	-0.397135	-0.768861	-0.883725	-0.857207	-0.662163	-0.326194	0.482527	-0.517267	-0.213234	-1.04159
AAGAATCTTACGAC.1	NK	-6.18141	12.716	-0.276852	-0.383071	-0.392499	-0.16211	-0.17412	-0.191227	-0.423622	-0.465753	-0.314266	13.8341	3.46314	2.56684	3.65237	2.58568	2.17422	-0.487055	-0.245591	-0.353333	-0.255764	-0.592315	-0.243163	-0.409433	-0.202007	-0.0917369	-0.174327	-0.997161	-0.467304	-0.68304	-0.064708	-0.230693	-0.392138	-0.883037	-0.507426	-0.366104	-0.450348	-0.514136	2.37872	2.48369	2.13636	3.08225	2.37374	2.48962	2.39149	-0.134845	-0.495831	-0.437142
AAGAATCTTCTGGA	Monocyte	13.3781	12.5576	3.48438	2.28633	2.4609	-0.16211	-0.17412	-0.191227	-0.423622	-0.465753	-0.314266	-0.0733474	-0.277826	-0.415434	-0.268261	-0.351006	-0.374893	-0.487055	-0.245591	-0.353333	-0.255764	-0.592315	-0.243163	-0.409433	-0.202007	-0.0917369	-0.174327	1.06515	-0.467304	1.89556	2.05487	1.6958	2.09213	0.0967726	0.244415	-0.212534	-0.492655	-0.514136	-0.397135	-0.25972	-0.432113	-0.164662	-0.662163	-0.230135	-1.36781	-0.0704557	-0.863724	-0.0321959
AAGAATCTTGACTG	CD4TCM	2.28867	5.24132	-0.276852	-0.383071	-0.392499	-0.16211	-0.17412	-0.191227	-0.423622	-0.465753	-0.314266	-0.0733474	-0.277826	2.28014	-0.268261	-0.351006	-0.374893	-0.487055	-0.245591	-0.353333	-0.255764	-0.592315	-0.243163	-0.409433	-0.202007	-0.0917369	-0.174327	0.947795	2.16812	-0.115394	-0.577787	-0.750278	-0.392138	0.13388	-0.507426	-0.516991	-0.578586	-0.220559	-0.397135	-0.195249	0.0110933	-0.261031	-0.22655	-0.385854	-0.587253	-0.517267	-0.132403	-0.381519
AAGAATCTTTTGGG	CD8TN	-2.8552	4.34159	-0.276852	-0.383071	-0.392499	-0.16211	-0.17412	-0.191227	-0.423622	-0.465753	-0.314266	-0.0733474	-0.277826	-0.415434	-0.268261	-0.351006	-0.374893	-0.487055	-0.245591	3.04094	-0.255764	-0.592315	-0.243163	2.31166	-0.202007	-0.0917369	-0.174327	-0.997161	-0.467304	-0.196579	0.0699217	0.0047495	-0.392138	-0.883037	-0.507426	-0.298592	-0.503846	-0.514136	-0.397135	-0.768861	-0.347924	-0.151503	-0.155943	-0.413872	-0.853116	2.13653	2.52054	2.12607
AAGACAGAAACCTG	CD4TCM	1.67597	3.11733	-0.276852	-0.383071	-0.392499	-0.16211	-0.17412	-0.191227	-0.423622	-0.465753	-0.314266	-0.0733474	-0.277826	-0.415434	-0.268261	-0.351006	-0.374893	-0.487055	-0.245591	-0.353333	-0.255764	1.78165	-0.243163	2.28998	-0.202007	-0.0917369	-0.174327	-0.997161	1.98979	-0.318727	-0.577787	-0.719952	-0.392138	0.214743	-0.507426	-0.202893	-0.427182	-0.260202	-0.397135	-0.278263	-0.0942396	-0.346965	-0.341443	-0.463979	-0.124566	-0.517267	-0.0328504	-0.238155
AAGACAGAACCATG.1	NK	-8.07216	12.3239	-0.276852	-0.383071	-0.392499	-0.16211	-0.17412	-0.191227	-0.423622	1.79003	-0.314266	-0.0733474	3.37546	2.61975	-0.268261	2.51686	2.65714	-0.487055	-0.245591	-0.353333	-0.255764	-0.592315	-0.243163	-0.409433	-0.202007	-0.0917369	-0.174327	0.722125	-0.467304	-0.68304	0.0216981	-0.125515	-0.392138	-0.883037	-0.507426	-0.433453	-0.457401	-0.514136	2.29574	2.34006	1.95818	1.96027	2.49179	2.27533	2.42953	-0.251829	-0.489525	-0.219865
AAGACAGAAGCGTT	CD8TN	-1.85646	3.75482	-0.276852	-0.383071	-0.392499	-0.16211	-0.17412	-0.191227	-0.423622	-0.465753	-0.314266	-0.0733474	-0.277826	-0.415434	-0.268261	-0.351006	-0.374893	2.00631	-0.245591	-0.353333	3.65405	1.61167	-0.243163	-0.409433	-0.202007	-0.0917369	-0.174327	-0.997161	2.06034	-0.34127	0.187836	0.155158	-0.392138	-0.883037	-0.507426	-0.267458	-0.428674	-0.514136	-0.397135	-0.768861	-0.264078	-0.243544	-0.183636	-0.328161	-0.731574	2.53558	2.14601	1.7969
AAGACAGAATCGAC	CD4Treg	2.11076	0.957547	-0.276852	-0.383071	-0.392499	-0.16211	-0.17412	-0.191227	-0.423622	-0.465753	-0.314266	-0.0733474	-0.277826	-0.415434	3.94607	-0.351006	-0.374893	-0.487055	-0.245591	-0.353333	-0.255764	-0.592315	-0.243163	-0.409433	-0.202007	11.5332	-0.174327	-0.997161	-0.467304	-0.240194	-0.577787	-0.182422	-0.392138	0.386919	-0.507426	-0.426843	-0.109274	-0.029795	-0.397135	-0.283259	-0.172876	-0.365956	-0.0195267	-0.658578	-0.115727	-0.517267	-0.457406	-0.317741
AAGACAGACCACCT	CD4TN	-2.43295	0.685812	-0.276852	-0.383071	-0.392499	-0.16211	-0.17412	-0.191227	-0.423622	-0.465753	-0.314266	-0.0733474	-0.277826	-0.415434	-0.268261	-0.351006	-0.374893	-0.487055	-0.245591	-0.353333	-0.255764	1.5806	3.86582	-0.409433	-0.202007	-0.0917369	-0.174327	0.588617	2.02471	-0.317919	-0.577787	-0.520158	-0.392138	-0.883037	-0.507426	-0.40475	-0.399039	-0.514136	-0.397135	-0.238196	-0.324329	-0.302288	-0.21458	-0.403271	-0.385372	-0.517267	-0.477109	-0.0842359
AAGACAGACCTTGC.1	CD4TCM	3.90307	3.55196	-0.276852	-0.383071	-0.392499	-0.16211	-0.17412	-0.191227	-0.423622	-0.465753	-0.314266	-0.0733474	-0.277826	-0.415434	-0.268261	-0.351006	-0.374893	-0.487055	-0.245591	-0.353333	-0.255764	-0.592315	-0.243163	-0.409433	-0.202007	-0.0917369	-0.174327	-0.997161	-0.467304	-0.222451	-0.577787	-0.641369	-0.392138	0.148775	-0.507426	-0.535773	-0.405456	-0.146983	-0.397135	-0.301745	0.307695	-0.371154	-0.25509	-0.363086	-0.149004	-0.517267	-0.179787	-0.0394254
AAGACAGACGGAGA	CD8TN	-3.28451	4.04373	-0.276852	-0.383071	-0.392499	-0.16211	-0.17412	-0.191227	-0.423622	-0.465753	-0.314266	-0.0733474	-0.277826	-0.415434	-0.268261	-0.351006	-0.374893	-0.487055	3.85884	2.97952	-0.255764	1.5217	-0.243163	-0.409433	-0.202007	-0.0917369	-0.174327	-0.997161	2.22262	-0.232201	0.0947654	-0.192236	-0.392138	-0.883037	-0.507426	-0.274883	-0.445691	-0.514136	-0.397135	-0.768861	-0.377722	-0.2476	-0.186257	-0.467302	-1.12501	2.69409	2.51984	2.62378
AAGACAGACTCTAT	CD4TCM	7.10511	5.02721	-0.276852	-0.383071	-0.392499	-0.16211	-0.17412	-0.191227	-0.423622	-0.465753	-0.314266	-0.0733474	-0.277826	-0.415434	-0.268261	-0.351006	-0.374893	1.74518	-0.245591	-0.353333	-0.255764	-0.592315	-0.243163	-0.409433	-0.202007	-0.0917369	-0.174327	-0.997161	2.0609	-0.317242	-0.577787	-0.307465	-0.392138	0.239364	-0.507426	-0.567752	-0.538848	-0.219089	-0.397135	-0.354283	0.0819839	-0.36681	-0.333352	-0.449795	0.222665	-0.517267	-0.186307	-0.436496
AAGACAGAGACACT	CD8TN	-1.94607	3.14858	-0.276852	-0.383071	-0.392499	-0.16211	-0.17412	-0.191227	-0.423622	-0.465753	-0.314266	-0.0733474	-0.277826	-0.415434	-0.268261	-0.351006	-0.374893	-0.487055	-0.245591	2.50282	3.51589	-0.592315	-0.243163	2.26936	-0.202007	-0.0917369	-0.174327	-0.997161	1.97102	-0.00206024	0.19633	-0.114809	-0.392138	-0.883037	-0.507426	-0.244598	-0.456052	-0.514136	-0.397135	-0.768861	-0.245492	-0.0797131	-0.165081	-0.383355	-1.20936	2.235	2.25221	1.61584
AAGACAGAGATGAA	CD4Treg	-1.88148	1.50846	-0.276852	-0.383071	-0.392499	-0.16211	-0.17412	-0.191227	-0.423622	-0.465753	-0.314266	-0.0733474	-0.277826	-0.415434	-0.268261	-0.351006	-0.374893	-0.487055	-0.245591	2.61668	-0.255764	-0.592315	-0.243163	2.37615	-0.202007	-0.0917369	-0.174327	0.61631	2.06823	-0.201299	-0.577787	-0.0897536	-0.392138	0.343596	-0.507426	-0.387474	-0.0968835	-0.196238	-0.397135	-0.275633	-0.405031	-0.14214	-0.321961	-0.658578	-0.0319783	-0.517267	-0.396184	-0.428776
AAGACAGAGTTTCT	NK	-4.10098	13.2492	-0.276852	-0.383071	-0.392499	-0.16211	-0.17412	-0.191227	-0.423622	-0.465753	-0.314266	-0.0733474	-0.277826	2.57039	3.90187	-0.351006	2.76664	2.13054	-0.245591	-0.353333	-0.255764	-0.592315	-0.243163	-0.409433	-0.202007	-0.0917369	-0.174327	0.860453	-0.467304	-0.68304	-0.060333	-0.733154	-0.392138	-0.883037	-0.507426	-0.423352	-0.164639	-0.514136	2.81485	2.06464	2.22066	2.60063	2.44647	2.77579	2.24695	-0.250803	-0.547241	-0.501857
AAGACAGATATTCC	CD4TN	2.25151	-2.04647	-0.276852	-0.383071	-0.392499	-0.16211	-0.17412	-0.191227	-0.423622	-0.465753	-0.314266	-0.0733474	-0.277826	-0.415434	-0.268261	-0.351006	-0.374893	-0.487055	-0.245591	-0.353333	-0.255764	1.9541	-0.243163	-0.409433	-0.202007	-0.0917369	-0.174327	-0.997161	-0.467304	-0.222494	-0.577787	-0.474642	-0.392138	-0.883037	-0.507426	-0.278228	-0.562418	-0.514136	-0.397135	-0.195728	0.0199251	-0.264162	-0.332713	-0.325343	-0.609441	-0.517267	-0.469661	-0.369552
AAGACAGATTCTAC	CD4TN	-0.424431	-1.10537	-0.276852	-0.383071	-0.392499	-0.16211	-0.17412	-0.191227	-0.423622	-0.465753	-0.314266	-0.0733474	-0.277826	-0.415434	-0.268261	-0.351006	-0.374893	-0.487055	-0.245591	-0.353333	-0.255764	1.72693	-0.243163	-0.409433	-0.202007	-0.0917369	-0.174327	-0.997161	-0.467304	-0.300772	-0.577787	-0.271895	-0.392138	-0.883037	-0.507426	-0.434031	-0.47909	-0.514136	-0.397135	-0.37542	-0.372356	-0.458435	-0.225111	-0.383273	0.164766	-0.517267	-0.326887	-0.479099
AAGAGATGCCCGTT	CD4TCM	5.48364	4.13117	-0.276852	-0.383071	-0.392499	-0.16211	-0.17412	-0.191227	-0.423622	-0.465753	-0.314266	-0.0733474	-0.277826	-0.415434	-0.268261	-0.351006	-0.374893	1.80318	-0.245591	-0.353333	-0.255764	-0.592315	-0.243163	-0.409433	-0.202007	-0.0917369	-0.174327	-0.997161	2.38536	-0.214285	-0.577787	-0.606578	-0.392138	0.160524	-0.507426	-0.527095	-0.244032	-0.142434	-0.397135	-0.29497	0.134033	-0.294863	-0.247219	-0.357373	0.255454	-0.517267	-0.00561102	-0.0231778
AAGAGATGCGCAAT	CD4Treg	6.56602	2.45317	-0.276852	-0.383071	-0.392499	-0.16211	-0.17412	-0.191227	-0.423622	2.22016	-0.314266	-0.0733474	-0.277826	-0.415434	-0.268261	-0.351006	-0.374893	-0.487055	-0.245591	-0.353333	-0.255764	-0.592315	-0.243163	-0.409433	-0.202007	-0.0917369	-0.174327	0.580982	-0.467304	-0.311347	-0.577787	-0.456	-0.392138	0.392048	-0.507426	-0.268112	-0.00882841	-0.234946	-0.397135	-0.0141378	-0.507755	-0.360677	-0.262607	-0.658578	0.19138	-0.517267	-0.282908	-0.36287
AAGAGATGCTACGA	CD4Treg	-0.603279	-2.47054	-0.276852	-0.383071	-0.392499	-0.16211	-0.17412	-0.191227	-0.423622	-0.465753	-0.314266	-0.0733474	-0.277826	-0.415434	-0.268261	-0.351006	-0.374893	-0.487055	-0.245591	-0.353333	-0.255764	-0.592315	-0.243163	-0.409433	-0.202007	-0.0917369	-0.174327	-0.997161	2.16555	-0.212679	-0.577787	-0.466302	-0.392138	0.424963	-0.507426	-0.399605	-0.342381	-0.211127	-0.397135	0.177316	-0.567714	-0.399643	-0.16923	-0.658578	0.14239	-0.517267	-0.485269	-0.367162
AAGAGATGCTGTGA	B	13.4538	-3.24232	-0.276852	-0.383071	-0.392499	-0.16211	-0.17412	-0.191227	2.1114	2.26781	3.11707	-0.0733474	-0.277826	-0.415434	-0.268261	-0.351006	-0.374893	-0.487055	-0.245591	-0.353333	-0.255764	-0.592315	-0.243163	-0.409433	-0.202007	-0.0917369	-0.174327	1.27422	-0.467304	-0.68304	-0.577787	-0.538676	-0.392138	1.90009	2.34611	2.61596	2.53137	2.62478	-0.397135	-0.768861	-0.883725	-0.857207	-0.662163	-0.283604	0.151172	-0.517267	-0.145296	-1.04159
AAGAGATGGAAAGT	Monocyte	13.9601	14.2191	3.5285	2.61889	2.75383	-0.16211	-0.17412	-0.191227	-0.423622	-0.465753	-0.314266	-0.0733474	-0.277826	-0.415434	-0.268261	-0.351006	-0.374893	-0.487055	-0.245591	-0.353333	-0.255764	-0.592315	-0.243163	-0.409433	-0.202007	-0.0917369	-0.174327	0.987289	-0.467304	2.66881	2.81948	2.59495	2.53938	0.317904	0.645501	-0.230516	-0.237821	-0.514136	-0.397135	-0.0428182	-0.400368	-0.297661	-0.662163	-0.354177	-1.22765	-0.119791	-0.863724	-0.111084
AAGAGATGGGATCT	CD4Treg	2.13165	0.275281	-0.276852	-0.383071	-0.392499	-0.16211	-0.17412	-0.191227	-0.423622	-0.465753	-0.314266	-0.0733474	-0.277826	-0.415434	-0.268261	-0.351006	-0.374893	-0.487055	-0.245591	-0.353333	-0.255764	-0.592315	-0.243163	-0.409433	-0.202007	-0.0917369	-0.174327	-0.997161	2.27235	-0.258659	-0.577787	-0.489484	-0.392138	-0.0902268	-0.507426	-0.386682	-0.143912	-0.154984	-0.397135	-0.304746	-0.335987	-0.387712	-0.159692	-0.658578	0.524269	-0.517267	-0.335609	-0.349143
AAGATGGAACGCTA	CD8TN	-2.24722	2.64523	-0.276852	-0.383071	-0.392499	-0.16211	-0.17412	-0.191227	-0.423622	-0.465753	-0.314266	-0.0733474	-0.277826	-0.415434	-0.268261	-0.351006	-0.374893	-0.487055	-0.245591	2.54907	-0.255764	-0.592315	-0.243163	-0.409433	-0.202007	-0.0917369	-0.174327	-0.997161	-0.467304	-0.191174	0.226234	-0.0053828	-0.392138	-0.883037	-0.507426	-0.399442	-0.448125	-0.514136	-0.397135	-0.768861	-0.393098	-0.204795	-0.255436	-0.443862	-0.883327	2.42758	2.37652	2.31064
AAGATGGACCATAG	B	11.5488	-3.32808	-0.276852	-0.383071	-0.392499	-0.16211	-0.17412	-0.191227	2.35493	2.50686	3.10746	-0.0733474	-0.277826	-0.415434	-0.268261	-0.351006	-0.374893	-0.487055	-0.245591	-0.353333	-0.255764	-0.592315	-0.243163	-0.409433	-0.202007	-0.0917369	-0.174327	1.35152	-0.467304	-0.68304	-0.577787	-0.58719	-0.392138	1.20559	2.43713	2.4086	2.44216	2.34621	-0.397135	-0.768861	-0.883725	-0.857207	-0.662163	-0.35873	0.243833	-0.517267	-0.114883	-1.04159
AAGATGGACGTAAC	CD4TCM	3.76828	3.94478	-0.276852	-0.383071	-0.392499	-0.16211	-0.17412	-0.191227	-0.423622	-0.465753	-0.314266	-0.0733474	-0.277826	-0.415434	-0.268261	-0.351006	-0.374893	-0.487055	-0.245591	-0.353333	-0.255764	1.54197	3.79276	-0.409433	-0.202007	-0.0917369	-0.174327	-0.997161	-0.467304	-0.379005	-0.577787	-0.503947	-0.392138	0.427446	-0.507426	-0.521494	-0.525728	-0.176556	-0.397135	-0.0988927	0.350901	-0.283859	-0.232853	-0.388996	0.0523019	-0.517267	-0.0911403	-0.483393
AAGATGGAGACAGG	CD4TN	-1.45245	-2.02015	-0.276852	-0.383071	-0.392499	-0.16211	-0.17412	-0.191227	-0.423622	-0.465753	-0.314266	-0.0733474	-0.277826	-0.415434	-0.268261	-0.351006	-0.374893	-0.487055	-0.245591	-0.353333	-0.255764	1.65717	-0.243163	3.00848	-0.202007	-0.0917369	-0.174327	-0.997161	-0.467304	-0.327379	-0.577787	-0.339823	-0.392138	-0.883037	-0.507426	-0.346597	-0.293025	-0.514136	-0.397135	-0.172427	-0.0286618	-0.312507	-0.149498	-0.297007	-0.0673864	-0.517267	-0.363724	-0.188886
AAGATGGAGAGGTG	CD4TCM	1.9796	5.23279	-0.276852	-0.383071	-0.392499	-0.16211	-0.17412	-0.191227	-0.423622	1.91382	-0.314266	-0.0733474	-0.277826	-0.415434	-0.268261	-0.351006	-0.374893	2.04814	-0.245591	-0.353333	-0.255764	-0.592315	-0.243163	-0.409433	-0.202007	-0.0917369	-0.174327	-0.997161	-0.467304	-0.13147	-0.577787	-0.630227	-0.392138	0.224375	-0.507426	-0.525904	-0.53389	-0.178944	-0.397135	-0.34645	-0.109242	-0.277988	-0.349237	-0.435788	-0.353861	-0.517267	-0.226934	0.135896
AAGATGGAGTCATG	CD4TN	-1.54472	-0.0560566	-0.276852	-0.383071	-0.392499	-0.16211	-0.17412	-0.191227	-0.423622	-0.465753	-0.314266	-0.0733474	-0.277826	-0.415434	-0.268261	-0.351006	-0.374893	-0.487055	-0.245591	-0.353333	-0.255764	1.58327	-0.243163	-0.409433	-0.202007	-0.0917369	-0.174327	-0.997161	-0.467304	-0.292692	-0.577787	-0.290003	-0.392138	-0.883037	-0.507426	-0.327889	-0.206774	-0.514136	-0.397135	-0.131419	-0.226267	-0.511998	-0.23457	-0.349805	-0.331254	-0.517267	-0.456997	-0.141257
AAGATGGATAGTCG	CD8TN	-0.911216	4.81412	-0.276852	-0.383071	-0.392499	-0.16211	-0.17412	-0.191227	-0.423622	-0.465753	-0.314266	-0.0733474	-0.277826	-0.415434	-0.268261	-0.351006	-0.374893	-0.487055	-0.245591	3.24094	-0.255764	-0.592315	-0.243163	-0.409433	-0.202007	-0.0917369	-0.174327	-0.997161	-0.467304	-0.219989	0.0999399	0.00837486	-0.392138	-0.883037	-0.507426	-0.240705	-0.461967	-0.514136	-0.397135	-0.768861	-0.298803	-0.23516	-0.238359	-0.317792	-0.933318	2.02541	1.86807	2.1774
AAGATGGATCAGGT	Monocyte	13.6764	9.2428	3.60731	2.36608	2.08688	-0.16211	-0.17412	-0.191227	-0.423622	-0.465753	-0.314266	-0.0733474	-0.277826	-0.415434	-0.268261	-0.351006	-0.374893	-0.487055	-0.245591	-0.353333	-0.255764	-0.592315	4.1202	-0.409433	-0.202007	-0.0917369	-0.174327	1.24845	-0.467304	2.91637	2.69376	2.56006	2.6009	0.415962	0.125444	-0.482814	-0.394333	-0.514136	-0.397135	-0.137356	-0.423312	-0.287539	-0.662163	-0.338133	-1.34346	-0.146827	-0.863724	-0.0845588
AAGATGGATCTCTA	CD4Treg	0.48506	-0.445588	-0.276852	-0.383071	-0.392499	-0.16211	-0.17412	-0.191227	-0.423622	-0.465753	-0.314266	-0.0733474	-0.277826	-0.415434	-0.268261	-0.351006	-0.374893	-0.487055	-0.245591	-0.353333	-0.255764	-0.592315	-0.243163	-0.409433	-0.202007	-0.0917369	-0.174327	-0.997161	-0.467304	-0.312638	-0.577787	0.0417663	-0.392138	0.494231	-0.507426	-0.495447	-0.173164	-0.20373	-0.397135	-0.213566	-0.193166	-0.296197	-0.155397	-0.658578	-0.138157	-0.517267	-0.330135	-0.487554
AAGATGGATGTTTC.1	CD8TN	-4.62615	5.18343	-0.276852	-0.383071	-0.392499	-0.16211	-0.17412	-0.191227	-0.423622	-0.465753	-0.314266	-0.0733474	-0.277826	-0.415434	-0.268261	-0.351006	-0.374893	-0.487055	-0.245591	2.94635	3.45068	-0.592315	-0.243163	-0.409433	-0.202007	-0.0917369	-0.174327	-0.997161	1.92887	-0.234992	0.0346212	-0.177912	-0.392138	-0.883037	-0.507426	-0.0511807	-0.487082	-0.514136	-0.397135	-0.768861	-0.327211	-0.316	-0.446365	-0.434898	-0.73807	2.78747	2.78841	2.66766
AAGATGGATTCCGC	B	11.1898	-2.28286	-0.276852	-0.383071	-0.392499	-0.16211	5.65734	5.64444	2.45832	2.56094	-0.314266	-0.0733474	-0.277826	-0.415434	-0.268261	-0.351006	-0.374893	-0.487055	-0.245591	-0.353333	-0.255764	-0.592315	-0.243163	-0.409433	-0.202007	-0.0917369	-0.174327	1.4032	-0.467304	-0.68304	-0.577787	-0.562051	-0.392138	1.91351	2.39532	2.37568	2.53789	2.2599	-0.397135	-0.768861	-0.883725	-0.857207	-0.662163	-0.239479	0.107958	-0.517267	-0.190989	-1.04159
AAGATGGATTGGCA	CD8TN	-0.287038	3.05898	-0.276852	-0.383071	-0.392499	-0.16211	-0.17412	-0.191227	-0.423622	-0.465753	-0.314266	-0.0733474	-0.277826	-0.415434	-0.268261	-0.351006	-0.374893	-0.487055	-0.245591	-0.353333	-0.255764	-0.592315	-0.243163	-0.409433	-0.202007	-0.0917369	-0.174327	-0.997161	2.10057	-0.128028	0.237981	-0.0559715	-0.392138	-0.883037	-0.507426	-0.416714	-0.382312	-0.514136	-0.397135	-0.768861	-0.269706	-0.276453	-0.264421	-0.419102	-0.99013	2.23032	2.29365	2.3955
AAGATTACACCAAC	CD4TCM	2.38966	6.54467	-0.276852	-0.383071	-0.392499	-0.16211	-0.17412	-0.191227	-0.423622	-0.465753	-0.314266	-0.0733474	-0.277826	-0.415434	-0.268261	2.61685	-0.374893	-0.487055	-0.245591	-0.353333	-0.255764	-0.592315	-0.243163	-0.409433	-0.202007	-0.0917369	5.70202	0.607247	2.05399	-0.259663	-0.577787	-0.750541	-0.392138	0.351492	-0.507426	-0.468147	-0.581532	-0.272068	-0.397135	-0.329027	0.427798	-0.19336	-0.347985	-0.47292	0.00272209	-0.517267	-0.0660048	-0.250598
AAGATTACACCCTC	CD4TN	-3.35592	0.730046	-0.276852	-0.383071	-0.392499	-0.16211	-0.17412	-0.191227	-0.423622	-0.465753	-0.314266	-0.0733474	-0.277826	-0.415434	-0.268261	-0.351006	-0.374893	-0.487055	-0.245591	-0.353333	-0.255764	1.94038	-0.243163	2.31924	-0.202007	-0.0917369	-0.174327	-0.997161	2.01642	-0.272901	-0.577787	-0.621492	-0.392138	-0.883037	-0.507426	-0.272504	-0.411531	-0.514136	-0.397135	-0.252363	-0.405387	-0.317014	-0.270523	-0.344715	-0.386077	-0.517267	-0.430736	-0.410921
AAGATTACAGATGA	B	11.5671	-2.29732	-0.276852	-0.383071	-0.392499	-0.16211	-0.17412	-0.191227	2.38522	2.39267	3.28924	-0.0733474	-0.277826	-0.415434	-0.268261	-0.351006	-0.374893	-0.487055	-0.245591	-0.353333	-0.255764	-0.592315	-0.243163	-0.409433	-0.202007	-0.0917369	-0.174327	1.3204	-0.467304	-0.68304	-0.577787	-0.0263215	-0.392138	1.88519	2.37952	2.68976	2.61977	2.48231	-0.397135	-0.768861	-0.883725	-0.857207	-0.662163	-0.31816	0.164399	-0.517267	-0.137702	-1.04159
AAGATTACAGTACC	CD4TCM	4.52015	5.02739	-0.276852	-0.383071	-0.392499	-0.16211	-0.17412	-0.191227	-0.423622	-0.465753	-0.314266	-0.0733474	-0.277826	-0.415434	-0.268261	-0.351006	-0.374893	-0.487055	-0.245591	-0.353333	-0.255764	1.51418	-0.243163	-0.409433	-0.202007	-0.0917369	-0.174327	-0.997161	2.21399	-0.15871	-0.577787	-0.214622	-0.392138	0.17349	-0.507426	-0.44711	-0.453609	-0.189908	-0.397135	-0.241405	-0.014542	-0.241982	-0.356095	-0.51014	-0.0237638	-0.517267	-0.120171	-0.14336
AAGATTACCACTCC	B	11.5852	-2.95434	-0.276852	-0.383071	-0.392499	-0.16211	-0.17412	-0.191227	2.39296	-0.465753	3.2997	-0.0733474	-0.277826	-0.415434	-0.268261	-0.351006	-0.374893	-0.487055	-0.245591	-0.353333	-0.255764	-0.592315	-0.243163	-0.409433	-0.202007	-0.0917369	-0.174327	1.39938	-0.467304	-0.68304	-0.577787	-0.761761	-0.392138	2.29227	2.01984	2.46468	2.79213	2.36953	-0.397135	-0.768861	-0.883725	-0.857207	-0.662163	-0.308388	0.153465	-0.517267	-0.329753	-1.04159
AAGATTACCACTGA	CD4Treg	-0.261683	1.5028	-0.276852	-0.383071	-0.392499	-0.16211	-0.17412	-0.191227	-0.423622	-0.465753	-0.314266	-0.0733474	-0.277826	-0.415434	-0.268261	-0.351006	-0.374893	-0.487055	-0.245591	-0.353333	-0.255764	1.69706	-0.243163	-0.409433	-0.202007	-0.0917369	-0.174327	-0.997161	2.15828	-0.265566	-0.577787	-0.117636	-0.392138	0.312084	-0.507426	-0.505435	-0.153973	-0.264799	-0.397135	-0.229685	-0.346062	-0.230617	-0.227055	-0.658578	0.0352663	-0.517267	-0.14232	-0.21472
AAGATTACCGAGAG	Monocyte	14.1674	12.6878	-0.276852	2.52251	2.2408	-0.16211	-0.17412	-0.191227	-0.423622	-0.465753	-0.314266	-0.0733474	-0.277826	-0.415434	-0.268261	-0.351006	-0.374893	-0.487055	-0.245591	-0.353333	-0.255764	-0.592315	-0.243163	-0.409433	-0.202007	-0.0917369	-0.174327	1.27649	-0.467304	2.61857	2.53808	3.16197	2.5247	0.136519	0.264521	-0.414966	-0.480849	-0.514136	-0.397135	-0.246075	-0.420028	-0.245019	-0.662163	-0.380728	-1.35689	0.00547927	-0.863724	-0.137003
AAGATTACCGCAAT	B	11.4135	-3.70983	-0.276852	-0.383071	-0.392499	-0.16211	-0.17412	-0.191227	2.48402	2.24361	-0.314266	-0.0733474	-0.277826	-0.415434	-0.268261	-0.351006	-0.374893	-0.487055	-0.245591	-0.353333	-0.255764	-0.592315	-0.243163	-0.409433	-0.202007	-0.0917369	-0.174327	1.38705	-0.467304	-0.68304	-0.577787	-0.596509	-0.392138	1.71638	2.08899	2.3602	2.24264	2.4245	-0.397135	-0.768861	-0.883725	-0.857207	-0.662163	-0.321011	0.18138	-0.517267	-0.26601	-1.04159
AAGATTACGGGCAA	CD4TCM	4.25119	3.68292	-0.276852	-0.383071	-0.392499	-0.16211	-0.17412	-0.191227	-0.423622	-0.465753	-0.314266	-0.0733474	-0.277826	1.9988	-0.268261	-0.351006	-0.374893	-0.487055	-0.245591	-0.353333	-0.255764	-0.592315	3.64874	-0.409433	-0.202007	-0.0917369	-0.174327	-0.997161	-0.467304	-0.391541	-0.577787	-0.744299	-0.392138	0.0894627	-0.507426	-0.534167	-0.592267	-0.189949	-0.397135	-0.417246	0.39517	-0.369789	-0.154171	-0.395527	-0.521275	-0.517267	0.123225	-0.390087
AAGATTACTAAGGA	B	13.3536	-3.91531	-0.276852	-0.383071	-0.392499	-0.16211	-0.17412	-0.191227	2.89324	2.0984	-0.314266	-0.0733474	-0.277826	-0.415434	-0.268261	-0.351006	-0.374893	-0.487055	-0.245591	-0.353333	-0.255764	-0.592315	-0.243163	-0.409433	-0.202007	-0.0917369	-0.174327	1.47028	-0.467304	-0.68304	-0.577787	-0.394111	-0.392138	1.77727	1.74995	2.71375	2.27407	1.76571	-0.397135	-0.768861	-0.883725	-0.857207	-0.662163	-0.274077	-0.287269	-0.517267	-0.153107	-1.04159
AAGATTACTAGTCG	CD4TCM	5.08915	5.91711	-0.276852	-0.383071	-0.392499	-0.16211	-0.17412	-0.191227	-0.423622	-0.465753	-0.314266	-0.0733474	-0.277826	-0.415434	-0.268261	-0.351006	-0.374893	-0.487055	-0.245591	-0.353333	-0.255764	-0.592315	-0.243163	-0.409433	4.56043	-0.0917369	-0.174327	0.509464	1.90032	-0.271382	-0.577787	-0.520653	-0.392138	0.691889	-0.507426	-0.528088	-0.543388	-0.132586	-0.397135	-0.291402	0.0757198	-0.225551	-0.451606	-0.358043	0.143206	-0.517267	0.0135576	0.104476
AAGATTACTCTAGG	Monocyte	13.8545	13.6127	3.35292	2.3355	2.44979	-0.16211	-0.17412	-0.191227	-0.423622	-0.465753	-0.314266	-0.0733474	-0.277826	-0.415434	-0.268261	-0.351006	-0.374893	-0.487055	-0.245591	-0.353333	-0.255764	-0.592315	4.2437	-0.409433	-0.202007	-0.0917369	-0.174327	0.903498	-0.467304	2.60363	2.45863	2.54863	2.61209	-0.226992	0.197533	-0.446076	-0.38145	-0.514136	-0.397135	-0.209343	-0.299667	-0.373564	-0.662163	-0.404782	-1.20674	-0.162692	-0.863724	0.0498547
AAGATTACTCTTCA	CD8TN	-3.42224	4.57181	-0.276852	-0.383071	-0.392499	-0.16211	-0.17412	-0.191227	-0.423622	-0.465753	-0.314266	-0.0733474	-0.277826	-0.415434	-0.268261	-0.351006	-0.374893	-0.487055	3.83549	2.78136	-0.255764	-0.592315	-0.243163	-0.409433	-0.202007	-0.0917369	-0.174327	-0.997161	-0.467304	-0.167315	0.124314	0.0639841	-0.392138	-0.883037	-0.507426	-0.134164	-0.514905	-0.514136	-0.397135	-0.768861	-0.138801	-0.234656	-0.278558	-0.35747	-1.0368	2.16992	2.28158	2.89266
AAGATTACTGCCAA	B	11.4842	-4.03184	-0.276852	-0.383071	-0.392499	-0.16211	-0.17412	-0.191227	2.37173	2.42123	-0.314266	-0.0733474	-0.277826	-0.415434	-0.268261	-0.351006	-0.374893	-0.487055	-0.245591	-0.353333	-0.255764	1.75935	-0.243163	-0.409433	-0.202007	-0.0917369	-0.174327	1.41024	-0.467304	-0.68304	-0.577787	-0.685215	-0.392138	0.74282	2.20869	2.59854	2.21465	2.71054	-0.397135	-0.768861	-0.883725	-0.857207	-0.662163	-0.16359	0.397556	-0.517267	0.0401473	-1.04159
AAGATTACTTCGCC	NK	-6.09732	12.9719	-0.276852	-0.383071	-0.392499	-0.16211	-0.17412	-0.191227	-0.423622	-0.465753	-0.314266	-0.0733474	3.85064	2.55957	-0.268261	3.07278	2.7097	1.96693	-0.245591	-0.353333	-0.255764	-0.592315	-0.243163	-0.409433	-0.202007	-0.0917369	-0.174327	-0.997161	-0.467304	-0.68304	0.255201	-0.783642	-0.392138	-0.883037	-0.507426	-0.496862	-0.414649	-0.514136	1.5799	2.47355	2.71683	2.25116	2.56191	2.42655	2.30714	-0.160953	-0.313145	-0.367847
AAGCAAGACGCAAT	B	11.9329	-2.11137	-0.276852	-0.383071	-0.392499	-0.16211	-0.17412	-0.191227	2.44287	2.6953	3.36725	-0.0733474	-0.277826	-0.415434	-0.268261	-0.351006	-0.374893	-0.487055	-0.245591	-0.353333	-0.255764	1.9212	-0.243163	-0.409433	-0.202007	-0.0917369	-0.174327	1.43305	-0.467304	-0.68304	-0.577787	-0.613299	-0.392138	1.45809	2.14401	2.51851	2.18415	2.19189	-0.397135	-0.768861	-0.883725	-0.857207	-0.662163	-0.282147	-0.0289564	-0.517267	-0.0735851	-1.04159
AAGCAAGACGCCTT	CD4TCM	5.8804	5.67218	-0.276852	-0.383071	-0.392499	-0.16211	-0.17412	-0.191227	-0.423622	1.74202	-0.314266	-0.0733474	-0.277826	-0.415434	-0.268261	-0.351006	-0.374893	1.8651	-0.245591	-0.353333	-0.255764	-0.592315	-0.243163	-0.409433	-0.202007	-0.0917369	-0.174327	-0.997161	-0.467304	-0.207643	-0.577787	-0.284519	-0.392138	0.0775793	-0.507426	-0.426283	-0.396063	-0.302489	-0.397135	-0.34442	0.00105071	-0.293898	-0.193152	-0.283157	-0.00145101	-0.517267	-0.175249	-0.119324
AAGCAAGAGAAAGT	CD8TN	-0.261198	4.85323	-0.276852	-0.383071	-0.392499	-0.16211	-0.17412	-0.191227	-0.423622	-0.465753	-0.314266	-0.0733474	-0.277826	-0.415434	-0.268261	-0.351006	-0.374893	-0.487055	4.17892	-0.353333	-0.255764	1.91814	-0.243163	-0.409433	-0.202007	-0.0917369	-0.174327	-0.997161	-0.467304	-0.362213	0.168694	-0.182037	-0.392138	-0.883037	-0.507426	-0.407401	-0.271324	-0.514136	-0.397135	-0.768861	-0.25365	-0.338776	-0.381809	-0.372782	-0.841324	2.11817	2.19672	2.76195
AAGCAAGAGAACCT	CD4Treg	0.844254	0.0814382	-0.276852	-0.383071	-0.392499	-0.16211	-0.17412	-0.191227	-0.423622	-0.465753	-0.314266	-0.0733474	-0.277826	-0.415434	-0.268261	-0.351006	-0.374893	-0.487055	-0.245591	-0.353333	-0.255764	1.72419	-0.243163	-0.409433	-0.202007	-0.0917369	-0.174327	-0.997161	-0.467304	-0.248585	-0.577787	-0.18816	-0.392138	0.0776323	-0.507426	-0.434554	-0.113831	-0.200523	-0.397135	-0.207795	-0.477643	-0.120333	-0.387776	-0.658578	0.0500219	-0.517267	-0.465205	-0.181271
AAGCAAGAGGATTC	CD4TCM	5.76977	5.02633	-0.276852	-0.383071	1.66485	-0.16211	-0.17412	-0.191227	-0.423622	-0.465753	-0.314266	-0.0733474	-0.277826	-0.415434	-0.268261	-0.351006	-0.374893	1.89643	-0.245591	-0.353333	-0.255764	-0.592315	-0.243163	-0.409433	-0.202007	-0.0917369	-0.174327	-0.997161	2.2144	-0.43882	-0.577787	-0.725566	-0.392138	0.322302	-0.507426	-0.568033	-0.634813	-0.223176	-0.397135	-0.28384	0.0829334	-0.157031	-0.189409	-0.315409	-0.139023	-0.517267	-0.214831	-0.00852468
AAGCAAGATCCAGA	B	12.8766	-2.85982	-0.276852	-0.383071	-0.392499	-0.16211	-0.17412	-0.191227	2.25512	2.16289	2.97243	-0.0733474	-0.277826	-0.415434	-0.268261	-0.351006	-0.374893	-0.487055	-0.245591	-0.353333	-0.255764	-0.592315	-0.243163	-0.409433	-0.202007	-0.0917369	-0.174327	1.39446	-0.467304	-0.68304	-0.577787	-0.4747	-0.392138	2.02208	2.61858	2.51608	2.75907	2.21575	-0.397135	-0.768861	-0.883725	-0.857207	-0.662163	-0.357284	1.1423	-0.517267	-0.130754	-1.04159
AAGCAAGATGCTGA	CD8TN	-3.3216	3.25624	-0.276852	-0.383071	-0.392499	-0.16211	-0.17412	-0.191227	-0.423622	-0.465753	-0.314266	-0.0733474	-0.277826	-0.415434	-0.268261	-0.351006	-0.374893	-0.487055	-0.245591	2.51914	-0.255764	-0.592315	-0.243163	2.28467	-0.202007	-0.0917369	-0.174327	-0.997161	1.98495	-0.286589	0.0267468	-0.111892	-0.392138	-0.883037	-0.507426	-0.278493	-0.455102	-0.514136	-0.397135	-0.768861	-0.445743	-0.134686	-0.195102	-0.439209	-0.969202	1.94344	2.50811	2.44026
AAGCAAGATGGTTG	CD8TN	-0.168157	4.00861	-0.276852	-0.383071	-0.392499	-0.16211	-0.17412	-0.191227	-0.423622	-0.465753	-0.314266	-0.0733474	-0.277826	-0.415434	-0.268261	-0.351006	-0.374893	-0.487055	4.19446	-0.353333	-0.255764	1.69456	-0.243163	-0.409433	-0.202007	-0.0917369	-0.174327	-0.997161	-0.467304	-0.156824	0.121137	-0.135067	-0.392138	-0.883037	-0.507426	-0.390236	-0.458071	-0.514136	-0.397135	-0.768861	-0.433134	-0.240227	-0.167092	-0.403935	-0.935599	1.84532	1.72917	2.21391
AAGCAAGATTATCC	CD4Treg	2.4446	0.696759	-0.276852	-0.383071	-0.392499	-0.16211	-0.17412	-0.191227	-0.423622	-0.465753	-0.314266	-0.0733474	-0.277826	-0.415434	-0.268261	-0.351006	-0.374893	-0.487055	-0.245591	-0.353333	-0.255764	-0.592315	-0.243163	-0.409433	5.11563	-0.0917369	-0.174327	0.953026	-0.467304	-0.223259	-0.577787	-0.154393	-0.392138	0.550569	-0.507426	-0.409321	-0.133217	-0.223741	-0.397135	-0.407557	-0.363519	-0.491007	-0.297124	-0.658578	0.131161	-0.517267	-0.428516	-0.242214
AAGCAAGATTCTAC	Monocyte	14.0318	12.6125	3.45194	2.26528	2.21391	-0.16211	-0.17412	-0.191227	-0.423622	-0.465753	-0.314266	-0.0733474	-0.277826	-0.415434	-0.268261	-0.351006	-0.374893	-0.487055	-0.245591	-0.353333	-0.255764	-0.592315	-0.243163	-0.409433	-0.202007	-0.0917369	-0.174327	1.1743	-0.467304	1.99761	2.38348	2.72831	2.50652	0.105347	0.59162	-0.123409	-0.490106	-0.514136	-0.397135	-0.166148	-0.41945	-0.33673	-0.662163	-0.327637	-1.36311	-0.142258	-0.863724	-0.16496
AAGCACTGAACCAC.1	CD4Treg	3.69961	1.99178	-0.276852	-0.383071	-0.392499	-0.16211	-0.17412	-0.191227	-0.423622	-0.465753	-0.314266	-0.0733474	-0.277826	-0.415434	-0.268261	-0.351006	-0.374893	-0.487055	-0.245591	-0.353333	-0.255764	1.63429	-0.243163	-0.409433	-0.202007	-0.0917369	-0.174327	0.627802	2.08629	-0.345158	-0.577787	0.00361303	-0.392138	0.0252523	-0.507426	-0.322149	-0.444254	-0.178319	-0.397135	-0.24194	-0.449519	-0.26655	-0.108374	-0.658578	0.715257	-0.517267	-0.193558	-0.341814
AAGCACTGACCAAC	NK	-6.59365	13.4611	-0.276852	-0.383071	-0.392499	-0.16211	-0.17412	-0.191227	-0.423622	-0.465753	-0.314266	-0.0733474	3.86167	2.40816	3.65277	3.52405	3.14758	-0.487055	-0.245591	-0.353333	-0.255764	-0.592315	-0.243163	-0.409433	-0.202007	-0.0917369	-0.174327	-0.997161	-0.467304	-0.68304	-0.080138	-0.112391	-0.392138	-0.883037	-0.507426	-0.528626	-0.693518	-0.514136	2.12533	1.96635	1.80629	2.83082	2.05229	2.31547	1.71727	-0.0779979	-0.493751	-0.541594
AAGCACTGCACACA	B	11.3791	-4.25199	-0.276852	-0.383071	-0.392499	-0.16211	-0.17412	-0.191227	2.42885	2.33338	3.20748	-0.0733474	-0.277826	-0.415434	-0.268261	-0.351006	-0.374893	2.23308	-0.245591	-0.353333	-0.255764	-0.592315	-0.243163	-0.409433	-0.202007	-0.0917369	-0.174327	1.41823	-0.467304	-0.68304	-0.577787	-0.413626	-0.392138	2.05063	1.98485	1.97507	1.85387	2.11758	-0.397135	-0.768861	-0.883725	-0.857207	-0.662163	-0.202151	0.21529	-0.517267	-0.233194	-1.04159
AAGCACTGGAGCTT	CD4TCM	-0.0175331	2.57136	-0.276852	-0.383071	-0.392499	-0.16211	-0.17412	-0.191227	-0.423622	-0.465753	-0.314266	-0.0733474	-0.277826	-0.415434	-0.268261	-0.351006	-0.374893	-0.487055	-0.245591	-0.353333	-0.255764	1.74203	-0.243163	-0.409433	-0.202007	-0.0917369	-0.174327	0.706426	-0.467304	-0.365144	-0.577787	-0.303823	-0.392138	0.596425	-0.507426	-0.48496	-0.366851	-0.140878	-0.397135	-0.223259	0.0911206	-0.374551	-0.384371	-0.130092	-0.954426	-0.517267	0.124775	0.132781
AAGCACTGGCTAAC	Monocyte	13.6866	12.381	-0.276852	2.77156	2.74658	-0.16211	-0.17412	-0.191227	-0.423622	-0.465753	-0.314266	-0.0733474	-0.277826	-0.415434	-0.268261	-0.351006	-0.374893	-0.487055	-0.245591	-0.353333	-0.255764	-0.592315	-0.243163	-0.409433	-0.202007	-0.0917369	-0.174327	-0.997161	-0.467304	2.16768	2.38089	2.44345	2.08336	-0.181828	0.24816	-0.345569	-0.563538	-0.514136	-0.397135	-0.25702	-0.516768	-0.339174	-0.662163	-0.324039	-1.36524	-0.143986	-0.863724	-0.040515
AAGCACTGGTGAGG	CD4TN	-2.137	-0.0474546	-0.276852	-0.383071	-0.392499	-0.16211	-0.17412	-0.191227	-0.423622	-0.465753	-0.314266	-0.0733474	-0.277826	-0.415434	-0.268261	-0.351006	-0.374893	-0.487055	-0.245591	-0.353333	-0.255764	-0.592315	-0.243163	-0.409433	-0.202007	-0.0917369	-0.174327	-0.997161	-0.467304	-0.231539	-0.577787	-0.465252	-0.392138	-0.883037	-0.507426	-0.434069	-0.361888	-0.514136	-0.397135	-0.135596	-0.28556	-0.0168069	-0.184732	-0.384743	-0.052889	-0.517267	-0.448141	-0.44769
AAGCACTGGTGCAT	CD8TN	-3.1056	4.5229	-0.276852	-0.383071	-0.392499	-0.16211	-0.17412	-0.191227	-0.423622	-0.465753	-0.314266	-0.0733474	-0.277826	-0.415434	-0.268261	-0.351006	-0.374893	-0.487055	-0.245591	2.57109	-0.255764	-0.592315	-0.243163	-0.409433	-0.202007	-0.0917369	-0.174327	-0.997161	2.02931	-0.293063	0.147526	-0.179706	-0.392138	-0.883037	-0.507426	-0.345496	-0.450612	-0.514136	-0.397135	-0.768861	-0.394051	-0.411225	-0.18063	-0.335202	-0.831024	1.85409	2.56727	2.09543
AAGCACTGTGCAGT	NK	-7.63196	13.1931	-0.276852	-0.383071	-0.392499	-0.16211	-0.17412	-0.191227	-0.423622	1.76285	-0.314266	-0.0733474	3.33145	2.318	3.93151	3.29039	2.08448	-0.487055	-0.245591	-0.353333	-0.255764	-0.592315	-0.243163	-0.409433	-0.202007	-0.0917369	-0.174327	0.703429	-0.467304	-0.68304	-0.0722874	-0.476654	-0.392138	-0.883037	-0.507426	-0.475926	-0.286431	-0.514136	3.0415	2.44502	2.38326	2.32667	2.43068	2.41344	1.39251	-0.296194	-0.54683	-0.621578
AAGCACTGTGCCCT	NK	-6.27998	12.1163	-0.276852	-0.383071	-0.392499	-0.16211	-0.17412	-0.191227	-0.423622	-0.465753	-0.314266	-0.0733474	-0.277826	2.52209	-0.268261	-0.351006	2.9899	1.93082	-0.245591	-0.353333	-0.255764	-0.592315	-0.243163	-0.409433	-0.202007	-0.0917369	-0.174327	-0.997161	-0.467304	-0.68304	0.0196361	-0.675297	-0.392138	-0.883037	-0.507426	-0.60616	-0.432628	-0.514136	3.84116	2.39776	2.31405	2.24567	2.91094	2.48277	1.51725	-0.2281	-0.65906	-0.589896
AAGCACTGTGGTGT	CD4TN	-0.50583	0.597868	-0.276852	-0.383071	-0.392499	-0.16211	-0.17412	-0.191227	-0.423622	-0.465753	-0.314266	-0.0733474	-0.277826	-0.415434	-0.268261	-0.351006	-0.374893	-0.487055	-0.245591	-0.353333	-0.255764	-0.592315	-0.243163	-0.409433	-0.202007	-0.0917369	-0.174327	-0.997161	-0.467304	-0.24521	-0.577787	-0.405191	-0.392138	-0.883037	-0.507426	-0.444026	-0.48992	-0.514136	-0.397135	-0.143779	-0.238827	-0.378094	-0.235627	-0.312661	-0.0328177	-0.517267	-0.47533	0.199004
AAGCCAACCACTGA	B	12.1068	1.30222	-0.276852	-0.383071	-0.392499	-0.16211	-0.17412	-0.191227	2.51391	2.20823	2.58696	-0.0733474	-0.277826	-0.415434	-0.268261	-0.351006	-0.374893	2.1687	-0.245591	-0.353333	-0.255764	1.38847	-0.243163	-0.409433	-0.202007	-0.0917369	-0.174327	1.32223	-0.467304	-0.68304	-0.577787	-0.680989	-0.392138	2.42078	2.88747	2.25668	2.55055	2.57017	-0.397135	-0.768861	-0.883725	-0.857207	-0.662163	-0.260668	0.545825	-0.517267	-0.173143	-1.04159
AAGCCAACCCAAGT	CD8TN	-4.31877	4.18266	-0.276852	-0.383071	-0.392499	-0.16211	-0.17412	-0.191227	-0.423622	1.76625	-0.314266	-0.0733474	-0.277826	-0.415434	-0.268261	-0.351006	-0.374893	-0.487055	-0.245591	2.47042	-0.255764	-0.592315	-0.243163	-0.409433	-0.202007	-0.0917369	-0.174327	-0.997161	-0.467304	-0.293866	-0.0511633	0.162731	-0.392138	-0.883037	-0.507426	-0.343162	-0.466846	-0.514136	-0.397135	-0.768861	-0.504407	-0.209356	-0.153466	-0.476133	-0.934513	1.98893	2.52733	2.57959
AAGCCAACCTTGTT	CD4TCM	5.23905	4.9221	-0.276852	-0.383071	-0.392499	-0.16211	-0.17412	-0.191227	-0.423622	1.79023	-0.314266	-0.0733474	-0.277826	-0.415434	-0.268261	-0.351006	-0.374893	-0.487055	-0.245591	-0.353333	-0.255764	-0.592315	-0.243163	-0.409433	-0.202007	-0.0917369	-0.174327	0.553334	-0.467304	-0.269852	-0.577787	-0.51759	-0.392138	0.197006	-0.507426	-0.438811	-0.296972	-0.227255	-0.397135	-0.230087	0.150834	-0.294099	-0.297613	-0.393954	-0.87503	-0.517267	-0.103068	0.484603
AAGCCAACGAATCC	B	11.2793	0.621002	-0.276852	-0.383071	-0.392499	-0.16211	-0.17412	-0.191227	2.47144	2.32777	2.58714	-0.0733474	-0.277826	-0.415434	-0.268261	-0.351006	-0.374893	1.75394	-0.245591	-0.353333	-0.255764	-0.592315	-0.243163	-0.409433	-0.202007	-0.0917369	-0.174327	1.28583	-0.467304	-0.68304	-0.577787	-0.576939	-0.392138	2.77191	3.00942	2.28425	2.61665	2.85229	-0.397135	-0.768861	-0.883725	-0.857207	-0.662163	-0.422919	0.640949	-0.517267	-0.088767	-1.04159
AAGCCAACGCTGAT	CD4Treg	4.83194	1.22946	-0.276852	-0.383071	-0.392499	-0.16211	-0.17412	-0.191227	-0.423622	-0.465753	-0.314266	-0.0733474	-0.277826	-0.415434	-0.268261	-0.351006	-0.374893	1.93947	-0.245591	-0.353333	-0.255764	-0.592315	-0.243163	-0.409433	-0.202007	-0.0917369	-0.174327	-0.997161	2.25807	-0.287221	-0.577787	-0.490043	-0.392138	0.0379496	-0.507426	-0.420765	-0.292084	-0.176567	-0.397135	-0.23926	-0.555604	-0.334877	-0.348615	-0.658578	-0.107349	-0.517267	-0.373468	-0.353808
AAGCCAACGGCGAA	NK	-6.44734	11.6292	-0.276852	-0.383071	-0.392499	-0.16211	-0.17412	-0.191227	-0.423622	-0.465753	-0.314266	-0.0733474	-0.277826	2.15922	4.10484	-0.351006	2.73985	1.99601	4.01584	-0.353333	-0.255764	-0.592315	-0.243163	-0.409433	-0.202007	-0.0917369	-0.174327	-0.997161	-0.467304	-0.68304	-0.0787175	-0.693133	-0.392138	-0.883037	-0.507426	-0.435248	-0.540198	-0.514136	1.97292	2.39362	2.10809	2.64232	2.55889	2.38579	2.36152	-0.104336	-0.456546	0.210801
AAGCCATGAAGATG	CD8TN	-2.49579	4.99827	-0.276852	-0.383071	-0.392499	-0.16211	-0.17412	-0.191227	-0.423622	-0.465753	-0.314266	-0.0733474	-0.277826	-0.415434	-0.268261	2.6263	-0.374893	-0.487055	-0.245591	2.92046	3.65664	1.61313	-0.243163	-0.409433	-0.202007	-0.0917369	-0.174327	-0.997161	-0.467304	-0.275753	0.116319	-0.124502	-0.392138	-0.883037	-0.507426	-0.380201	-0.423388	-0.514136	-0.397135	-0.768861	-0.365831	-0.385365	-0.347518	-0.396544	-0.85184	1.95943	2.28897	1.98521
AAGCCATGAGAGGC	B	11.2587	-0.366685	-0.276852	-0.383071	-0.392499	-0.16211	5.37198	-0.191227	2.23765	2.39174	-0.314266	-0.0733474	-0.277826	-0.415434	-0.268261	-0.351006	-0.374893	1.88014	-0.245591	-0.353333	-0.255764	-0.592315	-0.243163	-0.409433	-0.202007	-0.0917369	-0.174327	1.30497	-0.467304	-0.68304	-0.577787	-0.221519	-0.392138	2.51834	2.78487	2.74018	2.79584	2.67535	-0.397135	-0.768861	-0.883725	-0.857207	-0.662163	-0.299749	0.718527	-0.517267	-0.162694	-1.04159
AAGCCATGCTATTC	CD4Treg	3.92924	0.791031	-0.276852	-0.383071	-0.392499	-0.16211	-0.17412	-0.191227	-0.423622	-0.465753	-0.314266	-0.0733474	-0.277826	-0.415434	3.71725	-0.351006	-0.374893	2.2766	-0.245591	-0.353333	-0.255764	1.61904	-0.243163	-0.409433	-0.202007	-0.0917369	-0.174327	0.954714	-0.467304	-0.234958	-0.577787	0.0327275	-0.392138	-0.116153	-0.507426	-0.563131	-0.231583	-0.310955	-0.397135	-0.17762	-0.494103	-0.47532	-0.247786	-0.658578	0.212727	-0.517267	-0.4297	-0.098545
AAGCCATGGAGAGC	CD4TCM	4.15962	4.80872	-0.276852	-0.383071	-0.392499	-0.16211	-0.17412	-0.191227	-0.423622	-0.465753	-0.314266	-0.0733474	-0.277826	-0.415434	-0.268261	-0.351006	-0.374893	-0.487055	-0.245591	-0.353333	-0.255764	1.74564	-0.243163	2.24465	-0.202007	-0.0917369	-0.174327	0.709061	1.94853	-0.34588	-0.577787	-0.552973	-0.392138	0.605843	-0.507426	-0.549223	-0.518785	-0.204444	-0.397135	-0.0850264	0.174363	-0.391815	-0.370639	-0.374872	0.278671	-0.517267	-0.0818726	-0.0772614
AAGCCATGGTTCGA.1	CD8TN	-1.98891	3.4108	-0.276852	-0.383071	-0.392499	-0.16211	-0.17412	-0.191227	-0.423622	-0.465753	-0.314266	-0.0733474	-0.277826	-0.415434	-0.268261	-0.351006	-0.374893	-0.487055	-0.245591	3.03384	3.56608	-0.592315	-0.243163	-0.409433	-0.202007	-0.0917369	-0.174327	0.744053	-0.467304	-0.295278	0.163372	-0.00758841	-0.392138	-0.883037	-0.507426	-0.341772	-0.44504	-0.514136	-0.397135	-0.768861	-0.506417	-0.191623	-0.307106	-0.409091	-0.823613	2.37461	2.34897	2.31955
AAGCCATGGTTGTG	CD8TN	-2.6977	4.94518	-0.276852	-0.383071	-0.392499	-0.16211	-0.17412	-0.191227	-0.423622	-0.465753	-0.314266	-0.0733474	-0.277826	-0.415434	-0.268261	-0.351006	-0.374893	-0.487055	-0.245591	2.90976	3.64252	1.60517	-0.243163	2.3593	-0.202007	-0.0917369	-0.174327	0.60655	-0.467304	-0.345082	0.025505	-0.260285	-0.392138	-0.883037	-0.507426	-0.151341	-0.535109	-0.514136	-0.397135	-0.768861	-0.37994	-0.188857	-0.245244	-0.40158	-0.990318	2.54508	2.46855	2.69844
AAGCCATGTACTTC	CD4TN	-0.689265	0.207098	-0.276852	-0.383071	-0.392499	-0.16211	-0.17412	-0.191227	-0.423622	-0.465753	-0.314266	-0.0733474	-0.277826	-0.415434	-0.268261	-0.351006	-0.374893	-0.487055	-0.245591	-0.353333	-0.255764	-0.592315	-0.243163	-0.409433	-0.202007	-0.0917369	-0.174327	-0.997161	-0.467304	-0.12233	-0.577787	-0.206226	-0.392138	-0.883037	-0.507426	-0.394083	-0.496087	-0.514136	-0.397135	0.00611849	-0.310159	-0.293907	-0.344844	-0.28135	-0.548263	-0.517267	-0.413256	-0.273358
AAGCCATGTCGTTT	Monocyte	13.6032	9.8026	3.48758	2.2884	2.30951	-0.16211	-0.17412	-0.191227	-0.423622	-0.465753	-0.314266	-0.0733474	-0.277826	-0.415434	-0.268261	-0.351006	-0.374893	-0.487055	-0.245591	-0.353333	-0.255764	-0.592315	4.41016	-0.409433	-0.202007	-0.0917369	-0.174327	1.06668	-0.467304	2.51836	2.73455	2.10169	2.52498	0.226792	0.567452	-0.407609	-0.47231	-0.514136	-0.397135	-0.31337	-0.318253	-0.207752	-0.662163	-0.400329	-1.23811	-0.171514	-0.863724	-0.270543
AAGCCTGAACGGTT	B	12.5348	-3.48876	-0.276852	-0.383071	-0.392499	-0.16211	-0.17412	-0.191227	2.07216	1.98336	3.40318	-0.0733474	-0.277826	-0.415434	-0.268261	-0.351006	-0.374893	-0.487055	-0.245591	-0.353333	-0.255764	-0.592315	-0.243163	-0.409433	-0.202007	-0.0917369	-0.174327	1.36241	-0.467304	-0.68304	-0.577787	-0.237288	-0.392138	1.90307	1.63635	2.53383	2.1552	2.322	-0.397135	-0.768861	-0.883725	-0.857207	-0.662163	-0.27986	0.218132	-0.517267	0.000200155	-1.04159
AAGCCTGAAGCCTA	CD8TN	-3.18262	4.10388	-0.276852	-0.383071	-0.392499	-0.16211	-0.17412	-0.191227	-0.423622	-0.465753	-0.314266	-0.0733474	-0.277826	-0.415434	-0.268261	-0.351006	-0.374893	-0.487055	-0.245591	-0.353333	-0.255764	1.63351	-0.243163	-0.409433	-0.202007	-0.0917369	-0.174327	0.627233	2.35095	-0.215885	0.0360684	-0.237316	-0.392138	-0.883037	-0.507426	-0.251171	-0.511508	-0.514136	-0.397135	-0.768861	-0.366173	-0.29763	-0.286965	-0.386959	-0.901914	2.54016	2.21241	2.88399
AAGCCTGACACTTT	CD4TN	-2.26292	0.866044	-0.276852	-0.383071	-0.392499	-0.16211	-0.17412	-0.191227	-0.423622	-0.465753	-0.314266	-0.0733474	-0.277826	-0.415434	-0.268261	-0.351006	-0.374893	2.03132	-0.245591	-0.353333	-0.255764	-0.592315	-0.243163	-0.409433	-0.202007	-0.0917369	-0.174327	-0.997161	-0.467304	-0.420161	-0.577787	-0.159286	-0.392138	-0.883037	-0.507426	-0.397585	-0.545367	-0.514136	-0.397135	-0.226298	-0.257668	-0.430637	-0.292133	-0.393783	0.044335	-0.517267	-0.108767	-0.163539
AAGCCTGACTCAGA	CD4TN	-0.260909	0.53402	-0.276852	-0.383071	-0.392499	-0.16211	-0.17412	-0.191227	-0.423622	-0.465753	-0.314266	-0.0733474	-0.277826	-0.415434	-0.268261	-0.351006	-0.374893	-0.487055	-0.245591	-0.353333	-0.255764	-0.592315	-0.243163	-0.409433	-0.202007	-0.0917369	-0.174327	-0.997161	2.17296	-0.0407932	-0.577787	-0.480699	-0.392138	-0.883037	-0.507426	-0.26943	-0.438473	-0.514136	-0.397135	-0.142001	-0.3141	-0.46731	-0.339821	-0.389176	-0.254441	-0.517267	-0.338218	-0.364597
AAGCCTGACTTCTA.1	NK	-6.05133	13.097	-0.276852	-0.383071	-0.392499	-0.16211	-0.17412	-0.191227	-0.423622	-0.465753	-0.314266	-0.0733474	-0.277826	2.2236	-0.268261	-0.351006	2.53276	-0.487055	-0.245591	-0.353333	-0.255764	-0.592315	-0.243163	-0.409433	-0.202007	-0.0917369	-0.174327	-0.997161	-0.467304	-0.68304	-0.0206642	-0.70268	-0.392138	-0.883037	-0.507426	-0.558278	-0.418675	-0.514136	2.96666	2.28964	2.40862	2.78517	2.45334	2.56333	1.9309	-0.239041	-0.536354	-0.381438
AAGCCTGAGGGACA	CD8TN	-0.0173542	2.74106	-0.276852	-0.383071	-0.392499	-0.16211	-0.17412	-0.191227	-0.423622	-0.465753	-0.314266	-0.0733474	-0.277826	-0.415434	-0.268261	-0.351006	-0.374893	-0.487055	-0.245591	3.11954	3.9194	1.76125	-0.243163	-0.409433	-0.202007	-0.0917369	-0.174327	-0.997161	-0.467304	-0.28411	0.0291504	0.123181	-0.392138	-0.883037	-0.507426	-0.0843045	-0.521631	-0.514136	-0.397135	-0.768861	-0.227802	-0.342287	-0.303881	-0.403426	-1.0079	2.82913	1.85492	2.61658
AAGCCTGAGTTGGT	CD4TCM	4.54634	5.55209	-0.276852	-0.383071	-0.392499	-0.16211	-0.17412	-0.191227	-0.423622	-0.465753	-0.314266	-0.0733474	-0.277826	2.17942	-0.268261	2.63529	-0.374893	-0.487055	-0.245591	-0.353333	-0.255764	-0.592315	-0.243163	-0.409433	-0.202007	-0.0917369	-0.174327	0.617217	-0.467304	-0.26464	-0.577787	-0.507416	-0.392138	0.270784	-0.507426	-0.439402	-0.58056	-0.0892661	-0.397135	-0.291679	0.347569	-0.294776	-0.240549	-0.390528	-0.859497	-0.517267	-0.0606544	-0.257901
AAGCCTGATACTCT	B	12.6096	2.03962	-0.276852	-0.383071	-0.392499	-0.16211	-0.17412	4.92866	2.56165	2.24397	3.0088	-0.0733474	-0.277826	-0.415434	-0.268261	-0.351006	-0.374893	1.66489	-0.245591	-0.353333	-0.255764	-0.592315	-0.243163	-0.409433	-0.202007	-0.0917369	-0.174327	1.2647	-0.467304	-0.68304	-0.577787	-0.122655	-0.392138	2.91037	2.32665	2.36946	2.46052	2.62872	-0.397135	-0.768861	-0.883725	-0.857207	-0.662163	-0.240742	0.738952	-0.517267	-0.270229	-1.04159
AAGCCTGATGTCAG	CD8TN	-2.36575	2.77124	-0.276852	-0.383071	-0.392499	-0.16211	-0.17412	-0.191227	-0.423622	-0.465753	-0.314266	-0.0733474	-0.277826	-0.415434	-0.268261	-0.351006	-0.374893	-0.487055	-0.245591	3.18082	4.17081	1.67139	-0.243163	2.44274	-0.202007	-0.0917369	-0.174327	-0.997161	-0.467304	-0.120713	0.219878	-0.0806605	-0.392138	-0.883037	-0.507426	-0.0790497	-0.489745	-0.514136	-0.397135	-0.768861	-0.445389	-0.191131	-0.305329	-0.3648	-1.0026	2.45733	2.30637	1.78139
AAGCCTGATTTGCT	CD4TCM	1.25057	5.19657	-0.276852	-0.383071	-0.392499	-0.16211	-0.17412	-0.191227	-0.423622	-0.465753	-0.314266	-0.0733474	-0.277826	-0.415434	-0.268261	-0.351006	-0.374893	-0.487055	-0.245591	-0.353333	-0.255764	-0.592315	-0.243163	2.54274	-0.202007	-0.0917369	-0.174327	0.7128	2.21986	-0.297155	-0.577787	-0.179679	-0.392138	0.447516	-0.507426	-0.548854	-0.60723	-0.0898763	-0.397135	-0.221387	0.196069	-0.379478	-0.323526	-0.412764	-0.375399	-0.517267	0.0463835	-0.172376
AAGCGACTACTAGC	B	11.1402	0.103539	-0.276852	-0.383071	-0.392499	-0.16211	-0.17412	-0.191227	2.57392	2.2671	3.00693	-0.0733474	-0.277826	-0.415434	-0.268261	-0.351006	-0.374893	-0.487055	-0.245591	-0.353333	-0.255764	1.4438	-0.243163	-0.409433	-0.202007	-0.0917369	-0.174327	1.34147	-0.467304	-0.68304	-0.577787	-0.553593	-0.392138	2.12062	2.58043	2.21441	2.60269	2.72338	-0.397135	-0.768861	-0.883725	-0.857207	-0.662163	-0.229236	0.669546	-0.517267	-0.22697	-1.04159
AAGCGACTCATACG	CD8TN	-2.20272	5.53641	-0.276852	-0.383071	-0.392499	-0.16211	-0.17412	-0.191227	-0.423622	-0.465753	-0.314266	-0.0733474	-0.277826	-0.415434	-0.268261	-0.351006	-0.374893	-0.487055	-0.245591	2.55658	-0.255764	1.57381	-0.243163	2.31978	-0.202007	-0.0917369	-0.174327	-0.997161	-0.467304	-0.203631	0.128276	0.0157654	-0.392138	-0.883037	-0.507426	-0.163869	-0.458737	-0.514136	-0.397135	-0.768861	-0.401924	-0.146576	-0.265966	-0.379288	-1.07969	2.64389	2.7377	2.64487
AAGCGACTCCTTAT	NK	-5.90465	12.6067	-0.276852	-0.383071	-0.392499	-0.16211	-0.17412	-0.191227	-0.423622	-0.465753	-0.314266	-0.0733474	-0.277826	2.13606	-0.268261	2.89793	2.17396	-0.487055	-0.245591	-0.353333	-0.255764	1.58282	-0.243163	-0.409433	-0.202007	-0.0917369	-0.174327	0.590238	-0.467304	-0.68304	0.135664	-0.746324	-0.392138	-0.883037	-0.507426	-0.527343	-0.332814	-0.514136	3.07526	2.44096	2.08676	2.43376	2.78598	2.41163	1.56272	-0.254602	-0.562469	-0.322861
AAGCGACTCGCTAA	B	11.397	-3.48003	-0.276852	-0.383071	-0.392499	-0.16211	-0.17412	5.32128	2.45919	2.36315	3.05012	-0.0733474	-0.277826	-0.415434	-0.268261	-0.351006	-0.374893	2.11154	-0.245591	-0.353333	-0.255764	-0.592315	-0.243163	-0.409433	-0.202007	-0.0917369	-0.174327	1.38425	-0.467304	-0.68304	-0.577787	-0.0348184	-0.392138	2.78002	2.40725	2.52067	2.26016	2.28668	-0.397135	-0.768861	-0.883725	-0.857207	-0.662163	-0.239509	0.455365	-0.517267	-0.144949	-1.04159
AAGCGACTCGGTAT	CD8TN	-1.41162	3.61086	-0.276852	-0.383071	-0.392499	-0.16211	-0.17412	-0.191227	-0.423622	-0.465753	-0.314266	-0.0733474	-0.277826	-0.415434	-0.268261	-0.351006	-0.374893	-0.487055	-0.245591	3.31353	-0.255764	1.9056	-0.243163	-0.409433	-0.202007	-0.0917369	-0.174327	-0.997161	-0.467304	-0.198049	0.073509	0.0107883	-0.392138	-0.883037	-0.507426	-0.555863	-0.55438	-0.514136	-0.397135	-0.768861	-0.348734	-0.368472	-0.33331	-0.380723	-0.543459	2.22965	1.99252	2.37645
AAGCGACTCGTCTC	CD8TN	-0.410113	2.84995	-0.276852	-0.383071	-0.392499	-0.16211	-0.17412	-0.191227	-0.423622	-0.465753	-0.314266	-0.0733474	-0.277826	-0.415434	-0.268261	-0.351006	-0.374893	-0.487055	-0.245591	2.7879	-0.255764	-0.592315	-0.243163	-0.409433	-0.202007	-0.0917369	-0.174327	0.709326	-0.467304	-0.252187	0.0693061	-0.321868	-0.392138	-0.883037	-0.507426	-0.346217	-0.550114	-0.514136	-0.397135	-0.768861	-0.268722	-0.37957	-0.267511	-0.381336	-0.869221	2.50154	2.16879	1.9724
AAGCGACTCTGAAC	CD8TN	-0.252595	4.52579	-0.276852	-0.383071	-0.392499	-0.16211	-0.17412	-0.191227	-0.423622	-0.465753	-0.314266	-0.0733474	-0.277826	-0.415434	-0.268261	-0.351006	-0.374893	-0.487055	4.20483	3.03709	3.81057	-0.592315	-0.243163	-0.409433	-0.202007	-0.0917369	-0.174327	0.675682	-0.467304	-0.22015	0.130125	0.241153	-0.392138	-0.883037	-0.507426	-0.312104	-0.360911	-0.514136	-0.397135	-0.768861	-0.313811	-0.322737	-0.304069	-0.318141	-1.07846	1.57941	1.63967	2.60582
AAGCGACTGAAGGC	CD4TN	0.79738	-2.00947	-0.276852	-0.383071	-0.392499	-0.16211	-0.17412	-0.191227	-0.423622	-0.465753	-0.314266	-0.0733474	-0.277826	-0.415434	-0.268261	-0.351006	-0.374893	-0.487055	-0.245591	-0.353333	-0.255764	-0.592315	-0.243163	2.59197	-0.202007	-0.0917369	-0.174327	-0.997161	-0.467304	-0.060115	-0.577787	-0.123602	-0.392138	-0.883037	-0.507426	-0.345364	-0.39752	-0.514136	-0.397135	-0.260332	-0.168214	-0.131945	-0.252375	-0.404474	-0.350502	-0.517267	-0.430231	0.075745
AAGCGACTGCAAGG	CD4TCM	6.99876	4.8456	-0.276852	-0.383071	-0.392499	-0.16211	-0.17412	-0.191227	-0.423622	-0.465753	-0.314266	-0.0733474	-0.277826	-0.415434	-0.268261	2.23174	-0.374893	-0.487055	-0.245591	-0.353333	-0.255764	-0.592315	-0.243163	-0.409433	-0.202007	-0.0917369	-0.174327	0.791157	1.72682	-0.168361	-0.577787	-0.942867	-0.392138	-0.182393	-0.507426	-0.489826	-0.410974	-0.276788	-0.397135	-0.442859	0.554595	-0.349337	-0.309078	-0.410175	-0.212007	-0.517267	-0.244876	-0.360991
AAGCGACTGCAGAG	CD4TN	-0.450083	0.325085	-0.276852	-0.383071	-0.392499	-0.16211	-0.17412	-0.191227	-0.423622	-0.465753	-0.314266	-0.0733474	-0.277826	-0.415434	-0.268261	-0.351006	-0.374893	-0.487055	-0.245591	-0.353333	-0.255764	-0.592315	-0.243163	-0.409433	-0.202007	-0.0917369	-0.174327	-0.997161	-0.467304	-0.0449953	-0.577787	-0.383828	-0.392138	-0.883037	-0.507426	-0.500596	-0.442925	-0.514136	-0.397135	-0.226251	-0.317787	-0.46977	-0.34188	-0.390912	-0.446659	-0.517267	-0.543271	-0.151213
AAGCGACTGGTGTT	B	11.5247	0.522292	-0.276852	-0.383071	-0.392499	-0.16211	-0.17412	-0.191227	2.3171	2.36761	3.05628	-0.0733474	-0.277826	-0.415434	-0.268261	-0.351006	-0.374893	-0.487055	-0.245591	-0.353333	-0.255764	1.84435	-0.243163	-0.409433	-0.202007	-0.0917369	-0.174327	1.33456	-0.467304	-0.68304	-0.577787	-0.574139	-0.392138	2.70131	2.29503	2.54631	2.436	2.80505	-0.397135	-0.768861	-0.883725	-0.857207	-0.662163	-0.228335	0.346405	-0.517267	-0.118087	-1.04159
AAGCGACTGTCTGA	CD4TCM	3.04496	6.63332	-0.276852	-0.383071	-0.392499	-0.16211	-0.17412	-0.191227	-0.423622	-0.465753	-0.314266	-0.0733474	-0.277826	-0.415434	-0.268261	-0.351006	-0.374893	-0.487055	-0.245591	-0.353333	-0.255764	-0.592315	-0.243163	2.38087	-0.202007	-0.0917369	-0.174327	-0.997161	2.07252	-0.117215	-0.577787	-0.739581	-0.392138	0.641098	-0.507426	-0.562902	-0.461273	-0.00577483	-0.397135	-0.326829	-0.152693	-0.329269	-0.221979	-0.382328	-0.415222	-0.517267	-0.200085	-0.508512
AAGCGACTTCTTCA.1	CD4TCM	3.66022	6.41213	-0.276852	-0.383071	-0.392499	-0.16211	-0.17412	-0.191227	-0.423622	-0.465753	-0.314266	-0.0733474	-0.277826	-0.415434	-0.268261	-0.351006	-0.374893	-0.487055	-0.245591	-0.353333	-0.255764	-0.592315	-0.243163	-0.409433	-0.202007	-0.0917369	-0.174327	0.807268	-0.467304	-0.403666	-0.577787	-0.773462	-0.392138	0.32712	-0.507426	-0.481948	-0.426385	-0.13534	-0.397135	-0.287314	-0.0178296	-0.504159	-0.0735408	-0.439688	-0.519318	-0.517267	0.0458962	-0.278933
AAGCGACTTGTGAC	B	11.8026	-4.6344	-0.276852	-0.383071	-0.392499	-0.16211	-0.17412	-0.191227	2.20044	-0.465753	3.23759	-0.0733474	-0.277826	-0.415434	-0.268261	-0.351006	-0.374893	-0.487055	-0.245591	-0.353333	-0.255764	1.83268	-0.243163	-0.409433	-0.202007	-0.0917369	-0.174327	1.51535	-0.467304	-0.68304	-0.577787	-0.537862	-0.392138	1.768	1.88229	1.94724	1.84205	1.79811	-0.397135	-0.768861	-0.883725	-0.857207	-0.662163	-0.106114	-0.0173499	-0.517267	-0.0892302	-1.04159
AAGCGTACAACCAC	Monocyte	14.0762	14.4294	4.09462	2.62172	2.26559	-0.16211	-0.17412	-0.191227	-0.423622	-0.465753	-0.314266	-0.0733474	-0.277826	-0.415434	-0.268261	-0.351006	-0.374893	-0.487055	-0.245591	-0.353333	-0.255764	-0.592315	-0.243163	-0.409433	-0.202007	-0.0917369	-0.174327	-0.997161	-0.467304	2.40727	1.75223	2.00572	2.79896	0.158537	0.456842	-0.402097	-0.386135	-0.514136	-0.397135	-0.22801	-0.395262	-0.309821	-0.662163	-0.371058	-1.34297	-0.196265	-0.863724	-0.104966
AAGCGTACAGCCTA	CD4TN	-4.80356	1.73557	-0.276852	-0.383071	-0.392499	-0.16211	-0.17412	-0.191227	-0.423622	-0.465753	-0.314266	-0.0733474	-0.277826	-0.415434	-0.268261	-0.351006	-0.374893	2.0297	-0.245591	-0.353333	-0.255764	1.63235	-0.243163	-0.409433	-0.202007	-0.0917369	-0.174327	0.457553	-0.467304	-0.296724	-0.577787	-0.599778	-0.392138	-0.883037	-0.507426	-0.447779	-0.456625	-0.514136	-0.397135	-0.113598	-0.532199	-0.134505	-0.261838	-0.507465	0.310269	-0.517267	-0.409418	-0.347828
AAGCGTACCACAAC	CD4TCM	2.03011	3.91844	-0.276852	-0.383071	-0.392499	-0.16211	-0.17412	-0.191227	-0.423622	-0.465753	-0.314266	-0.0733474	-0.277826	-0.415434	-0.268261	-0.351006	-0.374893	-0.487055	-0.245591	-0.353333	-0.255764	-0.592315	-0.243163	-0.409433	-0.202007	-0.0917369	5.70522	-0.997161	2.05536	-0.165907	-0.577787	-0.327581	-0.392138	0.158724	-0.507426	-0.543043	-0.607466	-0.149174	-0.397135	-0.24085	-0.128074	-0.448302	-0.372176	-0.32267	-0.264855	-0.517267	-0.182894	0.205836
AAGCGTACCATACG	CD4Treg	0.738112	2.89069	-0.276852	-0.383071	-0.392499	-0.16211	-0.17412	-0.191227	-0.423622	-0.465753	-0.314266	-0.0733474	-0.277826	-0.415434	-0.268261	-0.351006	-0.374893	-0.487055	-0.245591	-0.353333	-0.255764	-0.592315	-0.243163	-0.409433	-0.202007	-0.0917369	-0.174327	-0.997161	-0.467304	-0.307957	-0.577787	-0.191113	-0.392138	0.207066	-0.507426	-0.491161	0.07112	-0.199801	-0.397135	-0.0278228	-0.476704	-0.288966	-0.267961	-0.658578	-0.165477	-0.517267	-0.534844	-0.480716
AAGCGTACGAGATA	CD8TN	-1.32103	3.553	-0.276852	-0.383071	-0.392499	-0.16211	-0.17412	-0.191227	-0.423622	-0.465753	-0.314266	-0.0733474	-0.277826	-0.415434	-0.268261	-0.351006	-0.374893	-0.487055	-0.245591	2.96095	-0.255764	-0.592315	-0.243163	-0.409433	-0.202007	-0.0917369	-0.174327	-0.997161	-0.467304	-0.329978	0.130219	0.0703674	-0.392138	-0.883037	-0.507426	-0.179422	-0.471026	-0.514136	-0.397135	-0.768861	-0.362742	-0.155997	-0.0442916	-0.43276	-0.905612	2.12099	2.32753	2.33614
AAGCGTACGCCCTT	CD4Treg	2.47137	-0.462367	-0.276852	-0.383071	-0.392499	-0.16211	-0.17412	-0.191227	-0.423622	-0.465753	-0.314266	-0.0733474	-0.277826	-0.415434	3.9242	-0.351006	-0.374893	-0.487055	-0.245591	-0.353333	-0.255764	-0.592315	-0.243163	-0.409433	-0.202007	-0.0917369	-0.174327	-0.997161	2.20048	-0.137713	-0.577787	-0.247504	-0.392138	0.542743	-0.507426	-0.441756	-0.232823	-0.10007	-0.397135	-0.134299	-0.269538	-0.468131	-0.334555	-0.658578	-0.175402	-0.517267	-0.26469	-0.344637
AAGCGTACGGAGCA	Monocyte	13.8642	12.3173	3.87343	-0.383071	2.38911	-0.16211	-0.17412	-0.191227	-0.423622	-0.465753	-0.314266	-0.0733474	-0.277826	-0.415434	-0.268261	-0.351006	-0.374893	-0.487055	-0.245591	-0.353333	-0.255764	-0.592315	-0.243163	-0.409433	-0.202007	-0.0917369	-0.174327	1.15187	-0.467304	2.36052	2.72137	2.55393	2.34969	0.310152	0.11966	-0.252796	-0.479337	-0.514136	-0.397135	-0.31866	-0.409004	-0.400907	-0.662163	-0.318702	-1.23188	-0.116145	-0.863724	-0.397952
AAGCGTACTCATTC	CD4TCM	-0.59459	3.22708	-0.276852	-0.383071	-0.392499	-0.16211	-0.17412	-0.191227	-0.423622	-0.465753	-0.314266	-0.0733474	-0.277826	-0.415434	-0.268261	-0.351006	-0.374893	-0.487055	-0.245591	-0.353333	-0.255764	-0.592315	4.04692	-0.409433	-0.202007	-0.0917369	-0.174327	-0.997161	-0.467304	-0.247392	-0.577787	-0.738372	-0.392138	0.251508	-0.507426	-0.400127	-0.571173	-0.162028	-0.397135	-0.254189	0.0265585	-0.249145	-0.339482	-0.247988	-0.287879	-0.517267	-0.0603272	-0.50726
AAGCGTACTCCAAG	Monocyte	13.2418	14.067	-0.276852	3.05673	2.95652	-0.16211	-0.17412	-0.191227	-0.423622	-0.465753	-0.314266	-0.0733474	-0.277826	-0.415434	-0.268261	-0.351006	-0.374893	-0.487055	-0.245591	-0.353333	-0.255764	-0.592315	-0.243163	-0.409433	-0.202007	-0.0917369	-0.174327	0.814512	-0.467304	2.11396	2.17574	2.5736	2.45297	0.156889	0.290029	-0.326067	-0.388246	-0.514136	-0.397135	-0.0569	-0.404764	-0.0434724	-0.662163	-0.371577	-1.34394	-0.0498471	-0.863724	0.16734
AAGGCTACAACCTG	CD4TCM	2.63289	4.46058	-0.276852	-0.383071	-0.392499	-0.16211	-0.17412	-0.191227	-0.423622	-0.465753	-0.314266	-0.0733474	-0.277826	-0.415434	-0.268261	-0.351006	-0.374893	-0.487055	-0.245591	-0.353333	-0.255764	-0.592315	-0.243163	-0.409433	-0.202007	-0.0917369	-0.174327	-0.997161	2.0851	-0.332208	-0.577787	-0.772351	-0.392138	0.423089	-0.507426	-0.530838	-0.263734	-0.129893	-0.397135	-0.286693	0.261675	-0.214791	-0.360133	-0.356096	-0.0533384	-0.517267	-0.0164591	-0.278147
AAGGCTACAGAATG	CD4TCM	4.60097	4.62466	-0.276852	-0.383071	-0.392499	-0.16211	-0.17412	-0.191227	-0.423622	-0.465753	-0.314266	-0.0733474	-0.277826	-0.415434	-0.268261	-0.351006	-0.374893	1.89684	-0.245591	-0.353333	-0.255764	-0.592315	-0.243163	-0.409433	-0.202007	-0.0917369	-0.174327	-0.997161	2.37019	-0.398008	-0.577787	-0.755431	-0.392138	0.252613	-0.507426	-0.496633	-0.550209	-0.238545	-0.397135	-0.249786	0.159499	-0.244072	-0.30555	-0.322476	0.281981	-0.517267	-0.0130504	-0.285361
AAGGCTACCACTCC	Monocyte	14.0215	9.79673	3.59528	2.12839	1.85304	-0.16211	-0.17412	-0.191227	-0.423622	-0.465753	-0.314266	-0.0733474	-0.277826	-0.415434	-0.268261	-0.351006	-0.374893	-0.487055	-0.245591	-0.353333	-0.255764	-0.592315	-0.243163	-0.409433	-0.202007	-0.0917369	-0.174327	1.2872	-0.467304	2.88558	2.837	2.91836	2.39478	-0.111861	0.0301866	-0.404505	-0.415277	-0.514136	-0.397135	-0.0301609	-0.383298	-0.239179	-0.662163	-0.265103	-1.23257	-0.244844	-0.863724	-0.0410689
AAGGCTACCCGAAT	NK	-7.17182	13.4478	-0.276852	-0.383071	-0.392499	-0.16211	-0.17412	-0.191227	-0.423622	-0.465753	-0.314266	13.9955	3.50655	2.43753	4.11516	3.34575	3.10551	2.00248	-0.245591	-0.353333	-0.255764	1.83982	-0.243163	-0.409433	-0.202007	-0.0917369	-0.174327	0.608822	-0.467304	-0.68304	-0.0196999	-0.503201	-0.392138	-0.883037	-0.507426	-0.533254	-0.214317	-0.514136	3.36674	2.35313	2.02359	1.98318	2.39592	2.37924	1.96116	-0.266688	-0.359303	-0.550491
AAGGCTACGGATTC	CD4Treg	6.86655	4.26204	-0.276852	-0.383071	-0.392499	-0.16211	-0.17412	-0.191227	-0.423622	1.67734	-0.314266	-0.0733474	-0.277826	-0.415434	-0.268261	-0.351006	-0.374893	-0.487055	-0.245591	-0.353333	-0.255764	-0.592315	4.26699	2.13347	-0.202007	9.94199	5.83881	0.475745	-0.467304	-0.330819	-0.577787	0.122355	-0.392138	0.434989	-0.507426	-0.316287	0.0411496	-0.132157	-0.397135	-0.213465	-0.426906	-0.543933	-0.161967	-0.658578	0.565251	-0.517267	-0.558632	0.0608461
AAGGCTACGGTGGA	CD4TCM	4.257	4.36172	-0.276852	-0.383071	-0.392499	-0.16211	-0.17412	-0.191227	-0.423622	-0.465753	-0.314266	-0.0733474	-0.277826	-0.415434	-0.268261	-0.351006	-0.374893	-0.487055	-0.245591	-0.353333	-0.255764	-0.592315	-0.243163	-0.409433	-0.202007	-0.0917369	-0.174327	-0.997161	1.9795	-0.0849217	-0.577787	-0.624265	-0.392138	0.0769354	-0.507426	-0.48252	-0.486085	-0.182114	-0.397135	-0.228848	-0.0299764	-0.227573	-0.244924	-0.393344	-0.621701	-0.517267	0.0048863	-0.374532
AAGGCTACTCTATC	CD8TN	0.213581	4.06926	-0.276852	-0.383071	-0.392499	-0.16211	-0.17412	-0.191227	-0.423622	-0.465753	-0.314266	-0.0733474	-0.277826	-0.415434	-0.268261	-0.351006	-0.374893	-0.487055	4.64592	-0.353333	-0.255764	-0.592315	-0.243163	-0.409433	-0.202007	-0.0917369	-0.174327	0.672469	-0.467304	-0.0764954	0.0698744	0.0367338	-0.392138	-0.883037	-0.507426	-0.357937	-0.510085	-0.514136	-0.397135	-0.768861	-0.273808	-0.292601	-0.393532	-0.38381	-0.942263	2.87552	1.98071	2.76876
AAGGCTACTTGACG	CD4TN	-2.73187	0.389635	-0.276852	-0.383071	-0.392499	-0.16211	-0.17412	-0.191227	-0.423622	-0.465753	-0.314266	-0.0733474	-0.277826	-0.415434	-0.268261	-0.351006	-0.374893	-0.487055	-0.245591	-0.353333	-0.255764	-0.592315	-0.243163	2.32862	-0.202007	-0.0917369	-0.174327	-0.997161	-0.467304	-0.24142	-0.577787	-0.323457	-0.392138	-0.883037	-0.507426	-0.39342	-0.492212	-0.514136	-0.397135	-0.292001	-0.36991	-0.518828	-0.288055	-0.423455	0.0888584	-0.517267	-0.404023	-0.0531636
AAGGCTTGAACCGT	CD4TN	-2.11448	-0.971543	-0.276852	-0.383071	-0.392499	-0.16211	-0.17412	-0.191227	-0.423622	-0.465753	-0.314266	-0.0733474	-0.277826	-0.415434	-0.268261	-0.351006	-0.374893	-0.487055	-0.245591	-0.353333	-0.255764	1.61632	-0.243163	-0.409433	-0.202007	-0.0917369	-0.174327	-0.997161	-0.467304	-0.118882	-0.577787	-0.25521	-0.392138	-0.883037	-0.507426	-0.383002	-0.450568	-0.514136	-0.397135	-0.286604	-0.0899592	-0.35134	-0.33107	-0.420808	-0.239216	-0.517267	-0.459441	-0.144979
AAGGCTTGACGGGA	CD4TN	-1.3379	0.717999	-0.276852	-0.383071	-0.392499	-0.16211	-0.17412	-0.191227	-0.423622	-0.465753	-0.314266	-0.0733474	-0.277826	-0.415434	-0.268261	-0.351006	-0.374893	-0.487055	-0.245591	-0.353333	-0.255764	1.64352	-0.243163	-0.409433	-0.202007	-0.0917369	-0.174327	-0.997161	-0.467304	-0.215196	-0.577787	-0.0849636	-0.392138	-0.883037	-0.507426	-0.460887	-0.516914	-0.514136	-0.397135	-0.263214	-0.272006	-0.326962	-0.309854	-0.443573	0.0980882	-0.517267	-0.433295	-0.318682
AAGGCTTGCTGATG	Monocyte	13.8609	11.2869	3.3654	2.43903	2.51728	-0.16211	-0.17412	-0.191227	-0.423622	-0.465753	-0.314266	-0.0733474	-0.277826	-0.415434	-0.268261	-0.351006	-0.374893	-0.487055	-0.245591	-0.353333	-0.255764	-0.592315	4.25913	-0.409433	-0.202007	-0.0917369	-0.174327	0.909455	-0.467304	2.32026	2.7764	2.54795	2.72736	0.157913	0.192547	-0.448101	-0.416525	-0.514136	-0.397135	-0.134881	-0.383275	-0.369827	-0.662163	-0.252194	-1.29822	-0.0907635	-0.863724	0.0315498
AAGGCTTGCTGATG.1	CD4Treg	3.85311	1.322	-0.276852	-0.383071	-0.392499	-0.16211	-0.17412	-0.191227	-0.423622	-0.465753	-0.314266	-0.0733474	-0.277826	2.0745	-0.268261	-0.351006	-0.374893	1.91431	-0.245591	-0.353333	-0.255764	-0.592315	-0.243163	-0.409433	4.69469	-0.0917369	-0.174327	0.55194	2.23254	-0.214517	-0.577787	0.0464631	-0.392138	0.194901	-0.507426	-0.204895	-0.0484448	-0.143905	-0.397135	-0.0635513	-0.583504	-0.433218	-0.225635	-0.658578	0.659024	-0.517267	-0.288456	-0.0349895
AAGGCTTGGAACTC	NK	-8.84112	13.4128	-0.276852	-0.383071	-0.392499	-0.16211	-0.17412	-0.191227	-0.423622	-0.465753	-0.314266	-0.0733474	3.41603	2.10419	-0.268261	3.17393	2.95633	-0.487055	-0.245591	-0.353333	-0.255764	-0.592315	-0.243163	-0.409433	-0.202007	-0.0917369	-0.174327	0.570411	-0.467304	-0.68304	-0.230738	-0.211139	-0.392138	-0.883037	-0.507426	-0.563696	-0.323508	-0.514136	2.11626	2.38994	2.65429	2.18769	2.1697	2.14272	0.780378	-0.293912	-0.403119	-0.502973
AAGGCTTGGCTGAT	CD4TN	0.578983	-2.86099	-0.276852	-0.383071	-0.392499	-0.16211	-0.17412	-0.191227	-0.423622	-0.465753	-0.314266	-0.0733474	-0.277826	-0.415434	-0.268261	-0.351006	-0.374893	-0.487055	-0.245591	-0.353333	-0.255764	-0.592315	-0.243163	-0.409433	-0.202007	-0.0917369	-0.174327	0.770869	-0.467304	-0.254397	-0.577787	-0.18688	-0.392138	-0.883037	-0.507426	-0.250102	-0.52257	-0.514136	-0.397135	-0.2354	-0.315286	-0.305553	-0.171165	-0.307114	-0.578559	-0.517267	-0.416515	-0.411927
AAGGCTTGGTAAGA	CD8TN	-2.87149	2.85605	-0.276852	-0.383071	-0.392499	-0.16211	-0.17412	-0.191227	-0.423622	-0.465753	-0.314266	-0.0733474	-0.277826	-0.415434	-0.268261	-0.351006	-0.374893	-0.487055	3.98798	3.06898	3.61244	1.58821	-0.243163	-0.409433	-0.202007	-0.0917369	-0.174327	0.594173	-0.467304	-0.091542	0.353301	-0.308094	-0.392138	-0.883037	-0.507426	-0.094906	-0.503528	-0.514136	-0.397135	-0.768861	-0.356085	-0.420488	-0.371996	-0.452018	-0.841408	2.14913	2.44032	2.06756
AAGGCTTGGTTGTG	CD8TN	-3.40463	3.03492	-0.276852	-0.383071	-0.392499	-0.16211	-0.17412	-0.191227	-0.423622	-0.465753	-0.314266	-0.0733474	-0.277826	-0.415434	-0.268261	-0.351006	-0.374893	-0.487055	-0.245591	-0.353333	4.28076	-0.592315	-0.243163	-0.409433	-0.202007	-0.0917369	-0.174327	-0.997161	1.93444	-0.224052	-0.0105695	0.149495	-0.392138	-0.883037	-0.507426	-0.372178	-0.393411	-0.514136	-0.397135	-0.768861	-0.479406	-0.308778	-0.387655	-0.326677	-0.607078	2.25741	2.41842	1.93686
AAGGCTTGTCGATG	Monocyte	4.72297	1.84617	-0.276852	-0.383071	-0.392499	-0.16211	-0.17412	-0.191227	-0.423622	-0.465753	-0.314266	-0.0733474	-0.277826	-0.415434	3.58155	-0.351006	-0.374893	-0.487055	-0.245591	-0.353333	-0.255764	-0.592315	-0.243163	-0.409433	-0.202007	-0.0917369	6.15404	0.954134	-0.467304	1.83775	1.49439	1.34114	1.6996	-0.129725	0.391821	-0.22749	-0.453856	-0.514136	-0.397135	-0.0995138	-0.300884	-0.138723	-0.662163	-0.452979	-1.3137	-0.0367992	-0.863724	-0.225143
AAGGTCACACCGAT	CD4Treg	3.64743	2.94626	-0.276852	-0.383071	-0.392499	-0.16211	-0.17412	-0.191227	-0.423622	-0.465753	-0.314266	-0.0733474	-0.277826	-0.415434	-0.268261	-0.351006	-0.374893	-0.487055	-0.245591	-0.353333	-0.255764	-0.592315	-0.243163	2.23516	-0.202007	-0.0917369	-0.174327	0.802425	-0.467304	-0.117887	-0.577787	-0.162138	-0.392138	0.429998	-0.507426	-0.52854	-0.279914	-0.0591825	-0.397135	-0.0610598	-0.45867	-0.356465	-0.397935	-0.658578	0.230989	-0.517267	-0.449556	-0.469103
AAGGTCACAGGGTG	B	11.1489	-3.99528	-0.276852	-0.383071	-0.392499	-0.16211	5.88563	-0.191227	2.55161	2.20783	3.03438	-0.0733474	-0.277826	-0.415434	-0.268261	-0.351006	-0.374893	-0.487055	-0.245591	-0.353333	-0.255764	-0.592315	-0.243163	-0.409433	-0.202007	-0.0917369	-0.174327	1.31508	-0.467304	-0.68304	-0.577787	-0.731316	-0.392138	0.926718	2.18655	1.85601	1.88998	2.09906	-0.397135	-0.768861	-0.883725	-0.857207	-0.662163	-0.329002	0.556636	-0.517267	-0.157312	-1.04159
AAGGTCACATTCCT	CD4TN	-0.895068	-0.425514	-0.276852	-0.383071	-0.392499	-0.16211	-0.17412	-0.191227	-0.423622	-0.465753	-0.314266	-0.0733474	-0.277826	-0.415434	-0.268261	-0.351006	-0.374893	-0.487055	-0.245591	-0.353333	-0.255764	1.68961	-0.243163	2.4657	-0.202007	-0.0917369	-0.174327	-0.997161	-0.467304	-0.333608	-0.577787	-0.36151	-0.392138	-0.883037	-0.507426	-0.356167	-0.196724	-0.514136	-0.397135	-0.249617	-0.263265	-0.494078	-0.361027	-0.437795	-0.318583	-0.517267	-0.428434	-0.419866
AAGGTCACCAGAAA	CD4TN	-2.88458	0.301165	-0.276852	-0.383071	-0.392499	-0.16211	-0.17412	-0.191227	-0.423622	-0.465753	-0.314266	-0.0733474	-0.277826	-0.415434	-0.268261	-0.351006	-0.374893	-0.487055	-0.245591	-0.353333	-0.255764	-0.592315	-0.243163	-0.409433	-0.202007	-0.0917369	-0.174327	0.595001	-0.467304	-0.156183	-0.577787	-0.375383	-0.392138	-0.883037	-0.507426	-0.41378	-0.60229	-0.514136	-0.397135	-0.322133	-0.337143	-0.466093	-0.265681	-0.278045	-0.0757605	-0.517267	-0.431509	-0.206057
AAGGTCACCTTCGC	CD4TCM	2.00919	5.76937	-0.276852	-0.383071	-0.392499	-0.16211	-0.17412	-0.191227	-0.423622	-0.465753	-0.314266	-0.0733474	-0.277826	-0.415434	-0.268261	-0.351006	-0.374893	-0.487055	-0.245591	-0.353333	-0.255764	-0.592315	-0.243163	-0.409433	-0.202007	-0.0917369	-0.174327	0.686791	-0.467304	-0.373758	-0.577787	-0.46059	-0.392138	0.1843	-0.507426	-0.499813	-0.441645	-0.151079	-0.397135	-0.0930772	-0.122745	-0.309022	-0.204311	-0.417005	-0.689358	-0.517267	0.0393097	-0.490283
AAGGTCACGGTGAG	CD4TN	-2.33668	1.53261	-0.276852	-0.383071	-0.392499	-0.16211	-0.17412	-0.191227	-0.423622	-0.465753	-0.314266	-0.0733474	-0.277826	-0.415434	-0.268261	-0.351006	-0.374893	-0.487055	-0.245591	-0.353333	-0.255764	1.58573	-0.243163	2.91838	-0.202007	-0.0917369	-0.174327	-0.997161	-0.467304	-0.26123	-0.577787	-0.361382	-0.392138	-0.883037	-0.507426	-0.460609	-0.473071	-0.514136	-0.397135	-0.307269	-0.194114	-0.28855	-0.259624	-0.403041	-0.473959	-0.517267	-0.301916	-0.392231
AAGGTCACTCAGGT.1	CD8TN	-2.1726	2.65425	-0.276852	-0.383071	-0.392499	-0.16211	-0.17412	-0.191227	-0.423622	-0.465753	-0.314266	-0.0733474	-0.277826	-0.415434	-0.268261	-0.351006	-0.374893	-0.487055	-0.245591	-0.353333	-0.255764	-0.592315	-0.243163	2.29691	-0.202007	-0.0917369	-0.174327	0.570411	-0.467304	-0.321501	-0.0904321	0.414271	-0.392138	-0.883037	-0.507426	-0.250836	-0.471939	-0.514136	-0.397135	-0.768861	-0.308557	-0.158587	-0.27169	-0.425875	-0.650276	1.96645	2.09165	2.39288
AAGGTCACTCATTC	B	11.4749	-0.911012	-0.276852	-0.383071	-0.392499	-0.16211	5.53893	5.86231	2.15928	2.51344	-0.314266	-0.0733474	-0.277826	-0.415434	-0.268261	-0.351006	-0.374893	-0.487055	-0.245591	-0.353333	-0.255764	-0.592315	-0.243163	-0.409433	-0.202007	-0.0917369	-0.174327	1.40546	-0.467304	-0.68304	-0.577787	-0.493732	-0.392138	3.84033	2.28185	2.89638	2.49805	2.64091	-0.397135	-0.768861	-0.883725	-0.857207	-0.662163	-0.326008	0.217035	-0.517267	-0.2163	-1.04159
AAGGTCTGAACCTG	NK	-8.33809	12.9905	-0.276852	-0.383071	-0.392499	-0.16211	-0.17412	-0.191227	-0.423622	-0.465753	-0.314266	-0.0733474	-0.277826	2.12958	-0.268261	3.07338	3.02787	-0.487055	3.96678	-0.353333	-0.255764	-0.592315	-0.243163	-0.409433	-0.202007	-0.0917369	-0.174327	-0.997161	-0.467304	-0.68304	-0.0125538	-0.75161	-0.392138	-0.883037	-0.507426	-0.477579	-0.629143	-0.514136	1.73307	2.32515	2.29296	2.74587	2.35399	2.62834	2.6183	-0.202655	-0.495868	-0.329677
AAGGTCTGAGCGGA	CD4Treg	2.85538	1.08398	-0.276852	-0.383071	-0.392499	-0.16211	-0.17412	-0.191227	-0.423622	-0.465753	-0.314266	-0.0733474	-0.277826	-0.415434	-0.268261	-0.351006	-0.374893	-0.487055	-0.245591	-0.353333	-0.255764	-0.592315	-0.243163	-0.409433	5.70662	-0.0917369	-0.174327	0.703041	-0.467304	-0.277629	-0.577787	-0.494175	-0.392138	0.142676	-0.507426	-0.401298	-0.219398	-0.273401	-0.397135	-0.244993	-0.297996	-0.408673	-0.351405	-0.658578	0.123634	-0.517267	-0.492738	-0.094744
AAGGTCTGATCAGC	B	11.1768	-1.88123	-0.276852	-0.383071	-0.392499	-0.16211	-0.17412	-0.191227	2.78641	2.4382	3.2428	-0.0733474	-0.277826	-0.415434	-0.268261	-0.351006	-0.374893	1.99842	-0.245591	-0.353333	-0.255764	1.6047	-0.243163	-0.409433	-0.202007	-0.0917369	-0.174327	1.29725	-0.467304	-0.68304	-0.577787	-0.573689	-0.392138	1.55748	2.80839	2.36792	2.28815	2.36043	-0.397135	-0.768861	-0.883725	-0.857207	-0.662163	-0.173269	0.263445	-0.517267	0.0953705	-1.04159
AAGGTCTGCCTATT	Monocyte	13.8284	9.95526	-0.276852	2.31233	2.12788	-0.16211	-0.17412	-0.191227	-0.423622	-0.465753	-0.314266	-0.0733474	-0.277826	-0.415434	-0.268261	-0.351006	-0.374893	-0.487055	-0.245591	-0.353333	-0.255764	-0.592315	-0.243163	-0.409433	-0.202007	-0.0917369	-0.174327	1.27911	-0.467304	2.48063	2.41628	2.90344	2.92071	0.115569	0.185039	-0.395766	-0.356534	-0.514136	-0.397135	-0.100437	-0.480557	-0.396973	-0.662163	-0.32406	-1.3177	-0.0639127	-0.863724	-0.266778
AAGGTCTGCGTAAC	CD8TN	-5.15593	4.70231	-0.276852	-0.383071	-0.392499	-0.16211	-0.17412	-0.191227	-0.423622	-0.465753	-0.314266	-0.0733474	-0.277826	-0.415434	-0.268261	-0.351006	-0.374893	-0.487055	-0.245591	-0.353333	4.07818	1.71529	-0.243163	2.49805	-0.202007	-0.0917369	-0.174327	-0.997161	2.60021	-0.349135	-0.0555555	-0.0989076	-0.392138	-0.883037	-0.507426	-0.339163	-0.542071	-0.514136	-0.397135	-0.768861	-0.298273	-0.213565	-0.255788	-0.340051	-0.736579	3.04761	2.6586	2.55804
AAGGTCTGCTAGAC	NK	-6.16483	13.312	-0.276852	-0.383071	-0.392499	-0.16211	-0.17412	-0.191227	-0.423622	-0.465753	-0.314266	-0.0733474	-0.277826	2.41878	3.66908	2.91076	2.81524	-0.487055	-0.245591	-0.353333	-0.255764	-0.592315	-0.243163	-0.409433	-0.202007	-0.0917369	-0.174327	-0.997161	-0.467304	-0.68304	-0.197775	-0.616241	-0.392138	-0.883037	-0.507426	-0.579546	-0.377886	-0.514136	2.08005	2.26583	1.99586	1.81864	2.33407	2.27555	2.16467	-0.26016	-0.561293	0.00594884
AAGGTCTGCTCCAC	Monocyte	13.9126	11.4438	4.12396	2.24139	2.48952	-0.16211	-0.17412	-0.191227	-0.423622	-0.465753	-0.314266	-0.0733474	-0.277826	-0.415434	-0.268261	-0.351006	-0.374893	-0.487055	-0.245591	-0.353333	-0.255764	1.8211	-0.243163	-0.409433	-0.202007	-0.0917369	-0.174327	1.20121	-0.467304	2.02188	2.6111	2.5579	2.50583	0.0459227	0.365927	-0.237267	-0.452472	-0.514136	-0.397135	-0.209605	-0.455169	-0.208167	-0.662163	-0.248374	-1.3878	0.0299609	-0.863724	-0.217662
AAGGTCTGCTGTCC	CD8TN	-0.436187	4.21328	-0.276852	-0.383071	-0.392499	-0.16211	-0.17412	-0.191227	-0.423622	-0.465753	-0.314266	-0.0733474	-0.277826	-0.415434	-0.268261	-0.351006	-0.374893	-0.487055	-0.245591	3.07111	-0.255764	-0.592315	-0.243163	-0.409433	-0.202007	-0.0917369	-0.174327	-0.997161	-0.467304	-0.153456	0.206359	-0.129569	-0.392138	-0.883037	-0.507426	-0.309289	-0.352161	-0.514136	-0.397135	-0.768861	-0.368713	-0.163781	-0.302784	-0.402607	-1.08046	2.50927	2.4059	2.00231
AAGGTCTGGAGATA	CD4TN	-1.70532	-0.449171	-0.276852	-0.383071	-0.392499	-0.16211	-0.17412	-0.191227	-0.423622	-0.465753	-0.314266	-0.0733474	-0.277826	-0.415434	-0.268261	-0.351006	-0.374893	-0.487055	-0.245591	-0.353333	-0.255764	1.64139	-0.243163	-0.409433	-0.202007	-0.0917369	-0.174327	-0.997161	-0.467304	-0.332153	-0.577787	-0.412042	-0.392138	-0.883037	-0.507426	-0.408667	-0.471189	-0.514136	-0.397135	-0.0965041	-0.408764	-0.405648	-0.111718	-0.371065	-0.0509119	-0.517267	-0.37033	-0.200151
AAGGTCTGGGACAG	B	12.6915	-3.7349	-0.276852	-0.383071	-0.392499	-0.16211	-0.17412	-0.191227	2.58585	1.99549	3.0807	-0.0733474	-0.277826	-0.415434	-0.268261	-0.351006	-0.374893	-0.487055	-0.245591	-0.353333	-0.255764	-0.592315	-0.243163	-0.409433	-0.202007	-0.0917369	-0.174327	1.42521	-0.467304	-0.68304	-0.577787	-0.347117	-0.392138	1.34551	1.55339	2.5367	2.425	2.28007	-0.397135	-0.768861	-0.883725	-0.857207	-0.662163	-0.270277	0.810893	-0.517267	-0.182233	-1.04159
AAGGTCTGGTCAAC	NK	-6.49766	14.0843	-0.276852	-0.383071	-0.392499	-0.16211	-0.17412	-0.191227	-0.423622	-0.465753	-0.314266	-0.0733474	-0.277826	2.34092	-0.268261	3.31679	2.65002	-0.487055	-0.245591	-0.353333	-0.255764	-0.592315	-0.243163	-0.409433	-0.202007	-0.0917369	-0.174327	-0.997161	-0.467304	-0.68304	-0.0953976	-0.75494	-0.392138	-0.883037	-0.507426	-0.434198	-0.168354	-0.514136	3.11288	2.1399	2.5629	1.88465	2.43462	2.80825	0.625803	-0.26194	-0.141543	-0.395301
AAGGTCTGTCCTCG	NK	-9.3252	10.0744	-0.276852	-0.383071	-0.392499	-0.16211	-0.17412	-0.191227	-0.423622	-0.465753	-0.314266	-0.0733474	3.37136	2.4327	3.55619	2.92678	2.84451	-0.487055	-0.245591	-0.353333	-0.255764	1.29849	-0.243163	-0.409433	4.15985	-0.0917369	-0.174327	0.774793	-0.467304	-0.68304	-0.141	-0.945743	-0.392138	-0.883037	-0.507426	-0.616431	-0.279583	-0.514136	1.56003	2.74659	2.46464	2.90434	2.43207	1.97885	1.78529	-0.317822	-0.74205	-0.308844
AAGGTGCTACACCA	CD4Treg	0.78742	1.18049	-0.276852	-0.383071	-0.392499	-0.16211	-0.17412	-0.191227	-0.423622	-0.465753	-0.314266	-0.0733474	-0.277826	-0.415434	-0.268261	-0.351006	-0.374893	-0.487055	-0.245591	-0.353333	-0.255764	-0.592315	-0.243163	2.48026	-0.202007	-0.0917369	-0.174327	-0.997161	-0.467304	-0.290961	-0.577787	-0.295916	-0.392138	0.545426	-0.507426	-0.473447	-0.145763	-0.132678	-0.397135	-0.171652	-0.518234	-0.345337	-0.241312	-0.658578	-0.369943	-0.517267	-0.440352	-0.401979
AAGGTGCTAGTTCG	CD4TCM	2.50912	4.81867	-0.276852	-0.383071	-0.392499	-0.16211	-0.17412	-0.191227	-0.423622	-0.465753	-0.314266	-0.0733474	-0.277826	-0.415434	3.72992	-0.351006	-0.374893	-0.487055	-0.245591	-0.353333	-0.255764	-0.592315	-0.243163	2.38564	-0.202007	-0.0917369	-0.174327	0.95985	-0.467304	0.00676128	-0.577787	-0.69208	-0.392138	0.147275	-0.507426	-0.456644	-0.345784	-0.110786	-0.397135	-0.381003	-0.241759	-0.045241	-0.203949	-0.453808	-0.443443	-0.517267	-0.132646	-0.198608
AAGGTGCTCCTCGT	CD8TN	-2.92035	4.24293	-0.276852	-0.383071	-0.392499	-0.16211	-0.17412	-0.191227	-0.423622	-0.465753	-0.314266	-0.0733474	-0.277826	-0.415434	-0.268261	-0.351006	-0.374893	-0.487055	-0.245591	3.02741	-0.255764	-0.592315	-0.243163	-0.409433	-0.202007	-0.0917369	-0.174327	0.571613	-0.467304	-0.290433	0.251252	-0.25065	-0.392138	-0.883037	-0.507426	-0.336499	-0.392608	-0.514136	-0.397135	-0.768861	-0.376212	-0.114645	-0.302771	-0.369486	-0.620224	2.94185	2.4655	2.20687
AAGGTGCTCTGCTC	B	11.129	-2.25232	-0.276852	-0.383071	-0.392499	-0.16211	-0.17412	-0.191227	2.4169	2.42376	-0.314266	-0.0733474	-0.277826	-0.415434	-0.268261	-0.351006	-0.374893	-0.487055	-0.245591	-0.353333	-0.255764	1.66563	-0.243163	-0.409433	-0.202007	-0.0917369	-0.174327	1.18659	-0.467304	-0.68304	-0.577787	-0.636765	-0.392138	2.19023	2.19877	2.66542	2.73503	2.61143	-0.397135	-0.768861	-0.883725	-0.857207	-0.662163	-0.299459	0.285259	-0.517267	-0.0351922	-1.04159
AAGGTGCTGTAAAG	CD4TN	-0.802516	-0.200702	-0.276852	-0.383071	-0.392499	-0.16211	-0.17412	-0.191227	-0.423622	-0.465753	-0.314266	-0.0733474	-0.277826	-0.415434	-0.268261	-0.351006	-0.374893	2.09553	-0.245591	-0.353333	3.79395	-0.592315	-0.243163	2.46686	-0.202007	-0.0917369	-0.174327	0.668847	-0.467304	-0.329436	-0.577787	-0.353122	-0.392138	-0.883037	-0.507426	-0.292688	-0.378003	-0.514136	-0.397135	-0.0976147	-0.334367	-0.402093	-0.206395	-0.40355	-0.216416	-0.517267	-0.430208	-0.284551
AAGGTGCTGTCGTA	CD4TN	1.18158	-1.09901	-0.276852	-0.383071	-0.392499	-0.16211	-0.17412	-0.191227	-0.423622	-0.465753	-0.314266	-0.0733474	-0.277826	-0.415434	-0.268261	-0.351006	-0.374893	-0.487055	-0.245591	-0.353333	-0.255764	-0.592315	-0.243163	-0.409433	-0.202007	-0.0917369	-0.174327	-0.997161	-0.467304	-0.22926	-0.577787	-0.484145	-0.392138	-0.883037	-0.507426	-0.477151	-0.528168	-0.514136	-0.397135	0.0490535	-0.291142	-0.457136	-0.109076	-0.341864	-0.513943	-0.517267	-0.390915	-0.356261
AAGGTGCTGTTCGA	CD4TN	-0.362008	0.0805609	-0.276852	-0.383071	-0.392499	-0.16211	-0.17412	-0.191227	-0.423622	-0.465753	-0.314266	-0.0733474	-0.277826	-0.415434	-0.268261	-0.351006	-0.374893	2.13284	-0.245591	-0.353333	-0.255764	-0.592315	-0.243163	2.50841	-0.202007	-0.0917369	-0.174327	-0.997161	-0.467304	-0.39601	-0.577787	-0.45228	-0.392138	-0.883037	-0.507426	-0.301491	-0.515227	-0.514136	-0.397135	-0.333807	-0.347626	-0.407163	-0.360927	-0.441281	0.302816	-0.517267	-0.563712	-0.309266
AAGGTGCTTAGTCG	Monocyte	13.1366	12.5097	-0.276852	2.66664	2.83523	-0.16211	-0.17412	-0.191227	-0.423622	-0.465753	-0.314266	-0.0733474	-0.277826	-0.415434	-0.268261	-0.351006	-0.374893	-0.487055	-0.245591	-0.353333	-0.255764	-0.592315	4.43649	-0.409433	-0.202007	-0.0917369	-0.174327	1.20148	-0.467304	2.21012	2.6244	2.53501	2.3099	-0.0441135	0.0898932	-0.133793	-0.567321	-0.514136	-0.397135	-0.178639	-0.518807	-0.260475	-0.662163	-0.320333	-1.16752	-0.13915	-0.863724	0.237108
AAGGTGCTTCGTGA	Monocyte	14.0469	9.88036	3.53024	2.5017	2.39627	-0.16211	-0.17412	-0.191227	-0.423622	-0.465753	-0.314266	-0.0733474	-0.277826	-0.415434	-0.268261	-0.351006	-0.374893	-0.487055	-0.245591	-0.353333	-0.255764	-0.592315	-0.243163	-0.409433	-0.202007	-0.0917369	-0.174327	1.12465	-0.467304	2.86218	2.55936	2.36631	2.15828	0.0667988	0.390682	-0.359597	-0.372204	-0.514136	-0.397135	-0.402515	-0.346889	-0.215669	-0.662163	-0.340548	-1.34691	-0.0286896	-0.863724	-0.196951
AAGTAACTAACGGG	Monocyte	13.2721	11.123	3.67558	2.54487	2.62145	-0.16211	-0.17412	-0.191227	-0.423622	-0.465753	-0.314266	-0.0733474	-0.277826	-0.415434	-0.268261	-0.351006	-0.374893	-0.487055	-0.245591	-0.353333	-0.255764	-0.592315	-0.243163	-0.409433	-0.202007	-0.0917369	-0.174327	1.19401	-0.467304	2.32569	2.87845	2.34536	2.6949	0.306402	0.325915	-0.391801	-0.412424	-0.514136	-0.397135	-0.0909049	-0.318945	-0.238035	-0.662163	-0.264876	-1.31094	-0.174668	-0.863724	-0.111537
AAGTAACTAGCCAT	CD4TCM	5.982	5.77254	-0.276852	-0.383071	-0.392499	-0.16211	-0.17412	-0.191227	-0.423622	-0.465753	-0.314266	-0.0733474	-0.277826	-0.415434	-0.268261	2.41944	-0.374893	-0.487055	-0.245591	-0.353333	-0.255764	-0.592315	-0.243163	-0.409433	-0.202007	-0.0917369	-0.174327	-0.997161	-0.467304	-0.3203	-0.577787	-0.419265	-0.392138	0.251012	-0.507426	-0.532459	-0.454125	-0.269184	-0.397135	-0.192758	-0.0502033	-0.4284	-0.252651	-0.326997	-0.43262	-0.517267	-0.174302	-0.349259
AAGTAACTATTTCC	CD4Treg	3.43792	0.574153	-0.276852	-0.383071	-0.392499	-0.16211	-0.17412	-0.191227	-0.423622	-0.465753	-0.314266	-0.0733474	-0.277826	-0.415434	3.78396	-0.351006	-0.374893	-0.487055	-0.245591	-0.353333	-0.255764	1.65605	-0.243163	-0.409433	5.51889	11.086	5.83547	0.643683	-0.467304	-0.393431	-0.577787	-0.308225	-0.392138	0.217248	-0.507426	-0.183834	-0.287329	-0.180659	-0.397135	0.0346264	-0.446455	-0.412396	-0.303649	-0.658578	0.347762	-0.517267	-0.495817	-0.615452
AAGTAACTCATGGT	NK	-6.36596	12.4777	-0.276852	-0.383071	-0.392499	-0.16211	-0.17412	-0.191227	-0.423622	-0.465753	-0.314266	-0.0733474	3.49144	2.69895	-0.268261	2.6079	2.62359	-0.487055	-0.245591	-0.353333	-0.255764	-0.592315	-0.243163	-0.409433	-0.202007	-0.0917369	-0.174327	-0.997161	-0.467304	-0.68304	0.00419207	-0.867998	-0.392138	-0.883037	-0.507426	-0.415841	-0.446985	-0.514136	2.47364	2.06519	1.87902	1.69992	2.74202	2.66332	1.50703	-0.319736	-0.416401	-0.422952
AAGTAACTCTACTT	CD4TCM	0.933138	5.82871	-0.276852	-0.383071	-0.392499	-0.16211	-0.17412	-0.191227	-0.423622	-0.465753	-0.314266	-0.0733474	-0.277826	-0.415434	-0.268261	-0.351006	-0.374893	-0.487055	-0.245591	-0.353333	-0.255764	-0.592315	-0.243163	-0.409433	-0.202007	-0.0917369	5.88036	-0.997161	2.13051	-0.283625	-0.577787	-0.556197	-0.392138	0.384737	-0.507426	-0.537391	-0.235784	-0.132759	-0.397135	-0.286017	-0.0117988	-0.199984	-0.311685	-0.404168	-0.629445	-0.517267	-0.143944	-0.458406
AAGTAACTGCGTAT	CD4Treg	3.24336	0.922097	-0.276852	-0.383071	-0.392499	-0.16211	-0.17412	-0.191227	-0.423622	-0.465753	-0.314266	-0.0733474	-0.277826	-0.415434	-0.268261	-0.351006	-0.374893	-0.487055	-0.245591	-0.353333	-0.255764	-0.592315	-0.243163	-0.409433	-0.202007	-0.0917369	-0.174327	-0.997161	-0.467304	-0.18203	-0.577787	-0.49938	-0.392138	0.252159	-0.507426	-0.517102	-0.2632	-0.222357	-0.397135	-0.181191	-0.564169	-0.406973	-0.344564	-0.658578	0.236646	-0.517267	-0.491332	-0.229827
AAGTAACTGGAACG	CD4TCM	-3.5026	2.90485	-0.276852	-0.383071	-0.392499	-0.16211	-0.17412	-0.191227	-0.423622	-0.465753	-0.314266	-0.0733474	-0.277826	-0.415434	-0.268261	-0.351006	-0.374893	-0.487055	-0.245591	-0.353333	-0.255764	1.74257	-0.243163	-0.409433	-0.202007	-0.0917369	-0.174327	-0.997161	-0.467304	-0.217826	-0.577787	-0.633938	-0.392138	0.0628021	-0.507426	-0.575996	-0.299077	-0.27497	-0.397135	-0.296295	-0.101093	-0.236734	-0.404664	-0.430398	-0.506001	-0.517267	-0.117907	0.0873823
AAGTAACTGGTAGG	CD4Treg	4.70292	1.61602	-0.276852	-0.383071	-0.392499	-0.16211	-0.17412	-0.191227	-0.423622	-0.465753	-0.314266	-0.0733474	-0.277826	-0.415434	-0.268261	-0.351006	-0.374893	-0.487055	-0.245591	-0.353333	-0.255764	-0.592315	4.03094	-0.409433	-0.202007	11.145	6.48618	1.08934	-0.467304	-0.291725	-0.577787	-0.110055	-0.392138	0.206435	-0.507426	-0.419147	-0.246085	-0.270716	-0.397135	-0.170756	-0.507043	-0.411658	-0.402912	-0.658578	0.49771	-0.517267	-0.377095	-0.488318
AAGTAACTTCTCCG	CD8TN	-1.7097	4.90924	-0.276852	-0.383071	-0.392499	-0.16211	-0.17412	-0.191227	-0.423622	-0.465753	-0.314266	-0.0733474	-0.277826	-0.415434	-0.268261	-0.351006	-0.374893	-0.487055	-0.245591	2.99334	-0.255764	1.89892	-0.243163	-0.409433	-0.202007	-0.0917369	-0.174327	-0.997161	-0.467304	-0.257274	0.0651403	-0.0847418	-0.392138	-0.883037	-0.507426	-0.490419	-0.351276	-0.514136	-0.397135	-0.768861	-0.408069	-0.210963	-0.333189	-0.38466	-0.869316	1.52433	2.19346	2.41665
AAGTAACTTTGAGC	CD4TN	-1.32028	-1.33976	-0.276852	-0.383071	-0.392499	-0.16211	-0.17412	-0.191227	-0.423622	-0.465753	-0.314266	-0.0733474	-0.277826	-0.415434	-0.268261	-0.351006	-0.374893	-0.487055	-0.245591	-0.353333	-0.255764	1.6685	-0.243163	2.43909	-0.202007	-0.0917369	-0.174327	-0.997161	2.3911	-0.163425	-0.577787	-0.211603	-0.392138	-0.883037	-0.507426	-0.363492	-0.439425	-0.514136	-0.397135	-0.198615	-0.435623	-0.421443	-0.127178	-0.410668	-0.437527	-0.517267	-0.441723	-0.332814
AAGTAGGAACGTTG	Monocyte	13.3411	11.1778	4.2147	2.53015	2.70089	-0.16211	-0.17412	-0.191227	-0.423622	-0.465753	-0.314266	-0.0733474	-0.277826	-0.415434	-0.268261	-0.351006	-0.374893	-0.487055	-0.245591	-0.353333	-0.255764	-0.592315	4.17653	-0.409433	-0.202007	-0.0917369	-0.174327	1.18319	-0.467304	2.5528	2.23909	2.23069	2.23361	0.119335	0.592317	-0.223737	-0.542572	-0.514136	-0.397135	-0.32144	-0.41128	-0.474889	-0.662163	-0.364518	-1.24181	-0.191005	-0.863724	-0.390658
AAGTAGGAACTACG	B	11.5609	-1.62695	-0.276852	-0.383071	-0.392499	-0.16211	-0.17412	5.12837	2.47619	2.37983	3.27153	-0.0733474	-0.277826	-0.415434	-0.268261	-0.351006	-0.374893	2.28255	-0.245591	-0.353333	-0.255764	-0.592315	-0.243163	-0.409433	-0.202007	-0.0917369	-0.174327	1.31158	-0.467304	-0.68304	-0.577787	-0.460049	-0.392138	2.47979	2.65454	2.74021	2.62815	2.56338	-0.397135	-0.768861	-0.883725	-0.857207	-0.662163	-0.316314	0.458432	-0.517267	-0.141102	-1.04159
AAGTAGGAAGTACC	B	13.3111	-0.852007	-0.276852	-0.383071	-0.392499	-0.16211	-0.17412	-0.191227	2.5496	2.15115	3.09699	-0.0733474	-0.277826	-0.415434	-0.268261	-0.351006	-0.374893	1.88589	-0.245591	-0.353333	-0.255764	-0.592315	-0.243163	-0.409433	-0.202007	-0.0917369	-0.174327	1.30869	-0.467304	-0.68304	-0.577787	-0.48117	-0.392138	2.54608	2.34778	2.90016	2.76521	2.86685	-0.397135	-0.768861	-0.883725	-0.857207	-0.662163	-0.284349	0.407851	-0.517267	-0.15846	-1.04159
AAGTAGGAAGTTCG	Monocyte	15.1244	12.5176	-0.276852	2.74566	2.23412	-0.16211	-0.17412	-0.191227	-0.423622	-0.465753	-0.314266	-0.0733474	-0.277826	-0.415434	-0.268261	-0.351006	-0.374893	-0.487055	-0.245591	-0.353333	-0.255764	-0.592315	-0.243163	-0.409433	-0.202007	-0.0917369	-0.174327	1.23389	-0.467304	2.89842	2.85746	3.29209	2.34999	0.183394	0.453329	-0.316542	-0.4074	-0.514136	-0.397135	-0.229192	-0.497073	-0.39668	-0.662163	-0.316121	-1.34337	-0.116775	-0.863724	-0.256354
AAGTAGGACCATAG	CD8TN	-4.72936	4.81063	-0.276852	-0.383071	-0.392499	-0.16211	-0.17412	-0.191227	-0.423622	-0.465753	-0.314266	-0.0733474	-0.277826	-0.415434	-0.268261	-0.351006	-0.374893	-0.487055	-0.245591	-0.353333	3.4747	-0.592315	-0.243163	2.53174	-0.202007	-0.0917369	-0.174327	0.537508	2.20984	-0.0700592	0.117673	-0.0622662	-0.392138	-0.883037	-0.507426	-0.434275	-0.475443	-0.514136	-0.397135	-0.768861	-0.372329	-0.2409	-0.119734	-0.326397	-0.934699	2.63091	3.12513	2.55665
AAGTAGGACGGAGA	CD4TN	-2.08134	0.745492	-0.276852	-0.383071	-0.392499	-0.16211	-0.17412	-0.191227	-0.423622	-0.465753	-0.314266	-0.0733474	-0.277826	-0.415434	-0.268261	-0.351006	-0.374893	-0.487055	-0.245591	-0.353333	-0.255764	1.58867	-0.243163	-0.409433	-0.202007	-0.0917369	-0.174327	-0.997161	-0.467304	-0.212289	-0.577787	-0.445644	-0.392138	-0.883037	-0.507426	-0.271332	-0.451129	-0.514136	-0.397135	-0.246276	-0.34158	-0.155038	-0.261161	-0.4386	-0.468864	-0.517267	-0.37411	0.00655136
AAGTAGGAGAAACA.1	CD8TN	-0.802804	3.11175	-0.276852	-0.383071	-0.392499	-0.16211	-0.17412	-0.191227	-0.423622	-0.465753	-0.314266	-0.0733474	-0.277826	-0.415434	-0.268261	-0.351006	-0.374893	-0.487055	-0.245591	2.67535	4.15452	-0.592315	-0.243163	-0.409433	-0.202007	-0.0917369	-0.174327	-0.997161	-0.467304	-0.261189	0.139905	-0.111601	-0.392138	-0.883037	-0.507426	-0.35722	-0.407928	-0.514136	-0.397135	-0.768861	-0.347241	-0.292332	-0.396656	-0.308493	-1.07023	2.37989	1.94383	2.0959
AAGTAGGAGAACTC	B	11.0917	0.230348	-0.276852	-0.383071	-0.392499	-0.16211	-0.17412	4.56091	2.42233	2.37437	3.53794	-0.0733474	-0.277826	-0.415434	-0.268261	-0.351006	-0.374893	-0.487055	-0.245591	-0.353333	-0.255764	-0.592315	-0.243163	-0.409433	-0.202007	-0.0917369	-0.174327	1.3535	-0.467304	-0.68304	-0.577787	-0.809002	-0.392138	2.19084	2.9195	2.37254	2.37752	2.45139	-0.397135	-0.768861	-0.883725	-0.857207	-0.662163	-0.213996	0.21494	-0.517267	-0.328218	-1.04159
AAGTAGGAGCATCA	CD8TN	-2.27306	2.72081	-0.276852	-0.383071	-0.392499	-0.16211	-0.17412	-0.191227	-0.423622	-0.465753	-0.314266	-0.0733474	-0.277826	-0.415434	-0.268261	-0.351006	-0.374893	-0.487055	4.82275	2.66041	-0.255764	-0.592315	-0.243163	-0.409433	-0.202007	-0.0917369	-0.174327	0.640064	-0.467304	-0.112575	0.184324	-0.250073	-0.392138	-0.883037	-0.507426	-0.262243	-0.431297	-0.514136	-0.397135	-0.768861	-0.42934	-0.102782	-0.352903	-0.438372	-0.6792	2.10978	2.52631	1.38172
AAGTAGGATACTTC.1	CD8TN	-3.65446	3.03746	-0.276852	-0.383071	-0.392499	-0.16211	-0.17412	-0.191227	-0.423622	1.8795	-0.314266	-0.0733474	-0.277826	-0.415434	-0.268261	-0.351006	-0.374893	-0.487055	4.04255	2.61369	4.07305	1.61632	-0.243163	-0.409433	-0.202007	-0.0917369	-0.174327	-0.997161	-0.467304	-0.0968758	0.136516	0.0107548	-0.392138	-0.883037	-0.507426	-0.535047	-0.465696	-0.514136	-0.397135	-0.768861	-0.239118	-0.28483	-0.375948	-0.276365	-0.97036	2.39964	2.24007	3.20256
AAGTAGGATCCGAA	CD4TN	-0.930098	0.699543	-0.276852	-0.383071	-0.392499	-0.16211	-0.17412	-0.191227	-0.423622	-0.465753	-0.314266	-0.0733474	-0.277826	-0.415434	-0.268261	-0.351006	-0.374893	2.31072	-0.245591	-0.353333	-0.255764	1.64919	-0.243163	-0.409433	-0.202007	-0.0917369	-0.174327	-0.997161	-0.467304	-0.220751	-0.577787	-0.355335	-0.392138	-0.883037	-0.507426	-0.315833	-0.482166	-0.514136	-0.397135	-0.187112	-0.139571	-0.248983	-0.270523	-0.412365	-0.29472	-0.517267	-0.445137	-0.114103
AAGTAGGATTTCAC	B	12.8357	-2.33808	-0.276852	-0.383071	-0.392499	-0.16211	-0.17412	5.24208	-0.423622	1.93828	3.00179	-0.0733474	-0.277826	-0.415434	-0.268261	-0.351006	-0.374893	-0.487055	-0.245591	-0.353333	-0.255764	-0.592315	-0.243163	-0.409433	-0.202007	-0.0917369	-0.174327	1.28074	-0.467304	-0.68304	-0.577787	-0.617196	-0.392138	1.92105	2.5835	2.86912	2.77526	2.23552	-0.397135	-0.768861	-0.883725	-0.857207	-0.662163	-0.320841	0.327016	-0.517267	-0.226951	-1.04159
AAGTATACACCTTT	Monocyte	14.2292	13.8768	3.82929	2.64459	2.45485	-0.16211	-0.17412	-0.191227	-0.423622	-0.465753	-0.314266	-0.0733474	-0.277826	-0.415434	-0.268261	-0.351006	-0.374893	-0.487055	-0.245591	-0.353333	-0.255764	-0.592315	-0.243163	-0.409433	-0.202007	-0.0917369	-0.174327	-0.997161	-0.467304	2.26636	2.41753	2.22648	2.63509	-0.0118785	0.433949	-0.0378707	-0.466791	-0.514136	-0.397135	-0.156348	-0.324551	-0.405405	-0.662163	-0.369259	-1.25281	-0.202638	-0.863724	-0.0065613
AAGTATACAGGGTG	CD4TN	2.01297	0.531025	-0.276852	-0.383071	-0.392499	-0.16211	-0.17412	-0.191227	-0.423622	-0.465753	-0.314266	-0.0733474	-0.277826	-0.415434	-0.268261	-0.351006	2.39297	-0.487055	-0.245591	-0.353333	-0.255764	-0.592315	-0.243163	-0.409433	-0.202007	-0.0917369	-0.174327	-0.997161	-0.467304	-0.0297305	-0.577787	-0.286039	-0.392138	-0.883037	-0.507426	-0.308145	-0.51435	-0.514136	-0.397135	-0.374394	-0.208898	-0.363326	-0.385696	-0.306091	-0.105184	-0.517267	-0.456501	-0.0021643
AAGTATACAGTCTG.1	CD4Treg	3.12417	0.751677	-0.276852	-0.383071	-0.392499	-0.16211	-0.17412	-0.191227	-0.423622	-0.465753	-0.314266	-0.0733474	-0.277826	-0.415434	-0.268261	-0.351006	-0.374893	-0.487055	-0.245591	-0.353333	-0.255764	-0.592315	4.08724	-0.409433	5.08075	-0.0917369	5.94676	-0.997161	-0.467304	-0.290787	-0.577787	0.0507347	-0.392138	0.0898926	-0.507426	-0.261636	-0.202518	-0.231858	-0.397135	-0.17586	-0.585371	-0.34509	-0.361654	-0.658578	0.698264	-0.517267	-0.310492	-0.110625
AAGTATACCTGATG	CD8TN	-3.55152	4.05425	-0.276852	-0.383071	-0.392499	-0.16211	-0.17412	-0.191227	-0.423622	-0.465753	-0.314266	-0.0733474	-0.277826	-0.415434	-0.268261	-0.351006	-0.374893	-0.487055	-0.245591	3.24498	-0.255764	1.54854	-0.243163	-0.409433	-0.202007	-0.0917369	-0.174327	-0.997161	-0.467304	-0.0452288	0.283943	-0.0872101	-0.392138	-0.883037	-0.507426	-0.417312	-0.41206	-0.514136	-0.397135	-0.768861	-0.406102	-0.422642	-0.266392	-0.34418	-0.793995	2.52586	2.34159	3.43682
AAGTATACGTTCGA	CD4TN	-0.808563	0.466084	-0.276852	-0.383071	-0.392499	-0.16211	-0.17412	-0.191227	-0.423622	-0.465753	-0.314266	-0.0733474	-0.277826	-0.415434	-0.268261	-0.351006	-0.374893	-0.487055	-0.245591	-0.353333	-0.255764	-0.592315	-0.243163	-0.409433	-0.202007	-0.0917369	-0.174327	-0.997161	-0.467304	-0.150383	-0.577787	-0.17394	-0.392138	-0.883037	-0.507426	-0.459818	-0.425868	-0.514136	-0.397135	-0.107909	0.0186961	-0.407694	-0.306687	-0.437772	-0.158449	-0.517267	-0.562493	0.0223665
AAGTATACTGCCAA	CD4TN	-2.38267	0.188233	-0.276852	-0.383071	-0.392499	-0.16211	-0.17412	-0.191227	-0.423622	-0.465753	-0.314266	-0.0733474	-0.277826	-0.415434	-0.268261	-0.351006	-0.374893	-0.487055	-0.245591	-0.353333	-0.255764	-0.592315	-0.243163	-0.409433	-0.202007	-0.0917369	-0.174327	0.864014	-0.467304	-0.168854	-0.577787	-0.221063	-0.392138	-0.883037	-0.507426	-0.377534	-0.447211	-0.514136	-0.397135	-0.0662146	-0.430039	0.0699838	-0.375976	-0.386073	-0.45074	-0.517267	-0.335336	0.169829
AAGTCCGAACCTAG	CD4Treg	4.60601	-0.394918	-0.276852	-0.383071	-0.392499	-0.16211	-0.17412	-0.191227	-0.423622	2.00135	-0.314266	-0.0733474	-0.277826	-0.415434	-0.268261	-0.351006	-0.374893	2.14139	-0.245591	-0.353333	-0.255764	-0.592315	-0.243163	-0.409433	-0.202007	-0.0917369	-0.174327	-0.997161	-0.467304	-0.381873	-0.577787	-0.351116	-0.392138	0.151168	-0.507426	-0.560985	-0.0632722	-0.160454	-0.397135	0.0472136	-0.422707	-0.394154	-0.332245	-0.658578	0.348545	-0.517267	-0.412522	-0.213171
AAGTCCGACACCAA	Monocyte	15.1904	13.4144	-0.276852	2.71058	2.42587	5.88808	-0.17412	-0.191227	-0.423622	-0.465753	-0.314266	-0.0733474	-0.277826	-0.415434	-0.268261	-0.351006	-0.374893	-0.487055	-0.245591	-0.353333	-0.255764	-0.592315	-0.243163	-0.409433	-0.202007	-0.0917369	-0.174327	1.05472	-0.467304	2.70883	2.30037	3.38064	2.48649	-0.0872476	0.205481	-0.316934	-0.360032	-0.514136	-0.397135	-0.285379	-0.366919	-0.367862	-0.662163	-0.353217	-1.20973	-0.164897	-0.863724	-0.219764
AAGTCCGACTATGG	CD4TCM	3.67222	5.04286	-0.276852	-0.383071	-0.392499	-0.16211	-0.17412	-0.191227	-0.423622	-0.465753	-0.314266	-0.0733474	-0.277826	-0.415434	-0.268261	-0.351006	-0.374893	2.03545	-0.245591	-0.353333	-0.255764	-0.592315	-0.243163	-0.409433	-0.202007	-0.0917369	-0.174327	0.630091	-0.467304	-0.262743	-0.577787	-0.625632	-0.392138	0.279728	-0.507426	-0.342047	-0.329935	-0.137035	-0.397135	-0.473131	-0.023245	-0.358417	-0.106663	-0.270486	0.626179	-0.517267	-0.0623039	0.0015679
AAGTCCGAGAGCTT	CD8TN	0.794634	1.74671	-0.276852	-0.383071	-0.392499	-0.16211	-0.17412	-0.191227	-0.423622	-0.465753	-0.314266	-0.0733474	-0.277826	-0.415434	-0.268261	-0.351006	-0.374893	-0.487055	-0.245591	-0.353333	-0.255764	-0.592315	-0.243163	-0.409433	-0.202007	-0.0917369	-0.174327	-0.997161	-0.467304	-0.259262	0.237323	0.0490325	-0.392138	-0.883037	-0.507426	-0.283726	-0.381577	-0.514136	-0.397135	-0.768861	-0.121128	-0.112127	-0.352492	-0.294985	-1.0347	2.26665	1.60057	2.38801
AAGTCCGAGGTTCA	CD8TN	-6.09403	4.95817	-0.276852	-0.383071	-0.392499	-0.16211	-0.17412	-0.191227	-0.423622	-0.465753	-0.314266	-0.0733474	-0.277826	-0.415434	-0.268261	-0.351006	-0.374893	-0.487055	3.41706	-0.353333	3.09079	1.29416	-0.243163	-0.409433	-0.202007	-0.0917369	-0.174327	0.548285	1.6962	-0.226584	0.104561	-0.387058	-0.392138	-0.883037	-0.507426	0.00408375	-0.489924	-0.514136	-0.397135	-0.768861	-0.420089	-0.340691	-0.419087	-0.385153	-0.517431	2.8338	2.9378	2.65377
AAGTCCGATGGGAG	CD4Treg	0.864454	-1.27632	-0.276852	-0.383071	-0.392499	-0.16211	-0.17412	-0.191227	-0.423622	-0.465753	-0.314266	-0.0733474	-0.277826	-0.415434	-0.268261	-0.351006	-0.374893	-0.487055	-0.245591	-0.353333	-0.255764	1.73952	-0.243163	-0.409433	-0.202007	-0.0917369	-0.174327	-0.997161	-0.467304	-0.206448	-0.577787	-0.343045	-0.392138	0.584615	-0.507426	-0.449652	-0.198142	-0.265395	-0.397135	-0.146349	-0.351702	-0.228929	-0.341521	-0.658578	0.143214	-0.517267	-0.275638	-0.35921
AAGTCCGATGTGCA	NK	-6.62149	11.9661	-0.276852	-0.383071	-0.392499	-0.16211	-0.17412	-0.191227	-0.423622	-0.465753	-0.314266	-0.0733474	-0.277826	2.13035	4.06046	3.20407	2.43954	1.96817	-0.245591	-0.353333	-0.255764	-0.592315	-0.243163	-0.409433	-0.202007	-0.0917369	-0.174327	0.586686	-0.467304	-0.68304	-0.174063	-0.734381	-0.392138	-0.883037	-0.507426	-0.520739	-0.324143	-0.514136	2.46197	2.50388	2.16922	2.7154	2.58576	2.48575	2.48867	-0.31718	-0.413668	-0.199866
AAGTCCGATTGAGC	NK	-4.69695	13.4289	-0.276852	-0.383071	-0.392499	-0.16211	-0.17412	-0.191227	-0.423622	-0.465753	-0.314266	-0.0733474	-0.277826	2.30752	3.91542	3.27833	2.88814	2.13904	-0.245591	-0.353333	-0.255764	-0.592315	-0.243163	-0.409433	5.15296	-0.0917369	-0.174327	-0.997161	-0.467304	-0.68304	-0.0124862	-0.445427	-0.392138	-0.883037	-0.507426	-0.441496	-0.691876	-0.514136	1.85468	2.2785	1.89401	1.8732	2.47964	2.81083	2.26264	-0.186042	-0.557812	-0.261026
AAGTCTCTAGCTCA	CD4TN	-3.00527	1.03529	-0.276852	-0.383071	-0.392499	-0.16211	-0.17412	-0.191227	-0.423622	-0.465753	-0.314266	-0.0733474	-0.277826	-0.415434	-0.268261	-0.351006	-0.374893	-0.487055	-0.245591	-0.353333	-0.255764	1.54673	-0.243163	2.28567	-0.202007	-0.0917369	-0.174327	0.563902	-0.467304	-0.220219	-0.577787	-0.272049	-0.392138	-0.883037	-0.507426	-0.379551	-0.320967	-0.514136	-0.397135	0.121544	-0.338121	-0.366199	-0.357896	-0.322312	-0.0859394	-0.517267	-0.488958	-0.221359
AAGTCTCTATGCTG	NK	-6.22748	11.1429	-0.276852	-0.383071	-0.392499	-0.16211	-0.17412	-0.191227	-0.423622	-0.465753	-0.314266	-0.0733474	3.38476	2.51331	3.98742	2.83665	2.39206	-0.487055	-0.245591	-0.353333	3.93305	-0.592315	-0.243163	-0.409433	-0.202007	-0.0917369	-0.174327	0.824945	-0.467304	-0.68304	0.038278	-0.270021	-0.392138	-0.883037	-0.507426	-0.590487	-0.400788	-0.514136	1.99145	2.29217	2.29952	2.23575	2.4688	2.41192	1.34654	-0.151372	-0.574183	-0.138304
AAGTCTCTATGTCG	CD4Treg	1.84784	0.665716	-0.276852	-0.383071	-0.392499	-0.16211	-0.17412	-0.191227	-0.423622	-0.465753	-0.314266	-0.0733474	-0.277826	-0.415434	-0.268261	-0.351006	-0.374893	-0.487055	-0.245591	-0.353333	-0.255764	-0.592315	-0.243163	-0.409433	-0.202007	-0.0917369	-0.174327	-0.997161	-0.467304	-0.315796	-0.577787	-0.216588	-0.392138	0.224484	-0.507426	-0.441727	-0.229743	-0.153185	-0.397135	-0.209485	-0.41326	-0.0489915	-0.158767	-0.658578	-0.167124	-0.517267	-0.188333	-0.196404
AAGTCTCTGTACGT	CD4TCM	3.3597	5.93049	-0.276852	-0.383071	-0.392499	-0.16211	-0.17412	-0.191227	-0.423622	-0.465753	-0.314266	-0.0733474	-0.277826	-0.415434	-0.268261	-0.351006	-0.374893	-0.487055	-0.245591	-0.353333	-0.255764	1.69738	-0.243163	-0.409433	-0.202007	-0.0917369	-0.174327	-0.997161	-0.467304	-0.398057	-0.577787	-0.39431	-0.392138	0.234633	-0.507426	-0.423547	-0.475764	-0.0762673	-0.397135	-0.276812	-0.092855	-0.348791	-0.289317	-0.392258	-0.474666	-0.517267	0.0481955	-0.12615
AAGTCTCTTCGTTT	Monocyte	14.6857	10.78	3.50389	2.29898	2.15319	-0.16211	-0.17412	-0.191227	-0.423622	-0.465753	-0.314266	-0.0733474	-0.277826	-0.415434	-0.268261	-0.351006	-0.374893	-0.487055	-0.245591	-0.353333	-0.255764	-0.592315	-0.243163	-0.409433	-0.202007	-0.0917369	-0.174327	1.14465	-0.467304	2.93165	2.75395	2.79497	2.75922	0.198051	0.00501322	-0.417187	-0.264683	-0.514136	-0.397135	-0.1998	-0.49834	-0.349636	-0.662163	-0.287379	-1.3457	-0.200278	-0.863724	-0.515624
AAGTCTCTTCTAGG	B	11.7778	-2.87671	-0.276852	-0.383071	-0.392499	-0.16211	-0.17412	-0.191227	2.59462	2.31473	-0.314266	-0.0733474	-0.277826	-0.415434	-0.268261	-0.351006	-0.374893	-0.487055	-0.245591	-0.353333	-0.255764	1.89069	-0.243163	-0.409433	-0.202007	-0.0917369	-0.174327	1.33702	-0.467304	-0.68304	-0.577787	-0.418554	-0.392138	2.18144	1.74317	2.31837	2.59269	2.35112	-0.397135	-0.768861	-0.883725	-0.857207	-0.662163	-0.262879	0.298856	-0.517267	-0.098877	-1.04159
AAGTGCACAAACGA	CD4Treg	2.64153	2.07979	-0.276852	-0.383071	-0.392499	-0.16211	-0.17412	-0.191227	-0.423622	-0.465753	-0.314266	-0.0733474	-0.277826	-0.415434	-0.268261	-0.351006	-0.374893	-0.487055	-0.245591	-0.353333	-0.255764	1.88348	-0.243163	-0.409433	5.82194	11.0655	-0.174327	-0.997161	-0.467304	-0.227737	-0.577787	-0.085252	-0.392138	-0.130495	-0.507426	-0.464685	-0.145157	-0.223108	-0.397135	-0.174256	-0.129657	-0.122059	-0.250585	-0.658578	0.335563	-0.517267	-0.433117	-0.230569
AAGTGCACAGATGA	Monocyte	13.9148	14.5999	4.07992	2.90262	2.70878	6.22944	-0.17412	-0.191227	-0.423622	-0.465753	-0.314266	-0.0733474	-0.277826	-0.415434	-0.268261	-0.351006	-0.374893	-0.487055	-0.245591	-0.353333	-0.255764	-0.592315	-0.243163	-0.409433	-0.202007	-0.0917369	-0.174327	-0.997161	-0.467304	2.55942	2.51249	2.8878	2.87618	-0.0239884	0.422366	-0.105342	-0.481516	-0.514136	-0.397135	-0.164271	-0.412549	-0.233634	-0.662163	-0.381245	-1.25993	-0.136671	-0.863724	-0.0188766
AAGTGCACCTCTAT	CD4Treg	2.69088	0.0391274	-0.276852	-0.383071	-0.392499	-0.16211	-0.17412	-0.191227	-0.423622	-0.465753	-0.314266	-0.0733474	-0.277826	-0.415434	-0.268261	-0.351006	-0.374893	-0.487055	-0.245591	-0.353333	-0.255764	-0.592315	4.13094	-0.409433	-0.202007	-0.0917369	-0.174327	-0.997161	-0.467304	-0.272263	-0.577787	-0.0141073	-0.392138	0.285831	-0.507426	-0.565837	-0.104999	-0.269478	-0.397135	-0.149188	-0.361056	-0.15883	-0.233537	-0.658578	0.267675	-0.517267	-0.420308	-0.0695953
AAGTGCACCTGATG	NK	-5.10447	11.7416	-0.276852	-0.383071	-0.392499	-0.16211	-0.17412	-0.191227	-0.423622	-0.465753	-0.314266	-0.0733474	-0.277826	2.74658	-0.268261	-0.351006	2.24103	-0.487055	-0.245591	-0.353333	-0.255764	-0.592315	-0.243163	-0.409433	-0.202007	-0.0917369	-0.174327	-0.997161	-0.467304	-0.68304	-0.00672248	-0.675636	-0.392138	-0.883037	-0.507426	-0.429273	-0.593114	-0.514136	2.39301	2.20831	2.05156	2.02741	2.43584	2.51635	2.25062	-0.225322	-0.520146	-0.233786
AAGTGCACGTCAAC	CD4TN	-5.48161	2.64202	-0.276852	-0.383071	-0.392499	-0.16211	-0.17412	-0.191227	-0.423622	1.56813	-0.314266	-0.0733474	-0.277826	-0.415434	-0.268261	-0.351006	-0.374893	-0.487055	-0.245591	-0.353333	-0.255764	1.78582	-0.243163	2.0039	-0.202007	-0.0917369	-0.174327	-0.997161	1.72939	-0.142484	-0.577787	-0.387224	-0.392138	-0.883037	-0.507426	-0.362502	-0.46294	-0.514136	-0.397135	-0.0354881	-0.341164	-0.479759	-0.325629	-0.373006	0.184941	-0.517267	-0.352566	0.156539
AAGTGCACTCACGA	CD8TN	-1.81901	5.57242	-0.276852	-0.383071	-0.392499	-0.16211	-0.17412	-0.191227	1.9975	-0.465753	-0.314266	-0.0733474	-0.277826	-0.415434	-0.268261	-0.351006	-0.374893	-0.487055	4.09849	-0.353333	3.71341	1.64513	-0.243163	-0.409433	-0.202007	-0.0917369	-0.174327	-0.997161	-0.467304	-0.207186	0.122715	-0.111114	-0.392138	-0.883037	-0.507426	-0.240824	-0.503774	-0.514136	-0.397135	-0.768861	-0.476247	-0.228962	-0.33942	-0.389897	-1.02071	2.03085	2.44558	2.53798
AAGTGCACTGCAAC	Monocyte	14.3535	12.435	-0.276852	2.4255	2.01302	-0.16211	-0.17412	-0.191227	-0.423622	-0.465753	-0.314266	-0.0733474	-0.277826	-0.415434	-0.268261	-0.351006	-0.374893	-0.487055	-0.245591	-0.353333	-0.255764	-0.592315	4.41514	-0.409433	-0.202007	-0.0917369	-0.174327	1.23772	-0.467304	2.24177	2.48682	2.80637	2.17439	0.127841	0.438912	0.0130344	-0.487514	-0.514136	-0.397135	-0.168472	-0.327253	-0.250191	-0.662163	-0.436425	-1.3601	0.000875588	-0.863724	-0.287131
AAGTGGCTACGTTG	Monocyte	13.7625	14.2169	-0.276852	2.819	2.85279	-0.16211	-0.17412	-0.191227	-0.423622	-0.465753	-0.314266	-0.0733474	-0.277826	-0.415434	-0.268261	-0.351006	-0.374893	-0.487055	-0.245591	-0.353333	-0.255764	-0.592315	4.47049	-0.409433	-0.202007	-0.0917369	-0.174327	0.821978	-0.467304	2.44736	1.95143	1.77554	2.53384	-0.147294	0.122813	-0.172333	-0.476197	-0.514136	-0.397135	-0.230542	-0.304894	-0.312385	-0.662163	-0.316365	-1.14192	-0.124516	-0.863724	0.164055
AAGTGGCTATCGAC	B	10.6219	-2.48641	-0.276852	-0.383071	-0.392499	-0.16211	-0.17412	5.06325	2.34275	2.24889	-0.314266	-0.0733474	-0.277826	-0.415434	-0.268261	-0.351006	-0.374893	1.9899	-0.245591	-0.353333	-0.255764	1.8287	-0.243163	-0.409433	-0.202007	-0.0917369	-0.174327	1.30569	-0.467304	-0.68304	-0.577787	-0.361502	-0.392138	1.68544	2.61345	2.51512	2.76857	2.45995	-0.397135	-0.768861	-0.883725	-0.857207	-0.662163	-0.213373	0.42982	-0.517267	-0.269579	-1.04159
AAGTGGCTCCGTAA	CD4TN	-0.477566	0.29561	-0.276852	-0.383071	-0.392499	-0.16211	-0.17412	-0.191227	-0.423622	-0.465753	-0.314266	-0.0733474	-0.277826	-0.415434	-0.268261	-0.351006	-0.374893	-0.487055	-0.245591	-0.353333	-0.255764	-0.592315	-0.243163	2.77165	-0.202007	-0.0917369	-0.174327	-0.997161	-0.467304	-0.0543529	-0.577787	-0.489716	-0.392138	-0.883037	-0.507426	-0.447184	-0.410581	-0.514136	-0.397135	-0.309063	-0.45905	-0.472225	-0.343717	-0.35584	-0.465173	-0.517267	-0.277165	-0.26991
AAGTGGCTCTTGTT	CD4Treg	2.55724	-0.18094	-0.276852	-0.383071	-0.392499	-0.16211	-0.17412	-0.191227	-0.423622	-0.465753	-0.314266	-0.0733474	-0.277826	-0.415434	-0.268261	-0.351006	-0.374893	-0.487055	-0.245591	-0.353333	-0.255764	-0.592315	-0.243163	-0.409433	-0.202007	-0.0917369	6.1975	-0.997161	2.53223	-0.239275	-0.577787	-0.299378	-0.392138	0.105735	-0.507426	-0.484944	-0.148301	-0.0832528	-0.397135	-0.0128914	-0.319369	-0.269615	-0.321497	-0.658578	0.412143	-0.517267	-0.377722	-0.00779486
AAGTGGCTGAATGA.1	CD4TN	3.15729	2.39837	-0.276852	-0.383071	-0.392499	-0.16211	-0.17412	-0.191227	-0.423622	1.78478	-0.314266	-0.0733474	-0.277826	-0.415434	-0.268261	-0.351006	-0.374893	-0.487055	-0.245591	-0.353333	-0.255764	-0.592315	-0.243163	-0.409433	-0.202007	-0.0917369	-0.174327	-0.997161	-0.467304	-0.270718	-0.577787	-0.484893	-0.392138	-0.883037	-0.507426	-0.37903	-0.4156	-0.514136	-0.397135	-0.0680699	-0.400866	-0.237675	-0.315746	-0.411592	0.0708321	-0.517267	-0.382068	-0.40065
AAGTGGCTGCAAGG	CD4TCM	2.00973	4.80713	-0.276852	-0.383071	-0.392499	-0.16211	-0.17412	-0.191227	-0.423622	-0.465753	-0.314266	-0.0733474	-0.277826	-0.415434	-0.268261	-0.351006	-0.374893	-0.487055	-0.245591	-0.353333	-0.255764	-0.592315	-0.243163	-0.409433	-0.202007	-0.0917369	-0.174327	-0.997161	2.41078	-0.252747	-0.577787	-0.619556	-0.392138	0.255903	-0.507426	-0.405401	-0.348569	-0.0632346	-0.397135	-0.190826	-0.169141	-0.248804	-0.283451	-0.383673	-0.456397	-0.517267	-0.138667	-0.237208
AAGTGGCTGTTAGC.1	CD4TCM	2.38895	4.52498	-0.276852	-0.383071	-0.392499	-0.16211	-0.17412	-0.191227	-0.423622	-0.465753	-0.314266	-0.0733474	-0.277826	2.27377	-0.268261	-0.351006	-0.374893	-0.487055	-0.245591	-0.353333	-0.255764	-0.592315	-0.243163	-0.409433	-0.202007	-0.0917369	-0.174327	0.943828	-0.467304	-0.310073	-0.577787	-0.730711	-0.392138	0.261896	-0.507426	-0.505332	-0.449943	-0.201377	-0.397135	-0.31826	0.458118	-0.140003	-0.150467	-0.331759	-0.24659	-0.517267	-0.116628	-0.215993
AAGTGGCTGTTAGC.2	NK	-8.38595	12.0921	-0.276852	-0.383071	-0.392499	-0.16211	-0.17412	-0.191227	-0.423622	-0.465753	-0.314266	-0.0733474	3.3444	2.05532	4.18925	2.49247	2.36454	-0.487055	-0.245591	-0.353333	-0.255764	-0.592315	-0.243163	-0.409433	-0.202007	-0.0917369	-0.174327	0.540009	-0.467304	-0.68304	-0.198744	-0.960676	-0.392138	-0.883037	-0.507426	-0.341817	-0.341185	-0.514136	2.30261	2.49906	2.27661	2.68475	2.71519	2.31743	0.941668	-0.0816391	-0.557986	-0.334008
AAGTTATGCGAATC	Monocyte	15.1608	12.0504	-0.276852	2.22594	2.53383	6.01579	-0.17412	-0.191227	-0.423622	-0.465753	-0.314266	-0.0733474	-0.277826	-0.415434	-0.268261	-0.351006	-0.374893	-0.487055	-0.245591	-0.353333	-0.255764	-0.592315	-0.243163	-0.409433	-0.202007	-0.0917369	-0.174327	1.22746	-0.467304	2.56702	2.64647	2.34438	2.31479	0.0773532	0.230678	-0.0832685	-0.433333	-0.514136	-0.397135	-0.112625	-0.356154	-0.429162	-0.662163	-0.341985	-1.08785	-0.0858778	-0.863724	-0.313823
AAGTTATGGAGGAC	CD4TCM	4.86884	5.77754	-0.276852	-0.383071	-0.392499	-0.16211	-0.17412	-0.191227	-0.423622	-0.465753	-0.314266	-0.0733474	-0.277826	-0.415434	-0.268261	-0.351006	-0.374893	-0.487055	-0.245591	-0.353333	-0.255764	-0.592315	-0.243163	-0.409433	-0.202007	-0.0917369	-0.174327	0.580826	2.01247	-0.297186	-0.577787	-0.572232	-0.392138	0.0622955	-0.507426	-0.500997	-0.355753	-0.10884	-0.397135	-0.24333	-0.0476	-0.455152	-0.377058	-0.451622	-0.557297	-0.517267	-0.201979	-0.194239
AAGTTATGTGTCAG	B	11.488	-1.60484	-0.276852	-0.383071	-0.392499	-0.16211	-0.17412	-0.191227	2.38522	2.47187	2.95008	-0.0733474	-0.277826	-0.415434	-0.268261	-0.351006	-0.374893	-0.487055	-0.245591	-0.353333	-0.255764	-0.592315	-0.243163	-0.409433	-0.202007	-0.0917369	-0.174327	1.41451	-0.467304	-0.68304	-0.577787	-0.170975	-0.392138	2.26299	1.73079	2.63172	2.92463	2.66269	-0.397135	-0.768861	-0.883725	-0.857207	-0.662163	-0.283786	0.442869	-0.517267	-0.17028	-1.04159
AAGTTATGTTGTGG	CD4TN	2.12306	-2.23215	-0.276852	-0.383071	-0.392499	-0.16211	-0.17412	-0.191227	-0.423622	-0.465753	-0.314266	-0.0733474	-0.277826	-0.415434	-0.268261	-0.351006	-0.374893	-0.487055	-0.245591	-0.353333	-0.255764	1.85864	-0.243163	-0.409433	-0.202007	-0.0917369	-0.174327	-0.997161	-0.467304	-0.320772	-0.577787	-0.149303	-0.392138	-0.883037	-0.507426	-0.438902	-0.578686	-0.514136	-0.397135	-0.317179	-0.394171	-0.280142	-0.156863	-0.428785	-0.114014	-0.517267	-0.404335	-0.258145
AAGTTATGTTTCGT	CD4TN	0.0965598	-0.769644	-0.276852	-0.383071	-0.392499	-0.16211	-0.17412	-0.191227	-0.423622	-0.465753	-0.314266	-0.0733474	-0.277826	-0.415434	-0.268261	-0.351006	-0.374893	-0.487055	-0.245591	-0.353333	-0.255764	-0.592315	4.28058	-0.409433	-0.202007	-0.0917369	-0.174327	-0.997161	-0.467304	-0.293591	-0.577787	-0.396945	-0.392138	-0.883037	-0.507426	-0.354035	-0.368598	-0.514136	-0.397135	-0.199379	-0.444776	-0.26002	-0.326509	-0.416432	0.0103797	-0.517267	-0.5285	-0.348657
AAGTTCCTAGCACT	CD8TN	-3.72692	5.6881	-0.276852	-0.383071	-0.392499	-0.16211	-0.17412	-0.191227	-0.423622	-0.465753	-0.314266	-0.0733474	-0.277826	-0.415434	-0.268261	-0.351006	-0.374893	-0.487055	3.91802	3.02052	-0.255764	-0.592315	-0.243163	-0.409433	-0.202007	-0.0917369	-0.174327	-0.997161	1.99212	-0.209281	0.135484	-0.0250686	-0.392138	-0.883037	-0.507426	-0.126392	-0.502824	-0.514136	-0.397135	-0.768861	-0.356439	-0.224038	-0.270622	-0.316204	-0.803282	3.33475	2.77505	3.31028
AAGTTCCTCAACTG	CD4TN	-3.13726	0.596238	-0.276852	-0.383071	-0.392499	-0.16211	-0.17412	-0.191227	-0.423622	-0.465753	-0.314266	-0.0733474	-0.277826	-0.415434	-0.268261	-0.351006	-0.374893	1.94504	-0.245591	-0.353333	-0.255764	1.78901	-0.243163	2.29925	-0.202007	-0.0917369	-0.174327	0.740711	-0.467304	-0.328233	-0.577787	-0.394995	-0.392138	-0.883037	-0.507426	-0.367144	-0.491328	-0.514136	-0.397135	-0.192068	-0.338213	-0.232304	-0.214133	-0.348342	-0.107697	-0.517267	-0.551008	-0.20651
AAGTTCCTCATTCT	CD4TN	-0.261923	-1.01274	-0.276852	-0.383071	-0.392499	-0.16211	-0.17412	-0.191227	-0.423622	-0.465753	-0.314266	-0.0733474	-0.277826	-0.415434	-0.268261	-0.351006	-0.374893	-0.487055	-0.245591	-0.353333	-0.255764	1.75003	-0.243163	-0.409433	-0.202007	-0.0917369	-0.174327	0.712262	-0.467304	-0.167287	-0.577787	-0.197775	-0.392138	-0.883037	-0.507426	-0.434319	-0.379809	-0.514136	-0.397135	-0.37661	-0.448031	-0.366041	-0.117045	-0.421259	0.0655303	-0.517267	-0.534894	-0.125976
AAGTTCCTCCAAGT	B	11.289	-3.957	-0.276852	-0.383071	-0.392499	-0.16211	-0.17412	-0.191227	2.52667	2.0395	-0.314266	-0.0733474	-0.277826	-0.415434	-0.268261	-0.351006	-0.374893	-0.487055	-0.245591	-0.353333	-0.255764	-0.592315	-0.243163	-0.409433	-0.202007	-0.0917369	-0.174327	1.35037	-0.467304	-0.68304	-0.577787	-0.591326	-0.392138	1.83123	1.50891	2.10799	1.77062	2.25491	-0.397135	-0.768861	-0.883725	-0.857207	-0.662163	-0.27737	0.331421	-0.517267	-0.130178	-1.04159
AAGTTCCTCGAGAG	CD8TN	-0.186952	4.7256	-0.276852	-0.383071	-0.392499	-0.16211	-0.17412	-0.191227	-0.423622	-0.465753	-0.314266	-0.0733474	-0.277826	-0.415434	-0.268261	-0.351006	-0.374893	-0.487055	-0.245591	-0.353333	4.53341	-0.592315	-0.243163	2.52948	-0.202007	-0.0917369	-0.174327	-0.997161	-0.467304	-0.271857	0.141179	-0.200341	-0.392138	-0.883037	-0.507426	-0.37509	-0.461159	-0.514136	-0.397135	-0.768861	-0.213205	-0.228375	-0.292931	-0.351196	-1.1254	1.87143	1.92616	1.57077
AAGTTCCTCGCTAA	CD4Treg	3.96817	0.705485	-0.276852	-0.383071	-0.392499	-0.16211	-0.17412	-0.191227	-0.423622	-0.465753	-0.314266	-0.0733474	-0.277826	-0.415434	-0.268261	-0.351006	-0.374893	-0.487055	-0.245591	-0.353333	-0.255764	1.58889	-0.243163	2.33879	-0.202007	-0.0917369	-0.174327	0.932688	2.03422	-0.247456	-0.577787	-0.221009	-0.392138	0.108883	-0.507426	-0.330429	-0.146929	-0.273586	-0.397135	0.372228	-0.451894	-0.347436	-0.259156	-0.658578	0.750804	-0.517267	-0.442088	0.000136319
AAGTTCCTGTACCA	CD4TCM	-0.505736	3.26044	-0.276852	-0.383071	-0.392499	-0.16211	-0.17412	-0.191227	-0.423622	-0.465753	-0.314266	-0.0733474	-0.277826	-0.415434	-0.268261	-0.351006	-0.374893	2.27942	-0.245591	-0.353333	-0.255764	-0.592315	-0.243163	-0.409433	-0.202007	-0.0917369	-0.174327	-0.997161	2.07166	-0.208941	-0.577787	-0.782922	-0.392138	0.405487	-0.507426	-0.439796	-0.654351	-0.190639	-0.397135	-0.296204	-0.118514	-0.368839	-0.253225	-0.35744	-0.409921	-0.517267	-0.177087	-0.292779
AAGTTCCTGTCACA	CD4TCM	1.51055	3.98882	-0.276852	-0.383071	-0.392499	-0.16211	-0.17412	-0.191227	-0.423622	-0.465753	-0.314266	-0.0733474	-0.277826	-0.415434	-0.268261	-0.351006	-0.374893	-0.487055	-0.245591	-0.353333	-0.255764	-0.592315	-0.243163	-0.409433	-0.202007	-0.0917369	-0.174327	-0.997161	2.13692	-0.23616	-0.577787	-0.723495	-0.392138	0.172847	-0.507426	-0.447894	-0.503236	-0.152895	-0.397135	-0.240728	0.178381	-0.389604	-0.268877	-0.328165	-0.413	-0.517267	-0.10588	-0.349197
AAGTTCCTTACTCT	Monocyte	13.4015	11.922	3.86636	2.53413	2.47851	-0.16211	-0.17412	-0.191227	-0.423622	-0.465753	-0.314266	-0.0733474	-0.277826	-0.415434	-0.268261	-0.351006	-0.374893	-0.487055	-0.245591	-0.353333	-0.255764	-0.592315	-0.243163	-0.409433	-0.202007	-0.0917369	-0.174327	1.18611	-0.467304	2.39642	2.25848	2.70071	2.46392	0.103271	0.290568	-0.408043	-0.424078	-0.514136	-0.397135	-0.179032	-0.333744	-0.254338	-0.662163	-0.323625	-1.08161	-0.183878	-0.863724	-0.0525101
AAGTTCCTTACTGG	NK	-5.74546	13.0551	-0.276852	-0.383071	-0.392499	-0.16211	-0.17412	-0.191227	-0.423622	-0.465753	-0.314266	-0.0733474	-0.277826	2.16933	-0.268261	2.93625	2.20719	-0.487055	-0.245591	-0.353333	-0.255764	-0.592315	-0.243163	-0.409433	-0.202007	-0.0917369	-0.174327	-0.997161	-0.467304	-0.68304	0.0690905	-0.601212	-0.392138	-0.883037	-0.507426	-0.627366	-0.372753	-0.514136	1.72212	2.29264	2.75212	1.70549	2.21408	2.37605	1.97961	-0.316598	-0.553644	-0.512951
AAGTTCCTTAGCCA	Monocyte	14.1338	11.4055	-0.276852	2.30386	2.47816	-0.16211	-0.17412	-0.191227	-0.423622	-0.465753	-0.314266	-0.0733474	-0.277826	-0.415434	-0.268261	-0.351006	-0.374893	-0.487055	-0.245591	-0.353333	-0.255764	-0.592315	-0.243163	-0.409433	-0.202007	-0.0917369	-0.174327	1.31736	-0.467304	2.63317	2.73006	2.58181	2.21831	0.000936311	0.285358	-0.327511	-0.463117	-0.514136	-0.397135	-0.22402	-0.407513	-0.313823	-0.662163	-0.428662	-1.14452	-0.125655	-0.863724	0.00984875
AAGTTCCTTGAGCT	CD4TN	0.0220739	-0.148043	-0.276852	-0.383071	-0.392499	-0.16211	-0.17412	-0.191227	-0.423622	-0.465753	-0.314266	-0.0733474	-0.277826	-0.415434	-0.268261	-0.351006	-0.374893	-0.487055	-0.245591	-0.353333	-0.255764	1.71645	4.12271	2.49951	-0.202007	-0.0917369	-0.174327	-0.997161	2.18051	-0.108294	-0.577787	-0.29659	-0.392138	-0.883037	-0.507426	-0.494211	-0.49035	-0.514136	-0.397135	-0.305314	-0.310544	-0.286811	-0.235943	-0.390214	-0.184429	-0.517267	-0.407639	0.0930397
AATAACACATAAGG	B	11.565	-4.00571	-0.276852	-0.383071	-0.392499	-0.16211	5.98038	5.38128	2.33962	2.49183	-0.314266	-0.0733474	-0.277826	-0.415434	-0.268261	-0.351006	-0.374893	2.13982	-0.245591	-0.353333	-0.255764	-0.592315	-0.243163	-0.409433	-0.202007	-0.0917369	-0.174327	1.17206	-0.467304	-0.68304	-0.577787	-0.370465	-0.392138	1.00967	1.76102	2.30423	2.08309	2.25022	-0.397135	-0.768861	-0.883725	-0.857207	-0.662163	-0.234298	0.718161	-0.517267	-0.0753324	-1.04159
AATAACACCAACTG	CD8TN	-4.80584	4.11684	-0.276852	-0.383071	-0.392499	-0.16211	-0.17412	-0.191227	1.80091	-0.465753	-0.314266	-0.0733474	-0.277826	-0.415434	-0.268261	-0.351006	-0.374893	-0.487055	3.74577	2.71922	-0.255764	1.69487	-0.243163	-0.409433	-0.202007	-0.0917369	-0.174327	0.50313	-0.467304	-0.182254	-0.0184047	-0.333841	-0.392138	-0.883037	-0.507426	-0.215271	-0.287762	-0.514136	-0.397135	-0.768861	-0.3288	-0.185219	-0.3759	-0.265064	-0.857051	2.45591	2.34858	1.92352
AATAACACCGAACT	CD4TCM	1.83736	3.87149	-0.276852	-0.383071	-0.392499	-0.16211	-0.17412	-0.191227	-0.423622	-0.465753	-0.314266	-0.0733474	-0.277826	-0.415434	-0.268261	-0.351006	-0.374893	-0.487055	-0.245591	-0.353333	-0.255764	-0.592315	-0.243163	-0.409433	-0.202007	-0.0917369	5.78078	-0.997161	-0.467304	-0.262976	-0.577787	-0.512013	-0.392138	0.32558	-0.507426	-0.307851	-0.523275	-0.174623	-0.397135	-0.408476	0.204091	-0.34458	-0.351022	-0.432723	-0.0434596	-0.517267	-0.145079	0.148508
AATAACACCTCTCG	CD4TN	-1.89144	-1.23349	-0.276852	-0.383071	-0.392499	-0.16211	-0.17412	-0.191227	-0.423622	-0.465753	-0.314266	-0.0733474	-0.277826	-0.415434	-0.268261	-0.351006	-0.374893	2.01493	-0.245591	-0.353333	-0.255764	-0.592315	-0.243163	-0.409433	-0.202007	-0.0917369	-0.174327	-0.997161	-0.467304	-0.00499523	-0.577787	-0.582192	-0.392138	-0.883037	-0.507426	-0.540774	-0.371668	-0.514136	-0.397135	-0.362018	-0.371643	-0.272954	-0.42763	-0.356499	0.0724305	-0.517267	-0.33473	-0.56317
AATAACACGGTCAT	CD4TN	-1.64208	-1.48366	-0.276852	-0.383071	-0.392499	-0.16211	-0.17412	-0.191227	-0.423622	-0.465753	-0.314266	-0.0733474	-0.277826	-0.415434	-0.268261	-0.351006	-0.374893	-0.487055	-0.245591	-0.353333	-0.255764	2.03645	-0.243163	-0.409433	-0.202007	-0.0917369	-0.174327	-0.997161	2.39209	-0.0758593	-0.577787	-0.0836581	-0.392138	-0.883037	-0.507426	-0.51816	-0.553821	-0.514136	-0.397135	-0.092671	-0.190781	-0.317277	-0.353615	-0.334617	-0.327719	-0.517267	-0.432103	-0.415203
AATAACACGTTCTT	CD4Treg	5.44035	3.10834	-0.276852	-0.383071	-0.392499	-0.16211	-0.17412	-0.191227	-0.423622	-0.465753	-0.314266	-0.0733474	-0.277826	-0.415434	-0.268261	-0.351006	-0.374893	-0.487055	-0.245591	-0.353333	-0.255764	-0.592315	4.00067	-0.409433	-0.202007	-0.0917369	-0.174327	-0.997161	2.1065	-0.428681	-0.577787	-0.229865	-0.392138	0.326479	-0.507426	-0.473415	-0.163771	-0.175038	-0.397135	-0.311472	-0.498144	-0.223139	-0.0851148	-0.658578	0.397821	-0.517267	-0.637097	-0.103184
AATAACACTCCCAC	CD4TN	-1.5913	1.19455	-0.276852	-0.383071	-0.392499	-0.16211	-0.17412	-0.191227	-0.423622	-0.465753	-0.314266	-0.0733474	-0.277826	-0.415434	-0.268261	-0.351006	-0.374893	-0.487055	-0.245591	-0.353333	-0.255764	1.6146	-0.243163	2.37118	-0.202007	-0.0917369	-0.174327	0.61343	-0.467304	-0.281602	-0.577787	-0.544377	-0.392138	-0.883037	-0.507426	-0.425191	-0.436954	-0.514136	-0.397135	-0.344005	-0.145741	-0.417861	-0.222706	-0.30746	-0.26901	-0.517267	-0.383315	-0.54013
AATAACACTCTCGC	NK	-6.4299	12.6389	-0.276852	-0.383071	-0.392499	-0.16211	-0.17412	-0.191227	-0.423622	-0.465753	-0.314266	13.5841	-0.277826	2.362	-0.268261	-0.351006	2.55842	-0.487055	-0.245591	-0.353333	-0.255764	-0.592315	-0.243163	-0.409433	-0.202007	-0.0917369	-0.174327	0.561867	-0.467304	-0.68304	0.00264179	-0.207021	-0.392138	-0.883037	-0.507426	-0.611691	-0.383871	-0.514136	2.1654	2.03593	2.74157	1.356	2.0801	2.22414	0.666969	-0.291967	-0.26859	-0.38616
AATAACACTTCCCG	Monocyte	13.557	13.1601	3.41443	2.24094	2.74649	-0.16211	-0.17412	-0.191227	-0.423622	-0.465753	-0.314266	-0.0733474	-0.277826	-0.415434	-0.268261	-0.351006	-0.374893	-0.487055	-0.245591	-0.353333	-0.255764	-0.592315	4.31974	-0.409433	-0.202007	-0.0917369	-0.174327	0.7638	-0.467304	1.96445	2.743	2.31542	2.27452	-0.0752002	0.216795	-0.304762	-0.37512	-0.514136	-0.397135	-0.35514	-0.448636	-0.353142	-0.662163	-0.342831	-1.29065	-0.0936408	-0.863724	-0.327694
AATAACACTTCGCC	CD8TN	-0.602771	4.81029	-0.276852	-0.383071	-0.392499	-0.16211	-0.17412	-0.191227	-0.423622	-0.465753	-0.314266	-0.0733474	-0.277826	-0.415434	-0.268261	-0.351006	-0.374893	-0.487055	-0.245591	3.3159	-0.255764	1.67578	-0.243163	-0.409433	-0.202007	-0.0917369	-0.174327	-0.997161	-0.467304	-0.120253	0.239984	0.0569535	-0.392138	-0.883037	-0.507426	-0.276527	-0.43448	-0.514136	-0.397135	-0.768861	-0.200695	-0.109713	-0.259059	-0.456799	-0.707628	2.23105	1.98286	2.00261
AATAAGCTCAGTCA	CD4Treg	1.21024	-0.138733	-0.276852	-0.383071	-0.392499	-0.16211	-0.17412	-0.191227	-0.423622	-0.465753	-0.314266	-0.0733474	-0.277826	-0.415434	-0.268261	-0.351006	-0.374893	-0.487055	-0.245591	-0.353333	-0.255764	1.75522	-0.243163	-0.409433	-0.202007	-0.0917369	-0.174327	-0.997161	-0.467304	-0.296674	-0.577787	-0.279809	-0.392138	0.397885	-0.507426	-0.362638	-0.304663	-0.190361	-0.397135	-0.189841	-0.464494	-0.359779	-0.256351	-0.658578	-0.41554	-0.517267	-0.300318	-0.46344
AATAAGCTCGTAGT	NK	-7.43609	12.8259	-0.276852	-0.383071	-0.392499	-0.16211	-0.17412	-0.191227	-0.423622	-0.465753	-0.314266	-0.0733474	-0.277826	2.41423	-0.268261	3.08844	2.18054	-0.487055	-0.245591	-0.353333	-0.255764	-0.592315	-0.243163	-0.409433	-0.202007	-0.0917369	-0.174327	-0.997161	-0.467304	-0.68304	0.0984073	-0.628152	-0.392138	-0.883037	-0.507426	-0.382008	-0.525751	-0.514136	2.31335	2.06108	2.32095	2.38978	2.16846	2.34448	1.15293	-0.150501	-0.436742	-0.347459
AATAAGCTGGACAG	CD4TN	-0.0981709	-2.59502	-0.276852	-0.383071	-0.392499	-0.16211	-0.17412	-0.191227	-0.423622	-0.465753	-0.314266	-0.0733474	-0.277826	-0.415434	-0.268261	-0.351006	-0.374893	-0.487055	-0.245591	-0.353333	-0.255764	1.70053	-0.243163	-0.409433	-0.202007	-0.0917369	-0.174327	0.84516	2.16226	-0.234878	-0.577787	-0.264373	-0.392138	-0.883037	-0.507426	-0.37806	-0.480079	-0.514136	-0.397135	-0.129886	-0.284215	-0.273297	-0.333065	-0.346354	-0.248385	-0.517267	-0.465416	-0.128067
AATAAGCTTTGACG	Monocyte	15.2906	12.4945	-0.276852	2.05083	2.22908	-0.16211	-0.17412	-0.191227	-0.423622	-0.465753	-0.314266	-0.0733474	-0.277826	-0.415434	-0.268261	-0.351006	-0.374893	-0.487055	-0.245591	-0.353333	-0.255764	-0.592315	-0.243163	-0.409433	-0.202007	-0.0917369	-0.174327	1.18563	-0.467304	2.09273	2.22637	3.38132	2.75654	-0.0185514	0.267725	-0.330315	-0.477058	-0.514136	-0.397135	-0.3265	-0.507293	-0.242686	-0.662163	-0.433527	-1.35472	-0.134323	-0.863724	-0.265193
AATACCCTAAGCAA	NK	-8.45689	11.868	-0.276852	-0.383071	-0.392499	-0.16211	-0.17412	-0.191227	-0.423622	-0.465753	-0.314266	-0.0733474	-0.277826	2.019	4.13337	-0.351006	2.81879	-0.487055	-0.245591	-0.353333	-0.255764	-0.592315	-0.243163	-0.409433	-0.202007	-0.0917369	-0.174327	-0.997161	-0.467304	-0.68304	-0.309189	-0.735652	-0.392138	-0.883037	-0.507426	-0.538376	-0.404987	-0.514136	1.66148	2.55448	2.36386	2.23381	2.50949	2.35521	1.38765	-0.203317	-0.491691	-0.450179
AATACCCTACGACT	B	13.0702	0.348274	-0.276852	-0.383071	-0.392499	-0.16211	-0.17412	4.94752	2.29051	2.05376	-0.314266	-0.0733474	-0.277826	-0.415434	-0.268261	-0.351006	-0.374893	2.19723	-0.245591	-0.353333	-0.255764	1.54894	-0.243163	-0.409433	-0.202007	-0.0917369	-0.174327	1.31941	-0.467304	-0.68304	-0.577787	-0.409248	-0.392138	1.89003	1.89566	2.53411	2.66771	2.85115	-0.397135	-0.768861	-0.883725	-0.857207	-0.662163	-0.263296	0.358324	-0.517267	-0.0792016	-1.04159
AATACCCTCACTGA	CD4TN	-1.1146	0.595014	-0.276852	-0.383071	-0.392499	-0.16211	-0.17412	-0.191227	-0.423622	-0.465753	-0.314266	-0.0733474	-0.277826	-0.415434	-0.268261	-0.351006	-0.374893	-0.487055	-0.245591	-0.353333	-0.255764	-0.592315	-0.243163	-0.409433	-0.202007	-0.0917369	-0.174327	-0.997161	-0.467304	-0.242235	-0.577787	-0.400545	-0.392138	-0.883037	-0.507426	-0.389685	-0.455268	-0.514136	-0.397135	-0.1617	-0.395132	-0.302527	-0.349745	-0.468804	-0.27901	-0.517267	-0.551015	-0.0619709
AATACCCTCTTCTA	B	11.0199	0.336432	-0.276852	-0.383071	-0.392499	-0.16211	-0.17412	-0.191227	2.62055	2.48766	2.63296	-0.0733474	-0.277826	-0.415434	-0.268261	-0.351006	-0.374893	2.20429	-0.245591	-0.353333	-0.255764	-0.592315	-0.243163	-0.409433	-0.202007	-0.0917369	-0.174327	1.35839	-0.467304	-0.68304	-0.577787	-0.829929	-0.392138	3.21286	3.06079	2.38651	2.4397	2.50123	-0.397135	-0.768861	-0.883725	-0.857207	-0.662163	-0.299959	0.485379	-0.517267	-0.215937	-1.04159
AATACCCTGAGATA	CD8TN	-1.86459	3.35132	-0.276852	-0.383071	-0.392499	-0.16211	-0.17412	-0.191227	-0.423622	-0.465753	-0.314266	-0.0733474	-0.277826	-0.415434	-0.268261	-0.351006	-0.374893	-0.487055	4.13552	2.98911	-0.255764	1.6642	-0.243163	-0.409433	-0.202007	-0.0917369	-0.174327	-0.997161	2.12059	-0.215198	0.114878	-0.236017	-0.392138	-0.883037	-0.507426	-0.439951	-0.423331	-0.514136	-0.397135	-0.768861	-0.359698	-0.232703	-0.109316	-0.433255	-0.714186	2.79531	2.36805	1.84967
AATACCCTGAGCTT	CD4Treg	6.28277	3.86792	-0.276852	-0.383071	-0.392499	-0.16211	-0.17412	-0.191227	-0.423622	-0.465753	-0.314266	-0.0733474	-0.277826	2.02683	-0.268261	-0.351006	-0.374893	-0.487055	-0.245591	-0.353333	-0.255764	1.72114	3.69393	-0.409433	-0.202007	-0.0917369	-0.174327	0.522281	-0.467304	-0.402614	-0.577787	-0.0604486	-0.392138	0.274935	-0.507426	-0.273645	-0.206422	-0.116471	-0.397135	0.0594603	-0.410865	-0.237907	-0.231115	-0.658578	0.587857	-0.517267	-0.559708	-0.36688
AATACCCTTAGCCA	CD4TCM	5.05271	4.63996	-0.276852	-0.383071	-0.392499	-0.16211	-0.17412	-0.191227	-0.423622	-0.465753	-0.314266	-0.0733474	-0.277826	-0.415434	-0.268261	-0.351006	-0.374893	2.1174	-0.245591	-0.353333	-0.255764	-0.592315	-0.243163	-0.409433	-0.202007	-0.0917369	-0.174327	0.514058	1.90754	-0.276913	-0.577787	-0.636121	-0.392138	0.0898182	-0.507426	-0.481509	-0.404817	-0.231927	-0.397135	-0.356879	-0.191123	-0.225949	-0.405127	-0.361731	-0.382572	-0.517267	-0.225759	-0.38715
AATACCCTTCACGA	CD4Treg	4.26267	3.04198	-0.276852	-0.383071	-0.392499	-0.16211	-0.17412	-0.191227	-0.423622	-0.465753	-0.314266	-0.0733474	-0.277826	-0.415434	-0.268261	-0.351006	-0.374893	2.06222	-0.245591	-0.353333	-0.255764	1.42972	-0.243163	-0.409433	-0.202007	-0.0917369	-0.174327	-0.997161	1.85167	-0.283317	-0.577787	-0.464765	-0.392138	0.188294	-0.507426	-0.327794	-0.167248	-0.0907993	-0.397135	-0.098958	-0.585066	-0.442737	-0.374191	-0.658578	0.570159	-0.517267	-0.419313	-0.499695
AATACTGAAAACAG	CD8TN	-0.703696	2.73872	-0.276852	-0.383071	-0.392499	-0.16211	-0.17412	-0.191227	-0.423622	-0.465753	-0.314266	-0.0733474	-0.277826	-0.415434	-0.268261	-0.351006	-0.374893	-0.487055	-0.245591	2.99411	-0.255764	-0.592315	-0.243163	-0.409433	-0.202007	-0.0917369	-0.174327	-0.997161	-0.467304	-0.130336	0.229984	-0.187384	-0.392138	-0.883037	-0.507426	-0.154118	-0.442701	-0.514136	-0.397135	-0.768861	-0.464603	-0.290199	-0.327949	-0.255978	-0.927285	2.50206	2.35519	2.90006
AATACTGAAAGAGT	CD8TN	-2.38924	4.75296	-0.276852	-0.383071	-0.392499	-0.16211	-0.17412	-0.191227	-0.423622	-0.465753	-0.314266	-0.0733474	-0.277826	-0.415434	-0.268261	-0.351006	-0.374893	-0.487055	-0.245591	-0.353333	3.72108	-0.592315	-0.243163	-0.409433	-0.202007	-0.0917369	-0.174327	-0.997161	2.10368	-0.270897	0.195449	-0.00779909	-0.392138	-0.883037	-0.507426	-0.241384	-0.41296	-0.514136	-0.397135	-0.768861	-0.237682	-0.161903	-0.343799	-0.470277	-1.08629	2.97362	2.40665	2.92872
AATACTGAACCGAT	B	13.3842	-2.94533	-0.276852	-0.383071	-0.392499	-0.16211	-0.17412	-0.191227	2.0981	2.25475	-0.314266	-0.0733474	-0.277826	-0.415434	-0.268261	-0.351006	-0.374893	-0.487055	-0.245591	-0.353333	-0.255764	-0.592315	-0.243163	-0.409433	-0.202007	-0.0917369	-0.174327	1.43437	-0.467304	-0.68304	-0.577787	-0.426348	-0.392138	1.83887	2.37191	2.75983	2.554	2.34031	-0.397135	-0.768861	-0.883725	-0.857207	-0.662163	-0.294874	-0.231042	-0.517267	-0.232964	-1.04159
AATACTGACGGTAT	CD4TCM	5.71141	4.49068	-0.276852	-0.383071	-0.392499	-0.16211	-0.17412	-0.191227	-0.423622	-0.465753	-0.314266	-0.0733474	-0.277826	-0.415434	-0.268261	-0.351006	-0.374893	-0.487055	-0.245591	-0.353333	-0.255764	1.43769	-0.243163	-0.409433	-0.202007	-0.0917369	-0.174327	0.484324	2.12618	-0.406405	-0.577787	-0.655972	-0.392138	0.135516	-0.507426	-0.548646	-0.607543	-0.0363571	-0.397135	-0.207953	0.269614	-0.384853	-0.315688	-0.411131	0.25145	-0.517267	-0.0784093	0.0445901
AATACTGACTCCAC	Monocyte	14.1393	13.825	3.95036	3.01966	2.78458	-0.16211	-0.17412	-0.191227	-0.423622	-0.465753	-0.314266	-0.0733474	-0.277826	-0.415434	-0.268261	-0.351006	-0.374893	-0.487055	-0.245591	-0.353333	-0.255764	-0.592315	-0.243163	-0.409433	-0.202007	-0.0917369	-0.174327	1.1441	-0.467304	2.24665	2.76935	2.55849	2.02732	0.364833	0.530895	-0.432537	-0.305538	-0.514136	-0.397135	-0.268102	-0.171417	-0.272102	-0.662163	-0.286008	-1.18866	-0.0855793	-0.863724	-0.313163
AATACTGACTCTTA	CD4TCM	6.82835	4.63054	-0.276852	-0.383071	-0.392499	-0.16211	-0.17412	-0.191227	-0.423622	1.55693	-0.314266	-0.0733474	-0.277826	2.09023	-0.268261	-0.351006	-0.374893	-0.487055	-0.245591	-0.353333	-0.255764	-0.592315	-0.243163	1.9906	-0.202007	-0.0917369	4.91727	0.392989	-0.467304	-0.152091	-0.577787	-0.791184	-0.392138	0.337586	-0.507426	-0.475076	-0.486044	-0.309499	-0.397135	-0.32903	0.484694	-0.390883	-0.426641	-0.460133	0.578413	-0.517267	-0.107383	-0.157631
AATACTGACTGTAG	B	13.1017	-3.01392	-0.276852	-0.383071	-0.392499	-0.16211	-0.17412	-0.191227	2.61523	2.43706	3.01125	-0.0733474	-0.277826	-0.415434	-0.268261	-0.351006	-0.374893	-0.487055	-0.245591	-0.353333	-0.255764	-0.592315	-0.243163	-0.409433	-0.202007	-0.0917369	-0.174327	1.2447	-0.467304	-0.68304	-0.577787	-0.506495	-0.392138	1.78304	2.41971	2.63575	2.38657	2.19606	-0.397135	-0.768861	-0.883725	-0.857207	-0.662163	-0.246486	0.761224	-0.517267	-0.163333	-1.04159
AATACTGAGGACAG	Monocyte	13.7152	11.4627	-0.276852	2.04328	2.44792	-0.16211	-0.17412	-0.191227	-0.423622	-0.465753	-0.314266	-0.0733474	-0.277826	-0.415434	-0.268261	-0.351006	-0.374893	-0.487055	-0.245591	-0.353333	-0.255764	-0.592315	4.38108	-0.409433	-0.202007	-0.0917369	-0.174327	1.05545	-0.467304	2.42634	3.07146	2.95616	2.39682	0.510389	0.536435	-0.427125	-0.435479	-0.514136	-0.397135	-0.346893	-0.439326	-0.429522	-0.662163	-0.384543	-1.08419	-0.219432	-0.863724	0.190645
AATACTGATGTGAC	B	10.8023	-3.1003	-0.276852	-0.383071	-0.392499	-0.16211	5.8493	-0.191227	2.7392	2.43927	-0.314266	-0.0733474	-0.277826	-0.415434	-0.268261	-0.351006	-0.374893	-0.487055	-0.245591	-0.353333	-0.255764	-0.592315	-0.243163	2.45387	-0.202007	-0.0917369	-0.174327	1.404	-0.467304	-0.68304	-0.577787	-0.403891	-0.392138	1.06439	2.23713	2.13192	1.98784	2.3647	-0.397135	-0.768861	-0.883725	-0.857207	-0.662163	-0.253053	0.396068	-0.517267	-0.109389	-1.04159
AATAGGGAATTGGC	CD4Treg	4.76395	1.32929	-0.276852	-0.383071	-0.392499	-0.16211	-0.17412	-0.191227	-0.423622	-0.465753	-0.314266	-0.0733474	-0.277826	-0.415434	3.80587	-0.351006	-0.374893	-0.487055	-0.245591	-0.353333	-0.255764	-0.592315	-0.243163	-0.409433	-0.202007	-0.0917369	-0.174327	-0.997161	-0.467304	-0.32117	-0.577787	-0.239269	-0.392138	0.286085	-0.507426	-0.501141	-0.11118	-0.160821	-0.397135	-0.211996	-0.357246	-0.310491	-0.334134	-0.658578	0.267842	-0.517267	-0.472676	-0.452554
AATAGGGACCATGA	CD8TN	-3.56535	4.12877	-0.276852	-0.383071	-0.392499	-0.16211	-0.17412	-0.191227	-0.423622	-0.465753	-0.314266	-0.0733474	-0.277826	-0.415434	-0.268261	-0.351006	-0.374893	-0.487055	-0.245591	-0.353333	3.56017	1.55875	-0.243163	-0.409433	-0.202007	-0.0917369	-0.174327	-0.997161	-0.467304	-0.118504	0.162176	0.0396477	-0.392138	-0.883037	-0.507426	-0.324241	-0.525581	-0.514136	-0.397135	-0.768861	-0.483337	-0.385042	-0.332334	-0.43105	-1.00496	2.2902	2.55628	2.68943
AATAGGGACCTGAA	NK	-5.51096	10.1854	-0.276852	-0.383071	-0.392499	-0.16211	-0.17412	-0.191227	-0.423622	-0.465753	-0.314266	-0.0733474	-0.277826	2.33133	4.50386	-0.351006	-0.374893	2.162	-0.245591	-0.353333	-0.255764	1.51782	-0.243163	-0.409433	-0.202007	-0.0917369	5.46599	0.542804	-0.467304	-0.68304	-0.0117319	-0.700037	-0.392138	-0.883037	-0.507426	-0.518848	-0.283044	-0.514136	1.79288	2.39426	2.1844	2.45707	2.37821	2.48595	2.37104	-0.291444	-0.345168	-0.311124
AATAGGGACTTGCC	NK	-6.35484	13.1534	-0.276852	-0.383071	-0.392499	-0.16211	-0.17412	-0.191227	-0.423622	-0.465753	-0.314266	-0.0733474	3.83283	2.38849	-0.268261	2.56336	2.85638	-0.487055	-0.245591	-0.353333	-0.255764	-0.592315	-0.243163	-0.409433	4.77813	-0.0917369	-0.174327	0.578335	-0.467304	-0.68304	-0.121918	-0.737409	-0.392138	-0.883037	-0.507426	-0.409875	-0.260188	-0.514136	1.79256	2.12271	2.24764	2.09131	2.46217	2.4418	2.57986	-0.132846	-0.557089	-0.42151
AATAGGGAGAAGGC	NK	-5.84737	12.0846	-0.276852	-0.383071	-0.392499	-0.16211	-0.17412	-0.191227	-0.423622	-0.465753	-0.314266	-0.0733474	3.4439	2.5537	-0.268261	2.57059	2.70384	-0.487055	-0.245591	-0.353333	-0.255764	-0.592315	-0.243163	-0.409433	-0.202007	-0.0917369	-0.174327	-0.997161	-0.467304	-0.68304	0.0474058	-0.751219	-0.392138	-0.883037	-0.507426	-0.582998	-0.575965	-0.514136	3.03245	1.82465	2.22794	1.98802	2.2745	2.5255	1.68932	-0.202545	-0.356427	-0.329571
AATAGGGAGGTTAC	Monocyte	13.1263	9.75443	-0.276852	2.10394	2.05513	-0.16211	-0.17412	-0.191227	-0.423622	-0.465753	-0.314266	-0.0733474	-0.277826	-0.415434	-0.268261	-0.351006	-0.374893	-0.487055	-0.245591	-0.353333	-0.255764	-0.592315	-0.243163	-0.409433	-0.202007	-0.0917369	-0.174327	1.2692	-0.467304	2.7379	2.7975	2.68446	2.59437	0.197431	0.118844	-0.308616	-0.500001	-0.514136	-0.397135	-0.144475	-0.356294	-0.353979	-0.662163	-0.389627	-1.26887	-0.145036	-0.863724	-0.212173
AATAGGGATAGTCG	CD4TCM	2.39127	3.84114	-0.276852	-0.383071	-0.392499	-0.16211	-0.17412	-0.191227	-0.423622	-0.465753	-0.314266	-0.0733474	-0.277826	-0.415434	-0.268261	-0.351006	-0.374893	2.26009	-0.245591	-0.353333	-0.255764	-0.592315	-0.243163	-0.409433	-0.202007	-0.0917369	-0.174327	0.606029	-0.467304	-0.155348	-0.577787	-0.426828	-0.392138	0.382809	-0.507426	-0.390322	-0.440173	-0.141336	-0.397135	-0.360282	-0.209608	-0.296453	-0.195969	-0.443057	0.149758	-0.517267	-0.105439	-0.420991
AATAGGGATCTCGC	CD4Treg	3.88217	0.951879	-0.276852	-0.383071	-0.392499	-0.16211	-0.17412	-0.191227	-0.423622	1.93399	-0.314266	-0.0733474	-0.277826	-0.415434	-0.268261	-0.351006	-0.374893	-0.487055	-0.245591	-0.353333	-0.255764	-0.592315	-0.243163	-0.409433	-0.202007	-0.0917369	-0.174327	-0.997161	-0.467304	-0.289228	-0.577787	-0.286029	-0.392138	0.77155	-0.507426	-0.419094	-0.140622	-0.0816962	-0.397135	-0.260026	-0.382209	-0.174077	-0.41484	-0.658578	0.415757	-0.517267	-0.438551	-0.537081
AATAGGGATTCCAT	CD4TCM	5.3172	4.72721	-0.276852	-0.383071	-0.392499	-0.16211	-0.17412	-0.191227	-0.423622	-0.465753	-0.314266	-0.0733474	-0.277826	2.02525	-0.268261	-0.351006	-0.374893	1.86681	-0.245591	-0.353333	-0.255764	-0.592315	-0.243163	2.21212	-0.202007	-0.0917369	6.00585	-0.997161	-0.467304	-0.291516	-0.577787	-0.659794	-0.392138	0.240737	-0.507426	-0.416488	-0.462339	-0.115099	-0.397135	0.0303759	0.0442491	-0.448179	-0.316679	-0.371704	-0.2249	-0.517267	-0.0759821	-0.411921
AATATCGAAAAGTG	CD4Treg	5.61951	2.07873	-0.276852	-0.383071	-0.392499	-0.16211	-0.17412	-0.191227	-0.423622	-0.465753	-0.314266	-0.0733474	-0.277826	-0.415434	-0.268261	-0.351006	-0.374893	-0.487055	-0.245591	-0.353333	-0.255764	-0.592315	-0.243163	-0.409433	-0.202007	-0.0917369	-0.174327	-0.997161	-0.467304	-0.414814	-0.577787	-0.165479	-0.392138	0.275116	-0.507426	-0.362202	-0.136249	-0.203931	-0.397135	0.063553	-0.464338	-0.436801	-0.375509	-0.658578	0.522825	-0.517267	-0.577552	-0.29228
AATATCGAATCGGT	B	10.9115	-2.18723	-0.276852	-0.383071	-0.392499	-0.16211	-0.17412	-0.191227	2.20454	-0.465753	3.24315	-0.0733474	-0.277826	-0.415434	-0.268261	-0.351006	-0.374893	-0.487055	-0.245591	-0.353333	-0.255764	1.83647	-0.243163	-0.409433	-0.202007	-0.0917369	-0.174327	1.41918	-0.467304	-0.68304	-0.577787	-0.575144	-0.392138	2.23141	2.55155	2.04095	2.39297	2.62958	-0.397135	-0.768861	-0.883725	-0.857207	-0.662163	-0.280263	0.388927	-0.517267	-0.148061	-1.04159
AATATCGACCAATG	CD4Treg	4.79947	0.475106	-0.276852	-0.383071	-0.392499	-0.16211	-0.17412	-0.191227	-0.423622	-0.465753	-0.314266	-0.0733474	-0.277826	-0.415434	-0.268261	-0.351006	-0.374893	-0.487055	-0.245591	-0.353333	-0.255764	-0.592315	-0.243163	-0.409433	-0.202007	10.869	5.71878	-0.997161	-0.467304	-0.241981	-0.577787	-0.0844571	-0.392138	0.21919	-0.507426	-0.234238	-0.185198	-0.0461236	-0.397135	-0.0310879	-0.506929	-0.41149	-0.25418	-0.658578	0.341673	-0.517267	-0.430519	-0.237549
AATATCGACCTACC	NK	-4.05715	11.4861	-0.276852	-0.383071	-0.392499	-0.16211	-0.17412	-0.191227	-0.423622	-0.465753	-0.314266	-0.0733474	-0.277826	2.13216	-0.268261	-0.351006	2.44135	-0.487055	-0.245591	-0.353333	-0.255764	1.57949	-0.243163	-0.409433	-0.202007	-0.0917369	-0.174327	-0.997161	-0.467304	-0.68304	0.0512146	-0.551283	-0.392138	-0.883037	-0.507426	-0.493393	-0.40971	-0.514136	1.98169	2.25185	2.62766	2.53259	2.4534	2.68364	0.860594	-0.100379	-0.526338	-0.478411
AATATCGACTCCCA	CD4TCM	2.44981	4.5592	-0.276852	-0.383071	-0.392499	-0.16211	-0.17412	-0.191227	-0.423622	-0.465753	-0.314266	-0.0733474	-0.277826	-0.415434	-0.268261	-0.351006	-0.374893	-0.487055	-0.245591	-0.353333	-0.255764	-0.592315	-0.243163	-0.409433	-0.202007	-0.0917369	-0.174327	-0.997161	-0.467304	-0.283087	-0.577787	-0.54721	-0.392138	0.610546	-0.507426	-0.440022	-0.48846	-0.142291	-0.397135	-0.428667	-0.31726	-0.297973	-0.310112	-0.403027	0.156986	-0.517267	-0.177687	-0.293349
AATATCGACTGTGA	CD4TCM	0.524274	5.17932	-0.276852	-0.383071	-0.392499	-0.16211	-0.17412	-0.191227	-0.423622	-0.465753	-0.314266	-0.0733474	-0.277826	-0.415434	-0.268261	-0.351006	-0.374893	-0.487055	-0.245591	-0.353333	-0.255764	-0.592315	-0.243163	-0.409433	-0.202007	-0.0917369	-0.174327	-0.997161	-0.467304	-0.238526	-0.577787	-0.0140551	-0.392138	0.491075	-0.507426	-0.378774	-0.633419	-0.0248178	-0.397135	-0.231956	-0.233169	-0.214052	-0.345903	-0.429007	-1.17653	-0.517267	-0.064196	-0.0561018
AATATCGACTTGAG	B	13.3486	-3.02658	-0.276852	-0.383071	-0.392499	-0.16211	-0.17412	-0.191227	-0.423622	2.24876	-0.314266	-0.0733474	-0.277826	-0.415434	-0.268261	-0.351006	-0.374893	-0.487055	-0.245591	-0.353333	-0.255764	-0.592315	-0.243163	2.51969	-0.202007	-0.0917369	-0.174327	1.43025	-0.467304	-0.68304	-0.577787	-0.300462	-0.392138	1.12573	1.78948	2.52364	2.07534	2.33773	-0.397135	-0.768861	-0.883725	-0.857207	-0.662163	-0.288323	0.54483	-0.517267	-0.227754	-1.04159
AATATCGAGAGATA	CD4Treg	3.32691	-0.34448	-0.276852	-0.383071	-0.392499	-0.16211	-0.17412	-0.191227	-0.423622	-0.465753	-0.314266	-0.0733474	-0.277826	-0.415434	-0.268261	-0.351006	-0.374893	-0.487055	-0.245591	-0.353333	-0.255764	-0.592315	-0.243163	2.42517	-0.202007	-0.0917369	-0.174327	0.644698	-0.467304	-0.279836	-0.577787	-0.262843	-0.392138	0.301487	-0.507426	-0.463294	-0.356464	-0.173018	-0.397135	0.0756753	-0.235473	-0.410225	-0.186569	-0.658578	0.385554	-0.517267	-0.428571	-0.242922
AATATCGAGTATCG	CD4Treg	6.58137	2.45264	-0.276852	-0.383071	-0.392499	-0.16211	-0.17412	-0.191227	-0.423622	-0.465753	-0.314266	-0.0733474	-0.277826	-0.415434	3.508	-0.351006	-0.374893	-0.487055	-0.245591	-0.353333	-0.255764	1.86986	-0.243163	-0.409433	6.01234	-0.0917369	6.04486	0.700854	-0.467304	-0.125239	-0.577787	0.220831	-0.392138	0.317445	-0.507426	-0.305797	-0.321479	-0.134746	-0.397135	-0.131361	-0.499051	-0.404308	-0.304805	-0.658578	-0.00219652	-0.517267	-0.338672	-0.530473
AATATCGAGTGTAC	CD4TN	1.36922	-0.631669	-0.276852	-0.383071	-0.392499	-0.16211	-0.17412	-0.191227	-0.423622	-0.465753	-0.314266	-0.0733474	-0.277826	-0.415434	-0.268261	-0.351006	-0.374893	2.22416	-0.245591	-0.353333	-0.255764	-0.592315	-0.243163	-0.409433	-0.202007	-0.0917369	-0.174327	-0.997161	-0.467304	0.00778078	-0.577787	-0.211241	-0.392138	-0.883037	-0.507426	-0.40905	-0.499838	-0.514136	-0.397135	-0.263843	-0.339091	-0.136036	-0.254971	-0.325986	-0.531043	-0.517267	-0.366654	-0.319581
AATATCGATATTCC	CD4TN	0.31645	-0.83836	-0.276852	-0.383071	-0.392499	-0.16211	-0.17412	-0.191227	-0.423622	-0.465753	-0.314266	-0.0733474	-0.277826	-0.415434	-0.268261	-0.351006	-0.374893	-0.487055	-0.245591	-0.353333	-0.255764	-0.592315	-0.243163	2.80237	-0.202007	-0.0917369	-0.174327	0.694157	-0.467304	-0.367846	-0.577787	-0.466916	-0.392138	-0.883037	-0.507426	-0.314728	-0.53326	-0.514136	-0.397135	-0.211217	-0.213044	-0.179457	-0.279175	-0.458644	-0.243005	-0.517267	-0.534274	-0.00894328
AATCAAACAGATCC	NK	-9.38745	9.86367	-0.276852	-0.383071	-0.392499	-0.16211	-0.17412	-0.191227	-0.423622	-0.465753	-0.314266	-0.0733474	3.40866	-0.415434	-0.268261	3.16813	2.7672	-0.487055	-0.245591	-0.353333	3.54707	-0.592315	-0.243163	-0.409433	-0.202007	-0.0917369	4.9376	0.567283	-0.467304	-0.68304	-0.235221	-0.734456	-0.392138	-0.883037	-0.507426	-0.643599	-0.396097	-0.514136	2.62623	2.58987	2.90487	3.23564	2.57984	2.29163	2.3002	-0.21559	-0.463068	-0.411068
AATCAAACATCAGC	CD4TCM	2.11316	4.99698	-0.276852	-0.383071	-0.392499	-0.16211	-0.17412	-0.191227	-0.423622	-0.465753	-0.314266	-0.0733474	-0.277826	-0.415434	-0.268261	-0.351006	-0.374893	-0.487055	-0.245591	-0.353333	-0.255764	-0.592315	-0.243163	-0.409433	-0.202007	-0.0917369	-0.174327	-0.997161	-0.467304	-0.303024	-0.577787	-0.343624	-0.392138	0.304542	-0.507426	-0.55844	-0.507253	-0.103721	-0.397135	-0.389864	-0.129361	-0.239822	-0.334741	-0.376046	-0.212511	-0.517267	-0.0514506	-0.357318
AATCAAACCCCTTG	CD4TCM	5.88696	5.22781	-0.276852	-0.383071	-0.392499	-0.16211	-0.17412	-0.191227	-0.423622	-0.465753	-0.314266	-0.0733474	-0.277826	-0.415434	-0.268261	-0.351006	-0.374893	-0.487055	-0.245591	-0.353333	-0.255764	-0.592315	-0.243163	-0.409433	-0.202007	-0.0917369	-0.174327	-0.997161	1.86414	-0.408004	-0.577787	-0.772907	-0.392138	0.136108	-0.507426	-0.550255	-0.514096	-0.331818	-0.397135	-0.0410785	0.0872797	-0.20324	-0.420727	-0.443864	-0.125761	-0.517267	-0.132609	0.18125
AATCAAACTACTCT	CD4Treg	0.879364	-0.619055	-0.276852	-0.383071	-0.392499	-0.16211	-0.17412	-0.191227	-0.423622	-0.465753	-0.314266	-0.0733474	-0.277826	-0.415434	-0.268261	-0.351006	-0.374893	-0.487055	-0.245591	-0.353333	-0.255764	-0.592315	-0.243163	-0.409433	-0.202007	-0.0917369	-0.174327	-0.997161	2.18242	-0.154356	-0.577787	-0.131706	-0.392138	0.160769	-0.507426	-0.399104	-0.348648	-0.0611113	-0.397135	-0.0513884	-0.428147	-0.481364	-0.402271	-0.658578	0.80995	-0.517267	-0.552861	-0.208401
AATCAAACTATGGC	NK	-6.51102	12.6238	-0.276852	-0.383071	-0.392499	-0.16211	-0.17412	-0.191227	-0.423622	-0.465753	-0.314266	-0.0733474	-0.277826	2.82194	-0.268261	2.56653	2.78771	-0.487055	-0.245591	-0.353333	-0.255764	-0.592315	-0.243163	-0.409433	-0.202007	-0.0917369	-0.174327	0.748998	-0.467304	-0.68304	-0.132257	-0.760788	-0.392138	-0.883037	-0.507426	-0.535647	-0.45128	-0.514136	3.02601	2.61826	2.66521	2.11435	2.5815	2.53183	2.38667	-0.086865	-0.563731	-0.447559
AATCAAACTTGAGC	B	12.2059	-2.83855	-0.276852	-0.383071	-0.392499	-0.16211	5.93653	-0.191227	2.07109	2.61818	-0.314266	-0.0733474	-0.277826	-0.415434	-0.268261	-0.351006	-0.374893	-0.487055	-0.245591	-0.353333	-0.255764	-0.592315	-0.243163	-0.409433	-0.202007	-0.0917369	-0.174327	1.41614	-0.467304	-0.68304	-0.577787	-0.368869	-0.392138	1.1208	2.44036	2.46367	2.55751	2.15044	-0.397135	-0.768861	-0.883725	-0.857207	-0.662163	-0.272581	-0.378545	-0.517267	-0.0679159	-1.04159
AATCCGGAACCAAC	B	11.7948	-4.02629	-0.276852	-0.383071	-0.392499	-0.16211	-0.17412	-0.191227	2.08974	2.00061	-0.314266	-0.0733474	-0.277826	-0.415434	-0.268261	-0.351006	-0.374893	-0.487055	-0.245591	-0.353333	-0.255764	1.73038	-0.243163	-0.409433	-0.202007	-0.0917369	-0.174327	1.20515	-0.467304	-0.68304	-0.577787	-0.701324	-0.392138	1.56916	1.25838	2.27676	2.61443	2.41848	-0.397135	-0.768861	-0.883725	-0.857207	-0.662163	-0.315908	0.71944	-0.517267	-0.0434159	-1.04159
AATCCGGACCGAAT	CD4Treg	2.09382	1.17083	-0.276852	-0.383071	-0.392499	-0.16211	-0.17412	-0.191227	-0.423622	-0.465753	-0.314266	-0.0733474	-0.277826	-0.415434	-0.268261	-0.351006	-0.374893	-0.487055	-0.245591	-0.353333	-0.255764	-0.592315	-0.243163	-0.409433	-0.202007	-0.0917369	-0.174327	0.652976	2.12585	-0.170834	-0.577787	-0.386272	-0.392138	0.417688	-0.507426	-0.412633	-0.18344	-0.125352	-0.397135	-0.233051	-0.442262	-0.492845	-0.24455	-0.658578	0.400755	-0.517267	-0.49701	-0.527636
AATCCGGACTAGCA	CD4TN	-4.02067	1.08146	-0.276852	-0.383071	-0.392499	-0.16211	-0.17412	-0.191227	-0.423622	1.75595	-0.314266	-0.0733474	-0.277826	-0.415434	-0.268261	-0.351006	-0.374893	-0.487055	-0.245591	-0.353333	-0.255764	1.49997	-0.243163	2.22676	-0.202007	-0.0917369	-0.174327	0.79755	-0.467304	-0.449725	-0.577787	-0.471339	-0.392138	-0.883037	-0.507426	-0.449172	-0.556827	-0.514136	-0.397135	-0.358051	-0.382735	-0.0785646	-0.343484	-0.342906	-0.318094	-0.517267	-0.569863	-0.0138959
AATCCGGACTGACA	CD4TN	-3.22165	-1.16219	-0.276852	-0.383071	-0.392499	-0.16211	-0.17412	-0.191227	-0.423622	-0.465753	-0.314266	-0.0733474	-0.277826	-0.415434	-0.268261	-0.351006	-0.374893	-0.487055	-0.245591	-0.353333	-0.255764	1.60044	3.90333	-0.409433	-0.202007	-0.0917369	-0.174327	-0.997161	-0.467304	-0.245913	-0.577787	0.00585026	-0.392138	-0.883037	-0.507426	-0.496226	-0.298217	-0.514136	-0.397135	-0.0836036	-0.434776	-0.120682	-0.338478	-0.393624	-0.0271679	-0.517267	-0.468439	0.243669
AATCCGGAGAACCT	CD4TCM	2.77833	3.85696	-0.276852	-0.383071	-0.392499	-0.16211	-0.17412	-0.191227	-0.423622	-0.465753	-0.314266	-0.0733474	-0.277826	-0.415434	-0.268261	-0.351006	-0.374893	-0.487055	-0.245591	-0.353333	-0.255764	-0.592315	-0.243163	-0.409433	-0.202007	-0.0917369	-0.174327	-0.997161	-0.467304	-0.197175	-0.577787	-0.604937	-0.392138	0.532543	-0.507426	-0.334867	-0.373058	-0.172139	-0.397135	0.0333836	-0.0842526	-0.342991	-0.338959	-0.501011	-0.592003	-0.517267	-0.217243	-0.218773
AATCCGGAGGAGTG	CD8TN	-3.52686	3.51231	-0.276852	-0.383071	-0.392499	-0.16211	-0.17412	-0.191227	-0.423622	-0.465753	-0.314266	-0.0733474	-0.277826	-0.415434	-0.268261	-0.351006	-0.374893	-0.487055	-0.245591	2.84735	3.56017	1.55875	-0.243163	-0.409433	-0.202007	-0.0917369	-0.174327	-0.997161	1.99965	-0.246604	0.151717	0.0219363	-0.392138	-0.883037	-0.507426	-0.229603	-0.498672	-0.514136	-0.397135	-0.768861	-0.284404	-0.132385	-0.36684	-0.448283	-0.8183	2.49544	2.36428	2.77062
AATCCGGAGTGCAT	CD4TN	-1.81633	-0.829293	-0.276852	-0.383071	-0.392499	-0.16211	-0.17412	-0.191227	-0.423622	-0.465753	-0.314266	-0.0733474	-0.277826	-0.415434	-0.268261	-0.351006	-0.374893	-0.487055	-0.245591	-0.353333	-0.255764	-0.592315	-0.243163	-0.409433	-0.202007	-0.0917369	-0.174327	0.611115	-0.467304	-0.0972464	-0.577787	-0.205799	-0.392138	-0.883037	-0.507426	-0.512733	-0.328916	-0.514136	-0.397135	-0.181533	-0.337055	-0.150788	-0.309031	-0.342632	0.274103	-0.517267	-0.307126	-0.0923635
AATCCGGAGTTCTT	CD4TCM	2.16545	6.37933	-0.276852	-0.383071	-0.392499	-0.16211	-0.17412	-0.191227	-0.423622	-0.465753	-0.314266	-0.0733474	-0.277826	2.25137	-0.268261	-0.351006	-0.374893	-0.487055	-0.245591	-0.353333	-0.255764	-0.592315	-0.243163	-0.409433	-0.202007	-0.0917369	-0.174327	0.66198	-0.467304	-0.227551	-0.577787	-0.711865	-0.392138	0.0748237	-0.507426	-0.440338	-0.554422	-0.140406	-0.397135	-0.230383	-0.23316	-0.380024	-0.129478	-0.413138	-0.618915	-0.517267	-0.160483	-0.190679
AATCCGGATACGAC	B	11.581	-1.33086	-0.276852	-0.383071	-0.392499	-0.16211	-0.17412	-0.191227	2.21395	1.87663	-0.314266	-0.0733474	-0.277826	-0.415434	-0.268261	-0.351006	-0.374893	-0.487055	-0.245591	-0.353333	-0.255764	-0.592315	-0.243163	-0.409433	-0.202007	-0.0917369	-0.174327	1.34343	-0.467304	-0.68304	-0.577787	-0.494156	-0.392138	2.81201	3.0562	2.23446	2.4108	2.45647	-0.397135	-0.768861	-0.883725	-0.857207	-0.662163	-0.317867	0.425328	-0.517267	-0.165907	-1.04159
AATCCGGATCGTGA	Monocyte	13.8377	14.508	3.39198	2.95523	2.87428	6.01691	-0.17412	-0.191227	-0.423622	-0.465753	-0.314266	-0.0733474	-0.277826	-0.415434	-0.268261	-0.351006	-0.374893	-0.487055	-0.245591	-0.353333	-0.255764	-0.592315	-0.243163	-0.409433	-0.202007	-0.0917369	-0.174327	-0.997161	-0.467304	2.31365	2.76788	1.99279	2.83295	0.32419	0.360752	-0.242891	-0.310314	-0.514136	-0.397135	-0.0432932	-0.532961	-0.439424	-0.662163	-0.244431	-1.29267	-0.160938	-0.863724	-0.209006
AATCCGGATGAGGG	Monocyte	13.049	13.0052	3.49894	2.89014	2.85501	-0.16211	-0.17412	-0.191227	-0.423622	-0.465753	-0.314266	-0.0733474	-0.277826	-0.415434	-0.268261	-0.351006	-0.374893	-0.487055	-0.245591	-0.353333	-0.255764	-0.592315	-0.243163	-0.409433	-0.202007	-0.0917369	-0.174327	1.0721	-0.467304	2.61725	2.29741	3.40944	2.07922	0.272276	0.266956	-0.26083	-0.477097	-0.514136	-0.397135	-0.161319	-0.328869	-0.326509	-0.662163	-0.379861	-1.35583	-0.0636607	-0.863724	-0.410851
AATCCGGATGCAAC.1	CD8TN	-2.80085	3.0488	-0.276852	-0.383071	-0.392499	-0.16211	-0.17412	-0.191227	-0.423622	-0.465753	-0.314266	-0.0733474	-0.277826	-0.415434	-0.268261	-0.351006	-0.374893	-0.487055	4.03589	2.60908	4.30733	1.61289	-0.243163	-0.409433	-0.202007	-0.0917369	-0.174327	-0.997161	-0.467304	-0.236773	0.455472	0.0315189	-0.392138	-0.883037	-0.507426	-0.214827	-0.485735	-0.514136	-0.397135	-0.768861	-0.385027	-0.252271	-0.360663	-0.407022	-1.12365	2.12904	2.56652	2.3678
AATCCTACCCTCCA	CD4TCM	1.83202	5.10269	-0.276852	-0.383071	-0.392499	-0.16211	-0.17412	-0.191227	-0.423622	-0.465753	-0.314266	-0.0733474	-0.277826	-0.415434	-0.268261	-0.351006	-0.374893	2.11263	-0.245591	-0.353333	-0.255764	-0.592315	-0.243163	-0.409433	-0.202007	-0.0917369	-0.174327	-0.997161	-0.467304	-0.327239	-0.577787	-0.756687	-0.392138	0.364775	-0.507426	-0.315439	-0.582287	-0.275021	-0.397135	-0.0626083	0.0140291	-0.491845	-0.349908	-0.345373	-0.335432	-0.517267	-0.00474823	-0.251448
AATCCTACGGAAGC	CD4Treg	5.3316	2.36691	-0.276852	-0.383071	-0.392499	-0.16211	-0.17412	-0.191227	2.16919	-0.465753	-0.314266	-0.0733474	-0.277826	-0.415434	-0.268261	-0.351006	-0.374893	-0.487055	-0.245591	-0.353333	-0.255764	-0.592315	-0.243163	-0.409433	-0.202007	-0.0917369	-0.174327	0.582553	2.01518	-0.286643	-0.577787	-0.0846769	-0.392138	0.612656	-0.507426	-0.515452	-0.0745545	-0.220872	-0.397135	-0.023953	-0.501257	-0.404735	-0.298838	-0.658578	1.09735	-0.517267	-0.372575	-0.477784
AATCCTTGCACTAG	CD4TN	-2.2383	1.1711	-0.276852	-0.383071	-0.392499	-0.16211	-0.17412	-0.191227	-0.423622	-0.465753	-0.314266	-0.0733474	-0.277826	-0.415434	-0.268261	-0.351006	-0.374893	-0.487055	-0.245591	-0.353333	-0.255764	-0.592315	-0.243163	-0.409433	-0.202007	-0.0917369	-0.174327	-0.997161	-0.467304	-0.241185	-0.577787	-0.329825	-0.392138	-0.883037	-0.507426	-0.388543	-0.382656	-0.514136	-0.397135	-0.370077	-0.31615	-0.283632	-0.0607126	-0.361987	0.0219176	-0.517267	-0.529417	-0.268014
AATCCTTGCCTACC	B	12.6767	-0.51032	-0.276852	-0.383071	-0.392499	-0.16211	-0.17412	-0.191227	2.1857	1.84893	3.21764	-0.0733474	-0.277826	-0.415434	-0.268261	-0.351006	-0.374893	1.97901	-0.245591	-0.353333	-0.255764	-0.592315	-0.243163	-0.409433	-0.202007	-0.0917369	-0.174327	1.35847	-0.467304	-0.68304	-0.577787	-0.15018	-0.392138	2.81353	2.42938	2.42788	2.58163	2.27807	-0.397135	-0.768861	-0.883725	-0.857207	-0.662163	-0.272751	0.959086	-0.517267	-0.264634	-1.04159
AATCCTTGCTAAGC	NK	-8.56589	11.1629	-0.276852	-0.383071	-0.392499	-0.16211	-0.17412	-0.191227	-0.423622	-0.465753	-0.314266	-0.0733474	3.60664	2.6648	3.38575	3.01095	2.81484	1.80657	-0.245591	-0.353333	-0.255764	-0.592315	-0.243163	-0.409433	-0.202007	-0.0917369	-0.174327	0.750145	-0.467304	-0.68304	-0.209359	-0.823937	-0.392138	-0.883037	-0.507426	-0.497666	-0.367268	-0.514136	2.23659	2.93326	2.29443	1.67266	2.3641	2.22817	1.86719	-0.354695	-0.314529	-0.726099
AATCCTTGGACGGA	CD4TN	0.414794	-2.30958	-0.276852	-0.383071	-0.392499	-0.16211	-0.17412	-0.191227	-0.423622	-0.465753	-0.314266	-0.0733474	-0.277826	-0.415434	-0.268261	-0.351006	-0.374893	-0.487055	-0.245591	-0.353333	3.92687	-0.592315	-0.243163	-0.409433	-0.202007	-0.0917369	-0.174327	0.723527	2.50236	-0.297646	-0.577787	-0.391566	-0.392138	-0.883037	-0.507426	-0.488193	-0.565575	-0.514136	-0.397135	-0.372713	-0.124189	-0.0778469	-0.220904	-0.418929	-0.796793	-0.517267	-0.321654	-0.11714
AATCCTTGGGTTAC	CD4TCM	3.1114	5.36551	-0.276852	-0.383071	-0.392499	-0.16211	-0.17412	-0.191227	-0.423622	-0.465753	-0.314266	-0.0733474	-0.277826	-0.415434	-0.268261	-0.351006	-0.374893	-0.487055	-0.245591	-0.353333	-0.255764	1.76546	-0.243163	-0.409433	-0.202007	-0.0917369	6.12791	0.991473	-0.467304	-0.25558	-0.577787	-0.258666	-0.392138	0.0741713	-0.507426	-0.46292	-0.356416	-0.0659237	-0.397135	-0.202578	0.0161723	-0.344084	-0.171388	-0.433331	-0.0520534	-0.517267	-0.0305531	-0.254022
AATCCTTGTCTTTG	CD4Treg	1.45541	-1.24735	-0.276852	-0.383071	-0.392499	-0.16211	-0.17412	-0.191227	-0.423622	-0.465753	-0.314266	-0.0733474	-0.277826	-0.415434	-0.268261	-0.351006	-0.374893	2.15257	-0.245591	-0.353333	-0.255764	-0.592315	-0.243163	-0.409433	-0.202007	-0.0917369	-0.174327	-0.997161	-0.467304	-0.134551	-0.577787	-0.451073	-0.392138	0.0697982	-0.507426	-0.496785	-0.334548	-0.151353	-0.397135	-0.117478	-0.338368	-0.466649	-0.333039	-0.658578	0.208909	-0.517267	-0.400916	-0.0425479
AATCGGTGCAGAGG	CD4TN	-0.766548	-1.39178	-0.276852	-0.383071	-0.392499	-0.16211	-0.17412	-0.191227	-0.423622	-0.465753	-0.314266	-0.0733474	-0.277826	-0.415434	-0.268261	-0.351006	-0.374893	-0.487055	-0.245591	-0.353333	-0.255764	-0.592315	-0.243163	-0.409433	-0.202007	-0.0917369	-0.174327	0.797932	2.08808	-0.310841	-0.577787	-0.507651	-0.392138	-0.883037	-0.507426	-0.446344	-0.401785	-0.514136	-0.397135	-0.227743	-0.390315	-0.122184	-0.39787	-0.395561	-0.375979	-0.517267	-0.410096	-0.168096
AATCGGTGCCAGTA	CD4TN	0.790462	-0.9614	-0.276852	-0.383071	-0.392499	-0.16211	-0.17412	-0.191227	-0.423622	-0.465753	-0.314266	-0.0733474	-0.277826	-0.415434	-0.268261	-0.351006	-0.374893	-0.487055	-0.245591	-0.353333	-0.255764	1.76739	-0.243163	-0.409433	-0.202007	-0.0917369	-0.174327	-0.997161	-0.467304	-0.287446	-0.577787	-0.337026	-0.392138	-0.883037	-0.507426	-0.538118	-0.305694	-0.514136	-0.397135	-0.276527	-0.343311	-0.444778	-0.321174	-0.373581	-0.157272	-0.517267	-0.236169	-0.325727
AATCGGTGGCGATT.1	CD8TN	-5.9061	4.98356	-0.276852	-0.383071	-0.392499	-0.16211	-0.17412	-0.191227	-0.423622	1.62663	-0.314266	-0.0733474	-0.277826	-0.415434	-0.268261	-0.351006	-0.374893	-0.487055	3.5802	3.1668	-0.255764	1.60949	-0.243163	2.53537	-0.202007	-0.0917369	-0.174327	0.440894	-0.467304	-0.280119	0.087792	-0.100022	-0.392138	-0.883037	-0.507426	-0.33576	-0.572081	-0.514136	-0.397135	-0.768861	-0.388602	-0.371964	-0.14862	-0.428205	-1.15854	2.70132	3.01835	2.60989
AATCGGTGTATGGC	CD4Treg	0.0347042	-1.88206	-0.276852	-0.383071	-0.392499	-0.16211	-0.17412	-0.191227	2.11824	-0.465753	-0.314266	-0.0733474	-0.277826	-0.415434	-0.268261	-0.351006	-0.374893	-0.487055	-0.245591	-0.353333	-0.255764	-0.592315	-0.243163	-0.409433	-0.202007	-0.0917369	-0.174327	0.717144	-0.467304	-0.179312	-0.577787	-0.42629	-0.392138	0.533948	-0.507426	-0.310248	-0.00768824	-0.194952	-0.397135	-0.197632	-0.544811	-0.366821	-0.261811	-0.658578	0.54281	-0.517267	-0.458121	-0.165577
AATCGGTGTGGATC	CD4TN	1.10257	-1.49375	-0.276852	-0.383071	-0.392499	-0.16211	-0.17412	-0.191227	-0.423622	-0.465753	-0.314266	-0.0733474	-0.277826	-0.415434	-0.268261	-0.351006	-0.374893	-0.487055	-0.245591	-0.353333	-0.255764	-0.592315	-0.243163	-0.409433	-0.202007	-0.0917369	-0.174327	-0.997161	-0.467304	-0.109341	-0.577787	-0.39445	-0.392138	-0.883037	-0.507426	-0.319543	-0.42551	-0.514136	-0.397135	-0.239888	-0.226645	-0.310258	-0.295795	-0.352397	-0.485743	-0.517267	-0.343392	-0.285334
AATCGGTGTGTCTT	CD8TN	-1.69927	3.09399	-0.276852	-0.383071	-0.392499	-0.16211	-0.17412	-0.191227	2.22881	-0.465753	-0.314266	-0.0733474	-0.277826	-0.415434	-0.268261	-0.351006	-0.374893	-0.487055	-0.245591	3.25077	-0.255764	-0.592315	-0.243163	-0.409433	-0.202007	-0.0917369	-0.174327	-0.997161	-0.467304	-0.265956	-0.0120081	0.108274	-0.392138	-0.883037	-0.507426	-0.49729	-0.403265	-0.514136	-0.397135	-0.768861	-0.416739	-0.295723	-0.280411	-0.390258	-0.878178	2.37938	2.33296	2.2543
AATCTAGACCTTCG	Monocyte	14.3893	11.0724	-0.276852	2.46045	2.8242	-0.16211	-0.17412	-0.191227	-0.423622	-0.465753	-0.314266	-0.0733474	-0.277826	-0.415434	-0.268261	-0.351006	-0.374893	-0.487055	-0.245591	-0.353333	-0.255764	-0.592315	-0.243163	-0.409433	-0.202007	-0.0917369	-0.174327	1.09431	-0.467304	2.60139	2.24173	2.21911	3.10148	0.239495	0.15596	-0.34365	-0.613114	-0.514136	-0.397135	0.0392656	-0.401783	-0.324559	-0.662163	-0.41253	-1.24788	-0.129373	-0.863724	-0.264651
AATCTAGACGTGTA	B	13.1756	-0.670307	-0.276852	-0.383071	-0.392499	-0.16211	-0.17412	5.05991	2.77675	2.49343	3.22972	-0.0733474	-0.277826	-0.415434	-0.268261	-0.351006	-0.374893	-0.487055	-0.245591	-0.353333	-0.255764	-0.592315	-0.243163	-0.409433	-0.202007	-0.0917369	-0.174327	1.31787	-0.467304	-0.68304	-0.577787	-0.447525	-0.392138	2.5171	2.57832	2.56126	2.50926	2.72404	-0.397135	-0.768861	-0.883725	-0.857207	-0.662163	-0.277269	-0.0019084	-0.517267	-0.241651	-1.04159
AATCTAGACTACCC.1	CD4TCM	5.18412	6.02377	-0.276852	-0.383071	-0.392499	-0.16211	-0.17412	-0.191227	-0.423622	-0.465753	-0.314266	-0.0733474	-0.277826	2.05109	-0.268261	-0.351006	-0.374893	-0.487055	-0.245591	-0.353333	-0.255764	-0.592315	3.73305	-0.409433	-0.202007	-0.0917369	-0.174327	-0.997161	2.20964	-0.441845	-0.577787	-0.623983	-0.392138	-0.0112491	-0.507426	-0.43821	-0.6381	-0.138031	-0.397135	-0.288962	0.151007	-0.487635	-0.245472	-0.356105	-0.215936	-0.517267	-0.105531	-0.255692
AATCTAGACTGATG	CD4Treg	2.18288	-0.71248	-0.276852	-0.383071	-0.392499	-0.16211	-0.17412	-0.191227	-0.423622	-0.465753	-0.314266	-0.0733474	-0.277826	-0.415434	-0.268261	-0.351006	-0.374893	-0.487055	-0.245591	-0.353333	-0.255764	-0.592315	-0.243163	2.52858	-0.202007	-0.0917369	-0.174327	0.704598	2.20697	-0.0987669	-0.577787	-0.120094	-0.392138	0.279152	-0.507426	-0.352701	-0.131682	-0.0701645	-0.397135	-0.266123	-0.531459	-0.437636	-0.185375	-0.658578	0.121378	-0.517267	-0.443062	-0.134999
AATCTAGACTTAGG	CD4TCM	3.09518	3.63506	-0.276852	-0.383071	-0.392499	-0.16211	-0.17412	-0.191227	-0.423622	1.79288	-0.314266	-0.0733474	-0.277826	-0.415434	-0.268261	-0.351006	-0.374893	-0.487055	-0.245591	-0.353333	-0.255764	-0.592315	-0.243163	-0.409433	-0.202007	-0.0917369	-0.174327	-0.997161	2.2376	-0.202951	-0.577787	-0.612411	-0.392138	0.31426	-0.507426	-0.521138	-0.385284	-0.221043	-0.397135	-0.219425	0.076384	-0.414859	-0.281265	-0.464672	-0.218786	-0.517267	0.0396842	-0.241414
AATCTAGAGGGTGA	Monocyte	14.764	12.1878	3.44157	-0.383071	2.56593	-0.16211	-0.17412	-0.191227	-0.423622	-0.465753	-0.314266	-0.0733474	-0.277826	-0.415434	-0.268261	-0.351006	-0.374893	-0.487055	-0.245591	-0.353333	-0.255764	-0.592315	-0.243163	-0.409433	-0.202007	-0.0917369	-0.174327	1.21383	-0.467304	2.42672	2.48184	2.73916	3.03305	0.223024	0.0835018	-0.427098	-0.366908	-0.514136	-0.397135	-0.107446	-0.437445	-0.347817	-0.662163	-0.231522	-1.27825	-0.217828	-0.863724	0.319212
AATCTAGAGGTTAC	CD4TCM	4.7609	6.0883	-0.276852	-0.383071	-0.392499	-0.16211	-0.17412	-0.191227	-0.423622	-0.465753	-0.314266	-0.0733474	-0.277826	-0.415434	-0.268261	-0.351006	-0.374893	-0.487055	-0.245591	-0.353333	-0.255764	1.50753	-0.243163	2.23628	-0.202007	-0.0917369	-0.174327	-0.997161	1.94091	-0.260548	-0.577787	-0.719385	-0.392138	0.116099	-0.507426	-0.430202	-0.325147	-0.220003	-0.397135	-0.218296	0.405257	-0.347629	-0.341609	-0.42589	-0.00225746	-0.517267	-0.0243156	-0.119655
AATCTAGAGTCATG	CD4Treg	2.50079	-0.330567	-0.276852	-0.383071	-0.392499	-0.16211	-0.17412	-0.191227	-0.423622	-0.465753	-0.314266	-0.0733474	-0.277826	-0.415434	-0.268261	-0.351006	-0.374893	-0.487055	-0.245591	-0.353333	-0.255764	-0.592315	-0.243163	-0.409433	-0.202007	-0.0917369	-0.174327	0.690692	-0.467304	-0.0278036	-0.577787	-0.230463	-0.392138	0.20106	-0.507426	-0.279539	-0.0954945	-0.158101	-0.397135	-0.0437988	-0.341594	-0.308079	-0.281215	-0.658578	-0.143493	-0.517267	-0.409535	-0.35414
AATCTAGAGTCTGA	CD8TN	-2.53922	5.5425	-0.276852	-0.383071	-0.392499	-0.16211	-0.17412	-0.191227	-0.423622	-0.465753	-0.314266	-0.0733474	-0.277826	-0.415434	-0.268261	-0.351006	-0.374893	-0.487055	-0.245591	-0.353333	3.56608	-0.592315	-0.243163	-0.409433	-0.202007	-0.0917369	-0.174327	-0.997161	2.26897	-0.22858	0.188194	0.17094	-0.392138	-0.883037	-0.507426	-0.322261	-0.432192	-0.514136	-0.397135	-0.768861	-0.315287	-0.320988	-0.297003	-0.249927	-0.906859	2.01628	2.3704	1.7647
AATCTAGATACTCT	B	13.6037	-3.88745	-0.276852	-0.383071	-0.392499	-0.16211	-0.17412	-0.191227	-0.423622	-0.465753	3.25089	-0.0733474	-0.277826	-0.415434	-0.268261	-0.351006	-0.374893	-0.487055	-0.245591	-0.353333	-0.255764	-0.592315	-0.243163	-0.409433	-0.202007	-0.0917369	-0.174327	1.48436	-0.467304	-0.68304	-0.577787	-0.344693	-0.392138	1.90883	2.54497	2.62876	2.34426	2.35385	-0.397135	-0.768861	-0.883725	-0.857207	-0.662163	-0.305304	0.405331	-0.517267	-0.180642	-1.04159
AATCTAGATTGTCT	CD4TCM	2.47367	3.41978	-0.276852	-0.383071	-0.392499	-0.16211	-0.17412	-0.191227	-0.423622	-0.465753	-0.314266	-0.0733474	-0.277826	-0.415434	-0.268261	-0.351006	-0.374893	-0.487055	-0.245591	-0.353333	-0.255764	-0.592315	-0.243163	2.32033	-0.202007	-0.0917369	-0.174327	-0.997161	2.01742	-0.242281	-0.577787	-0.695488	-0.392138	0.156455	-0.507426	-0.366168	-0.618047	0.0253872	-0.397135	-0.194585	0.388095	-0.393694	-0.43596	-0.455034	-0.319277	-0.517267	-0.133618	-0.316964
AATCTCACCGTGAT	Monocyte	13.4889	13.4385	-0.276852	2.73348	2.83322	-0.16211	-0.17412	-0.191227	-0.423622	-0.465753	-0.314266	-0.0733474	-0.277826	-0.415434	-0.268261	-0.351006	-0.374893	-0.487055	-0.245591	-0.353333	-0.255764	-0.592315	-0.243163	-0.409433	-0.202007	-0.0917369	-0.174327	0.956902	-0.467304	2.16706	1.84874	2.36788	1.95144	0.104902	0.406588	-0.133845	-0.486947	-0.514136	-0.397135	-0.0932082	-0.419797	-0.243699	-0.662163	-0.267046	-1.07631	-0.211703	-0.863724	-0.0244924
AATCTCACCTCAAG	B	11.7355	-2.90839	-0.276852	-0.383071	-0.392499	-0.16211	-0.17412	-0.191227	2.55882	2.58036	-0.314266	-0.0733474	-0.277826	-0.415434	-0.268261	-0.351006	-0.374893	-0.487055	-0.245591	-0.353333	-0.255764	-0.592315	-0.243163	-0.409433	-0.202007	-0.0917369	-0.174327	1.39701	-0.467304	-0.68304	-0.577787	-0.219241	-0.392138	2.51043	2.57116	2.5432	2.25503	2.462	-0.397135	-0.768861	-0.883725	-0.857207	-0.662163	-0.33883	0.164378	-0.517267	-0.317456	-1.04159
AATCTCACGAGCAG	CD4TCM	4.76143	5.76795	-0.276852	-0.383071	1.6957	-0.16211	-0.17412	-0.191227	-0.423622	-0.465753	-0.314266	-0.0733474	-0.277826	-0.415434	-0.268261	-0.351006	-0.374893	1.93217	-0.245591	-0.353333	-0.255764	1.54614	-0.243163	-0.409433	-0.202007	-0.0917369	-0.174327	0.563465	-0.467304	-0.19381	-0.577787	-0.598592	-0.392138	0.319587	-0.507426	-0.367661	-0.525937	-0.0784119	-0.397135	-0.269923	0.10156	-0.338444	-0.282807	-0.498431	0.320451	-0.517267	0.0483445	-0.4696
AATCTCACGGAGCA	CD4TN	-2.88547	-0.563402	-0.276852	-0.383071	-0.392499	-0.16211	-0.17412	-0.191227	-0.423622	-0.465753	-0.314266	-0.0733474	-0.277826	-0.415434	-0.268261	-0.351006	-0.374893	-0.487055	-0.245591	-0.353333	-0.255764	-0.592315	-0.243163	2.36383	-0.202007	-0.0917369	-0.174327	-0.997161	-0.467304	-0.299656	-0.577787	-0.438552	-0.392138	-0.883037	-0.507426	-0.44068	-0.423664	-0.514136	-0.397135	-0.228792	-0.452215	-0.526059	-0.340267	-0.459898	0.107134	-0.517267	-0.291741	-0.26947
AATCTCACTCTGGA	CD4TN	0.252979	-2.4122	-0.276852	-0.383071	-0.392499	-0.16211	-0.17412	-0.191227	-0.423622	-0.465753	-0.314266	-0.0733474	-0.277826	-0.415434	-0.268261	-0.351006	-0.374893	-0.487055	-0.245591	-0.353333	-0.255764	-0.592315	-0.243163	-0.409433	-0.202007	-0.0917369	-0.174327	0.713339	-0.467304	-0.351961	-0.577787	-0.334326	-0.392138	-0.883037	-0.507426	-0.474288	-0.357925	-0.514136	-0.397135	-0.0978467	-0.184515	-0.341435	-0.316626	-0.409281	-0.962515	-0.517267	-0.373359	-0.328373
[truncated: 12,789 more rows]
[truncated: 8 more columns]

## Sheet: Figure_S13c,d
Cell_Barcode	Cell_Type	UMAP_1	UMAP_2	Expression															Activity by scMINER
[truncated: 8,465 more rows]

## Sheet: Figure_S13e,f
Cell_Barcode	Cell_Type	UMAP_1	UMAP_2	Expression																			Activity by scMINER
[truncated: 4,374 more rows]
