# Supplementary material for: scMINER: a mutual information-based framework for clustering and hidden driver inference from single-cell transcriptomics data
Source: Nat Commun. 2025 May 8;16:4305. doi: 10.1038/s41467-025-59620-6 (PMC12062461; doi:10.1038/s41467-025-59620-6)
Supplement: Supplementary file 4 — Source Data [file 41467_2025_59620_MOESM4_ESM.zip › SourceData/Source_Data_Figure_S2.xlsx]

## Sheet: Figure_S2a,c,e,g
Dataset_ID	Method	AMI	NMI	ASW	AvgBIO
Yan	scMINER	0.929	0.937	0.76	0.879
Goolam	scMINER	0.705	0.721	0.635	0.633
Buettner	scMINER	0.904	0.905	0.708	0.849
Pollen	scMINER	0.951	0.956	0.851	0.916
Chung	scMINER	0.762	0.765	0.616	0.679
Usoskin	scMINER	0.803	0.805	0.593	0.748
Kolod	scMINER	1	1	0.792	0.931
Klein	scMINER	0.963	0.963	0.848	0.93
Zeisel	scMINER	0.729	0.73	0.671	0.715
PBMC14K	scMINER	0.873	0.873	0.747	0.824
Yan	Seurat	0.79	0.814	0.841	0.773
Goolam	Seurat	0.704	0.719	0.708	0.654
Buettner	Seurat	0.53	0.535	0.646	0.569
Pollen	Seurat	0.88	0.892	0.887	0.862
Chung	Seurat	0.539	0.545	0.672	0.532
Usoskin	Seurat	0.912	0.912	0.791	0.881
Kolod	Seurat	0.985	0.985	0.906	0.961
Klein	Seurat	0.963	0.963	0.859	0.934
Zeisel	Seurat	0.709	0.71	0.71	0.72
PBMC14K	Seurat	0.83	0.83	0.752	0.785
Yan	SC3s	0.9	0.912	0.858	0.874
Goolam	SC3s	0.824	0.833	0.664	0.725
Buettner	SC3s	0.496	0.502	0.574	0.541
Pollen	SC3s	0.932	0.939	0.792	0.886
Chung	SC3s	0.126	0.136	0.509	0.267
Usoskin	SC3s	0.537	0.54	0.696	0.583
Kolod	SC3s	0.968	0.968	0.878	0.942
Klein	SC3s	0.742	0.743	0.811	0.759
Zeisel	SC3s	0.719	0.72	0.66	0.701
PBMC14K	SC3s	0.799	0.799	0.762	0.751
Yan	Scanpy	0.892	0.904	0.838	0.86
Goolam	Scanpy	0.711	0.726	0.642	0.647
Buettner	Scanpy	0.332	0.339	0.576	0.397
Pollen	Scanpy	0.901	0.911	0.793	0.859
Chung	Scanpy	0.292	0.302	0.538	0.337
Usoskin	Scanpy	0.803	0.804	0.696	0.787
Kolod	Scanpy	0.992	0.992	0.849	0.946
Klein	Scanpy	0.828	0.829	0.807	0.819
Zeisel	Scanpy	0.645	0.646	0.662	0.646
PBMC14K	Scanpy	0.829	0.829	0.762	0.782
Yan	scVI	0.893	0.905	0.764	0.835
Goolam	scVI	0.627	0.646	0.662	0.585
Buettner	scVI	0.456	0.462	0.608	0.521
Pollen	scVI	0.91	0.919	0.795	0.864
Chung	scVI	0.313	0.32	0.472	0.353
Usoskin	scVI	0.791	0.792	0.707	0.783
Kolod	scVI	0.968	0.968	0.816	0.923
Klein	scVI	0.817	0.817	0.774	0.801
Zeisel	scVI	0.647	0.648	0.637	0.638
PBMC14K	scVI	0.797	0.797	0.728	0.759
Yan	scDeepCluster	0.7	0.734	0.636	0.633
Goolam	scDeepCluster	0.704	0.719	0.786	0.68
Buettner	scDeepCluster	0.291	0.298	0.601	0.41
Pollen	scDeepCluster	0.948	0.953	0.863	0.92
Chung	scDeepCluster	0.608	0.612	0.536	0.539
Usoskin	scDeepCluster	0.788	0.789	0.816	0.819
Kolod	scDeepCluster	0.873	0.873	0.843	0.871
Klein	scDeepCluster	0.759	0.759	0.76	0.754
Zeisel	scDeepCluster	0.643	0.644	0.609	0.592
PBMC14K	scDeepCluster	0.79	0.79	0.697	0.735

## Sheet: Figure_S2b,d,f,h
	AMI			NMI			ASW			AvgBIO
Method	Mean	Std	Pval	Mean	Std	Pval	Mean	Std	Pval	Mean	Std	Pval
scMINER	0.8619	0.105071	NA	0.8655	0.103019	NA	0.7221	0.092933	NA	0.8104	0.109602	NA
Seurat	0.7842	0.162193	0.058024	0.7905	0.160522	0.058024	0.7772	0.092986	0.0273438	0.7671	0.148066	0.375
SC3s	0.7043	0.256131	0.0273438	0.7092	0.255099	0.0273438	0.7204	0.121282	0.921875	0.7029	0.199031	0.0488281
Scanpy	0.7225	0.237144	0.0128512	0.7282	0.23567	0.00585938	0.7163	0.110037	0.878403	0.708	0.202351	0.0371094
scVI	0.7219	0.210079	0.00195312	0.7274	0.20884	0.00588927	0.6963	0.104674	0.322266	0.7062	0.177813	0.00585938
scDeepCluster	0.7104	0.179098	0.00195312	0.7171	0.1778	0.00195312	0.7147	0.114694	0.695312	0.6953	0.157161	0.0371094
