# Supplementary material for: scMINER: a mutual information-based framework for clustering and hidden driver inference from single-cell transcriptomics data
Source: Nat Commun. 2025 May 8;16:4305. doi: 10.1038/s41467-025-59620-6 (PMC12062461; doi:10.1038/s41467-025-59620-6)
Supplement: Supplementary file 4 — Source Data [file 41467_2025_59620_MOESM4_ESM.zip › SourceData/Source_Data_Figure_S3.xlsx]

## Sheet: Figure_S3a
Distance metrics (left panels)						Dimensionality reduction methods (right panels)
Distance_Metrics	# Dimensions	ARI (Yan)	ARI (Pollen)	ARI (Kolod)	ARI (Buettner)	DimensionalityReduction_Methods	# Dimensions	ARI (Yan)	ARI (Pollen)	ARI (Kolod)	ARI (Buettner)
MI	1	0.614812	0.358899	0.996551	0.28344	MDS	1	0.614812	0.358899	1	0.28344
MI	2	0.859591	0.639134	0.996551	0.660403	MDS	2	0.859591	0.639134	1	0.660403
MI	3	0.818011	0.849168	0.996551	0.795008	MDS	3	0.818011	0.849168	1	0.795008
MI	4	0.832108	0.884625	0.996551	0.840297	MDS	4	0.832108	0.884625	1	0.840297
MI	5	0.861157	0.884382	0.996551	0.918256	MDS	5	0.861157	0.884625	1	0.918256
MI	6	0.861157	0.886191	0.996551	0.918256	MDS	6	0.861157	0.886191	1	0.918256
MI	7	0.804341	0.875939	0.996551	0.918256	MDS	7	0.804341	0.875939	1	0.918256
MI	8	0.804341	0.8748	0.996551	0.918256	MDS	8	0.804341	0.8748	1	0.918256
MI	9	0.939047	0.878929	0.996551	0.918256	MDS	9	0.939047	0.878929	1	0.918256
MI	10	0.939047	0.932185	0.996551	0.918256	MDS	10	0.939047	0.932185	1	0.918256
MI	11	0.939047	0.963228	0.996551	0.918256	MDS	11	0.939047	0.963228	1	0.918256
MI	12	0.939047	0.946852	0.996551	0.918256	MDS	12	0.939047	0.946852	1	0.918256
MI	13	0.939047	0.972768	0.996551	0.93389	MDS	13	0.939047	0.972768	1	0.93389
MI	14	0.939047	0.967072	0.996551	0.93389	MDS	14	0.939047	0.967072	1	0.93389
MI	15	0.939047	0.967072	0.996551	0.93389	MDS	15	0.939047	0.967072	1	0.93389
MI	16	0.939047	0.973195	0.996551	0.93389	MDS	16	0.939047	0.973195	1	0.93389
MI	17	0.939047	0.967072	0.996551	0.93389	MDS	17	0.939047	0.967072	1	0.93389
MI	18	0.939047	0.979603	0.996551	0.950083	MDS	18	0.939047	0.979603	1	0.950083
MI	19	0.939047	0.951409	0.996551	0.93389	MDS	19	0.939047	0.951409	1	0.93389
MI	20	0.939047	0.942234	0.996551	0.93389	MDS	20	0.939047	0.942295	1	0.93389
MI	21	0.939047	0.946567	0.996551	0.93389	MDS	21	0.939047	0.946567	1	0.93389
MI	22	0.939047	0.96337	0.996551	0.93389	MDS	22	0.939047	0.96337	1	0.93389
MI	23	0.939047	0.944004	0.996551	0.93389	MDS	23	0.939047	0.944004	1	0.93389
MI	24	0.864147	0.941955	0.996551	0.93389	MDS	24	0.864147	0.942011	1	0.93389
MI	25	0.871979	0.945571	0.996551	0.93389	MDS	25	0.871979	0.945571	1	0.93389
MI	26	0.858309	0.951978	0.996551	0.93389	MDS	26	0.858309	0.951978	1	0.93389
MI	27	0.854322	0.952975	0.996551	0.93389	MDS	27	0.854322	0.952975	1	0.93389
MI	28	0.855888	0.951978	0.996551	0.93389	MDS	28	0.855888	0.951978	1	0.93389
MI	29	0.824988	0.954114	0.996551	0.93389	MDS	29	0.824988	0.954114	1	0.93389
MI	30	0.826555	0.952121	0.996551	0.93389	MDS	30	0.826555	0.952121	1	0.93389
MI	31	0.821713	0.946995	0.996551	0.93389	MDS	31	0.821713	0.946995	1	0.93389
MI	32	0.82684	0.945143	0.996551	0.93389	MDS	32	0.82684	0.945143	1	0.93389
MI	33	0.83339	0.943007	0.996551	0.93389	MDS	33	0.83339	0.943007	1	0.93389
MI	34	0.832963	0.947706	0.996551	0.93389	MDS	34	0.832963	0.947706	1	0.93389
MI	35	0.853468	0.94913	0.996551	0.93389	MDS	35	0.853468	0.94913	1	0.93389
MI	36	0.820289	0.943577	0.996551	0.935152	MDS	36	0.820289	0.943577	1	0.935152
MI	37	0.831539	0.949842	0.996551	0.939708	MDS	37	0.831539	0.949842	1	0.939708
MI	38	0.81972	0.947137	0.996551	0.938377	MDS	38	0.81972	0.947137	1	0.938377
MI	39	0.829545	0.950697	0.996551	0.942582	MDS	39	0.829545	0.950697	1	0.942582
MI	40	0.835953	0.946567	0.996551	0.94749	MDS	40	0.835953	0.946567	1	0.94749
MI	41	0.841079	0.947422	0.996551	0.94749	MDS	41	0.841079	0.947422	1	0.94749
MI	42	0.843927	0.944289	0.996551	0.94749	MDS	42	0.843927	0.944289	1	0.94749
MI	43	0.882659	0.94614	0.996551	0.946579	MDS	43	0.882659	0.94614	1	0.94749
MI	44	0.828406	0.938593	0.996551	0.943984	MDS	44	0.828406	0.938593	1	0.943984
MI	45	0.863435	0.941583	0.996551	0.942723	MDS	45	0.863435	0.941583	1	0.942723
MI	46	0.877533	0.941299	0.996551	0.946579	MDS	46	0.877533	0.941299	1	0.946579
MI	47	0.873403	0.941299	0.996551	0.945948	MDS	47	0.873403	0.941299	1	0.945948
MI	48	0.902167	0.943862	0.996551	0.942162	MDS	48	0.902167	0.943862	1	0.942162
MI	49	0.905442	0.944574	0.996551	0.957663	MDS	49	0.905442	0.944574	1	0.943423
MI	50	0.905442	0.943435	0.996551	0.943423	MDS	50	0.905442	0.943435	1	0.943423
Pearson	1	0.396377	0.489334	0.996551	0.379415	PCA	1	0.582916	0.321509	1	0.262196
Pearson	2	0.761765	0.672313	0.996551	0.551386	PCA	2	0.880096	0.66861	1	0.634953
Pearson	3	0.710502	0.809867	0.996551	0.612449	PCA	3	0.839655	0.78865	1	0.733874
Pearson	4	0.79893	0.856431	0.996551	0.600321	PCA	4	0.674619	0.804171	1	0.532949
Pearson	5	0.82271	0.842049	0.996551	0.824732	PCA	5	0.861188	0.8439	1	0.887969
Pearson	6	0.667499	0.843045	0.996551	0.839665	PCA	6	0.861188	0.881492	1	0.814146
Pearson	7	0.667499	0.874657	0.996551	0.85544	PCA	7	0.791525	0.8439	1	0.681154
Pearson	8	0.667499	0.874657	0.996551	0.839665	PCA	8	0.947164	0.868677	1	0.655144
Pearson	9	0.65867	0.873233	0.996551	0.839665	PCA	9	0.928795	0.878998	1	0.664538
Pearson	10	0.65867	0.87722	0.996551	0.85544	PCA	10	0.564404	0.924496	1	0.75673
Pearson	11	0.65867	0.938166	0.996551	0.85544	PCA	11	0.903449	0.955111	1	0.785542
Pearson	12	0.65867	0.941868	0.996551	0.85544	PCA	12	0.905869	0.837919	1	0.767385
Pearson	13	0.65867	0.941868	0.996551	0.85544	PCA	13	0.906581	0.791925	1	0.745653
Pearson	14	0.65867	0.941868	0.996551	0.85544	PCA	14	0.900458	0.812858	1	0.735207
Pearson	15	0.65867	0.941868	0.996551	0.85544	PCA	15	0.770308	0.815705	1	0.736468
Pearson	16	0.65867	0.941868	0.996551	0.85544	PCA	16	0.769027	0.826528	0.994998	0.652902
Pearson	17	0.65867	0.941868	0.996551	0.85544	PCA	17	0.703952	0.839343	0.98943	0.660543
Pearson	18	0.65867	0.941868	0.996551	0.85544	PCA	18	0.650269	0.851589	0.988022	0.649115
Pearson	19	0.65867	0.936457	0.996551	0.85544	PCA	19	0.617945	0.866398	0.967726	0.617707
Pearson	20	0.65867	0.941868	0.996551	0.85544	PCA	20	0.684444	0.860703	0.935734	0.643226
Pearson	21	0.65867	0.941884	0.996551	0.85544	PCA	21	0.681738	0.848599	0.916568	0.645399
Pearson	22	0.65867	0.941884	0.996551	0.85544	PCA	22	0.619369	0.851732	0.970122	0.578517
Pearson	23	0.65867	0.941884	0.996551	0.85544	PCA	23	0.61168	0.870955	0.887886	0.414958
Pearson	24	0.65867	0.941884	0.996551	0.85544	PCA	24	0.582773	0.864974	0.905856	0.389511
Pearson	25	0.65867	0.937817	0.996551	0.85544	PCA	25	0.585479	0.879499	0.917132	0.38313
Pearson	26	0.65867	0.937817	0.996551	0.872194	PCA	26	0.590463	0.891033	0.878796	0.362729
Pearson	27	0.65867	0.937817	0.996551	0.872194	PCA	27	0.585906	0.904988	0.87344	0.327606
Pearson	28	0.65867	0.937817	0.996551	0.872194	PCA	28	0.525673	0.902852	0.82672	0.308818
Pearson	29	0.65867	0.937817	0.996551	0.872194	PCA	29	0.540909	0.901143	0.869424	0.265071
Pearson	30	0.65867	0.941743	0.996551	0.872194	PCA	30	0.54988	0.902282	0.828272	0.179541
Pearson	31	0.65867	0.940973	0.996551	0.872194	PCA	31	0.49463	0.904276	0.83102	0.186271
Pearson	32	0.65867	0.939009	0.996551	0.872194	PCA	32	0.473556	0.895732	0.830174	0.177508
Pearson	33	0.65867	0.940412	0.996551	0.872194	PCA	33	0.509582	0.900431	0.850538	0.174423
Pearson	34	0.65867	0.940621	0.996551	0.872194	PCA	34	0.470423	0.89858	0.832428	0.145679
Pearson	35	0.65867	0.939711	0.996551	0.872194	PCA	35	0.452908	0.880353	0.741456	0.141754
Pearson	36	0.65867	0.939991	0.996551	0.872194	PCA	36	0.447782	0.88491	0.687056	0.138948
Pearson	37	0.65867	0.940973	0.996551	0.872194	PCA	37	0.452196	0.857285	0.646394	0.15956
Pearson	38	0.65867	0.939851	0.996551	0.872194	PCA	38	0.45775	0.845466	0.643084	0.12668
Pearson	39	0.65867	0.938798	0.996551	0.872194	PCA	39	0.397374	0.832223	0.691212	0.100741
Pearson	40	0.65867	0.941603	0.996551	0.872194	PCA	40	0.396377	0.829803	0.665914	0.110345
Pearson	41	0.65867	0.940201	0.996551	0.872194	PCA	41	0.354228	0.834502	0.600944	0.108453
Pearson	42	0.65867	0.93922	0.996551	0.872194	PCA	42	0.321904	0.845609	0.619266	0.0894545
Pearson	43	0.65867	0.940201	0.996551	0.872194	PCA	43	0.311367	0.812858	0.602424	0.101161
Pearson	44	0.65867	0.938378	0.996551	0.872194	PCA	44	0.293995	0.802035	0.575224	0.0802699
Pearson	45	0.65867	0.938659	0.996551	0.872194	PCA	45	0.292001	0.79278	0.53703	0.0992684
Pearson	46	0.65867	0.936275	0.996551	0.872194	PCA	46	0.282461	0.775265	0.58812	0.0686319
Pearson	47	0.65867	0.935433	0.996551	0.872194	PCA	47	0.293567	0.766721	0.587696	0.0758528
Pearson	48	0.65867	0.934803	0.996551	0.872194	PCA	48	0.264091	0.745931	0.489042	0.0775359
Pearson	49	0.65867	0.935153	0.996551	0.886434	PCA	49	0.285166	0.744792	0.534211	0.0680011
Pearson	50	0.65867	0.936064	0.996551	0.872194	PCA	50	0.282033	0.742371	0.461066	0.0710156
Spearman	1	0.556715	0.472389	0.992533	0.341627	Laplacian	1	0.301114	0.216788	0.96054	0.284631
Spearman	2	0.823422	0.680856	0.992533	0.715365	Laplacian	2	0.420015	0.441916	0.996407	0.70471
Spearman	3	0.72759	0.786941	0.996549	0.743759	Laplacian	3	0.487653	0.65195	0.996407	0.761356
Spearman	4	0.849908	0.829375	0.996549	0.756308	Laplacian	4	0.614385	0.658785	0.996407	0.857193
Spearman	5	0.79893	0.856288	0.996549	0.756308	Laplacian	5	0.739836	0.705918	0.996407	0.888179
Spearman	6	0.79893	0.876936	0.996549	0.800195	Laplacian	6	0.689997	0.708481	0.996407	0.887408
Spearman	7	0.79893	0.87722	0.996549	0.827536	Laplacian	7	0.641725	0.697944	0.477628	0.934239
Spearman	8	0.79893	0.878075	0.996549	0.827536	Laplacian	8	0.641725	0.774553	0.477628	0.922391
Spearman	9	0.79893	0.875085	0.996549	0.827536	Laplacian	9	0.628482	0.816845	0.527448	0.673162
Spearman	10	0.79893	0.942865	0.996549	0.827536	Laplacian	10	0.475122	0.940871	0.42217	0.686692
Spearman	11	0.79893	0.943007	0.996549	0.827536	Laplacian	11	0.475122	0.940871	0.22451	0.683118
Spearman	12	0.79893	0.943007	0.996549	0.843731	Laplacian	12	0.475122	0.858994	0.225285	0.674634
Spearman	13	0.79893	0.943007	0.996549	0.843731	Laplacian	13	0.438242	0.855861	0.275528	0.610277
Spearman	14	0.79893	0.942295	0.996549	0.843731	Laplacian	14	0.44408	0.855861	0.277783	0.5931
Spearman	15	0.79893	0.941868	0.996549	0.843731	Laplacian	15	0.453051	0.844327	0.284759	0.561622
Spearman	16	0.79893	0.942295	0.996549	0.843731	Laplacian	16	0.414746	0.761168	0.281024	0.631588
Spearman	17	0.79893	0.942295	0.996549	0.843731	Laplacian	17	0.44764	0.87423	0.354733	0.672181
Spearman	18	0.79893	0.942295	0.996549	0.843731	Laplacian	18	0.474837	0.875227	0.28638	0.595624
Spearman	19	0.79893	0.942295	0.996549	0.843731	Laplacian	19	0.381426	0.855292	0.282645	0.320946
Spearman	20	0.79893	0.942295	0.996549	0.827536	Laplacian	20	0.390681	0.777828	0.265028	0.278743
Spearman	21	0.79893	0.942234	0.996549	0.843731	Laplacian	21	0.439381	0.769284	0.226624	0.220132
Spearman	22	0.798788	0.942234	0.996549	0.843731	Laplacian	22	0.426423	0.793207	0.0454518	0.146171
Spearman	23	0.801351	0.942164	0.996549	0.843731	Laplacian	23	0.395096	0.807731	0.0445358	0.13285
Spearman	24	0.79893	0.942234	0.996549	0.843731	Laplacian	24	0.390681	0.849453	0.0389695	0.123666
Spearman	25	0.79893	0.944057	0.996549	0.843731	Laplacian	25	0.380429	0.816275	0.0963296	0.124158
Spearman	26	0.799072	0.948193	0.996549	0.872616	Laplacian	26	0.374163	0.805453	0.098654	0.148413
Spearman	27	0.7995	0.94581	0.996549	0.872616	Laplacian	27	0.3716	0.770566	0.0973158	0.140142
Spearman	28	0.79893	0.944548	0.996549	0.858033	Laplacian	28	0.37217	0.766436	0.0961178	0.134041
Spearman	29	0.79893	0.942725	0.996549	0.843731	Laplacian	29	0.379717	0.762592	0.0944274	0.162085
Spearman	30	0.79893	0.942585	0.996549	0.843731	Laplacian	30	0.352804	0.760883	0.0964699	0.184169
Spearman	31	0.79893	0.942095	0.996549	0.843731	Laplacian	31	0.34782	0.751058	0.0952018	0.127172
Spearman	32	0.79893	0.944829	0.996549	0.843731	Laplacian	32	0.354513	0.757465	0.095342	0.119321
Spearman	33	0.79893	0.941814	0.996549	0.843731	Laplacian	33	0.337141	0.753336	0.0961178	0.0994093
Spearman	34	0.79893	0.941954	0.996549	0.843731	Laplacian	34	0.332584	0.737245	0.0956956	0.100812
Spearman	35	0.79893	0.942375	0.996549	0.816109	Laplacian	35	0.333011	0.719019	0.0900577	0.0921885
Spearman	36	0.79893	0.942023	0.996549	0.82978	Laplacian	36	0.372312	0.729271	0.0934399	0.0795693
Spearman	37	0.79893	0.942445	0.996549	0.843731	Laplacian	37	0.390824	0.728132	0.09048	0.0776769
Spearman	38	0.79893	0.941673	0.996549	0.843731	Laplacian	38	0.368183	0.711044	0.0903397	0.0806216
Spearman	39	0.79893	0.941673	0.996549	0.843731	Laplacian	39	0.347393	0.708339	0.0849838	0.0731188
Spearman	40	0.79893	0.941183	0.996549	0.843731	Laplacian	40	0.348532	0.713608	0.0824476	0.078097
Spearman	41	0.79893	0.940412	0.996549	0.843731	Laplacian	41	0.357076	0.698514	0.082658	0.0813222
Spearman	42	0.79893	0.939009	0.996549	0.843731	Laplacian	42	0.376157	0.692248	0.080262	0.0977262
Spearman	43	0.79893	0.935574	0.996549	0.843731	Laplacian	43	0.371885	0.678151	0.0813899	0.0842656
Spearman	44	0.79893	0.937467	0.996549	0.843731	Laplacian	44	0.330021	0.673737	0.0803336	0.108805
Spearman	45	0.79893	0.936696	0.996549	0.843731	Laplacian	45	0.339988	0.674733	0.0810378	0.123105
Spearman	46	0.79893	0.934733	0.996549	0.82978	Laplacian	46	0.329736	0.634293	0.0792773	0.109995
Spearman	47	0.79893	0.936345	0.996549	0.82978	Laplacian	47	0.296131	0.619199	0.0724415	0.114832
Spearman	48	0.79893	0.934452	0.996549	0.82978	Laplacian	48	0.304247	0.593425	0.0682836	0.115254
Spearman	49	0.79893	0.934172	0.996549	0.84402	Laplacian	49	0.295134	0.59015	0.0637737	0.107963
Spearman	50	0.79893	0.93333	0.996549	0.82978	Laplacian	50	0.284596	0.599691	0.0680017	0.10586
Euclidean	1	0.394137	0.243843	0.980555	0.279581	Laplacian/PCA	1	0.582936	0.321509	1	0.262196
Euclidean	2	0.850335	0.577619	0.688045	0.373594	Laplacian/PCA	2	0.880047	0.668677	1	0.634953
Euclidean	3	0.802348	0.663627	0.960966	0.329427	Laplacian/PCA	3	0.839595	0.7887	1	0.733874
Euclidean	4	0.806904	0.797621	0.988518	0.333492	Laplacian/PCA	4	0.674636	0.804123	1	0.532949
Euclidean	5	0.806904	0.812858	0.988518	0.311901	Laplacian/PCA	5	0.861188	0.843874	1	0.887969
Euclidean	6	0.806904	0.827097	0.988518	0.327113	Laplacian/PCA	6	0.861188	0.881521	1	0.814426
Euclidean	7	0.806904	0.847317	0.988518	0.292481	Laplacian/PCA	7	0.791572	0.843944	1	0.681154
Euclidean	8	0.810322	0.847317	0.988518	0.29907	Laplacian/PCA	8	0.94721	0.868621	1	0.655144
Euclidean	9	0.82271	0.849168	0.988518	0.29907	Laplacian/PCA	9	0.928842	0.878998	1	0.665169
Euclidean	10	0.810322	0.87067	0.988518	0.329146	Laplacian/PCA	10	0.560081	0.924496	1	0.753363
Euclidean	11	0.810322	0.901143	0.988518	0.321084	Laplacian/PCA	11	0.863863	0.955111	1	0.780145
Euclidean	12	0.810322	0.897014	0.988518	0.337559	Laplacian/PCA	12	0.882516	0.837919	1	0.775097
Euclidean	13	0.82271	0.895305	0.988518	0.337559	Laplacian/PCA	13	0.880096	0.791925	1	0.750419
Euclidean	14	0.82271	0.895447	0.988518	0.337559	Laplacian/PCA	14	0.860445	0.812858	1	0.73801
Euclidean	15	0.82271	0.876366	0.988518	0.329146	Laplacian/PCA	15	0.729583	0.815705	0.99986	0.717259
Euclidean	16	0.82271	0.875085	0.988518	0.329146	Laplacian/PCA	16	0.72702	0.826528	0.984638	0.575223
Euclidean	17	0.82271	0.875085	0.988518	0.329146	Laplacian/PCA	17	0.65155	0.839343	0.962864	0.575924
Euclidean	18	0.82271	0.882489	0.988518	0.329146	Laplacian/PCA	18	0.596586	0.851589	0.961102	0.559449
Euclidean	19	0.82271	0.882489	0.988518	0.321084	Laplacian/PCA	19	0.571239	0.866398	0.952082	0.548793
Euclidean	20	0.82271	0.882632	0.988518	0.321084	Laplacian/PCA	20	0.632185	0.860703	0.890142	0.538557
Euclidean	21	0.82271	0.882489	0.988518	0.321084	Laplacian/PCA	21	0.620793	0.848599	0.807624	0.530565
Euclidean	22	0.82271	0.882489	0.988518	0.321084	Laplacian/PCA	22	0.561699	0.851732	0.822494	0.474339
Euclidean	23	0.82271	0.882774	0.988518	0.313372	Laplacian/PCA	23	0.532223	0.868962	0.805512	0.345062
Euclidean	24	0.82271	0.883059	0.988518	0.313372	Laplacian/PCA	24	0.518695	0.864974	0.743782	0.277549
Euclidean	25	0.82271	0.882632	0.988518	0.313372	Laplacian/PCA	25	0.514993	0.879499	0.716158	0.245161
Euclidean	26	0.82271	0.883628	0.988518	0.314354	Laplacian/PCA	26	0.515278	0.891033	0.783242	0.244459
Euclidean	27	0.82271	0.883628	0.988518	0.313724	Laplacian/PCA	27	0.517271	0.904988	0.708196	0.235836
Euclidean	28	0.82271	0.885337	0.988518	0.315475	Laplacian/PCA	28	0.477116	0.902852	0.739836	0.223497
Euclidean	29	0.82271	0.892742	0.988518	0.317088	Laplacian/PCA	29	0.491498	0.901143	0.713198	0.201835
Euclidean	30	0.82271	0.894023	0.988518	0.315966	Laplacian/PCA	30	0.48865	0.902282	0.688534	0.141613
Euclidean	31	0.82271	0.896871	0.988518	0.316949	Laplacian/PCA	31	0.462876	0.904276	0.737228	0.135584
Euclidean	32	0.82271	0.894878	0.988518	0.326412	Laplacian/PCA	32	0.425141	0.895732	0.728278	0.122334
Euclidean	33	0.82271	0.898865	0.988518	0.318139	Laplacian/PCA	33	0.43753	0.900431	0.688676	0.117357
Euclidean	34	0.82271	0.894735	0.988518	0.316878	Laplacian/PCA	34	0.405206	0.89858	0.614262	0.0855272
Euclidean	35	0.82271	0.89502	0.988518	0.312741	Laplacian/PCA	35	0.411471	0.880353	0.550066	0.0838455
Euclidean	36	0.82271	0.897298	0.988518	0.301524	Laplacian/PCA	36	0.381568	0.88491	0.578112	0.0939413
Euclidean	37	0.82271	0.897156	0.988518	0.299982	Laplacian/PCA	37	0.396662	0.857285	0.523078	0.117146
Euclidean	38	0.82271	0.897156	0.988518	0.303908	Laplacian/PCA	38	0.362629	0.845466	0.557394	0.0898745
Euclidean	39	0.82271	0.898437	0.988518	0.301455	Laplacian/PCA	39	0.352234	0.832223	0.55493	0.0823731
Euclidean	40	0.82271	0.900573	0.988518	0.303488	Laplacian/PCA	40	0.335574	0.829803	0.506658	0.0632337
Euclidean	41	0.82271	0.900573	0.988518	0.303417	Laplacian/PCA	41	0.288441	0.834502	0.368966	0.0857379
Euclidean	42	0.82271	0.901143	0.988518	0.322626	Laplacian/PCA	42	0.286875	0.845609	0.45557	0.0632337
Euclidean	43	0.82271	0.900716	0.988518	0.314074	Laplacian/PCA	43	0.250991	0.812858	0.432245	0.0621828
Euclidean	44	0.82271	0.900004	0.988518	0.316107	Laplacian/PCA	44	0.237179	0.802035	0.439292	0.0653369
Euclidean	45	0.82271	0.902994	0.988518	0.313302	Laplacian/PCA	45	0.244583	0.79278	0.445564	0.0513864
Euclidean	46	0.82271	0.902425	0.988518	0.319122	Laplacian/PCA	46	0.217386	0.775265	0.44965	0.0617613
Euclidean	47	0.82271	0.903137	0.988518	0.329638	Laplacian/PCA	47	0.22479	0.766721	0.368402	0.0456364
Euclidean	48	0.82271	0.90157	0.988518	0.33146	Laplacian/PCA	48	0.232764	0.745931	0.389472	0.0431132
Euclidean	49	0.82271	0.902709	0.988518	0.350818	Laplacian/PCA	49	0.214395	0.744792	0.350504	0.0549619
Euclidean	50	0.82271	0.900573	0.988518	0.33847	Laplacian/PCA	50	0.230486	0.742371	0.30336	0.0588166

## Sheet: Figure_S3b,c,d
panel b				panel c				panel d
# Dimensions	Bin_Size	ARI	Dataset	Bin_Size	Louvain_Resolution	ARI	Dataset	# Dimensions	Louvain_Resolution	ARI	Dataset
48	95	0.731	Yan	10	0.9	0.389	Zeisel	36	2.5	0.717	Zeisel
68	55	0.849	Yan	10	2.3	0.689	Zeisel	36	3.1	0.734	Zeisel
68	75	0.928	Yan	10	0.5	0.278	Zeisel	36	1.9	0.734	Zeisel
12	20	0.902	Yan	10	2.9	0.77	Zeisel	36	0.9	0.432	Zeisel
20	100	0.964	Yan	10	2.1	0.71	Zeisel	36	3.5	0.759	Zeisel
80	45	0.909	Yan	10	0.7	0.342	Zeisel	36	0.3	0.248	Zeisel
76	100	0.831	Yan	10	3.3	0.754	Zeisel	36	0.7	0.394	Zeisel
32	65	0.937	Yan	10	2.5	0.711	Zeisel	36	3.7	0.758	Zeisel
44	10	0.906	Yan	10	0.1	0.12	Zeisel	36	4.1	0.764	Zeisel
60	50	0.936	Yan	10	3.7	0.676	Zeisel	36	2.3	0.684	Zeisel
12	35	0.939	Yan	10	0.3	0.229	Zeisel	36	1.3	0.514	Zeisel
48	35	0.856	Yan	10	2.7	0.778	Zeisel	36	1.5	0.56	Zeisel
44	85	0.776	Yan	10	1.7	0.602	Zeisel	36	2.1	0.641	Zeisel
60	85	0.879	Yan	10	1.9	0.614	Zeisel	36	0.1	0.121	Zeisel
96	100	0.774	Yan	10	1.5	0.578	Zeisel	36	0.5	0.272	Zeisel
96	10	0.776	Yan	10	1.1	0.411	Zeisel	36	1.1	0.44	Zeisel
80	90	0.9	Yan	10	1.3	0.443	Zeisel	36	2.7	0.719	Zeisel
72	60	0.878	Yan	10	3.9	0.73	Zeisel	36	1.7	0.734	Zeisel
44	100	0.854	Yan	10	4.1	0.754	Zeisel	36	2.9	0.716	Zeisel
60	45	0.866	Yan	10	3.1	0.732	Zeisel	36	3.3	0.708	Zeisel
88	15	0.85	Yan	10	3.5	0.757	Zeisel	36	3.9	0.662	Zeisel
80	10	0.876	Yan	90	0.9	0.424	Zeisel	64	0.9	0.421	Zeisel
8	45	0.804	Yan	90	2.3	0.712	Zeisel	64	4.1	0.766	Zeisel
36	80	0.753	Yan	90	0.5	0.277	Zeisel	64	0.7	0.396	Zeisel
16	95	0.902	Yan	90	2.9	0.708	Zeisel	64	2.3	0.721	Zeisel
96	60	0.815	Yan	90	2.1	0.711	Zeisel	64	0.3	0.252	Zeisel
16	80	0.875	Yan	90	0.7	0.319	Zeisel	64	0.5	0.311	Zeisel
44	50	0.925	Yan	90	3.3	0.727	Zeisel	64	1.3	0.463	Zeisel
72	85	0.928	Yan	90	2.5	0.715	Zeisel	64	1.7	0.613	Zeisel
20	55	0.937	Yan	90	0.1	0.128	Zeisel	64	2.7	0.724	Zeisel
16	50	0.902	Yan	90	3.7	0.762	Zeisel	64	0.1	0.126	Zeisel
44	25	0.843	Yan	90	0.3	0.243	Zeisel	64	2.5	0.756	Zeisel
60	90	0.856	Yan	90	2.7	0.729	Zeisel	64	3.5	0.766	Zeisel
24	75	0.95	Yan	90	1.7	0.573	Zeisel	64	1.9	0.718	Zeisel
12	45	0.964	Yan	90	1.9	0.658	Zeisel	64	3.3	0.688	Zeisel
8	40	0.834	Yan	90	1.5	0.549	Zeisel	64	1.1	0.423	Zeisel
80	95	0.858	Yan	90	1.1	0.466	Zeisel	64	1.5	0.494	Zeisel
28	50	0.904	Yan	90	1.3	0.553	Zeisel	64	3.9	0.766	Zeisel
92	40	0.826	Yan	90	3.9	0.653	Zeisel	64	2.9	0.726	Zeisel
52	50	0.873	Yan	90	4.1	0.764	Zeisel	64	3.1	0.73	Zeisel
72	50	0.906	Yan	90	3.1	0.708	Zeisel	64	3.7	0.694	Zeisel
36	95	0.885	Yan	90	3.5	0.689	Zeisel	64	2.1	0.724	Zeisel
12	80	0.964	Yan	35	0.9	0.415	Zeisel	44	3.5	0.689	Zeisel
88	65	0.859	Yan	35	2.3	0.646	Zeisel	44	4.1	0.686	Zeisel
20	35	0.794	Yan	35	0.5	0.275	Zeisel	44	3.9	0.766	Zeisel
52	90	0.807	Yan	35	2.9	0.817	Zeisel	44	0.7	0.4	Zeisel
68	70	0.784	Yan	35	2.1	0.693	Zeisel	44	1.3	0.513	Zeisel
88	60	0.879	Yan	35	0.7	0.325	Zeisel	44	1.1	0.426	Zeisel
48	100	0.932	Yan	35	3.3	0.697	Zeisel	44	3.7	0.692	Zeisel
76	15	0.851	Yan	35	2.5	0.659	Zeisel	44	0.3	0.241	Zeisel
28	60	0.831	Yan	35	0.1	0.121	Zeisel	44	3.1	0.668	Zeisel
72	40	0.804	Yan	35	3.7	0.778	Zeisel	44	2.9	0.708	Zeisel
36	20	0.915	Yan	35	0.3	0.232	Zeisel	44	2.3	0.718	Zeisel
76	10	0.703	Yan	35	2.7	0.668	Zeisel	44	0.9	0.426	Zeisel
12	30	0.902	Yan	35	1.7	0.569	Zeisel	44	2.1	0.718	Zeisel
48	5	0.865	Yan	35	1.9	0.631	Zeisel	44	0.5	0.303	Zeisel
44	35	0.823	Yan	35	1.5	0.493	Zeisel	44	0.1	0.117	Zeisel
40	50	0.648	Yan	35	1.1	0.458	Zeisel	44	2.5	0.698	Zeisel
28	35	0.902	Yan	35	1.3	0.471	Zeisel	44	2.7	0.708	Zeisel
8	20	0.804	Yan	35	3.9	0.782	Zeisel	44	1.9	0.724	Zeisel
76	45	0.902	Yan	35	4.1	0.776	Zeisel	44	1.5	0.601	Zeisel
40	20	0.887	Yan	35	3.1	0.809	Zeisel	44	3.3	0.689	Zeisel
8	55	0.85	Yan	35	3.5	0.767	Zeisel	44	1.7	0.603	Zeisel
64	95	0.908	Yan	5	0.9	0.425	Zeisel	80	2.9	0.677	Zeisel
16	10	0.841	Yan	5	2.3	0.714	Zeisel	80	2.5	0.701	Zeisel
56	30	0.831	Yan	5	0.5	0.289	Zeisel	80	0.3	0.249	Zeisel
88	55	0.847	Yan	5	2.9	0.782	Zeisel	80	3.3	0.694	Zeisel
92	80	0.843	Yan	5	2.1	0.65	Zeisel	80	2.7	0.656	Zeisel
16	40	0.937	Yan	5	0.7	0.379	Zeisel	80	4.1	0.761	Zeisel
76	25	0.862	Yan	5	3.3	0.772	Zeisel	80	3.7	0.685	Zeisel
48	45	0.848	Yan	5	2.5	0.716	Zeisel	80	0.5	0.354	Zeisel
40	35	0.862	Yan	5	0.1	0.115	Zeisel	80	3.1	0.724	Zeisel
72	80	0.894	Yan	5	3.7	0.779	Zeisel	80	2.1	0.719	Zeisel
48	60	0.854	Yan	5	0.3	0.229	Zeisel	80	0.7	0.435	Zeisel
48	15	0.947	Yan	5	2.7	0.709	Zeisel	80	3.5	0.685	Zeisel
24	25	0.787	Yan	5	1.7	0.694	Zeisel	80	1.1	0.454	Zeisel
96	30	0.823	Yan	5	1.9	0.695	Zeisel	80	1.9	0.643	Zeisel
28	5	0.939	Yan	5	1.5	0.615	Zeisel	80	1.5	0.517	Zeisel
24	90	0.839	Yan	5	1.1	0.538	Zeisel	80	0.1	0.126	Zeisel
8	70	0.773	Yan	5	1.3	0.523	Zeisel	80	0.9	0.439	Zeisel
12	40	0.939	Yan	5	3.9	0.69	Zeisel	80	2.3	0.694	Zeisel
56	100	0.856	Yan	5	4.1	0.757	Zeisel	80	1.7	0.721	Zeisel
32	25	0.902	Yan	5	3.1	0.79	Zeisel	80	3.9	0.731	Zeisel
32	70	0.761	Yan	5	3.5	0.761	Zeisel	80	1.3	0.457	Zeisel
28	10	0.863	Yan	80	0.9	0.423	Zeisel	96	1.5	0.531	Zeisel
56	5	0.947	Yan	80	2.3	0.676	Zeisel	96	3.3	0.798	Zeisel
28	95	0.893	Yan	80	0.5	0.258	Zeisel	96	0.1	0.122	Zeisel
88	100	0.847	Yan	80	2.9	0.731	Zeisel	96	0.9	0.445	Zeisel
12	75	0.964	Yan	80	2.1	0.555	Zeisel	96	2.9	0.732	Zeisel
72	15	0.849	Yan	80	0.7	0.318	Zeisel	96	3.1	0.726	Zeisel
40	95	0.938	Yan	80	3.3	0.686	Zeisel	96	1.7	0.666	Zeisel
48	85	0.835	Yan	80	2.5	0.733	Zeisel	96	1.1	0.454	Zeisel
92	50	0.898	Yan	80	0.1	0.122	Zeisel	96	2.1	0.699	Zeisel
8	80	0.947	Yan	80	3.7	0.751	Zeisel	96	3.7	0.802	Zeisel
68	30	0.752	Yan	80	0.3	0.246	Zeisel	96	4.1	0.802	Zeisel
40	45	0.837	Yan	80	2.7	0.702	Zeisel	96	1.3	0.528	Zeisel
52	65	0.897	Yan	80	1.7	0.639	Zeisel	96	0.7	0.422	Zeisel
88	45	0.839	Yan	80	1.9	0.581	Zeisel	96	1.9	0.743	Zeisel
64	90	0.847	Yan	80	1.5	0.637	Zeisel	96	3.9	0.809	Zeisel
40	15	0.866	Yan	80	1.1	0.482	Zeisel	96	2.7	0.724	Zeisel
56	85	0.89	Yan	80	1.3	0.471	Zeisel	96	2.5	0.735	Zeisel
92	65	0.836	Yan	80	3.9	0.768	Zeisel	96	0.5	0.354	Zeisel
48	55	0.88	Yan	80	4.1	0.766	Zeisel	96	0.3	0.265	Zeisel
68	15	0.911	Yan	80	3.1	0.796	Zeisel	96	3.5	0.796	Zeisel
96	35	0.857	Yan	80	3.5	0.709	Zeisel	96	2.3	0.73	Zeisel
40	85	0.786	Yan	75	0.9	0.42	Zeisel	72	3.7	0.762	Zeisel
76	55	0.737	Yan	75	2.3	0.719	Zeisel	72	2.7	0.723	Zeisel
80	55	0.739	Yan	75	0.5	0.28	Zeisel	72	3.5	0.78	Zeisel
8	85	0.947	Yan	75	2.9	0.763	Zeisel	72	2.1	0.657	Zeisel
12	55	0.939	Yan	75	2.1	0.733	Zeisel	72	4.1	0.765	Zeisel
68	85	0.947	Yan	75	0.7	0.317	Zeisel	72	2.5	0.703	Zeisel
80	85	0.873	Yan	75	3.3	0.745	Zeisel	72	3.9	0.755	Zeisel
84	65	0.731	Yan	75	2.5	0.784	Zeisel	72	2.3	0.655	Zeisel
36	35	0.937	Yan	75	0.1	0.116	Zeisel	72	3.1	0.789	Zeisel
96	85	0.715	Yan	75	3.7	0.685	Zeisel	72	1.5	0.519	Zeisel
40	25	0.902	Yan	75	0.3	0.237	Zeisel	72	0.9	0.426	Zeisel
16	5	0.939	Yan	75	2.7	0.708	Zeisel	72	3.3	0.711	Zeisel
64	10	0.831	Yan	75	1.7	0.628	Zeisel	72	1.1	0.428	Zeisel
20	40	0.939	Yan	75	1.9	0.603	Zeisel	72	0.5	0.297	Zeisel
72	70	0.915	Yan	75	1.5	0.482	Zeisel	72	1.3	0.519	Zeisel
24	100	0.883	Yan	75	1.1	0.454	Zeisel	72	0.7	0.396	Zeisel
52	20	0.92	Yan	75	1.3	0.473	Zeisel	72	1.7	0.568	Zeisel
44	15	0.876	Yan	75	3.9	0.774	Zeisel	72	0.1	0.123	Zeisel
60	60	0.912	Yan	75	4.1	0.7	Zeisel	72	1.9	0.663	Zeisel
60	80	0.793	Yan	75	3.1	0.688	Zeisel	72	0.3	0.242	Zeisel
28	65	0.854	Yan	75	3.5	0.702	Zeisel	72	2.9	0.738	Zeisel
32	5	0.865	Yan	30	0.9	0.435	Zeisel	60	3.7	0.691	Zeisel
16	65	0.937	Yan	30	2.3	0.675	Zeisel	60	3.1	0.728	Zeisel
64	85	0.674	Yan	30	0.5	0.273	Zeisel	60	0.5	0.274	Zeisel
96	5	0.816	Yan	30	2.9	0.711	Zeisel	60	3.9	0.694	Zeisel
24	65	0.95	Yan	30	2.1	0.731	Zeisel	60	2.5	0.72	Zeisel
36	60	0.902	Yan	30	0.7	0.359	Zeisel	60	1.9	0.721	Zeisel
84	55	0.854	Yan	30	3.3	0.758	Zeisel	60	2.1	0.699	Zeisel
76	5	0.838	Yan	30	2.5	0.718	Zeisel	60	1.3	0.509	Zeisel
44	30	0.856	Yan	30	0.1	0.123	Zeisel	60	0.9	0.427	Zeisel
84	75	0.89	Yan	30	3.7	0.718	Zeisel	60	4.1	0.759	Zeisel
76	60	0.831	Yan	30	0.3	0.241	Zeisel	60	2.3	0.644	Zeisel
56	45	0.859	Yan	30	2.7	0.782	Zeisel	60	2.7	0.742	Zeisel
92	60	0.866	Yan	30	1.7	0.573	Zeisel	60	0.1	0.121	Zeisel
28	70	0.817	Yan	30	1.9	0.573	Zeisel	60	1.7	0.72	Zeisel
32	35	0.902	Yan	30	1.5	0.538	Zeisel	60	0.7	0.394	Zeisel
12	15	0.902	Yan	30	1.1	0.426	Zeisel	60	0.3	0.263	Zeisel
36	40	0.945	Yan	30	1.3	0.467	Zeisel	60	3.3	0.75	Zeisel
52	25	0.902	Yan	30	3.9	0.776	Zeisel	60	1.1	0.453	Zeisel
8	60	0.804	Yan	30	4.1	0.766	Zeisel	60	2.9	0.726	Zeisel
68	50	0.821	Yan	30	3.1	0.742	Zeisel	60	3.5	0.698	Zeisel
28	40	0.903	Yan	30	3.5	0.707	Zeisel	60	1.5	0.539	Zeisel
92	20	0.671	Yan	65	0.9	0.426	Zeisel	76	3.5	0.769	Zeisel
68	45	0.698	Yan	65	2.3	0.679	Zeisel	76	1.5	0.516	Zeisel
80	50	0.745	Yan	65	0.5	0.262	Zeisel	76	3.7	0.688	Zeisel
84	10	0.849	Yan	65	2.9	0.73	Zeisel	76	2.7	0.759	Zeisel
56	75	0.854	Yan	65	2.1	0.729	Zeisel	76	0.7	0.404	Zeisel
68	20	0.866	Yan	65	0.7	0.355	Zeisel	76	0.5	0.323	Zeisel
32	95	0.925	Yan	65	3.3	0.704	Zeisel	76	0.1	0.12	Zeisel
16	55	0.843	Yan	65	2.5	0.726	Zeisel	76	2.1	0.698	Zeisel
40	100	0.885	Yan	65	0.1	0.118	Zeisel	76	1.3	0.446	Zeisel
68	60	0.798	Yan	65	3.7	0.762	Zeisel	76	0.9	0.434	Zeisel
72	100	0.9	Yan	65	0.3	0.237	Zeisel	76	2.3	0.74	Zeisel
64	35	0.72	Yan	65	2.7	0.787	Zeisel	76	3.1	0.716	Zeisel
60	70	0.838	Yan	65	1.7	0.526	Zeisel	76	0.3	0.263	Zeisel
92	15	0.834	Yan	65	1.9	0.566	Zeisel	76	4.1	0.743	Zeisel
88	5	0.842	Yan	65	1.5	0.525	Zeisel	76	2.5	0.723	Zeisel
72	35	0.845	Yan	65	1.1	0.466	Zeisel	76	1.1	0.437	Zeisel
36	70	0.729	Yan	65	1.3	0.502	Zeisel	76	3.3	0.715	Zeisel
16	35	0.939	Yan	65	3.9	0.769	Zeisel	76	1.7	0.641	Zeisel
40	60	0.787	Yan	65	4.1	0.744	Zeisel	76	3.9	0.768	Zeisel
84	5	0.83	Yan	65	3.1	0.729	Zeisel	76	2.9	0.79	Zeisel
44	55	0.914	Yan	65	3.5	0.711	Zeisel	76	1.9	0.726	Zeisel
80	25	0.699	Yan	95	0.9	0.387	Zeisel	52	1.5	0.509	Zeisel
16	60	0.922	Yan	95	2.3	0.711	Zeisel	52	4.1	0.764	Zeisel
24	80	0.937	Yan	95	0.5	0.284	Zeisel	52	2.9	0.744	Zeisel
28	25	0.944	Yan	95	2.9	0.785	Zeisel	52	1.3	0.473	Zeisel
60	5	0.698	Yan	95	2.1	0.702	Zeisel	52	3.9	0.701	Zeisel
44	20	0.737	Yan	95	0.7	0.344	Zeisel	52	1.7	0.721	Zeisel
24	70	0.937	Yan	95	3.3	0.687	Zeisel	52	3.1	0.712	Zeisel
88	25	0.913	Yan	95	2.5	0.729	Zeisel	52	1.9	0.722	Zeisel
68	65	0.918	Yan	95	0.1	0.121	Zeisel	52	0.9	0.434	Zeisel
40	55	0.893	Yan	95	3.7	0.684	Zeisel	52	1.1	0.432	Zeisel
48	80	0.781	Yan	95	0.3	0.24	Zeisel	52	3.5	0.763	Zeisel
88	30	0.763	Yan	95	2.7	0.695	Zeisel	52	2.5	0.698	Zeisel
96	55	0.751	Yan	95	1.7	0.641	Zeisel	52	2.1	0.717	Zeisel
80	35	0.889	Yan	95	1.9	0.726	Zeisel	52	0.7	0.419	Zeisel
96	65	0.798	Yan	95	1.5	0.502	Zeisel	52	3.3	0.779	Zeisel
8	50	0.804	Yan	95	1.1	0.43	Zeisel	52	2.3	0.724	Zeisel
56	25	0.866	Yan	95	1.3	0.519	Zeisel	52	0.3	0.259	Zeisel
68	80	0.843	Yan	95	3.9	0.681	Zeisel	52	2.7	0.722	Zeisel
84	40	0.709	Yan	95	4.1	0.748	Zeisel	52	3.7	0.685	Zeisel
80	40	0.857	Yan	95	3.1	0.715	Zeisel	52	0.1	0.121	Zeisel
72	75	0.805	Yan	95	3.5	0.675	Zeisel	52	0.5	0.304	Zeisel
84	60	0.846	Yan	45	0.9	0.451	Zeisel	40	2.9	0.786	Zeisel
48	70	0.749	Yan	45	2.3	0.676	Zeisel	40	2.5	0.787	Zeisel
84	30	0.857	Yan	45	0.5	0.281	Zeisel	40	2.7	0.679	Zeisel
64	55	0.825	Yan	45	2.9	0.689	Zeisel	40	0.3	0.246	Zeisel
56	40	0.819	Yan	45	2.1	0.696	Zeisel	40	0.1	0.12	Zeisel
20	60	0.964	Yan	45	0.7	0.366	Zeisel	40	1.1	0.425	Zeisel
20	30	0.902	Yan	45	3.3	0.686	Zeisel	40	3.3	0.785	Zeisel
12	85	0.937	Yan	45	2.5	0.667	Zeisel	40	1.9	0.722	Zeisel
36	25	0.902	Yan	45	0.1	0.13	Zeisel	40	1.7	0.72	Zeisel
16	75	0.88	Yan	45	3.7	0.763	Zeisel	40	3.1	0.692	Zeisel
40	90	0.894	Yan	45	0.3	0.247	Zeisel	40	0.5	0.274	Zeisel
56	35	0.759	Yan	45	2.7	0.78	Zeisel	40	0.9	0.424	Zeisel
36	85	0.761	Yan	45	1.7	0.553	Zeisel	40	1.3	0.464	Zeisel
12	90	0.902	Yan	45	1.9	0.577	Zeisel	40	2.3	0.737	Zeisel
52	85	0.859	Yan	45	1.5	0.505	Zeisel	40	3.7	0.788	Zeisel
96	15	0.791	Yan	45	1.1	0.462	Zeisel	40	0.7	0.386	Zeisel
52	75	0.853	Yan	45	1.3	0.505	Zeisel	40	2.1	0.717	Zeisel
68	100	0.808	Yan	45	3.9	0.773	Zeisel	40	3.9	0.756	Zeisel
8	30	0.861	Yan	45	4.1	0.764	Zeisel	40	4.1	0.78	Zeisel
64	70	0.928	Yan	45	3.1	0.703	Zeisel	40	1.5	0.51	Zeisel
84	100	0.831	Yan	45	3.5	0.72	Zeisel	40	3.5	0.712	Zeisel
12	60	0.939	Yan	60	0.9	0.435	Zeisel	48	3.1	0.717	Zeisel
64	15	0.848	Yan	60	2.3	0.683	Zeisel	48	1.9	0.697	Zeisel
88	20	0.742	Yan	60	0.5	0.274	Zeisel	48	2.9	0.762	Zeisel
36	75	0.925	Yan	60	2.9	0.701	Zeisel	48	1.3	0.431	Zeisel
20	70	0.851	Yan	60	2.1	0.725	Zeisel	48	1.7	0.61	Zeisel
52	35	0.666	Yan	60	0.7	0.359	Zeisel	48	0.1	0.121	Zeisel
24	95	0.883	Yan	60	3.3	0.777	Zeisel	48	1.1	0.434	Zeisel
80	80	0.703	Yan	60	2.5	0.725	Zeisel	48	3.9	0.744	Zeisel
64	75	0.801	Yan	60	0.1	0.122	Zeisel	48	2.1	0.694	Zeisel
36	55	0.892	Yan	60	3.7	0.699	Zeisel	48	1.5	0.515	Zeisel
12	70	0.922	Yan	60	0.3	0.211	Zeisel	48	0.3	0.256	Zeisel
44	95	0.846	Yan	60	2.7	0.706	Zeisel	48	0.5	0.284	Zeisel
24	20	0.853	Yan	60	1.7	0.637	Zeisel	48	4.1	0.771	Zeisel
92	10	0.856	Yan	60	1.9	0.636	Zeisel	48	2.7	0.716	Zeisel
80	70	0.817	Yan	60	1.5	0.489	Zeisel	48	3.7	0.708	Zeisel
60	20	0.914	Yan	60	1.1	0.435	Zeisel	48	0.9	0.465	Zeisel
64	5	0.84	Yan	60	1.3	0.443	Zeisel	48	2.3	0.717	Zeisel
52	45	0.903	Yan	60	3.9	0.744	Zeisel	48	2.5	0.634	Zeisel
60	40	0.912	Yan	60	4.1	0.772	Zeisel	48	3.5	0.77	Zeisel
32	60	0.912	Yan	60	3.1	0.697	Zeisel	48	3.3	0.788	Zeisel
20	50	0.964	Yan	60	3.5	0.694	Zeisel	48	0.7	0.411	Zeisel
28	75	0.892	Yan	100	0.9	0.396	Zeisel	16	0.9	0.435	Zeisel
64	20	0.912	Yan	100	2.3	0.737	Zeisel	16	0.1	0.119	Zeisel
8	75	0.854	Yan	100	0.5	0.282	Zeisel	16	0.5	0.282	Zeisel
56	50	0.821	Yan	100	2.9	0.754	Zeisel	16	1.3	0.467	Zeisel
96	95	0.693	Yan	100	2.1	0.654	Zeisel	16	3.1	0.727	Zeisel
28	15	0.85	Yan	100	0.7	0.357	Zeisel	16	3.3	0.676	Zeisel
8	5	0.711	Yan	100	3.3	0.769	Zeisel	16	2.7	0.695	Zeisel
20	95	0.902	Yan	100	2.5	0.773	Zeisel	16	4.1	0.654	Zeisel
44	80	0.784	Yan	100	0.1	0.118	Zeisel	16	3.7	0.781	Zeisel
96	20	0.788	Yan	100	3.7	0.779	Zeisel	16	1.9	0.723	Zeisel
60	15	0.922	Yan	100	0.3	0.234	Zeisel	16	2.3	0.731	Zeisel
72	5	0.92	Yan	100	2.7	0.692	Zeisel	16	2.5	0.717	Zeisel
48	65	0.881	Yan	100	1.7	0.573	Zeisel	16	1.1	0.441	Zeisel
68	35	0.822	Yan	100	1.9	0.657	Zeisel	16	2.1	0.714	Zeisel
88	40	0.908	Yan	100	1.5	0.498	Zeisel	16	1.7	0.636	Zeisel
96	70	0.81	Yan	100	1.1	0.435	Zeisel	16	0.3	0.245	Zeisel
96	75	0.788	Yan	100	1.3	0.499	Zeisel	16	1.5	0.475	Zeisel
84	25	0.896	Yan	100	3.9	0.777	Zeisel	16	3.9	0.686	Zeisel
40	70	0.866	Yan	100	4.1	0.715	Zeisel	16	2.9	0.705	Zeisel
92	30	0.898	Yan	100	3.1	0.773	Zeisel	16	3.5	0.69	Zeisel
36	30	0.902	Yan	100	3.5	0.757	Zeisel	16	0.7	0.375	Zeisel
56	90	0.882	Yan	85	0.9	0.376	Zeisel	20	0.9	0.393	Zeisel
48	20	0.854	Yan	85	2.3	0.714	Zeisel	20	2.3	0.714	Zeisel
28	30	0.819	Yan	85	0.5	0.271	Zeisel	20	0.5	0.268	Zeisel
84	35	0.818	Yan	85	2.9	0.697	Zeisel	20	2.9	0.702	Zeisel
44	65	0.91	Yan	85	2.1	0.685	Zeisel	20	2.1	0.715	Zeisel
60	100	0.836	Yan	85	0.7	0.339	Zeisel	20	0.7	0.319	Zeisel
88	10	0.858	Yan	85	3.3	0.758	Zeisel	20	3.3	0.672	Zeisel
20	90	0.869	Yan	85	2.5	0.682	Zeisel	20	2.5	0.71	Zeisel
84	70	0.845	Yan	85	0.1	0.115	Zeisel	20	0.1	0.126	Zeisel
60	30	0.918	Yan	85	3.7	0.758	Zeisel	20	3.7	0.75	Zeisel
60	25	0.823	Yan	85	0.3	0.226	Zeisel	20	0.3	0.245	Zeisel
92	100	0.838	Yan	85	2.7	0.712	Zeisel	20	2.7	0.691	Zeisel
84	90	0.902	Yan	85	1.7	0.626	Zeisel	20	1.7	0.559	Zeisel
84	20	0.888	Yan	85	1.9	0.628	Zeisel	20	1.9	0.662	Zeisel
64	100	0.884	Yan	85	1.5	0.507	Zeisel	20	1.5	0.446	Zeisel
28	45	0.752	Yan	85	1.1	0.411	Zeisel	20	1.1	0.444	Zeisel
84	15	0.669	Yan	85	1.3	0.494	Zeisel	20	1.3	0.447	Zeisel
16	25	0.939	Yan	85	3.9	0.752	Zeisel	20	3.9	0.673	Zeisel
56	60	0.898	Yan	85	4.1	0.793	Zeisel	20	4.1	0.677	Zeisel
40	10	0.85	Yan	85	3.1	0.685	Zeisel	20	3.1	0.599	Zeisel
68	10	0.93	Yan	85	3.5	0.677	Zeisel	20	3.5	0.692	Zeisel
76	95	0.815	Yan	40	0.9	0.421	Zeisel	88	1.7	0.703	Zeisel
44	60	0.892	Yan	40	2.3	0.701	Zeisel	88	0.3	0.262	Zeisel
24	5	0.662	Yan	40	0.5	0.266	Zeisel	88	1.3	0.487	Zeisel
48	50	0.902	Yan	40	2.9	0.719	Zeisel	88	0.1	0.125	Zeisel
8	65	0.804	Yan	40	2.1	0.613	Zeisel	88	0.5	0.329	Zeisel
48	90	0.911	Yan	40	0.7	0.366	Zeisel	88	2.7	0.721	Zeisel
68	25	0.884	Yan	40	3.3	0.753	Zeisel	88	3.3	0.719	Zeisel
20	15	0.8	Yan	40	2.5	0.74	Zeisel	88	3.9	0.69	Zeisel
20	85	0.937	Yan	40	0.1	0.121	Zeisel	88	1.1	0.443	Zeisel
84	45	0.892	Yan	40	3.7	0.754	Zeisel	88	2.3	0.696	Zeisel
16	30	0.8	Yan	40	0.3	0.247	Zeisel	88	3.5	0.696	Zeisel
88	75	0.782	Yan	40	2.7	0.695	Zeisel	88	1.5	0.517	Zeisel
80	100	0.774	Yan	40	1.7	0.635	Zeisel	88	2.9	0.73	Zeisel
36	10	0.828	Yan	40	1.9	0.618	Zeisel	88	3.7	0.717	Zeisel
72	45	0.673	Yan	40	1.5	0.492	Zeisel	88	0.7	0.392	Zeisel
20	65	0.924	Yan	40	1.1	0.43	Zeisel	88	2.1	0.727	Zeisel
64	60	0.937	Yan	40	1.3	0.488	Zeisel	88	4.1	0.77	Zeisel
76	50	0.885	Yan	40	3.9	0.747	Zeisel	88	2.5	0.729	Zeisel
72	55	0.827	Yan	40	4.1	0.681	Zeisel	88	0.9	0.443	Zeisel
16	20	0.884	Yan	40	3.1	0.698	Zeisel	88	1.9	0.729	Zeisel
76	85	0.903	Yan	40	3.5	0.687	Zeisel	88	3.1	0.722	Zeisel
20	5	0.81	Yan	15	0.9	0.399	Zeisel	24	3.5	0.681	Zeisel
20	25	0.902	Yan	15	2.3	0.726	Zeisel	24	1.9	0.724	Zeisel
32	30	0.737	Yan	15	0.5	0.28	Zeisel	24	4.1	0.76	Zeisel
52	5	0.876	Yan	15	2.9	0.792	Zeisel	24	3.3	0.65	Zeisel
32	85	0.925	Yan	15	2.1	0.69	Zeisel	24	2.5	0.653	Zeisel
88	35	0.719	Yan	15	0.7	0.331	Zeisel	24	2.3	0.668	Zeisel
28	55	0.785	Yan	15	3.3	0.766	Zeisel	24	3.1	0.695	Zeisel
92	55	0.846	Yan	15	2.5	0.717	Zeisel	24	1.7	0.522	Zeisel
92	90	0.709	Yan	15	0.1	0.122	Zeisel	24	0.3	0.238	Zeisel
28	20	0.841	Yan	15	3.7	0.762	Zeisel	24	0.7	0.37	Zeisel
32	40	0.937	Yan	15	0.3	0.24	Zeisel	24	2.9	0.7	Zeisel
56	95	0.866	Yan	15	2.7	0.786	Zeisel	24	3.9	0.763	Zeisel
16	45	0.884	Yan	15	1.7	0.654	Zeisel	24	0.1	0.12	Zeisel
48	30	0.893	Yan	15	1.9	0.652	Zeisel	24	1.5	0.496	Zeisel
24	10	0.854	Yan	15	1.5	0.531	Zeisel	24	2.7	0.713	Zeisel
28	90	0.894	Yan	15	1.1	0.438	Zeisel	24	0.9	0.395	Zeisel
8	35	0.804	Yan	15	1.3	0.471	Zeisel	24	1.3	0.485	Zeisel
92	95	0.755	Yan	15	3.9	0.766	Zeisel	24	1.1	0.446	Zeisel
32	100	0.768	Yan	15	4.1	0.764	Zeisel	24	2.1	0.719	Zeisel
24	55	0.932	Yan	15	3.1	0.786	Zeisel	24	3.7	0.693	Zeisel
80	20	0.903	Yan	15	3.5	0.762	Zeisel	24	0.5	0.266	Zeisel
80	15	0.802	Yan	70	0.9	0.392	Zeisel	84	0.5	0.378	Zeisel
92	35	0.694	Yan	70	2.3	0.73	Zeisel	84	1.3	0.441	Zeisel
60	75	0.77	Yan	70	0.5	0.27	Zeisel	84	3.9	0.766	Zeisel
12	10	0.854	Yan	70	2.9	0.797	Zeisel	84	3.7	0.76	Zeisel
88	90	0.891	Yan	70	2.1	0.678	Zeisel	84	2.1	0.728	Zeisel
32	90	0.88	Yan	70	0.7	0.374	Zeisel	84	1.1	0.441	Zeisel
60	55	0.918	Yan	70	3.3	0.695	Zeisel	84	0.3	0.26	Zeisel
88	85	0.905	Yan	70	2.5	0.727	Zeisel	84	3.1	0.724	Zeisel
96	90	0.778	Yan	70	0.1	0.12	Zeisel	84	2.7	0.721	Zeisel
96	25	0.813	Yan	70	3.7	0.707	Zeisel	84	1.9	0.695	Zeisel
72	10	0.694	Yan	70	0.3	0.241	Zeisel	84	1.7	0.66	Zeisel
24	40	0.912	Yan	70	2.7	0.721	Zeisel	84	1.5	0.606	Zeisel
84	85	0.866	Yan	70	1.7	0.521	Zeisel	84	2.3	0.693	Zeisel
88	80	0.881	Yan	70	1.9	0.646	Zeisel	84	4.1	0.762	Zeisel
28	100	0.903	Yan	70	1.5	0.515	Zeisel	84	0.9	0.444	Zeisel
92	70	0.835	Yan	70	1.1	0.396	Zeisel	84	2.9	0.72	Zeisel
76	90	0.76	Yan	70	1.3	0.421	Zeisel	84	3.5	0.789	Zeisel
80	65	0.795	Yan	70	3.9	0.748	Zeisel	84	2.5	0.725	Zeisel
24	15	0.93	Yan	70	4.1	0.772	Zeisel	84	0.7	0.411	Zeisel
44	90	0.911	Yan	70	3.1	0.7	Zeisel	84	0.1	0.125	Zeisel
44	70	0.809	Yan	70	3.5	0.787	Zeisel	84	3.3	0.719	Zeisel
76	65	0.818	Yan	20	0.9	0.437	Zeisel	56	1.9	0.664	Zeisel
56	55	0.815	Yan	20	2.3	0.684	Zeisel	56	2.9	0.726	Zeisel
64	80	0.905	Yan	20	0.5	0.293	Zeisel	56	0.5	0.312	Zeisel
20	75	0.902	Yan	20	2.9	0.705	Zeisel	56	3.5	0.767	Zeisel
56	20	0.884	Yan	20	2.1	0.671	Zeisel	56	0.1	0.119	Zeisel
92	5	0.749	Yan	20	0.7	0.383	Zeisel	56	2.7	0.721	Zeisel
16	70	0.871	Yan	20	3.3	0.73	Zeisel	56	4.1	0.775	Zeisel
24	30	0.903	Yan	20	2.5	0.643	Zeisel	56	2.3	0.72	Zeisel
24	60	0.925	Yan	20	0.1	0.119	Zeisel	56	1.1	0.446	Zeisel
56	65	0.834	Yan	20	3.7	0.766	Zeisel	56	3.7	0.767	Zeisel
84	80	0.817	Yan	20	0.3	0.243	Zeisel	56	1.5	0.506	Zeisel
72	25	0.922	Yan	20	2.7	0.715	Zeisel	56	3.3	0.796	Zeisel
56	80	0.716	Yan	20	1.7	0.626	Zeisel	56	2.1	0.73	Zeisel
80	30	0.803	Yan	20	1.9	0.623	Zeisel	56	0.3	0.252	Zeisel
52	95	0.853	Yan	20	1.5	0.499	Zeisel	56	3.1	0.725	Zeisel
60	35	0.893	Yan	20	1.1	0.429	Zeisel	56	1.7	0.566	Zeisel
40	75	0.895	Yan	20	1.3	0.437	Zeisel	56	0.7	0.408	Zeisel
76	70	0.854	Yan	20	3.9	0.777	Zeisel	56	1.3	0.496	Zeisel
16	85	0.902	Yan	20	4.1	0.78	Zeisel	56	3.9	0.766	Zeisel
72	30	0.837	Yan	20	3.1	0.758	Zeisel	56	0.9	0.423	Zeisel
36	5	0.85	Yan	20	3.5	0.747	Zeisel	56	2.5	0.726	Zeisel
28	85	0.893	Yan	50	0.9	0.398	Zeisel	32	0.3	0.249	Zeisel
32	10	0.92	Yan	50	2.3	0.662	Zeisel	32	1.1	0.424	Zeisel
64	65	0.838	Yan	50	0.5	0.292	Zeisel	32	2.7	0.769	Zeisel
32	45	0.903	Yan	50	2.9	0.761	Zeisel	32	4.1	0.71	Zeisel
96	80	0.876	Yan	50	2.1	0.717	Zeisel	32	3.5	0.719	Zeisel
80	75	0.851	Yan	50	0.7	0.348	Zeisel	32	1.5	0.542	Zeisel
80	60	0.861	Yan	50	3.3	0.71	Zeisel	32	2.3	0.701	Zeisel
40	65	0.902	Yan	50	2.5	0.721	Zeisel	32	2.1	0.709	Zeisel
76	20	0.868	Yan	50	0.1	0.119	Zeisel	32	0.5	0.298	Zeisel
76	75	0.815	Yan	50	3.7	0.774	Zeisel	32	1.3	0.452	Zeisel
36	65	0.893	Yan	50	0.3	0.234	Zeisel	32	0.9	0.426	Zeisel
72	20	0.875	Yan	50	2.7	0.8	Zeisel	32	1.9	0.64	Zeisel
12	95	0.922	Yan	50	1.7	0.596	Zeisel	32	3.1	0.688	Zeisel
56	15	0.906	Yan	50	1.9	0.677	Zeisel	32	3.7	0.764	Zeisel
92	45	0.74	Yan	50	1.5	0.52	Zeisel	32	1.7	0.553	Zeisel
8	95	0.947	Yan	50	1.1	0.424	Zeisel	32	0.7	0.383	Zeisel
52	70	0.825	Yan	50	1.3	0.43	Zeisel	32	3.3	0.711	Zeisel
72	65	0.865	Yan	50	3.9	0.758	Zeisel	32	3.9	0.783	Zeisel
48	25	0.803	Yan	50	4.1	0.792	Zeisel	32	2.5	0.718	Zeisel
56	10	0.742	Yan	50	3.1	0.732	Zeisel	32	2.9	0.762	Zeisel
84	95	0.879	Yan	50	3.5	0.773	Zeisel	32	0.1	0.123	Zeisel
76	80	0.918	Yan	55	0.9	0.414	Zeisel	28	2.1	0.722	Zeisel
8	25	0.804	Yan	55	2.3	0.639	Zeisel	28	1.5	0.546	Zeisel
16	100	0.906	Yan	55	0.5	0.28	Zeisel	28	1.1	0.452	Zeisel
72	95	0.878	Yan	55	2.9	0.706	Zeisel	28	2.3	0.696	Zeisel
28	80	0.925	Yan	55	2.1	0.657	Zeisel	28	0.5	0.307	Zeisel
60	10	0.922	Yan	55	0.7	0.361	Zeisel	28	2.7	0.707	Zeisel
24	85	0.833	Yan	55	3.3	0.682	Zeisel	28	2.9	0.689	Zeisel
68	90	0.737	Yan	55	2.5	0.736	Zeisel	28	4.1	0.768	Zeisel
52	80	0.892	Yan	55	0.1	0.115	Zeisel	28	3.1	0.662	Zeisel
56	70	0.898	Yan	55	3.7	0.77	Zeisel	28	3.3	0.692	Zeisel
8	90	0.947	Yan	55	0.3	0.224	Zeisel	28	3.9	0.743	Zeisel
52	40	0.854	Yan	55	2.7	0.754	Zeisel	28	3.7	0.757	Zeisel
48	40	0.781	Yan	55	1.7	0.502	Zeisel	28	1.7	0.627	Zeisel
16	90	0.902	Yan	55	1.9	0.725	Zeisel	28	1.9	0.612	Zeisel
64	25	0.888	Yan	55	1.5	0.505	Zeisel	28	0.3	0.263	Zeisel
32	75	0.925	Yan	55	1.1	0.433	Zeisel	28	0.7	0.368	Zeisel
84	50	0.872	Yan	55	1.3	0.449	Zeisel	28	0.1	0.113	Zeisel
44	75	0.762	Yan	55	3.9	0.757	Zeisel	28	2.5	0.693	Zeisel
76	35	0.879	Yan	55	4.1	0.757	Zeisel	28	3.5	0.703	Zeisel
64	45	0.895	Yan	55	3.1	0.71	Zeisel	28	0.9	0.402	Zeisel
68	95	0.877	Yan	55	3.5	0.776	Zeisel	28	1.3	0.505	Zeisel
40	30	0.861	Yan	25	0.9	0.393	Zeisel	68	3.3	0.793	Zeisel
88	70	0.782	Yan	25	2.3	0.657	Zeisel	68	1.5	0.515	Zeisel
52	100	0.912	Yan	25	0.5	0.279	Zeisel	68	0.1	0.117	Zeisel
64	40	0.86	Yan	25	2.9	0.759	Zeisel	68	2.7	0.736	Zeisel
76	30	0.903	Yan	25	2.1	0.712	Zeisel	68	0.9	0.446	Zeisel
32	20	0.937	Yan	25	0.7	0.314	Zeisel	68	1.7	0.52	Zeisel
12	100	0.964	Yan	25	3.3	0.728	Zeisel	68	2.1	0.701	Zeisel
48	10	0.939	Yan	25	2.5	0.701	Zeisel	68	0.3	0.246	Zeisel
12	25	0.902	Yan	25	0.1	0.12	Zeisel	68	2.9	0.699	Zeisel
52	15	0.663	Yan	25	3.7	0.775	Zeisel	68	3.7	0.806	Zeisel
40	40	0.825	Yan	25	0.3	0.24	Zeisel	68	1.9	0.717	Zeisel
16	15	0.801	Yan	25	2.7	0.734	Zeisel	68	2.3	0.696	Zeisel
36	45	0.801	Yan	25	1.7	0.634	Zeisel	68	3.1	0.723	Zeisel
44	45	0.766	Yan	25	1.9	0.584	Zeisel	68	3.9	0.77	Zeisel
44	5	0.939	Yan	25	1.5	0.539	Zeisel	68	2.5	0.707	Zeisel
20	20	0.939	Yan	25	1.1	0.379	Zeisel	68	1.1	0.476	Zeisel
36	50	0.865	Yan	25	1.3	0.466	Zeisel	68	1.3	0.476	Zeisel
88	95	0.828	Yan	25	3.9	0.754	Zeisel	68	0.5	0.304	Zeisel
24	50	0.892	Yan	25	4.1	0.776	Zeisel	68	0.7	0.391	Zeisel
96	40	0.842	Yan	25	3.1	0.709	Zeisel	68	3.5	0.8	Zeisel
32	15	0.903	Yan	25	3.5	0.751	Zeisel	68	4.1	0.775	Zeisel
40	80	0.937	Yan	10	0.9	0.787	PBMC14K	12	3.3	0.704	Zeisel
52	60	0.919	Yan	10	2.3	0.843	PBMC14K	12	4.1	0.807	Zeisel
88	50	0.735	Yan	10	0.5	0.556	PBMC14K	12	2.1	0.676	Zeisel
92	25	0.838	Yan	10	2.9	0.757	PBMC14K	12	0.3	0.237	Zeisel
20	80	0.902	Yan	10	2.1	0.845	PBMC14K	12	2.3	0.592	Zeisel
64	50	0.937	Yan	10	0.7	0.642	PBMC14K	12	3.1	0.698	Zeisel
72	90	0.911	Yan	10	3.3	0.758	PBMC14K	12	3.9	0.751	Zeisel
8	100	0.947	Yan	10	2.5	0.844	PBMC14K	12	1.7	0.609	Zeisel
76	40	0.917	Yan	10	0.1	0.131	PBMC14K	12	0.9	0.435	Zeisel
96	45	0.871	Yan	10	3.7	0.627	PBMC14K	12	1.1	0.454	Zeisel
8	10	0.783	Yan	10	0.3	0.336	PBMC14K	12	0.1	0.112	Zeisel
36	100	0.892	Yan	10	2.7	0.841	PBMC14K	12	0.7	0.348	Zeisel
60	95	0.812	Yan	10	1.7	0.841	PBMC14K	12	2.5	0.667	Zeisel
8	15	0.837	Yan	10	1.9	0.843	PBMC14K	12	3.5	0.659	Zeisel
52	30	0.902	Yan	10	1.5	0.841	PBMC14K	12	2.7	0.669	Zeisel
96	50	0.819	Yan	10	1.1	0.844	PBMC14K	12	0.5	0.295	Zeisel
36	15	0.828	Yan	10	1.3	0.842	PBMC14K	12	2.9	0.777	Zeisel
12	5	0.711	Yan	10	3.9	0.627	PBMC14K	12	3.7	0.618	Zeisel
64	30	0.915	Yan	10	4.1	0.634	PBMC14K	12	1.3	0.462	Zeisel
68	5	0.821	Yan	10	3.1	0.757	PBMC14K	12	1.9	0.616	Zeisel
40	5	0.732	Yan	10	3.5	0.628	PBMC14K	12	1.5	0.447	Zeisel
48	75	0.895	Yan	20	0.9	0.765	PBMC14K	92	3.5	0.794	Zeisel
60	65	0.873	Yan	20	2.3	0.847	PBMC14K	92	1.3	0.461	Zeisel
32	80	0.906	Yan	20	0.5	0.528	PBMC14K	92	3.1	0.733	Zeisel
68	40	0.899	Yan	20	2.9	0.847	PBMC14K	92	0.1	0.115	Zeisel
44	40	0.831	Yan	20	2.1	0.847	PBMC14K	92	4.1	0.77	Zeisel
32	50	0.892	Yan	20	0.7	0.63	PBMC14K	92	1.9	0.727	Zeisel
32	55	0.798	Yan	20	3.3	0.786	PBMC14K	92	2.5	0.722	Zeisel
12	50	0.964	Yan	20	2.5	0.846	PBMC14K	92	2.7	0.727	Zeisel
24	45	0.899	Yan	20	0.1	0.13	PBMC14K	92	0.9	0.457	Zeisel
52	55	0.773	Yan	20	3.7	0.788	PBMC14K	92	3.3	0.719	Zeisel
24	35	0.883	Yan	20	0.3	0.338	PBMC14K	92	0.5	0.378	Zeisel
12	65	0.964	Yan	20	2.7	0.847	PBMC14K	92	1.7	0.726	Zeisel
92	75	0.884	Yan	20	1.7	0.849	PBMC14K	92	1.1	0.46	Zeisel
36	90	0.895	Yan	20	1.9	0.851	PBMC14K	92	0.7	0.447	Zeisel
80	5	0.937	Yan	20	1.5	0.84	PBMC14K	92	2.3	0.726	Zeisel
20	10	0.825	Yan	20	1.1	0.815	PBMC14K	92	3.7	0.768	Zeisel
20	45	0.902	Yan	20	1.3	0.841	PBMC14K	92	0.3	0.261	Zeisel
92	85	0.908	Yan	20	3.9	0.629	PBMC14K	92	1.5	0.488	Zeisel
52	10	0.939	Yan	20	4.1	0.611	PBMC14K	92	2.1	0.725	Zeisel
68	55	0.775	Pollen	20	3.1	0.788	PBMC14K	92	3.9	0.723	Zeisel
72	40	0.732	Pollen	20	3.5	0.785	PBMC14K	92	2.9	0.731	Zeisel
8	75	0.876	Pollen	75	0.9	0.753	PBMC14K	8	0.9	0.397	Zeisel
80	25	0.739	Pollen	75	2.3	0.74	PBMC14K	8	1.5	0.46	Zeisel
72	100	0.81	Pollen	75	0.5	0.497	PBMC14K	8	0.5	0.315	Zeisel
96	30	0.724	Pollen	75	2.9	0.618	PBMC14K	8	2.9	0.594	Zeisel
32	65	0.895	Pollen	75	2.1	0.824	PBMC14K	8	3.3	0.795	Zeisel
76	85	0.792	Pollen	75	0.7	0.567	PBMC14K	8	3.1	0.665	Zeisel
16	5	0.89	Pollen	75	3.3	0.619	PBMC14K	8	4.1	0.652	Zeisel
32	80	0.888	Pollen	75	2.5	0.742	PBMC14K	8	1.1	0.426	Zeisel
60	50	0.807	Pollen	75	0.1	0.123	PBMC14K	8	1.9	0.611	Zeisel
96	85	0.809	Pollen	75	3.7	0.617	PBMC14K	8	0.7	0.347	Zeisel
56	40	0.819	Pollen	75	0.3	0.34	PBMC14K	8	2.1	0.642	Zeisel
40	15	0.845	Pollen	75	2.7	0.746	PBMC14K	8	3.7	0.744	Zeisel
96	50	0.624	Pollen	75	1.7	0.828	PBMC14K	8	2.3	0.642	Zeisel
48	40	0.906	Pollen	75	1.9	0.827	PBMC14K	8	1.7	0.471	Zeisel
8	80	0.874	Pollen	75	1.5	0.824	PBMC14K	8	1.3	0.451	Zeisel
80	20	0.805	Pollen	75	1.1	0.769	PBMC14K	8	2.5	0.609	Zeisel
92	55	0.777	Pollen	75	1.3	0.826	PBMC14K	8	0.3	0.237	Zeisel
52	20	0.851	Pollen	75	3.9	0.615	PBMC14K	8	2.7	0.671	Zeisel
12	100	0.886	Pollen	75	4.1	0.618	PBMC14K	8	0.1	0.116	Zeisel
60	70	0.822	Pollen	75	3.1	0.618	PBMC14K	8	3.5	0.652	Zeisel
48	75	0.918	Pollen	75	3.5	0.616	PBMC14K	8	3.9	0.744	Zeisel
96	90	0.812	Pollen	30	0.9	0.785	PBMC14K	36	2.5	0.754	PBMC14K
88	70	0.775	Pollen	30	2.3	0.853	PBMC14K	36	3.1	0.618	PBMC14K
28	40	0.89	Pollen	30	0.5	0.498	PBMC14K	36	1.9	0.837	PBMC14K
20	55	0.94	Pollen	30	2.9	0.845	PBMC14K	36	0.9	0.836	PBMC14K
92	75	0.767	Pollen	30	2.1	0.853	PBMC14K	36	3.5	0.619	PBMC14K
60	90	0.876	Pollen	30	0.7	0.654	PBMC14K	36	0.3	0.383	PBMC14K
68	90	0.887	Pollen	30	3.3	0.789	PBMC14K	36	0.7	0.693	PBMC14K
20	25	0.939	Pollen	30	2.5	0.846	PBMC14K	36	3.7	0.62	PBMC14K
68	15	0.787	Pollen	30	0.1	0.129	PBMC14K	36	4.1	0.614	PBMC14K
28	15	0.904	Pollen	30	3.7	0.786	PBMC14K	36	2.3	0.836	PBMC14K
92	25	0.693	Pollen	30	0.3	0.331	PBMC14K	36	1.3	0.841	PBMC14K
36	95	0.876	Pollen	30	2.7	0.852	PBMC14K	36	1.5	0.838	PBMC14K
64	40	0.847	Pollen	30	1.7	0.854	PBMC14K	36	2.1	0.836	PBMC14K
96	35	0.633	Pollen	30	1.9	0.848	PBMC14K	36	0.1	0.148	PBMC14K
8	70	0.883	Pollen	30	1.5	0.852	PBMC14K	36	0.5	0.605	PBMC14K
76	45	0.672	Pollen	30	1.1	0.841	PBMC14K	36	1.1	0.842	PBMC14K
88	45	0.795	Pollen	30	1.3	0.853	PBMC14K	36	2.7	0.752	PBMC14K
36	75	0.884	Pollen	30	3.9	0.786	PBMC14K	36	1.7	0.84	PBMC14K
68	40	0.855	Pollen	30	4.1	0.782	PBMC14K	36	2.9	0.753	PBMC14K
8	15	0.876	Pollen	30	3.1	0.787	PBMC14K	36	3.3	0.617	PBMC14K
84	55	0.804	Pollen	30	3.5	0.787	PBMC14K	36	3.9	0.62	PBMC14K
96	65	0.722	Pollen	40	0.9	0.717	PBMC14K	48	3.1	0.618	PBMC14K
72	30	0.784	Pollen	40	2.3	0.82	PBMC14K	48	1.9	0.835	PBMC14K
44	5	0.912	Pollen	40	0.5	0.509	PBMC14K	48	2.9	0.619	PBMC14K
56	100	0.775	Pollen	40	2.9	0.819	PBMC14K	48	1.3	0.834	PBMC14K
48	70	0.899	Pollen	40	2.1	0.845	PBMC14K	48	1.7	0.838	PBMC14K
28	90	0.859	Pollen	40	0.7	0.616	PBMC14K	48	0.1	0.147	PBMC14K
84	5	0.802	Pollen	40	3.3	0.624	PBMC14K	48	1.1	0.838	PBMC14K
72	95	0.836	Pollen	40	2.5	0.795	PBMC14K	48	3.9	0.618	PBMC14K
40	20	0.85	Pollen	40	0.1	0.145	PBMC14K	48	2.1	0.837	PBMC14K
84	15	0.688	Pollen	40	3.7	0.62	PBMC14K	48	1.5	0.838	PBMC14K
28	70	0.884	Pollen	40	0.3	0.32	PBMC14K	48	0.3	0.41	PBMC14K
24	20	0.884	Pollen	40	2.7	0.813	PBMC14K	48	0.5	0.585	PBMC14K
88	20	0.64	Pollen	40	1.7	0.83	PBMC14K	48	4.1	0.619	PBMC14K
20	30	0.969	Pollen	40	1.9	0.83	PBMC14K	48	2.7	0.618	PBMC14K
12	45	0.948	Pollen	40	1.5	0.826	PBMC14K	48	3.7	0.618	PBMC14K
84	30	0.673	Pollen	40	1.1	0.815	PBMC14K	48	0.9	0.839	PBMC14K
12	50	0.947	Pollen	40	1.3	0.811	PBMC14K	48	2.3	0.753	PBMC14K
44	15	0.873	Pollen	40	3.9	0.62	PBMC14K	48	2.5	0.618	PBMC14K
80	45	0.751	Pollen	40	4.1	0.621	PBMC14K	48	3.5	0.618	PBMC14K
36	45	0.902	Pollen	40	3.1	0.76	PBMC14K	48	3.3	0.618	PBMC14K
48	5	0.846	Pollen	40	3.5	0.62	PBMC14K	48	0.7	0.676	PBMC14K
20	40	0.947	Pollen	95	0.9	0.684	PBMC14K	72	3.7	0.593	PBMC14K
56	25	0.828	Pollen	95	2.3	0.737	PBMC14K	72	2.7	0.598	PBMC14K
52	80	0.843	Pollen	95	0.5	0.494	PBMC14K	72	3.5	0.596	PBMC14K
8	95	0.877	Pollen	95	2.9	0.613	PBMC14K	72	2.1	0.609	PBMC14K
24	40	0.966	Pollen	95	2.1	0.815	PBMC14K	72	4.1	0.582	PBMC14K
76	90	0.854	Pollen	95	0.7	0.562	PBMC14K	72	2.5	0.607	PBMC14K
96	25	0.732	Pollen	95	3.3	0.616	PBMC14K	72	3.9	0.603	PBMC14K
28	35	0.929	Pollen	95	2.5	0.737	PBMC14K	72	2.3	0.609	PBMC14K
84	80	0.834	Pollen	95	0.1	0.12	PBMC14K	72	3.1	0.6	PBMC14K
24	90	0.869	Pollen	95	3.7	0.611	PBMC14K	72	1.5	0.814	PBMC14K
68	5	0.841	Pollen	95	0.3	0.307	PBMC14K	72	0.9	0.821	PBMC14K
96	75	0.699	Pollen	95	2.7	0.621	PBMC14K	72	3.3	0.598	PBMC14K
56	80	0.899	Pollen	95	1.7	0.814	PBMC14K	72	1.1	0.819	PBMC14K
12	20	0.939	Pollen	95	1.9	0.818	PBMC14K	72	0.5	0.612	PBMC14K
32	50	0.928	Pollen	95	1.5	0.814	PBMC14K	72	1.3	0.817	PBMC14K
92	30	0.607	Pollen	95	1.1	0.776	PBMC14K	72	0.7	0.687	PBMC14K
48	65	0.837	Pollen	95	1.3	0.803	PBMC14K	72	1.7	0.609	PBMC14K
96	20	0.774	Pollen	95	3.9	0.621	PBMC14K	72	0.1	0.139	PBMC14K
20	20	0.938	Pollen	95	4.1	0.613	PBMC14K	72	1.9	0.608	PBMC14K
56	35	0.831	Pollen	95	3.1	0.616	PBMC14K	72	0.3	0.51	PBMC14K
76	95	0.839	Pollen	95	3.5	0.62	PBMC14K	72	2.9	0.599	PBMC14K
36	5	0.844	Pollen	45	0.9	0.699	PBMC14K	28	2.1	0.841	PBMC14K
72	25	0.778	Pollen	45	2.3	0.839	PBMC14K	28	1.5	0.844	PBMC14K
60	95	0.856	Pollen	45	0.5	0.514	PBMC14K	28	1.1	0.847	PBMC14K
84	50	0.636	Pollen	45	2.9	0.754	PBMC14K	28	2.3	0.842	PBMC14K
20	100	0.923	Pollen	45	2.1	0.837	PBMC14K	28	0.5	0.565	PBMC14K
56	60	0.841	Pollen	45	0.7	0.625	PBMC14K	28	2.7	0.762	PBMC14K
72	55	0.807	Pollen	45	3.3	0.75	PBMC14K	28	2.9	0.763	PBMC14K
44	75	0.884	Pollen	45	2.5	0.838	PBMC14K	28	4.1	0.623	PBMC14K
64	80	0.892	Pollen	45	0.1	0.128	PBMC14K	28	3.1	0.761	PBMC14K
92	85	0.793	Pollen	45	3.7	0.621	PBMC14K	28	3.3	0.762	PBMC14K
72	75	0.813	Pollen	45	0.3	0.323	PBMC14K	28	3.9	0.621	PBMC14K
28	60	0.899	Pollen	45	2.7	0.838	PBMC14K	28	3.7	0.62	PBMC14K
56	30	0.814	Pollen	45	1.7	0.842	PBMC14K	28	1.7	0.846	PBMC14K
8	55	0.875	Pollen	45	1.9	0.84	PBMC14K	28	1.9	0.841	PBMC14K
68	80	0.816	Pollen	45	1.5	0.837	PBMC14K	28	0.3	0.371	PBMC14K
80	15	0.75	Pollen	45	1.1	0.82	PBMC14K	28	0.7	0.666	PBMC14K
48	20	0.844	Pollen	45	1.3	0.839	PBMC14K	28	0.1	0.143	PBMC14K
12	70	0.941	Pollen	45	3.9	0.775	PBMC14K	28	2.5	0.848	PBMC14K
44	100	0.823	Pollen	45	4.1	0.779	PBMC14K	28	3.5	0.762	PBMC14K
84	25	0.82	Pollen	45	3.1	0.754	PBMC14K	28	0.9	0.845	PBMC14K
68	20	0.816	Pollen	45	3.5	0.75	PBMC14K	28	1.3	0.844	PBMC14K
32	90	0.879	Pollen	15	0.9	0.786	PBMC14K	52	1.5	0.831	PBMC14K
8	50	0.874	Pollen	15	2.3	0.852	PBMC14K	52	4.1	0.618	PBMC14K
48	90	0.806	Pollen	15	0.5	0.521	PBMC14K	52	2.9	0.618	PBMC14K
20	90	0.889	Pollen	15	2.9	0.849	PBMC14K	52	1.3	0.824	PBMC14K
72	90	0.831	Pollen	15	2.1	0.848	PBMC14K	52	3.9	0.617	PBMC14K
8	45	0.881	Pollen	15	0.7	0.677	PBMC14K	52	1.7	0.83	PBMC14K
88	85	0.761	Pollen	15	3.3	0.845	PBMC14K	52	3.1	0.617	PBMC14K
24	55	0.944	Pollen	15	2.5	0.848	PBMC14K	52	1.9	0.831	PBMC14K
60	15	0.87	Pollen	15	0.1	0.132	PBMC14K	52	0.9	0.788	PBMC14K
48	95	0.895	Pollen	15	3.7	0.788	PBMC14K	52	1.1	0.831	PBMC14K
8	10	0.878	Pollen	15	0.3	0.337	PBMC14K	52	3.5	0.617	PBMC14K
84	60	0.772	Pollen	15	2.7	0.85	PBMC14K	52	2.5	0.619	PBMC14K
64	25	0.829	Pollen	15	1.7	0.851	PBMC14K	52	2.1	0.833	PBMC14K
52	55	0.837	Pollen	15	1.9	0.849	PBMC14K	52	0.7	0.704	PBMC14K
80	50	0.768	Pollen	15	1.5	0.852	PBMC14K	52	3.3	0.607	PBMC14K
36	15	0.894	Pollen	15	1.1	0.841	PBMC14K	52	2.3	0.749	PBMC14K
32	20	0.853	Pollen	15	1.3	0.851	PBMC14K	52	0.3	0.479	PBMC14K
16	90	0.918	Pollen	15	3.9	0.788	PBMC14K	52	2.7	0.618	PBMC14K
96	5	0.817	Pollen	15	4.1	0.784	PBMC14K	52	3.7	0.617	PBMC14K
44	80	0.892	Pollen	15	3.1	0.851	PBMC14K	52	0.1	0.145	PBMC14K
8	35	0.872	Pollen	15	3.5	0.788	PBMC14K	52	0.5	0.596	PBMC14K
16	60	0.947	Pollen	60	0.9	0.722	PBMC14K	80	2.9	0.594	PBMC14K
68	65	0.813	Pollen	60	2.3	0.827	PBMC14K	80	2.5	0.598	PBMC14K
16	55	0.973	Pollen	60	0.5	0.494	PBMC14K	80	0.3	0.5	PBMC14K
12	65	0.941	Pollen	60	2.9	0.743	PBMC14K	80	3.3	0.593	PBMC14K
24	35	0.916	Pollen	60	2.1	0.827	PBMC14K	80	2.7	0.595	PBMC14K
56	20	0.856	Pollen	60	0.7	0.583	PBMC14K	80	4.1	0.595	PBMC14K
72	50	0.75	Pollen	60	3.3	0.621	PBMC14K	80	3.7	0.593	PBMC14K
80	80	0.773	Pollen	60	2.5	0.744	PBMC14K	80	0.5	0.598	PBMC14K
48	30	0.909	Pollen	60	0.1	0.133	PBMC14K	80	3.1	0.593	PBMC14K
60	20	0.864	Pollen	60	3.7	0.62	PBMC14K	80	2.1	0.604	PBMC14K
16	95	0.884	Pollen	60	0.3	0.316	PBMC14K	80	0.7	0.722	PBMC14K
92	40	0.755	Pollen	60	2.7	0.741	PBMC14K	80	3.5	0.593	PBMC14K
28	45	0.965	Pollen	60	1.7	0.824	PBMC14K	80	1.1	0.732	PBMC14K
72	60	0.808	Pollen	60	1.9	0.823	PBMC14K	80	1.9	0.606	PBMC14K
60	80	0.825	Pollen	60	1.5	0.823	PBMC14K	80	1.5	0.661	PBMC14K
36	35	0.924	Pollen	60	1.1	0.777	PBMC14K	80	0.1	0.142	PBMC14K
12	90	0.882	Pollen	60	1.3	0.821	PBMC14K	80	0.9	0.733	PBMC14K
72	70	0.731	Pollen	60	3.9	0.621	PBMC14K	80	2.3	0.604	PBMC14K
60	40	0.817	Pollen	60	4.1	0.617	PBMC14K	80	1.7	0.606	PBMC14K
20	15	0.952	Pollen	60	3.1	0.622	PBMC14K	80	3.9	0.592	PBMC14K
80	60	0.83	Pollen	60	3.5	0.621	PBMC14K	80	1.3	0.732	PBMC14K
64	15	0.831	Pollen	70	0.9	0.714	PBMC14K	16	0.9	0.686	PBMC14K
24	5	0.946	Pollen	70	2.3	0.816	PBMC14K	16	0.1	0.13	PBMC14K
28	55	0.888	Pollen	70	0.5	0.475	PBMC14K	16	0.5	0.493	PBMC14K
92	20	0.747	Pollen	70	2.9	0.621	PBMC14K	16	1.3	0.831	PBMC14K
36	60	0.944	Pollen	70	2.1	0.814	PBMC14K	16	3.1	0.837	PBMC14K
52	35	0.884	Pollen	70	0.7	0.57	PBMC14K	16	3.3	0.841	PBMC14K
68	75	0.8	Pollen	70	3.3	0.62	PBMC14K	16	2.7	0.843	PBMC14K
44	60	0.84	Pollen	70	2.5	0.75	PBMC14K	16	4.1	0.782	PBMC14K
60	30	0.775	Pollen	70	0.1	0.124	PBMC14K	16	3.7	0.788	PBMC14K
24	70	0.954	Pollen	70	3.7	0.764	PBMC14K	16	1.9	0.842	PBMC14K
32	35	0.922	Pollen	70	0.3	0.307	PBMC14K	16	2.3	0.839	PBMC14K
36	50	0.936	Pollen	70	2.7	0.745	PBMC14K	16	2.5	0.838	PBMC14K
64	35	0.806	Pollen	70	1.7	0.821	PBMC14K	16	1.1	0.787	PBMC14K
52	5	0.888	Pollen	70	1.9	0.827	PBMC14K	16	2.1	0.841	PBMC14K
76	75	0.783	Pollen	70	1.5	0.813	PBMC14K	16	1.7	0.841	PBMC14K
60	10	0.845	Pollen	70	1.1	0.791	PBMC14K	16	0.3	0.309	PBMC14K
84	10	0.829	Pollen	70	1.3	0.82	PBMC14K	16	1.5	0.834	PBMC14K
64	75	0.786	Pollen	70	3.9	0.617	PBMC14K	16	3.9	0.785	PBMC14K
40	55	0.864	Pollen	70	4.1	0.619	PBMC14K	16	2.9	0.838	PBMC14K
40	65	0.881	Pollen	70	3.1	0.617	PBMC14K	16	3.5	0.841	PBMC14K
12	85	0.888	Pollen	70	3.5	0.621	PBMC14K	16	0.7	0.611	PBMC14K
88	40	0.816	Pollen	25	0.9	0.735	PBMC14K	92	3.5	0.394	PBMC14K
40	45	0.893	Pollen	25	2.3	0.843	PBMC14K	92	1.3	0.601	PBMC14K
40	5	0.852	Pollen	25	0.5	0.497	PBMC14K	92	3.1	0.394	PBMC14K
12	55	0.886	Pollen	25	2.9	0.788	PBMC14K	92	0.1	0.131	PBMC14K
68	10	0.775	Pollen	25	2.1	0.846	PBMC14K	92	4.1	0.394	PBMC14K
48	15	0.866	Pollen	25	0.7	0.668	PBMC14K	92	1.9	0.589	PBMC14K
36	55	0.875	Pollen	25	3.3	0.787	PBMC14K	92	2.5	0.494	PBMC14K
56	55	0.731	Pollen	25	2.5	0.846	PBMC14K	92	2.7	0.472	PBMC14K
48	60	0.871	Pollen	25	0.1	0.131	PBMC14K	92	0.9	0.714	PBMC14K
28	20	0.943	Pollen	25	3.7	0.784	PBMC14K	92	3.3	0.394	PBMC14K
52	60	0.883	Pollen	25	0.3	0.35	PBMC14K	92	0.5	0.608	PBMC14K
20	45	0.928	Pollen	25	2.7	0.846	PBMC14K	92	1.7	0.599	PBMC14K
40	90	0.901	Pollen	25	1.7	0.843	PBMC14K	92	1.1	0.673	PBMC14K
84	45	0.653	Pollen	25	1.9	0.841	PBMC14K	92	0.7	0.675	PBMC14K
88	25	0.735	Pollen	25	1.5	0.839	PBMC14K	92	2.3	0.574	PBMC14K
8	65	0.874	Pollen	25	1.1	0.836	PBMC14K	92	3.7	0.394	PBMC14K
88	50	0.724	Pollen	25	1.3	0.84	PBMC14K	92	0.3	0.487	PBMC14K
92	50	0.615	Pollen	25	3.9	0.786	PBMC14K	92	1.5	0.598	PBMC14K
88	100	0.737	Pollen	25	4.1	0.787	PBMC14K	92	2.1	0.58	PBMC14K
60	55	0.804	Pollen	25	3.1	0.786	PBMC14K	92	3.9	0.394	PBMC14K
80	100	0.844	Pollen	25	3.5	0.787	PBMC14K	92	2.9	0.394	PBMC14K
12	35	0.947	Pollen	85	0.9	0.66	PBMC14K	40	2.9	0.622	PBMC14K
40	60	0.95	Pollen	85	2.3	0.743	PBMC14K	40	2.5	0.754	PBMC14K
84	95	0.817	Pollen	85	0.5	0.496	PBMC14K	40	2.7	0.623	PBMC14K
96	10	0.635	Pollen	85	2.9	0.619	PBMC14K	40	0.3	0.386	PBMC14K
64	45	0.808	Pollen	85	2.1	0.741	PBMC14K	40	0.1	0.151	PBMC14K
84	100	0.767	Pollen	85	0.7	0.591	PBMC14K	40	1.1	0.839	PBMC14K
80	75	0.776	Pollen	85	3.3	0.618	PBMC14K	40	3.3	0.622	PBMC14K
32	85	0.949	Pollen	85	2.5	0.741	PBMC14K	40	1.9	0.839	PBMC14K
72	10	0.869	Pollen	85	0.1	0.132	PBMC14K	40	1.7	0.84	PBMC14K
8	25	0.875	Pollen	85	3.7	0.618	PBMC14K	40	3.1	0.622	PBMC14K
28	10	0.927	Pollen	85	0.3	0.334	PBMC14K	40	0.5	0.591	PBMC14K
28	5	0.93	Pollen	85	2.7	0.734	PBMC14K	40	0.9	0.797	PBMC14K
16	40	0.973	Pollen	85	1.7	0.822	PBMC14K	40	1.3	0.84	PBMC14K
16	45	0.942	Pollen	85	1.9	0.82	PBMC14K	40	2.3	0.84	PBMC14K
20	75	0.955	Pollen	85	1.5	0.81	PBMC14K	40	3.7	0.621	PBMC14K
12	75	0.888	Pollen	85	1.1	0.765	PBMC14K	40	0.7	0.665	PBMC14K
24	80	0.932	Pollen	85	1.3	0.812	PBMC14K	40	2.1	0.841	PBMC14K
12	40	0.947	Pollen	85	3.9	0.62	PBMC14K	40	3.9	0.622	PBMC14K
40	50	0.91	Pollen	85	4.1	0.622	PBMC14K	40	4.1	0.618	PBMC14K
56	75	0.802	Pollen	85	3.1	0.617	PBMC14K	40	1.5	0.84	PBMC14K
40	80	0.901	Pollen	85	3.5	0.618	PBMC14K	40	3.5	0.622	PBMC14K
56	5	0.87	Pollen	35	0.9	0.72	PBMC14K	56	1.9	0.827	PBMC14K
8	100	0.877	Pollen	35	2.3	0.834	PBMC14K	56	2.9	0.616	PBMC14K
28	25	0.942	Pollen	35	0.5	0.512	PBMC14K	56	0.5	0.593	PBMC14K
20	95	0.928	Pollen	35	2.9	0.834	PBMC14K	56	3.5	0.604	PBMC14K
40	40	0.901	Pollen	35	2.1	0.834	PBMC14K	56	0.1	0.149	PBMC14K
32	25	0.948	Pollen	35	0.7	0.629	PBMC14K	56	2.7	0.615	PBMC14K
56	95	0.792	Pollen	35	3.3	0.748	PBMC14K	56	4.1	0.575	PBMC14K
20	35	0.935	Pollen	35	2.5	0.832	PBMC14K	56	2.3	0.749	PBMC14K
20	65	0.952	Pollen	35	0.1	0.123	PBMC14K	56	1.1	0.831	PBMC14K
16	15	0.947	Pollen	35	3.7	0.771	PBMC14K	56	3.7	0.613	PBMC14K
12	60	0.944	Pollen	35	0.3	0.328	PBMC14K	56	1.5	0.831	PBMC14K
60	45	0.799	Pollen	35	2.7	0.833	PBMC14K	56	3.3	0.606	PBMC14K
68	25	0.75	Pollen	35	1.7	0.834	PBMC14K	56	2.1	0.749	PBMC14K
32	45	0.936	Pollen	35	1.9	0.83	PBMC14K	56	0.3	0.473	PBMC14K
80	40	0.829	Pollen	35	1.5	0.835	PBMC14K	56	3.1	0.609	PBMC14K
36	30	0.939	Pollen	35	1.1	0.839	PBMC14K	56	1.7	0.831	PBMC14K
80	35	0.808	Pollen	35	1.3	0.841	PBMC14K	56	0.7	0.711	PBMC14K
88	65	0.785	Pollen	35	3.9	0.611	PBMC14K	56	1.3	0.834	PBMC14K
80	70	0.725	Pollen	35	4.1	0.776	PBMC14K	56	3.9	0.604	PBMC14K
12	5	0.888	Pollen	35	3.1	0.77	PBMC14K	56	0.9	0.804	PBMC14K
52	45	0.865	Pollen	35	3.5	0.77	PBMC14K	56	2.5	0.617	PBMC14K
96	100	0.71	Pollen	65	0.9	0.645	PBMC14K	88	1.7	0.604	PBMC14K
44	20	0.889	Pollen	65	2.3	0.833	PBMC14K	88	0.3	0.524	PBMC14K
64	10	0.885	Pollen	65	0.5	0.485	PBMC14K	88	1.3	0.722	PBMC14K
60	85	0.798	Pollen	65	2.9	0.748	PBMC14K	88	0.1	0.136	PBMC14K
92	80	0.669	Pollen	65	2.1	0.837	PBMC14K	88	0.5	0.602	PBMC14K
52	50	0.85	Pollen	65	0.7	0.609	PBMC14K	88	2.7	0.59	PBMC14K
24	85	0.858	Pollen	65	3.3	0.622	PBMC14K	88	3.3	0.586	PBMC14K
16	50	0.947	Pollen	65	2.5	0.752	PBMC14K	88	3.9	0.394	PBMC14K
84	40	0.773	Pollen	65	0.1	0.127	PBMC14K	88	1.1	0.721	PBMC14K
96	55	0.764	Pollen	65	3.7	0.629	PBMC14K	88	2.3	0.599	PBMC14K
88	5	0.778	Pollen	65	0.3	0.322	PBMC14K	88	3.5	0.584	PBMC14K
16	30	0.955	Pollen	65	2.7	0.749	PBMC14K	88	1.5	0.604	PBMC14K
32	10	0.887	Pollen	65	1.7	0.835	PBMC14K	88	2.9	0.589	PBMC14K
76	20	0.806	Pollen	65	1.9	0.834	PBMC14K	88	3.7	0.551	PBMC14K
24	50	0.958	Pollen	65	1.5	0.845	PBMC14K	88	0.7	0.677	PBMC14K
84	75	0.74	Pollen	65	1.1	0.765	PBMC14K	88	2.1	0.602	PBMC14K
40	85	0.925	Pollen	65	1.3	0.816	PBMC14K	88	4.1	0.394	PBMC14K
40	70	0.913	Pollen	65	3.9	0.63	PBMC14K	88	2.5	0.594	PBMC14K
48	80	0.873	Pollen	65	4.1	0.622	PBMC14K	88	0.9	0.725	PBMC14K
16	35	0.944	Pollen	65	3.1	0.75	PBMC14K	88	1.9	0.602	PBMC14K
28	65	0.911	Pollen	65	3.5	0.624	PBMC14K	88	3.1	0.587	PBMC14K
24	30	0.907	Pollen	100	0.9	0.635	PBMC14K	20	0.9	0.782	PBMC14K
24	25	0.913	Pollen	100	2.3	0.74	PBMC14K	20	2.3	0.845	PBMC14K
32	15	0.909	Pollen	100	0.5	0.439	PBMC14K	20	0.5	0.55	PBMC14K
88	35	0.821	Pollen	100	2.9	0.734	PBMC14K	20	2.9	0.839	PBMC14K
24	75	0.932	Pollen	100	2.1	0.744	PBMC14K	20	2.1	0.857	PBMC14K
76	65	0.758	Pollen	100	0.7	0.589	PBMC14K	20	0.7	0.646	PBMC14K
80	95	0.673	Pollen	100	3.3	0.62	PBMC14K	20	3.3	0.788	PBMC14K
36	40	0.961	Pollen	100	2.5	0.742	PBMC14K	20	2.5	0.849	PBMC14K
92	5	0.824	Pollen	100	0.1	0.13	PBMC14K	20	0.1	0.133	PBMC14K
36	90	0.841	Pollen	100	3.7	0.618	PBMC14K	20	3.7	0.781	PBMC14K
64	85	0.827	Pollen	100	0.3	0.34	PBMC14K	20	0.3	0.343	PBMC14K
56	10	0.869	Pollen	100	2.7	0.741	PBMC14K	20	2.7	0.814	PBMC14K
76	40	0.66	Pollen	100	1.7	0.821	PBMC14K	20	1.7	0.842	PBMC14K
84	35	0.692	Pollen	100	1.9	0.814	PBMC14K	20	1.9	0.844	PBMC14K
60	65	0.843	Pollen	100	1.5	0.815	PBMC14K	20	1.5	0.85	PBMC14K
20	70	0.876	Pollen	100	1.1	0.75	PBMC14K	20	1.1	0.85	PBMC14K
28	30	0.945	Pollen	100	1.3	0.794	PBMC14K	20	1.3	0.854	PBMC14K
52	100	0.845	Pollen	100	3.9	0.619	PBMC14K	20	3.9	0.786	PBMC14K
8	20	0.882	Pollen	100	4.1	0.618	PBMC14K	20	4.1	0.622	PBMC14K
96	15	0.767	Pollen	100	3.1	0.618	PBMC14K	20	3.1	0.839	PBMC14K
48	10	0.876	Pollen	100	3.5	0.62	PBMC14K	20	3.5	0.78	PBMC14K
64	30	0.79	Pollen	90	0.9	0.658	PBMC14K	68	3.3	0.61	PBMC14K
64	55	0.818	Pollen	90	2.3	0.822	PBMC14K	68	1.5	0.809	PBMC14K
88	10	0.807	Pollen	90	0.5	0.506	PBMC14K	68	0.1	0.148	PBMC14K
72	20	0.855	Pollen	90	2.9	0.62	PBMC14K	68	2.7	0.612	PBMC14K
64	5	0.827	Pollen	90	2.1	0.819	PBMC14K	68	0.9	0.82	PBMC14K
16	70	0.928	Pollen	90	0.7	0.598	PBMC14K	68	1.7	0.614	PBMC14K
44	10	0.869	Pollen	90	3.3	0.62	PBMC14K	68	2.1	0.613	PBMC14K
44	30	0.876	Pollen	90	2.5	0.734	PBMC14K	68	0.3	0.499	PBMC14K
24	15	0.907	Pollen	90	0.1	0.135	PBMC14K	68	2.9	0.612	PBMC14K
56	70	0.858	Pollen	90	3.7	0.62	PBMC14K	68	3.7	0.608	PBMC14K
52	40	0.862	Pollen	90	0.3	0.316	PBMC14K	68	1.9	0.615	PBMC14K
76	15	0.804	Pollen	90	2.7	0.73	PBMC14K	68	2.3	0.613	PBMC14K
20	5	0.89	Pollen	90	1.7	0.824	PBMC14K	68	3.1	0.611	PBMC14K
84	20	0.811	Pollen	90	1.9	0.819	PBMC14K	68	3.9	0.608	PBMC14K
68	100	0.779	Pollen	90	1.5	0.807	PBMC14K	68	2.5	0.614	PBMC14K
92	65	0.673	Pollen	90	1.1	0.759	PBMC14K	68	1.1	0.818	PBMC14K
92	100	0.814	Pollen	90	1.3	0.773	PBMC14K	68	1.3	0.808	PBMC14K
96	80	0.778	Pollen	90	3.9	0.621	PBMC14K	68	0.5	0.591	PBMC14K
36	25	0.862	Pollen	90	4.1	0.623	PBMC14K	68	0.7	0.717	PBMC14K
44	35	0.859	Pollen	90	3.1	0.621	PBMC14K	68	3.5	0.61	PBMC14K
24	95	0.913	Pollen	90	3.5	0.62	PBMC14K	68	4.1	0.608	PBMC14K
40	95	0.848	Pollen	55	0.9	0.691	PBMC14K	84	0.5	0.582	PBMC14K
96	40	0.747	Pollen	55	2.3	0.826	PBMC14K	84	1.3	0.764	PBMC14K
64	65	0.829	Pollen	55	0.5	0.495	PBMC14K	84	3.9	0.394	PBMC14K
96	45	0.792	Pollen	55	2.9	0.748	PBMC14K	84	3.7	0.394	PBMC14K
68	50	0.757	Pollen	55	2.1	0.83	PBMC14K	84	2.1	0.533	PBMC14K
88	55	0.639	Pollen	55	0.7	0.596	PBMC14K	84	1.1	0.766	PBMC14K
16	20	0.942	Pollen	55	3.3	0.626	PBMC14K	84	0.3	0.512	PBMC14K
76	25	0.819	Pollen	55	2.5	0.835	PBMC14K	84	3.1	0.394	PBMC14K
68	95	0.822	Pollen	55	0.1	0.129	PBMC14K	84	2.7	0.495	PBMC14K
92	70	0.706	Pollen	55	3.7	0.776	PBMC14K	84	1.9	0.543	PBMC14K
88	95	0.862	Pollen	55	0.3	0.345	PBMC14K	84	1.7	0.599	PBMC14K
20	80	0.925	Pollen	55	2.7	0.776	PBMC14K	84	1.5	0.701	PBMC14K
56	45	0.825	Pollen	55	1.7	0.831	PBMC14K	84	2.3	0.529	PBMC14K
24	65	0.898	Pollen	55	1.9	0.844	PBMC14K	84	4.1	0.394	PBMC14K
8	90	0.868	Pollen	55	1.5	0.833	PBMC14K	84	0.9	0.717	PBMC14K
72	85	0.797	Pollen	55	1.1	0.809	PBMC14K	84	2.9	0.588	PBMC14K
48	25	0.847	Pollen	55	1.3	0.833	PBMC14K	84	3.5	0.394	PBMC14K
44	55	0.826	Pollen	55	3.9	0.616	PBMC14K	84	2.5	0.394	PBMC14K
64	90	0.853	Pollen	55	4.1	0.615	PBMC14K	84	0.7	0.683	PBMC14K
36	65	0.836	Pollen	55	3.1	0.778	PBMC14K	84	0.1	0.137	PBMC14K
84	90	0.773	Pollen	55	3.5	0.777	PBMC14K	84	3.3	0.394	PBMC14K
92	15	0.795	Pollen	80	0.9	0.609	PBMC14K	44	3.5	0.619	PBMC14K
76	30	0.817	Pollen	80	2.3	0.739	PBMC14K	44	4.1	0.621	PBMC14K
52	75	0.922	Pollen	80	0.5	0.5	PBMC14K	44	3.9	0.618	PBMC14K
28	85	0.875	Pollen	80	2.9	0.615	PBMC14K	44	0.7	0.657	PBMC14K
24	45	0.888	Pollen	80	2.1	0.741	PBMC14K	44	1.3	0.835	PBMC14K
52	30	0.796	Pollen	80	0.7	0.565	PBMC14K	44	1.1	0.834	PBMC14K
88	60	0.719	Pollen	80	3.3	0.615	PBMC14K	44	3.7	0.618	PBMC14K
56	15	0.869	Pollen	80	2.5	0.741	PBMC14K	44	0.3	0.391	PBMC14K
12	15	0.947	Pollen	80	0.1	0.134	PBMC14K	44	3.1	0.618	PBMC14K
60	35	0.844	Pollen	80	3.7	0.615	PBMC14K	44	2.9	0.618	PBMC14K
72	45	0.775	Pollen	80	0.3	0.323	PBMC14K	44	2.3	0.755	PBMC14K
40	10	0.887	Pollen	80	2.7	0.741	PBMC14K	44	0.9	0.828	PBMC14K
96	95	0.761	Pollen	80	1.7	0.811	PBMC14K	44	2.1	0.83	PBMC14K
32	30	0.901	Pollen	80	1.9	0.808	PBMC14K	44	0.5	0.57	PBMC14K
92	95	0.664	Pollen	80	1.5	0.813	PBMC14K	44	0.1	0.145	PBMC14K
52	25	0.822	Pollen	80	1.1	0.791	PBMC14K	44	2.5	0.755	PBMC14K
92	90	0.824	Pollen	80	1.3	0.808	PBMC14K	44	2.7	0.618	PBMC14K
48	100	0.92	Pollen	80	3.9	0.616	PBMC14K	44	1.9	0.833	PBMC14K
32	70	0.906	Pollen	80	4.1	0.617	PBMC14K	44	1.5	0.835	PBMC14K
44	25	0.884	Pollen	80	3.1	0.615	PBMC14K	44	3.3	0.618	PBMC14K
68	60	0.756	Pollen	80	3.5	0.615	PBMC14K	44	1.7	0.833	PBMC14K
52	15	0.866	Pollen	5	0.9	0.739	PBMC14K	60	3.7	0.609	PBMC14K
60	60	0.84	Pollen	5	2.3	0.822	PBMC14K	60	3.1	0.612	PBMC14K
44	90	0.834	Pollen	5	0.5	0.527	PBMC14K	60	0.5	0.624	PBMC14K
52	85	0.861	Pollen	5	2.9	0.737	PBMC14K	60	3.9	0.61	PBMC14K
72	15	0.9	Pollen	5	2.1	0.817	PBMC14K	60	2.5	0.61	PBMC14K
80	10	0.817	Pollen	5	0.7	0.655	PBMC14K	60	1.9	0.746	PBMC14K
32	75	0.922	Pollen	5	3.3	0.615	PBMC14K	60	2.1	0.746	PBMC14K
20	50	0.943	Pollen	5	2.5	0.737	PBMC14K	60	1.3	0.822	PBMC14K
96	60	0.726	Pollen	5	0.1	0.13	PBMC14K	60	0.9	0.827	PBMC14K
64	20	0.854	Pollen	5	3.7	0.611	PBMC14K	60	4.1	0.614	PBMC14K
56	65	0.89	Pollen	5	0.3	0.362	PBMC14K	60	2.3	0.611	PBMC14K
8	40	0.877	Pollen	5	2.7	0.739	PBMC14K	60	2.7	0.613	PBMC14K
84	65	0.807	Pollen	5	1.7	0.82	PBMC14K	60	0.1	0.139	PBMC14K
48	45	0.851	Pollen	5	1.9	0.816	PBMC14K	60	1.7	0.822	PBMC14K
76	35	0.718	Pollen	5	1.5	0.818	PBMC14K	60	0.7	0.721	PBMC14K
32	40	0.882	Pollen	5	1.1	0.802	PBMC14K	60	0.3	0.473	PBMC14K
48	55	0.886	Pollen	5	1.3	0.813	PBMC14K	60	3.3	0.61	PBMC14K
8	60	0.876	Pollen	5	3.9	0.612	PBMC14K	60	1.1	0.826	PBMC14K
56	50	0.83	Pollen	5	4.1	0.611	PBMC14K	60	2.9	0.613	PBMC14K
68	70	0.845	Pollen	5	3.1	0.615	PBMC14K	60	3.5	0.611	PBMC14K
68	30	0.815	Pollen	5	3.5	0.616	PBMC14K	60	1.5	0.823	PBMC14K
44	95	0.872	Pollen	50	0.9	0.682	PBMC14K	32	0.3	0.351	PBMC14K
76	55	0.816	Pollen	50	2.3	0.822	PBMC14K	32	1.1	0.847	PBMC14K
12	25	0.947	Pollen	50	0.5	0.489	PBMC14K	32	2.7	0.839	PBMC14K
48	50	0.858	Pollen	50	2.9	0.747	PBMC14K	32	4.1	0.62	PBMC14K
40	25	0.904	Pollen	50	2.1	0.825	PBMC14K	32	3.5	0.62	PBMC14K
64	95	0.865	Pollen	50	0.7	0.593	PBMC14K	32	1.5	0.842	PBMC14K
28	50	0.905	Pollen	50	3.3	0.747	PBMC14K	32	2.3	0.841	PBMC14K
36	20	0.886	Pollen	50	2.5	0.823	PBMC14K	32	2.1	0.841	PBMC14K
44	85	0.837	Pollen	50	0.1	0.133	PBMC14K	32	0.5	0.59	PBMC14K
24	10	0.902	Pollen	50	3.7	0.617	PBMC14K	32	1.3	0.844	PBMC14K
12	30	0.948	Pollen	50	0.3	0.344	PBMC14K	32	0.9	0.836	PBMC14K
12	80	0.888	Pollen	50	2.7	0.746	PBMC14K	32	1.9	0.841	PBMC14K
8	5	0.873	Pollen	50	1.7	0.822	PBMC14K	32	3.1	0.755	PBMC14K
76	80	0.792	Pollen	50	1.9	0.827	PBMC14K	32	3.7	0.618	PBMC14K
72	80	0.805	Pollen	50	1.5	0.818	PBMC14K	32	1.7	0.843	PBMC14K
28	95	0.882	Pollen	50	1.1	0.794	PBMC14K	32	0.7	0.671	PBMC14K
92	60	0.78	Pollen	50	1.3	0.823	PBMC14K	32	3.3	0.619	PBMC14K
32	95	0.915	Pollen	50	3.9	0.614	PBMC14K	32	3.9	0.618	PBMC14K
52	70	0.809	Pollen	50	4.1	0.622	PBMC14K	32	2.5	0.841	PBMC14K
60	5	0.863	Pollen	50	3.1	0.747	PBMC14K	32	2.9	0.757	PBMC14K
88	75	0.771	Pollen	50	3.5	0.617	PBMC14K	32	0.1	0.147	PBMC14K
88	15	0.824	Pollen					64	0.9	0.825	PBMC14K
68	45	0.741	Pollen					64	4.1	0.605	PBMC14K
44	50	0.929	Pollen					64	0.7	0.721	PBMC14K
36	80	0.906	Pollen					64	2.3	0.615	PBMC14K
8	30	0.877	Pollen					64	0.3	0.527	PBMC14K
36	10	0.89	Pollen					64	0.5	0.588	PBMC14K
52	95	0.879	Pollen					64	1.3	0.823	PBMC14K
32	60	0.917	Pollen					64	1.7	0.817	PBMC14K
16	80	0.966	Pollen					64	2.7	0.613	PBMC14K
92	45	0.629	Pollen					64	0.1	0.143	PBMC14K
84	70	0.786	Pollen					64	2.5	0.614	PBMC14K
40	75	0.859	Pollen					64	3.5	0.612	PBMC14K
64	50	0.822	Pollen					64	1.9	0.744	PBMC14K
76	50	0.784	Pollen					64	3.3	0.614	PBMC14K
32	5	0.902	Pollen					64	1.1	0.827	PBMC14K
36	85	0.892	Pollen					64	1.5	0.822	PBMC14K
40	35	0.903	Pollen					64	3.9	0.613	PBMC14K
60	25	0.81	Pollen					64	2.9	0.614	PBMC14K
80	65	0.834	Pollen					64	3.1	0.613	PBMC14K
16	85	0.942	Pollen					64	3.7	0.613	PBMC14K
96	70	0.73	Pollen					64	2.1	0.614	PBMC14K
76	60	0.782	Pollen					96	1.5	0.584	PBMC14K
60	75	0.773	Pollen					96	3.3	0.504	PBMC14K
80	30	0.803	Pollen					96	0.1	0.138	PBMC14K
92	35	0.694	Pollen					96	0.9	0.705	PBMC14K
28	75	0.887	Pollen					96	2.9	0.578	PBMC14K
16	100	0.928	Pollen					96	3.1	0.511	PBMC14K
44	70	0.846	Pollen					96	1.7	0.582	PBMC14K
8	85	0.877	Pollen					96	1.1	0.715	PBMC14K
20	85	0.871	Pollen					96	2.1	0.582	PBMC14K
52	65	0.867	Pollen					96	3.7	0.394	PBMC14K
32	55	0.952	Pollen					96	4.1	0.394	PBMC14K
16	10	0.987	Pollen					96	1.3	0.586	PBMC14K
64	100	0.889	Pollen					96	0.7	0.684	PBMC14K
88	80	0.812	Pollen					96	1.9	0.583	PBMC14K
24	60	0.886	Pollen					96	3.9	0.394	PBMC14K
72	35	0.777	Pollen					96	2.7	0.578	PBMC14K
84	85	0.743	Pollen					96	2.5	0.578	PBMC14K
88	30	0.762	Pollen					96	0.5	0.582	PBMC14K
48	85	0.893	Pollen					96	0.3	0.529	PBMC14K
16	25	0.942	Pollen					96	3.5	0.394	PBMC14K
76	5	0.792	Pollen					96	2.3	0.581	PBMC14K
80	90	0.786	Pollen					24	3.5	0.76	PBMC14K
48	35	0.819	Pollen					24	1.9	0.85	PBMC14K
44	45	0.846	Pollen					24	4.1	0.784	PBMC14K
60	100	0.838	Pollen					24	3.3	0.762	PBMC14K
52	10	0.883	Pollen					24	2.5	0.85	PBMC14K
56	85	0.817	Pollen					24	2.3	0.849	PBMC14K
32	100	0.828	Pollen					24	3.1	0.849	PBMC14K
12	10	0.942	Pollen					24	1.7	0.851	PBMC14K
64	60	0.831	Pollen					24	0.3	0.341	PBMC14K
16	75	0.94	Pollen					24	0.7	0.644	PBMC14K
12	95	0.882	Pollen					24	2.9	0.847	PBMC14K
80	55	0.786	Pollen					24	3.9	0.783	PBMC14K
80	85	0.846	Pollen					24	0.1	0.132	PBMC14K
92	10	0.676	Pollen					24	1.5	0.853	PBMC14K
56	90	0.813	Pollen					24	2.7	0.848	PBMC14K
64	70	0.826	Pollen					24	0.9	0.779	PBMC14K
40	100	0.906	Pollen					24	1.3	0.849	PBMC14K
72	5	0.807	Pollen					24	1.1	0.844	PBMC14K
44	40	0.876	Pollen					24	2.1	0.85	PBMC14K
76	100	0.806	Pollen					24	3.7	0.76	PBMC14K
20	10	0.932	Pollen					24	0.5	0.557	PBMC14K
28	80	0.945	Pollen					76	3.5	0.54	PBMC14K
80	5	0.817	Pollen					76	1.5	0.74	PBMC14K
68	35	0.801	Pollen					76	3.7	0.548	PBMC14K
36	100	0.885	Pollen					76	2.7	0.605	PBMC14K
24	100	0.959	Pollen					76	0.7	0.732	PBMC14K
76	10	0.81	Pollen					76	0.5	0.622	PBMC14K
72	65	0.816	Pollen					76	0.1	0.143	PBMC14K
76	70	0.773	Pollen					76	2.1	0.608	PBMC14K
52	90	0.862	Pollen					76	1.3	0.785	PBMC14K
40	30	0.86	Pollen					76	0.9	0.816	PBMC14K
44	65	0.919	Pollen					76	2.3	0.606	PBMC14K
88	90	0.724	Pollen					76	3.1	0.603	PBMC14K
36	70	0.939	Pollen					76	0.3	0.521	PBMC14K
28	100	0.944	Pollen					76	4.1	0.394	PBMC14K
20	60	0.928	Pollen					76	2.5	0.606	PBMC14K
16	65	0.967	Pollen					76	1.1	0.732	PBMC14K
68	85	0.735	Pollen					76	3.3	0.603	PBMC14K
16	80	1	Kolod					76	1.7	0.607	PBMC14K
48	55	1	Kolod					76	3.9	0.394	PBMC14K
44	30	1	Kolod					76	2.9	0.605	PBMC14K
40	65	1	Kolod					76	1.9	0.605	PBMC14K
20	35	1	Kolod					8	0.9	0.575	PBMC14K
44	75	1	Kolod					8	1.5	0.747	PBMC14K
16	60	1	Kolod					8	0.5	0.397	PBMC14K
48	75	1	Kolod					8	2.9	0.741	PBMC14K
56	95	1	Kolod					8	3.3	0.743	PBMC14K
56	40	1	Kolod					8	3.1	0.754	PBMC14K
20	30	1	Kolod					8	4.1	0.613	PBMC14K
60	50	1	Kolod					8	1.1	0.677	PBMC14K
72	30	1	Kolod					8	1.9	0.787	PBMC14K
64	60	1	Kolod					8	0.7	0.458	PBMC14K
16	70	1	Kolod					8	2.1	0.796	PBMC14K
24	95	1	Kolod					8	3.7	0.753	PBMC14K
52	50	1	Kolod					8	2.3	0.794	PBMC14K
48	90	1	Kolod					8	1.7	0.769	PBMC14K
16	45	1	Kolod					8	1.3	0.747	PBMC14K
32	75	1	Kolod					8	2.5	0.795	PBMC14K
64	70	1	Kolod					8	0.3	0.267	PBMC14K
60	70	1	Kolod					8	2.7	0.742	PBMC14K
72	40	1	Kolod					8	0.1	0.109	PBMC14K
96	60	1	Kolod					8	3.5	0.738	PBMC14K
92	35	1	Kolod					8	3.9	0.747	PBMC14K
24	75	1	Kolod					12	3.3	0.783	PBMC14K
28	100	1	Kolod					12	4.1	0.632	PBMC14K
60	55	1	Kolod					12	2.1	0.837	PBMC14K
44	5	1	Kolod					12	0.3	0.29	PBMC14K
84	30	1	Kolod					12	2.3	0.838	PBMC14K
20	15	1	Kolod					12	3.1	0.836	PBMC14K
56	25	1	Kolod					12	3.9	0.77	PBMC14K
12	30	1	Kolod					12	1.7	0.831	PBMC14K
56	70	1	Kolod					12	0.9	0.641	PBMC14K
16	65	1	Kolod					12	1.1	0.713	PBMC14K
80	5	1	Kolod					12	0.1	0.127	PBMC14K
56	20	1	Kolod					12	0.7	0.523	PBMC14K
20	65	1	Kolod					12	2.5	0.836	PBMC14K
64	90	1	Kolod					12	3.5	0.842	PBMC14K
28	40	1	Kolod					12	2.7	0.834	PBMC14K
44	85	1	Kolod					12	0.5	0.453	PBMC14K
76	55	1	Kolod					12	2.9	0.832	PBMC14K
80	35	1	Kolod					12	3.7	0.771	PBMC14K
16	15	1	Kolod					12	1.3	0.825	PBMC14K
8	30	1	Kolod					12	1.9	0.84	PBMC14K
96	45	1	Kolod					12	1.5	0.828	PBMC14K
64	65	1	Kolod
80	20	1	Kolod
28	85	1	Kolod
84	50	1	Kolod
48	15	1	Kolod
56	90	1	Kolod
92	75	1	Kolod
52	55	1	Kolod
60	100	1	Kolod
52	85	1	Kolod
16	85	1	Kolod
20	60	1	Kolod
56	85	1	Kolod
8	40	1	Kolod
80	90	1	Kolod
36	55	1	Kolod
72	80	1	Kolod
12	70	1	Kolod
92	50	1	Kolod
68	20	1	Kolod
28	95	1	Kolod
52	25	1	Kolod
64	30	1	Kolod
64	75	1	Kolod
84	80	1	Kolod
84	85	1	Kolod
40	5	1	Kolod
72	35	1	Kolod
36	20	1	Kolod
32	25	1	Kolod
44	80	1	Kolod
28	70	1	Kolod
88	60	1	Kolod
8	90	1	Kolod
84	25	1	Kolod
40	60	1	Kolod
80	70	1	Kolod
32	60	1	Kolod
52	60	1	Kolod
64	10	1	Kolod
64	80	1	Kolod
36	75	1	Kolod
56	30	1	Kolod
96	80	1	Kolod
76	90	1	Kolod
80	45	1	Kolod
52	95	1	Kolod
24	50	1	Kolod
68	40	1	Kolod
16	30	1	Kolod
24	10	1	Kolod
60	65	1	Kolod
40	80	1	Kolod
76	45	1	Kolod
20	70	1	Kolod
92	25	1	Kolod
20	45	1	Kolod
72	10	1	Kolod
60	40	1	Kolod
96	75	1	Kolod
88	15	1	Kolod
96	55	1	Kolod
8	35	1	Kolod
72	90	1	Kolod
64	45	1	Kolod
40	30	1	Kolod
40	15	1	Kolod
84	40	1	Kolod
48	5	1	Kolod
80	100	1	Kolod
52	70	1	Kolod
16	25	1	Kolod
12	10	1	Kolod
44	40	1	Kolod
36	45	1	Kolod
92	20	1	Kolod
88	85	1	Kolod
36	50	1	Kolod
44	20	1	Kolod
16	20	1	Kolod
92	100	1	Kolod
72	55	1	Kolod
32	65	1	Kolod
80	60	1	Kolod
88	30	1	Kolod
84	75	1	Kolod
40	45	1	Kolod
84	35	1	Kolod
48	65	1	Kolod
32	50	1	Kolod
80	55	1	Kolod
40	10	1	Kolod
92	10	1	Kolod
96	30	1	Kolod
76	30	1	Kolod
8	25	1	Kolod
16	35	1	Kolod
80	80	1	Kolod
32	15	1	Kolod
56	100	1	Kolod
72	75	1	Kolod
60	80	1	Kolod
52	5	1	Kolod
32	85	1	Kolod
32	90	1	Kolod
24	85	1	Kolod
84	95	1	Kolod
8	50	1	Kolod
48	20	1	Kolod
68	80	1	Kolod
48	35	1	Kolod
44	55	1	Kolod
76	100	1	Kolod
80	65	1	Kolod
76	25	1	Kolod
68	100	1	Kolod
12	45	1	Kolod
24	90	1	Kolod
12	20	1	Kolod
60	25	1	Kolod
12	85	1	Kolod
40	55	1	Kolod
64	25	1	Kolod
80	75	1	Kolod
8	60	1	Kolod
44	90	1	Kolod
64	100	1	Kolod
32	45	1	Kolod
32	10	1	Kolod
28	20	1	Kolod
32	40	1	Kolod
40	85	1	Kolod
56	35	1	Kolod
24	80	1	Kolod
36	40	1	Kolod
24	65	1	Kolod
24	60	1	Kolod
8	70	1	Kolod
24	5	1	Kolod
32	80	1	Kolod
96	15	1	Kolod
52	90	1	Kolod
52	80	1	Kolod
12	15	1	Kolod
24	55	1	Kolod
80	10	1	Kolod
72	100	1	Kolod
40	75	1	Kolod
96	10	1	Kolod
72	50	1	Kolod
40	95	1	Kolod
16	90	1	Kolod
36	10	1	Kolod
20	85	1	Kolod
88	95	1	Kolod
64	5	1	Kolod
12	90	1	Kolod
44	60	1	Kolod
40	50	1	Kolod
44	65	1	Kolod
60	20	1	Kolod
36	60	1	Kolod
24	20	1	Kolod
88	100	1	Kolod
68	95	1	Kolod
72	95	1	Kolod
84	15	1	Kolod
92	5	1	Kolod
88	50	1	Kolod
92	45	1	Kolod
84	55	1	Kolod
48	50	1	Kolod
36	80	1	Kolod
32	30	1	Kolod
60	10	1	Kolod
12	35	1	Kolod
32	20	1	Kolod
32	95	1	Kolod
80	30	1	Kolod
48	30	1	Kolod
44	15	1	Kolod
44	45	1	Kolod
92	95	1	Kolod
76	95	1	Kolod
36	5	1	Kolod
96	100	1	Kolod
84	45	1	Kolod
36	65	1	Kolod
60	15	1	Kolod
84	70	1	Kolod
60	60	1	Kolod
48	25	1	Kolod
96	35	1	Kolod
40	70	1	Kolod
52	40	1	Kolod
28	30	1	Kolod
16	55	1	Kolod
56	5	1	Kolod
56	50	1	Kolod
76	65	1	Kolod
64	15	1	Kolod
32	70	1	Kolod
36	30	1	Kolod
44	95	1	Kolod
20	80	1	Kolod
68	85	1	Kolod
60	85	1	Kolod
88	75	1	Kolod
8	20	1	Kolod
28	80	1	Kolod
92	60	1	Kolod
68	35	1	Kolod
96	70	1	Kolod
28	75	1	Kolod
28	5	1	Kolod
68	15	1	Kolod
72	45	1	Kolod
24	40	1	Kolod
96	85	1	Kolod
20	5	1	Kolod
68	45	1	Kolod
36	25	1	Kolod
40	90	1	Kolod
68	5	1	Kolod
92	85	1	Kolod
64	50	1	Kolod
8	5	1	Kolod
64	85	1	Kolod
36	85	1	Kolod
80	15	1	Kolod
24	15	1	Kolod
52	100	1	Kolod
68	30	1	Kolod
56	45	1	Kolod
20	55	1	Kolod
32	100	1	Kolod
24	45	1	Kolod
92	70	1	Kolod
28	35	1	Kolod
76	10	1	Kolod
48	85	1	Kolod
12	100	1	Kolod
40	35	1	Kolod
84	20	1	Kolod
76	80	1	Kolod
16	40	1	Kolod
24	35	1	Kolod
52	75	1	Kolod
52	20	1	Kolod
24	70	1	Kolod
52	15	1	Kolod
92	40	1	Kolod
80	25	1	Kolod
28	25	1	Kolod
52	65	1	Kolod
24	100	1	Kolod
56	80	1	Kolod
8	55	1	Kolod
76	85	1	Kolod
60	95	1	Kolod
72	25	1	Kolod
8	65	1	Kolod
56	75	1	Kolod
16	5	1	Kolod
96	20	1	Kolod
96	90	1	Kolod
88	20	1	Kolod
52	45	1	Kolod
56	15	1	Kolod
96	40	1	Kolod
28	55	1	Kolod
8	85	1	Kolod
76	5	1	Kolod
76	15	1	Kolod
8	100	1	Kolod
68	75	1	Kolod
72	15	1	Kolod
12	80	1	Kolod
44	100	1	Kolod
48	100	1	Kolod
60	45	1	Kolod
12	40	1	Kolod
36	15	1	Kolod
64	20	1	Kolod
88	25	1	Kolod
76	75	1	Kolod
88	10	1	Kolod
16	50	1	Kolod
56	60	1	Kolod
76	70	1	Kolod
92	90	1	Kolod
12	65	1	Kolod
52	30	1	Kolod
88	70	1	Kolod
84	60	1	Kolod
8	80	1	Kolod
76	60	1	Kolod
76	35	1	Kolod
32	5	1	Kolod
44	70	1	Kolod
88	5	1	Kolod
56	10	1	Kolod
92	15	1	Kolod
60	35	1	Kolod
24	30	1	Kolod
48	45	1	Kolod
16	10	1	Kolod
48	10	1	Kolod
20	20	1	Kolod
12	75	1	Kolod
28	50	1	Kolod
72	70	1	Kolod
68	25	1	Kolod
96	95	1	Kolod
8	75	1	Kolod
80	40	1	Kolod
52	10	1	Kolod
88	45	1	Kolod
96	65	1	Kolod
28	15	1	Kolod
88	65	1	Kolod
48	95	1	Kolod
76	50	1	Kolod
8	10	1	Kolod
68	90	1	Kolod
80	85	1	Kolod
20	50	1	Kolod
48	70	1	Kolod
20	100	1	Kolod
80	95	1	Kolod
64	95	1	Kolod
92	80	1	Kolod
12	25	1	Kolod
72	85	1	Kolod
84	10	1	Kolod
20	25	1	Kolod
84	5	1	Kolod
92	65	1	Kolod
32	55	1	Kolod
64	35	1	Kolod
12	55	1	Kolod
88	80	1	Kolod
76	40	1	Kolod
28	45	1	Kolod
20	10	1	Kolod
68	65	1	Kolod
12	5	1	Kolod
60	30	1	Kolod
36	100	1	Kolod
20	95	1	Kolod
60	90	1	Kolod
96	5	1	Kolod
48	80	1	Kolod
76	20	1	Kolod
12	50	1	Kolod
20	40	1	Kolod
68	50	1	Kolod
84	100	1	Kolod
28	60	1	Kolod
28	10	1	Kolod
68	70	1	Kolod
60	75	1	Kolod
72	60	1	Kolod
36	90	1	Kolod
12	95	1	Kolod
56	65	1	Kolod
12	60	1	Kolod
72	65	1	Kolod
28	90	1	Kolod
40	100	1	Kolod
88	55	1	Kolod
88	40	1	Kolod
20	75	1	Kolod
64	40	1	Kolod
40	25	1	Kolod
40	40	1	Kolod
48	40	1	Kolod
52	35	1	Kolod
72	5	1	Kolod
36	70	1	Kolod
88	90	1	Kolod
56	55	1	Kolod
60	5	1	Kolod
16	95	1	Kolod
84	65	1	Kolod
72	20	1	Kolod
88	35	1	Kolod
32	35	1	Kolod
44	35	1	Kolod
16	75	1	Kolod
64	55	1	Kolod
40	20	1	Kolod
68	10	1	Kolod
8	45	1	Kolod
20	90	1	Kolod
92	30	1	Kolod
92	55	1	Kolod
36	95	1	Kolod
44	25	1	Kolod
16	100	1	Kolod
80	50	1	Kolod
28	65	1	Kolod
36	35	1	Kolod
44	50	1	Kolod
96	50	1	Kolod
96	25	1	Kolod
84	90	1	Kolod
8	95	1	Kolod
8	15	1	Kolod
68	55	1	Kolod
44	10	1	Kolod
48	60	1	Kolod
24	25	1	Kolod
68	60	1	Kolod
12	60	0.872	Buettner
68	35	0.361	Buettner
84	25	0.243	Buettner
60	40	0.375	Buettner
52	45	0.361	Buettner
44	20	0.432	Buettner
28	85	0.815	Buettner
76	100	0.18	Buettner
20	5	0.903	Buettner
60	95	0.279	Buettner
72	80	0.303	Buettner
32	55	0.918	Buettner
92	80	0.22	Buettner
36	25	0.564	Buettner
96	30	0.1	Buettner
24	100	0.887	Buettner
20	60	0.857	Buettner
88	75	0.164	Buettner
48	20	0.353	Buettner
92	85	0.238	Buettner
32	85	0.77	Buettner
32	5	0.887	Buettner
88	20	0.356	Buettner
12	20	0.903	Buettner
92	60	0.255	Buettner
76	95	0.334	Buettner
44	40	0.345	Buettner
64	15	0.397	Buettner
16	65	0.934	Buettner
48	35	0.254	Buettner
44	15	0.256	Buettner
68	45	0.601	Buettner
48	60	0.241	Buettner
60	30	0.28	Buettner
80	95	0.295	Buettner
64	20	0.236	Buettner
92	90	0.253	Buettner
16	95	0.902	Buettner
24	80	0.872	Buettner
20	100	0.857	Buettner
64	25	0.214	Buettner
68	55	0.371	Buettner
16	80	0.872	Buettner
76	20	0.261	Buettner
20	50	0.902	Buettner
96	45	0.001	Buettner
36	45	0.763	Buettner
64	10	0.38	Buettner
76	40	0.174	Buettner
68	5	0.392	Buettner
40	65	0.843	Buettner
76	55	0.174	Buettner
52	50	0.824	Buettner
36	80	0.359	Buettner
56	35	0.205	Buettner
68	25	0.294	Buettner
56	30	0.359	Buettner
20	95	0.872	Buettner
72	95	0.238	Buettner
20	15	0.493	Buettner
72	5	0.294	Buettner
32	20	0.918	Buettner
52	95	0.52	Buettner
92	55	0.217	Buettner
88	100	0.263	Buettner
20	70	0.872	Buettner
8	10	0.887	Buettner
48	25	0.237	Buettner
36	95	0.327	Buettner
28	80	0.478	Buettner
16	10	0.918	Buettner
92	100	0.107	Buettner
40	95	0.839	Buettner
20	45	0.888	Buettner
60	85	0.331	Buettner
60	75	0.43	Buettner
12	5	0.857	Buettner
84	100	0.317	Buettner
88	70	0.329	Buettner
76	80	0.217	Buettner
84	35	0.002	Buettner
80	35	0.191	Buettner
60	65	0.281	Buettner
12	75	0.903	Buettner
64	35	0.136	Buettner
80	15	0.277	Buettner
20	65	0.711	Buettner
12	90	0.872	Buettner
52	100	0.382	Buettner
24	55	0.935	Buettner
20	90	0.902	Buettner
20	85	0.888	Buettner
8	5	0.872	Buettner
92	65	0.194	Buettner
72	70	0.321	Buettner
28	95	0.769	Buettner
56	95	0.239	Buettner
24	50	0.887	Buettner
96	5	0.287	Buettner
20	75	0.857	Buettner
60	10	0.872	Buettner
8	35	0.903	Buettner
84	90	0.306	Buettner
44	35	0.464	Buettner
68	80	0.281	Buettner
48	65	0.843	Buettner
88	55	0.271	Buettner
24	5	0.857	Buettner
52	5	0.715	Buettner
20	35	0.888	Buettner
52	80	0.671	Buettner
20	40	0.95	Buettner
32	30	0.783	Buettner
44	25	0.245	Buettner
36	55	0.486	Buettner
24	25	0.934	Buettner
68	40	0.198	Buettner
56	85	0.287	Buettner
8	75	0.887	Buettner
32	75	0.84	Buettner
36	40	0.393	Buettner
48	90	0.498	Buettner
20	10	0.73	Buettner
84	50	0.147	Buettner
16	50	0.904	Buettner
68	90	0.233	Buettner
12	25	0.903	Buettner
48	55	0.329	Buettner
96	40	0.006	Buettner
40	100	0.383	Buettner
72	30	0.351	Buettner
32	65	0.842	Buettner
20	25	0.95	Buettner
72	65	0.345	Buettner
20	20	0.934	Buettner
72	50	0.005	Buettner
84	65	0.058	Buettner
12	85	0.887	Buettner
36	75	0.686	Buettner
36	90	0.858	Buettner
52	65	0.679	Buettner
72	55	0.134	Buettner
52	15	0.202	Buettner
80	40	0.231	Buettner
68	100	0.2	Buettner
36	50	0.95	Buettner
36	5	0.316	Buettner
88	10	0.001	Buettner
84	45	0.209	Buettner
40	85	0.766	Buettner
16	15	0.918	Buettner
48	50	0.439	Buettner
44	80	0.49	Buettner
8	45	0.903	Buettner
88	15	0.264	Buettner
64	30	0.335	Buettner
52	70	0.39	Buettner
92	75	0.19	Buettner
12	100	0.871	Buettner
76	30	0	Buettner
52	10	0.358	Buettner
60	20	0.281	Buettner
80	85	0.32	Buettner
92	95	0.06	Buettner
80	55	0.275	Buettner
72	60	0.183	Buettner
80	30	0.294	Buettner
96	15	0.261	Buettner
40	45	0.441	Buettner
44	60	0.526	Buettner
24	90	0.872	Buettner
76	70	0.25	Buettner
84	10	0.145	Buettner
80	45	0.182	Buettner
56	100	0.613	Buettner
28	50	0.644	Buettner
40	10	0.776	Buettner
56	90	0.292	Buettner
68	50	0.144	Buettner
72	45	0.227	Buettner
96	60	0.143	Buettner
84	30	0.344	Buettner
96	10	0.326	Buettner
76	85	0.334	Buettner
60	60	0.271	Buettner
28	75	0.873	Buettner
84	20	0.309	Buettner
88	40	0.272	Buettner
96	25	0.281	Buettner
36	35	0.682	Buettner
96	65	0.294	Buettner
12	65	0.872	Buettner
48	5	0.619	Buettner
88	85	0.219	Buettner
72	100	0.228	Buettner
28	10	0.637	Buettner
8	85	0.902	Buettner
52	20	0.35	Buettner
32	10	0.748	Buettner
8	30	0.918	Buettner
8	25	0.918	Buettner
28	65	0.872	Buettner
40	80	0.682	Buettner
12	50	0.918	Buettner
44	30	0.903	Buettner
92	20	0.321	Buettner
52	75	0.451	Buettner
36	85	0.722	Buettner
28	90	0.754	Buettner
24	15	0.887	Buettner
88	95	0.266	Buettner
80	50	0.002	Buettner
88	25	0.275	Buettner
76	15	0.304	Buettner
68	70	0.139	Buettner
68	85	0.365	Buettner
76	5	0.127	Buettner
32	35	0.934	Buettner
96	75	0.067	Buettner
48	40	0.336	Buettner
72	20	0.215	Buettner
96	80	0.214	Buettner
32	70	0.904	Buettner
84	15	0.288	Buettner
52	40	0.233	Buettner
32	80	0.775	Buettner
92	50	0.019	Buettner
12	80	0.857	Buettner
16	100	0.887	Buettner
12	95	0.903	Buettner
88	50	0.251	Buettner
60	55	0.218	Buettner
36	10	0.392	Buettner
20	80	0.804	Buettner
8	60	0.903	Buettner
28	35	0.902	Buettner
80	65	0.104	Buettner
56	20	0.267	Buettner
48	70	0.384	Buettner
24	95	0.887	Buettner
16	30	0.95	Buettner
28	5	0.871	Buettner
72	75	0.353	Buettner
92	10	0.225	Buettner
40	50	0.888	Buettner
16	45	0.934	Buettner
52	35	0.431	Buettner
80	70	0.128	Buettner
72	15	0.176	Buettner
8	15	0.918	Buettner
40	5	0.652	Buettner
32	100	0.494	Buettner
36	100	0.712	Buettner
48	100	0.72	Buettner
12	35	0.918	Buettner
32	95	0.625	Buettner
80	25	0.328	Buettner
40	25	0.542	Buettner
64	45	0.129	Buettner
16	75	0.857	Buettner
8	20	0.918	Buettner
72	85	0.208	Buettner
32	50	0.709	Buettner
16	90	0.888	Buettner
48	80	0.637	Buettner
36	20	0.804	Buettner
8	95	0.887	Buettner
44	55	0.247	Buettner
20	30	0.872	Buettner
68	75	0.245	Buettner
80	75	0.22	Buettner
76	90	0.138	Buettner
8	65	0.872	Buettner
80	20	0.218	Buettner
80	5	0.351	Buettner
80	80	0.276	Buettner
40	60	0.772	Buettner
28	60	0.903	Buettner
92	35	0.293	Buettner
64	70	0.376	Buettner
20	55	0.934	Buettner
44	50	0.31	Buettner
60	15	0.71	Buettner
12	70	0.887	Buettner
40	90	0.744	Buettner
68	10	0.344	Buettner
16	40	0.887	Buettner
80	100	0.325	Buettner
96	50	0.159	Buettner
64	75	0.41	Buettner
36	15	0.873	Buettner
76	50	0.319	Buettner
88	35	0.17	Buettner
56	75	0.544	Buettner
12	55	0.888	Buettner
24	70	0.887	Buettner
40	35	0.375	Buettner
24	35	0.934	Buettner
96	20	0.008	Buettner
8	55	0.888	Buettner
92	45	0.214	Buettner
56	65	0.356	Buettner
56	40	0.551	Buettner
88	90	0.209	Buettner
84	75	0.278	Buettner
28	40	0.872	Buettner
44	90	0.654	Buettner
8	40	0.903	Buettner
84	55	0.255	Buettner
64	60	0.269	Buettner
44	65	0.787	Buettner
12	40	0.903	Buettner
32	15	0.713	Buettner
92	15	0.069	Buettner
88	5	0.307	Buettner
68	15	0.353	Buettner
32	45	0.685	Buettner
64	40	0.364	Buettner
40	30	0.439	Buettner
92	30	0.144	Buettner
92	5	0.325	Buettner
48	85	0.341	Buettner
28	15	0.717	Buettner
88	30	0.005	Buettner
56	25	0.486	Buettner
24	20	0.872	Buettner
96	95	0.168	Buettner
40	70	0.225	Buettner
48	95	0.347	Buettner
56	45	0.305	Buettner
80	90	0.212	Buettner
28	20	0.873	Buettner
72	35	0.694	Buettner
76	60	0.238	Buettner
64	90	0.204	Buettner
8	80	0.903	Buettner
44	5	0.918	Buettner
24	40	0.919	Buettner
24	10	0.903	Buettner
84	85	0.271	Buettner
56	60	0.209	Buettner
52	25	0.374	Buettner
32	60	0.903	Buettner
88	65	0.209	Buettner
84	80	0.072	Buettner
56	15	0.415	Buettner
32	90	0.841	Buettner
16	20	0.934	Buettner
68	30	0.374	Buettner
56	5	0.298	Buettner
72	25	0.284	Buettner
64	65	0.301	Buettner
68	20	0.812	Buettner
16	70	0.887	Buettner
40	75	0.756	Buettner
84	60	0.096	Buettner
12	15	0.903	Buettner
84	5	0.281	Buettner
64	5	0.289	Buettner
92	25	0.186	Buettner
76	45	0.343	Buettner
12	10	0.918	Buettner
8	50	0.918	Buettner
28	70	0.801	Buettner
16	55	0.872	Buettner
56	70	0.296	Buettner
36	60	0.412	Buettner
32	25	0.711	Buettner
60	25	0.429	Buettner
52	55	0.354	Buettner
12	30	0.918	Buettner
40	40	0.309	Buettner
72	10	0.374	Buettner
16	35	0.934	Buettner
60	50	0.269	Buettner
96	85	0.027	Buettner
48	45	0.206	Buettner
44	85	0.41	Buettner
28	45	0.95	Buettner
80	60	0.383	Buettner
64	50	0.177	Buettner
16	85	0.887	Buettner
44	100	0.437	Buettner
64	95	0.355	Buettner
24	60	0.95	Buettner
28	55	0.447	Buettner
8	100	0.887	Buettner
76	65	0.174	Buettner
60	100	0.352	Buettner
88	60	0.312	Buettner
44	45	0.261	Buettner
24	30	0.903	Buettner
28	100	0.825	Buettner
92	40	0.168	Buettner
24	65	0.744	Buettner
28	25	0.934	Buettner
60	45	0.319	Buettner
48	10	0.934	Buettner
96	55	0.198	Buettner
36	65	0.791	Buettner
84	70	0.32	Buettner
76	75	0.258	Buettner
84	40	0.066	Buettner
92	70	0.105	Buettner
56	80	0.529	Buettner
52	90	0.324	Buettner
56	55	0.287	Buettner
72	40	0.244	Buettner
76	10	0.258	Buettner
24	85	0.798	Buettner
36	30	0.763	Buettner
60	90	0.39	Buettner
24	75	0.857	Buettner
96	90	0.308	Buettner
16	5	0.872	Buettner
56	10	0.254	Buettner
72	90	0.283	Buettner
84	95	0.341	Buettner
48	30	0.48	Buettner
52	30	0.364	Buettner
44	75	0.888	Buettner
88	45	0.212	Buettner
16	25	0.95	Buettner
60	35	0.704	Buettner
36	70	0.603	Buettner
64	80	0.326	Buettner
68	60	0.108	Buettner
40	15	0.168	Buettner
40	20	0.873	Buettner
64	85	0.297	Buettner
48	75	0.723	Buettner
52	60	0.308	Buettner
16	60	0.935	Buettner
64	100	0.232	Buettner
96	70	0.167	Buettner
24	45	0.757	Buettner
96	35	0.289	Buettner
76	35	0.007	Buettner
40	55	0.488	Buettner
44	10	0.257	Buettner
76	25	0.361	Buettner
8	70	0.887	Buettner
88	80	0.14	Buettner
60	5	0.144	Buettner
52	85	0.494	Buettner
28	30	0.843	Buettner
48	15	0.298	Buettner
32	40	0.747	Buettner
68	95	0.427	Buettner
56	50	0.249	Buettner
12	45	0.918	Buettner
8	90	0.887	Buettner
60	80	0.326	Buettner
64	55	0.165	Buettner
68	65	0.369	Buettner
60	70	0.282	Buettner
44	70	0.334	Buettner
80	10	0.145	Buettner
44	95	0.664	Buettner
96	100	0.187	Buettner
