# Supplementary material for: scMINER: a mutual information-based framework for clustering and hidden driver inference from single-cell transcriptomics data
Source: Nat Commun. 2025 May 8;16:4305. doi: 10.1038/s41467-025-59620-6 (PMC12062461; doi:10.1038/s41467-025-59620-6)
Supplement: Supplementary file 4 — Source Data [file 41467_2025_59620_MOESM4_ESM.zip › SourceData/Source_Data_Figure_S4.xlsx]

## Sheet: Figure_S4a,b
Dataset	Method	Runing_Time	Peak_Memory
Yan	scMINER	26 sec.	0.18 GB
Goolam	scMINER	55 sec.	0.27 GB
Buettner	scMINER	52 sec.	0.27 GB
Pollen	scMINER	58 sec.	0.24 GB
Chung	scMINER	66 sec.	0.29 GB
Usoskin	scMINER	152 sec.	0.37 GB
Kolod	scMINER	234 sec.	0.35 GB
Klein	scMINER	3112 sec.	0.85 GB
Zeisel	scMINER	145 sec.	0.9 GB
PBMC14K	scMINER	336 sec.	2.39 GB
Yan	Seurat	42 sec.	1.14 GB
Goolam	Seurat	66 sec.	1.13 GB
Buettner	Seurat	65 sec.	1.04 GB
Pollen	Seurat	59 sec.	1.07 GB
Chung	Seurat	64 sec.	1.12 GB
Usoskin	Seurat	64 sec.	1.28 GB
Kolod	Seurat	85 sec.	1.34 GB
Klein	Seurat	136 sec.	2.9 GB
Zeisel	Seurat	94 sec.	1.79 GB
PBMC14K	Seurat	137 sec.	3.63 GB
Yan	SC3s	27 sec.	0.43 GB
Goolam	SC3s	67 sec.	0.51 GB
Buettner	SC3s	67 sec.	0.51 GB
Pollen	SC3s	60 sec.	0.48 GB
Chung	SC3s	63 sec.	0.51 GB
Usoskin	SC3s	50 sec.	0.43 GB
Kolod	SC3s	70 sec.	0.53 GB
Klein	SC3s	79 sec.	0.55 GB
Zeisel	SC3s	46 sec.	0.56 GB
PBMC14K	SC3s	287 sec.	1.79 GB
Yan	Scanpy	34 sec.	0.32 GB
Goolam	Scanpy	35 sec.	0.31 GB
Buettner	Scanpy	35 sec.	0.34 GB
Pollen	Scanpy	35 sec.	0.33 GB
Chung	Scanpy	35 sec.	0.32 GB
Usoskin	Scanpy	34 sec.	0.33 GB
Kolod	Scanpy	36 sec.	0.32 GB
Klein	Scanpy	43 sec.	0.39 GB
Zeisel	Scanpy	42 sec.	0.4 GB
PBMC14K	Scanpy	195 sec.	1.26 GB
Yan	scVI	62 sec.	0.52 GB
Goolam	scVI	92 sec.	0.51 GB
Buettner	scVI	92 sec.	0.56 GB
Pollen	scVI	399 sec.	0.55 GB
Chung	scVI	129 sec.	0.6 GB
Usoskin	scVI	370 sec.	0.6 GB
Kolod	scVI	273 sec.	0.55 GB
Klein	scVI	1946 sec.	0.96 GB
Zeisel	scVI	241 sec.	0.65 GB
PBMC14K	scVI	1444 sec.	1.12 GB
Yan	scDeepCluster	192 sec.	0.81 GB
Goolam	scDeepCluster	713 sec.	1.46 GB
Buettner	scDeepCluster	846 sec.	2.49 GB
Pollen	scDeepCluster	859 sec.	1.92 GB
Chung	scDeepCluster	201 sec.	0.95 GB
Usoskin	scDeepCluster	793 sec.	1.24 GB
Kolod	scDeepCluster	149 sec.	1.04 GB
Klein	scDeepCluster	7854 sec.	3.35 GB
Zeisel	scDeepCluster	431 sec.	1.62 GB
PBMC14K	scDeepCluster	1472 sec.	6.59 GB

## Sheet: Figure_S4c
Dataset	Method	Runing_Time	Peak_Memory
HMC76K	scMINER	0.7 hrs	27.7 GB
Covid97K	scMINER	1.3 hrs	26.6 GB
Covid650K	scMINER	13 hrs	204.4 GB
HMC76K	Seurat	0.3 hrs	59.9 GB
Covid97K	Seurat	0.2 hrs	13.6 GB
Covid650K	Seurat	1.1 hrs	74.8 GB
HMC76K	SC3s	0.3 hrs	18.2 GB
Covid97K	SC3s	0.4 hrs	2.8 GB
Covid650K	SC3s	7.6 hrs	16 GB
HMC76K	Scanpy	0.1 hrs	27.3 GB
Covid97K	Scanpy	0.1 hrs	2.7 GB
Covid650K	Scanpy	0.5 hrs	15.1 GB
HMC76K	scVI	0.4 hrs	27.4 GB
Covid97K	scVI	0.4 hrs	2.7 GB
Covid650K	scVI	4.7 hrs	15 GB
HMC76K	scDeepCluster	9 hrs	111.4 GB
Covid97K	scDeepCluster	2.5 hrs	115.1 GB
Covid650K	scDeepCluster	89.9 hrs	869.2 GB
