# Supplementary material for: scMINER: a mutual information-based framework for clustering and hidden driver inference from single-cell transcriptomics data
Source: Nat Commun. 2025 May 8;16:4305. doi: 10.1038/s41467-025-59620-6 (PMC12062461; doi:10.1038/s41467-025-59620-6)
Supplement: Supplementary file 4 — Source Data [file 41467_2025_59620_MOESM4_ESM.zip › SourceData/Source_Data_Figure_S6.xlsx]

## Sheet: Figure_S6a
Method	Cluster_Label	True_Label	Percentage
SC3s	1	B	0
SC3s	2	B	100
SC3s	1	CD4TN	68
SC3s	2	CD4TN	0
SC3s	3	CD4TN	0
SC3s	5	CD4TN	1
SC3s	6	CD4TN	2
SC3s	1	CD4TCM	9
SC3s	3	CD4TCM	0
SC3s	5	CD4TCM	0
SC3s	6	CD4TCM	50
SC3s	1	CD4Treg	15
SC3s	6	CD4Treg	47
SC3s	7	CD4Treg	0
SC3s	1	CD8TN	8
SC3s	2	CD8TN	0
SC3s	5	CD8TN	99
SC3s	6	CD8TN	1
SC3s	2	Monocyte	0
SC3s	3	Monocyte	0
SC3s	4	Monocyte	100
SC3s	5	Monocyte	0
SC3s	6	Monocyte	0
SC3s	7	Monocyte	100
SC3s	1	NK	0
SC3s	3	NK	100
SC3s	4	NK	0
SC3s	5	NK	0
SC3s	6	NK	0
Scanpy	3	B	0
Scanpy	5	B	100
Scanpy	1	CD4TN	1
Scanpy	2	CD4TN	73
Scanpy	3	CD4TN	3
Scanpy	4	CD4TN	0
Scanpy	5	CD4TN	0
Scanpy	7	CD4TN	40
Scanpy	1	CD4TCM	55
Scanpy	2	CD4TCM	3
Scanpy	3	CD4TCM	3
Scanpy	4	CD4TCM	0
Scanpy	7	CD4TCM	40
Scanpy	1	CD4Treg	43
Scanpy	2	CD4Treg	21
Scanpy	3	CD4Treg	0
Scanpy	4	CD4Treg	0
Scanpy	6	CD4Treg	0
Scanpy	7	CD4Treg	10
Scanpy	1	CD8TN	1
Scanpy	2	CD8TN	3
Scanpy	3	CD8TN	93
Scanpy	5	CD8TN	0
Scanpy	1	Monocyte	0
Scanpy	3	Monocyte	0
Scanpy	4	Monocyte	0
Scanpy	5	Monocyte	0
Scanpy	6	Monocyte	100
Scanpy	7	Monocyte	10
Scanpy	1	NK	0
Scanpy	2	NK	0
Scanpy	3	NK	0
Scanpy	4	NK	99
scDeepCluster	4	B	100
scDeepCluster	5	B	0
scDeepCluster	2	CD4TN	70
scDeepCluster	3	CD4TN	0
scDeepCluster	5	CD4TN	1
scDeepCluster	6	CD4TN	0
scDeepCluster	7	CD4TN	16
scDeepCluster	2	CD4TCM	8
scDeepCluster	3	CD4TCM	0
scDeepCluster	5	CD4TCM	59
scDeepCluster	6	CD4TCM	30
scDeepCluster	7	CD4TCM	0
scDeepCluster	1	CD4Treg	0
scDeepCluster	2	CD4Treg	20
scDeepCluster	5	CD4Treg	39
scDeepCluster	6	CD4Treg	70
scDeepCluster	7	CD4Treg	1
scDeepCluster	2	CD8TN	2
scDeepCluster	3	CD8TN	0
scDeepCluster	4	CD8TN	0
scDeepCluster	5	CD8TN	1
scDeepCluster	7	CD8TN	83
scDeepCluster	1	Monocyte	100
scDeepCluster	2	Monocyte	0
scDeepCluster	3	Monocyte	0
scDeepCluster	4	Monocyte	0
scDeepCluster	5	Monocyte	1
scDeepCluster	6	Monocyte	0
scDeepCluster	7	Monocyte	0
scDeepCluster	1	NK	0
scDeepCluster	2	NK	0
scDeepCluster	3	NK	99
scDeepCluster	5	NK	0
scDeepCluster	6	NK	0
scMINER	1	B	0
scMINER	3	B	0
scMINER	5	B	99
scMINER	2	CD4TN	0
scMINER	3	CD4TN	2
scMINER	5	CD4TN	0
scMINER	7	CD4TN	2
scMINER	2	CD4TCM	92
scMINER	3	CD4TCM	4
scMINER	4	CD4TCM	0
scMINER	7	CD4TCM	1
scMINER	2	CD4Treg	4
scMINER	3	CD4Treg	0
scMINER	5	CD4Treg	0
scMINER	7	CD4Treg	96
scMINER	1	CD4TCM	0
scMINER	1	CD4TN	77
scMINER	1	CD4Treg	20
scMINER	2	CD8TN	2
scMINER	3	CD8TN	93
scMINER	4	CD8TN	0
scMINER	5	CD8TN	0
scMINER	7	CD8TN	0
scMINER	1	CD8TN	2
scMINER	1	Monocyte	0
scMINER	2	Monocyte	1
scMINER	5	Monocyte	0
scMINER	6	Monocyte	100
scMINER	7	Monocyte	1
scMINER	1	NK	0
scMINER	2	NK	1
scMINER	3	NK	0
scMINER	4	NK	100
scMINER	5	NK	0
scVI	1	B	0
scVI	5	B	100
scVI	1	CD4TN	72
scVI	2	CD4TN	1
scVI	3	CD4TN	5
scVI	4	CD4TN	0
scVI	5	CD4TN	0
scVI	6	CD4TN	0
scVI	7	CD4TN	3
scVI	1	CD4TCM	5
scVI	2	CD4TCM	69
scVI	3	CD4TCM	2
scVI	4	CD4TCM	0
scVI	7	CD4TCM	19
scVI	1	CD4Treg	18
scVI	2	CD4Treg	27
scVI	3	CD4Treg	1
scVI	6	CD4Treg	0
scVI	7	CD4Treg	78
scVI	1	CD8TN	5
scVI	2	CD8TN	2
scVI	3	CD8TN	92
scVI	4	CD8TN	0
scVI	5	CD8TN	0
scVI	1	Monocyte	0
scVI	2	Monocyte	0
scVI	3	Monocyte	0
scVI	4	Monocyte	0
scVI	5	Monocyte	0
scVI	6	Monocyte	100
scVI	7	Monocyte	0
scVI	1	NK	0
scVI	2	NK	0
scVI	4	NK	99
scVI	6	NK	0

## Sheet: Figure_S6b
Method	True_Label	Cluster_Label	Percentage
SC3s	B	1	0
SC3s	B	2	100
SC3s	CD4TN	1	96
SC3s	CD4TN	2	0
SC3s	CD4TN	3	0
SC3s	CD4TN	5	1
SC3s	CD4TN	6	3
SC3s	CD4TCM	1	13
SC3s	CD4TCM	3	0
SC3s	CD4TCM	5	0
SC3s	CD4TCM	6	86
SC3s	CD4Treg	1	21
SC3s	CD4Treg	6	79
SC3s	CD4Treg	7	0
SC3s	CD8TN	1	11
SC3s	CD8TN	2	0
SC3s	CD8TN	5	88
SC3s	CD8TN	6	1
SC3s	Monocyte	2	0
SC3s	Monocyte	3	0
SC3s	Monocyte	4	66
SC3s	Monocyte	5	0
SC3s	Monocyte	6	1
SC3s	Monocyte	7	33
SC3s	NK	1	0
SC3s	NK	3	99
SC3s	NK	4	0
SC3s	NK	5	0
SC3s	NK	6	1
Scanpy	B	3	0
Scanpy	B	5	100
Scanpy	CD4TN	1	2
Scanpy	CD4TN	2	95
Scanpy	CD4TN	3	3
Scanpy	CD4TN	4	0
Scanpy	CD4TN	5	0
Scanpy	CD4TN	7	0
Scanpy	CD4TCM	1	93
Scanpy	CD4TCM	2	4
Scanpy	CD4TCM	3	3
Scanpy	CD4TCM	4	0
Scanpy	CD4TCM	7	0
Scanpy	CD4Treg	1	72
Scanpy	CD4Treg	2	28
Scanpy	CD4Treg	3	0
Scanpy	CD4Treg	4	0
Scanpy	CD4Treg	6	0
Scanpy	CD4Treg	7	0
Scanpy	CD8TN	1	1
Scanpy	CD8TN	2	4
Scanpy	CD8TN	3	95
Scanpy	CD8TN	5	0
Scanpy	Monocyte	1	1
Scanpy	Monocyte	3	0
Scanpy	Monocyte	4	0
Scanpy	Monocyte	5	0
Scanpy	Monocyte	6	99
Scanpy	Monocyte	7	0
Scanpy	NK	1	0
Scanpy	NK	2	0
Scanpy	NK	3	0
Scanpy	NK	4	99
scVI	B	1	0
scVI	B	5	100
scVI	CD4TN	1	91
scVI	CD4TN	2	2
scVI	CD4TN	3	5
scVI	CD4TN	4	0
scVI	CD4TN	5	0
scVI	CD4TN	6	0
scVI	CD4TN	7	2
scVI	CD4TCM	1	7
scVI	CD4TCM	2	81
scVI	CD4TCM	3	2
scVI	CD4TCM	4	0
scVI	CD4TCM	7	11
scVI	CD4Treg	1	23
scVI	CD4Treg	2	31
scVI	CD4Treg	3	1
scVI	CD4Treg	6	0
scVI	CD4Treg	7	45
scVI	CD8TN	1	6
scVI	CD8TN	2	2
scVI	CD8TN	3	92
scVI	CD8TN	4	0
scVI	CD8TN	5	0
scVI	Monocyte	1	0
scVI	Monocyte	2	0
scVI	Monocyte	3	0
scVI	Monocyte	4	0
scVI	Monocyte	5	0
scVI	Monocyte	6	99
scVI	Monocyte	7	0
scVI	NK	1	0
scVI	NK	2	0
scVI	NK	4	99
scVI	NK	6	0
scDeepCluster	B	4	100
scDeepCluster	B	5	0
scDeepCluster	CD4TN	2	80
scDeepCluster	CD4TN	3	0
scDeepCluster	CD4TN	5	1
scDeepCluster	CD4TN	6	0
scDeepCluster	CD4TN	7	19
scDeepCluster	CD4TCM	2	9
scDeepCluster	CD4TCM	3	0
scDeepCluster	CD4TCM	5	81
scDeepCluster	CD4TCM	6	10
scDeepCluster	CD4TCM	7	0
scDeepCluster	CD4Treg	1	0
scDeepCluster	CD4Treg	2	23
scDeepCluster	CD4Treg	5	53
scDeepCluster	CD4Treg	6	23
scDeepCluster	CD4Treg	7	1
scDeepCluster	CD8TN	2	2
scDeepCluster	CD8TN	3	0
scDeepCluster	CD8TN	4	0
scDeepCluster	CD8TN	5	1
scDeepCluster	CD8TN	7	97
scDeepCluster	Monocyte	1	99
scDeepCluster	Monocyte	2	0
scDeepCluster	Monocyte	3	0
scDeepCluster	Monocyte	4	0
scDeepCluster	Monocyte	5	1
scDeepCluster	Monocyte	6	0
scDeepCluster	Monocyte	7	0
scDeepCluster	NK	1	0
scDeepCluster	NK	2	0
scDeepCluster	NK	3	99
scDeepCluster	NK	5	0
scDeepCluster	NK	6	0

## Sheet: Figure_S6c
Method	Cluster_Label	True_Label	Percentage
SC3s	6	CD4+ TCM	50
SC3s	6	CD4+ Treg	47
Scanpy	1	CD4+ TCM	55
Scanpy	1	CD4+ Treg	43
scVI	2	CD4+ TCM	69
scVI	2	CD4+ Treg	27
scVI	7	CD4+ TCM	19
scVI	7	CD4+ Treg	78
scDeepCluster	5	CD4+ TCM	59
scDeepCluster	5	CD4+ Treg	39
scDeepCluster	6	CD4+ TCM	30
scDeepCluster	6	CD4+ Treg	70

## Sheet: Figure_S6d
CD4Treg						CD4TCM
True_Label	scMINER	SC3s	Scanpy	scVI	scDeepCluster	True_Label	scMINER	SC3s	Scanpy	scVI	scDeepCluster
AGCATGACCGTACA	AGGTACTGGCGGAA	AGGTACTGGCGGAA	AGGTACTGGCGGAA	CTAGGCCTCCCTCA	AGGTACTGGCGGAA	ATACCTTGGGACGA	TAGAATTGCATTGG	AGGTACTGGCGGAA	AGGTACTGGCGGAA	AGGTACTGGCGGAA	AGAACAGAGCTTAG
AAACTTGATTAGGC	ATGATATGGAGGTG	ATGATATGGAGGTG	ATGATATGGAGGTG	TATAAGTGCAGATC	CACACCTGCAACTG	AAGCCTGAGTTGGT	CCAGCGGATCATTC	ATGATATGGAGGTG	ATGATATGGAGGTG	TATAAGTGTGCAGT	CAGGGCACTCTTCA
CGCATAGAAAACAG.1	TATAAGTGTGCAGT	TATAAGTGTGCAGT	TATAAGTGTGCAGT	AAGGCTTGTCGATG	TAGTTGCTGAATGA	ACGAACTGGTTCTT	AGTTCTACCCGTAA	TATAAGTGTGCAGT	TATAAGTGTGCAGT	ACGTAGACTCTGGA	ATGATATGGAGGTG
TCTATGTGTGGGAG	ACGTAGACTCTGGA	ACGTAGACTCTGGA	ACGTAGACTCTGGA	CGCATAGAAAACAG.1	CTCAGCTGAAGAGT	TATACCACTTGCTT.1	CAGGGCACTCTTCA	ACGTAGACTCTGGA	ACGTAGACTCTGGA	CGCTACTGGGTGTT	CAAGTTCTCTTACT
CGAAGGGACCAGTA	CTAGGCCTCCCTCA	CTAGGCCTCCCTCA	CTAGGCCTCCCTCA	TCTATGTGTGGGAG	ACAGTTCTCCCTCA	TGAACCGATCGATG	GAGTGTTGGTGTCA	CTAGGCCTCCCTCA	CTAGGCCTCCCTCA	GCCAAATGTTGCAG	TATAAGTGTGCAGT
AATTACGAGACGAG	ACAATCCTTGCAGT	ACAATCCTTGCAGT	ATCTTTCTTGTGAC	AATTACGAGACGAG	ACACCCTGGGTAAA	CGTCAAGATTTCTG	TATCTCGAAGGAGC	ACAATCCTTGCAGT	ATCTTTCTTGTGAC	AGCATGACCGTACA	ACGTAGACTCTGGA
ATACCACTGCATAC.1	TATAAGTGCAGATC	GGATGTTGCTCTCG	ACAATCCTTGCAGT	ACTCCCGAGAATCC	ATAGTTGACTGTGA.1	CGCTACTGGTAAGA	ACGAGTACCTGATG	GGATGTTGCTCTCG	ACAATCCTTGCAGT	CGAAGGGACCAGTA	CTAGGCCTCCCTCA
ACTCCCGAGAATCC	CGCTACTGGGTGTT	TATAAGTGCAGATC	GGATGTTGCTCTCG	AGGGCGCTGTAGCT	CGCAAATGCTCTCG	GGACCTCTTTCCGC	TGCGATGAAAAGTG	TATAAGTGCAGATC	GGATGTTGCTCTCG	TAGTCGGATTTGTC.1	ATACAATGTGTGAC
AGGGCGCTGTAGCT	CCAGCACTTAGACC	CGCTACTGGGTGTT	TATAAGTGCAGATC	CACACCTGCAACTG	AGAAACGACTTGCC	GGCCGAACATGTGC	CCACCTGAAGGCGA	CGCTACTGGGTGTT	TATAAGTGCAGATC	GCTGATGATTTCTG	TATAAGTGCAGATC
CACACCTGCAACTG	CGTGTAGACCGTAA	AAGGCTTGTCGATG	CGCTACTGGGTGTT	TAGTTGCTGAATGA	ATGGGTACGAGACG	CTTACATGGATAGA	GGAGTTACCCTGAA	AAGGCTTGTCGATG	CGCTACTGGGTGTT	CGACCTTGAGGTCT	CGCTACTGGGTGTT
TAGTTGCTGAATGA	TTGGAGACTCGTGA	GCCAAATGTTGCAG	AAGGCTTGTCGATG	CTCAGCTGAAGAGT	GTTTAAGAGATAAG	TAGTAAACTCGATG	ATTCCATGGAGGCA	GCCAAATGTTGCAG	AAGGCTTGTCGATG	ACCACCTGTGCGTA	GTTACTACCTGCTC
TAGTCGGATTTGTC.1	AAGGCTTGTCGATG	CCACGGGACGCCTT	GCCAAATGTTGCAG	CAGTTGGACCACAA	ATAGAACTGCTTAG	TCCTATGAGACGTT	CGACAAACCGACAT	CCACGGGACGCCTT	GCCAAATGTTGCAG	TCGGACCTCGCAAT	AAGGCTTGTCGATG
ACTCTATGATCAGC	TGCGAAACTCGACA	AGCATGACCGTACA	CCACGGGACGCCTT	CTTCACCTCAGGAG	ACGGAACTCTCCAC	AGCGGGCTTTTGGG	ACGCCTTGCAAAGA	AGCATGACCGTACA	CCACGGGACGCCTT	CAAGACACGGCAAG	GCCAAATGTTGCAG
AAGTCTCTATGTCG	GCCAAATGTTGCAG	CGCATAGAAAACAG.1	AGCATGACCGTACA	ACAGTTCTCCCTCA	TCTAGACTAGAAGT	CTTCACCTACCTCC.1	TGATCGGAGACGGA	CGCATAGAAAACAG.1	AGCATGACCGTACA	ATACCGGAGTTGTG	GATTCTACACCTGA
GCTGATGATTTCTG	CCACGGGACGCCTT	TCTATGTGTGGGAG	CGCATAGAAAACAG.1	TAGGTCGATGGATC.1	TAGCGATGATTGGC	GAAACAGAGTTACG	ATCTTTCTTGTGAC	TCTATGTGTGGGAG	CGCATAGAAAACAG.1	ACTTAAGAATCTCT	CATATAGATGACAC
CTCAGCTGAAGAGT	AGCATGACCGTACA	CGAAGGGACCAGTA	CGAAGGGACCAGTA	ACACCCTGGGTAAA	GACCTAGATGTGGT	GTCAACGATGTGGT	AGGAACCTCCCTCA	CGAAGGGACCAGTA	CGAAGGGACCAGTA	TGCACAGATCAAGC	GGTTTACTTCATTC
CAGTTGGACCACAA	CGCATAGAAAACAG.1	AATTACGAGACGAG	AATTACGAGACGAG	ATAGTTGACTGTGA.1	TCCAGAGAACCTTT	GCATCAGATCCTGC	CCAGAAACTCGTGA	AATTACGAGACGAG	AATTACGAGACGAG	CAAGAAGATGCCTC	GGCATATGCCTGTC
CACCGTTGACACTG	TCTATGTGTGGGAG	ACTCCCGAGAATCC	ACTCCCGAGAATCC	CGCAAATGCTCTCG	TTTCCAGATGCCAA	TCGCACACAGCATC	GCAGTTGACGCCTT	ACTCCCGAGAATCC	ACTCCCGAGAATCC	CGAAGTACAGAACA.1	CGCATAGAAAACAG.1
CTTCACCTCAGGAG	CGAAGGGACCAGTA	AGGGCGCTGTAGCT	AGGGCGCTGTAGCT	AGAAACGACTTGCC	CACCTGACCCGTAA	GAGGGTGAGCGATT	GTAGCTGAACCCTC	AGGGCGCTGTAGCT	AGGGCGCTGTAGCT	GGTATCGACGTACA	TCTATGTGTGGGAG
ATCACTTGGGACAG	AATTACGAGACGAG	CACACCTGCAACTG	CACACCTGCAACTG	TTGATCTGGGTGGA	CAGACTGAGGACTT	GGACGCTGCTCATT.1	TAGGTCGAGGAGTG	CACACCTGCAACTG	CACACCTGCAACTG	ACTCGAGACGTAGT	CGAAGGGACCAGTA
ACAGTTCTCCCTCA	ACTCCCGAGAATCC	TAGTTGCTGAATGA	TAGTTGCTGAATGA	ATACGGACGAGATA	TAAGCGTGGTTTCT.1	ATACCTACCTTGGA.1	TCCAGAGAAGCGTT	TAGTTGCTGAATGA	TAGTTGCTGAATGA	GGTGATACAAAACG.1	AATTACGAGACGAG
CGACCTTGAGGTCT	AGGGCGCTGTAGCT	TAGTCGGATTTGTC.1	TAGTCGGATTTGTC.1	ATGGGTACGAGACG	TGGAAGCTTTCGGA	ACTTTGTGCGTAGT	TACACACTGCGGAA	TAGTCGGATTTGTC.1	TAGTCGGATTTGTC.1	AGGGAGTGCCAAGT	ACTCCCGAGAATCC
ACCACCTGTGCGTA	CACACCTGCAACTG	CTCAGCTGAAGAGT	CTCAGCTGAAGAGT	GTTTAAGAGATAAG	CGACGTCTTTGCGA	TGGATCGATTTCAC	ATGAGAGACACTGA	CTCAGCTGAAGAGT	CTCAGCTGAAGAGT	ACTGCCACGCGAAG	AGGGCGCTGTAGCT
TCGGACCTCGCAAT	TAGTTGCTGAATGA	CAGTTGGACCACAA	CAGTTGGACCACAA	ATAGAACTGCTTAG	ATTACCACCTGGAT	GAGTTGTGTGAGCT	CACTGAGATACTCT	CAGTTGGACCACAA	CAGTTGGACCACAA	ATCAGGTGACACAC	TAGTCGGATTTGTC.1
CAAGACACGGCAAG	TAGTCGGATTTGTC.1	CTTCACCTCAGGAG	CTTCACCTCAGGAG	GCGGAGCTCAGAAA	CCACCATGTGTGAC	ATCGCGCTCCTTCG	GTAAGCACATTCCT	CTTCACCTCAGGAG	CTTCACCTCAGGAG	AAAGCCTGCAACCA.1	GCTGATGATTTCTG
TAGGTCGATGGATC.1	AAGTCTCTATGTCG	ACAGTTCTCCCTCA	ACAGTTCTCCCTCA	ACGGAACTCTCCAC	GATAAGGATGTTCT	AGAGAAACTGACTG	ATAGGAGATGGTAC	ACAGTTCTCCCTCA	ACAGTTCTCCCTCA	CTACGGCTGAGGAC	CAGTTGGACCACAA
ACACCCTGGGTAAA	GCTGATGATTTCTG	CGACCTTGAGGTCT	CGACCTTGAGGTCT	TCTAGACTAGAAGT	AGCGTAACTCCTGC	CGGGACTGTATCGG	CACAGATGGTGTAC	CGACCTTGAGGTCT	CGACCTTGAGGTCT	CAACAGACACCTAG	CTTCACCTCAGGAG
ATACCGGAGTTGTG	CTCAGCTGAAGAGT	ACCACCTGTGCGTA	ACCACCTGTGCGTA	CACAGATGGGATCT	CTATGTACAGCAAA	TGTAGTCTCGTAAC	AGAGATGAGCTCCT	ACCACCTGTGCGTA	ACCACCTGTGCGTA	TAGTTCACATTGGC	ATCACTTGGGACAG
CTCGCATGTGGTCA	CAGTTGGACCACAA	TCGGACCTCGCAAT	TCGGACCTCGCAAT	TAGCGATGATTGGC	CTGAACGATCGTTT.1	CCTTCACTAAGGGC	AAGCGTACCATACG	TCGGACCTCGCAAT	TCGGACCTCGCAAT	GCGGCAACACGGGA	CGACCTTGAGGTCT
GCACCTTGTCACGA	CTTCACCTCAGGAG	TAGGTCGATGGATC.1	TAGGTCGATGGATC.1	GACCTAGATGTGGT	AGTGACACTCTATC	CTGAATCTGGACTT	TCTAGACTAGAAGT	TAGGTCGATGGATC.1	TAGGTCGATGGATC.1	ATACCTTGCATCAG	ACCACCTGTGCGTA
TGAAGCACTGATGC	ACAGTTCTCCCTCA	ACACCCTGGGTAAA	ACACCCTGGGTAAA	TCCAGAGAACCTTT	GCAGTCCTAAAAGC	ACTGAGACGAACTC	CACAGATGGGATCT	ACACCCTGGGTAAA	ACACCCTGGGTAAA	AGGAATGACGAATC	TCGGACCTCGCAAT
ACTTAAGAATCTCT	CGACCTTGAGGTCT	ATACCGGAGTTGTG	ATACCGGAGTTGTG	GAGTGGGATGTAGC	TGTAGTCTTGACCA	GCGTATGAAGCTCA	CCACCATGTGTGAC	ATACCGGAGTTGTG	ATACCGGAGTTGTG	AACGTCGACTTGAG	CAAGACACGGCAAG
ATAGTTGACTGTGA.1	TCGGACCTCGCAAT	ACTTAAGAATCTCT	ACTTAAGAATCTCT	TTTCCAGATGCCAA	CGAGGAGAGCGTAT	CGGACCGAGTACAC	GAGATGCTTTCACT	ACTTAAGAATCTCT	ACTTAAGAATCTCT	GACTGATGAGGCGA	TAGGTCGATGGATC.1
CGCAAATGCTCTCG	TAGGTCGATGGATC.1	ATAGTTGACTGTGA.1	ATAGTTGACTGTGA.1	TATGTCACTGTGAC	GCATGTGAAAAAGC	AAATTGACGCGATT	TAGATCCTTATGGC	ATAGTTGACTGTGA.1	ATAGTTGACTGTGA.1	TCCACTCTCTTCTA	ATACCGGAGTTGTG
TGCACAGATCAAGC	ACACCCTGGGTAAA	CGCAAATGCTCTCG	CGCAAATGCTCTCG	ACGTTTACTCTAGG.1	TCTAGTTGAGACTC	CACAGCCTGGGAGT	CGGTACCTCTGGTA	CGCAAATGCTCTCG	CGCAAATGCTCTCG	ACTGTGGATCAGAC	ACTTAAGAATCTCT
AGAAACGACTTGCC	ATACCGGAGTTGTG	TGCACAGATCAAGC	TGCACAGATCAAGC	CACCTGACCCGTAA	GACTCCTGGAGCAG	GAGCGGCTAAACAG	CTATGTACTTCTGT	TGCACAGATCAAGC	TGCACAGATCAAGC	AGGCTAACAAGAGT	TGCACAGATCAAGC
CCCAACACGTTAGC	CTCGCATGTGGTCA	AGAAACGACTTGCC	AGAAACGACTTGCC	ATCAACCTGCGAAG	CACGAAACGGAACG	GGCCGATGCCAATG	CGCCATTGCGTAAC	AGAAACGACTTGCC	AGAAACGACTTGCC	TAGAGCACTACTCT.1	CTTTACGATGTCAG
CCAGGTCTCCTACC	ACTTAAGAATCTCT	CTTTACGATGTCAG	TTGATCTGGGTGGA	CAGACTGAGGACTT	GAGATGCTTTCACT	GCTCACTGAGCCTA	CAGACATGAGCACT	CTTTACGATGTCAG	TTGATCTGGGTGGA	GAGGTTACGTACCA	TTGATCTGGGTGGA
CTTTACGATGTCAG	ATAGTTGACTGTGA.1	TTGATCTGGGTGGA	CAAGAAGATGCCTC	TAAGCGTGGTTTCT.1	TAGATCCTTATGGC	GTGACCCTCCTATT	CGATCAGAACTGGT.1	TTGATCTGGGTGGA	CAAGAAGATGCCTC	TCCGAAGATCGTAG	CAAGAAGATGCCTC
TTGATCTGGGTGGA	CGCAAATGCTCTCG	CAAGAAGATGCCTC	CGAAGTACAGAACA.1	TGGAAGCTTTCGGA	CTTTCAGAGTTACG	GAACCAACTTACCT	TATACCACAGGCGA	CAAGAAGATGCCTC	CGAAGTACAGAACA.1	GACGATTGCCAGTA	CGAAGTACAGAACA.1
CAAGAAGATGCCTC	TGCACAGATCAAGC	CGAAGTACAGAACA.1	GGTATCGACGTACA	CTCAGCTGGGATTC	CGGTACCTCTGGTA	CAGGTAACGTATGC	CCTTTAGAGAGCAG	CGAAGTACAGAACA.1	GGTATCGACGTACA	GAAACCTGTTACTC.1	GGTATCGACGTACA
TGTGACGACGTCTC	AGAAACGACTTGCC	GGTATCGACGTACA	ACTCGAGACGTAGT	CTACGCACAGTGCT	AACTGTCTTAACCG	ACTATCACTAAGGA	TTATGAGAGTGTTG	GGTATCGACGTACA	ACTCGAGACGTAGT	GATACTCTGGACAG	ACTCGAGACGTAGT
TAGTAATGCACTTT	CTTTACGATGTCAG	ACTCGAGACGTAGT	ATACGGACGAGATA	CGACGTCTTTGCGA	TATGAATGTCTTCA	AAATGGGACAATCG	CCACTGTGATCAGC	ACTCGAGACGTAGT	ATACGGACGAGATA	CTCGCATGCCAACA	ATACGGACGAGATA
ATGTTAGATTAGGC	TTGATCTGGGTGGA	ATACGGACGAGATA	GGTGATACAAAACG.1	ATTACCACCTGGAT	GAGGGAACCTCCAC.1	CGAGATTGTAAGCC.1	GCGCATCTCTGTAG	ATACGGACGAGATA	GGTGATACAAAACG.1	TAAAGACTTCTAGG	GGTGATACAAAACG.1
CGAAGTACAGAACA.1	CAAGAAGATGCCTC	GGTGATACAAAACG.1	AGGGAGTGCCAAGT	TCATTGACAACTGC	TGTCAGGACACTCC	CAGAAGCTGTTCTT	CGGCCAGAAACGGG.1	GGTGATACAAAACG.1	AGGGAGTGCCAAGT	AGTCTACTACGACT	AGGGAGTGCCAAGT
GGTATCGACGTACA	CGAAGTACAGAACA.1	AGGGAGTGCCAAGT	ATGGGTACGAGACG	AAACCGTGCGTGTA	GGAGCGCTAGTGTC	GAGTGGGAGCCATA	ATCGAGTGGGGACA	AGGGAGTGCCAAGT	ATGGGTACGAGACG	ACTCAGGAGTCTGA	ACTGCCACGCGAAG
ACTCGAGACGTAGT	GGTATCGACGTACA	ATGGGTACGAGACG	GTTTAAGAGATAAG	TAATCGCTGAGGTG	AGCCGTCTATCTCT	CTCCTACTCATTCT	GGCTCACTGTGTAC	ATGGGTACGAGACG	GTTTAAGAGATAAG	ATCCGCACTTCTTG	ATCAGGTGACACAC
ATACGGACGAGATA	ACTCGAGACGTAGT	ACTGCCACGCGAAG	ATCAGGTGACACAC	CCACCATGTGTGAC	ACGGTAACACTGTG	TATACGCTGTGAGG	GGCTAAACGACGGA	ACTGCCACGCGAAG	ATCAGGTGACACAC	GGCCAGACCTTTAC	GAGCGCACCTACTT
GGTGATACAAAACG.1	ATACGGACGAGATA	GTTTAAGAGATAAG	GAGCGCACCTACTT	ATCACGGATTCGCC	CTAACTACTCACCC	TTCACCCTGGTATC	CATTCCCTGTCGAT	GTTTAAGAGATAAG	GAGCGCACCTACTT	AATTACGACTCCAC.1	GCGGAGCTCAGAAA
AGCATGACACCTAG	GGTGATACAAAACG.1	ATCAGGTGACACAC	ATAGAACTGCTTAG	GACTGAACTCGACA	TCGCACACCTTAGG	TCATGTACTGTCAG	CGTGATGAATGTGC	ATCAGGTGACACAC	ATAGAACTGCTTAG	CTTTCAGAGTTACG	CACAGATGGGATCT
AGGGAGTGCCAAGT	AGGGAGTGCCAAGT	GAGCGCACCTACTT	AAAGCCTGCAACCA.1	CCAGAAACAATGCC	GGCGACACACGACT	AACAAACTTTCCAT	TAGGGACTGTCGAT	GAGCGCACCTACTT	AAAGCCTGCAACCA.1	AACTCACTTCGTTT	GAGTGGGATGTAGC
AAGCGTACCATACG	ATGGGTACGAGACG	ATAGAACTGCTTAG	GCGGAGCTCAGAAA	GATAAGGATGTTCT	AGTTGTCTTATGGC	GACCTCACTCGTGA	CGTGATGATGTCTT	ATAGAACTGCTTAG	GCGGAGCTCAGAAA	TTCCAAACGGAACG	CTACGGCTGAGGAC
ATGGGTACGAGACG	ACTGCCACGCGAAG	AAAGCCTGCAACCA.1	ACGGAACTCTCCAC	AGCGTAACTCCTGC	ATCAACCTACCCAA	TAAAGTTGCTGCAA.1	GCTCCATGGAATCC	AAAGCCTGCAACCA.1	ACGGAACTCTCCAC	AGTTCTACTCCGTC	CAACAGACACCTAG
ATCACACTCCGTTC	GTTTAAGAGATAAG	GCGGAGCTCAGAAA	TCTAGACTAGAAGT	AATCTAGAGTCATG	CCGATAGAGTACCA	TCAGTTACTGGTTG	CGAAGGGAGTTGAC.1	GCGGAGCTCAGAAA	TCTAGACTAGAAGT	GACTTTACCGCATA	TAGTTCACATTGGC
ACTGCCACGCGAAG	ATCAGGTGACACAC	ACGGAACTCTCCAC	CACAGATGGGATCT	CTGAACGATCGTTT.1	AGTACTCTCACAAC	AGGTACTGGAGATA	GGCTACCTCTTGCC	ACGGAACTCTCCAC	CACAGATGGGATCT	GCACGGTGATTCGG.1	GCGGCAACACGGGA
GTTTAAGAGATAAG	GAGCGCACCTACTT	TCTAGACTAGAAGT	TAGCGATGATTGGC	AGTGACACTCTATC	AGCTGCCTTGGCAT	ACGATTCTATGCTG.1	ATGCAGTGGCTGTA	TCTAGACTAGAAGT	TAGCGATGATTGGC	CGTCCATGTGACAC	TATGTCACTGTGAC
ATCAGGTGACACAC	ATAGAACTGCTTAG	CACAGATGGGATCT	GACCTAGATGTGGT	GCAGTCCTAAAAGC	TCCTAAACAAGTGA	ATCCTAACCAACTG	CCAAGATGCATGCA	CACAGATGGGATCT	GACCTAGATGTGGT	ATGGTGACACACTG	ATACCTTGCATCAG
GAGCGCACCTACTT	AAAGCCTGCAACCA.1	TAGCGATGATTGGC	TCCAGAGAACCTTT	CGAGGAGAGCGTAT	GTAATATGCCTTAT	CCTGAGCTATCTCT	CTACTCCTGAAACA	TAGCGATGATTGGC	TCCAGAGAACCTTT	AACCTACTCCAAGT	ACGTTTACTCTAGG.1
ATAGAACTGCTTAG	GCGGAGCTCAGAAA	GACCTAGATGTGGT	TTTCCAGATGCCAA	ACGTTGGAAGCGTT	CTTACTGAGACGTT	TGGTACGATGAACC	CAAGAAGACACAAC	GACCTAGATGTGGT	TTTCCAGATGCCAA	AAATCCCTCATACG	AGGAATGACGAATC
AAAGCCTGCAACCA.1	ACGGAACTCTCCAC	TCCAGAGAACCTTT	CAACAGACACCTAG	GGTCAAACAAGCAA.1	GAAAGATGAGAATG.1	ACTCAGGATCCGAA.1	CCGAAAACCTCTTA	TCCAGAGAACCTTT	CAACAGACACCTAG	TCCATAACGCGATT	ATCAACCTGCGAAG
GCGGAGCTCAGAAA	TAGCGATGATTGGC	GAGTGGGATGTAGC	TAGTTCACATTGGC	AGAAGATGTAAAGG	GATATCCTAAGTAG	TCACCCGACATTCT	AGTAGAGATACAGC	GAGTGGGATGTAGC	TAGTTCACATTGGC	TTAGACCTGGAAAT	AACGTCGACTTGAG
ACGGAACTCTCCAC	GACCTAGATGTGGT	TTTCCAGATGCCAA	GCGGCAACACGGGA	GCATGTGAAAAAGC	GGGATGGAACCTTT	CCTAGAGAAAGGTA	ACGATTCTCACTAG	TTTCCAGATGCCAA	GCGGCAACACGGGA	CAATCTACGGCATT	CTCAGCTGGGATTC
TCTAGACTAGAAGT	TCCAGAGAACCTTT	CTACGGCTGAGGAC	TATGTCACTGTGAC	TCTAGTTGAGACTC	CATTGTACGAACTC	CACAGAACCCATAG.1	ACGATCGACACTAG.1	CTACGGCTGAGGAC	TATGTCACTGTGAC	ACGAGGGAACCTGA	CTACGCACAGTGCT
CACAGATGGGATCT	GAGTGGGATGTAGC	CAACAGACACCTAG	ATACCTTGCATCAG	GACTCCTGGAGCAG	GGATGTTGGGACAG	GGATTGTGTACTTC	GACCCTACGCGGAA	CAACAGACACCTAG	ATACCTTGCATCAG	CGCAGGACACGTAC	GACTGATGAGGCGA
TAGCGATGATTGGC	TTTCCAGATGCCAA	TAGTTCACATTGGC	ACGTTTACTCTAGG.1	CACGAAACGGAACG	GTGGAGGACGACTA	ACAGTCGACTTGGA	GGCCGATGCTTGCC	TAGTTCACATTGGC	ACGTTTACTCTAGG.1	AAACGCACGTTTCT	TCCACTCTCTTCTA
GACCTAGATGTGGT	CTACGGCTGAGGAC	GCGGCAACACGGGA	CACCTGACCCGTAA	GACAACACCTACTT	TGTATGCTCTGAGT	TCAATAGAGTCGAT	GCCCAGGATGGATC	GCGGCAACACGGGA	CACCTGACCCGTAA	TAGCTACTGGAGCA	TCATTGACAACTGC
TTACACACTGGTCA	CAACAGACACCTAG	ATTCCAACGGAGGT	AGGAATGACGAATC	GAGATGCTTTCACT	CTATGTTGGCGTAT	GGAGCCACGTGCAT	GGCATATGATAAGG	ATTCCAACGGAGGT	AGGAATGACGAATC	ATGTAAACATCGGT	AAACCGTGCGTGTA
TCCAGAGAACCTTT	TAGTTCACATTGGC	TATGTCACTGTGAC	CAGACTGAGGACTT	CATCGGCTGACACT	CGATCAGAACTGGT.1	GACGGCACTGGTCA	TGAATAACTTCGTT	TATGTCACTGTGAC	CAGACTGAGGACTT	CTATGTACTTCTGT	TAATCGCTGAGGTG
GAGTGGGATGTAGC	GCGGCAACACGGGA	ATACCTTGCATCAG	AACGTCGACTTGAG	GGAGGCCTTGCTGA	ATTTGCACGCGGAA	TCCTACCTTGCTCC	ATCAAATGGCGTAT	ATACCTTGCATCAG	AACGTCGACTTGAG	TAAGCGTGTTTACC	ATCACGGATTCGCC
AGAATACTTAAGCC	TATGTCACTGTGAC	ACGTTTACTCTAGG.1	TAAGCGTGGTTTCT.1	TAGATCCTTATGGC	ATTCCATGGTTTCT	GACATTCTTTACTC	TCGCCATGGCGATT	ACGTTTACTCTAGG.1	TAAGCGTGGTTTCT.1	TGAGACACATCGAC	CGGGACTGGCTATG
TTTCCAGATGCCAA	ATACCTTGCATCAG	CACCTGACCCGTAA	TGGAAGCTTTCGGA	ACGCAATGTTGTGG	GATCTTTGCCTCCA	GCTTGAGATCGCTC	TGCAACGAGACGGA	CACCTGACCCGTAA	TGGAAGCTTTCGGA	CGCCATTGCGTAAC	CCAGAAACAATGCC
CTACGGCTGAGGAC	ACGTTTACTCTAGG.1	AGGAATGACGAATC	CTCAGCTGGGATTC	CGGTACCTCTGGTA	AAATACTGAGAGGC	AGAACGCTGAGGTG	TCCGAAGAGGGCAA	AGGAATGACGAATC	CTCAGCTGGGATTC	CCAGGTCTGGGAGT	ACTGTGGATCAGAC
CAACAGACACCTAG	CACCTGACCCGTAA	ATCAACCTGCGAAG	CTACGCACAGTGCT	TAGTCACTCCTCAC	AGGCAACTTCTCTA	AGCGCCGATTCGTT.1	AGTACGTGTCGACA.1	ATCAACCTGCGAAG	CTACGCACAGTGCT	TCTAACTGGCTGAT	AGGCTAACAAGAGT
TAGTTCACATTGGC	AGGAATGACGAATC	CAGACTGAGGACTT	GACTGATGAGGCGA	AACTGTCTTAACCG	GCGGACTGGCTTAG	AAGCAAGACGCCTT	ACGTGCCTTCCCGT	CAGACTGAGGACTT	GACTGATGAGGCGA	TAGTCACTTGACCA	TAGAGCACTACTCT.1
GCGGCAACACGGGA	CAGACTGAGGACTT	AACGTCGACTTGAG	TCCACTCTCTTCTA	TATGAATGTCTTCA	AGACACACGGAGGT	ATCACACTGGGCAA	ACTGTTACCTGCAA	AACGTCGACTTGAG	TCCACTCTCTTCTA	CCAGACCTCCTCGT	GGTCAAACAAGCAA.1
ATTCCAACGGAGGT	AACGTCGACTTGAG	TAAGCGTGGTTTCT.1	CGACGTCTTTGCGA	GAGGGAACCTCCAC.1	TAGAGAGACGGAGA	TAGATCCTTCTTAC	ATTGATGAGACGTT	TAAGCGTGGTTTCT.1	CGACGTCTTTGCGA	TGAGCTGAGTCTTT	AGAAGATGTAAAGG
TATGTCACTGTGAC	TAAGCGTGGTTTCT.1	TGGAAGCTTTCGGA	ATTACCACCTGGAT	ATTCGGGACTGGTA	GCCCATACTCCCAC	CCATTAACACGGGA	GAAAGTGAGATAAG	TGGAAGCTTTCGGA	ATTACCACCTGGAT	AGCTGCCTTGGCAT	GAGGTTACGTACCA
ATACCTTGCATCAG	TGGAAGCTTTCGGA	CTCAGCTGGGATTC	TCATTGACAACTGC	ACGTCGCTACGTAC	CGCGAGACGCGATT	ACTCGAGATCGTTT.1	TTGGTACTGTAAGA	CTCAGCTGGGATTC	TCATTGACAACTGC	TCAACACTGGTCTA	GACGATTGCCAGTA
ACGTTTACTCTAGG.1	CTCAGCTGGGATTC	CTACGCACAGTGCT	AAACCGTGCGTGTA	TGTCAGGACACTCC	GATCTTACACTGTG	AAATGTTGAGCGTT	GCGAAGGAGGTTCA	CTACGCACAGTGCT	AAACCGTGCGTGTA	ATCCCGTGGCGTTA	GAAACCTGTTACTC.1
CACCTGACCCGTAA	CTACGCACAGTGCT	GACTGATGAGGCGA	TAATCGCTGAGGTG	CTGTAACTCCCTCA	AATGTAACGAATGA	GATGCATGACGCAT	AAATCCCTAATCGC	GACTGATGAGGCGA	TAATCGCTGAGGTG	CGTTTAACGTCTAG.1	GATACTCTGGACAG
TACTGGGAGTCTAG	GACTGATGAGGCGA	TCCACTCTCTTCTA	CCACCATGTGTGAC	ATAATCGATCAAGC	GAGCAGGAGAATGA.1	GCACCTTGATCTTC	GCCATCACCCAACA	TCCACTCTCTTCTA	CCACCATGTGTGAC	AAACGCTGGCCTTC.1	CTCGCATGCCAACA
AGGAATGACGAATC	TCCACTCTCTTCTA	CGACGTCTTTGCGA	ATCACGGATTCGCC	GGAGCGCTAGTGTC	GGAGGTGAGTCGTA	AGTCAGACTCTCTA	AAGGCTACGGATTC	CGACGTCTTTGCGA	ATCACGGATTCGCC	TCACTATGAGCCTA	TAAAGACTTCTAGG
ATCAACCTGCGAAG	CGACGTCTTTGCGA	ATTACCACCTGGAT	CGGGACTGGCTATG	AGCCGTCTATCTCT	CGTTAGGACGAACT	CAGTCAGATCAGTG	CGTACCACACTCAG	ATTACCACCTGGAT	CGGGACTGGCTATG	CCATAGGAAAGCAA	AGTCTACTACGACT
CAGACTGAGGACTT	ATTACCACCTGGAT	TCATTGACAACTGC	GACTGAACTCGACA	ACGGTAACACTGTG	ACGTCAGAGATACC	GCACCTACTTCTGT	TAGTACCTAGGAGC	TCATTGACAACTGC	GACTGAACTCGACA	ATACCACTCGCTAA	ACTCAGGAGTCTGA
AACGTCGACTTGAG	TCATTGACAACTGC	AAACCGTGCGTGTA	CCAGAAACAATGCC	GAGTGACTATTGGC	TCAATCACGTAGCT	GGCCGAACGTCAAC.1	CTTTGATGGGATCT	AAACCGTGCGTGTA	CCAGAAACAATGCC	ATGTCGGATCCGAA	GACAACACCTACTT
TAAGCGTGGTTTCT.1	AAACCGTGCGTGTA	TAATCGCTGAGGTG	GATAAGGATGTTCT	CTAACTACTCACCC	GCAGCGTGAAAGTG	ACTTGACTGCGAGA.1	TAACATGAGCGTAT	TAATCGCTGAGGTG	GATAAGGATGTTCT	ATAGTCCTGAATGA	ATCCGCACTTCTTG
TGGAAGCTTTCGGA	TAATCGCTGAGGTG	CCACCATGTGTGAC	AGCGTAACTCCTGC	TCGCACACCTTAGG	TTATGAGAGTGTTG	TTGTAGCTCCAGTA	TCATCCCTCCAATG	CCACCATGTGTGAC	AGCGTAACTCCTGC	CCTAAGGATCTATC	GGCCAGACCTTTAC
CTCAGCTGGGATTC	ATCACGGATTCGCC	ATCACGGATTCGCC	ACTGTGGATCAGAC	CAACGTGATCTACT	TACATCACATTGGC	GTATGGTGACTACG	GCCGGAACGAAGGC	ATCACGGATTCGCC	ACTGTGGATCAGAC	AAGGCTTGCTGATG.1	AATTACGACTCCAC.1
CTACGCACAGTGCT	CGGGACTGGCTATG	CGGGACTGGCTATG	CTATGTACAGCAAA	TTCATGTGCGTTGA	AGTCCAGATTCCGC	GTGCCACTGGTACT	TTATGGCTGTATCG	CGGGACTGGCTATG	CTATGTACAGCAAA	AGTAATACCCGATA	GGAGGCCTTGCTGA
GACTGATGAGGCGA	CCAGAAACAATGCC	GACTGAACTCGACA	AATCTAGAGTCATG	AGTTCTTGAAAAGC	GTGTCAGAGGTGTT	GCGCACGAAGCTAC	ACGGTATGTTCCGC	GACTGAACTCGACA	AATCTAGAGTCATG	TTCGTATGTCTGGA	TAGTCACTCCTCAC
TGGCACCTAGTGCT	GATAAGGATGTTCT	CCAGAAACAATGCC	CTGAACGATCGTTT.1	GGCGACACACGACT	AAATCTGAAGAGTA	CAATGGACCCCTAC	GAAAGATGGAACTC	CCAGAAACAATGCC	CTGAACGATCGTTT.1	CGCACGGATCTGGA	AGATTCCTCCTATT
TCCACTCTCTTCTA	AGCGTAACTCCTGC	TCAATAGAGTGTTG	AGTGACACTCTATC	TAGGTGTGCATTTC	TGGATGTGGTAAGA	AGTCGCCTCTACTT	TATAGATGACGTTG	TCAATAGAGTGTTG	AGTGACACTCTATC	CCTTTAGAGAGCAG	ACGAGTACCTTGGA
CGACGTCTTTGCGA	ACTGTGGATCAGAC	GATAAGGATGTTCT	GCAGTCCTAAAAGC	ACTTAAGATTGGTG	ACTTGACTCTCTTA	ACCACCTGAGAACA	ACAACCGATCCGAA	GATAAGGATGTTCT	GCAGTCCTAAAAGC	TAACAATGCATACG	AACTCACTTCGTTT
ATTACCACCTGGAT	CTATGTACAGCAAA	AGCGTAACTCCTGC	AGGCTAACAAGAGT	AGTTGTCTTATGGC	CTTATCGATACGCA	TTCAACACAAGAGT	GTGATTCTTTTCGT	AGCGTAACTCCTGC	AGGCTAACAAGAGT	CTTACATGGGTTTG	TTCCAAACGGAACG
TCATTGACAACTGC	AATCTAGAGTCATG	ACTGTGGATCAGAC	CGAGGAGAGCGTAT	TTGTCATGCTAGAC	GTTTAAGACTTACT	CATAACCTTAAAGG	CCAATGGATATGGC	ACTGTGGATCAGAC	CGAGGAGAGCGTAT	CATGAGACTCCCGT	ACGTCGCTACGTAC
AAACCGTGCGTGTA	CTGAACGATCGTTT.1	CTATGTACAGCAAA	TAGAGCACTACTCT.1	ATCAACCTACCCAA	AGTGTGACACCATG	TTTGACTGGAGGTG	TGCCAAGACGAATC	CTATGTACAGCAAA	TAGAGCACTACTCT.1	GAGTCAACACCATG	AGTTCTACTCCGTC
GGCGACTGCTGTAG	AGTGACACTCTATC	AATCTAGAGTCATG	GGTCAAACAAGCAA.1	TCCCGAACCTAAGC	ATAATCGAGGAAGC	ACGTGCCTCGGAGA	TTCTGATGAAGCAA	AATCTAGAGTCATG	GGTCAAACAAGCAA.1	CGTTAGGACGAACT	CGTCCATGTGACAC
TAATCGCTGAGGTG	GCAGTCCTAAAAGC	CTGAACGATCGTTT.1	AGAAGATGTAAAGG	AGCAACACTGTCAG	AGAATACTCCACCT	GCTCACTGTCTTCA	AGCATGACTAAAGG	CTGAACGATCGTTT.1	AGAAGATGTAAAGG	TGACCGCTTCACCC	CTGTAACTCCCTCA
CCACCATGTGTGAC	AGGCTAACAAGAGT	AGTGACACTCTATC	GAGGTTACGTACCA	CCGATAGAGTACCA	CCACTGTGTGGCAT	GGAAGGTGCTAAGC	TGAGGACTAAAAGC	AGTGACACTCTATC	GAGGTTACGTACCA	TGAAATTGGTCGTA	ATAATCGATCAAGC
ATCACGGATTCGCC	TAGAGCACTACTCT.1	GCAGTCCTAAAAGC	GCATGTGAAAAAGC	AGTACTCTCACAAC	GGCGGACTACAGCT	CCGATAGATTTGCT	AGTGTTCTCCAAGT	GCAGTCCTAAAAGC	GCATGTGAAAAAGC	CACTGCTGCTAGAC	GAGTGACTATTGGC
CGGGACTGGCTATG	GGTCAAACAAGCAA.1	AGGCTAACAAGAGT	GACGATTGCCAGTA	TCCTAAACAAGTGA	AAGAAGACCGGAGA	CTCAGGCTTCAGTG	AAATACTGATCGGT	AGGCTAACAAGAGT	GACGATTGCCAGTA	TATCAAGAGTCGTA	ATGGTGACACACTG
GACTGAACTCGACA	AGAAGATGTAAAGG	CGAGGAGAGCGTAT	TCTAGTTGAGACTC	GTAATATGCCTTAT	ACCACAGATGTGGT	GGACCTCTAGTACC	CGCATAGAGAAAGT	CGAGGAGAGCGTAT	TCTAGTTGAGACTC	CTGCCAACAATGCC	AACCTACTCCAAGT
CCAGAAACAATGCC	GAGGTTACGTACCA	TAGAGCACTACTCT.1	GAAACCTGTTACTC.1	CTTACTGAGACGTT	AGAGTCACCAATCG.1	CATTTGACGCTAAC	TTGCATTGGGCGAA	TAGAGCACTACTCT.1	GAAACCTGTTACTC.1	GGCATATGCTTGTT	AAATCCCTCATACG
TCAATAGAGTGTTG	GCATGTGAAAAAGC	ACGTTGGAAGCGTT	GATACTCTGGACAG	ACCTGGCTATAAGG	CCAAGTGAGCCATA	AGAGATGAACGACT	TATCAAGAGTCAAC	ACGTTGGAAGCGTT	GATACTCTGGACAG	CTAAGGACTGGAAA	TTCATGTGCGTTGA
GATAAGGATGTTCT	GATTCGGAGAACTC	GGTCAAACAAGCAA.1	CTCGCATGCCAACA	GAAAGATGAGAATG.1	TCAGCGCTTGTCGA	TCGATTTGTATTCC	TACTACTGTTCTCA	GGTCAAACAAGCAA.1	CTCGCATGCCAACA	CACAACGAGGTTCA	TCCATAACGCGATT
AGCGTAACTCCTGC	GACGATTGCCAGTA	AGAAGATGTAAAGG	TAAAGACTTCTAGG	CGAGGAGAGGATCT	CGGCCAGAAACGGG.1	GAGCGAGAGTCCTC	AGCTTTACTGCGTA	AGAAGATGTAAAGG	TAAAGACTTCTAGG	GAAGCGGACCATAG	TTAGACCTGGAAAT
ACTGTGGATCAGAC	TCTAGTTGAGACTC	GAGGTTACGTACCA	AGTCTACTACGACT	AGAGTCTGGGTGTT	AGCCAATGAAGCAA	AAAGCCTGGTGTTG	ACCTGAGAAACTGC	GAGGTTACGTACCA	AGTCTACTACGACT	CGGCCAGACATGGT	CAATCTACGGCATT
CTATGTACAGCAAA	GAAACCTGTTACTC.1	GCATGTGAAAAAGC	GACTCCTGGAGCAG	AATAGGGATCTCGC	ATATGAACTGTTTC	TCCACTCTACCAAC	ATGCGCCTGGAAAT	GCATGTGAAAAAGC	GACTCCTGGAGCAG	AGATATTGTTTGTC	ACGAGGGAACCTGA
AATCTAGAGTCATG	GATACTCTGGACAG	GACGATTGCCAGTA	CACGAAACGGAACG	GATATCCTAAGTAG	GTAGTCGATCCAAG	CTAACACTAGTACC	CGCTACACTAACGC	GACGATTGCCAGTA	CACGAAACGGAACG	GTTTAAGACTTACT	ATAACCCTATGGTC
CTGAACGATCGTTT.1	CTCGCATGCCAACA	TCTAGTTGAGACTC	ACTCAGGAGTCTGA	GGGATGGAACCTTT	AGTTCTTGAAAGTG.1	GGCACTCTCTCGAA	ATACCTTGGGACGA	TCTAGTTGAGACTC	ACTCAGGAGTCTGA	CCACTGTGATCAGC	CGCAGGACACGTAC
AGTGACACTCTATC	TAAAGACTTCTAGG	GAAACCTGTTACTC.1	GACAACACCTACTT	AGCTTACTTTCTGT	AGATATTGGGGAGT	GTGACAACACGTAC	AAGCCTGAGTTGGT	GAAACCTGTTACTC.1	GACAACACCTACTT	GCAATCGAGTGAGG	AAACGCACGTTTCT
CCAGATGAACGGGA	AGTCTACTACGACT	GATACTCTGGACAG	ATCCGCACTTCTTG	CATTGTACGAACTC	ACACGTGAACGACT	GTAGGTACAATCGC	ACGAACTGGTTCTT	GATACTCTGGACAG	ATCCGCACTTCTTG	CCTGACTGTGGAGG	ACTTAAGATTGGTG
GCAGTCCTAAAAGC	GACTCCTGGAGCAG	CTCGCATGCCAACA	GGCCAGACCTTTAC	GGATGTTGGGACAG	TGAATAACGGTGTT	CGGACCGACTATGG	TGAACCGATCGATG	CTCGCATGCCAACA	GGCCAGACCTTTAC	ATTGCTTGGGGATG	TAGCTACTGGAGCA
CATCTTGATCTGGA	CACGAAACGGAACG	TAAAGACTTCTAGG	GAGATGCTTTCACT	ATATACGAAGCATC	ATCGAGTGGGGACA	CAATTCACAACCGT	CGTCAAGATTTCTG	TAAAGACTTCTAGG	GAGATGCTTTCACT	TTAGTCTGTGGCAT	ATACCACTGATACC
TGTAGTCTTGACCA	ACTCAGGAGTCTGA	AGTCTACTACGACT	GGAGGCCTTGCTGA	ACACATCTTTTACC	AGTAATACCGAGAG	CATGGATGTGGGAG	CGCTACTGGTAAGA	AGTCTACTACGACT	GGAGGCCTTGCTGA	CAACGAACTGCATG	CTATGTACTTCTGT
AGGCTAACAAGAGT	GACAACACCTACTT	GACTCCTGGAGCAG	TAGATCCTTATGGC	TAGCCGCTTACTTC	CTGCGACTGAAAGT	AGGTGTTGATCAGC	GGACCTCTTTCCGC	GACTCCTGGAGCAG	TAGATCCTTATGGC	AAGCGTACGCCCTT	TAAGCGTGTTTACC
ACGGTCCTATCTTC	ATCCGCACTTCTTG	CACGAAACGGAACG	CTTTCAGAGTTACG	GTGGAGGACGACTA	GCTCCATGCAACCA	AATGATACTGAGGG.1	GGCCGAACATGTGC	CACGAAACGGAACG	CTTTCAGAGTTACG	GCGCATCTCTGTAG	ATAGCTCTAGTACC
CGAGGAGAGCGTAT	GGCCAGACCTTTAC	ACTCAGGAGTCTGA	CGGTACCTCTGGTA	ATGCGCCTCTGAGT	ACACAGACGGGTGA	CATAAATGCTCATT	CTTACATGGATAGA	ACTCAGGAGTCTGA	CGGTACCTCTGGTA	TCAGCGCTTCCAGA	TGAGACACATCGAC
TAGAGCACTACTCT.1	CATCGGCTGACACT	GACAACACCTACTT	TAGTCACTCCTCAC	CCAGACCTGGTAAA	ATTAGTGAGCGGAA	AGTTTGCTTTTCAC	TAGTAAACTCGATG	GACAACACCTACTT	TAGTCACTCCTCAC	AACAATACAAGAGT	TTGTCATGCTAGAC
ACGTTGGAAGCGTT	AATTACGACTCCAC.1	ATCCGCACTTCTTG	AACTGTCTTAACCG	TGTATGCTCTGAGT	ATTGCTACCCACAA	TTCCTAGAGGTGTT	TCCTATGAGACGTT	ATCCGCACTTCTTG	AACTGTCTTAACCG	ACCCTCGAGGTACT	CGCCATTGCGTAAC
GGTCAAACAAGCAA.1	GGAGGCCTTGCTGA	GGCCAGACCTTTAC	TACGAGACTGTTCT	CAGACATGAGCACT	TTAGAATGACGTTG	AATCTCTGTTGGTG	AGCGGGCTTTTGGG	GGCCAGACCTTTAC	TACGAGACTGTTCT	TTACCATGTAAGGA	TCCCGAACCTAAGC
AGAAGATGTAAAGG	CTTTCAGAGTTACG	GAGATGCTTTCACT	AGATTCCTCCTATT	CTATGTTGGCGTAT	GGCTAAACGACGGA	AACGGTTGCAGTTG.1	CTTCACCTACCTCC.1	GAGATGCTTTCACT	AGATTCCTCCTATT	GTAGGTACATGCTG	CCAGGTCTGGGAGT
GAGGTTACGTACCA	TAGTCACTCCTCAC	CATCGGCTGACACT	TATGAATGTCTTCA	CGATCAGAACTGGT.1	TGGTATCTCTTGGA	GTAACGTGGTCTAG	GAAACAGAGTTACG	CATCGGCTGACACT	TATGAATGTCTTCA	CCTGAGCTCCGTTC	TCTAACTGGCTGAT
GCATGTGAAAAAGC	AACTGTCTTAACCG	GGAGGCCTTGCTGA	AACTCACTTCGTTT	TGTTACTGGACAGG	GGAGGTGACCGTAA	GCAAACTGTAGAGA	GCATCAGATCCTGC	GGAGGCCTTGCTGA	AACTCACTTCGTTT	GCAGGCACACGTGT	GGAGCGCTGGACTT
TCCGAAGATCGTAG	ACGAGTACCTTGGA	TAGATCCTTATGGC	TTCCAAACGGAACG	ATTTGCACGCGGAA	TTGTCATGTGCGTA.1	CATTTGACTCGCAA	TCGCACACAGCATC	TAGATCCTTATGGC	TTCCAAACGGAACG	TTAGTCTGTCCTAT	AGCAACACTGTCAG
GATTCGGAGAACTC	TATGAATGTCTTCA	ACGCAATGTTGTGG	GAGGGAACCTCCAC.1	ATTCCATGGTTTCT	TGAATAACTGATGC	AGTTAAACACTACG	GAGGGTGAGCGATT	ACGCAATGTTGTGG	GAGGGAACCTCCAC.1	GAGGGATGACAGCT	TAGTCACTTGACCA
GACGATTGCCAGTA	AACTCACTTCGTTT	CTTTCAGAGTTACG	ACGTCGCTACGTAC	AGTCACGAGATACC	TCGCACACTTCACT	CTACGCACCTTCTA	GGACGCTGCTCATT.1	CTTTCAGAGTTACG	ACGTCGCTACGTAC	GATTACCTACTCAG	CCAGACCTCCTCGT
TCTAGTTGAGACTC	TTCCAAACGGAACG	CGGTACCTCTGGTA	AGTTCTACTCCGTC	TGTTACACCCCTAC	CCTCGAACTTCGGA	ACTACTACTTCGCC	ATACCTACCTTGGA.1	CGGTACCTCTGGTA	AGTTCTACTCCGTC	CGACTGCTACCAGT	TGAGCTGAGTCTTT
GAAACCTGTTACTC.1	GAGGGAACCTCCAC.1	TAGTCACTCCTCAC	CGTCCATGTGACAC	CCGCGAGAAGCTAC	TCGAATCTTGTTCT	TTTCCAGAGTCATG	ACTTTGTGCGTAGT	TAGTCACTCCTCAC	CGTCCATGTGACAC	ACGAGTACTGGATC	TCAACACTGGTCTA
GATACTCTGGACAG	AGTTCTACTCCGTC	AACTGTCTTAACCG	TGTCAGGACACTCC	GATCTTTGCCTCCA	CCCAACACTCAGTG	ATCGAGTGCACTCC.1	TGGATCGATTTCAC	AACTGTCTTAACCG	TGTCAGGACACTCC	AGATATTGGGGAGT	ACCTGGCTATAAGG
CTCGCATGCCAACA	GACTTTACCGCATA	TACGAGACTGTTCT	CTGTAACTCCCTCA	AAATACTGAGAGGC	GTTACTACAGGAGC	CCCATGTGTGCTGA.1	GAGTTGTGTGAGCT	TACGAGACTGTTCT	CTGTAACTCCCTCA	AATTCCTGTGTCCC	ATCCCGTGGCGTTA
TAAAGACTTCTAGG	CGTCCATGTGACAC	AGATTCCTCCTATT	ATAATCGATCAAGC	TGGCACCTACGTAC	GGATGTACCTCCAC	AAGACAGACCTTGC.1	ATCGCGCTCCTTCG	AGATTCCTCCTATT	ATAATCGATCAAGC	TACGCAGAATCACG	CGAGGAGAGGATCT
AGTCTACTACGACT	TGTCAGGACACTCC	TATGAATGTCTTCA	GGAGCGCTAGTGTC	AGGCAACTTCTCTA	AAACTTGATAAAGG	AGGTGTTGAGCTAC	AGAGAAACTGACTG	TATGAATGTCTTCA	GGAGCGCTAGTGTC	TAACACCTGAGACG	AGAGTCTGGGTGTT
GACTCCTGGAGCAG	CTGTAACTCCCTCA	AACTCACTTCGTTT	AGCCGTCTATCTCT	GCGGACTGGCTTAG	GATCCCTGGAAACA	TCTAGACTTAGAGA	CGGGACTGTATCGG	AACTCACTTCGTTT	AGCCGTCTATCTCT	GCTATACTGTATCG	AATAGGGATCTCGC
CACGAAACGGAACG	ATAATCGATCAAGC	TTCCAAACGGAACG	ACGGTAACACTGTG	AGACACACGGAGGT	ACGATGACCCCTAC	GCTATACTGAACCT	TGTAGTCTCGTAAC	TTCCAAACGGAACG	ACGGTAACACTGTG	TTAGGGTGACCTTT	CGTTTAACGTCTAG.1
ACTCAGGAGTCTGA	GGAGCGCTAGTGTC	GAGGGAACCTCCAC.1	GAGTGACTATTGGC	TAGAGAGACGGAGA	GGTCTAGAATTGGC	TCCCACGAGAAACA	CCTTCACTAAGGGC	GAGGGAACCTCCAC.1	GAGTGACTATTGGC	TTACTCGACTTTAC	AAACGCTGGCCTTC.1
GACAACACCTACTT	AGCCGTCTATCTCT	ATTCGGGACTGGTA	CTAACTACTCACCC	GCCCATACTCCCAC	CACTATACATCGAC	TGTCAGGAGTCTGA	CTGAATCTGGACTT	ATTCGGGACTGGTA	CTAACTACTCACCC	TCGGCACTGTGCAT	AGCTTACTTTCTGT
ATCCGCACTTCTTG	ACGGTAACACTGTG	ACGTCGCTACGTAC	ATGGTGACACACTG	CGCGAGACGCGATT	CACAGATGTCCTTA	ACCCAAGAGGTGGA	ACTGAGACGAACTC	ACGTCGCTACGTAC	ATGGTGACACACTG	CAGTGTGACGTGTA	TCACTATGAGCCTA
GGCCAGACCTTTAC	CTAACTACTCACCC	AGTTCTACTCCGTC	TCGCACACCTTAGG	GATCTTACACTGTG	TGCTTAACTCGACA	GCGTAAACAGTACC	GCGTATGAAGCTCA	AGTTCTACTCCGTC	TCGCACACCTTAGG	AGTCGAACGTCTGA	ATATACGAAGCATC
GAGATGCTTTCACT	ATGGTGACACACTG	GACTTTACCGCATA	CAACGTGATCTACT	AATGTAACGAATGA	TGGGTATGCGTACA	ATTCTGACCCCTCA	CGGACCGAGTACAC	GACTTTACCGCATA	CAACGTGATCTACT	AGCTGAACCGTTGA.1	ACACATCTTTTACC
CATCGGCTGACACT	TCGCACACCTTAGG	GCACGGTGATTCGG.1	AACCTACTCCAAGT	GAGCAGGAGAATGA.1	GGGTAACTAAGAAC	TAGGGACTAAGAGT	AAATTGACGCGATT	GCACGGTGATTCGG.1	AACCTACTCCAAGT	GTTCAGGAGGGTGA	TAGCCGCTTACTTC
AATTACGACTCCAC.1	AACCTACTCCAAGT	CGTCCATGTGACAC	AAATCCCTCATACG	GGAGGTGAGTCGTA	TCAGCGCTAAGCCT	GATTTAGAGCTTCC	CACAGCCTGGGAGT	CGTCCATGTGACAC	AAATCCCTCATACG	GGTGATACAGAATG	CCATAGGAAAGCAA
GGAGGCCTTGCTGA	AAATCCCTCATACG	TGTCAGGACACTCC	TTCATGTGCGTTGA	TCCACTCTTCGCCT	AGTGTGACTTACCT	CCAGCTACCTTACT	GAGCGGCTAAACAG	TGTCAGGACACTCC	TTCATGTGCGTTGA	ATAGAACTCGAATC	ATGCGCCTCTGAGT
CTTAGGGACTGTCC	AATCCTACGGAAGC	CTGTAACTCCCTCA	TCCATAACGCGATT	GATTTAGAGGATCT	GTAGCTGAGTGAGG	CTTGATTGACCTGA	GGCCGATGCCAATG	CTGTAACTCCCTCA	TCCATAACGCGATT	ACGATGACTCTCGC	CCAGACCTGGTAAA
TAGATCCTTATGGC	TTCATGTGCGTTGA	ATAATCGATCAAGC	TAAGAGGATGGGAG	ACGTCAGAGATACC	ACCACGCTGCTCCT	GAAACAGATCTACT.1	GCTCACTGAGCCTA	ATAATCGATCAAGC	TAAGAGGATGGGAG	GGACCTCTAAGTAG	TCGGACCTCTAGCA
ACGCAATGTTGTGG	TCCATAACGCGATT	GGAGCGCTAGTGTC	AGTTCTTGAAAAGC	TCAATCACGTAGCT	ACAATAACCTTAGG	CCCTGAACGTGTCA	GTGACCCTCCTATT	GGAGCGCTAGTGTC	AGTTCTTGAAAAGC	CTTTACGACGAATC	CAGACATGAGCACT
CTTTCAGAGTTACG	CAATCTACGGCATT	AGCCGTCTATCTCT	CAATCTACGGCATT	TTTGACTGCTCTAT	GTTGATCTCAAGCT	ATAAACACGGAGTG	GAACCAACTTACCT	AGCCGTCTATCTCT	CAATCTACGGCATT	AACTTGCTTGGTTG	ATACCACTCGCTAA
CGGTACCTCTGGTA	ACGAGGGAACCTGA	ACGGTAACACTGTG	ACGAGGGAACCTGA	GCAGCGTGAAAGTG	TTATGAGAGCCTTC	GCGTAATGCCTTAT	CAGGTAACGTATGC	ACGGTAACACTGTG	ACGAGGGAACCTGA	CCACCATGTGAGCT	ATGTCGGATCCGAA
TAGTCACTCCTCAC	ATAACCCTATGGTC	GAGTGACTATTGGC	ATAACCCTATGGTC	GCACGTCTGGTAGG	GATATTGAGTACCA	ACGCTCACGAACTC	ACTATCACTAAGGA	GAGTGACTATTGGC	ATAACCCTATGGTC	TTCCCACTTAGAAG.1	ATAGTCCTGAATGA
AACTGTCTTAACCG	GGCGACACACGACT	CTAACTACTCACCC	GGCGACACACGACT	TTATGAGAGTGTTG	AGGGACGACGTCTC	TGCAGATGCCACCT	AAATGGGACAATCG	CTAACTACTCACCC	GGCGACACACGACT	TCTAACTGTTGTGG	AAGGCTTGCTGATG.1
TACGAGACTGTTCT	AAACGCACGTTTCT	ATGGTGACACACTG	CGCAGGACACGTAC	ATATGAACCCAAGT	AAGCAAGATTATCC	TGATATGAACACTG	CGAGATTGTAAGCC.1	ATGGTGACACACTG	CGCAGGACACGTAC	CAGACAACCAAGCT	AGTCACGAGATACC
AGATTCCTCCTATT	ACTTAAGATTGGTG	TCGCACACCTTAGG	AAACGCACGTTTCT	TACATCACATTGGC	CCACTTCTTTCTCA	GGGTAACTTTTACC	CAGAAGCTGTTCTT	TCGCACACCTTAGG	AAACGCACGTTTCT	CTAGTTACTTGCGA	AGTAATACCCGATA
ACGAGTACCTTGGA	TAGCTACTGGAGCA	AACCTACTCCAAGT	ACTTAAGATTGGTG	TTCGTATGAGCAAA	GCACACCTCATTCT	TAGAATACTTGACG	GAGTGGGAGCCATA	AACCTACTCCAAGT	ACTTAAGATTGGTG	TAAATCGAGATACC	TTCGTATGTCTGGA
ATCACACTGTCCTC.1	ATACCACTGATACC	AAATCCCTCATACG	TAGCTACTGGAGCA	TACGCAGAGAGACG.1	ATGTCGGACGAGTT	ATTCGGGATCGTAG	CTCCTACTCATTCT	AAATCCCTCATACG	TAGCTACTGGAGCA	GGGCCAACAGAGTA	TGTTACACCCCTAC
TTAGAATGGGACTT	TAAGCGTGTTTACC	AATCCTACGGAAGC	ATACCACTGATACC	CATACTACTCTCAT	CGATCAGAGTAAAG	CTCGCATGCCAGTA	TATACGCTGTGAGG	AATCCTACGGAAGC	ATACCACTGATACC	ATCTGGGAGAGAGC	CCGCGAGAAGCTAC
TATGAATGTCTTCA	AGTTGTCTTATGGC	TTCATGTGCGTTGA	CTATGTACTTCTGT	TACGATCTTCAGAC	CTGTATACAAGATG	TTAGAATGTTGACG	TTCACCCTGGTATC	TTCATGTGCGTTGA	CTATGTACTTCTGT	TATAAGTGACCCAA	TATACCACAGGCGA
CAAATTGACTTGGA	ATAGCTCTAGTACC	TCCATAACGCGATT	TAAGCGTGTTTACC	ATAGGAGATGTCCC	CTAAGGACCGCAAT.1	ATCTTTCTGCTTCC	TCATGTACTGTCAG	TCCATAACGCGATT	TAAGCGTGTTTACC	CTCATTGATAAAGG	CGCACGGATCTGGA
AACTCACTTCGTTT	TGAGACACATCGAC	AAATCAACCGACAT	AGTTGTCTTATGGC	AGTCCAGATTCCGC	TAGTACCTCTCATT	CTATAAGACCGTTC	AACAAACTTTCCAT	AAATCAACCGACAT	AGTTGTCTTATGGC	TATCGTACGCTTCC	CCTTTAGAGAGCAG
TTCCAAACGGAACG	TTGTCATGCTAGAC	AGTTCTTGAAAAGC	TTGTCATGCTAGAC	TTTCTACTCAATCG	CGTCAAGAACGTAC	AGACCTGAATTTCC	GACCTCACTCGTGA	AGTTCTTGAAAAGC	TTGTCATGCTAGAC	GAACCAACGTCGTA.1	TGGCACCTACGTAC
GAGGGAACCTCCAC.1	ATCAACCTACCCAA	TTAGACCTGGAAAT	ATCAACCTACCCAA	GTTACTACGTTAGC	AGATTCCTGCAAGG	ACGTCCTGCCCTCA	TAAAGTTGCTGCAA.1	TTAGACCTGGAAAT	ATCAACCTACCCAA	CCCTACGAAGCGTT	ACAGTGACGTAAGA
ATTCGGGACTGGTA	TCCCGAACCTAAGC	CAATCTACGGCATT	CGCCATTGCGTAAC	ATCTTGACAGCGTT	TATTTCCTTCCCAC	CAGCATGAGGAAGC	TCAGTTACTGGTTG	CAATCTACGGCATT	CGCCATTGCGTAAC	CGCATAGACCAGTA	TAACAATGCATACG
ACGTCGCTACGTAC	CCAGGTCTGGGAGT	ACGAGGGAACCTGA	TCCCGAACCTAAGC	GTGTCAGAGGTGTT	CGGTCACTGTGCAT	TGACACGACGTGTA	AGGTACTGGAGATA	ACGAGGGAACCTGA	TCCCGAACCTAAGC	TCATGTACGTTACG	CTTACATGGGTTTG
AGTTCTACTCCGTC	TCTAACTGGCTGAT	ATAACCCTATGGTC	CCAGGTCTGGGAGT	AAATCTGAAGAGTA	CTGACAGAAACCAC	CAGCTAGAGTGAGG.1	ACGATTCTATGCTG.1	ATAACCCTATGGTC	CCAGGTCTGGGAGT	CAGGCCGATACTGG	TCTTGATGTTCTTG
GACTTTACCGCATA	CCGTAAGAACGTGT	GGCGACACACGACT	TCTAACTGGCTGAT	CTTAAGCTGTCACA	ATTGCACTGCGTTA	AGTGAAGACGTAAC	ATCCTAACCAACTG	GGCGACACACGACT	TCTAACTGGCTGAT	AGCGCTCTAGCCAT	AATGTCCTCTCAAG
GCACGGTGATTCGG.1	GGAGCGCTGGACTT	CGCAGGACACGTAC	GGAGCGCTGGACTT	CAATAATGTTTCGT	GCTCCATGGAATCC	CTGAGCCTATGACC	CCTGAGCTATCTCT	CGCAGGACACGTAC	GGAGCGCTGGACTT	CAGACATGGGTGAG	CATGAGACTCCCGT
CGTCCATGTGACAC	AGCAACACTGTCAG	AAACGCACGTTTCT	AGCAACACTGTCAG	TGGATGTGGTAAGA	CGAAGGGAGTTGAC.1	GAGGGAACCGTAGT	TGGTACGATGAACC	AAACGCACGTTTCT	AGCAACACTGTCAG	TTGTAGCTAGAGTA	TCCACTCTTCGCCT
TGTCAGGACACTCC	TAGTCACTTGACCA	ACTTAAGATTGGTG	TAGTCACTTGACCA	TTAACCACCTCAGA	ACAGTTCTCTTCGC	CGTCGACTCTTAGG	ACTCAGGATCCGAA.1	ACTTAAGATTGGTG	TAGTCACTTGACCA	AGCCGTCTTGGGAG	GAGTCAACACCATG
CTGTAACTCCCTCA	CCAGACCTCCTCGT	TAGCTACTGGAGCA	CCAGACCTCCTCGT	TAGTCGGAAAAGTG	AAGCCATGCTATTC	TTGCTATGGTAGCT	TCACCCGACATTCT	TAGCTACTGGAGCA	CCAGACCTCCTCGT	CGTGCACTTGAGGG	TTTGACTGCTCTAT
ATAATCGATCAAGC	TGAGCTGAGTCTTT	ATACCACTGATACC	CCGATAGAGTACCA	ACTTGACTCTCTTA	GCCAAAACCGGTAT	GCTAGATGCCGATA	CCTAGAGAAAGGTA	ATACCACTGATACC	CCGATAGAGTACCA	CTGATTTGCACTGA	TGACCGCTTCACCC
GGAGCGCTAGTGTC	AGTACTCTCACAAC	CTATGTACTTCTGT	TGAGCTGAGTCTTT	CTTATCGATACGCA	AAATCATGTGTTTC	CTATTGTGCAGAAA	CACAGAACCCATAG.1	CTATGTACTTCTGT	TGAGCTGAGTCTTT	TTCAGACTTCACGA	GCACGTCTGGTAGG
AGCCGTCTATCTCT	AGCTGCCTTGGCAT	TAAGCGTGTTTACC	AGTACTCTCACAAC	GAACCAACTCCTCG	AGTATCCTGAAGGC	TCTAACACGTGTCA	GGATTGTGTACTTC	TAAGCGTGTTTACC	AGTACTCTCACAAC	AAGTGGCTCTTGTT	GCAGTTGACTCTTA
ACGGTAACACTGTG	TCAACACTGGTCTA	AGTTGTCTTATGGC	AGCTGCCTTGGCAT	AGGCAACTATGTCG	GTAGCAACTTCCCG	AGCCGGACGTGCAT	ACAGTCGACTTGGA	AGTTGTCTTATGGC	AGCTGCCTTGGCAT	GTATGGTGGCGATT	TGAAATTGGTCGTA
GAGTGACTATTGGC	TCCTAAACAAGTGA	ATAGCTCTAGTACC	TCAACACTGGTCTA	ATCCTAACATGCCA	ATAAACACACCATG	AATTCCTGTCCAAG	TCAATAGAGTCGAT	ATAGCTCTAGTACC	TCAACACTGGTCTA	GGGATTACTTCGGA	CACTGCTGCTAGAC
CTAACTACTCACCC	GTAATATGCCTTAT	TTGTCATGCTAGAC	TCCTAAACAAGTGA	AAGAACGACTACGA	GTAGTGACCCCTTG	ATAGCTCTAACAGA	GACGGCACTGGTCA	TTGTCATGCTAGAC	TCCTAAACAAGTGA	AGGGCCACCACACA.1	TTCGTATGAGCAAA
ATGGTGACACACTG	CTTACTGAGACGTT	ATCAACCTACCCAA	GTAATATGCCTTAT	AGTGTGACACCATG	CCACGGGACTCTTA	GCGAGCACACCATG	TCCTACCTTGCTCC	ATCAACCTACCCAA	GTAATATGCCTTAT	CATTCCCTGTCGAT	TACGCAGAGAGACG.1
TCGCACACCTTAGG	ACCTGGCTATAAGG	CGCCATTGCGTAAC	CTTACTGAGACGTT	GAAGGTCTGACAAA	GCACACCTTGTCAG	GTGATGACGAGACG	GACATTCTTTACTC	CGCCATTGCGTAAC	CTTACTGAGACGTT	CGTGATGAATGTGC	TCGATACTGGAGGT
CAACGTGATCTACT	GAAAGATGAGAATG.1	TCCCGAACCTAAGC	ACCTGGCTATAAGG	ATAATCGAGGAAGC	GCCAAAACCCCAAA	GCCACGGATCTCCG	GCTTGAGATCGCTC	TCCCGAACCTAAGC	ACCTGGCTATAAGG	CTTGAGGAAGAGGC	CATACTACTCTCAT
AACCTACTCCAAGT	ATCCCGTGGCGTTA	CCAGGTCTGGGAGT	GAAAGATGAGAATG.1	AGAATACTCCACCT	TACCGAGAAACTGC	ATTGAAACGTACCA	AGAACGCTGAGGTG	CCAGGTCTGGGAGT	GAAAGATGAGAATG.1	TAGAAACTTGAGCT	TACGATCTTCAGAC
AAATCCCTCATACG	CGAGGAGAGGATCT	TCTAACTGGCTGAT	ATCCCGTGGCGTTA	GCCATGCTACACGT	TACATAGACCACCT	ACGTGATGCAGTCA	AGCGCCGATTCGTT.1	TCTAACTGGCTGAT	ATCCCGTGGCGTTA	CAAAGCTGACGGAG	CTGCCAACAATGCC
AATCCTACGGAAGC	AGAGTCTGGGTGTT	CCGTAAGAACGTGT	CGAGGAGAGGATCT	CCACTGTGTGGCAT	TAAGGGCTGTTCTT	GATGCAACGTTAGC	AAGCAAGACGCCTT	CCGTAAGAACGTGT	CGAGGAGAGGATCT	CCCTACGATTTCTG	GGCATATGCTTGTT
TTCATGTGCGTTGA	AATAGGGATCTCGC	GGAGCGCTGGACTT	AGAGTCTGGGTGTT	TTCAGTACCCGAAT	ACGGAACTCCTGTC.1	TCGCACACACCGAT	ATCACACTGGGCAA	GGAGCGCTGGACTT	AGAGTCTGGGTGTT	TCTTACGAGAGATA	CTAAGGACTGGAAA
ATTGAATGTTCATC	GATATCCTAAGTAG	AGCAACACTGTCAG	AATAGGGATCTCGC	ACAGTCGAGGTAGG.1	ATGCAGTGGCTGTA	TATCGTACTAAGGA	ACTCGAGATCGTTT.1	AGCAACACTGTCAG	AATAGGGATCTCGC	GGAGACGAGTCTGA	TTTCTACTCAATCG
TCCATAACGCGATT	CGTTTAACGTCTAG.1	TAGTCACTTGACCA	GATATCCTAAGTAG	GGCGGACTACAGCT	TTACGTACTCACCC	CTCAGCACCGGGAA	AAATGTTGAGCGTT	TAGTCACTTGACCA	GATATCCTAAGTAG	TTGTACACCCAATG	GTTACTACGTTAGC
TAAGAGGATGGGAG	GGGATGGAACCTTT	ATCTGTTGCTGGTA	CGTTTAACGTCTAG.1	AAGAAGACCGGAGA	CAAGGACTTGTCGA	GTACGAACGGTAAA	GCACCTTGATCTTC	ATCTGTTGCTGGTA	CGTTTAACGTCTAG.1	GGCAATACTGCTTT	CACAACGAGGTTCA
AAATCAACCGACAT	AAACGCTGGCCTTC.1	CCAGACCTCCTCGT	GGGATGGAACCTTT	ACCACAGATGTGGT	CGCACGGACGTACA	CGATCCACTTAGGC	AGTCAGACTCTCTA	CCAGACCTCCTCGT	GGGATGGAACCTTT	CTACCTCTATGCCA	CAATAATGTTTCGT
AGTTCTTGAAAAGC	AGCTTACTTTCTGT	CCGATAGAGTACCA	AAACGCTGGCCTTC.1	AGCGATACCTCTTA	TGACTGGAAGATGA	TAGTATGAGTTGGT	CAGTCAGATCAGTG	CCGATAGAGTACCA	AAACGCTGGCCTTC.1	GGGCACACCCTGAA.1	CACTTTGACGTGAT
TTAGACCTGGAAAT	CATTGTACGAACTC	TGAGCTGAGTCTTT	AGCTTACTTTCTGT	AGAGTCACCAATCG.1	GTACAGTGCCCAAA.1	ACGACAACCTTGGA	GCACCTACTTCTGT	TGAGCTGAGTCTTT	AGCTTACTTTCTGT	TAGTTGCTGCAGAG	GAAGCGGACCATAG
CAATCTACGGCATT	GGATGTTGGGACAG	AGTACTCTCACAAC	CATTGTACGAACTC	CCAAGTGAGCCATA	CAGTCAGACGAGTT	GAGTTGTGCTCAAG	GGCCGAACGTCAAC.1	AGTACTCTCACAAC	CATTGTACGAACTC	GACGAACTCGAACT	CGGCCAGACATGGT
ACGAGGGAACCTGA	TCACTATGAGCCTA	AGCTGCCTTGGCAT	GGATGTTGGGACAG	TTCCCACTCTATTC	ACGAGGGAATCTTC	GACCAAACCTGACA	ACTTGACTGCGAGA.1	AGCTGCCTTGGCAT	GGATGTTGGGACAG	ATTCAAGAACCACA	CATTACACGCTACA
ATAACCCTATGGTC	ATATACGAAGCATC	TCAACACTGGTCTA	TCACTATGAGCCTA	TCCACGTGCAGAAA	AGCGCCGACAGAAA	CTACTCCTATTGGC	TTGTAGCTCCAGTA	TCAACACTGGTCTA	TCACTATGAGCCTA	GAAGTCTGGCCAAT	TTAACCACCTCAGA
AACATATGTGACAC	ACACATCTTTTACC	TCCTAAACAAGTGA	ATATACGAAGCATC	TCAGCGCTTGTCGA	CGTTAGGATGGTTG	GAGATCACCATGAC	GTATGGTGACTACG	TCCTAAACAAGTGA	ATATACGAAGCATC	CGAAGGGACATTTC	AGGCAACTATGTCG
GGCGACACACGACT	TAGCCGCTTACTTC	GTAATATGCCTTAT	ACACATCTTTTACC	TAGAATTGAAGCCT	ACGCTCACCGTAGT	TTCAAGCTGTCAAC	GTGCCACTGGTACT	GTAATATGCCTTAT	ACACATCTTTTACC	TACTAAGAGTCATG	ATCCTAACATGCCA
CGCAGGACACGTAC	GTGGAGGACGACTA	CTTACTGAGACGTT	TAGCCGCTTACTTC	CGACGTCTTCCGTC	GATATTGAGAGGCA	GTAGCAACTTTCGT	GCGCACGAAGCTAC	CTTACTGAGACGTT	TAGCCGCTTACTTC	CGTGATGATGTCTT	CCACTGTGATCAGC
TAGGTGTGCATTTC	ATGCGCCTCTGAGT	ACCTGGCTATAAGG	GTGGAGGACGACTA	CGGCCAGAAACGGG.1	GGCTAAACTACGAC	TTCCAAACGAGGCA	CAATGGACCCCTAC	ACCTGGCTATAAGG	GTGGAGGACGACTA	CAACCGCTCAGGAG	GCAATCGAGTGAGG
AAACGCACGTTTCT	CCAGACCTGGTAAA	GAAAGATGAGAATG.1	CCATAGGAAAGCAA	AGCCAATGAAGCAA	ATAGGAGATGGAAA	CATAAATGCAATCG	AGTCGCCTCTACTT	GAAAGATGAGAATG.1	CCATAGGAAAGCAA	AGTCGAACCTCCCA	AAGAACGACTACGA
ACTTAAGATTGGTG	TGTATGCTCTGAGT	ATCCCGTGGCGTTA	ATGCGCCTCTGAGT	ATTTCCGAAGTTCG	TATGTCACACGACT	TAGACGTGGTTCAG	TTCAACACAAGAGT	ATCCCGTGGCGTTA	ATGCGCCTCTGAGT	TATAAGTGGTCGAT	ATTGCTTGGGGATG
TAGCTACTGGAGCA	TCGGACCTCTAGCA	CGAGGAGAGGATCT	CCAGACCTGGTAAA	GATGCCCTTCTTAC	AATGATACTTGGTG	GACGGCACTTTCAC	CATAACCTTAAAGG	CGAGGAGAGGATCT	CCAGACCTGGTAAA	TATGGGACCGAATC	GAAGGTCTGACAAA
ATACCACTGATACC	CTATGTTGGCGTAT	AGAGTCTGGGTGTT	TGTATGCTCTGAGT	AATGTCCTGACGTT	AGTAGAGATACAGC	TCAAGGACCTGTGA	TTTGACTGGAGGTG	AGAGTCTGGGTGTT	TGTATGCTCTGAGT	TGGTACGATGAGAA	CAACGAACTGCATG
ATGTAAACATCGGT	ATGTCGGATCCGAA	AATAGGGATCTCGC	CAGACATGAGCACT	ATATGAACTGTTTC	GAAACCTGTAAGGA.1	GATCCGCTTCCTTA	ACGTGCCTCGGAGA	AATAGGGATCTCGC	CAGACATGAGCACT	AGATATTGCTGGTA	ACAGTCGAGGTAGG.1
AAATCAACGGGACA	ATAGTCCTGAATGA	GATATCCTAAGTAG	CTATGTTGGCGTAT	CAGACTGATCCTAT	ATTCAAGAGATACC	CACAGTGAACGGAG	GCTCACTGTCTTCA	GATATCCTAAGTAG	CTATGTTGGCGTAT	AGTTAAACTGCGTA	AAGCGTACGCCCTT
CTATGTACTTCTGT	CCTAAGGATCTATC	CGTTTAACGTCTAG.1	CGATCAGAACTGGT.1	GTAGGTACTATTCC	TAGTTCACTATCTC	GCATTGGAACGGGA	GGAAGGTGCTAAGC	CGTTTAACGTCTAG.1	CGATCAGAACTGGT.1	GAAGTCTGATCGTG	AGCGATACCTCTTA
TAAGCGTGTTTACC	ATTTGCACGCGGAA	GGGATGGAACCTTT	ATAGTCCTGAATGA	GTAGTCGATCCAAG	GACATTCTGGTAAA	AGTACGTGCCAATG	CTCAGGCTTCAGTG	GGGATGGAACCTTT	ATAGTCCTGAATGA	ACTTAGCTGCTTCC	GCGCATCTCTGTAG
AGTTGTCTTATGGC	ATTCCATGGTTTCT	AAACGCTGGCCTTC.1	CCTAAGGATCTATC	ACGATGACGGACAG	GGGTTATGCTTCGC	TGTTACTGTGATGC	GGACCTCTAGTACC	AAACGCTGGCCTTC.1	CCTAAGGATCTATC	AAAGCAGAGTCCTC	TCAGCGCTTCCAGA
ATAGCTCTAGTACC	AAGGCTTGCTGATG.1	AGCTTACTTTCTGT	ATTTGCACGCGGAA	GCCTAGCTGCGTTA	ACTAGGTGCTGGAT	TACGATCTGTAAAG	CATTTGACGCTAAC	AGCTTACTTTCTGT	ATTTGCACGCGGAA	TGGTAGACGTGTTG	TTCCCACTCTATTC
TGAGACACATCGAC	AGTCACGAGATACC	CATTGTACGAACTC	ATTCCATGGTTTCT	TATCTGACCATCAG	TGACCGCTAACCGT	GACAGTACTCTTAC	AGAGATGAACGACT	CATTGTACGAACTC	ATTCCATGGTTTCT	CAGTGTGAAACGGG	TCCACGTGCAGAAA
TTGTCATGCTAGAC	AGTAATACCCGATA	GGATGTTGGGACAG	AAGGCTTGCTGATG.1	AGTTCTTGAAAGTG.1	GAGGGCCTTTCTTG	GCCCAGGAGGTTCA	TCGATTTGTATTCC	GGATGTTGGGACAG	AAGGCTTGCTGATG.1	AAGAACGAGTAGCT	TAGAATTGAAGCCT
ATCAACCTACCCAA	TTCGTATGTCTGGA	TCACTATGAGCCTA	AGTCACGAGATACC	TCCATAACACACGT	CAACAGACGCTGAT	CGAGTATGTACTCT	GAGCGAGAGTCCTC	TCACTATGAGCCTA	AGTCACGAGATACC	AATCAAACTACTCT	AACAATACAAGAGT
CGCCATTGCGTAAC	TGTTACACCCCTAC	ATATACGAAGCATC	AGTAATACCCGATA	ACACGTGAACGACT	TGAACCGATATGCG	TTTCACGAACCCTC	AAAGCCTGGTGTTG	ATATACGAAGCATC	AGTAATACCCGATA	AAATACTGTAGTCG	ACCCTCGAGGTACT
TCCCGAACCTAAGC	CCGCGAGAAGCTAC	ACACATCTTTTACC	TTCGTATGTCTGGA	AGGAATGAAGAATG	AACCACGAGAGATA	AGCTGAACCTAAGC	TCCACTCTACCAAC	ACACATCTTTTACC	TTCGTATGTCTGGA	TGACTTTGAATGCC	GGAGAGACTCTTCA
CCAGGTCTGGGAGT	GATCTTTGCCTCCA	TAGCCGCTTACTTC	TGTTACACCCCTAC	TGGATCGATCTCCG	GCTCAGCTTTCTCA	GAGGCCACAGCCAT	CTAACACTAGTACC	TAGCCGCTTACTTC	TGTTACACCCCTAC	CCATCGTGTTGCAG	TTACCATGTAAGGA
TTGGTACTTGTTTC	AAATACTGAGAGGC	GTGGAGGACGACTA	CCGCGAGAAGCTAC	TGAATAACGGTGTT	ATTGCTTGTCTAGG	GTTCATACAGTAGA	GGCACTCTCTCGAA	GTGGAGGACGACTA	CCGCGAGAAGCTAC	TAAGGCTGTGTAGC	CGACGTCTTCCGTC
TCTAACTGGCTGAT	AAATTCGATTCTGT	CCATAGGAAAGCAA	GATCTTTGCCTCCA	ATCGAGTGGGGACA	CAGTTACTCCGTTC	CAAATATGATTTCC	GTGACAACACGTAC	CCATAGGAAAGCAA	GATCTTTGCCTCCA	CACTAGGAGGTAAA	GTAGGTACATGCTG
CCGTAAGAACGTGT	CGCACGGATCTGGA	ATGCGCCTCTGAGT	AAATACTGAGAGGC	AGTAATACCGAGAG	GACGAGGAAAGAAC	TGGGTATGGAGGCA	GTAGGTACAATCGC	ATGCGCCTCTGAGT	AAATACTGAGAGGC	AGGTGGGACTGACA	ATTTCCGAAGTTCG
GGAGCGCTGGACTT	TGGCACCTACGTAC	CCAGACCTGGTAAA	CGCACGGATCTGGA	CTAACTACCGTGAT	CCCGGAGAGCTTAG	GCACCACTACCCTC	CGGACCGACTATGG	CCAGACCTGGTAAA	CGCACGGATCTGGA	ATTCCATGGAAACA	CCTGAGCTCCGTTC
ATGCAGACGAGCTT	AGGCAACTTCTCTA	TGTATGCTCTGAGT	CCTTTAGAGAGCAG	CTGCGACTGAAAGT	ACGGTATGCGCAAT	CCCGATTGTCAGGT	CATGGATGTGGGAG	TGTATGCTCTGAGT	CCTTTAGAGAGCAG	GGGATGGACGAGAG	GATGCCCTTCTTAC
AGCAACACTGTCAG	GCGGACTGGCTTAG	CAGACATGAGCACT	TGGCACCTACGTAC	GCTCCATGCAACCA	CGAGGCACGTGTTG	AGCCGGTGAAAACG	AGGTGTTGATCAGC	CAGACATGAGCACT	TGGCACCTACGTAC	AGCGATACTCCTAT	AATGTCCTGACGTT
TAGTCACTTGACCA	TAACAATGCATACG	CTATGTTGGCGTAT	AGGCAACTTCTCTA	ACACAGACGGGTGA	CCCTGATGTTGGCA	CAAAGCTGCCACAA	AATGATACTGAGGG.1	CTATGTTGGCGTAT	AGGCAACTTCTCTA	CATGTACTGGGAGT	ACCCAAGATAACCG
ATCTGTTGCTGGTA	CTTACATGGGTTTG	CGATCAGAACTGGT.1	GCGGACTGGCTTAG	ATTAGTGAGCGGAA	GCATGTGAAGTCGT	ATTCTTCTCCCAAA	CATAAATGCTCATT	CGATCAGAACTGGT.1	GCGGACTGGCTTAG	CGCTACACATGACC	GCAGGCACACGTGT
CCAGACCTCCTCGT	AGACACACGGAGGT	ATACCACTCGCTAA	ACAGTGACGTAAGA	ATTGCTACCCACAA	CCTATTGATCGTTT	ACGATCGACCGCTT	AGTTTGCTTTTCAC	ATACCACTCGCTAA	ACAGTGACGTAAGA	GCACACCTCTAAGC	GTAGGTACTATTCC
CCGATAGAGTACCA	TCTTGATGTTCTTG	ATGTCGGATCCGAA	TAACAATGCATACG	AGTACTCTACTGTG	TAGCGATGCGGTAT	TCGCACACGCATCA	TTCCTAGAGGTGTT	ATGTCGGATCCGAA	TAACAATGCATACG	CACAGAACGGGCAA	TTAGTCTGTCCTAT
TGAGCTGAGTCTTT	TAGAGAGACGGAGA	ATAGTCCTGAATGA	CTTACATGGGTTTG	TTAGAATGACGTTG	CATTAGCTCCGAAT	GGCCCAGATTTGTC	AATCTCTGTTGGTG	ATAGTCCTGAATGA	CTTACATGGGTTTG	GGAGAGACTGCCTC	ACGATGACGGACAG
AGTACTCTCACAAC	GCCCATACTCCCAC	ATTTGCACGCGGAA	AGACACACGGAGGT	GGCTAAACGACGGA	TTCCTAGAAGAAGT	ACGCAATGTCCGTC	AACGGTTGCAGTTG.1	ATTTGCACGCGGAA	AGACACACGGAGGT	TCTATGTGAATGCC	GAGCGGCTGACAAA
AGCTGCCTTGGCAT	GATCTTACACTGTG	ATTCCATGGTTTCT	TCTTGATGTTCTTG	TGGTATCTCTTGGA	CTGCCAACTCACCC	CTAACTACTCGCCT	GTAACGTGGTCTAG	ATTCCATGGTTTCT	TCTTGATGTTCTTG	ACTCGCACGATGAA	GATTACCTACTCAG
TCAACACTGGTCTA	CATGAGACTCCCGT	AAGGCTTGCTGATG.1	TAGAGAGACGGAGA	GGAGGTGACCGTAA	CAGGCCGATTCACT	CTCTAATGATTCGG	GCAAACTGTAGAGA	AAGGCTTGCTGATG.1	TAGAGAGACGGAGA	ACGTCCTGGACGTT	CGACTGCTACCAGT
TCCTAAACAAGTGA	AATGTAACGAATGA	AGTCACGAGATACC	GCCCATACTCCCAC	CAACGTGACTGATG	GTTACGGATTGCGA	ACTTGACTGCTCCT	CATTTGACTCGCAA	AGTCACGAGATACC	GCCCATACTCCCAC	GCGTAATGCCAAGT	GCCTAGCTGCGTTA
GTAATATGCCTTAT	GAGCAGGAGAATGA.1	AGTAATACCCGATA	GATCTTACACTGTG	TTGTCATGTGCGTA.1	TACTTTCTGCTTAG	GCCTACACAACGAA	AGTTAAACACTACG	AGTAATACCCGATA	GATCTTACACTGTG	TCCGAGCTGTTGCA	ACGAGTACTGGATC
CTTACTGAGACGTT	GGAGGTGAGTCGTA	TTCGTATGTCTGGA	CATGAGACTCCCGT	GACGATTGGTACAC	CCGGTACTTCGCTC	CGTCAAGAGGTAAA	CTACGCACCTTCTA	TTCGTATGTCTGGA	CATGAGACTCCCGT	TACTGGGAAAAGTG	TATCTGACCATCAG
ACATACCTAAAGCA	TCCACTCTTCGCCT	TGTTACACCCCTAC	AATGTAACGAATGA	AGTCACGATGGAAA	GTGTCAGAACGGTT	GTGCTAGACACTAG	ACTACTACTTCGCC	TGTTACACCCCTAC	AATGTAACGAATGA	CGACCGGAACCAAC	AATTCCTGTGTCCC
ACCTGGCTATAAGG	GAGTCAACACCATG	CCGCGAGAAGCTAC	GAGCAGGAGAATGA.1	TAACTAGACAAAGA	AATATCGACCAATG	TACGAGACCTTAGG	TTTCCAGAGTCATG	CCGCGAGAAGCTAC	GAGCAGGAGAATGA.1	CCTGACTGCCATAG	TACGCAGAATCACG
ATAGGCTGAAGGTA	CGTTAGGACGAACT	GATCTTTGCCTCCA	GGAGGTGAGTCGTA	TGAATAACTGATGC	CAATTCTGTTGCTT	GATTGGACTCCCAC	CCCATGTGTGCTGA.1	GATCTTTGCCTCCA	GGAGGTGAGTCGTA	AAGTCCGAACCTAG	TAACACCTGAGACG
GAAAGATGAGAATG.1	ACGTCAGAGATACC	AAATACTGAGAGGC	TCCACTCTTCGCCT	TCGCACACTTCACT	AGAAGATGGCTTAG	GGTAAAGAGTAGGG	AAGACAGACCTTGC.1	AAATACTGAGAGGC	TCCACTCTTCGCCT	GTCACCTGCTTGCC	GCTATACTGTATCG
ATCCCGTGGCGTTA	TCAATCACGTAGCT	CGCACGGATCTGGA	GAGTCAACACCATG	TTCCTAGAACAGTC	CGTTAGGAACACAC	ATGGGTACAGATCC	AGGTGTTGAGCTAC	CGCACGGATCTGGA	GAGTCAACACCATG	GGCTACCTCTTGCC	TTAGGGTGACCTTT
GCCTCATGCTCTCG	TTTGACTGCTCTAT	CCTTTAGAGAGCAG	GATTTAGAGGATCT	CCTCGAACTTCGGA	CGCTCATGTGTTCT	CATAAATGAGCGTT.1	TCTAGACTTAGAGA	CCTTTAGAGAGCAG	GATTTAGAGGATCT	ACGACCCTGAACTC	AGGAATGAAGAATG
TACGGCCTCATTCT	TGACCGCTTCACCC	TGGCACCTACGTAC	CGTTAGGACGAACT	CCAGCTACGCAAGG	ATCGCCTGGTTGTG	TTGTAGCTGTATCG.1	GCTATACTGAACCT	TGGCACCTACGTAC	CGTTAGGACGAACT	CCTTTAGACAGAAA	TTACTCGACTTTAC
CGAGGAGAGGATCT	GCAGCGTGAAAGTG	AGGCAACTTCTCTA	ACGTCAGAGATACC	TGAAATTGGGAAGC	CTTACTGATGTGAC	TACCGCTGTTGACG	TCCCACGAGAAACA	AGGCAACTTCTCTA	ACGTCAGAGATACC	GGAGACGATTAGGC	TCGGCACTGTGCAT
AGAGTCTGGGTGTT	GCACGTCTGGTAGG	GCGGACTGGCTTAG	TCAATCACGTAGCT	TCGAATCTTGTTCT	ATGCAGTGTACGCA	AAGCAAGAGGATTC	TGTCAGGAGTCTGA	GCGGACTGGCTTAG	TCAATCACGTAGCT	TCGATTTGGCCCTT	CAGTGTGACGTGTA
AATAGGGATCTCGC	TGAAATTGGTCGTA	ACAGTGACGTAAGA	TTTGACTGCTCTAT	TTAGGGACGAAGGC	AGTAATTGTCATTC	ACAATTGAAAAAGC	ACCCAAGAGGTGGA	ACAGTGACGTAAGA	TTTGACTGCTCTAT	CCACGGGACTCTTA	TGGATCGATCTCCG
GATATCCTAAGTAG	CACTGCTGCTAGAC	TAACAATGCATACG	TGACCGCTTCACCC	CCCAACACTCAGTG	CAGTTTACACGGGA	TCACATACTGCTAG	GCGTAAACAGTACC	TAACAATGCATACG	TGACCGCTTCACCC	ACCGCGGAACCATG	AGCTGAACCGTTGA.1
CGTTTAACGTCTAG.1	TACATCACATTGGC	CTTACATGGGTTTG	GCAGCGTGAAAGTG	GTTACTACAGGAGC	TCTCTAGAATTCTC	GCCATCACATTCGG	ATTCTGACCCCTCA	CTTACATGGGTTTG	GCAGCGTGAAAGTG	ATGCAGTGGCTGTA	GGTGATACAGAATG
GGGATGGAACCTTT	TATCAAGAGTCGTA	AGACACACGGAGGT	TTATGAGAGTGTTG	GGATGTACCTCCAC	GCCCAGGATGGATC	TTGCTATGACTGTG	TAGGGACTAAGAGT	AGACACACGGAGGT	TTATGAGAGTGTTG	TACGCCACTTGCGA	ATAGAACTCGAATC
AAACGCTGGCCTTC.1	TTCGTATGAGCAAA	TCTTGATGTTCTTG	TGAAATTGGTCGTA	AAACTTGATAAAGG	TGATTCACCCTAAG	TAGCCCTGGACAGG	GATTTAGAGCTTCC	TCTTGATGTTCTTG	TGAAATTGGTCGTA	ACCAGTGACACACA	ACGATGACTCTCGC
AGCTTACTTTCTGT	TACGCAGAGAGACG.1	TAGAGAGACGGAGA	CACTGCTGCTAGAC	TCGCCATGACGTGT.1	GCACTAGAGGTACT	CAATTCACGCTAAC	CCAGCTACCTTACT	TAGAGAGACGGAGA	CACTGCTGCTAGAC	CATCCCGAGTCGAT	CTAACTACCGTGAT
CATTGTACGAACTC	TCGATACTGGAGGT	GCCCATACTCCCAC	TACATCACATTGGC	TGTAGTCTTATCGG	CTTGTATGCCTATT	CCCGATTGACCATG	GAAACAGATCTACT.1	GCCCATACTCCCAC	TACATCACATTGGC	GAGGTGGATATTCC	GGACCTCTAAGTAG
GGATGTTGGGACAG	CATACTACTCTCAT	CGCGAGACGCGATT	TATCAAGAGTCGTA	CACAGATGGGTTTG	CCGCGAGATTCCCG	TCCAGAGAAGATGA	CCCTGAACGTGTCA	CGCGAGACGCGATT	TATCAAGAGTCGTA	TAGTATGATCTTTG	CTTTACGACGAATC
TCACTATGAGCCTA	TACGATCTTCAGAC	GATCTTACACTGTG	TTCGTATGAGCAAA	CAATAATGGTAAAG	CGCAGGTGAGCATC	CAGATCGAAAGAAC	ATAAACACGGAGTG	GATCTTACACTGTG	TTCGTATGAGCAAA	CTACTCCTGAAACA	AACTTGCTTGGTTG
ATATACGAAGCATC	TACGTTACACGCTA	CATGAGACTCCCGT	TACGCAGAGAGACG.1	AGACACACTGCCTC	CACTATACCATGGT	TCGGCACTACCAGT	GCGTAATGCCTTAT	CATGAGACTCCCGT	TACGCAGAGAGACG.1	ACTCGAGACTAAGC	CCACCATGTGAGCT
ACACATCTTTTACC	CTGCCAACAATGCC	AATGTAACGAATGA	CATACTACTCTCAT	GATCCCTGGAAACA	TGCATGGATCAGAC	GCAATTCTGAATGA	ACGCTCACGAACTC	AATGTAACGAATGA	CATACTACTCTCAT	CCCAAAGATCTCAT	TTCCCACTTAGAAG.1
AATGTTGAGCTTAG	AGTCCAGATTCCGC	GAGCAGGAGAATGA.1	ATAGGAGATGTCCC	AGCAAAGACCATGA	GAGGGCCTTATGGC	TAGATTGATTGTGG	TGCAGATGCCACCT	GAGCAGGAGAATGA.1	ATAGGAGATGTCCC	AATACCCTTCACGA	TCTAACTGTTGTGG
TAGCCGCTTACTTC	GGCATATGCTTGTT	GGAGGTGAGTCGTA	AGTCCAGATTCCGC	ACGATGACCCCTAC	CAGGTAACGTAGCT	TGGAACTGATTCGG	TGATATGAACACTG	GGAGGTGAGTCGTA	AGTCCAGATTCCGC	GCTCAAGAGACTAC	CAGACAACCAAGCT
AATCCTTGTCTTTG	CTAAGGACTGGAAA	TCCACTCTTCGCCT	GGCATATGCTTGTT	GGTCTAGAATTGGC	ATCAAATGGCGTAT	GTCGCACTTCTGGA	GGGTAACTTTTACC	TCCACTCTTCGCCT	GGCATATGCTTGTT	TATAAGACGTAGGG	CTAGTTACTTGCGA
GTGGAGGACGACTA	TTTCTACTCAATCG	GAGTCAACACCATG	CTAAGGACTGGAAA	CCAGTCACGGAAAT	TCACTATGGCATCA	AATGGAGAACGTAC	TAGAATACTTGACG	GAGTCAACACCATG	CTAAGGACTGGAAA	GACTGATGTTCTTG.1	TAAATCGAGATACC
CCATAGGAAAGCAA	GTTACTACGTTAGC	GATTTAGAGGATCT	TTTCTACTCAATCG	ATCGCCTGGCTCCT	AAGAGATGCGCAAT	CACTGCACACCGAT	ATTCGGGATCGTAG	GATTTAGAGGATCT	TTTCTACTCAATCG	TATGGGACAAGCAA	GGGCCAACAGAGTA
TGTAACCTTCACCC	GTGTCAGAGGTGTT	CGTTAGGACGAACT	GTTACTACGTTAGC	CACTATACATCGAC	TTCTTACTACACGT	CAAGCCCTATCGTG	CTCGCATGCCAGTA	CGTTAGGACGAACT	GTTACTACGTTAGC	CAAGAAGACACAAC	ATCTGGGAGAGAGC
TCGGCACTGTCTAG.1	AAATCTGAAGAGTA	ACGTCAGAGATACC	GTGTCAGAGGTGTT	CTAACACTTCCTGC	ATCCAGGACTGTCC	TTGACACTGCTTAG	TTAGAATGTTGACG	ACGTCAGAGATACC	GTGTCAGAGGTGTT	CAAGACTGTTGCAG	ATAGATACTGCTTT
ATGCGCCTCTGAGT	CACAACGAGGTTCA	TCAATCACGTAGCT	AAATCTGAAGAGTA	TAGGGACTGTCGAT	ACTGTGGAGGAACG	CGGAGGCTGGTAGG	ATCTTTCTGCTTCC	TCAATCACGTAGCT	AAATCTGAAGAGTA	GTTGACGATTCCGC	GGAGCCACTCCCAC
CCAGACCTGGTAAA	CAATAATGTTTCGT	TTTGACTGCTCTAT	CAATAATGTTTCGT	TGAATAACAGTTCG	ACCTGAGAGAACCT	AAAGATCTGGATCT	CTATAAGACCGTTC	TTTGACTGCTCTAT	CAATAATGTTTCGT	ACCTATTGGATACC	TATAAGTGACCCAA
TGTATGCTCTGAGT	CACTTTGACGTGAT	TGACCGCTTCACCC	CACTTTGACGTGAT	ATAACATGGTCGTA	CTGCCAACTCGTAG	TGGCACCTATCGGT	AGACCTGAATTTCC	TGACCGCTTCACCC	CACTTTGACGTGAT	ATGAAGGATATTCC	CTCATTGATAAAGG
TCGGACCTCTAGCA	GAAGCGGACCATAG	GCAGCGTGAAAGTG	GAAGCGGACCATAG	ACTTAAGAGTACCA	ACAGTGACCAATCG	TTCAGACTTGTTTC	ACGTCCTGCCCTCA	GCAGCGTGAAAGTG	GAAGCGGACCATAG	TGCAACGATATGGC	TATCGTACGCTTCC
CAGACATGAGCACT	CGGCCAGACATGGT	CTTGAACTTCTGGA	CGGCCAGACATGGT	CCCTGAACGGTGTT	CTCGAGCTAGGAGC	ATCGAGTGGCGATT	CAGCATGAGGAAGC	CTTGAACTTCTGGA	CGGCCAGACATGGT	ATAATGACTTCCCG	GAACCAACGTCGTA.1
CTATGTTGGCGTAT	TGGATGTGGTAAGA	GCACGTCTGGTAGG	CATTACACGCTACA	CACAGATGTCCTTA	ACCTGGCTGGTGGA	TCGAATCTAGTGCT	TGACACGACGTGTA	GCACGTCTGGTAGG	CATTACACGCTACA	TATCGACTTCGATG	CCCTACGAAGCGTT
CGATCAGAACTGGT.1	TTAACCACCTCAGA	TTATGAGAGTGTTG	TGGATGTGGTAAGA	TGCTTAACTCGACA	AACGTCGAGAGGCA	GATAGCACGTACCA	CAGCTAGAGTGAGG.1	TTATGAGAGTGTTG	TGGATGTGGTAAGA	TATGTCACACGACT	AGTACTCTACTGTG
GGGACCTGCAATCG	TAGTCGGAAAAGTG	TGAAATTGGTCGTA	TTAACCACCTCAGA	ACACAGACTCAGGT	AAGTATACAGTCTG.1	GGAACTTGGATAGA	AGTGAAGACGTAAC	TGAAATTGGTCGTA	TTAACCACCTCAGA	CCCGGAGACCTCAC	CGCATAGACCAGTA
TGTTACTGGACAGG	ACTTGACTCTCTTA	CACTGCTGCTAGAC	AGATATTGTTTGTC	TGGGTATGCGTACA	TAGCCGCTCCTTCG	CTTCTAGACACACA	CTGAGCCTATGACC	CACTGCTGCTAGAC	AGATATTGTTTGTC	CTATCATGTAAAGG	AGTTTCACACCACA
ATACCACTCGCTAA	CTTATCGATACGCA	ATATGAACCCAAGT	ACTTGACTCTCTTA	GACTGTGATAGCCA	TCCACGTGCCTTTA	CCCTCAGATTCAGG.1	GAGGGAACCGTAGT	ATATGAACCCAAGT	ACTTGACTCTCTTA	GTACCCTGTTCACT	TCATGTACGTTACG
ATGTCGGATCCGAA	GTTTAAGACTTACT	TACATCACATTGGC	CTTATCGATACGCA	GGGTAACTAAGAAC	TGACTGGAGAATAG	CCGGTACTTAAAGG	CGTCGACTCTTAGG	TACATCACATTGGC	CTTATCGATACGCA	AACAATACCTGACA	CAACGTGACTGATG
ATAGTCCTGAATGA	AGGCAACTATGTCG	TATCAAGAGTCGTA	GTTTAAGACTTACT	CATAAATGTCTCGC	GGAATGCTATTCTC	TATAGCCTGGACGA	TTGCTATGGTAGCT	TATCAAGAGTCGTA	GTTTAAGACTTACT	GAGTCTGATGTCGA	CAGGCCGATACTGG
CCTAAGGATCTATC	ATCCTAACATGCCA	TTCGTATGAGCAAA	AGGCAACTATGTCG	TCAGCGCTAAGCCT	CATGAGACGCATCA	TAACTAGACATGCA	CTATTGTGCAGAAA	TTCGTATGAGCAAA	AGGCAACTATGTCG	CCAATGGATACTCT	AGCGCTCTAGCCAT
ATTTGCACGCGGAA	CCTGACTGTGGAGG	GACGCTCTGACGAG.1	ATCCTAACATGCCA	ACTAGGTGACACGT	ATCTTTCTAAAGTG	TGCGAAACACCTAG	TCTAACACGTGTCA	GACGCTCTGACGAG.1	ATCCTAACATGCCA	CGAAGACTGAAAGT	CAGACATGGGTGAG
ATTCCATGGTTTCT	AAGAACGACTACGA	TACGCAGAGAGACG.1	CCACTGTGATCAGC	AGTGTGACTTACCT	TAAGTAACACTAGC	AGCATGACACCATG	AGCCGGACGTGCAT	TACGCAGAGAGACG.1	CCACTGTGATCAGC	ACAATCCTGACGAG	GTTACGGACCACCT
AAGGCTTGCTGATG.1	ATTGCTTGGGGATG	TCGATACTGGAGGT	AAGAACGACTACGA	GTAGCTGAGTGAGG	TGCAACGAGACGGA	ACAGTTCTGGGCAA	AATTCCTGTCCAAG	TCGATACTGGAGGT	AAGAACGACTACGA	CGGCGATGCCAGTA	GACGATTGGTACAC
AGTCACGAGATACC	AGTGTGACACCATG	CATACTACTCTCAT	ATTGCTTGGGGATG	ACCACGCTGCTCCT	GTTTAAGATAGTCG	TAGAGCACGATAGA	ATAGCTCTAACAGA	CATACTACTCTCAT	ATTGCTTGGGGATG	CATGCCACCAGTCA	TTGTAGCTAGAGTA
AGTAATACCCGATA	GAAGGTCTGACAAA	TACGATCTTCAGAC	AGTGTGACACCATG	GTTCAGGAGGTTCA	TACGAGTGGAGAGC	CCGGAGACCTTAGG	GCGAGCACACCATG	TACGATCTTCAGAC	AGTGTGACACCATG	GTAGCATGGGTGGA.1	AGTCACGATGGAAA
TTCGTATGTCTGGA	ATAATCGAGGAAGC	ATAGGAGATGTCCC	GAAGGTCTGACAAA	ACAATAACCTTAGG	CTGCCAACGGCATT	TGGTTACTCGACAT	GTGATGACGAGACG	ATAGGAGATGTCCC	GAAGGTCTGACAAA	TTCAACACCTTCTA	TAACTAGACAAAGA
TGTTACACCCCTAC	CCACTGTGTGGCAT	CTGCCAACAATGCC	ATAATCGAGGAAGC	CATAACCTTCCCAC.1	AGTACGTGTCGACA.1	CAGGTAACGGATTC	GCCACGGATCTCCG	CTGCCAACAATGCC	ATAATCGAGGAAGC	AGGTCTGATGACCA	TTCCTAGAACAGTC
ACCACAGAGACTAC	TTCAGTACCCGAAT	AGTCCAGATTCCGC	AGAATACTCCACCT	TCAAGGACCGAACT	CATTGTTGTACGAC	CTCCATCTCCAGTA	ATTGAAACGTACCA	AGTCCAGATTCCGC	AGAATACTCCACCT	GCATGATGGTACGT	CGTGCACTTGAGGG
CCGCGAGAAGCTAC	CAACGAACTGCATG	GGCATATGCTTGTT	CCACTGTGTGGCAT	CTCCGAACCTCAAG	CATCCCGACAACCA	TGGTCAGACTTTAC	GATGCAACGTTAGC	GGCATATGCTTGTT	CCACTGTGTGGCAT	CCATCCGATAGAAG	CTGATTTGCACTGA
TATACCACAGGCGA	ACAGTCGAGGTAGG.1	CTAAGGACTGGAAA	TTCAGTACCCGAAT	GAAACAGACACTAG	ACGTGCCTTCCCGT	CTCTAAACTTCGTT	TCGCACACACCGAT	CTAAGGACTGGAAA	TTCAGTACCCGAAT	TAGCCCACTTCTGT	TTCAGACTTCACGA
GATCTTTGCCTCCA	AAGCGTACGCCCTT	TTTCTACTCAATCG	CAACGAACTGCATG	GTTGATCTCAAGCT	AAGTAACTATTTCC	ACCCAGCTGTATCG	TATCGTACTAAGGA	TTTCTACTCAATCG	CAACGAACTGCATG	ATTTGCACGCGAAG.1	AAGTGGCTCTTGTT
AAATACTGAGAGGC	GGCGGACTACAGCT	GTTACTACGTTAGC	ACAGTCGAGGTAGG.1	TTATGAGAGCCTTC	ACGCCGGAGGAAAT	TACGTACTTGTGAC	CTCAGCACCGGGAA	GTTACTACGTTAGC	ACAGTCGAGGTAGG.1	GACAACACAGGTTC	GTATGGTGGCGATT
ATGCACGATACTTC	AAGAAGACCGGAGA	ATCTTGACAGCGTT	AAGCGTACGCCCTT	AAATTGACACGACT	CGCTACTGTCAGGT	GCACTGCTAGTGTC	CGATCCACTTAGGC	ATCTTGACAGCGTT	AAGCGTACGCCCTT	AATTGATGATCAGC	CCAGCTACGCAAGG
AAATTCGATTCTGT	ACCACAGATGTGGT	GTGTCAGAGGTGTT	GGCGGACTACAGCT	GATATTGAGTACCA	ATCTCAACAGCATC	CACAATCTCTCTCG	TAGTATGAGTTGGT	GTGTCAGAGGTGTT	GGCGGACTACAGCT	ACTATCACCCTTTA	TGAAATTGGGAAGC
CGCACGGATCTGGA	AGCGATACCTCTTA	AAATCTGAAGAGTA	AAGAAGACCGGAGA	CCCTACGATCCTAT	CTAACTACCTGGTA	ACACGATGCTATGG	ACGACAACCTTGGA	AAATCTGAAGAGTA	AAGAAGACCGGAGA	CACCGTTGTGACCA	GGGATTACTTCGGA
CCTTTAGAGAGCAG	AGAGTCACCAATCG.1	CACAACGAGGTTCA	ACCACAGATGTGGT	CGAGTATGAGGCGA	GCAGGGCTTGTCTT	GATCGAACAGTTCG	GAGTTGTGCTCAAG	CACAACGAGGTTCA	ACCACAGATGTGGT	GAGAGGTGCTGACA	TTAGGGACGAAGGC
CAAGCATGGTTTGG	CCAAGTGAGCCATA	CTTAAGCTGTCACA	AGCGATACCTCTTA	AGGGACGACGTCTC	CAACAGACCTCTAT	ACGGTCCTCATTGG	GACCAAACCTGACA	CTTAAGCTGTCACA	AGCGATACCTCTTA	TAGCGATGTGACTG	AGGGCCACCACACA.1
TGGCACCTACGTAC	TCAGCGCTTCCAGA	CAATAATGTTTCGT	AGAGTCACCAATCG.1	TGTGATCTCTGAGT	ATAATGACTTGACG	AAATCATGTTTGCT	CTACTCCTATTGGC	CAATAATGTTTCGT	AGAGTCACCAATCG.1	CAGAAGCTGCTGTA	CATTCCCTGTCGAT
AGGCAACTTCTCTA	TTCCCACTCTATTC	CACTTTGACGTGAT	CCAAGTGAGCCATA	GATAATACGTGTTG	TAACGTCTAGATCC	ATCGGTGAATTCTC	GAGATCACCATGAC	CACTTTGACGTGAT	CCAAGTGAGCCATA	ACGATTCTCACTAG	CGTGATGAATGTGC
GTACGAACGGTTAC	CCAGGTCTCTTCGC	GAAGCGGACCATAG	GCGCATCTCTGTAG	AAGCAAGATTATCC	AACGCAACGGTACT	AGATATACCCTATT	TTCAAGCTGTCAAC	GAAGCGGACCATAG	GCGCATCTCTGTAG	GCTCAGCTTTCTCA	TCGCCATGACGTGT.1
GCGGACTGGCTTAG	TCAGCGCTTGTCGA	CGGCCAGACATGGT	TCAGCGCTTCCAGA	GTTAGTCTGCTGAT	CTCAGCACCTCAAG	AATGCGTGTTCCAT	GTAGCAACTTTCGT	CGGCCAGACATGGT	TCAGCGCTTCCAGA	AGCATTCTCTCGAA	CTTGAGGAAGAGGC
ACAGTGACGTAAGA	TAGAATTGAAGCCT	CATTACACGCTACA	TTCCCACTCTATTC	TGTATCTGGAATCC	GAAAGTGAGATAAG	CTCGCATGCTGAGT	TTCCAAACGAGGCA	CATTACACGCTACA	TTCCCACTCTATTC	TCAACACTGAGGAC	TAGAAACTTGAGCT
TAACAATGCATACG	AACAATACAAGAGT	TGGATGTGGTAAGA	CCAGGTCTCTTCGC	CCACTTCTTTCTCA	AGGTACTGTCTTAC	ACGAGTACCCCGTT	CATAAATGCAATCG	TGGATGTGGTAAGA	CCAGGTCTCTTCGC	CCACGGGAGCAGAG	CAAAGCTGACGGAG
CTTACATGGGTTTG	ACCCTCGAGGTACT	TTAACCACCTCAGA	TCAGCGCTTGTCGA	GCACACCTCATTCT	TTGGTACTGTAAGA	AAAGATCTAAGGTA	TAGACGTGGTTCAG	TTAACCACCTCAGA	TCAGCGCTTGTCGA	TAGGTCGAAACCTG	CCCTACGATTTCTG
AGACACACGGAGGT	GGAGAGACTCTTCA	AGATATTGTTTGTC	TAGAATTGAAGCCT	CTGATACTAGTGTC	TCCTACCTCCCAAA	CTACAACTGCTTAG	GACGGCACTTTCAC	AGATATTGTTTGTC	TAGAATTGAAGCCT	CCACGGGATGTCCC	CAATAATGGTAAAG
TCTTGATGTTCTTG	TTACCATGTAAGGA	TAGTCGGAAAAGTG	AACAATACAAGAGT	CCAGTCTGCCTTGC	GAAGAATGATTCTC	GATTACCTAACCAC	TCAAGGACCTGTGA	TAGTCGGAAAAGTG	AACAATACAAGAGT	ACAGTCGAATACCG	AGACACACTGCCTC
TAGAGAGACGGAGA	CGACGTCTTCCGTC	ACTTGACTCTCTTA	ACCCTCGAGGTACT	ATGTCGGACGAGTT	TCCACTCTCCCTAC	CTAGATCTATGCTG.1	GATCCGCTTCCTTA	ACTTGACTCTCTTA	ACCCTCGAGGTACT	CCTATTGATCGTTT	AGCAAAGACCATGA
GCCCATACTCCCAC	GTAGGTACATGCTG	CTTATCGATACGCA	GGAGAGACTCTTCA	ACAGACACTGACTG	ATACACCTACGGTT	GTTCAACTAGGGTG	CACAGTGAACGGAG	CTTATCGATACGCA	GGAGAGACTCTTCA	TTCGAGGATCCAGA	TAGTTCACCTTAGG
CGCGAGACGCGATT	AGCCAATGAAGCAA	GAACCAACTCCTCG	TTACCATGTAAGGA	AGCACAACGAGGTG	AACAATACGCAAGG	CATATAGATCTTCA	GCATTGGAACGGGA	GAACCAACTCCTCG	TTACCATGTAAGGA	ACGATCGACACTAG.1	ACGTCGCTGCTTAG
AATGTCCTCTCAAG	CCTGAGCTCCGTTC	GTTTAAGACTTACT	CGACGTCTTCCGTC	CGATCAGAGTAAAG	TAGAATTGGAGGTG	GAACGTTGTTATCC	AGTACGTGCCAATG	GTTTAAGACTTACT	CGACGTCTTCCGTC	CATCTTGACGGAGA	CCAGTCACGGAAAT
GATCTTACACTGTG	GATGCCCTTCTTAC	AGGCAACTATGTCG	CGGCCAGAAACGGG.1	ACTGTGGATGTGGT	AAATCCCTAATCGC	AGGACACTCCCGTT	TGTTACTGTGATGC	AGGCAACTATGTCG	CGGCCAGAAACGGG.1	CAGACAACCTGCTC	ATCGCCTGGCTCCT
CATGAGACTCCCGT	AATGTCCTGACGTT	ATCCTAACATGCCA	GTAGGTACATGCTG	CTGTATACAAGATG	CAAGCCCTACCGAT	GTTATCTGGCGAGA	TACGATCTGTAAAG	ATCCTAACATGCCA	GTAGGTACATGCTG	CGGTCACTGTGAGG	TCTTACGAGAGATA
AATGTAACGAATGA	ATATGAACTGTTTC	CCACTGTGATCAGC	AGCCAATGAAGCAA	CTAAGGACCGCAAT.1	TCTTCAGATGCTGA	TATGCGGAATCGGT	GACAGTACTCTTAC	CCACTGTGATCAGC	AGCCAATGAAGCAA	TTCCTAGACTGTGA	GGAGACGAGTCTGA
GAGCAGGAGAATGA.1	ACCCAAGATAACCG	GCAATCGAGTGAGG	ATTTCCGAAGTTCG	TAGTACCTCTCATT	GCCATCACCCAACA	TGTGAGTGTCAGTG	GCCCAGGAGGTTCA	GCAATCGAGTGAGG	ATTTCCGAAGTTCG	GTACCCTGAGCGGA	TTGTACACCCAATG
GGAGGTGAGTCGTA	GCAGGCACACGTGT	CCTGACTGTGGAGG	CCTGAGCTCCGTTC	CTTACAACCTACTT	GTTCATACCTCATT	GCAGTTGATCTTTG	CGAGTATGTACTCT	CCTGACTGTGGAGG	CCTGAGCTCCGTTC	CCCTAGTGAGAGAT	GGCAATACTGCTTT
TCCACTCTTCGCCT	GTAGGTACTATTCC	AAGAACGACTACGA	GATGCCCTTCTTAC	TTACAGCTTCTTAC	TACTCCCTCTTGAG	AGCGTAACACCTCC	TTTCACGAACCCTC	AAGAACGACTACGA	GATGCCCTTCTTAC	ATAAGTACCGAACT	CTACCTCTATGCCA
GAGTCAACACCATG	TTAGTCTGTCCTAT	ATTGCTTGGGGATG	AATGTCCTGACGTT	CTCCACGATGCGTA	CTGATTTGACCGAT	ACGTCGCTACCACA	GAGGCCACAGCCAT	ATTGCTTGGGGATG	AATGTCCTGACGTT	GGGCAGCTGTCGTA	GGGCACACCCTGAA.1
GATTTAGAGGATCT	ACGATGACGGACAG	AGTGTGACACCATG	ATATGAACTGTTTC	CGTCAAGAACGTAC	GCCAAAACTTTCGT	GGATGTTGTGACTG	GTTCATACAGTAGA	AGTGTGACACCATG	ATATGAACTGTTTC	ATTGTAGACTTCCG	CTAACACTTCCTGC
CGTTAGGACGAACT	GAGCGGCTGACAAA	GAAGGTCTGACAAA	CAGACTGATCCTAT	AGATTCCTGCAAGG	AGACGTACAGAGAT	CAGGCCGAAAAGTG	CAAATATGATTTCC	GAAGGTCTGACAAA	CAGACTGATCCTAT	GCCCATACTTTGGG	TAGGGACTGTCGAT
ACGTCAGAGATACC	CGACTGCTACCAGT	ATAATCGAGGAAGC	GCAGGCACACGTGT	TATTTCCTTCCCAC	TGCGATGAGAAAGT.1	GACTGTGAACAGCT	TGGGTATGGAGGCA	ATAATCGAGGAAGC	GCAGGCACACGTGT	TACTTTCTGCTTAG	TAGTTGCTGCAGAG
TCAATCACGTAGCT	GCCTAGCTGCGTTA	AGAATACTCCACCT	GTAGGTACTATTCC	TGTCAGGATTACTC	GGAATCTGTTGAGC	TGGTAGTGTTACTC	GCACCACTACCCTC	AGAATACTCCACCT	GTAGGTACTATTCC	GATATAACGCGTAT	ATTCAAGAACCACA
TTTGACTGCTCTAT	ACGAGTACTGGATC	CCACTGTGTGGCAT	TTAGTCTGTCCTAT	CGGTCACTGTGCAT	AATATCGAGTATCG	ATCAAATGACCTCC	CCCGATTGTCAGGT	CCACTGTGTGGCAT	TTAGTCTGTCCTAT	ACGCAATGTGGGAG	GAAGTCTGGCCAAT
TGACCGCTTCACCC	TATCTGACCATCAG	TTCAGTACCCGAAT	GTAGTCGATCCAAG	CTGACAGAAACCAC	CTTACAACTGGAAA	TTTCAGTGTGTCTT	AGCCGGTGAAAACG	TTCAGTACCCGAAT	GTAGTCGATCCAAG	GCACTAGAAGGGTG	CGAAGGGACATTTC
GCAGCGTGAAAGTG	AGTTCTTGAAAGTG.1	CAACGAACTGCATG	ACGATGACGGACAG	GAATGCTGGGCATT	AAGGCTACGGATTC	ATAGGAGACCTGAA	CAAAGCTGCCACAA	CAACGAACTGCATG	ACGATGACGGACAG	GGCCGATGCTTGCC	ATAACATGGTCGTA
CTTGAACTTCTGGA	AGATATTGGGGAGT	ACAGTCGAGGTAGG.1	GAGCGGCTGACAAA	ATTGCACTGCGTTA	GGTAAAGACGGAGA	CTGCCAACGTGTAC.1	ATTCTTCTCCCAAA	ACAGTCGAGGTAGG.1	GAGCGGCTGACAAA	GCGGAGCTCTTAGG	ACTTAAGAGTACCA
CGGCCAGAACTCTT	TCCATAACACACGT	AAGCGTACGCCCTT	GAGGGATGACAGCT	GGAACTACACCACA	ATTACCTGTGCACA.1	TTGAACCTGTGTCA	ACGATCGACCGCTT	AAGCGTACGCCCTT	GAGGGATGACAGCT	ACTGCCACCCATAG	TACTAAGAGTCATG
GCACGTCTGGTAGG	ACACGTGAACGACT	GGCGGACTACAGCT	GATTACCTACTCAG	TAAGAACTACAGTC	CTTGAACTACACGT	GACAACTGTGCAAC	TCGCACACGCATCA	GGCGGACTACAGCT	GATTACCTACTCAG	TACGTACTGCTCCT	CGTGATGATGTCTT
TTATGAGAGTGTTG	AATTCCTGTGTCCC	AAGAAGACCGGAGA	CGACTGCTACCAGT	CGACCACTAGTTCG	ACGATGACGCTCCT	AATCAAACATCAGC	GGCCCAGATTTGTC	AAGAAGACCGGAGA	CGACTGCTACCAGT	AGAATACTGCGAGA	CCCTGAACGGTGTT
GCAGTTGACTCTTA	TACGCAGAATCACG	ACCACAGATGTGGT	ACGAGTACTGGATC	ATTTAGGATCTATC	CGTACCACACTCAG	ACGCTGCTCACCAA.1	ACGCAATGTCCGTC	ACCACAGATGTGGT	ACGAGTACTGGATC	ATTCGACTGCTAAC	ACACAGACTCAGGT
TGAAATTGGTCGTA	TAACACCTGAGACG	AGCGATACCTCTTA	TATCTGACCATCAG	GCTCCATGGAATCC	AGGTACACTGTGAC	AAGGCTACGGTGGA	CTAACTACTCGCCT	AGCGATACCTCTTA	TATCTGACCATCAG	CACACCTGTCTAGG	CAACCGCTCAGGAG
CACTGCTGCTAGAC	GCTATACTGTATCG	AGAGTCACCAATCG.1	AGTTCTTGAAAGTG.1	AATAAGCTCAGTCA	TAGTACCTAGGAGC	CATAGTCTATCGTG	CTCTAATGATTCGG	AGAGTCACCAATCG.1	AGTTCTTGAAAGTG.1	CGAACATGGAGGAC	ACTAGGTGACACGT
ATATGAACCCAAGT	CCTATAACATTCTC	CCAAGTGAGCCATA	AGATATTGGGGAGT	CGAAGGGAGTTGAC.1	GCAAGACTTGGGAG	CTATACTGCAGCTA	ACTTGACTGCTCCT	CCAAGTGAGCCATA	AGATATTGGGGAGT	ATGAGCACCGTACA	ATTGTCTGGTCACA
TACATCACATTGGC	TTAGGGTGACCTTT	GCGCATCTCTGTAG	TCCATAACACACGT	AGGATGCTAGTCGT.1	CTAATGCTTATTCC	AGTGTTCTTGACTG	GCCTACACAACGAA	GCGCATCTCTGTAG	TCCATAACACACGT	ATCTGTTGGGTAAA	AGTCGAACCTCCCA
TATCAAGAGTCGTA	AGGAATGAAGAATG	TCAGCGCTTCCAGA	ACACGTGAACGACT	ACAGTTCTCTTCGC	CAGAAGCTTCACGA	CAAGCATGACACTG	CGTCAAGAGGTAAA	TCAGCGCTTCCAGA	ACACGTGAACGACT	CTGAGAACAAAGTG	TATAAGTGGTCGAT
CCCAGTTGCTCATT	TTACTCGACTTTAC	TTCCCACTCTATTC	TACGCAGAATCACG	TTGGTACTCGCAAT	GTATCACTGAGACG	ACGTTGGATTGTGG	GTGCTAGACACTAG	TTCCCACTCTATTC	TACGCAGAATCACG	GGACCCGAATGTGC.1	TATGGGACCGAATC
TTCGTATGAGCAAA	TCGGCACTGTGCAT	CCAGGTCTCTTCGC	TAACACCTGAGACG	AAGCCATGCTATTC	TGGATGACATGCCA	AGCTGCCTTCGCTC	TACGAGACCTTAGG	CCAGGTCTCTTCGC	TAACACCTGAGACG	TGTTAAGATGAACC	TGGTACGATGAGAA
GACGCTCTGACGAG.1	CAGTGTGACGTGTA	TCCACGTGCAGAAA	GCTATACTGTATCG	ACTAAAACCCCTCA	ATGATATGCAGATC	CTTTGATGTTCATC	GATTGGACTCCCAC	TCCACGTGCAGAAA	GCTATACTGTATCG	TTGAGGACATAAGG	AGATATTGCTGGTA
TACGCAGAGAGACG.1	TGGATCGATCTCCG	TCAGCGCTTGTCGA	TTAGGGTGACCTTT	AGGAACCTCCTGAA	TGCAAGACTGCCAA	AGGAAATGCGGGAA	GGTAAAGAGTAGGG	TCAGCGCTTGTCGA	TTAGGGTGACCTTT	GGCATATGATAAGG	GTTCAGGAGGTTCA
CGGAGGCTGGCAAG	AGCTGAACCGTTGA.1	TAGAATTGAAGCCT	AGGAATGAAGAATG	TGACACGACTATTC.1	AGGTGTTGCCCACT	ATATACGACAGGAG	ATGGGTACAGATCC	TAGAATTGAAGCCT	AGGAATGAAGAATG	TAGGGACTCAACTG	AGTTAAACTGCGTA
TCGATACTGGAGGT	TGAATAACGGTGTT	AACAATACAAGAGT	TTACTCGACTTTAC	CGCCATACACTGTG	ATTATGGAAGACTC	AAATTGACCTACTT	CATAAATGAGCGTT.1	AACAATACAAGAGT	TTACTCGACTTTAC	CATGCCACACTTTC	CATAACCTTCCCAC.1
CATACTACTCTCAT	GTTCAGGAGGGTGA	ACCCTCGAGGTACT	TCGGCACTGTGCAT	CTAGATCTACGCTA	GTATTCACTGCTCC	ATTGAATGTCTCGC	TTGTAGCTGTATCG.1	ACCCTCGAGGTACT	TCGGCACTGTGCAT	CTGAGAACTCTATC	TCAAGGACCGAACT
TACGATCTTCAGAC	GGTGATACAGAATG	GGAGAGACTCTTCA	CAGTGTGACGTGTA	TAAACAACCGTAAC	AGCTCGCTGACGAG	AAATCATGTCTCTA	TACCGCTGTTGACG	GGAGAGACTCTTCA	CAGTGTGACGTGTA	ACTTAAGAGGAGCA	GAAGTCTGATCGTG
ATAGGAGATGTCCC	AGTAATACCGAGAG	TTACCATGTAAGGA	TGGATCGATCTCCG	GCCAAAACCGGTAT	AGCTCGCTTGACCA	CCTCGAACCATTGG	AAGCAAGAGGATTC	TTACCATGTAAGGA	TGGATCGATCTCCG	GTTGGATGTTCCGC	CTCCGAACCTCAAG
TACGTTACACGCTA	ATAGAACTCGAATC	CGACGTCTTCCGTC	AGTCGAACGTCTGA	AAATCATGTGTTTC	GAAGGTCTACAGTC	AGCCTCTGAGCAAA	ACAATTGAAAAAGC	CGACGTCTTCCGTC	AGTCGAACGTCTGA	CATGCCACACCGAT	GAAACAGACACTAG
CTGCCAACAATGCC	ACGATGACTCTCGC	CGGCCAGAAACGGG.1	AGCTGAACCGTTGA.1	GTTATGCTAGCCAT	TTGACACTTGGTAC	ATCCCGTGGTCATG	TCACATACTGCTAG	CGGCCAGAAACGGG.1	AGCTGAACCGTTGA.1	GGTAGTACACTTTC	ACTTAGCTGCTTCC
AGTCCAGATTCCGC	CTAACTACCGTGAT	GTAGGTACATGCTG	TGAATAACGGTGTT	GTGATTCTGGGAGT	GAAGCGGATGACAC.1	TCCACGTGGTGTCA	GCCATCACATTCGG	GTAGGTACATGCTG	TGAATAACGGTGTT	GAGGCAGAAGCGGA	CAGGGCACATGGTC
GGCATATGCTTGTT	CTGCGACTGAAAGT	AGCCAATGAAGCAA	ATCGAGTGGGGACA	AGTATCCTGAAGGC	CCTCGAACGCGATT	AGCTCGCTACCCTC	TTGCTATGACTGTG	AGCCAATGAAGCAA	ATCGAGTGGGGACA	TGCGATGAGTGTTG.1	AAAGCAGAGTCCTC
CTAAGGACTGGAAA	GGACCTCTAAGTAG	ATTTCCGAAGTTCG	GTTCAGGAGGGTGA	GTAGCAACTTCCCG	CAGCTCACACGCAT	GAGAAATGCTATGG	TAGCCCTGGACAGG	ATTTCCGAAGTTCG	GTTCAGGAGGGTGA	CCAATGGAATTCTC	TGGTAGACGTGTTG
TTTCTACTCAATCG	GCTCCATGCAACCA	CCTGAGCTCCGTTC	AGTAATACCGAGAG	GGTAGTACTAACGC	AGACTGACATGGTC	GAGCATACTAGTCG	CAATTCACGCTAAC	CCTGAGCTCCGTTC	AGTAATACCGAGAG	CAAAGCACCCCACT	CAGTGTGAAACGGG
GTTACTACGTTAGC	CTTTACGACGAATC	GATGCCCTTCTTAC	ATAGAACTCGAATC	ATAAACACACCATG	CCCACATGCTGGTA	AATATCGACTCCCA	CCCGATTGACCATG	GATGCCCTTCTTAC	ATAGAACTCGAATC	CCCTGAACATTCGG	CCCTACGATCCTAT
ATCTTGACAGCGTT	AACTTGCTTGGTTG	AATGTCCTGACGTT	ACGATGACTCTCGC	GTAGTGACCCCTTG	ATGATATGCACTAG	GCAGCGTGCCAATG	TCCAGAGAAGATGA	AATGTCCTGACGTT	ACGATGACTCTCGC	AGTCGAACTGTGAC	AAGAACGAGTAGCT
GTGTCAGAGGTGTT	CCACCATGTGAGCT	ATATGAACTGTTTC	CTAACTACCGTGAT	TAACTAGACTGAGT	CAATTCACCAGGAG	AGCATGACTGGTTG	CAGATCGAAAGAAC	ATATGAACTGTTTC	CTAACTACCGTGAT	GCTCAAGATACTGG	AATCAAACTACTCT
CTGAATCTCGAGTT	TTCCCACTTAGAAG.1	CAGACTGATCCTAT	CTGCGACTGAAAGT	GCAAACTGTTAGGC	GAGCATACGAACCT	TCTGATACGGTTCA	TCGGCACTACCAGT	CAGACTGATCCTAT	CTGCGACTGAAAGT	GATGCAACTCAAGC	TGTGATCTCTGAGT
AAATCTGAAGAGTA	TCTAACTGTTGTGG	GCAGGCACACGTGT	GGACCTCTAAGTAG	GCACACCTTGTCAG	TTATGGCTGTTCTT	CATGTTTGCGGAGA	GCAATTCTGAATGA	GCAGGCACACGTGT	GGACCTCTAAGTAG	AACCTACTACCTCC	GATAATACGTGTTG
CACAACGAGGTTCA	CAGACAACCAAGCT	GTAGGTACTATTCC	GCTCCATGCAACCA	GCCAAAACCCCAAA	GTACGTGATCTCAT	AACACGTGGTACGT	TAGATTGATTGTGG	GTAGGTACTATTCC	GCTCCATGCAACCA	CTACTCCTAACGAA	AAATACTGTAGTCG
CTTAAGCTGTCACA	CTAGTTACTTGCGA	TTAGTCTGTCCTAT	CTTTACGACGAATC	GGCTACCTTCAGGT	GGAGGATGTGCCCT	TTGCTAACCTATGG	TGGAACTGATTCGG	TTAGTCTGTCCTAT	CTTTACGACGAATC	GAACCAACTTTCGT	GTTAGTCTGCTGAT
CAATAATGTTTCGT	TAAATCGAGATACC	GTAGTCGATCCAAG	AACTTGCTTGGTTG	TACCGAGAAACTGC	TTTCCAGACTGAGT	CCCATCGATCCAAG	GTCGCACTTCTGGA	GTAGTCGATCCAAG	AACTTGCTTGGTTG	AACAAACTATCTTC	TGTATCTGGAATCC
CACTTTGACGTGAT	GGGCCAACAGAGTA	ACGATGACGGACAG	CCACCATGTGAGCT	TGTGACGATGACTG	CGCGGATGCGGAGA	GCGATATGATTCTC	AATGGAGAACGTAC	ACGATGACGGACAG	CCACCATGTGAGCT	TATCCTGAGGGCAA.1	TGACTTTGAATGCC
GAAGCGGACCATAG	ATCTGGGAGAGAGC	GAGCGGCTGACAAA	TTCCCACTTAGAAG.1	TACATAGACCACCT	TAACATGAGCGTAT	GTTCAGGATGCTTT	CACTGCACACCGAT	GAGCGGCTGACAAA	TTCCCACTTAGAAG.1	AGATCGTGGCCAAT	ATCTCAACACTAGC
CGGCCAGACATGGT	ACACAGACGGGTGA	CGACTGCTACCAGT	TCTAACTGTTGTGG	TAAGGGCTGTTCTT	CGGATATGGTTGGT	GCGCGAACATTTCC	CGGAGGCTGGTAGG	CGACTGCTACCAGT	TCTAACTGTTGTGG	GGACGCACCCTGTC	CCATCGTGTTGCAG
CATTACACGCTACA	ATTAGTGAGCGGAA	GGGATTACGTTCAG	CAGACAACCAAGCT	ACGGAACTCCTGTC.1	AGCATGACCCGCTT	GACGATTGTTTCGT	AAAGATCTGGATCT	GGGATTACGTTCAG	CAGACAACCAAGCT	AGGAACCTTCGTAG	CTGATACTAGTGTC
TGGATGTGGTAAGA	ATAGATACTGCTTT	GCCTAGCTGCGTTA	CTAGTTACTTGCGA	CCATGCTGTGTTCT	GCCGGAACGAAGGC	ACAATCCTTCGTTT	TGGCACCTATCGGT	GCCTAGCTGCGTTA	CTAGTTACTTGCGA	CTATCATGTGTCTT	CCAGTCTGCCTTGC
TTAACCACCTCAGA	GGAGCCACTCCCAC	ACGAGTACTGGATC	TAAATCGAGATACC	TTACGTACTCACCC	ACGCGGTGAGTAGA	GCATCAGAACTGTG	TTCAGACTTGTTTC	ACGAGTACTGGATC	TAAATCGAGATACC	TAGGTGACTGGTAC	TAAGGCTGTGTAGC
AGATATTGTTTGTC	TATAAGTGACCCAA	TATCTGACCATCAG	GGGCCAACAGAGTA	CATAAAACAAAAGC	CGTAACGATACAGC	GAAGATGAGTGCTA	ATCGAGTGGCGATT	TATCTGACCATCAG	GGGCCAACAGAGTA	GACTACGATAAAGG	CACTAGGAGGTAAA
TTGACACTCAAAGA	ATTGCTACCCACAA	AGTTCTTGAAAGTG.1	ATCTGGGAGAGAGC	GGAGCGCTACTACG	TAGTCTTGAACCAC	GGACTATGGAGACG	TCGAATCTAGTGCT	AGTTCTTGAAAGTG.1	ATCTGGGAGAGAGC	CAACGAACGTCTAG.1	AGGTGGGACTGACA
TAGTCGGAAAAGTG	TATCGTACGCTTCC	AGATATTGGGGAGT	ACACAGACGGGTGA	CCGTACACCGTGTA	GCCGACGAATGGTC	ACGCCTTGGGTAGG	GATAGCACGTACCA	AGATATTGGGGAGT	ACACAGACGGGTGA	CTATTGACGGACTT	ATTCCATGGAAACA
ACTTGACTCTCTTA	GAACCAACGTCGTA.1	TCCATAACACACGT	ATTAGTGAGCGGAA	TGATAAACTCGCCT	ACGCTCACTTTGCT	GTCCACACAACGAA	GGAACTTGGATAGA	TCCATAACACACGT	ATTAGTGAGCGGAA	CTCGAGCTAGGAGC	CCTTCACTTTCCAT
GGAGCAGAGGTTAC	AGTACTCTACTGTG	ACACGTGAACGACT	ATAGATACTGCTTT	CCAAGATGCATGCA	TGCAGATGATTCCT	CAGTTGGACTAGTG	CTTCTAGACACACA	ACACGTGAACGACT	ATAGATACTGCTTT	AGCTTACTCCCACT	GGGATGGACGAGAG
CTTATCGATACGCA	TTAGAATGACGTTG	AATTCCTGTGTCCC	TATAAGTGACCCAA	AATGCGTGTTACCT	CAATTCACGATAGA.1	TCAATCACTTAGGC	CCCTCAGATTCAGG.1	AATTCCTGTGTCCC	TATAAGTGACCCAA	CCTTAATGCTTGAG	AGCACAACGAGGTG
ACCCACTGTGCATG	CGCATAGACCAGTA	TACGCAGAATCACG	CTCATTGATAAAGG	TAGGTTCTTCGCAA	ACGCCTTGTACGAC	CAAGCATGTGGAGG	CCGGTACTTAAAGG	TACGCAGAATCACG	CTCATTGATAAAGG	TAACTCACCGAATC	ACTGTGGATGTGGT
GAACCAACTCCTCG	AGTTTCACACCACA	TAACACCTGAGACG	ATTGCTACCCACAA	CAAGGACTTGTCGA	ATACGGACGGCATT	TTCTGATGAAAGCA	TATAGCCTGGACGA	TAACACCTGAGACG	ATTGCTACCCACAA	TACATCACCTCCAC	AGCGATACTCCTAT
GTTTAAGACTTACT	TGGTATCTCTTGGA	GCTATACTGTATCG	TATCGTACGCTTCC	TAAGAACTCTCTTA	TTATGGCTGTATCG	CAAGCTGATTCGCC	TAACTAGACATGCA	GCTATACTGTATCG	TATCGTACGCTTCC	ATATACGATGGAAA	CATGTACTGGGAGT
AGGCAACTATGTCG	TCATGTACGTTACG	TTAGGGTGACCTTT	GAACCAACGTCGTA.1	GACGATTGCCCAAA	TACGCAGAGCAGTT	CGCACGGATGCTCC	TGCGAAACACCTAG	TTAGGGTGACCTTT	GAACCAACGTCGTA.1	ACGTTGGAGGACGA	CGCTACACATGACC
ATCCTAACATGCCA	GGAGGTGACCGTAA	AGGAATGAAGAATG	AGTACTCTACTGTG	CTCCACGAAGAGAT	TCCCACGAGTTGTG	AATACTGACTCTTA	AGCATGACACCATG	AGGAATGAAGAATG	AGTACTCTACTGTG	GTGTAGTGGCCTTC	CTTACAACCTACTT
CCACTGTGATCAGC	CAACGTGACTGATG	TTACTCGACTTTAC	TTAGAATGACGTTG	TGATCGGAGCCCTT	GAGATGCTCTTAGG	GTTGATCTCTGAAC	ACAGTTCTGGGCAA	TTACTCGACTTTAC	TTAGAATGACGTTG	GCAGTTGAGAGAGC	GCACACCTCTAAGC
GCAATCGAGTGAGG	CAGGCCGATACTGG	TCGGCACTGTGCAT	CGCATAGACCAGTA	CGCACGGACGTACA	GGAATCTGTCCTTA.1	ACCAGTGAGGCGAA	TAGAGCACGATAGA	TCGGCACTGTGCAT	CGCATAGACCAGTA	AGCCGGTGCCTACC	TTACAGCTTCTTAC
CCTGACTGTGGAGG	TTGTCATGTGCGTA.1	CAGTGTGACGTGTA	GGCTAAACGACGGA	TGACTTACGAACTC	CCTTTAGATGCTGA	CGATACGACTCCCA.1	CCGGAGACCTTAGG	CAGTGTGACGTGTA	GGCTAAACGACGGA	TCGCCATGGCGATT	CACAGAACGGGCAA
AAGAACGACTACGA	AGCGCTCTAGCCAT	TGGATCGATCTCCG	TGGTATCTCTTGGA	CAATAATGGGTGGA	TTCAAGCTTTCGTT.1	AAACATACTGCCCT	TGGTTACTCGACAT	TGGATCGATCTCCG	TGGTATCTCTTGGA	CACTTATGCTAGTG	GGAGAGACTGCCTC
ATTGCTTGGGGATG	CAGACATGGGTGAG	AGTCGAACGTCTGA	TCATGTACGTTACG	TGACTGGAAGATGA	CAGCACCTGTAAGA	AGTAATACTAGTCG	CAGGTAACGGATTC	AGTCGAACGTCTGA	TCATGTACGTTACG	TCAGTACTTGGCAT	GAATGCTGGGCATT
TCGGTAGATCGTTT	GACGATTGGTACAC	AGCTGAACCGTTGA.1	GGAGGTGACCGTAA	GTACAGTGCCCAAA.1	GGTACTGAAGAATG.1	TATCCTGATTCGCC	CTCCATCTCCAGTA	AGCTGAACCGTTGA.1	GGAGGTGACCGTAA	TGAAGCTGAGTACC	GGAACTACACCACA
AGTGTGACACCATG	AGTCACGATGGAAA	TGAATAACGGTGTT	CAACGTGACTGATG	CAGTCAGACGAGTT	ACGGTATGTTCCGC	AGATATACACCAGT	TGGTCAGACTTTAC	TGAATAACGGTGTT	CAACGTGACTGATG	CCGCTATGCCATAG	TAAGAACTACAGTC
GAAGGTCTGACAAA	TAACTAGACAAAGA	ATCGAGTGGGGACA	CAGGCCGATACTGG	GATACTCTAGAACA	AGAGAATGGAACTC	GACCCTACACTTTC	CTCTAAACTTCGTT	ATCGAGTGGGGACA	CAGGCCGATACTGG	CGACTCTGAAAGCA	CGACCACTAGTTCG
ATAATCGAGGAAGC	TGAATAACTGATGC	GTTCAGGAGGGTGA	TTGTCATGTGCGTA.1	AGCTGTGAGCAAGG	CTGACAGACGTAGT	CTCAGAGATTGTCT	ACCCAGCTGTATCG	GTTCAGGAGGGTGA	TTGTCATGTGCGTA.1	AGTCGCCTACCCAA	TCTATGTGAATGCC
TTAGTCTGTGGCAT	TCGCACACTTCACT	GGTGATACAGAATG	AGCGCTCTAGCCAT	CCTACCGACATGCA	TGCCACTGCAGGAG	CTGAATCTCTGGTA	TACGTACTTGTGAC	GGTGATACAGAATG	AGCGCTCTAGCCAT	GTTTAAGATTCCCG	ACTCGCACGATGAA
AGAATACTCCACCT	TTCCTAGAACAGTC	AGTAATACCGAGAG	CAGACATGGGTGAG	ACGAGGGAATCTTC	CTCCATCTGACGGA	CGTGAAACTCGTGA	GCACTGCTAGTGTC	AGTAATACCGAGAG	CAGACATGGGTGAG	GTTTAAGATAGTCG	ATTTAGGATCTATC
GCCATGCTACACGT	CGTGCACTTGAGGG	ATAGAACTCGAATC	CCAGCACTCTCATT	AGCGCCGACAGAAA	CATGTTACCCTTTA	CACGACCTTAAGCC	CACAATCTCTCTCG	ATAGAACTCGAATC	CCAGCACTCTCATT	TCCGAAGAGGGCAA	ACGTCCTGGACGTT
CCACTGTGTGGCAT	CTGATTTGCACTGA	ACGATGACTCTCGC	GACGATTGGTACAC	CGTTAGGATGGTTG	CATTGGGACTCGAA	TACGAGACTTTGCT	ACACGATGCTATGG	ACGATGACTCTCGC	GACGATTGGTACAC	TACGAGTGGAGAGC	TCACTATGTGCTGA
TTCAGTACCCGAAT	TTCAGACTTCACGA	CTAACTACCGTGAT	AGTCACGATGGAAA	TACGCCACGGTACT	CGTCCAACTCTTAC	CCCTTACTTAAAGG	GATCGAACAGTTCG	CTAACTACCGTGAT	AGTCACGATGGAAA	CTGCCAACGGCATT	TTGGTACTCGCAAT
CAACGAACTGCATG	CCTCGAACTTCGGA	CTGCGACTGAAAGT	TAACTAGACAAAGA	CGAGCCGACCTTGC.1	GGAGACGATAACGC	TCCTAAACCCTTCG	ACGGTCCTCATTGG	CTGCGACTGAAAGT	TAACTAGACAAAGA	ATAGATTGACCTCC	GCGTAATGCCAAGT
ACAGTCGAGGTAGG.1	AAGTGGCTCTTGTT	GGACCTCTAAGTAG	TGAATAACTGATGC	ACGCTCACCGTAGT	CATTACACAGGTTC	GCCCATACTTTGTC	AAATCATGTTTGCT	GGACCTCTAAGTAG	TGAATAACTGATGC	GATAAGGAATGCTG.1	TCCGAGCTGTTGCA
ACGTGCCTCTGCAA	GTATGGTGGCGATT	GCTCCATGCAACCA	TCGCACACTTCACT	GATATTGAGAGGCA	CAATGGACGGAACG	TTCAAGCTCTGATG	AGATATACCCTATT	GCTCCATGCAACCA	TCGCACACTTCACT	ATACCTACTGAACC	ACTAAAACCCCTCA
AAGCGTACGCCCTT	CCAGCTACGCAAGG	CTTTACGACGAATC	TTCCTAGAACAGTC	CCGAAAACCTCTTA	ACTGTTACTGCATG	ATTTGCACTCTTTG	AATGCGTGTTCCAT	CTTTACGACGAATC	TTCCTAGAACAGTC	GTAGCTGAACGTTG	AGGAACCTCCTGAA
CCATAGGATGGTGT	TGAAATTGGGAAGC	AACTTGCTTGGTTG	CGTGCACTTGAGGG	GGCTAAACTACGAC	CATCGCTGCGTTAG	GTTATGCTAAGCCT	CTCGCATGCTGAGT	AACTTGCTTGGTTG	CGTGCACTTGAGGG	AACTACCTGAGAGC	TTCCTAGACGCTAA
GGCGGACTACAGCT	TCGAATCTTGTTCT	CCACCATGTGAGCT	CTGATTTGCACTGA	ATAGGAGATGGAAA	AAAGACGATGGTAC	CTAACGGATTCAGG	ACGAGTACCCCGTT	CCACCATGTGAGCT	CTGATTTGCACTGA	CATTGTACATGGTC	TACTGGGAAAAGTG
AAGAAGACCGGAGA	GGGATTACTTCGGA	TTCCCACTTAGAAG.1	TTCAGACTTCACGA	CTTAACACCTGTGA	CACTATACCCCTCA	TAACACCTGTGTTG	AAAGATCTAAGGTA	TTCCCACTTAGAAG.1	TTCAGACTTCACGA	TAAAGTTGCGGGAA	CGACCGGAACCAAC
ACCACAGATGTGGT	TTAGGGACGAAGGC	TCTAACTGTTGTGG	CCTCGAACTTCGGA	CTGCGACTCAGCTA	GAAAGATGGAACTC	AATGAGGAACCCTC	CTACAACTGCTTAG	TCTAACTGTTGTGG	CCTCGAACTTCGGA	ACGCCGGAGGAAAT	AAGTAACTGCGTAT
AGCGATACCTCTTA	CCCAACACTCAGTG	TGCAACGACGAGAG	AAGTGGCTCTTGTT	CTATACTGGACGGA.1	ATTCGGGAAGTACC	GGAATGCTAAACAG	GATTACCTAACCAC	TGCAACGACGAGAG	AAGTGGCTCTTGTT	GTTAAAACAATCGC	TGACACGACTATTC.1
CATCCCGAACTGTG	GTTACTACAGGAGC	CAGACAACCAAGCT	GTATGGTGGCGATT	TATGGTCTACACTG	TTCACAACGTGAGG	ATCTTTCTTCATTC	CTAGATCTATGCTG.1	CAGACAACCAAGCT	GTATGGTGGCGATT	GAGATAGAGTGCAT	CGCCATACACTGTG
AGAGTCACCAATCG.1	GGATGTACCTCCAC	CTAGTTACTTGCGA	CCAGCTACGCAAGG	GATTTAGACACTAG	ACAACCGATCCGAA	TCACCGTGGGTATC	GTTCAACTAGGGTG	CTAGTTACTTGCGA	CCAGCTACGCAAGG	ACTGTTACCTGCAA	CTAGATCTACGCTA
CCAAGTGAGCCATA	AAACTTGATAAAGG	TAAATCGAGATACC	TGAAATTGGGAAGC	AATGATACTTGGTG	CTAATAGACCATGA	CTAGAGACCACTGA	CATATAGATCTTCA	TAAATCGAGATACC	TGAAATTGGGAAGC	TCACTATGGGATTC	TAAACAACCGTAAC
GCGCATCTCTGTAG	TAGGCATGAAGGTA	GGGCCAACAGAGTA	TCGAATCTTGTTCT	CGTCCAACCGTACA	GTGATTCTTTTCGT	CTTAGGGAACGTAC	GAACGTTGTTATCC	GGGCCAACAGAGTA	TCGAATCTTGTTCT	CGACAAACTTCACT	AAGTCCGAACCTAG
CACATGGACATGCA	TCGCCATGACGTGT.1	ATCTGGGAGAGAGC	GGGATTACTTCGGA	GCGGGACTTAAAGG	CCAGTGCTAGATGA	AGTTTCACTGTCTT	AGGACACTCCCGTT	ATCTGGGAGAGAGC	GGGATTACTTCGGA	CAGTTGGAGTTGTG.1	GTTATGCTAGCCAT
TCAGCGCTTCCAGA	CACAGATGGGTTTG	ACACAGACGGGTGA	AGGGCCACCACACA.1	TTCAGTTGTCTAGG	AATAGGGAATTGGC	GCGCGATGTGCGTA	GTTATCTGGCGAGA	ACACAGACGGGTGA	AGGGCCACCACACA.1	AACTACCTTTCGCC	GTCACCTGCTTGCC
TTCCCACTCTATTC	CTTGAGGAAGAGGC	ATTAGTGAGCGGAA	CATTCCCTGTCGAT	AGTAGAGATACAGC	ACTGTGGATACTCT.1	TAGGCAACACTCTT	TATGCGGAATCGGT	ATTAGTGAGCGGAA	CATTCCCTGTCGAT	GCAGGGCTTGTCTT	GTGATTCTGGGAGT
CCAGGTCTCTTCGC	TAGAAACTTGAGCT	ATAGATACTGCTTT	CCCAACACTCAGTG	ACGCCACTCGCCTT	CGTCCAACTGGAGG	ACGGCGTGCTCCCA	TGTGAGTGTCAGTG	ATAGATACTGCTTT	CCCAACACTCAGTG	ACGTTGGATTCATC	GGCTACCTCTTGCC
TCCACGTGCAGAAA	CAAAGCTGACGGAG	GGAGCCACTCCCAC	GTTACTACAGGAGC	TATCTCGACATCAG	GGAGTTACATCGGT	GGCGGACTTGCAGT	GCAGTTGATCTTTG	GGAGCCACTCCCAC	GTTACTACAGGAGC	TTCAAGCTGTTGGT	GGTAGTACTAACGC
TCAGCGCTTGTCGA	CCCTACGATTTCTG	TATAAGTGACCCAA	GGATGTACCTCCAC	AGCCACCTAAGGCG	AAGTAACTGGTAGG	TTGGGAACTAAAGG	AGCGTAACACCTCC	TATAAGTGACCCAA	GGATGTACCTCCAC	GGACTATGCAGTTG	TAACTAGACTGAGT
TAGAATTGAAGCCT	CAATAATGGTAAAG	CTCATTGATAAAGG	CGTGATGAATGTGC	TGTAATGACATACG	CTTCATGAACGGTT	AAGTCTCTGTACGT	ACGTCGCTACCACA	CTCATTGATAAAGG	CGTGATGAATGTGC	TAACGTCTAGATCC	CGAATCGAGGTTCA
AACAATACAAGAGT	GATCCCTGGAAACA	ATTGCTACCCACAA	AAACTTGATAAAGG	GAAACCTGTAAGGA.1	ACAAGCACCATTGG	GGCTACCTTGGAAA	GGATGTTGTGACTG	ATTGCTACCCACAA	AAACTTGATAAAGG	GAAAGTGAGATAAG	ACGACCCTGAACTC
ACCCTCGAGGTACT	AGCAAAGACCATGA	TATCGTACGCTTCC	TCGCCATGACGTGT.1	TGGAAGCTACCCAA	GACTTTACAGAATG	TAACCGGAAGCATC	CAGGCCGAAAAGTG	TATCGTACGCTTCC	TCGCCATGACGTGT.1	TTCAAAGACTTGCC	CCTTTAGACAGAAA
GGAGAGACTCTTCA	ACGATGACCCCTAC	GAACCAACGTCGTA.1	CTTGAGGAAGAGGC	CCTAAACTCGGTAT	GTCCAGCTCGTGTA	TGACCGCTCACTCC	GACTGTGAACAGCT	GAACCAACGTCGTA.1	CTTGAGGAAGAGGC	CAAATATGCATTTC	GGAGACGATTAGGC
TTACCATGTAAGGA	TAGTTCACCTTAGG	CCCTACGAAGCGTT	TAGAAACTTGAGCT	ATTCAAGAGATACC	AGGACTTGTTACTC	GTGATTCTCTTGAG	TGGTAGTGTTACTC	CCCTACGAAGCGTT	TAGAAACTTGAGCT	TCGGCACTTGTAGC	TCGATTTGGCCCTT
CGACGTCTTCCGTC	GGTCTAGAATTGGC	AGTACTCTACTGTG	CAAAGCTGACGGAG	TAGTTCACTATCTC	TACATAGACAGATC	AATACCCTTAGCCA	ATCAAATGACCTCC	AGTACTCTACTGTG	CAAAGCTGACGGAG	AATAACACGTTCTT	GCTGATGATGCCTC
CGGCCAGAAACGGG.1	ACGTTGGAGGAAAT	TTAGAATGACGTTG	CCCTACGATTTCTG	GACATTCTGGTAAA	TGCCAAGACGAATC	CTATCCCTCTGATG	TTTCAGTGTGTCTT	TTAGAATGACGTTG	CCCTACGATTTCTG	GCGAAGGAGGTTCA	ACCGCGGAACCATG
GTAGGTACATGCTG	CCAGTCACGGAAAT	CGCATAGACCAGTA	CAATAATGGTAAAG	TTCGAGGAGCTTAG	GGCGGACTTACGCA	GTAAGCTGGATGAA	ATAGGAGACCTGAA	CGCATAGACCAGTA	CAATAATGGTAAAG	TCCACTCTCCCTAC	GGCTACCTTCAGGT
AGCCAATGAAGCAA	ATCGCCTGGCTCCT	AGTTTCACACCACA	GATCCCTGGAAACA	GAACGGGACCACAA	CCAGCTACTGCTGA	TTCGTATGAGTAGA	CTGCCAACGTGTAC.1	AGTTTCACACCACA	GATCCCTGGAAACA	ATCTGGGATGGTCA	TGTGACGATGACTG
ATTTCCGAAGTTCG	TCTTACGAGAGATA	GGCTAAACGACGGA	AGCAAAGACCATGA	GGACGCACGCTTCC	GGCTACCTCTGTTT	TCTGATACGTCTAG	TTGAACCTGTGTCA	GGCTAAACGACGGA	AGCAAAGACCATGA	TCCTAAACTAACCG	CCAAGTGAGGGATG
CCTGAGCTCCGTTC	GGAGACGAGTCTGA	TGGTATCTCTTGGA	ACGATGACCCCTAC	AGGTCTGAGCTATG	GACCATGATCGATG	GCAACTGAAGGGTG	GACAACTGTGCAAC	TGGTATCTCTTGGA	ACGATGACCCCTAC	CCGGAGACTGCAAC	GGGCCATGCATTCT
GATGCCCTTCTTAC	TTGTACACCCAATG	TCATGTACGTTACG	GGTCTAGAATTGGC	GGGTTATGCTTCGC	ATAGTTGAGCAGAG	CAATCGGATATCTC	AATCAAACATCAGC	TCATGTACGTTACG	GGTCTAGAATTGGC	CGAATCGACCCAAA	TACGCCACTTGCGA
AATGTCCTGACGTT	GGCAATACTGCTTT	GGAGGTGACCGTAA	ACGTCGCTGCTTAG	GCGGCAACGACGAG	CATCTTGACCATGA	GGACAGGACAATCG	ACGCTGCTCACCAA.1	GGAGGTGACCGTAA	ACGTCGCTGCTTAG	TCGACGCTCTTCCG	ACCAGTGACACACA
ATATGAACTGTTTC	CTACCTCTATGCCA	CAACGTGACTGATG	CCAGTCACGGAAAT	ACTAGGTGCTGGAT	TGGAACACTCCGAA.1	TGTTAAGAATGGTC.1	AAGGCTACGGTGGA	CAACGTGACTGATG	CCAGTCACGGAAAT	AACGCCCTGTTCTT	CATAAAACAAAAGC
ACCCAAGATAACCG	GGGCACACCCTGAA.1	CAGGCCGATACTGG	ATCGCCTGGCTCCT	TGACCGCTAACCGT	CCCATCGATTACTC	GTGACCCTTTGTCT	CATAGTCTATCGTG	CAGGCCGATACTGG	ATCGCCTGGCTCCT	ATAAGTACCTGTTT	GGAGCGCTACTACG
CAGACTGATCCTAT	CACTATACATCGAC	TTGTCATGTGCGTA.1	GGAGACGAGTCTGA	GAGGGCCTTTCTTG	ACTTAAGAATTGGC	ACGCCACTCGCAAT	CTATACTGCAGCTA	TTGTCATGTGCGTA.1	GGAGACGAGTCTGA	TACTCCCTCTTGAG	CCGTACACCGTGTA
GCAGGCACACGTGT	CTAACACTTCCTGC	AGCGCTCTAGCCAT	TTGTACACCCAATG	AGAGATGATTCGGA	CAACCAGACGGTAT	GGAACTACTACTGG	AGTGTTCTTGACTG	AGCGCTCTAGCCAT	TTGTACACCCAATG	GAGGACGACAGAAA	CATCCCGAGTCGAT
TTGAGGTGCTACGA	GACGAACTCGAACT	CAGACATGGGTGAG	GGCAATACTGCTTT	ACTACGGAGTTTGG	AGTAAGGATCCCAC	CGTGCACTGAGATA	CAAGCATGACACTG	CAGACATGGGTGAG	GGCAATACTGCTTT	TATCCTGAACTGGT	TGATAAACTCGCCT
CCAGTCACCAGTTG	TGAATAACAGTTCG	CCAGCACTCTCATT	CTACCTCTATGCCA	CAACAGACGCTGAT	ATCGCAGATTCTCA	CATCCCGACCTGTC	ACGTTGGATTGTGG	CCAGCACTCTCATT	CTACCTCTATGCCA	AGGCTAACCTGGTA	GACTTTACGACGAG
GTAGGTACTATTCC	ATTCAAGAACCACA	GACGATTGGTACAC	ATCTACACTACGCA	TGAACCGATATGCG	CCCTGATGAGCTCA	AAACTTGAACGCAT	AGCTGCCTTCGCTC	GACGATTGGTACAC	ATCTACACTACGCA	CAGTGTGACTGTTT	CCAAGATGCATGCA
TTAGTCTGTCCTAT	GAAGTCTGGCCAAT	TTGTAGCTAGAGTA	GGGCACACCCTGAA.1	AAGATGGATCTCTA	CGGCCAGATGTGAC	ATGATAACAGGCGA.1	CTTTGATGTTCATC	TTGTAGCTAGAGTA	GGGCACACCCTGAA.1	TCCCAGACAACGAA	GAGGTGGATATTCC
GTAGTCGATCCAAG	CGAAGGGACATTTC	AGTCACGATGGAAA	CACTATACATCGAC	CGAGTATGGTTGTG	TTTCAGTGACACAC	TAACAATGTCGCAA	AGGAAATGCGGGAA	AGTCACGATGGAAA	CACTATACATCGAC	CCGACACTTGACAC.1	AATGCGTGTTACCT
ACGATGACGGACAG	ATAACATGGTCGTA	TAACTAGACAAAGA	TAGGGACTGTCGAT	AACCACGAGAGATA	CTGTAACTACCCAA	GCCACTACGTTGGT	ATATACGACAGGAG	TAACTAGACAAAGA	TAGGGACTGTCGAT	AATCCGGACCGAAT	TAGGTTCTTCGCAA
GAGCGGCTGACAAA	TACTAAGAGTCATG	TGAATAACTGATGC	TAGTTGCTGCAGAG	ATTGCTTGTCTAGG	GGGCCATGTCTTTG	TAAAGTTGTGCTCC	AAATTGACCTACTT	TGAATAACTGATGC	TAGTTGCTGCAGAG	GCTCAGCTTGACTG	TAAGAACTCTCTTA
GAGGGATGACAGCT	CCCTGAACGGTGTT	TCGCACACTTCACT	ATTCAAGAACCACA	CATTTCGATTAGGC	TACATAGAAGAAGT	TAGCCGCTTGAGAA	ATTGAATGTCTCGC	TCGCACACTTCACT	ATTCAAGAACCACA	CTGATTTGACCCTC	GACGATTGCCCAAA
ACCACGCTAGGCGA	CACAGATGTCCTTA	TTCCTAGAACAGTC	GAAGTCTGGCCAAT	CAGTTACTCCGTTC	GACAACACATCGGT	TTGCTAACTAACGC	AAATCATGTCTCTA	TTCCTAGAACAGTC	GAAGTCTGGCCAAT	TACGCCACACGTTG.1	CTCCACGAAGAGAT
GATTACCTACTCAG	TGCTTAACTCGACA	CGTGCACTTGAGGG	CGAAGGGACATTTC	CGACTGCTGACGAG	GAAAGATGCCAGTA	TGTAAAACCTCATT	CCTCGAACCATTGG	CGTGCACTTGAGGG	CGAAGGGACATTTC	TGGGTATGTTTGGG	TGATCGGAGCCCTT
CGACTGCTACCAGT	ACACAGACTCAGGT	CTGATTTGCACTGA	TACTAAGAGTCATG	GGGTTAACGGTATC	TGTTAAGAGTCTAG	GTATGGTGTGCCTC	AGCCTCTGAGCAAA	CTGATTTGCACTGA	TACTAAGAGTCATG	GACAACTGACAGCT	TGACTTACGAACTC
AGTCGCCTACTGTG	TGGGTATGCGTACA	TTCAGACTTCACGA	CGTGATGATGTCTT	GACGTCCTCTGTAG	AACTCGGAGCGGAA	GTCTAGGACGTGTA	ATCCCGTGGTCATG	TTCAGACTTCACGA	CGTGATGATGTCTT	GTTATGCTCTTCCG	CAATAATGGGTGGA
GGGATTACGTTCAG	GGGTAACTAAGAAC	CCTCGAACTTCGGA	CCCTGAACGGTGTT	GACGAGGAAAGAAC	GAATGCACTGCCTC	TGCTGAGAACACTG	TCCACGTGGTGTCA	CCTCGAACTTCGGA	CCCTGAACGGTGTT	CGGTACCTTGCAAC	GATACTCTAGAACA
GCCTAGCTGCGTTA	CAACCGCTCAGGAG	AAGTGGCTCTTGTT	CACAGATGTCCTTA	AACATATGACCACA	TTCATGTGCCTCCA	ACACGTGAGTTACG	AGCTCGCTACCCTC	AAGTGGCTCTTGTT	CACAGATGTCCTTA	CCACGGGACGAACT	TAGTATGATCTTTG
ACGAGTACTGGATC	TCAGCGCTAAGCCT	GTATGGTGGCGATT	TGCTTAACTCGACA	CGCACTTGTCAGTG	AGTGTTCTCCAAGT	TTCAGTACGTGCAT.1	GAGAAATGCTATGG	GTATGGTGGCGATT	TGCTTAACTCGACA	CCCTGATGCTCTCG	CTACTCCTGAAACA
TATCTGACCATCAG	ACTAGGTGACACGT	CCAGCTACGCAAGG	ACACAGACTCAGGT	CCCGGAGAGCTTAG	AAATACTGATCGGT	GTGATCGAGTGAGG	GAGCATACTAGTCG	CCAGCTACGCAAGG	ACACAGACTCAGGT	GGCAAGGATCTACT	AGCTGTGAGCAAGG
AGTTCTTGAAAGTG.1	AGTGTGACTTACCT	TGAAATTGGGAAGC	TGGGTATGCGTACA	TAGAATACGGTTTG	GTAGACTGAGCCTA	CCGGAGTGGACACT	AATATCGACTCCCA	TGAAATTGGGAAGC	TGGGTATGCGTACA	ATCTTTCTACGTAC	ACTCGAGACTAAGC
AGATATTGGGGAGT	ATTGTCTGGTCACA	TCGAATCTTGTTCT	GGGTAACTAAGAAC	ACGGTATGCGCAAT	TTGCATTGGGCGAA	GCAGGCACTGCACA	GCAGCGTGCCAATG	TCGAATCTTGTTCT	GGGTAACTAAGAAC	AGAGTCTGGCAGAG	CCCAAAGATCTCAT
TCCATAACACACGT	AGTCGAACCTCCCA	GGGATTACTTCGGA	CAACCGCTCAGGAG	AGTCAGACCTTCTA	CGGGCATGCTATGG	ATTCAGCTGAGACG	AGCATGACTGGTTG	GGGATTACTTCGGA	CAACCGCTCAGGAG	TAAATCGAGTGTCA	CCTACCGACATGCA
ACACGTGAACGACT	GTAGCTGAGTGAGG	TTAGGGACGAAGGC	TCAGCGCTAAGCCT	TCATTCGACTGATG	TAAGGCTGACACTG	CGCAAATGTCTCTA	CATGTTTGCGGAGA	TTAGGGACGAAGGC	TCAGCGCTAAGCCT	CAGCTCTGCTTGGA	AATACCCTTCACGA
AATTCCTGTGTCCC	TATAAGTGGTCGAT	AGGGCCACCACACA.1	ACTAGGTGACACGT	GGCTCACTCAGTCA	ATAAGTACCAGGAG	ACACCCTGTATGGC	TTGCTAACCTATGG	AGGGCCACCACACA.1	ACTAGGTGACACGT	AGGACACTAGTTCG	GCTCAAGAGACTAC
TACGCAGAATCACG	TATGGGACCGAATC	CATTCCCTGTCGAT	AGTGTGACTTACCT	CGAGGCACGTGTTG	ACGAGGGATCTCCG	ATTTCCGAAAGCAA.1	CCCATCGATCCAAG	CATTCCCTGTCGAT	AGTGTGACTTACCT	CGTAGCCTTCTATC	TACGCCACGGTACT
TAACACCTGAGACG	TGGTACGATGAGAA	CCCAACACTCAGTG	ATTGTCTGGTCACA	CCCTGATGTTGGCA	ACACGATGGCCTTC	GGTCAAACGCCCTT	GCGATATGATTCTC	CCCAACACTCAGTG	ATTGTCTGGTCACA	AACTGTCTTCCTAT	TATAAGACGTAGGG
GCTATACTGTATCG	ACCACGCTGCTCCT	GTTACTACAGGAGC	AGTCGAACCTCCCA	GCATGTGAAGTCGT	CATACTTGGATGAA	AGCATGACAGTGTC	GTTCAGGATGCTTT	GTTACTACAGGAGC	AGTCGAACCTCCCA	CATGTTTGGTAAAG	GACTGATGTTCTTG.1
CCTATAACATTCTC	AGATATTGCTGGTA	GGATGTACCTCCAC	GTAGCTGAGTGAGG	GAAGGTCTTGCAGT	GACTCCTGTGGGAG	GCGTAAACTGCATG	GCGCGAACATTTCC	GGATGTACCTCCAC	GTAGCTGAGTGAGG	TTCAGTTGCAGAAA	AGACCTGACTGTCC
TTAGGGTGACCTTT	GTTCAGGAGGTTCA	CGTGATGAATGTGC	TATAAGTGGTCGAT	TAGCGATGCGGTAT	AAACATACGCTTAG	CAACTTTGTCTTTG	GACGATTGTTTCGT	CGTGATGAATGTGC	TATAAGTGGTCGAT	TTTCCAGAAGTGCT	CGAGCCGACCTTGC.1
AGGAATGAAGAATG	AGTTAAACTGCGTA	AAACTTGATAAAGG	TATGGGACCGAATC	ACCCAAGACATTTC	GCAGGCACGAGATA.1	GACCATGAGGGCAA	ACAATCCTTCGTTT	AAACTTGATAAAGG	TATGGGACCGAATC	GGTATCGAGTTTGG	TATGGGACAAGCAA
TTACTCGACTTTAC	ACAATAACCTTAGG	TAGGCATGAAGGTA	TGGTACGATGAGAA	CATTAGCTCCGAAT	AGCGATACAAACGA	CACCGTTGCCACCT	GCATCAGAACTGTG	TAGGCATGAAGGTA	TGGTACGATGAGAA	AGAATTTGAATCGC	CAAGAAGACACAAC
TCGGCACTGTGCAT	CATAACCTTCCCAC.1	TCGCCATGACGTGT.1	ACCACGCTGCTCCT	TTCCTAGAAGAAGT	CCCGGAGAGACGGA	CATCATACGCGTAT	GAAGATGAGTGCTA	TCGCCATGACGTGT.1	ACCACGCTGCTCCT	GGTACTGAAGGGTG	CAAGACTGTTGCAG
CAGTGTGACGTGTA	TCAAGGACCGAACT	TGTAGTCTTATCGG	AGATATTGCTGGTA	TAGGTTCTGCGAGA	TTCGAGGACTTGTT	CACAATCTCCTTCG	GGACTATGGAGACG	TGTAGTCTTATCGG	AGATATTGCTGGTA	TATGGTCTAACGAA	GTTGACGATTCCGC
AACTCACTCCAGTA	GAAGTCTGATCGTG	CTTGAGGAAGAGGC	GTTCAGGAGGTTCA	TCATCAACGCGATT	CCACGGGATTGACG	TCGATTTGCTAGCA.2	ACGCCTTGGGTAGG	CTTGAGGAAGAGGC	GTTCAGGAGGTTCA	GGTATCGACCTATT	ACCTATTGGATACC
TGGATCGATCTCCG	GAAACAGACACTAG	TAGAAACTTGAGCT	AGTTAAACTGCGTA	AAGCACTGAACCAC.1	ACCACAGATGTGAC	TGCTTAACCTCGCT	GTCCACACAACGAA	TAGAAACTTGAGCT	AGTTAAACTGCGTA	AAATCCCTGGATTC	ATGAAGGATATTCC
AGTCGAACGTCTGA	GAGGTGGATGAGGG	CAAAGCTGACGGAG	ACAATAACCTTAGG	AATTCCTGCTATTC	GAGCAGGATCAGAC	GCCATGCTCATGCA	CAGTTGGACTAGTG	CAAAGCTGACGGAG	ACAATAACCTTAGG	CAATCGGAACAGCT	TAGGTTCTAACTGC
TGCCGACTGGGATG	GTTGATCTCAAGCT	CCCTACGATTTCTG	CATAACCTTCCCAC.1	TAGGGACTGGAGCA	GCGGACTGCACTTT	CACTAACTTTAGGC	TCAATCACTTAGGC	CCCTACGATTTCTG	CATAACCTTCCCAC.1	ACGAAGCTACCAGT	TGCAACGATATGGC
AGCTGAACCGTTGA.1	ACTTAGCTGCTTCC	CAATAATGGTAAAG	TCAAGGACCGAACT	CTGCCAACTCACCC	AAGTGCACAAACGA	GGCCACGATAGTCG	CAAGCATGTGGAGG	CAATAATGGTAAAG	TCAAGGACCGAACT	CCATCGTGTCCTGC	CCGAAAACCTCTTA
TGAATAACGGTGTT	TTATGAGAGCCTTC	AGACACACTGCCTC	GAAGTCTGATCGTG	CAGGCCGATTCACT	ACGGTATGGTGTCA	GACAACTGACGCTA	TTCTGATGAAAGCA	AGACACACTGCCTC	GAAGTCTGATCGTG	CATTAGCTAGCGGA	ATAATGACTTCCCG
ATCGAGTGGGGACA	AAAGCAGAGTCCTC	GATCCCTGGAAACA	GAAACAGACACTAG	ACTATCACGTAGCT	CTGACAGAAACGAA	GCCGTACTCTTTAC	CAAGCTGATTCGCC	GATCCCTGGAAACA	GAAACAGACACTAG	ACACAGACGACGTT	CTTAACACCTGTGA
GTTCAGGAGGGTGA	TGGTAGACGTGTTG	AGCAAAGACCATGA	GAGGTGGATGAGGG	GTTACGGATTGCGA	GACTGAACAGTGCT	TAAAGACTGTACGT	CGCACGGATGCTCC	AGCAAAGACCATGA	GAGGTGGATGAGGG	TCGACGCTGGAGTG.1	TATCGACTTCGATG
GGTGATACAGAATG	CAGTGTGAAACGGG	ACGATGACCCCTAC	GTTGATCTCAAGCT	GTGCCACTAGGCGA	ACGTCGCTTGAACC	GGCCACGACGTACA	AATACTGACTCTTA	ACGATGACCCCTAC	GTTGATCTCAAGCT	AGCGGGCTTAGCCA	ACTACGGATAGTCG
AACCACGACGTGAT	GATATTGAGTACCA	TAGTTCACCTTAGG	ACTTAGCTGCTTCC	CCGGTACTTCGCTC	GTTCAGGATATCTC	ATTTCGTGCGTAAC	GTTGATCTCTGAAC	TAGTTCACCTTAGG	ACTTAGCTGCTTCC	CTAGTTTGTAAAGG	CCCGGAGACCTCAC
AGTAATACCGAGAG	CCCTACGATCCTAT	GGTCTAGAATTGGC	TTATGAGAGCCTTC	GTGTCAGAACGGTT	TACTACTGTTCTCA	ACCGCGGAACTTTC	ACCAGTGAGGCGAA	GGTCTAGAATTGGC	TTATGAGAGCCTTC	TTGTACACGTGTTG	ATGGACACTTTACC
ATAGAACTCGAATC	CGAGTATGAGGCGA	ACGTCGCTGCTTAG	AAAGCAGAGTCCTC	AATATCGACCAATG	GGTACAACTAACGC	CTAGGCCTGGTTTG	CGATACGACTCCCA.1	ACGTCGCTGCTTAG	AAAGCAGAGTCCTC	CCTGACTGTGATGC	CTGCGACTCAGCTA
ACGATGACTCTCGC	AAGAACGAGTAGCT	CCAGTCACGGAAAT	TGGTAGACGTGTTG	TCTAACTGCCAGTA	TCAATCACGGACGA	AGGGTTTGTCTTCA	AAACATACTGCCCT	CCAGTCACGGAAAT	TGGTAGACGTGTTG	CCAGTCTGGCTGAT	AAGAGATGGGATCT
GAGGGTGACCAACA	AGGGACGACGTCTC	ATCGCCTGGCTCCT	AAATTGACACGACT	CAATTCTGTTGCTT	ATCCGCACTCGCCT	GGGACCACATAAGG	AGTAATACTAGTCG	ATCGCCTGGCTCCT	AAATTGACACGACT	AATATCGAAAAGTG	CTATCATGTAAAGG
CTAACTACCGTGAT	TGTGATCTCTGAGT	TCTTACGAGAGATA	CAGTGTGAAACGGG	AGAAGATGGCTTAG	ACCTCCGATCGACA	AATTCCTGGGTTTG	TATCCTGATTCGCC	TCTTACGAGAGATA	CAGTGTGAAACGGG	ATCTCAACGTGTAC	CTATACTGGACGGA.1
CTGCGACTGAAAGT	GATAATACGTGTTG	GGAGACGAGTCTGA	GATATTGAGTACCA	CGAATCGAGTTGCA	CCCAACTGGACACT	GCTATACTCTACGA	AGATATACACCAGT	GGAGACGAGTCTGA	GATATTGAGTACCA	GGCGACTGGACGGA	ACACGATGGGCAAG
GGACCTCTAAGTAG	AAATACTGTAGTCG	TTGTACACCCAATG	AAGAACGAGTAGCT	CGTTAGGAACACAC	ACCCTCGAGCCTTC	GAAGATGAGGACAG	GACCCTACACTTTC	TTGTACACCCAATG	AAGAACGAGTAGCT	CAGCTCTGGCGTTA	GTACCCTGTTCACT
TACTGTTGAGCATC	AAGCAAGATTATCC	GGCAATACTGCTTT	AATCAAACTACTCT	CGCTCATGTGTTCT	AAGCCTGAGTTGGT	ACTAAAACAATGCC	CTCAGAGATTGTCT	GGCAATACTGCTTT	AATCAAACTACTCT	CTATAAGACGTGTA	CGTCCAACCGTACA
GCTCCATGCAACCA	GTTAGTCTGCTGAT	CTACCTCTATGCCA	AGGGACGACGTCTC	CCTGAGCTAAAACG	TGAACCGATCGATG	CAAGACTGATGCTG.1	CTGAATCTCTGGTA	CTACCTCTATGCCA	AGGGACGACGTCTC	GGAACACTATCAGC	GCGGGACTTAAAGG
CTTTACGACGAATC	TGTATCTGGAATCC	ATCTACACTACGCA	TGTGATCTCTGAGT	ATCGCCTGGTTGTG	CGCTACTGGTAAGA	ATCCAGGAGTGTAC	CGTGAAACTCGTGA	ATCTACACTACGCA	TGTGATCTCTGAGT	GGGCCAACCGTAAC	AACAATACCTGACA
AACTTGCTTGGTTG	CCACTTCTTTCTCA	GGGCACACCCTGAA.1	GATAATACGTGTTG	CTTACTGATGTGAC	GAAACAGAGTTACG	GGTCTAGAGTTCTT.1	TACGAGACTTTGCT	GGGCACACCCTGAA.1	GATAATACGTGTTG	CGATCCACTCCCAC	ACGCCACTCGCCTT
CCACCATGTGAGCT	TGACTTTGAATGCC	CACTATACATCGAC	AAATACTGTAGTCG	GAACAGCTCACCAA	GAGGGTGAGCGATT	GTACGAACGTTCGA	CCCTTACTTAAAGG	CACTATACATCGAC	AAATACTGTAGTCG	CAACTTTGGTTGCA	GAGTCTGATGTCGA
TTCCCACTTAGAAG.1	ATCTCAACACTAGC	CTAACACTTCCTGC	AAGCAAGATTATCC	AGAGATGAGTCATG	TGGATCGATTTCAC	GGATTGTGTTCTTG	TCCTAAACCCTTCG	CTAACACTTCCTGC	AAGCAAGATTATCC	AGGACTTGACACTG	TATCTCGACATCAG
TCTAACTGTTGTGG	GCACACCTCATTCT	TAGGGACTGTCGAT	GTTAGTCTGCTGAT	ATGCAGTGTACGCA	GAGTTGTGTGAGCT	ATGTCGGAGTCGTA	GCCCATACTTTGTC	TAGGGACTGTCGAT	GTTAGTCTGCTGAT	CTTTGATGGGATCT	AGCCACCTAAGGCG
TGCAACGACGAGAG	CCATCGTGTTGCAG	TAGTTGCTGCAGAG	TGTATCTGGAATCC	AGTAATTGTCATTC	ACTGAGACGAACTC	CTAGTTACCGCAAT	TTCAAGCTCTGATG	TAGTTGCTGCAGAG	TGTATCTGGAATCC	TGACCGCTAGAAGT	CCAATGGATACTCT
CAGACAACCAAGCT	CTGATACTAGTGTC	GACGAACTCGAACT	CCACTTCTTTCTCA	CTATGACTAAGCAA.1	GTGACCCTCCTATT	TGTAACCTTTCACT	ATTTGCACTCTTTG	GACGAACTCGAACT	CCACTTCTTTCTCA	GGACCCGATAAGGA	TGTAATGACATACG
CTAGTTACTTGCGA	CCAGTCTGCCTTGC	ATTCAAGAACCACA	GCACACCTCATTCT	CAGTTTACACGGGA	AAATGGGACAATCG	AGGAAATGGACACT	GTTATGCTAAGCCT	ATTCAAGAACCACA	GCACACCTCATTCT	CATAAAACAGAAGT	CGAAGACTGAAAGT
TAAATCGAGATACC	TAAGGCTGTGTAGC	GAAGTCTGGCCAAT	CCATCGTGTTGCAG	TCTCTAGAATTCTC	GAGTGGGAGCCATA	ATCCATACATGACC	CTAACGGATTCAGG	GAAGTCTGGCCAAT	CCATCGTGTTGCAG	GATATATGTGCCCT	ACAATCCTGACGAG
GGGCCAACAGAGTA	CACTAGGAGGTAAA	CGAAGGGACATTTC	CTGATACTAGTGTC	GCCCAGGATGGATC	TATACGCTGTGAGG	CAGGTTGAGTTGGT	TAACACCTGTGTTG	CGAAGGGACATTTC	CTGATACTAGTGTC	AGTACTCTTCCGTC	ACGTCGCTGTTCGA
AGGGCCACTGATGC	ATGTCGGACGAGTT	ATAACATGGTCGTA	CCAGTCTGCCTTGC	TGATTCACCCTAAG	TCAGTTACTGGTTG	AGCTGAACAGATCC	AATGAGGAACCCTC	ATAACATGGTCGTA	CCAGTCTGCCTTGC	AGCAAAGAGAATCC	TGGAAGCTACCCAA
ATCTGGGAGAGAGC	AGGTGGGACTGACA	GGTACATGGTCACA	TAAGGCTGTGTAGC	GCACTAGAGGTACT	AGGTACTGGAGATA	CACGGGTGGCGATT	GGAATGCTAAACAG	GGTACATGGTCACA	TAAGGCTGTGTAGC	CCTTTAGAAGCAAA	TTCGAGGAGCTTAG
ACACAGACGGGTGA	ATTCCATGGAAACA	ACTTAAGAGTACCA	CACTAGGAGGTAAA	CCAGAAACATCGAC	AGAACGCTGAGGTG	CACCGGGAGAGAGC	ATCTTTCTTCATTC	ACTTAAGAGTACCA	CACTAGGAGGTAAA	GTGGTAACCAGGAG	GAACGGGACCACAA
ATTAGTGAGCGGAA	CCTTCACTTTCCAT	TACTAAGAGTCATG	ATGTCGGACGAGTT	CTTGTATGCCTATT	CAGTCAGATCAGTG	GAACAGCTTTCCGC	TCACCGTGGGTATC	TACTAAGAGTCATG	ATGTCGGACGAGTT	ACACGTGATTGGCA	GGACGCACGCTTCC
ATAGATACTGCTTT	GGGATGGACGAGAG	CGTGATGATGTCTT	AGGTGGGACTGACA	CACATACTTAGTCG	TTCAACACAAGAGT	TAGGAGCTTTCCGC	CTAGAGACCACTGA	CGTGATGATGTCTT	AGGTGGGACTGACA	GAGGTACTAGCGTT	AGGTCTGAGCTATG
GGAGCCACTCCCAC	AGCACAACGAGGTG	CCCTGAACGGTGTT	ATTCCATGGAAACA	GTCCCATGCGGGAA	GCTCACTGTCTTCA	CTACGGCTCGACTA	CTTAGGGAACGTAC	CCCTGAACGGTGTT	ATTCCATGGAAACA	AGTCGCCTCTTCCG	CGGCGATGCCAGTA
TATAAGTGACCCAA	CGATCAGAGTAAAG	CACAGATGTCCTTA	GGGATGGACGAGAG	CCGCGAGATTCCCG	CTCAGGCTTCAGTG	CCAGAAACCGTGAT	AGTTTCACTGTCTT	CACAGATGTCCTTA	GGGATGGACGAGAG	CATCGGCTTCACGA	CATGCCACCAGTCA
CTCATTGATAAAGG	ACTGTGGATGTGGT	TGCTTAACTCGACA	AGCACAACGAGGTG	CGCAGGTGAGCATC	GGCACTCTCTCGAA	GACTGAACGTTTCT	GCGCGATGTGCGTA	TGCTTAACTCGACA	AGCACAACGAGGTG	AGGGCCACCGATAC	GTAGCATGGGTGGA.1
ATTGCTACCCACAA	AGCGATACTCCTAT	ACACAGACTCAGGT	CGATCAGAGTAAAG	TCAGTACTCTAGCA	TTCCTAGAGGTGTT	CAAACTCTGAGACG	TAGGCAACACTCTT	ACACAGACTCAGGT	CGATCAGAGTAAAG	TATGGGACATGTGC	TTCAACACCTTCTA
TATCGTACGCTTCC	CATGTACTGGGAGT	TGGGTATGCGTACA	ACTGTGGATGTGGT	CACTATACCATGGT	GCAAACTGTAGAGA	ACTGCCACCGCTAA	ACGGCGTGCTCCCA	TGGGTATGCGTACA	ACTGTGGATGTGGT	CGTACAGAATGTCG	GCGGCAACGACGAG
GAACCAACGTCGTA.1	CTGTATACAAGATG	GGGTAACTAAGAAC	AGCGATACTCCTAT	CCCTCAGATATGCG	AGTTAAACACTACG	TAGTAAACTGCCTC	GGCGGACTTGCAGT	GGGTAACTAAGAAC	AGCGATACTCCTAT	TATGAATGCCGCTT	AGGTCTGATGACCA
CCCTACGAAGCGTT	CTAAGGACCGCAAT.1	CAACCGCTCAGGAG	CATGTACTGGGAGT	CCAAGAACGAACCT	GATTTAGAGCTTCC	AACCAGTGGGACAG	TTGGGAACTAAAGG	CAACCGCTCAGGAG	CATGTACTGGGAGT	AAGTGCACCTCTAT	GCATGATGGTACGT
GGCTCACTGTGTAC	CGCTACACATGACC	TCAGCGCTAAGCCT	CTGTATACAAGATG	AATGATACAGAAGT	GCGTAATGCCTTAT	ACCTGGCTCGAGAG	AAGTCTCTGTACGT	TCAGCGCTAAGCCT	CTGTATACAAGATG	GAGATGCTTTCCGC	CCATCCGATAGAAG
AGTACTCTACTGTG	TAGTACCTCTCATT	ACTAGGTGACACGT	CTAAGGACCGCAAT.1	TGCATGGATCAGAC	CGTCGACTCTTAGG	AACAGCACGGACGA	GGCTACCTTGGAAA	ACTAGGTGACACGT	CTAAGGACCGCAAT.1	AGAACAGATGAACC	AGAGATGATTCGGA
TTAGAATGACGTTG	CTTACAACCTACTT	AGTGTGACTTACCT	CGCTACACATGACC	TGTGAGACGCGAGA	TAGTATGAGTTGGT	GAATGGCTCCCTTG	TAACCGGAAGCATC	AGTGTGACTTACCT	CGCTACACATGACC	GTATCACTCTTGCC	ACTACGGAGTTTGG
CGCATAGACCAGTA	CGTCAAGAACGTAC	ATTGTCTGGTCACA	TAGTACCTCTCATT	GAGGGCCTTATGGC	CATAAATGCAATCG	AAATCTGAAGGGTG	TGACCGCTCACTCC	ATTGTCTGGTCACA	TAGTACCTCTCATT	AGCGCCGACTCCAC.1	TAGCCCACTTCTGT
AGTTTCACACCACA	CAATAATGTGGATC	AGTCGAACCTCCCA	CTTACAACCTACTT	AAATACTGCTCTAT	AGTACGTGCCAATG	CAATTCTGGTACAC	GTGATTCTCTTGAG	AGTCGAACCTCCCA	CTTACAACCTACTT	CTATACTGTTTGTC	TACGGAACCCGCTT
GGCTAAACGACGGA	AGATTCCTGCAAGG	GTAGCTGAGTGAGG	GCACACCTCTAAGC	TGAATAACTTCGTT	CTAACTACTCGCCT	TTATCCGAATGCTG	AATACCCTTAGCCA	GTAGCTGAGTGAGG	GCACACCTCTAAGC	GGGAAGACTAGCGT	ATTTGCACGCGAAG.1
CATCTTGAAGAGTA	TATTTCCTTCCCAC	TATAAGTGGTCGAT	TTACAGCTTCTTAC	CAGGTAACGTAGCT	AGCATGACACCATG	CGAGGAGACCGATA	CTATCCCTCTGATG	TATAAGTGGTCGAT	TTACAGCTTCTTAC	AGTCGCCTGGTATC	GACAACACAGGTTC
TGGTATCTCTTGGA	GGAGAGACTGCCTC	TATGGGACCGAATC	CGTCAAGAACGTAC	ATCAAATGGCGTAT	ACACGATGCTATGG	ATCTACTGAGTAGA.1	GTAAGCTGGATGAA	TATGGGACCGAATC	CGTCAAGAACGTAC	TGTATCTGTTCAGG	ATTGATGATGCTGA
TCATGTACGTTACG	CGGTCACTGTGCAT	TGGTACGATGAGAA	AGATTCCTGCAAGG	TCACTATGGCATCA	GATCGAACAGTTCG	TGATAAACCGCAAT	TTCGTATGAGTAGA	TGGTACGATGAGAA	AGATTCCTGCAAGG	ACCAGTGACAGTTG	AATTGATGATCAGC
GGAGGTGACCGTAA	CTGACAGAAACCAC	ACCACGCTGCTCCT	TATTTCCTTCCCAC	AAGAGATGCGCAAT	CTAGATCTATGCTG.1	CAGCAATGACCTCC	TCTGATACGTCTAG	ACCACGCTGCTCCT	TATTTCCTTCCCAC	TAGGCTGAACGCAT	ACTATCACCCTTTA
CAACGTGACTGATG	GAATGCTGGGCATT	AGATATTGCTGGTA	GGAGAGACTGCCTC	GTAGCTGATCGATG	GTTCAACTAGGGTG	CTGACAGACTGCTC	GCAACTGAAGGGTG	AGATATTGCTGGTA	GGAGAGACTGCCTC	CAGACAACCTAGAC	CACCGTTGTGACCA
CAGGCCGATACTGG	ATTGCACTGCGTTA	GTTCAGGAGGTTCA	CGGTCACTGTGCAT	ATGCGATGCGGGAA	AGCTGCCTTCGCTC	GCCATCACCCCGTT	CAATCGGATATCTC	GTTCAGGAGGTTCA	CGGTCACTGTGCAT	CCTTTAGATGCTGA	CGAGTATGGTTGTG
TTGTCATGTGCGTA.1	GGAACTACACCACA	AGTTAAACTGCGTA	CTGACAGAAACCAC	TTCTTACTACACGT	AAATCATGTCTCTA	TGTAAAACGTTGTG	GGACAGGACAATCG	AGTTAAACTGCGTA	CTGACAGAAACCAC	CCGAAAACCGCATA	GAGAGGTGCTGACA
AGCGCTCTAGCCAT	TAAGAACTACAGTC	ACAATAACCTTAGG	GAATGCTGGGCATT	ATCCAGGACTGTCC	AATATCGACTCCCA	CTTGAGGATGCTGA	TGTTAAGAATGGTC.1	ACAATAACCTTAGG	GAATGCTGGGCATT	ACTGTTACTTCTGT	TAGCGATGTGACTG
CAGACATGGGTGAG	CGACCACTAGTTCG	CATAACCTTCCCAC.1	ATTGCACTGCGTTA	GCAACCCTCTGCTC	ACGCCTTGGGTAGG	TTCTCAGATCTGGA	GTGACCCTTTGTCT	CATAACCTTCCCAC.1	ATTGCACTGCGTTA	GCAATTCTTACTTC	CAGAAGCTGCTGTA
CCAGCACTCTCATT	TCTATGTGAATGCC	TCAAGGACCGAACT	GGAACTACACCACA	ACTGTGGAGGAACG	TAGGCAACACTCTT	GCGACTCTGGTTAC	ACGCCACTCGCAAT	TCAAGGACCGAACT	GGAACTACACCACA	GTAGTGACGTTGAC	ACGATTCTCACTAG
GTTACGGACCACCT	ACTCGCACGATGAA	CGAATCGACTATGG	TAAGAACTACAGTC	ACCTGAGAGAACCT	AAGTCTCTGTACGT	GCAGCTCTATCAGC	GGAACTACTACTGG	CGAATCGACTATGG	TAAGAACTACAGTC	ATCCGCACCTGGAT	GGACTATGGATGAA
GACGATTGGTACAC	ATTTAGGATCTATC	GAAGTCTGATCGTG	CGACCACTAGTTCG	CTGCCAACTCGTAG	TCTGATACGTCTAG	GGTGATACGGGACA	CGTGCACTGAGATA	GAAGTCTGATCGTG	CGACCACTAGTTCG	GTATTCACTGAAGA	AGCATTCTCTCGAA
ACTCCTCTTTCACT	ACGTCCTGGACGTT	CTCCGAACCTCAAG	ACTCGCACGATGAA	ACAGTGACCAATCG	GCAACTGAAGGGTG	AAGTAACTAGCCAT	CATCCCGACCTGTC	CTCCGAACCTCAAG	ACTCGCACGATGAA	ACTACTACGACACT	TCAACACTGAGGAC
TTGTAGCTAGAGTA	TCACTATGTGCTGA	GAAACAGACACTAG	ATTTAGGATCTATC	ATGCGATGTACGAC	GGACAGGACAATCG	TTAGTCTGAGCTCA	ATGATAACAGGCGA.1	GAAACAGACACTAG	ATTTAGGATCTATC	CTCCATCTGACGGA	CCACGGGAGCAGAG
AGTCACGATGGAAA	ACAGTTCTCTTCGC	GAGGTGGATGAGGG	GCTCCATGGAATCC	ACTTCTGAGAGCAG	AAACTTGAACGCAT	ATGCAGTGCACTTT	TAACAATGTCGCAA	GAGGTGGATGAGGG	GCTCCATGGAATCC	GGGATTACCGCTAA	CATTTCGATTAGGC
TAACTAGACAAAGA	GCGTAATGCCAAGT	GTTGATCTCAAGCT	CGAAGGGAGTTGAC.1	AGAGATGACCCTTG	GCCACTACGTTGGT	TTAGACCTCAGGAG	GCCACTACGTTGGT	GTTGATCTCAAGCT	CGAAGGGAGTTGAC.1	CATCGGCTCTTCGC	GGGTTAACGGTATC
TGAATAACTGATGC	TCCGAGCTGTTGCA	ACTTAGCTGCTTCC	AGGATGCTAGTCGT.1	AAGGTGCTACACCA	TGTAAAACCTCATT	GCGAAGGAAGGTCT	TAAAGTTGTGCTCC	ACTTAGCTGCTTCC	AGGATGCTAGTCGT.1	CGTCGACTAGTCTG	TAGGTCGAAACCTG
TCGCACACTTCACT	AAGCCATGCTATTC	TTATGAGAGCCTTC	ACGTCCTGGACGTT	CTGATTTGGACACT	GCAGGCACTGCACA	CGACGTCTGATGAA	TAGCCGCTTGAGAA	TTATGAGAGCCTTC	ACGTCCTGGACGTT	CTAGAGACGGGACA	AACATATGACCACA
AGCCGTCTTGGGAG	ACTAAAACCCCTCA	AAAGCAGAGTCCTC	ACGAACACCGCCTT	ACCTGGCTGGTGGA	ATTCAGCTGAGACG	GCGTAAACACGCTA	TTGCTAACTAACGC	AAAGCAGAGTCCTC	ACGAACACCGCCTT	GTTGGATGTCTCAT	TTATGCACCCTGAA
TTCCTAGAACAGTC	AGGAACCTCCTGAA	TGGTAGACGTGTTG	ACAGTTCTCTTCGC	GAACCTGATAGACC	GCGTAAACTGCATG	TGGAGACTCTTGTT	TGTAAAACCTCATT	TGGTAGACGTGTTG	ACAGTTCTCTTCGC	CTACTATGAAACAG	CGCACTTGTCAGTG
CGTGCACTTGAGGG	TACTGGGAAAAGTG	AAATTGACACGACT	TTGGTACTCGCAAT	AATTACGACTTAGG.1	CATCATACGCGTAT	CTGAGCCTTCTCAT	GTATGGTGTGCCTC	AAATTGACACGACT	TTGGTACTCGCAAT	CCTCGAACCTCAAG	TAGAATACGGTTTG
CTGATTTGCACTGA	CGACCGGAACCAAC	CAGTGTGAAACGGG	GCGTAATGCCAAGT	AACGTCGAGAGGCA	GGTCTAGAGTTCTT.1	CGTCGACTACGCAT	GTCTAGGACGTGTA	CAGTGTGAAACGGG	GCGTAATGCCAAGT	GAATGCACCCTTCG	AGTCAGACCTTCTA
TTCAGACTTCACGA	AAGTAACTGCGTAT	GATATTGAGTACCA	TCCGAGCTGTTGCA	AAGTATACAGTCTG.1	GGATTGTGTTCTTG	GATACTCTCTGTTT	TGCTGAGAACACTG	GATATTGAGTACCA	TCCGAGCTGTTGCA	GCGCACGATTTCAC	CCACGGGATGTCCC
CCTCGAACTTCGGA	TGACACGACTATTC.1	AAGAACGAGTAGCT	AAGCCATGCTATTC	TAGCCGCTCCTTCG	AGCTGAACAGATCC	GGCCCAGAGAAAGT	ACACGTGAGTTACG	AAGAACGAGTAGCT	AAGCCATGCTATTC	ATGTAAACCGTGAT	TCATTCGACTGATG
AAGTGGCTCTTGTT	CGCCATACACTGTG	AATCAAACTACTCT	ACTAAAACCCCTCA	TCCACGTGCCTTTA	ACCTGGCTCGAGAG	GCTCACTGTAAGCC	TTCAGTACGTGCAT.1	AATCAAACTACTCT	ACTAAAACCCCTCA	AGTAGGCTGTGCTA	ACAGTCGAATACCG
GTATGGTGGCGATT	CTAGATCTACGCTA	AGGGACGACGTCTC	AGGAACCTCCTGAA	TGACTGGAGAATAG	GCAGCTCTATCAGC	ATAGCGTGGTGTTG	GTGATCGAGTGAGG	AGGGACGACGTCTC	AGGAACCTCCTGAA	TAGAGCACAACAGA	GGCTCACTCAGTCA
CCAGCTACGCAAGG	TAAACAACCGTAAC	TGTGATCTCTGAGT	TACTGGGAAAAGTG	GGAATGCTATTCTC	GCGAAGGAAGGTCT	TACTACACGTAAAG	CCGGAGTGGACACT	TGTGATCTCTGAGT	TACTGGGAAAAGTG	TATAGATGACGTTG	GAAGGTCTTGCAGT
TGAAATTGGGAAGC	AAGTCCGAACCTAG	GATAATACGTGTTG	CGACCGGAACCAAC	ATGACGTGTTGAGC	TAGTAAACCGTAGT	CTGGATGATGGCAT	GCAGGCACTGCACA	GATAATACGTGTTG	CGACCGGAACCAAC	TGGATCGATCGTGA	TTCGAGGATCCAGA
TCGAATCTTGTTCT	GCCAAAACCGGTAT	AAATACTGTAGTCG	AAGTAACTGCGTAT	CTTCATGAAGCCAT	AATCCTTGGGTTAC	AGTTCTTGAACTGC	ATTCAGCTGAGACG	AAATACTGTAGTCG	AAGTAACTGCGTAT	AACACTCTTCAGGT	ACCCAAGACATTTC
GGGATTACTTCGGA	AAATCATGTGTTTC	AAGCAAGATTATCC	CCTGACTGCCATAG	CAGCGTCTCATTGG	GGAGTTACGAGCTT	TTCGGAGAGAGATA	CGCAAATGTCTCTA	AAGCAAGATTATCC	CCTGACTGCCATAG	GGAGTTACATCGGT	ACGATCGACACTAG.1
TTAGGGACGAAGGC	GTTATGCTAGCCAT	GTTAGTCTGCTGAT	TGACACGACTATTC.1	CTCCATCTAAGGTA	CTATTGTGTGCCAA	ACTTTGTGTTGCAG.1	ACACCCTGTATGGC	GTTAGTCTGCTGAT	TGACACGACTATTC.1	GTCAACGAGTGTTG	CATCTTGACGGAGA
ATAACATGCCCGTT	TACCGGCTTCCCAC	TGTATCTGGAATCC	CGCCATACACTGTG	CACGGGACTGGTTG	CGCACTTGGCAGAG	ATAATCGACGCCTT	ATTTCCGAAAGCAA.1	TGTATCTGGAATCC	CGCCATACACTGTG	CGGGACTGTGCCCT	TAGGTTCTGCGAGA
AGGGCCACCACACA.1	GTCACCTGCTTGCC	CCACTTCTTTCTCA	CTAGATCTACGCTA	CATGAGACGCATCA	GGTAGTACTTCGGA.2	GAAGTCTGCATTTC	GGTCAAACGCCCTT	CCACTTCTTTCTCA	CTAGATCTACGCTA	CGGTCACTCTGGTA	CAGACAACCTGCTC
CATTCCCTGTCGAT	GTGATTCTGGGAGT	TGACTTTGAATGCC	TAAACAACCGTAAC	TAACACCTTGTGCA	CAGGTTGATCTATC	TAGTAAACCGTAGT	AGCATGACAGTGTC	TGACTTTGAATGCC	TAAACAACCGTAAC	GACTTTACCTAGTG	CGGTCACTGTGAGG
CCCAACACTCAGTG	AGTATCCTGAAGGC	ATCTCAACACTAGC	AAGTCCGAACCTAG	ATCTTTCTAAAGTG	TAACAATGGGTTAC.1	GACCTCTGTCAGAC	GCGTAAACTGCATG	ATCTCAACACTAGC	AAGTCCGAACCTAG	ATTTAGGATGAAGA	TCATCAACGCGATT
ACGTCAGAGTATGC	GTAGCAACTTCCCG	GCACACCTCATTCT	GCCAAAACCGGTAT	TAAGTAACACTAGC	GGAGGCCTTGACCA	TCAATCACAACTGC	CAACTTTGTCTTTG	GCACACCTCATTCT	GCCAAAACCGGTAT	CCAATGGATATGGC	TTCCTAGACTGTGA
GCGGAGCTTTGACG	GGTAGTACTAACGC	CCATCGTGTTGCAG	AAATCATGTGTTTC	TGCAACGAGACGGA	TCTTACGATGTAGC	AATCCTTGGGTTAC	GACCATGAGGGCAA	CCATCGTGTTGCAG	AAATCATGTGTTTC	TGCAACGACTTAGG	GTACCCTGAGCGGA
GTTACTACAGGAGC	ATAAACACACCATG	CTGATACTAGTGTC	GTTATGCTAGCCAT	GAAAGATGTTCTGT	GTCCACACGAGGGT	CCACCATGAGTCGT	CACCGTTGCCACCT	CTGATACTAGTGTC	GTTATGCTAGCCAT	ACCACAGAATTCCT	TAGAAACTGAACCT
AACAAACTGGTCTA	GTAGTGACCCCTTG	CCAGTCTGCCTTGC	GTCACCTGCTTGCC	AGTACGTGTCGACA.1	AGACTGACGGAAGC	GGAGTTACGAGCTT	CATCATACGCGTAT	CCAGTCTGCCTTGC	GTCACCTGCTTGCC	AGAGTGCTACTAGC	CCCTAGTGAGAGAT
GGATGTACCTCCAC	TAACTAGACTGAGT	TAAGGCTGTGTAGC	GTGATTCTGGGAGT	TGCGTAGATGACCA	ACGTCAGATATTCC	GGAGGTGAAATGCC	CACAATCTCCTTCG	TAAGGCTGTGTAGC	GTGATTCTGGGAGT	GTTCAACTGCTTCC	GACCCTACGCGGAA
TAGAGCACTGACAC	ACGACCCTGAACTC	CACTAGGAGGTAAA	AGTATCCTGAAGGC	CATTGTTGTACGAC	CACAATCTACTCAG	TCCCGATGTTTCTG	TCGATTTGCTAGCA.2	CACTAGGAGGTAAA	AGTATCCTGAAGGC	TTTAGGCTGTCTGA	AAGCACTGAACCAC.1
CGTGATGAATGTGC	CCTTTAGACAGAAA	ATGTCGGACGAGTT	GGCTACCTCTTGCC	GAGTCAACTGTTCT	CAGATCGAACAGCT	ACGCTGCTCTGAGT	TGCTTAACCTCGCT	ATGTCGGACGAGTT	GGCTACCTCTTGCC	ATCTTTCTACTAGC	AATTCCTGCTATTC
AAACTTGATAAAGG	GGAGACGATTAGGC	AGGTGGGACTGACA	GTAGCAACTTCCCG	CATCCCGACAACCA	CCTGAGCTTTCGGA	GTTACGGAGCGATT	GCCATGCTCATGCA	AGGTGGGACTGACA	GTAGCAACTTCCCG	GTGGAGGATACTCT	TAGGGACTGGAGCA
CTAGGTGATCCGTC	TCGATTTGGCCCTT	ACAGACACTGACTG	GGTAGTACTAACGC	TGATCGGATATGGC	TGTCAGGACGAATC	CTTTGATGACTGTG	CACTAACTTTAGGC	ACAGACACTGACTG	GGTAGTACTAACGC	AAGCCAACGCTGAT	GACCTAGAAGTGCT
TAGGCATGAAGGTA	GCTGATGATGCCTC	ATTCCATGGAAACA	ATAAACACACCATG	ACGTGCCTTCCCGT	TCTCTAGACTGATG	CCAGGTCTCACTTT	GACAACTGACGCTA	ATTCCATGGAAACA	ATAAACACACCATG	GTCAATCTGAGACG	ATAAGTACCGAACT
GCTACAGATTCATC	CCACGGGACTCTTA	CCTTCACTTTCCAT	GTAGTGACCCCTTG	GTGTCAGAAGATCC	CTAATAGACGTAGT	CAGATGACACACAC	GCCGTACTCTTTAC	CCTTCACTTTCCAT	GTAGTGACCCCTTG	GTCCACACTCCAAG	GGGCAGCTGTCGTA
TCGCCATGACGTGT.1	GCACACCTTGTCAG	GGGATGGACGAGAG	CGAATCGAGGTTCA	AGATATTGAGACTC	ACTAAAACCTGCAA	TTAGGTCTCTCCCA	TAAAGACTGTACGT	GGGATGGACGAGAG	CGAATCGAGGTTCA	AAAGCAGACATGGT	ATTGTAGACTTCCG
TGTAGTCTTATCGG	ACCGCGGAACCATG	AGCACAACGAGGTG	ACGACCCTGAACTC	AAGTAACTATTTCC	GCCCAACTCCGCTT.1	ATTAAGACAAAAGC	GGCCACGACGTACA	AGCACAACGAGGTG	ACGACCCTGAACTC	TAGCGATGAGCATC	GCCCATACTTTGGG
CACAGATGGGTTTG	TGACCGCTGGATTC	CGATCAGAGTAAAG	CCTTTAGACAGAAA	CAATATGAAACCGT	TGACTTTGTCTTTG	CTATTGTGTGCCAA	ATTTCGTGCGTAAC	CGATCAGAGTAAAG	CCTTTAGACAGAAA	GACACTGATTGTCT	GATATAACGCGTAT
CTTGAGGAAGAGGC	GCCAAAACCCCAAA	ACTGTGGATGTGGT	GGAGACGATTAGGC	TAGATTGATCGCAA	TGTAGTCTAGACTC	ATCGGAACTCCAAG	ACCGCGGAACTTTC	ACTGTGGATGTGGT	GGAGACGATTAGGC	GGTAGTACGCATCA	TCTAACTGCCAGTA
TAGAAACTTGAGCT	TACCGAGAAACTGC	AGCGATACTCCTAT	TCGATTTGGCCCTT	GTTAAAACTGTGGT	GGGATGGACTTCGC	TGTACTTGCGCTAA	CTAGGCCTGGTTTG	AGCGATACTCCTAT	TCGATTTGGCCCTT	TGACTTTGTGTAGC	ACGCAATGTGGGAG
AGAGTCACCTCAAG	TGTGACGATGACTG	CATGTACTGGGAGT	CCACGGGACTCTTA	ATTGATGAGACGTT	ACCACAGACGGGAA	GCCTACACATGACC	AGGGTTTGTCTTCA	CATGTACTGGGAGT	CCACGGGACTCTTA	GACGTATGTCGATG	GCACTAGAAGGGTG
CAAAGCTGACGGAG	TACATAGACCACCT	CTGTATACAAGATG	GCACACCTTGTCAG	CGCTACTGTCAGGT	ACAGCAACCTCGAA	ACGCTGCTCTGTGA	GGGACCACATAAGG	CTGTATACAAGATG	GCACACCTTGTCAG	GAGCATACGTATCG	GGCCGATGCTTGCC
CCCTACGATTTCTG	TAAGGGCTGTTCTT	CTAAGGACCGCAAT.1	ACCGCGGAACCATG	AGGCAACTAGTACC	AGTCGAACACTGGT	TTCGTATGTCAGAC	AATTCCTGGGTTTG	CTAAGGACCGCAAT.1	ACCGCGGAACCATG	GGCTACCTCTGTTT	CCTGAGCTAAAACG
CAATAATGGTAAAG	ACGGAACTCCTGTC.1	CGCTACACATGACC	GCCAAAACCCCAAA	ATCTCAACAGCATC	TGGAACTGGTTGTG	TGACCGCTTCGTTT	GCTATACTCTACGA	CGCTACACATGACC	GCCAAAACCCCAAA	CTCCGAACCGTCTC	GCGGAGCTCTTAGG
AGACACACTGCCTC	GGGCCATGCATTCT	TAGTACCTCTCATT	GGCTACCTTCAGGT	CTAACTACCTGGTA	TCATCAACGGGCAA	CCCTACGAGGCATT	GAAGATGAGGACAG	TAGTACCTCTCATT	GGCTACCTTCAGGT	AGAATTTGCTATTC	TACGTACTGCTCCT
GATCCCTGGAAACA	TACGCCACTTGCGA	CTTACAACCTACTT	TACCGAGAAACTGC	CTGAATCTTTCAGG	CGAAGTACACCTTT	CGCACTTGGCAGAG	ACTAAAACAATGCC	CTTACAACCTACTT	TACCGAGAAACTGC	TCCACGTGTTCTCA	AGAATACTGCGAGA
AGCAAAGACCATGA	ACCAGTGACACACA	GCACACCTCTAAGC	TGTGACGATGACTG	CAACAGACCTCTAT	TCACCGTGATTTCC	CCAAAGTGGGTAGG	CAAGACTGATGCTG.1	GCACACCTCTAAGC	TGTGACGATGACTG	ACCCAGCTAGAATG	GAACAGCTCACCAA
ACGATGACCCCTAC	TTACGTACTCACCC	CTCCACGATGCGTA	TACATAGACCACCT	ATAATGACTTGACG	AAACGGCTCCCTTG	GACGGCACACCGAT	ATCCAGGAGTGTAC	CTCCACGATGCGTA	TACATAGACCACCT	CTATAAGAGAGGGT	AGAGATGAGTCATG
TAGTTCACCTTAGG	CATAAAACAAAAGC	CGTCAAGAACGTAC	TAAGGGCTGTTCTT	CCCAACACCTCATT	TGTCTAACTGGTAC	TACATCACGCATAC	GGTCTAGAGTTCTT.1	CGTCAAGAACGTAC	TAAGGGCTGTTCTT	GTGTACGAAGTAGA	ATTCGACTGCTAAC
GGTCTAGAATTGGC	GGAGCGCTACTACG	AGATTCCTGCAAGG	ACGGAACTCCTGTC.1	ATCGCCTGCGACAT	CAATATGAGTACGT	TTAGGGTGACACCA	GTACGAACGTTCGA	AGATTCCTGCAAGG	ACGGAACTCCTGTC.1	TAAGCTCTGGGACA	CACACCTGTCTAGG
ACGTCGCTGCTTAG	CCGTACACCGTGTA	TATTTCCTTCCCAC	ATGCAGTGGCTGTA	TGCACGCTTTGAGC	ACGCCGGACACTAG	CGAAGTACTAACCG	GGATTGTGTTCTTG	TATTTCCTTCCCAC	ATGCAGTGGCTGTA	AGTAAGGATCCCAC	CTATGACTAAGCAA.1
ACGTTGGAGGAAAT	CATCCCGAGTCGAT	GGAGAGACTGCCTC	TACGCCACTTGCGA	AACGCAACGGTACT	GAGGGATGTGGTCA	CGGTCACTAGAAGT	ATGTCGGAGTCGTA	GGAGAGACTGCCTC	TACGCCACTTGCGA	ATCAAATGTCGACA	CGAACATGGAGGAC
CCAGTCACGGAAAT	TGATAAACTCGCCT	CGGTCACTGTGCAT	TTACGTACTCACCC	CTCAGCACCTCAAG	GTATCTACGCCATA	CCAGCGGAAACTGC.1	CTAGTTACCGCAAT	CGGTCACTGTGCAT	TTACGTACTCACCC	GTGATGACTGTCTT	ATGAGCACCGTACA
ATCGCCTGGCTCCT	GACTTTACGACGAG	CTGACAGAAACCAC	CATAAAACAAAAGC	TCCCGAACGATAGA	TGAATAACGCGTAT.1	ACGTCAGACTCTTA	TGTAACCTTTCACT	CTGACAGAAACCAC	CATAAAACAAAAGC	ACGGAACTTGGAGG	CTGAGAACAAAGTG
ATCATCTGAGAATG	AATGCGTGTTACCT	GAATGCTGGGCATT	GGAGCGCTACTACG	ATGTAAACCACTTT	CTGTGAGAGAGACG	GGTAGTACTTCGGA.2	AGGAAATGGACACT	GAATGCTGGGCATT	GGAGCGCTACTACG	TCAGTGGATGACCA	CATTGTACCAGAGG
TCTTACGAGAGATA	TAGGTTCTTCGCAA	ATTGCACTGCGTTA	CCGTACACCGTGTA	TCCACGTGGATACC	CGAACATGACCATG	ACGAACTGTCTCGC	ATCCATACATGACC	ATTGCACTGCGTTA	CCGTACACCGTGTA	AGGAACCTTATGCG	GGACCCGAATGTGC.1
GGAGACGAGTCTGA	CAAGGACTTGTCGA	GGAACTACACCACA	CATCCCGAGTCGAT	AGGTACTGTCTTAC	ATCGACGATTCCCG.1	ATGTTAGATCCAAG	AGCTGAACAGATCC	GGAACTACACCACA	CATCCCGAGTCGAT	TAGTCACTCTTGGA	TGTTAAGATGAACC
TTGTACACCCAATG	TAAGAACTCTCTTA	TAAGAACTACAGTC	TGATAAACTCGCCT	GCCAAAACAGCCAT	AGGATAGATACGAC.1	GAGGTACTGCCTTC	CACGGGTGGCGATT	TAAGAACTACAGTC	TGATAAACTCGCCT	GGCATATGTACAGC	TTGAGGACATAAGG
TCGAATCTTTCACT	GACGATTGCCCAAA	CGACCACTAGTTCG	CCAAGATGCATGCA	TTGGTACTGTAAGA	GGAGTTTGCAGTTG	ACCCACTGAGCCTA	CACCGGGAGAGAGC	CGACCACTAGTTCG	CCAAGATGCATGCA	TAGAAACTTGAGGG	CACATACTTAGTCG
GGCAATACTGCTTT	CTCCACGAAGAGAT	ACTCGCACGATGAA	AATGCGTGTTACCT	TCCTACCTCCCAAA	TGCACAGACGGAGA	CTTACTGAAGTCGT	TAGGAGCTTTCCGC	ACTCGCACGATGAA	AATGCGTGTTACCT	TAAACAACCCGAAT	GTCCCATGCGGGAA
TAGTGGTGGGAGTG	TGATCGGAGCCCTT	ATTTAGGATCTATC	TAGGTTCTTCGCAA	GCCACGGAGAGGAC	TCCTATGATTTCTG	GTACCCTGAACGAA	CTACGGCTCGACTA	ATTTAGGATCTATC	TAGGTTCTTCGCAA	AGCATGACTAAAGG	GGCATATGATAAGG
CTACCTCTATGCCA	CGCACGGACGTACA	GCTCCATGGAATCC	CAAGGACTTGTCGA	GATACTCTTTCGCC	ATAACATGGCGAAG	CAGGTTGATCTATC	CCAGAAACCGTGAT	GCTCCATGGAATCC	CAAGGACTTGTCGA	ACTGGCCTCACCAA	TAGGGACTCAACTG
ATCTACACTACGCA	TGACTTACGAACTC	AATAAGCTCAGTCA	TAAGAACTCTCTTA	CACCCATGGTCATG	ATTAAGACACAGCT	TTGACACTCTAGCA	GACTGAACGTTTCT	AATAAGCTCAGTCA	TAAGAACTCTCTTA	TGTGACGAGCCATA	CATGCCACACTTTC
GGGCACACCCTGAA.1	CAATAATGGGTGGA	CGAAGGGAGTTGAC.1	GACGATTGCCCAAA	GAAGAATGATTCTC	ACCGAAACCCTTGC	ACAGGTACCTTGCC	CAAACTCTGAGACG	CGAAGGGAGTTGAC.1	GACGATTGCCCAAA	CGCACTACTATGCG	CTGAGAACTCTATC
CACTATACATCGAC	TGACTGGAAGATGA	AGGATGCTAGTCGT.1	CTCCACGAAGAGAT	CGAAGACTATACCG	GAGTCAACAGCGTT.1	TAACAATGGGTTAC.1	ACTGCCACCGCTAA	AGGATGCTAGTCGT.1	CTCCACGAAGAGAT	ATAAACACTTCGGA	ACTTAAGAGGAGCA
CTAACACTTCCTGC	GTACAGTGCCCAAA.1	ACGTCCTGGACGTT	TGATCGGAGCCCTT	ACAAGAGATCCGAA	CTTGTATGTCGTAG	ACCTATTGTCATTC	TAGTAAACTGCCTC	ACGTCCTGGACGTT	TGATCGGAGCCCTT	ACGAAGCTTGAACC	CCCTCAGATATGCG
TAGGGACTGTCGAT	CAGTCAGACGAGTT	TCACTATGTGCTGA	CGCACGGACGTACA	TAAGGCTGGAGGCA	AGTTCTTGCCCAAA	CGTGATGAGGAACG	AACCAGTGGGACAG	TCACTATGTGCTGA	CGCACGGACGTACA	CCACTGACGAATAG.1	GTTGGATGTTCCGC
TAGTTGCTGCAGAG	GATACTCTAGAACA	ACGAACACCGCCTT	TGACTTACGAACTC	CATTCCCTTCTGGA	AGGGCCTGTTGCTT	TCTAACACAAGTAG	ACCTGGCTCGAGAG	ACGAACACCGCCTT	TGACTTACGAACTC	TTACGTACTTGCAG	GGTAGTACACTTTC
GACGAACTCGAACT	TAGTATGATCTTTG	ACAGTTCTCTTCGC	CAATAATGGGTGGA	ATACACCTACGGTT	CGGATATGTTCACT	GTCTAACTCTTGGA	AACAGCACGGACGA	ACAGTTCTCTTCGC	CAATAATGGGTGGA	TGGACTGAATTTCC	GAGGCAGAAGCGGA
GAGCGGCTGATGAA	AGCTGTGAGCAAGG	TTGGTACTCGCAAT	TGACTGGAAGATGA	ATTCTTCTCATGGT	GCCACGGATATTCC	CGCACGGAGTTACG	GAATGGCTCCCTTG	TTGGTACTCGCAAT	TGACTGGAAGATGA	ACCTGAGATTCTAC	TGCGATGAGTGTTG.1
TGAATAACAGTTCG	ACTCGAGACTAAGC	GCGTAATGCCAAGT	GTACAGTGCCCAAA.1	AACAATACGCAAGG	GGTGGAGATATGGC	GGAGGCCTTGACCA	AAATCTGAAGGGTG	GCGTAATGCCAAGT	GTACAGTGCCCAAA.1	TCGAGAACGTCTTT	CCAAGAACGAACCT
ATTCAAGAACCACA	CCCAAAGATCTCAT	TCCGAGCTGTTGCA	CAGTCAGACGAGTT	TAGAATTGGAGGTG	ACATACCTGAAACA	ACCCAAGACACTCC	CAATTCTGGTACAC	TCCGAGCTGTTGCA	CAGTCAGACGAGTT	CGCATAGAGAAAGT	AATGATACAGAAGT
GAAGTCTGGCCAAT	ACGAGGGAATCTTC	AAGCCATGCTATTC	GATACTCTAGAACA	AAATCCCTAATCGC	TCAGCAGATGTGCA	TGCAACGAAAGTAG	TTATCCGAATGCTG	AAGCCATGCTATTC	GATACTCTAGAACA	CAGCGTCTAGTTCG	CCAATGGAATTCTC
CGAAGGGACATTTC	AATACCCTTCACGA	ACTAAAACCCCTCA	TAGTATGATCTTTG	AAATCAACGAGAGC	ACGTAGACGAACCT.1	AGTTTGCTTCATTC	CGAGGAGACCGATA	ACTAAAACCCCTCA	TAGTATGATCTTTG	GCCAACCTTTCTGT	TGTGAGACGCGAGA
GGATAGCTCAGGAG	AGCGCCGACAGAAA	AGGAACCTCCTGAA	CTACTCCTGAAACA	CAAGCCCTACCGAT	ACTTAAGACCAGTA	TACTCTGAAAGTGA	ATCTACTGAGTAGA.1	AGGAACCTCCTGAA	CTACTCCTGAAACA	ACTCGAGACGAACT	CAAAGCACCCCACT
ATAACATGGTCGTA	CGTTAGGATGGTTG	TACTGGGAAAAGTG	AGCTGTGAGCAAGG	CAATAAACAAGTGA	ACGGAGGAGCTGTA	GCCTAGCTATTCCT	TGATAAACCGCAAT	TACTGGGAAAAGTG	AGCTGTGAGCAAGG	AGTCGAACACGTTG	TGAATAACTTCGTT
GGTACATGGTCACA	GCTCAAGAGACTAC	CGACCGGAACCAAC	ACTCGAGACTAAGC	TCTTCAGATGCTGA	CGCATAGATGGTGT	TCTTACGATGTAGC	CAGCAATGACCTCC	CGACCGGAACCAAC	ACTCGAGACTAAGC	TTGAGGACCTAGAC	CCCTGAACATTCGG
ACTTAAGAGTACCA	TACGCCACGGTACT	AAGTAACTGCGTAT	CCCAAAGATCTCAT	GCCATCACCCAACA	TGTTACTGAACAGA	GCTTGAGATTGCAG	CTGACAGACTGCTC	AAGTAACTGCGTAT	CCCAAAGATCTCAT	GCATTGGATACGCA	GCTCAAGATACTGG
CCCAGTTGCACACA	TATAAGACGTAGGG	TGACACGACTATTC.1	CCTACCGACATGCA	GTTCATACCTCATT	GAAGATGATAGACC	CCCTAGTGTGAACC	GCCATCACCCCGTT	TGACACGACTATTC.1	CCTACCGACATGCA	CACTTTGACGTAGT	GATGCAACTCAAGC
TACTAAGAGTCATG	GACTGATGTTCTTG.1	CGCCATACACTGTG	ACGAGGGAATCTTC	AGGTTGTGTTTCTG	CCCAAAGAATGCTG	GTCCACACGAGGGT	TGTAAAACGTTGTG	CGCCATACACTGTG	ACGAGGGAATCTTC	TCGACGCTTGTAGC	AACCTACTACCTCC
CGTGATGATGTCTT	CGAGCCGACCTTGC.1	CTAGATCTACGCTA	AATACCCTTCACGA	ATACCTTGTTTCGT	CGTCCATGTGAGAA	TCGCACTGCGAGTT	CTTGAGGATGCTGA	CTAGATCTACGCTA	AATACCCTTCACGA	TACGGAACGGACGA	CTACTCCTAACGAA
CCCTGAACGGTGTT	TATGGGACAAGCAA	TAAACAACCGTAAC	AGCGCCGACAGAAA	CAGACTGAGCGGAA	GGCCCAGACTGCTC	ACAATAACTGGGAG.1	TTCTCAGATCTGGA	TAAACAACCGTAAC	AGCGCCGACAGAAA	TAGGTGTGAAAAGC	GAACCAACTTTCGT
CACAGATGTCCTTA	CAAGACTGTTGCAG	AAGTCCGAACCTAG	CGTTAGGATGGTTG	GAAGCGGACTAGTG	CTATGACTGCTAAC	ACAGACACGTGTTG	GCGACTCTGGTTAC	AAGTCCGAACCTAG	CGTTAGGATGGTTG	ATAGTTGAGACACT	AGAGTGCTAACCGT
TGCTTAACTCGACA	ACGCTCACCGTAGT	GCCAAAACCGGTAT	GCTCAAGAGACTAC	CTGATTTGACCGAT	TAGTAAACTCCGTC.1	GAGTACACCACCAA	GCAGCTCTATCAGC	GCCAAAACCGGTAT	GCTCAAGAGACTAC	GTCCACACTGTCAG	AACAAACTATCTTC
CAATTCTGACGTTG	GTTGACGATTCCGC	TGACACGAACCCTC	TACGCCACGGTACT	GCCAAAACTTTCGT	ACCTGGCTAAACGA	ACCACAGACTGAAC.1	GGTGATACGGGACA	TGACACGAACCCTC	TACGCCACGGTACT	TTATTCCTATACCG	GCAACCCTCTGCTC
ACACAGACTCAGGT	ACCTATTGGATACC	AAATCATGTGTTTC	TATAAGACGTAGGG	AGACGTACAGAGAT	GCGCGATGAGAGGC	CACAACGAGTCTGA	AAGTAACTAGCCAT	AAATCATGTGTTTC	TATAAGACGTAGGG	AGACACTGTCTGGA	GCACTGCTTCCCAC
TGGGTATGCGTACA	ATGAAGGATATTCC	GTTATGCTAGCCAT	GACTGATGTTCTTG.1	GTACGTGAACGGGA	TATCAGCTCGTTGA	ACGATCGATCTTAC	TTAGTCTGAGCTCA	GTTATGCTAGCCAT	GACTGATGTTCTTG.1	GGACATTGTGTAGC	ATGCGATGTACGAC
GACTGTGATAGCCA	GATATTGAGAGGCA	TACCGGCTTCCCAC	CGAGCCGACCTTGC.1	ACGGATTGCCTTAT	CTCGCATGAGATCC	ATAGGAGAAAGAAC	ATGCAGTGCACTTT	TACCGGCTTCCCAC	CGAGCCGACCTTGC.1	GAGGGTGATTCATC.1	ACTTCTGAGAGCAG
GGGTAACTAAGAAC	TAGGTTCTAACTGC	GTCACCTGCTTGCC	TATGGGACAAGCAA	TGCGATGAGAAAGT.1	TACTGTTGTGCCCT	TCTAACTGATGCTG	TTAGACCTCAGGAG	GTCACCTGCTTGCC	TATGGGACAAGCAA	TTATCCGATCGCAA.1	AGAGATGACCCTTG
CAACCGCTCAGGAG	TGCAACGATATGGC	AACGCCCTGGTTCA	CAAGAAGACACAAC	GGAATCTGTTGAGC	TCACCTCTAAGTAG	GAAGTAGACGTACA	GCGAAGGAAGGTCT	AACGCCCTGGTTCA	CAAGAAGACACAAC	AGTGTTCTGGTTAC	AGGAACCTTCGTAG
ACACATCTGTTTCT	ATAATGACTTCCCG	GTGATTCTGGGAGT	CAAGACTGTTGCAG	TTCGTATGCGTACA	GAGTACACCTCTTA	GACCTAGAAGAGGC	CGACGTCTGATGAA	GTGATTCTGGGAGT	CAAGACTGTTGCAG	AAGGTCACACCGAT	CTATCATGTGTCTT
CATAAATGTCTCGC	GGCTAAACTACGAC	AGTATCCTGAAGGC	ACGCTCACCGTAGT	AATATCGAGTATCG	CCGTACACGTAGGG	TCATTGACTTTACC	GCGTAAACACGCTA	AGTATCCTGAAGGC	ACGCTCACCGTAGT	GATTTAGACGTAAC	TAGGTGACTGGTAC
TCAGCGCTAAGCCT	AGGGCGCTCTCGAA	GGCTACCTCTTGCC	GTTGACGATTCCGC	TTAGCTACTTCTCA	AGAATTTGCCGTTC	GTTGTACTGGGACA	TGGAGACTCTTGTT	GGCTACCTCTTGCC	GTTGACGATTCCGC	AACGCATGTTGACG	GACTACGATAAAGG
ACTAGGTGACACGT	ATAGGAGATGGAAA	GTAGCAACTTCCCG	ACCTATTGGATACC	CTTACAACTGGAAA	CATGGCCTTTCTTG	GCTCACTGCGAACT	CTGAGCCTTCTCAT	GTAGCAACTTCCCG	ACCTATTGGATACC	CAGAAGCTTTCTCA	CAACGAACGTCTAG.1
AGTGTGACTTACCT	CTTAACACCTGTGA	GGTAGTACTAACGC	ATGAAGGATATTCC	GATCGAACCCTAAG	CACTTATGATGGTC	CATCATACCTGTAG	CGTCGACTACGCAT	GGTAGTACTAACGC	ATGAAGGATATTCC	GAGGTGGACACTTT	AAGGTGCTACACCA
ATTGTCTGGTCACA	TATCGACTTCGATG	ATAAACACACCATG	GATATTGAGAGGCA	GTCCACACTCGATG	TTACACACTTGGTG	ACACGTGACCGTTC	GATACTCTCTGTTT	ATAAACACACCATG	GATATTGAGAGGCA	ACGACAACCCCTAC	CTATTGACGGACTT
AGTCGAACCTCCCA	TATGTCACACGACT	GTAGTGACCCCTTG	TAGGTTCTAACTGC	AAGGTCTGAGCGGA	GAGATAGACCCTCA	AAGAGATGCCCGTT	GGCCCAGAGAAAGT	GTAGTGACCCCTTG	TAGGTTCTAACTGC	CACAGAACTGCAGT	CTGATTTGGACACT
GTAGCTGAGTGAGG	CCCGGAGACCTCAC	CGAATCGAGGTTCA	TGCAACGATATGGC	AAGGCTACGGATTC	GGTAGTACTCTCAT	TAGATCCTGCAAGG	GCTCACTGTAAGCC	CGAATCGAGGTTCA	TGCAACGATATGGC	AGCATGACACCTCC	AGCTTACTCCCACT
TACACACTCTCTCG	ATGGACACTTTACC	ACGACCCTGAACTC	CCGAAAACCTCTTA	GGTAAAGACGGAGA	AAGTCCGACTATGG	TTGCATTGGCGGAA	ATAGCGTGGTGTTG	ACGACCCTGAACTC	CCGAAAACCTCTTA	GGTATGACGGTTCA	CCTTAATGCTTGAG
TATAAGTGGTCGAT	CTGCGACTCAGCTA	CCTTTAGACAGAAA	ATAATGACTTCCCG	GCCTCATGGGTGGA	GTGTATCTCTAGAC	TAATCCACCTACCC	TACTACACGTAAAG	CCTTTAGACAGAAA	ATAATGACTTCCCG	CGATCCACACTAGC	TCTTGATGCGTCTC
CTCAGGCTGCGATT	AAGAGATGGGATCT	GGAGACGATTAGGC	GGCTAAACTACGAC	GTTAAAACGCTACA	CTGTATACGCAGAG	GACCCTACCTACGA	CTGGATGATGGCAT	GGAGACGATTAGGC	GGCTAAACTACGAC	CCTCTACTAAGGCG	TAACTCACCGAATC
CGAGGGCTGTACCA	CTATCATGTAAAGG	GCAAACTGTTAGGC	ATAGGAGATGGAAA	ATTACCTGTGCACA.1	ACAAGCACACACTG	AGACTGACGGAAGC	AGTTCTTGAACTGC	GCAAACTGTTAGGC	ATAGGAGATGGAAA	CCTAGAGATCTCTA	TACATCACCTCCAC
TATGGGACCGAATC	CTATACTGGACGGA.1	TCGATTTGGCCCTT	CTTAACACCTGTGA	CCAGATGACTCTTA	GCCTACACTCACGA	ATTAAGACCCGCTT	TTCGGAGAGAGATA	TCGATTTGGCCCTT	CTTAACACCTGTGA	ATAACATGAGCATC.1	ATATACGATGGAAA
TGGTACGATGAGAA	TATGGTCTACACTG	CCACGGGACTCTTA	TATCGACTTCGATG	ATTGGGTGTGCCAA	ATCTCAACTTTGGG	GAGTGACTACTAGC	ACTTTGTGTTGCAG.1	CCACGGGACTCTTA	TATCGACTTCGATG	TGACACGAGATGAA	GTGTAGTGGCCTTC
ACCACGCTGCTCCT	AATGATACTTGGTG	GCACACCTTGTCAG	TATGTCACACGACT	AATGAGGAACTGGT	CATACTTGTGAGCT	CAGACCCTTCCCGT	ATAATCGACGCCTT	GCACACCTTGTCAG	TATGTCACACGACT	CGCACGGATGAACC	GAACCTGATAGACC
AGATATTGCTGGTA	CGTCCAACCGTACA	ACCGCGGAACCATG	CCCGGAGACCTCAC	GAGCTCCTCGCTAA	ATGGTGACCGTGAT	AATTGTGATTTCTG	GAAGTCTGCATTTC	ACCGCGGAACCATG	CCCGGAGACCTCAC	AGTCAGACACCATG	AATTACGACTTAGG.1
GTTCAGGAGGTTCA	GCGGGACTTAAAGG	GCCAAAACCCCAAA	CTGCGACTCAGCTA	AGTACGTGGGGCAA	GTTGACGATATCTC	ATGCCGCTGTACAC	TAGTAAACCGTAGT	GCCAAAACCCCAAA	CTGCGACTCAGCTA	ACACCAGACACACA	AGCCGGTGCCTACC
AGTTAAACTGCGTA	AACAATACCTGACA	GAGTAAGATCCAAG	AAGAGATGGGATCT	TGAAGCACATCTTC	AAGTGGCTGTTAGC.1	TTCATGTGGTCGAT	GACCTCTGTCAGAC	GAGTAAGATCCAAG	AAGAGATGGGATCT	GTGGTAACCAGTTG	ATGACGTGTTGAGC
ACAATAACCTTAGG	GAGTCTGATGTCGA	GGCTACCTTCAGGT	CTATCATGTAAAGG	CTTGAACTACACGT	CATCTCCTAAGGTA	AACATTGATGAGCT	TCAATCACAACTGC	GGCTACCTTCAGGT	CTATCATGTAAAGG	CATAACCTATGACC.1	TCGCCATGGCGATT
CATAACCTTCCCAC.1	TATCTCGACATCAG	TACCGAGAAACTGC	CTATACTGGACGGA.1	ACGATGACGCTCCT	AAGCGACTTCTTCA.1	CGCTAAGAACACTG	AATCCTTGGGTTAC	TACCGAGAAACTGC	CTATACTGGACGGA.1	CTGGATGAGAGCAG	CTTCATGAAGCCAT
GGAACTTGAAACGA	AGCCACCTAAGGCG	TGTGACGATGACTG	GATTTAGACACTAG	CGTACCACACTCAG	AGCGATACCGAATC	TGGCAATGTGCTTT	CCACCATGAGTCGT	TGTGACGATGACTG	GATTTAGACACTAG	TGGAGACTGACACT	CACTTATGCTAGTG
TCAAGGACCGAACT	CCAATGGATACTCT	TACATAGACCACCT	AATGATACTTGGTG	TGAGTCGAGGGATG	CGGACTCTCATTGG	GGACCCGATGTCGA	GGAGTTACGAGCTT	TACATAGACCACCT	AATGATACTTGGTG	AACTGTCTAAAAGC	TCAGTACTTGGCAT
CGAATCGACTATGG	TGTAATGACATACG	TAAGGGCTGTTCTT	GTACCCTGTTCACT	AGGTACACTGTGAC	GGCCAGACCCTAAG	TAGGTGTGGCATCA	GGAGGTGAAATGCC	TAAGGGCTGTTCTT	GTACCCTGTTCACT	GTTAAAACTCACCC	CAGCGTCTCATTGG
GAAGTCTGATCGTG	CGAAGACTGAAAGT	ACGGAACTCCTGTC.1	CGTCCAACCGTACA	TAGTACCTAGGAGC	TCGGACCTCTTGAG	ACAGTGACTGCCCT	TCCCGATGTTTCTG	ACGGAACTCCTGTC.1	CGTCCAACCGTACA	GGAGCAGAAAACAG	CTTAACACTTTCGT.1
CTCCGAACCTCAAG	ACAATCCTGACGAG	ATGCAGTGGCTGTA	GCGGGACTTAAAGG	GCAAGACTTGGGAG	AGAATTTGGTAGGG	AGCAAAGAGAAACA	ACGCTGCTCTGAGT	ATGCAGTGGCTGTA	GCGGGACTTAAAGG	TATCGACTGGTATC	TGAAGCTGAGTACC
GAAACAGACACTAG	GAAACCTGTAAGGA.1	GGGCCATGCATTCT	AACAATACCTGACA	CTAATGCTTATTCC	ATGCTTTGAGAGAT	CTACTCCTACGACT	GTTACGGAGCGATT	GGGCCATGCATTCT	AACAATACCTGACA	TTCATGTGGCGAAG	CTCCATCTAAGGTA
GAGGTGGATGAGGG	ACGTCGCTGTTCGA	TACGCCACTTGCGA	AGTAGAGATACAGC	CAGAAGCTTCACGA	TGGTACGAAAGTAG.1	CTCTAAACCGGTAT	CTTTGATGACTGTG	TACGCCACTTGCGA	AGTAGAGATACAGC	TAACGTCTGAAAGT	CCGCTATGCCATAG
GTTGATCTCAAGCT	TGGAAGCTACCCAA	ACCAGTGACACACA	ACGCCACTCGCCTT	GTATCACTGAGACG	CTGAAGACCTCTAT	AGGACACTTGAGGG	CCAGGTCTCACTTT	ACCAGTGACACACA	ACGCCACTCGCCTT	GAACAGCTGTTACG	CACGGGACTGGTTG
CTGGAAACCCGATA	ATTCAAGAGATACC	TTACGTACTCACCC	GAGTCTGATGTCGA	TGGATGACATGCCA	CTAGGTGAAAGGCG	CCACCATGTAGAAG	CAGATGACACACAC	TTACGTACTCACCC	GAGTCTGATGTCGA	AGCCTCACTCTAGG	CGACTCTGAAAGCA
ACTTAGCTGCTTCC	TAGTTCACTATCTC	CATAAAACAAAAGC	AGCCACCTAAGGCG	CGCACTTGCAGAAA	CGGCCAGACGAACT	ACGACAACTCCAAG	TTAGGTCTCTCCCA	CATAAAACAAAAGC	AGCCACCTAAGGCG	ACTACTACGAAGGC	TAACACCTTGTGCA
TTATGAGAGCCTTC	TTCGAGGAGCTTAG	GGAGCGCTACTACG	CCAATGGATACTCT	ATGATATGCAGATC	CGCGATCTCTCTTA	TAAATGTGTACGCA	ATTAAGACAAAAGC	GGAGCGCTACTACG	CCAATGGATACTCT	GACGATTGGTTCGA	AGTCGCCTACCCAA
CAGGGCACATGGTC	GAACGGGACCACAA	CCGTACACCGTGTA	TGTAATGACATACG	TATGTCTGACTGTG	TGAAGCACGAGCAG	CTATGACTTCCTGC	CTATTGTGTGCCAA	CCGTACACCGTGTA	TGTAATGACATACG	AGGTACACCTCTTA	GTTTAAGATTCCCG
AAAGCAGAGTCCTC	GGACGCACGCTTCC	GTTACGGATTCGTT	CGAAGACTGAAAGT	AGGCAGGACGGGAA	GCCATGCTCTCTCG	AGCTTTACACTGTG	ATCGGAACTCCAAG	GTTACGGATTCGTT	CGAAGACTGAAAGT	TGTCAGGACGGAGA	GAAAGATGTTCTGT
TGGTAGACGTGTTG	AGGTCTGAGCTATG	CATCCCGAGTCGAT	ACAATCCTGACGAG	ATCCTAACAAGAGT	GAGTCTGAGAGGTG	TGTTAAGAAGGTCT	TGTACTTGCGCTAA	CATCCCGAGTCGAT	ACAATCCTGACGAG	GCTAGATGACCACA	TCCGAAGAGGGCAA
AAATTGACACGACT	CGGCGATGCCAGTA	TGATAAACTCGCCT	GAAACCTGTAAGGA.1	CCCTACGATCAGTG	CGCAACCTTGCAGT	TGTTACACATGACC.1	GCCTACACATGACC	TGATAAACTCGCCT	GAAACCTGTAAGGA.1	TGGAGACTGGGATG	ATAGATTGACCTCC
CAGTGTGAAACGGG	GGGTTATGCTTCGC	GACTTTACGACGAG	TGGAAGCTACCCAA	GCTACGCTAGTGTC.1	CTGAAGTGAGCGTT	ACGGTAACTGCACA	TTCGTATGTCAGAC	GACTTTACGACGAG	TGGAAGCTACCCAA	GTTCAGGATATCTC	GATAAGGAATGCTG.1
GATATTGAGTACCA	CATGCCACCAGTCA	CCAAGATGCATGCA	ATTCAAGAGATACC	ATCGACGAGCTTCC	TACGCCACCTACTT	ACGTCCTGGTGTTG	CCCTACGAGGCATT	CCAAGATGCATGCA	ATTCAAGAGATACC	CATGGCCTGTAAGA	TGCGTAGATGACCA
CCCTACGATCCTAT	GTAGCATGGGTGGA.1	AATGCGTGTTACCT	TAGTTCACTATCTC	TGCAAGACTGCCAA	ACCATTACCGAGAG	TTAGGGACTCCTTA	CGCACTTGGCAGAG	AATGCGTGTTACCT	TAGTTCACTATCTC	CCATAGGATCTGGA	GTAGCTGAACGTTG
CGAGTATGAGGCGA	TTCAACACCTTCTA	TAGGTTCTTCGCAA	GACATTCTGGTAAA	AGGTGTTGCCCACT	GGTGGAGATGCGTA	CGTCGACTTGCCAA	CCAAAGTGGGTAGG	TAGGTTCTTCGCAA	GACATTCTGGTAAA	CCGACACTCCTTAT	GAGTCAACTGTTCT
AAGCAAGAGAACCT	GCGGCAACGACGAG	CAAGGACTTGTCGA	TTCGAGGAGCTTAG	ATTATGGAAGACTC	ACAGCAACCTCTTA	GTTGAGTGCGTTAG	GACGGCACACCGAT	CAAGGACTTGTCGA	TTCGAGGAGCTTAG	TGACGATGAGTCGT	AACTACCTGAGAGC
AAGAACGAGTAGCT	AAACTTGACTTGGA	TAAGAACTCTCTTA	GAACGGGACCACAA	GTATTCACTGCTCC	CGGCGATGCACTGA	TCCTACCTTGGAGG	TACATCACGCATAC	TAAGAACTCTCTTA	GAACGGGACCACAA	AGCTTTACTGCGTA	TGATCGGATATGGC
TGATATGAGACGGA	ACTAGGTGCTGGAT	GACGATTGCCCAAA	GGACGCACGCTTCC	AGCTCGCTGACGAG	GTGTACGAGGCAAG	ACGTCAGATATTCC	TTAGGGTGACACCA	GACGATTGCCCAAA	GGACGCACGCTTCC	AACCACGAAGCGGA	CATTGTACATGGTC
AATCAAACTACTCT	AGGTCTGATGACCA	CTCCACGAAGAGAT	AGGTCTGAGCTATG	TTAGGTCTCACAAC	CAATTCTGCCTTTA	TCAGTACTTGCTAG	CGAAGTACTAACCG	CTCCACGAAGAGAT	AGGTCTGAGCTATG	CGCATAGAGCTACA	GTGTCAGAAGATCC
AGGGACGACGTCTC	TGACCGCTAACCGT	TGATCGGAGCCCTT	CGGCGATGCCAGTA	CTGTAACTGGTGAG	TACCGGCTCGAATC	AACCGATGGCGTAT	CGGTCACTAGAAGT	TGATCGGAGCCCTT	CGGCGATGCCAGTA	ATCATGCTGGTGTT	AGATATTGAGACTC
TGTGATCTCTGAGT	GCATGATGGTACGT	CGCACGGACGTACA	GGGTTATGCTTCGC	ACCCTCGAGTGCAT	AACAGCACAGTCGT	ATAGCTCTTCCTTA	CCAGCGGAAACTGC.1	CGCACGGACGTACA	GGGTTATGCTTCGC	TACCGGCTTCCTCG	TAAAGTTGCGGGAA
GATAATACGTGTTG	GAGGGCCTTTCTTG	TGACTTACGAACTC	CATGCCACCAGTCA	AGCTCGCTTGACCA	CTAGTTTGTCGCTC	AATACTGACGGTAT	ACGTCAGACTCTTA	TGACTTACGAACTC	CATGCCACCAGTCA	AGCGAACTACCTAG	GTTAAAACAATCGC
AAATACTGTAGTCG	CCATCCGATAGAAG	CAATAATGGGTGGA	GTAGCATGGGTGGA.1	GAAGGTCTACAGTC	TCGTGAGATTCTGT	AGGTTCGAGGATTC	GGTAGTACTTCGGA.2	CAATAATGGGTGGA	GTAGCATGGGTGGA.1	AAGATGGAGTCATG	TAGATTGATCGCAA
AAGCAAGATTATCC	AGAGATGATTCGGA	TGACTGGAAGATGA	TTCAACACCTTCTA	CAACAGACCACCAA	CAGACTGAGTACAC	ACACCAGACGAACT	ACGAACTGTCTCGC	TGACTGGAAGATGA	TTCAACACCTTCTA	GTTTAAGAACTACG	GAGATAGAGTGCAT
TAGTAAACATGCCA.1	ACTACGGAGTTTGG	GTACAGTGCCCAAA.1	GCGGCAACGACGAG	TTGACACTTGGTAC	GTGAGGGAAGAATG.1	AGCTTTACTATCTC	ATGTTAGATCCAAG	GTACAGTGCCCAAA.1	GCGGCAACGACGAG	ATTAGATGGACTAC	GTTAAAACTGTGGT
GTTAGTCTGCTGAT	TAGCCCACTTCTGT	CAGTCAGACGAGTT	ACTAGGTGCTGGAT	ACACGAACTAGCGT	CCCTCAGATCAGTG	ACTCCTCTCCGTAA	GAGGTACTGCCTTC	CAGTCAGACGAGTT	ACTAGGTGCTGGAT	CTATTGACTAACCG	ACTGTTACCTGCAA
TGTATCTGGAATCC	ATTTGCACGCGAAG.1	GATACTCTAGAACA	AGGTCTGATGACCA	GAAGCGGATGACAC.1	ATATGAACCCCTTG	ATATGCCTACCAGT.1	ACCCACTGAGCCTA	GATACTCTAGAACA	AGGTCTGATGACCA	GGATAGCTCTGGTA	ATTGATGAGACGTT
CCACTTCTTTCTCA	GACAACACAGGTTC	TAGTATGATCTTTG	TGACCGCTAACCGT	CCTCGAACGCGATT	TTAACCACACGGTT.1	CCTATTGATTTCTG	CTTACTGAAGTCGT	TAGTATGATCTTTG	TGACCGCTAACCGT	CGTGATGATCTGGA	TCACTATGGGATTC
TGACTTTGAATGCC	CAACAGACGCTGAT	CTACTCCTGAAACA	GCATGATGGTACGT	GGAGTTTGGGTCAT	CTTTGATGTTGAGC	CTATTGACCATTGG	GTACCCTGAACGAA	CTACTCCTGAAACA	GCATGATGGTACGT	TGGTAGTGTGCCAA	CGACAAACTTCACT
ATCTCAACACTAGC	TGAACCGATATGCG	AGCTGTGAGCAAGG	GAGGGCCTTTCTTG	CAGCTCACACGCAT	GACGTCCTTCCGTC	GACCTCACAGAATG	CAGGTTGATCTATC	AGCTGTGAGCAAGG	GAGGGCCTTTCTTG	CCAAGATGCCTATT	AGGCAACTAGTACC
GCACACCTCATTCT	ATTGATGATGCTGA	ACTCGAGACTAAGC	CCATCCGATAGAAG	AGACTGACATGGTC	TGACGATGCGTTGA	ACCCAGCTCGTGAT	TTGACACTCTAGCA	ACTCGAGACTAAGC	CCATCCGATAGAAG	CATCGCTGTGCGTA	ACTATCACTTGTGG
CCATCGTGTTGCAG	AATTGATGATCAGC	CCCAAAGATCTCAT	AGAGATGATTCGGA	CCAGATGAAGCCTA	CGTTTAACGCCTTC	TGTACTTGCTTCTA	ACAGGTACCTTGCC	CCCAAAGATCTCAT	AGAGATGATTCGGA	GAAGCGGAATCTTC	CAGTTGGAGTTGTG.1
CTGATACTAGTGTC	ACTATCACCCTTTA	CCTACCGACATGCA	ACTACGGAGTTTGG	ATTTCTCTCACTTT	GAGCGCACCATTGG	CAAGCCCTACACTG	TAACAATGGGTTAC.1	CCTACCGACATGCA	ACTACGGAGTTTGG	AGCGTAACTTCAGG	AACTACCTTTCGCC
CCAGTCTGCCTTGC	CACCGTTGTGACCA	ACGAGGGAATCTTC	TAGCCCACTTCTGT	AGGGAGTGTGGTCA	ACCTCCGATCAGGT	TCTATGTGCTGAGT	CGTGATGAGGAACG	ACGAGGGAATCTTC	TAGCCCACTTCTGT	AAGTGGCTGAATGA.1	CTGAATCTTTCAGG
TAAGGCTGTGTAGC	CGAGTATGGTTGTG	AATACCCTTCACGA	TACGGAACCCGCTT	GAAGCGGACGAACT	ATATGCCTCGTGAT	ACGACCCTTGAGAA	TCTAACACAAGTAG	AATACCCTTCACGA	TACGGAACCCGCTT	CAACAGACCACAAC	ACGTTGGATTCATC
CACTAGGAGGTAAA	GAGAGGTGCTGACA	AGCGCCGACAGAAA	ATTTGCACGCGAAG.1	TCACCCGACCGAAT	TGGAGACTCAGTTG	CCCTTACTTCCCGT	GTCTAACTCTTGGA	AGCGCCGACAGAAA	ATTTGCACGCGAAG.1	ACGGATTGTTCACT	TTCAAGCTGTTGGT
ATGTCGGACGAGTT	TAGCGATGTGACTG	CGTTAGGATGGTTG	GACAACACAGGTTC	GATCATCTTAAGCC	TTCGATTGGAGGTG	CTTACATGTCTGGA	CGCACGGAGTTACG	CGTTAGGATGGTTG	GACAACACAGGTTC	GTGATTCTGTTTCT	CCCAACACCTCATT
AGGTGGGACTGACA	CAGAAGCTGCTGTA	GCTCAAGAGACTAC	CAACAGACGCTGAT	CCCACATGCTGGTA	TCAATAGAAAAACG	GCATTGGATGATGC	GGAGGCCTTGACCA	GCTCAAGAGACTAC	CAACAGACGCTGAT	GCGGCAACCGTAAC	GGACTATGCAGTTG
ACAGACACTGACTG	AACCACGAGAGATA	TACGCCACGGTACT	TGAACCGATATGCG	GCCCAACTTAGAGA	AGCGGCTGTTGCGA	GTGAGGGACGTGTA	ACCCAAGACACTCC	TACGCCACGGTACT	TGAACCGATATGCG	CGTACCTGCCCACT	ATCGCCTGCGACAT
AGAGGTCTAAGGTA	GCTCAGCTTTCTCA	TATAAGACGTAGGG	AAGATGGATCTCTA	ATGATATGCACTAG		GCTATACTAGCGTT	TGCAACGAAAGTAG	TATAAGACGTAGGG	AAGATGGATCTCTA	CCAAGTGAAGTCAC	TGCACGCTTTGAGC
ATTCCATGGAAACA	AGCATTCTCTCGAA	GACTGATGTTCTTG.1	AATTGATGATCAGC	CAATTCACCAGGAG		ACCCAGCTTCACCC	TACTCTGAAAGTGA	GACTGATGTTCTTG.1	AATTGATGATCAGC	TAATGCCTTACTCT	TCCCGAACGATAGA
CCTTCACTTTCCAT	ATTGCTTGTCTAGG	CGAGCCGACCTTGC.1	CACCGTTGTGACCA	TGTCAGGAGGTCAT		AGTAATTGTGCCCT	GCCTAGCTATTCCT	CGAGCCGACCTTGC.1	CACCGTTGTGACCA	CGATCAGAGAGCAG	ATGTAAACCACTTT
GGGATGGACGAGAG	TCAACACTGAGGAC	TATGGGACAAGCAA	CGAGTATGGTTGTG	GAGCATACGAACCT		CACCGTACCAGAGG	TCTTACGATGTAGC	TATGGGACAAGCAA	CGAGTATGGTTGTG	CGACCTACCCACCT	TCCACGTGGATACC
ACTGTGGATCGCTC	CCACGGGAGCAGAG	CAAGAAGACACAAC	GAGAGGTGCTGACA	TCGATTTGGCTACA		AGTCGCCTCCAAGT	GCTTGAGATTGCAG	CAAGAAGACACAAC	GAGAGGTGCTGACA	GTGTAGTGCATTCT	GCCAAAACAGCCAT
AGCACAACGAGGTG	CATTTCGATTAGGC	CAAGACTGTTGCAG	TAGCGATGTGACTG	TTATGGCTGTTCTT		GAGGTTTGTAGACC	CCCTAGTGTGAACC	CAAGACTGTTGCAG	TAGCGATGTGACTG	ACACGTGACGTACA.1	TTCAAAGACTTGCC
CGATCAGAGTAAAG	CAGTTACTCCGTTC	ACGCTCACCGTAGT	CAGAAGCTGCTGTA	AAAGCCTGAAGTAG		AAGCCTGATTTGCT	GTCCACACGAGGGT	ACGCTCACCGTAGT	CAGAAGCTGCTGTA	AGGCAACTTTTACC.1	CAAATATGCATTTC
ACTGTGGATGTGGT	CGACTGCTGACGAG	GTTGACGATTCCGC	AACCACGAGAGATA	CTGTGAGATCTCCG		TCCGGACTCTGAGT	TCGCACTGCGAGTT	GTTGACGATTCCGC	AACCACGAGAGATA	CCCAGTTGTGACCA	TCGGCACTTGTAGC
AGCGATACTCCTAT	GGGTTAACGGTATC	ACCTATTGGATACC	ACGATTCTCACTAG	TTGAATGAGGATCT		GCAGCCGAAGAGAT	ACAATAACTGGGAG.1	ACCTATTGGATACC	ACGATTCTCACTAG	ATGAAGGAGAGCTT	GCCACGGAGAGGAC
CATGTACTGGGAGT	TAGGTCGAAACCTG	ATGAAGGATATTCC	AGCATTCTCTCGAA	AGCAAAGATACGAC		GAACCTGACCCACT	ACAGACACGTGTTG	ATGAAGGATATTCC	AGCATTCTCTCGAA	TGCTGAGAGTTCGA	CACCCATGGTCATG
CTGTATACAAGATG	GACGAGGAAAGAAC	GATATTGAGAGGCA	ATTGCTTGTCTAGG	GTACGTGATCTCAT		CTGTATACCCTTGC	GAGTACACCACCAA	GATATTGAGAGGCA	ATTGCTTGTCTAGG	TCGGACCTGAAGGC	AATAACACGTTCTT
CTAAGGACCGCAAT.1	AACATATGACCACA	TAGGTTCTAACTGC	TCAACACTGAGGAC	GTAGTCGACAGCTA		CAGACTGATCTTAC	ACCACAGACTGAAC.1	TAGGTTCTAACTGC	TCAACACTGAGGAC	GGTTGAACCAACCA	GCGAAGGAGGTTCA
CGCTACACATGACC	TTATGCACCCTGAA	TGCAACGATATGGC	CATTTCGATTAGGC	GGAGGATGTGCCCT		CCAGAAACACGGTT	CACAACGAGTCTGA	TGCAACGATATGGC	CATTTCGATTAGGC	ATACCTTGGGACGA	CGAAGACTATACCG
TAGTACCTCTCATT	CGCACTTGTCAGTG	CCGAAAACCTCTTA	CAGTTACTCCGTTC	AACACGTGGACAGG		ACCAACGACTAGTG	ACGATCGATCTTAC	CCGAAAACCTCTTA	CAGTTACTCCGTTC	TGAACCGATCGATG	ACAAGAGATCCGAA
CTTACAACCTACTT	CCCGGAGAGCTTAG	ATAATGACTTCCCG	CGACTGCTGACGAG	TTTCCAGACTGAGT		TACTCCCTACACTG	ATAGGAGAAAGAAC	ATAATGACTTCCCG	CGACTGCTGACGAG	CGTCAAGATTTCTG	TAAGGCTGGAGGCA
GCACACCTCTAAGC	TAGAATACGGTTTG	GGCTAAACTACGAC	GGGTTAACGGTATC	CGCGGATGCGGAGA		AAACATTGGTCTTT	TCTAACTGATGCTG	GGCTAAACTACGAC	GGGTTAACGGTATC	GGACCTCTTTCCGC	CATTCCCTTCTGGA
TTACAGCTTCTTAC	ACGGTATGCGCAAT	AGGGCGCTCTCGAA	TAGGTCGAAACCTG	CTTCACCTAGGTTC		ATGTTAGACTTCTA	GAAGTAGACGTACA	AGGGCGCTCTCGAA	TAGGTCGAAACCTG	GGCCGAACATGTGC	ATCTGGGATGGTCA
CTCCACGATGCGTA	AGTCAGACCTTCTA	ATAGGAGATGGAAA	GACGAGGAAAGAAC	AGAGTCACTAAGCC		CACAATCTACTCAG	GACCTAGAAGAGGC	ATAGGAGATGGAAA	GACGAGGAAAGAAC	CTTACATGGATAGA	TCCTAAACTAACCG
GCACAAACACGTGT	CCACGGGATGTCCC	CTTAACACCTGTGA	AACATATGACCACA	TAACATGAGCGTAT		CCGGTACTATCTTC	TCATTGACTTTACC	CTTAACACCTGTGA	AACATATGACCACA	TAGTAAACTCGATG	CCGGAGACTGCAAC
CGTCAAGAACGTAC	TCATTCGACTGATG	TATCGACTTCGATG	CGCACTTGTCAGTG	CGGATATGGTTGGT		ACGGAACTGAAAGT	GTTGTACTGGGACA	TATCGACTTCGATG	CGCACTTGTCAGTG	TCCTATGAGACGTT	CGAATCGACCCAAA
CAATAATGTGGATC	ACAGTCGAATACCG	TATGTCACACGACT	CCCGGAGAGCTTAG	TCATCCCTCCAATG		AACCGCCTAATGCC	GCTCACTGCGAACT	TATGTCACACGACT	CCCGGAGAGCTTAG	AGCGGGCTTTTGGG	TCGACGCTCTTCCG
CACAGAACGGGCAA	GGCTCACTCAGTCA	CCCGGAGACCTCAC	TAGAATACGGTTTG	AGCATGACCCGCTT		TTCAAGCTCGCATA	CATCATACCTGTAG	CCCGGAGACCTCAC	TAGAATACGGTTTG	CTTCACCTACCTCC.1	AACGCCCTGTTCTT
AGATTCCTGCAAGG	CGAGGCACGTGTTG	ATGGACACTTTACC	ACGGTATGCGCAAT	GCCGGAACGAAGGC		CAGATCGAACAGCT	ACACGTGACCGTTC	ATGGACACTTTACC	ACGGTATGCGCAAT	GAAACAGAGTTACG	ATAAGTACCTGTTT
TATTTCCTTCCCAC	CCCTGATGTTGGCA	CTGCGACTCAGCTA	AGTCAGACCTTCTA	GTTCAGGAGGTAAA		TTCAGACTTGCATG	AAGAGATGCCCGTT	CTGCGACTCAGCTA	AGTCAGACCTTCTA	GTCAACGATGTGGT	CGAGAACTCAGAAA
TGTCAGGATTACTC	GCATGTGAAGTCGT	AAGAGATGGGATCT	CCACGGGATGTCCC	TTTCTACTGTTTGG		CTCTAAACGTTCAG	TAGATCCTGCAAGG	AAGAGATGGGATCT	CCACGGGATGTCCC	GCATCAGATCCTGC	AAATCAACGAGAGC
GGAGAGACTGCCTC	GAAGGTCTTGCAGT	CTATCATGTAAAGG	TCATTCGACTGATG	ACGCGGTGAGTAGA		TGGTTACTCATGAC	TTGCATTGGCGGAA	CTATCATGTAAAGG	TCATTCGACTGATG	TCGCACACAGCATC	CAATAAACAAGTGA
CGGTCACTGTGCAT	CCTATTGATCGTTT	CTATACTGGACGGA.1	ACAGTCGAATACCG	CGTAACGATACAGC		GGATTTCTCTGAGT	TAATCCACCTACCC	CTATACTGGACGGA.1	ACAGTCGAATACCG	GGACGCTGCTCATT.1	AGGTTGTGTTTCTG
CTGACAGAAACCAC	TTCGAGGATCCAGA	GATTTAGACACTAG	GGCTCACTCAGTCA	ATCGCAGAGAAACA		CCAAGAACCCCTAC	GACCCTACCTACGA	GATTTAGACACTAG	GGCTCACTCAGTCA	ATACCTACCTTGGA.1	ATACCTTGTTTCGT
GAATGCTGGGCATT	TAGCGATGCGGTAT	AATGATACTTGGTG	CGAGGCACGTGTTG	TAGTCTTGAACCAC		GGGACCTGTCCTAT	AGACTGACGGAAGC	AATGATACTTGGTG	CGAGGCACGTGTTG	ACTTTGTGCGTAGT	CAGACTGAGCGGAA
ATTGCACTGCGTTA	ACCCAAGACATTTC	CTATAGCTCTCTTA	CCCTGATGTTGGCA	GCCGACGAATGGTC		CCTGAGCTTTCGGA	ATTAAGACCCGCTT	CTATAGCTCTCTTA	CCCTGATGTTGGCA	ATCGCGCTCCTTCG	GAAGCGGACTAGTG
TAATGATGAGTCTG	CATTAGCTCCGAAT	GTACCCTGTTCACT	GCATGTGAAGTCGT	GAGGGTGACCATGA		CGGACTCTGATAAG	GAGTGACTACTAGC	GTACCCTGTTCACT	GCATGTGAAGTCGT	AGAGAAACTGACTG	GGATGTACATCGAC
GGAACTACACCACA	TTCCTAGAAGAAGT	CGTCCAACCGTACA	GAAGGTCTTGCAGT	TCCCGAACATGCTG		ACGTAGACTTCCGC	CAGACCCTTCCCGT	CGTCCAACCGTACA	GAAGGTCTTGCAGT	CGGGACTGTATCGG	TATCCTGAACTGGT
TAAGAACTACAGTC	CATCTTGACGGAGA	GCGGGACTTAAAGG	CCTATTGATCGTTT	ACGCTCACTTTGCT		GATCTTTGCCTCAC	AATTGTGATTTCTG	GCGGGACTTAAAGG	CCTATTGATCGTTT	TGTAGTCTCGTAAC	GTACGTGAACGGGA
CGACCACTAGTTCG	TAGGTTCTGCGAGA	AACAATACCTGACA	TTCGAGGATCCAGA	TGCAGATGATTCCT		GTACTACTACACTG	ATGCCGCTGTACAC	AACAATACCTGACA	TTCGAGGATCCAGA	CCTTCACTAAGGGC	AGGCTAACCTGGTA
TCTATGTGAATGCC	CAGACAACCTGCTC	AGTAGAGATACAGC	TAGCGATGCGGTAT	TCGCACTGTCGACA		GATGCCCTTGTGAC	TTCATGTGGTCGAT	AGTAGAGATACAGC	TAGCGATGCGGTAT	ACTGAGACGAACTC	CAGTGTGACTGTTT
ACTCGCACGATGAA	CGGTCACTGTGAGG	ACGCCACTCGCCTT	ACCCAAGACATTTC	AGGTACACTTTCGT		TGCACGCTGTAGCT	AACATTGATGAGCT	ACGCCACTCGCCTT	ACCCAAGACATTTC	GCGTATGAAGCTCA	TCCCAGACAACGAA
ATTTAGGATCTATC	TCATCAACGCGATT	GAGTCTGATGTCGA	CATTAGCTCCGAAT	GACATTCTAGAAGT		GGATGTACTCAAGC	TGGCAATGTGCTTT	GAGTCTGATGTCGA	CATTAGCTCCGAAT	CGGACCGAGTACAC	CCGACACTTGACAC.1
CAGCTCTGGGTCTA	TTCCTAGACTGTGA	TATCTCGACATCAG	TTCCTAGAAGAAGT	CAATTCACGATAGA.1		TACCGGCTAGTACC	GGACCCGATGTCGA	TATCTCGACATCAG	TTCCTAGAAGAAGT	AAATTGACGCGATT	ACGGATTGCCTTAT
GCTCCATGGAATCC	GTACCCTGAGCGGA	AGCCACCTAAGGCG	ACGATCGACACTAG.1	TCGAATCTATCTCT		AGTTAAACGGACGA	TAGGTGTGGCATCA	AGCCACCTAAGGCG	ACGATCGACACTAG.1	CACAGCCTGGGAGT	CATCTTGATGATGC.1
AATAAGCTCAGTCA	TAGAAACTGAACCT	CCAATGGATACTCT	CATCTTGACGGAGA	GAAGTAGAGGTGAG		TGTCAGGACGAATC	ACAGTGACTGCCCT	CCAATGGATACTCT	CATCTTGACGGAGA	GAGCGGCTAAACAG	AATCCGGACCGAAT
CGAAGGGAGTTGAC.1	CCCTAGTGAGAGAT	TGTAATGACATACG	TAGGTTCTGCGAGA	GCCTCAACAGTCTG.1		ACAAATTGGTTTGG	AGCAAAGAGAAACA	TGTAATGACATACG	TAGGTTCTGCGAGA	GGCCGATGCCAATG	TTCGTATGCGTACA
AGGATGCTAGTCGT.1	AAGCACTGAACCAC.1	CGAAGACTGAAAGT	CGGTCACTGTGAGG	AATACCCTGAGCTT		TCTCTAGACTGATG	CTACTCCTACGACT	CGAAGACTGAAAGT	CGGTCACTGTGAGG	GAACCAACTTACCT	ACGCCTTGCAATCG
ACGTCCTGGACGTT	AATTCCTGCTATTC	ACAATCCTGACGAG	TCATCAACGCGATT	ACGCCTTGTACGAC		AAGCGACTGTCTGA	AGGACACTTGAGGG	ACAATCCTGACGAG	TCATCAACGCGATT	CAGGTAACGTATGC	TTAGCTACTTCTCA
TCACTATGTGCTGA	TAGGGACTGGAGCA	GAAACCTGTAAGGA.1	TTCCTAGACTGTGA	ACCCAAGATCCAGA		GAGGTACTTGACTG	CCACCATGTAGAAG	GAAACCTGTAAGGA.1	TTCCTAGACTGTGA	CAGAAGCTGTTCTT	GCTCAGCTTGACTG
ACGAACACCGCCTT	GACCTAGAAGTGCT	ACGTCGCTGTTCGA	GTACCCTGAGCGGA	ATGCCAGAGGTTTG		AAGTGGCTGCAAGG	ACGACAACTCCAAG	ACGTCGCTGTTCGA	GTACCCTGAGCGGA	GAGTGGGAGCCATA	GATCGAACCCTAAG
ACAGTTCTCTTCGC	CTGCCAACTCACCC	TGGAAGCTACCCAA	CCCTAGTGAGAGAT	TAAGAGGAGTGTTG		AGATATTGCAGTCA	TAAATGTGTACGCA	TGGAAGCTACCCAA	CCCTAGTGAGAGAT	CTCCTACTCATTCT	GTCCACACTCGATG
TTGGTACTCGCAAT	ATAAGTACCGAACT	CCTAAACTCGGTAT	AATTCCTGCTATTC	ATGCAGACTTCATC		ATCGAGTGTGCAAC	CTATGACTTCCTGC	CCTAAACTCGGTAT	AATTCCTGCTATTC	TTCACCCTGGTATC	AAGGTCTGAGCGGA
GCGTAATGCCAAGT	GGGCAGCTGTCGTA	ATTCAAGAGATACC	TAGGGACTGGAGCA	ACCACCTGCATGCA		AAATCTGACGCAAT	AGCTTTACACTGTG	ATTCAAGAGATACC	TAGGGACTGGAGCA	TCATGTACTGTCAG	CTGATTTGACCCTC
TCCGAGCTGTTGCA	GTTACGGATTGCGA	TAGTTCACTATCTC	GACCTAGAAGTGCT	TGAGGACTAATGCC		CTTAAGCTATTCCT	TGTTAAGAAGGTCT	TAGTTCACTATCTC	GACCTAGAAGTGCT	GACCTCACTCGTGA	TGGGTATGTTTGGG
AAGCCATGCTATTC	ATTGTAGACTTCCG	GACATTCTGGTAAA	CTGCCAACTCACCC	CAGCTAGACAGGAG		GGTATCGAACGTTG.2	ACGGTAACTGCACA	GACATTCTGGTAAA	CTGCCAACTCACCC	TAAAGTTGCTGCAA.1	GCCTCATGGGTGGA
ACTAAAACCCCTCA	GCCCATACTTTGGG	TTCGAGGAGCTTAG	ATAAGTACCGAACT	GCCGTACTACGGAG		CGGAGGCTGCTGAT	ACGTCCTGGTGTTG	TTCGAGGAGCTTAG	ATAAGTACCGAACT	AGGTACTGGAGATA	GACAACTGACAGCT
AGGAACCTCCTGAA	TACTTTCTGCTTAG	GAACGGGACCACAA	CAGGCCGATTCACT	CAAGACTGATGCTG		CTCAGCTGCTTCGC	TTAGGGACTCCTTA	GAACGGGACCACAA	CAGGCCGATTCACT	ATCCTAACCAACTG	GTTAAAACGCTACA
TTCCTAGACGCTAA	GTGTCAGAACGGTT	GGACGCACGCTTCC	GGGCAGCTGTCGTA	AGAAACGATGATGC		CTTCTAGAACACTG	CGTCGACTTGCCAA	GGACGCACGCTTCC	GGGCAGCTGTCGTA	CCTGAGCTATCTCT	GTTATGCTCTTCCG
TACTGGGAAAAGTG	GATATAACGCGTAT	AGGTCTGAGCTATG	GTTACGGATTGCGA	TTATGGCTGTATCG		CACAGAACTGGGAG	GTTGAGTGCGTTAG	AGGTCTGAGCTATG	GTTACGGATTGCGA	TGGTACGATGAACC	CCAGATGACTCTTA
CGACCGGAACCAAC	AATATCGACCAATG	CGGCGATGCCAGTA	ATTGTAGACTTCCG	CAAATATGCACTTT		GGTCAAACGGTCAT	TCCTACCTTGGAGG	CGGCGATGCCAGTA	ATTGTAGACTTCCG	TCACCCGACATTCT	CCCAAAGACACACA
ACGAGTACCTACTT	TCTAACTGCCAGTA	GGGTTATGCTTCGC	GCCCATACTTTGGG	TATGGGTGTCACCC		GCCAACCTCTATGG.1	ACGTCAGATATTCC	GGGTTATGCTTCGC	GCCCATACTTTGGG	CCTAGAGAAAGGTA	CGGTACCTTGCAAC
AAGTAACTGCGTAT	CAATTCTGTTGCTT	CATGCCACCAGTCA	TACTTTCTGCTTAG	TACGCAGAGCAGTT		TGTAATGATCTACT	TCAGTACTTGCTAG	CATGCCACCAGTCA	TACTTTCTGCTTAG	CACAGAACCCATAG.1	CCACGGGACGAACT
CCTGACTGCCATAG	ACGCAATGTGGGAG	GTAGCATGGGTGGA.1	CCGGTACTTCGCTC	TCCCACGAGTTGTG		GCGCACGACAAAGA	AACCGATGGCGTAT	GTAGCATGGGTGGA.1	CCGGTACTTCGCTC	GGATTGTGTACTTC	GAGCTCCTCGCTAA
TGACACGACTATTC.1	AGAAGATGGCTTAG	TTCAACACCTTCTA	GTGTCAGAACGGTT	TTAGGGACAGCACT		ATGTACCTACGCTA	ATAGCTCTTCCTTA	TTCAACACCTTCTA	GTGTCAGAACGGTT	ACAGTCGACTTGGA	ACGAGTACGCTCCT
CGCCATACACTGTG	CGTTAGGAACACAC	GCGGCAACGACGAG	AATATCGACCAATG	ATGTACCTGCTATG		CTAATAGACGTAGT	AATACTGACGGTAT	GCGGCAACGACGAG	AATATCGACCAATG	TCAATAGAGTCGAT	CCCTGATGCTCTCG
GACGTCCTAAGTAG	GCACTAGAAGGGTG	ACTAGGTGCTGGAT	TCTAACTGCCAGTA	GAGATGCTCTTAGG		TTCATCGATTACCT	AGGTTCGAGGATTC	ACTAGGTGCTGGAT	TCTAACTGCCAGTA	GACGGCACTGGTCA	GGCAAGGATCTACT
CTAGATCTACGCTA	CGGCACGACGGTAT	AGGTCTGATGACCA	CAATTCTGTTGCTT	GGAATCTGTCCTTA.1		TAAATCGATTGCAG	ACACCAGACGAACT	AGGTCTGATGACCA	CAATTCTGTTGCTT	TCCTACCTTGCTCC	ATCTTTCTACGTAC
TAAACAACCGTAAC	CCTGAGCTAAAACG	TGACCGCTAACCGT	ACGCAATGTGGGAG	ACACGTGACAACCA		GCCTCAACGACGAG	AGCTTTACTATCTC	TGACCGCTAACCGT	ACGCAATGTGGGAG	GACATTCTTTACTC	AGAGTCTGGCAGAG
AAGTCCGAACCTAG	GCGGAGCTCTTAGG	GCATGATGGTACGT	AGAAGATGGCTTAG	TATGGTCTTACGAC		ACTAAAACCTGCAA	ACTCCTCTCCGTAA	GCATGATGGTACGT	AGAAGATGGCTTAG	GCTTGAGATCGCTC	TGAGTCGAGGGATG
GCCAAAACCGGTAT	TACGTACTGCTCCT	GAGGGCCTTTCTTG	CGTTAGGAACACAC	TTCAAGCTTTCGTT.1		AGAGAATGAGCATC	ATATGCCTACCAGT.1	GAGGGCCTTTCTTG	CGTTAGGAACACAC	AGAACGCTGAGGTG	TAAATCGAGTGTCA
TGACACGAACCCTC	ATCGCCTGGTTGTG	CCATCCGATAGAAG	CGCTCATGTGTTCT	CAGCACCTGTAAGA		GATTGGACCACTAG	CCTATTGATTTCTG	CCATCCGATAGAAG	CGCTCATGTGTTCT	AGCGCCGATTCGTT.1	CAGCTCTGCTTGGA
AAATCATGTGTTTC	CTTACTGATGTGAC	AGAGATGATTCGGA	GCACTAGAAGGGTG	GGTACTGAAGAATG.1		CGAGCCGAACCTTT	CTATTGACCATTGG	AGAGATGATTCGGA	GCACTAGAAGGGTG	AAGCAAGACGCCTT	AGGACACTAGTTCG
GTTATGCTAGCCAT	AGAATACTGCGAGA	ACTACGGAGTTTGG	GGCCGATGCTTGCC	TAGGACTGAGTCAC		AACAATACGCCATA	GACCTCACAGAATG	ACTACGGAGTTTGG	GGCCGATGCTTGCC	TAGATCCTTCTTAC	CGGCGAACTTGCAG
GAGGGATGTGGAGG	GAACAGCTCACCAA	TAGCCCACTTCTGT	GCGGAGCTCTTAGG	ACGGTATGTTCCGC		CACTTTGATCAAGC	ACCCAGCTCGTGAT	TAGCCCACTTCTGT	GCGGAGCTCTTAGG	ACTCGAGATCGTTT.1	CGTAGCCTTCTATC
TACCGGCTTCCCAC	AGAGATGAGTCATG	ATTTGCACGCGAAG.1	ACTGCCACCCATAG	TAGTATGAAACGAA		CCAATTTGTACGAC	TGTACTTGCTTCTA	ATTTGCACGCGAAG.1	ACTGCCACCCATAG	AAATGTTGAGCGTT	TATGTCTGACTGTG
GTCACCTGCTTGCC	ATTCGACTGCTAAC	GACAACACAGGTTC	TACGTACTGCTCCT	AACCGATGGCGAGA		TGAGCAACTTCAGG	CAAGCCCTACACTG	GACAACACAGGTTC	TACGTACTGCTCCT	GATGCATGACGCAT	AGGCAGGACGGGAA
AACGCCCTGGTTCA	ATGCAGTGTACGCA	CAACAGACGCTGAT	ATCGCCTGGTTGTG	AATATCGAGAGATA		TGATATGAGAACTC	TCTATGTGCTGAGT	CAACAGACGCTGAT	ATCGCCTGGTTGTG	GCACCTTGATCTTC	ATCCTAACAAGAGT
GTGATTCTGGGAGT	AGTAATTGTCATTC	TGAACCGATATGCG	CTTACTGATGTGAC	AGAGAATGGAACTC		CATCATACTGTCCC	ACGACCCTTGAGAA	TGAACCGATATGCG	CTTACTGATGTGAC	AGTCAGACTCTCTA	TCTAAGCTCATGGT
AGTATCCTGAAGGC	CACACCTGTCTAGG	AAGATGGATCTCTA	AGAATACTGCGAGA	TGCCACTGCAGGAG		CGGACCGAAACGTC	CCCTTACTTCCCGT	AAGATGGATCTCTA	AGAATACTGCGAGA	GCACCTACTTCTGT	AACTGTCTTCCTAT
GGCTACCTCTTGCC	CTATGACTAAGCAA.1	AATTGATGATCAGC	GAACAGCTCACCAA	TCTATGTGTATCGG		GGAATCTGTACTCT	CTTACATGTCTGGA	AATTGATGATCAGC	GAACAGCTCACCAA	GGCCGAACGTCAAC.1	CCCTACGATCAGTG
GTAGCAACTTCCCG	CGAACATGGAGGAC	ACTATCACCCTTTA	TGGTAGACTGCACA	CATGTTACCCTTTA		CCTATTGAGCCTTC	GCATTGGATGATGC	ACTATCACCCTTTA	TGGTAGACTGCACA	ACTTGACTGCGAGA.1	GCTACGCTAGTGTC.1
GGTAGTACTAACGC	CAGTTTACACGGGA	CACCGTTGTGACCA	AGAGATGAGTCATG	CGTCCAACTCTTAC		GCAAGACTCTTGTT	GTGAGGGACGTGTA	CACCGTTGTGACCA	AGAGATGAGTCATG	TTGTAGCTCCAGTA	ATCGACGAGCTTCC
ATAAACACACCATG	ATGAGCACCGTACA	CGAGTATGGTTGTG	ATTCGACTGCTAAC	CATTACACAGGTTC		GCGACTCTTGAGAA	ACCCAGCTTCACCC	CGAGTATGGTTGTG	ATTCGACTGCTAAC	GTATGGTGACTACG	CATGTTTGGTAAAG
GTAGTGACCCCTTG	TCTCTAGAATTCTC	GAGAGGTGCTGACA	ATGCAGTGTACGCA	CAATGGACGGAACG		CTGTGAGACTCCAC	AGTAATTGTGCCCT	GAGAGGTGCTGACA	ATGCAGTGTACGCA	GTGCCACTGGTACT	TTCAGTTGCAGAAA
TAACTAGACTGAGT	ATCTGTTGGGTAAA	TAGCGATGTGACTG	AGTAATTGTCATTC	ATACACCTATTCCT		CGAGCCGATTCTGT	CACCGTACCAGAGG	TAGCGATGTGACTG	AGTAATTGTCATTC	CAATGGACCCCTAC	GGTATCGAGTTTGG
CGAATCGAGGTTCA	CTGAGAACAAAGTG	CAGAAGCTGCTGTA	CACACCTGTCTAGG	CCGACTACAGAGAT		AACCACGAATCAGC	AGTCGCCTCCAAGT	CAGAAGCTGCTGTA	CACACCTGTCTAGG	AGTCGCCTCTACTT	AGAATTTGAATCGC
ACGACCCTGAACTC	GGACCCGAATGTGC.1	AACCACGAGAGATA	CTATGACTAAGCAA.1	GCTAGATGAGACTC		AGAGAATGTTTGGG	GAGGTTTGTAGACC	AACCACGAGAGATA	CTATGACTAAGCAA.1	TTCAACACAAGAGT	TTAGGTCTCACAAC
CCTTTAGACAGAAA	TGTTAAGATGAACC	ACGATTCTCACTAG	CGAACATGGAGGAC	ACTGTTACTGCATG		TGGAAGCTCGATAC	AAGCCTGATTTGCT	ACGATTCTCACTAG	CGAACATGGAGGAC	CATAACCTTAAAGG	CTGTAACTGGTGAG
GGAGACGATTAGGC	TGATTCACCCTAAG	GCTCAGCTTTCTCA	CAGTTTACACGGGA	CATCGCTGCGTTAG		CAGGTTGAACCAGT	TCCGGACTCTGAGT	GCTCAGCTTTCTCA	CAGTTTACACGGGA	TTTGACTGGAGGTG	GGTACTGAAGGGTG
GCAAACTGTTAGGC	GCACTAGAGGTACT	GGACTATGGATGAA	ATGAGCACCGTACA	AAAGACGATGGTAC		CGAGATTGTGAACC	GAACCTGACCCACT	GGACTATGGATGAA	ATGAGCACCGTACA	ACGTGCCTCGGAGA	TATGGTCTAACGAA
GACCCTACCTGGAT	TTGAGGACATAAGG	AGCATTCTCTCGAA	TCTCTAGAATTCTC	CACTATACCCCTCA		ATATAGTGCCACCT	CTGTATACCCTTGC	AGCATTCTCTCGAA	TCTCTAGAATTCTC	GGAAGGTGCTAAGC	ACCCTCGAGTGCAT
TCGATTTGGCCCTT	CCAGAAACATCGAC	ATTGCTTGTCTAGG	ATCTGTTGGGTAAA	GAAAGATGGAACTC		GCCCAACTCCGCTT.1	CAGACTGATCTTAC	ATTGCTTGTCTAGG	ATCTGTTGGGTAAA	GGACCTCTAGTACC	GCTACCTGGGGATG
GCTGATGATGCCTC	CTTGTATGCCTATT	TCAACACTGAGGAC	CTGAGAACAAAGTG	ATTCGGGAAGTACC		ATAGATTGAAAAGC	CCAGAAACACGGTT	TCAACACTGAGGAC	CTGAGAACAAAGTG	CATTTGACGCTAAC	CAACAGACCACCAA
CCACGGGACTCTTA	CACATACTTAGTCG	CCACGGGAGCAGAG	GCCCAGGATGGATC	TTCACAACGTGAGG		GGAGGTGATAGCGT	ACCAACGACTAGTG	CCACGGGAGCAGAG	GCCCAGGATGGATC	AGAGATGAACGACT	AGATCGTGTTTGGG
GCACACCTTGTCAG	GTCCCATGCGGGAA	CATTTCGATTAGGC	CATTGTACCAGAGG	ACAACCGATCCGAA		TTCATTCTAACAGA	TACTCCCTACACTG	CATTTCGATTAGGC	CATTGTACCAGAGG	TCGATTTGTATTCC	GGTATCGACCTATT
AAGATTACCACTGA	TAGGGACTCAACTG	CAGTTACTCCGTTC	GGACCCGAATGTGC.1	CTAATAGACCATGA		AGGAGTCTCGTCTC	AAACATTGGTCTTT	CAGTTACTCCGTTC	GGACCCGAATGTGC.1	AAAGCCTGGTGTTG	ACACGAACTAGCGT
ACCGCGGAACCATG	CATGCCACACTTTC	CGACTGCTGACGAG	TGTTAAGATGAACC	GTGATTCTTTTCGT		TAGTACCTCTCTTA	ATGTTAGACTTCTA	CGACTGCTGACGAG	TGTTAAGATGAACC	TCCACTCTACCAAC	GGAGTTTGGGTCAT
TGACCGCTGGATTC	CCGCGAGATTCCCG	GGGTTAACGGTATC	TGATTCACCCTAAG	CCAGTGCTAGATGA		GTTACGGACAGATC	CACAATCTACTCAG	GGGTTAACGGTATC	TGATTCACCCTAAG	CTAACACTAGTACC	AAATCCCTGGATTC
TATCACTGGGAGGT	CGCAGGTGAGCATC	TAGGTCGAAACCTG	GCACTAGAGGTACT	AATAGGGAATTGGC		GTTAGTCTCGAGAG	CCGGTACTATCTTC	TAGGTCGAAACCTG	GCACTAGAGGTACT	GGCACTCTCTCGAA	CAATCGGAACAGCT
GCCAAAACCCCAAA	CACTATACCATGGT	GACGTCCTCTGTAG	TTGAGGACATAAGG	GATGCATGAGAAGT		GCGATATGGAGGAC	ACGGAACTGAAAGT	GACGTCCTCTGTAG	TTGAGGACATAAGG	GTGACAACACGTAC	ACGAAGCTACCAGT
GAGTAAGATCCAAG	CTGAGAACTCTATC	GACGAGGAAAGAAC	CTTGTATGCCTATT	ACTGTGGATACTCT.1		TATCGACTGGCAAG	AACCGCCTAATGCC	GACGAGGAAAGAAC	CTTGTATGCCTATT	CGGACCGACTATGG	CCATCGTGTCCTGC
GGCTACCTTCAGGT	CCCTCAGATATGCG	AACATATGACCACA	GTCCCATGCGGGAA	CGTCCAACTGGAGG		GAAGCGGATATGGC	TTCAAGCTCGCATA	AACATATGACCACA	GTCCCATGCGGGAA	CATGGATGTGGGAG	ATTTCTCTCACTTT
TACCGAGAAACTGC	GTTGGATGTTCCGC	CGCACTTGTCAGTG	GGCATATGATAAGG	GTAGGTACCTACTT		AATGGAGAGGGACA	CAGATCGAACAGCT	CGCACTTGTCAGTG	GGCATATGATAAGG	AGGTGTTGATCAGC	AGGGAGTGTGGTCA
GAGGCCACCGATAC	GGTAGTACACTTTC	CCCGGAGAGCTTAG	TAGGGACTCAACTG	TATGAATGGATGAA		TTCAGTTGGTTCGA	TTCAGACTTGCATG	CCCGGAGAGCTTAG	TAGGGACTCAACTG	AATGATACTGAGGG.1	CATTAGCTAGCGGA
GCGTATGAGAAGGC	GAGGCAGAAGCGGA	TAGAATACGGTTTG	CATGCCACACTTTC	AGTCGCCTAGCACT		CTATGTTGCAGGAG	CTCTAAACGTTCAG	TAGAATACGGTTTG	CATGCCACACTTTC	CATAAATGCTCATT	ACACAGACGACGTT
TGTGACGATGACTG	TGCGATGAGTGTTG.1	ACGGTATGCGCAAT	CCGCGAGATTCCCG	GTTATAGAAAGAAC		AAGATTACAGTACC	TGGTTACTCATGAC	ACGGTATGCGCAAT	CCGCGAGATTCCCG	AGTTTGCTTTTCAC	GAAGCGGACGAACT
ATTCTTCTATTTCC	CCAAGAACGAACCT	AGTCAGACCTTCTA	CGCAGGTGAGCATC	ACCGAAACCCTTTA		TAGTAAACGGAAGC	GGATTTCTCTGAGT	AGTCAGACCTTCTA	CGCAGGTGAGCATC	AATCTCTGTTGGTG	TCACCCGACCGAAT
TACATAGACCACCT	AATGATACAGAAGT	CCACGGGATGTCCC	TCAGTACTCTAGCA	TTCAGTACGTCAAC		TGCACGCTACACAC	CCAAGAACCCCTAC	CCACGGGATGTCCC	TCAGTACTCTAGCA	AACGGTTGCAGTTG.1	TCGACGCTGGAGTG.1
CCAAGTGAGGGATG	CCAATGGAATTCTC	TCATTCGACTGATG	CACTATACCATGGT	AAGTAACTGGTAGG		ATCGGAACGCTGTA	GGGACCTGTCCTAT	TCATTCGACTGATG	CACTATACCATGGT	GCAAACTGTAGAGA	AGCGGGCTTAGCCA
TTATCCGAAGAACA	TGCATGGATCAGAC	ACAGTCGAATACCG	CTGAGAACTCTATC	TTATCCGACTAGTG		CAGGGCACCGTTAG	CCTGAGCTTTCGGA	ACAGTCGAATACCG	CTGAGAACTCTATC	AGTTAAACACTACG	GATCATCTTAAGCC
TAAGGGCTGTTCTT	TGTGAGACGCGAGA	GGCTCACTCAGTCA	CAGCGTCTCATTTC	CTTCATGAACGGTT		CGCAAATGAGACTC	CGGACTCTGATAAG	GGCTCACTCAGTCA	CAGCGTCTCATTTC	CTACGCACCTTCTA	CTAGTTTGTAAAGG
ACGGAACTCCTGTC.1	CAAAGCACCCCACT	CGAGGCACGTGTTG	ACTTAAGAGGAGCA	AGCTGCCTGGTACT		GCCATCACCACACA	ACGTAGACTTCCGC	CGAGGCACGTGTTG	ACTTAAGAGGAGCA	ACTACTACTTCGCC	TGTCAGGAGGTCAT
ATGCAGTGGCTGTA	GAGGGCCTTATGGC	CCCTGATGTTGGCA	CCCTCAGATATGCG	GACACTGAATCACG		TAACATGACCTCGT	GATCTTTGCCTCAC	CCCTGATGTTGGCA	CCCTCAGATATGCG	CCCATGTGTGCTGA.1	TTGTACACGTGTTG
GGGCCATGCATTCT	AGTTGTCTTGCACA	GCATGTGAAGTCGT	GTTGGATGTTCCGC	ACAAGCACCATTGG		AATTACGATGAGGG	GTACTACTACACTG	GCATGTGAAGTCGT	GTTGGATGTTCCGC	AAGACAGACCTTGC.1	TCGATTTGGCTACA
TACGCCACTTGCGA	CCCTGAACATTCGG	GAAGGTCTTGCAGT	GGTAGTACACTTTC	CAATTCACACGTTG		TGACTTTGTCTTTG	GATGCCCTTGTGAC	GAAGGTCTTGCAGT	GGTAGTACACTTTC	AGGTGTTGAGCTAC	CCTGACTGTGATGC
ACCAGTGACACACA	AGTCGAACTGTGAC	CCTATTGATCGTTT	GAGGCAGAAGCGGA	GGCCACGAATGGTC		AGGAATGACTCCCA	TGCACGCTGTAGCT	CCTATTGATCGTTT	GAGGCAGAAGCGGA	TCTAGACTTAGAGA	CCAGTCTGGCTGAT
CCATGCTGTGTTCT	GCTCAAGATACTGG	TTCGAGGATCCAGA	TGCGATGAGTGTTG.1	GACTTTACAGAATG		TGCCAGCTGAACCT	TACCGGCTAGTACC	TTCGAGGATCCAGA	TGCGATGAGTGTTG.1	GCTATACTGAACCT	AATATCGAAAAGTG
TTACGTACTCACCC	GATGCAACTCAAGC	TAGCGATGCGGTAT	CCAAGAACGAACCT	ACAAATTGCTGACA		AACGTGTGCTCGAA	AGTTAAACGGACGA	TAGCGATGCGGTAT	CCAAGAACGAACCT	TCCCACGAGAAACA	AAAGCCTGAAGTAG
CATAAAACAAAAGC	CAGGTAACGTAGCT	ACCCAAGACATTTC	AATGATACAGAAGT	ACGCCGGATGCTAG		CTAAACCTGGTAGG	TGTCAGGACGAATC	ACCCAAGACATTTC	AATGATACAGAAGT	TGTCAGGAGTCTGA	CTGTGAGATCTCCG
GGAGCGCTACTACG	AACCTACTACCTCC	CATTAGCTCCGAAT	CCAATGGAATTCTC	GTCCAGCTCGTGTA		GATACTCTATCGGT	ACAAATTGGTTTGG	CATTAGCTCCGAAT	CCAATGGAATTCTC	ACCCAAGAGGTGGA	ATCTCAACGTGTAC
CCGTACACCGTGTA	CTACTCCTAACGAA	TTCCTAGAAGAAGT	TGCATGGATCAGAC	TAAAGACTAGGTTC		CTCGAAGATCTCCG	TCTCTAGACTGATG	TTCCTAGAAGAAGT	TGCATGGATCAGAC	GCGTAAACAGTACC	TTGAATGAGGATCT
GTTACGGATTCGTT	TCACTATGGCATCA	ACGATCGACACTAG.1	TGTGAGACGCGAGA	AGGACTTGTTACTC		CTTCTAGATTTACC	AAGCGACTGTCTGA	ACGATCGACACTAG.1	TGTGAGACGCGAGA	ATTCTGACCCCTCA	AGCAAAGATACGAC
GGAGGCCTGAGGGT	AAGAGATGCGCAAT	CATCTTGACGGAGA	CAAAGCACCCCACT	CTACAACTCTCAAG		AACGGTTGTGTAGC	GAGGTACTTGACTG	CATCTTGACGGAGA	CAAAGCACCCCACT	CTTGATTGACCTGA	GGCGACTGGACGGA
CATCCCGAGTCGAT	GAACCAACTTTCGT	TAGGTTCTGCGAGA	TGAATAACTTCGTT	GAGTCAACCGATAC		CACAGAACGTTGAC	AAGTGGCTGCAAGG	TAGGTTCTGCGAGA	TGAATAACTTCGTT	GAAACAGATCTACT.1	CAGCTCTGGCGTTA
TGATAAACTCGCCT	AACAAACTATCTTC	CAGACAACCTGCTC	CCCTGAACATTCGG	GTGAACACTCCAAG		GCCGACGAAGTGCT	AGATATTGCAGTCA	CAGACAACCTGCTC	CCCTGAACATTCGG	CCCTGAACGTGTCA	CTATAAGACGTGTA
GACTTTACGACGAG	TTCTTACTACACGT	CGGTCACTGTGAGG	GCTCAAGATACTGG	AGTGTTCTCTTATC		AGAAAGTGGCTGTA	ATCGAGTGTGCAAC	CGGTCACTGTGAGG	GCTCAAGATACTGG	ATAAACACGGAGTG	GTAGTCGACAGCTA
CCAAGATGCATGCA	ATCCAGGACTGTCC	TCATCAACGCGATT	GATGCAACTCAAGC	TACATAGACAGATC		AACATATGTCAGTG	AAATCTGACGCAAT	TCATCAACGCGATT	GATGCAACTCAAGC	ACGCTCACGAACTC	GGAACACTATCAGC
GAGGTGGATATTCC	GCAACCCTCTGCTC	TTCCTAGACTGTGA	ATCAAATGGCGTAT	TGCCAAGACGAATC		CCAGACCTGTCTAG	CTTAAGCTATTCCT	TTCCTAGACTGTGA	ATCAAATGGCGTAT	TGCAGATGCCACCT	AACACGTGGACAGG
AATGCGTGTTACCT	ACTGTGGAGGAACG	GTACCCTGAGCGGA	AACCTACTACCTCC	TATCAAGAACCAGT		ACCAGTGATGTAGC	GGTATCGAACGTTG.2	GTACCCTGAGCGGA	AACCTACTACCTCC	TGATATGAACACTG	GGGCCAACCGTAAC
TAGGTTCTTCGCAA	ACCTGAGAGAACCT	CCCTAGTGAGAGAT	CTACTCCTAACGAA	CCAGGTCTACAGCT		TACGGAACAACCGT	CGGAGGCTGCTGAT	CCCTAGTGAGAGAT	CTACTCCTAACGAA	GGGTAACTTTTACC	CGATCCACTCCCAC
CAAGGACTTGTCGA	CTGCCAACTCGTAG	AAGCACTGAACCAC.1	TCACTATGGCATCA	ACTTGTACAAGGTA.1		AGGGTGGATATGCG	CTCAGCTGCTTCGC	AAGCACTGAACCAC.1	TCACTATGGCATCA	TAGAATACTTGACG	AGGACTTGACACTG
TAAGAACTCTCTTA	GCACTGCTTCCCAC	AATTCCTGCTATTC	AAGAGATGCGCAAT	GGCGGACTTACGCA		TGGTAGACTCCCAC	CTTCTAGAACACTG	AATTCCTGCTATTC	AAGAGATGCGCAAT	ATTCGGGATCGTAG	CTTTGATGGGATCT
GACGATTGCCCAAA	ACAGTGACCAATCG	TAGGGACTGGAGCA	GAACCAACTTTCGT	CCAGCTACTGCTGA		GATCGTGAACTAGC	CACAGAACTGGGAG	TAGGGACTGGAGCA	GAACCAACTTTCGT	CTCGCATGCCAGTA	TGACCGCTAGAAGT
CTCCACGAAGAGAT	ATGCGATGTACGAC	GACCTAGAAGTGCT	AGAGTGCTAACCGT	GAGTACTGTAGTCG		TAATCCACTTGCAG	GGTCAAACGGTCAT	GACCTAGAAGTGCT	AGAGTGCTAACCGT	TTAGAATGTTGACG	GGCACTCTTTCCCG
TGATCGGAGCCCTT	ACTTCTGAGAGCAG	CTGCCAACTCACCC	TTCTTACTACACGT	ACTGTTACAGTTCG		AAATTGACCCAGTA	GCCAACCTCTATGG.1	CTGCCAACTCACCC	TTCTTACTACACGT	ATCTTTCTGCTTCC	GGACCCGATAAGGA
CGCACGGACGTACA	AGAGATGACCCTTG	ATAAGTACCGAACT	ATCCAGGACTGTCC	TATCAAGAGGAGCA		TGTAGTCTAGACTC	TGTAATGATCTACT	ATAAGTACCGAACT	ATCCAGGACTGTCC	CTATAAGACCGTTC	CATAAAACAGAAGT
TGACTTACGAACTC	AGGAACCTTCGTAG	CAGGCCGATTCACT	GCAACCCTCTGCTC	GACCATGATCGATG		AAACATTGGCTTAG	GCGCACGACAAAGA	CAGGCCGATTCACT	GCAACCCTCTGCTC	ACGTCCTGCCCTCA	TCATCCCTCCAATG
CAATAATGGGTGGA	CTATCATGTGTCTT	GGGCAGCTGTCGTA	ACTGTGGAGGAACG	GTTATAGAACCACA		GAGATCACCGTTGA	CTAATAGACGTAGT	GGGCAGCTGTCGTA	ACTGTGGAGGAACG	CAGCATGAGGAAGC	GATATATGTGCCCT
TGACTGGAAGATGA	TAGGTGACTGGTAC	ACTATCACGTAGCT	ACCTGAGAGAACCT	GGACCGTGCCTTGC		ATGGACACCTGCAA	TTCATCGATTACCT	ACTATCACGTAGCT	ACCTGAGAGAACCT	TGACACGACGTGTA	AGTACTCTTCCGTC
TATCCAACTGACCA	GACTACGATAAAGG	GTTACGGATTGCGA	CTGCCAACTCGTAG	ATTCTGACACCTAG		ATTACCACTTACCT	TAAATCGATTGCAG	GTTACGGATTGCGA	CTGCCAACTCGTAG	CAGCTAGAGTGAGG.1	GTTCAGGAGGTAAA
GTACAGTGCCCAAA.1	CTATTGACGGACTT	ATTGTAGACTTCCG	AGATCGTGGCCAAT	GCACCACTATGACC		CTTGAACTCCATAG	GCCTCAACGACGAG	ATTGTAGACTTCCG	AGATCGTGGCCAAT	AGTGAAGACGTAAC	AGCAAAGAGAATCC
AGCACTGAACACTG	CTCGAGCTAGGAGC	GCCCATACTTTGGG	ACAGTGACCAATCG	ACCTCCGATTCGCC		TGACTGGATGCAAC	ACTAAAACCTGCAA	GCCCATACTTTGGG	ACAGTGACCAATCG	GAGGGAACCGTAGT	TTTCTACTGTTTGG
CAGTCAGACGAGTT	CTGATTTGGACACT	TACTTTCTGCTTAG	ATGCGATGTACGAC	ATAGTTGAGCAGAG		GCACGGACCGACAT	GATTGGACCACTAG	TACTTTCTGCTTAG	ATGCGATGTACGAC	TTGCTATGGTAGCT	ACAATTGATGGAAA.1
GATACTCTAGAACA	AGCTTACTCCCACT	CCGGTACTTCGCTC	ACTTCTGAGAGCAG	CTAACGGATTGAGC		GAGGACGACTTAGG	CGAGCCGAACCTTT	CCGGTACTTCGCTC	ACTTCTGAGAGCAG	CTATTGTGCAGAAA	CAAGACACTCGATG
TAGTATGATCTTTG	ACCTGGCTGGTGGA	GTGTCAGAACGGTT	AGAGATGACCCTTG	CATCTTGACCATGA		CATCGGCTTAACGC	AACAATACGCCATA	GTGTCAGAACGGTT	AGAGATGACCCTTG	TCTAACACGTGTCA	ATCGCAGAGAAACA
CTACTCCTGAAACA	CCTTAATGCTTGAG	GATATAACGCGTAT	AGGAACCTTCGTAG	TGGAACACTCCGAA.1		AATGTTGACAGAAA	CACTTTGATCAAGC	GATATAACGCGTAT	AGGAACCTTCGTAG	AGCCGGACGTGCAT	CCTTTAGAAGCAAA
AGCTGTGAGCAAGG	TCTTGATGCGTCTC	AATATCGACCAATG	CTATCATGTGTCTT	CCCATCGATTACTC		TATCTTCTTCGCAA	CCAATTTGTACGAC	AATATCGACCAATG	CTATCATGTGTCTT	GCGAGCACACCATG	GAGGGTGACCATGA
ACTCGAGACTAAGC	TAACTCACCGAATC	TCTAACTGCCAGTA	TAGGTGACTGGTAC	ACTTAAGAATTGGC		CAAAGCACGACAGG	TGAGCAACTTCAGG	TCTAACTGCCAGTA	TAGGTGACTGGTAC	GTGATGACGAGACG	TCCCGAACATGCTG
AGAGTCTGACTAGC	TACATCACCTCCAC	CAATTCTGTTGCTT	GACTACGATAAAGG	TCAGTACTGTAGCT.1		CGAGATTGTCGTAG	TGATATGAGAACTC	CAATTCTGTTGCTT	GACTACGATAAAGG	GCCACGGATCTCCG	TCGCACTGTCGACA
CCCAAAGATCTCAT	ATATACGATGGAAA	ACGCAATGTGGGAG	CAACGAACGTCTAG.1	TAGATCCTCCTTAT		CCATGCTGGCGAAG	CATCATACTGTCCC	ACGCAATGTGGGAG	CAACGAACGTCTAG.1	GATGCAACGTTAGC	GTGGTAACCAGGAG
CCTACCGACATGCA	GTGTAGTGGCCTTC	AGAAGATGGCTTAG	AAGGTGCTACACCA	CAACCAGACGGTAT		GTACGTGATTGGCA	CGGACCGAAACGTC	AGAAGATGGCTTAG	AAGGTGCTACACCA	TCGCACACACCGAT	GACATTCTAGAAGT
AACACGTGACGTTG	GAACCTGATAGACC	CGAATCGAGTTGCA	CTATTGACGGACTT	TAAAGTTGGTTGGT		ATCTTGACCTAAGC	CCTATTGAGCCTTC	CGAATCGAGTTGCA	CTATTGACGGACTT	TATCGTACTAAGGA	ACACGTGATTGGCA
ACGAGGGAATCTTC	AATTACGACTTAGG.1	CGTTAGGAACACAC	CTCGAGCTAGGAGC	TAGGTGACCACACA		CCGAAAACGATACC	GCAAGACTCTTGTT	CGTTAGGAACACAC	CTCGAGCTAGGAGC	CTCAGCACCGGGAA	TCGAATCTATCTCT
AATACCCTTCACGA	AACGTCGAGAGGCA	CGCTCATGTGTTCT	AGCTTACTCCCACT	ATGCGATGCAAGCT		TAAGGGCTTTCGTT	GCGACTCTTGAGAA	CGCTCATGTGTTCT	AGCTTACTCCCACT	CGATCCACTTAGGC	GAAGTAGAGGTGAG
AGCGCCGACAGAAA	GCAGTTGAGAGAGC	GCACTAGAAGGGTG	ACCTGGCTGGTGGA	CAGACCCTGGAGTG		GGACCCGAGTAAGA	CTGTGAGACTCCAC	GCACTAGAAGGGTG	ACCTGGCTGGTGGA	ACGACAACCTTGGA	GCCTCAACAGTCTG.1
CGTTAGGATGGTTG	AGCCGGTGCCTACC	GGCCGATGCTTGCC	CCTTAATGCTTGAG	AAGACAGAATCGAC		ATTCCAACACCAGT	CGAGCCGATTCTGT	GGCCGATGCTTGCC	CCTTAATGCTTGAG	GAGTTGTGCTCAAG	GAGGTACTAGCGTT
GCTCAAGAGACTAC	AAGTATACAGTCTG.1	CCTGAGCTAAAACG	TCTTGATGCGTCTC	CAGCCTACATAAGG		GGGATGGACTTCGC	AACCACGAATCAGC	CCTGAGCTAAAACG	TCTTGATGCGTCTC	GACCAAACCTGACA	AGTCGCCTCTTCCG
TACGCCACGGTACT	TAGCCGCTCCTTCG	GCGGAGCTCTTAGG	TAACTCACCGAATC	ATCGCAGATTCTCA		CACGATGACCGATA	AGAGAATGTTTGGG	GCGGAGCTCTTAGG	TAACTCACCGAATC	CTACTCCTATTGGC	AATACCCTGAGCTT
GCACCTTGCTACCC	TCCACGTGCCTTTA	TACGTACTGCTCCT	TACATCACCTCCAC	ATTACCACTAGCCA		TATCCAACTCGCTC	TGGAAGCTCGATAC	TACGTACTGCTCCT	TACATCACCTCCAC	GAGATCACCATGAC	CATCGGCTTCACGA
TATAAGACGTAGGG	AAAGGCCTTTCACT	ATCGCCTGGTTGTG	ATATACGATGGAAA	CCCTGATGAGCTCA		ACCACAGACGGGAA	CAGGTTGAACCAGT	ATCGCCTGGTTGTG	ATATACGATGGAAA	TTCAAGCTGTCAAC	AGGGCCACCGATAC
GACTGATGTTCTTG.1	TGACTGGAGAATAG	CTTACTGATGTGAC	GTGTAGTGGCCTTC	CGGCCAGATGTGAC		AGAGTCACCCTCCA	CGAGATTGTGAACC	CTTACTGATGTGAC	GTGTAGTGGCCTTC	GTAGCAACTTTCGT	ACCCAAGATCCAGA
AGACCTGACTGTCC	GGAATGCTATTCTC	AGAATACTGCGAGA	GAACCTGATAGACC	TTTCAGTGACACAC		AGTTTAGAGCTATG	ATATAGTGCCACCT	AGAATACTGCGAGA	GAACCTGATAGACC	TTCCAAACGAGGCA	ATGCAGACTTCATC
CGAGCCGACCTTGC.1	ATGACGTGTTGAGC	GAACAGCTCACCAA	AATTACGACTTAGG.1	CTGTAACTACCCAA		TCTCTAGAGAACCT	GCCCAACTCCGCTT.1	GAACAGCTCACCAA	AATTACGACTTAGG.1	TAGACGTGGTTCAG	CATTTCGACAAGCT
TACCATTGCGAATC	CTTCATGAAGCCAT	AGAGATGAGTCATG	AACGTCGAGAGGCA	GGGCCATGTCTTTG		AGTAATTGTCTCCG	ATAGATTGAAAAGC	AGAGATGAGTCATG	AACGTCGAGAGGCA	GACGGCACTTTCAC	ACCACCTGCATGCA
TCTAAGCTCTGAAC	CACTTATGCTAGTG	ATTCGACTGCTAAC	GCAGTTGAGAGAGC	GAGGGTGATTTGTC		AGTAGAGAACCTCC	GGAGGTGATAGCGT	ATTCGACTGCTAAC	GCAGTTGAGAGAGC	TCAAGGACCTGTGA	TATGGGACATGTGC
TATGGGACAAGCAA	TCAGTACTTGGCAT	ATGCAGTGTACGCA	AGCCGGTGCCTACC	GATTCGGAGGAGGT		CCTAAACTTATGGC	TTCATTCTAACAGA	ATGCAGTGTACGCA	AGCCGGTGCCTACC	GATCCGCTTCCTTA	TGAGGACTAATGCC
CAAGAAGACACAAC	CAGCGTCTCATTGG	AGTAATTGTCATTC	AAGTATACAGTCTG.1	TACATAGAAGAAGT		TCTAGACTCTCCCA	AGGAGTCTCGTCTC	AGTAATTGTCATTC	AAGTATACAGTCTG.1	CACAGTGAACGGAG	CAGCTAGACAGGAG
CAAGACTGTTGCAG	CTTAACACTTTCGT.1	CACACCTGTCTAGG	TAGCCGCTCCTTCG	GACAACACATCGGT		GTTACTACACAGTC	TAGTACCTCTCTTA	CACACCTGTCTAGG	TAGCCGCTCCTTCG	GCATTGGAACGGGA	GCCGTACTACGGAG
ACGCTCACCGTAGT	TGAAGCTGAGTACC	CTATGACTAAGCAA.1	TCCACGTGCCTTTA	GAAAGATGCCAGTA		TTAGCTACTGTCCC	GTTACGGACAGATC	CTATGACTAAGCAA.1	TCCACGTGCCTTTA	TGTTACTGTGATGC	CAAGACTGATGCTG
GTTGACGATTCCGC	CTCCATCTAAGGTA	CGAACATGGAGGAC	TGACTGGAGAATAG	TGAGGACTAAAAGC		ACAGCAACCTCGAA	GTTAGTCTCGAGAG	CGAACATGGAGGAC	TGACTGGAGAATAG	GACAGTACTCTTAC	AGAAACGATGATGC
ACCTATTGGATACC	CCGCTATGCCATAG	CAGTTTACACGGGA	GGAATGCTATTCTC	TGTTAAGAGTCTAG		AGTCGAACACTGGT	TATCGACTGGCAAG	CAGTTTACACGGGA	GGAATGCTATTCTC	GCCCAGGAGGTTCA	TATGAATGCCGCTT
ATGAAGGATATTCC	CACGGGACTGGTTG	ATGAGCACCGTACA	ATGACGTGTTGAGC	AACTCGGAGCGGAA		GTTCAGGACATGAC	GAAGCGGATATGGC	ATGAGCACCGTACA	ATGACGTGTTGAGC	CGAGTATGTACTCT	AAGTGCACCTCTAT
GATATTGAGAGGCA	CGACTCTGAAAGCA	TCTCTAGAATTCTC	TCGCCATGGCGATT	TTTATCCTAAAACG		CCGAAAACACTAGC	AATGGAGAGGGACA	TCTCTAGAATTCTC	TCGCCATGGCGATT	TTTCACGAACCCTC	GAGATGCTTTCCGC
TAGGTTCTAACTGC	CATGAGACGCATCA	ATCTGTTGGGTAAA	CTTCATGAAGCCAT	GACATTCTAGAGAT		GATTTAGAGACGAG	TTCAGTTGGTTCGA	ATCTGTTGGGTAAA	CTTCATGAAGCCAT	AGCTGAACCTAAGC	AGAACAGATGAACC
TGCAACGATATGGC	TAACACCTTGTGCA	CTGGAAACGCTTAG	CACTTATGCTAGTG	GAATGCACTGCCTC		TGGAACTGGTTGTG	CTATGTTGCAGGAG	CTGGAAACGCTTAG	CACTTATGCTAGTG	GAGGCCACAGCCAT	GTATCACTCTTGCC
CCGAAAACCTCTTA	ATCTTTCTAAAGTG	CTGAGAACAAAGTG	TCAGTACTTGGCAT	TTCATGTGCCTCCA		ACTCGCACGACGTT	AAGATTACAGTACC	CTGAGAACAAAGTG	TCAGTACTTGGCAT	GTTCATACAGTAGA	AGCGCCGACTCCAC.1
ATAATGACTTCCCG	AGTCGCCTACCCAA	GCCCAGGATGGATC	CAGCGTCTCATTGG	AGTGTTCTCCAAGT		TTTAGGCTCTTATC	TAGTAAACGGAAGC	GCCCAGGATGGATC	CAGCGTCTCATTGG	CAAATATGATTTCC	CTATACTGTTTGTC
GGCTAAACTACGAC	TAAGTAACACTAGC	CATTGTACCAGAGG	TGAAGCTGAGTACC	TGGTATCTATGGTC		AGAACAGAATAAGG	TGCACGCTACACAC	CATTGTACCAGAGG	TGAAGCTGAGTACC	TGGGTATGGAGGCA	CAAATATGCACTTT
AGGGCGCTCTCGAA	GTTTAAGATTCCCG	GGACCCGAATGTGC.1	CCGCTATGCCATAG	AAATACTGATCGGT		ACCGAAACTCACCC	ATCGGAACGCTGTA	GGACCCGAATGTGC.1	CCGCTATGCCATAG	GCACCACTACCCTC	GGGAAGACTAGCGT
AACAGAGAGGACAG	GTTTAAGATAGTCG	TGTTAAGATGAACC	CACGGGACTGGTTG	CATTTGACATCTTC		TAGTTGCTTGCCAA	CAGGGCACCGTTAG	TGTTAAGATGAACC	CACGGGACTGGTTG	CCCGATTGTCAGGT	AGTCGCCTGGTATC
ATAGGAGATGGAAA	GAAAGATGTTCTGT	TGATTCACCCTAAG	CGACTCTGAAAGCA	TAGGTCGAGAGGGT		CCCTTACTAGTCAC	CGCAAATGAGACTC	TGATTCACCCTAAG	CGACTCTGAAAGCA	AGCCGGTGAAAACG	TGTATCTGTTCAGG
CCAATTTGGTAGGG	TACGAGTGGAGAGC	GCACTAGAGGTACT	CATGAGACGCATCA	CTGAACGAATCGAC		GAGATCACCCCAAA.1	GCCATCACCACACA	GCACTAGAGGTACT	CATGAGACGCATCA	ACGATCGACCGCTT	TTGTACACCGAGAG
CTTAACACCTGTGA	CTGCCAACGGCATT	TTGAGGACATAAGG	TAACACCTTGTGCA	GTAGACTGAGCCTA		GAACCTGACGCAAT	TAACATGACCTCGT	TTGAGGACATAAGG	TAACACCTTGTGCA	TCGCACACGCATCA	GTTACGGAGATACC
TATCGACTTCGATG	ATAGATTGACCTCC	CCAGAAACATCGAC	ATCTTTCTAAAGTG	TTGCATTGGGCGAA		CCCATCGATTCCCG	AATTACGATGAGGG	CCAGAAACATCGAC	ATCTTTCTAAAGTG	GGCCCAGATTTGTC	ACCAGTGACAGTTG
TATGTCACACGACT	GATAAGGAATGCTG.1	CTTGTATGCCTATT	AGTCGCCTACCCAA	ATGCAGTGAGAAGT		ATAATGACTAGCGT	TGACTTTGTCTTTG	CTTGTATGCCTATT	AGTCGCCTACCCAA	ACGCAATGTCCGTC	TTAGGGACAGCACT
ACTACGGATAGTCG	TGCGTAGATGACCA	CACATACTTAGTCG	TAAGTAACACTAGC	GATCGATGGCCTTC		GAACTGTGTCACCC	AGGAATGACTCCCA	CACATACTTAGTCG	TAAGTAACACTAGC	CTCTAATGATTCGG	ATGTACCTGCTATG
CCCGGAGACCTCAC	CATTGTTGTACGAC	GTCCCATGCGGGAA	TGCAACGAGACGGA	CAGTTTACAGACTC		ACCAGCCTCTGATG	TGCCAGCTGAACCT	GTCCCATGCGGGAA	TGCAACGAGACGGA	ACTTGACTGCTCCT	TAGGCTGAACGCAT
ATGGACACTTTACC	ATACCTACTGAACC	GGCATATGATAAGG	GTTTAAGATTCCCG	CGGGCATGCTATGG		AGTGAAGAGAGAGC.1	AACGTGTGCTCGAA	GGCATATGATAAGG	GTTTAAGATTCCCG	GCCTACACAACGAA	ACACGTGACAACCA
CTGCGACTCAGCTA	GTAGCTGAACGTTG	TAGGGACTCAACTG	GTTTAAGATAGTCG	TAAGGCTGACACTG		CCGACACTCACAAC	CTAAACCTGGTAGG	TAGGGACTCAACTG	GTTTAAGATAGTCG	CGTCAAGAGGTAAA	TATGGTCTTACGAC
AAGAGATGGGATCT	GAGTCAACTGTTCT	CATGCCACACTTTC	GAAAGATGTTCTGT	CAACCGCTATCGAC		GAGGATCTACGACT	GATACTCTATCGGT	CATGCCACACTTTC	GAAAGATGTTCTGT	GTGCTAGACACTAG	CCGAAAACCGCATA
CTATCATGTAAAGG	AACTACCTGAGAGC	CCGCGAGATTCCCG	TCCGAAGAGGGCAA	ATAAGTACCAGGAG		TCATCAACGGGCAA	CTCGAAGATCTCCG	CCGCGAGATTCCCG	TCCGAAGAGGGCAA	TACGAGACCTTAGG	GAGTAAGACTAGAC
CTATACTGGACGGA.1	CATCCCGACAACCA	CGCAGGTGAGCATC	TACGAGTGGAGAGC	AGCTCGCTACTTTC		CAACCGCTAAGCAA	CTTCTAGATTTACC	CGCAGGTGAGCATC	TACGAGTGGAGAGC	GGTAAAGAGTAGGG	ACTGTTACTTCTGT
TATGGTCTACACTG	TGATCGGATATGGC	TCAGTACTCTAGCA	CTGCCAACGGCATT	TGGATGTGGAGACG		CGAAGTACACCTTT	AACGGTTGTGTAGC	TCAGTACTCTAGCA	CTGCCAACGGCATT	ATGGGTACAGATCC	GCAATTCTTACTTC
ACACGATGGGCAAG	CATTGTACATGGTC	CACTATACCATGGT	ATAGATTGACCTCC	ACCTGAGATAGCCA		TAATGCCTAGTAGA	CACAGAACGTTGAC	CACTATACCATGGT	ATAGATTGACCTCC	TTGTAGCTGTATCG.1	TAGGACTGAGTCAC
GATTTAGACACTAG	GTGTCAGAAGATCC	CTGAGAACTCTATC	GATAAGGAATGCTG.1	ACGAGGGATCTCCG		AACCTTTGGAGATA	GCCGACGAAGTGCT	CTGAGAACTCTATC	GATAAGGAATGCTG.1	TACCGCTGTTGACG	GTAGTGACGTTGAC
AATGATACTTGGTG	AGATATTGAGACTC	ACTTAAGAGGAGCA	AGTACGTGTCGACA.1	GCGTATGAGCCTTC		TACATAGACTCATT	AGAAAGTGGCTGTA	ACTTAAGAGGAGCA	AGTACGTGTCGACA.1	AAGCAAGAGGATTC	ATCCGCACCTGGAT
CTATAGCTCTCTTA	AAGTAACTATTTCC	CCCTCAGATATGCG	TGCGTAGATGACCA	TCGATACTGGCGAA		CGGGACTGTAGAGA	AACATATGTCAGTG	CCCTCAGATATGCG	TGCGTAGATGACCA	ACAATTGAAAAAGC	GTATTCACTGAAGA
GTACCCTGTTCACT	TAAAGTTGCGGGAA	GTTGGATGTTCCGC	CATTGTTGTACGAC	TTTCGAACGACAAA		ATAGGCTGGGTAAA	CCAGACCTGTCTAG	GTTGGATGTTCCGC	CATTGTTGTACGAC	TCACATACTGCTAG	TAGTATGAAACGAA
AACCTTTGGCGTTA	ACGCCGGAGGAAAT	CATGCCACACCGAT	ATACCTACTGAACC	ACACGATGGCCTTC		ACGACAACACCAGT	ACCAGTGATGTAGC	CATGCCACACCGAT	ATACCTACTGAACC	GCCATCACATTCGG	AACCGATGGCGAGA
CGTCCAACCGTACA	GTTAAAACAATCGC	GGTAGTACACTTTC	GTAGCTGAACGTTG	CATACTTGGATGAA		GTGACCCTGGTCTA	TACGGAACAACCGT	GGTAGTACACTTTC	GTAGCTGAACGTTG	TTGCTATGACTGTG	AATATCGAGAGATA
GCGGGACTTAAAGG	GAGATAGAGTGCAT	GAGGCAGAAGCGGA	GAGTCAACTGTTCT	GACTCCTGTGGGAG		CAGTTACTGAATGA	AGGGTGGATATGCG	GAGGCAGAAGCGGA	GAGTCAACTGTTCT	TAGCCCTGGACAGG	ACTACTACGACACT
AACAATACCTGACA	GTTAAAACTGTGGT	TGCGATGAGTGTTG.1	AACTACCTGAGAGC	GTACGTGATGATGC		TACTCCCTTGAGCT	TGGTAGACTCCCAC	TGCGATGAGTGTTG.1	AACTACCTGAGAGC	CAATTCACGCTAAC	GGGATTACCGCTAA
TTCAGTTGTCTAGG	TCACTATGGGATTC	CCAAGAACGAACCT	CATCCCGACAACCA	GTAGGTACTCAGTG		CCATGCTGTTGGCA	GATCGTGAACTAGC	CCAAGAACGAACCT	CATCCCGACAACCA	CCCGATTGACCATG	CATCGGCTCTTCGC
AGTAGAGATACAGC	CGACAAACTTCACT	AATGATACAGAAGT	TGATCGGATATGGC	CCGCTATGCTCAGA		AGCCGTCTGGTGAG	TAATCCACTTGCAG	AATGATACAGAAGT	TGATCGGATATGGC	TCCAGAGAAGATGA	CGTCGACTAGTCTG
ACGCCACTCGCCTT	CGCTACTGTCAGGT	CCAATGGAATTCTC	ACGTGCCTTCCCGT	AAACATACGCTTAG		TTCAAGCTCATTCT	AAATTGACCCAGTA	CCAATGGAATTCTC	ACGTGCCTTCCCGT	CAGATCGAAAGAAC	CTAGAGACGGGACA
GAGTCTGATGTCGA	AGGCAACTAGTACC	TGCATGGATCAGAC	CATTGTACATGGTC	TTTATCCTAGGCGA		AACGTGTGCATGAC	TGTAGTCTAGACTC	TGCATGGATCAGAC	CATTGTACATGGTC	TAGATTGATTGTGG	GTTGGATGTCTCAT
TATCTCGACATCAG	ATCTCAACAGCATC	TGTGAGACGCGAGA	GTGTCAGAAGATCC	GCAGGCACGAGATA.1		TTGGTACTACGGAG	AAACATTGGCTTAG	TGTGAGACGCGAGA	GTGTCAGAAGATCC	TGGAACTGATTCGG	CTACTATGAAACAG
AGCCACCTAAGGCG	ACTATCACTTGTGG	CAAAGCACCCCACT	AGATATTGAGACTC	GAGCATACCACTTT		AATAACACCGAACT	GAGATCACCGTTGA	CAAAGCACCCCACT	AGATATTGAGACTC	GTCGCACTTCTGGA	CCTCGAACCTCAAG
CCAATGGATACTCT	CTAACTACCTGGTA	GAGGGCCTTATGGC	AAGTAACTATTTCC	CTATCATGAGCACT		GAGGACGACTCAAG	ATGGACACCTGCAA	GAGGGCCTTATGGC	AAGTAACTATTTCC	AATGGAGAACGTAC	ATACACCTATTCCT
TGTAATGACATACG	CAGTTGGAGTTGTG.1	TATCTGACGTAAAG	TAAAGTTGCGGGAA	TCCTATGATTCGGA		GTGATTCTCGTGAT	ATTACCACTTACCT	TATCTGACGTAAAG	TAAAGTTGCGGGAA	CACTGCACACCGAT	CCGACTACAGAGAT
CGAAGACTGAAAGT	AACTACCTTTCGCC	TGAATAACTTCGTT	ACGCCGGAGGAAAT	AGCGATACAAACGA		CTTTACGACAGTCA	CTTGAACTCCATAG	TGAATAACTTCGTT	ACGCCGGAGGAAAT	TTGACACTGCTTAG	GACCCTACGTTGAC
ACAATCCTGACGAG	GCAGGGCTTGTCTT	CCCTGAACATTCGG	GTTAAAACAATCGC	CCCGGAGAGACGGA		AGCGGCACGAGCAG	GCACGGACCGACAT	CCCTGAACATTCGG	GTTAAAACAATCGC	CGGAGGCTGGTAGG	GAATGCACCCTTCG
GGCCGAACCGTAGT	CTGAATCTTTCAGG	AGTCGAACTGTGAC	GAGATAGAGTGCAT	TTCGAGGACTTGTT		TCACCGTGATTTCC	GAGGACGACTTAGG	AGTCGAACTGTGAC	GAGATAGAGTGCAT	AAAGATCTGGATCT	GCGCACGATTTCAC
GAAACCTGTAAGGA.1	ACGTTGGATTCATC	GCTCAAGATACTGG	GTTAAAACTGTGGT	TACGTTACGATAAG		TGATCGGATCCTGC	CATCGGCTTAACGC	GCTCAAGATACTGG	GTTAAAACTGTGGT	TGGCACCTATCGGT	ATGTAAACCGTGAT
ACGTCGCTGTTCGA	CAACAGACCTCTAT	GATGCAACTCAAGC	ACTGTTACCTGCAA	CCACGGGATTGACG		CGAGGGCTACTCTT	AATGTTGACAGAAA	GATGCAACTCAAGC	ACTGTTACCTGCAA	TTCAGACTTGTTTC	TGACGCCTCTGAGT
TGGAAGCTACCCAA	TTCAAGCTGTTGGT	CAGGTAACGTAGCT	ATTGATGAGACGTT	AGCGAACTGAGATA		GACATTCTTTTGCT	TATCTTCTTCGCAA	CAGGTAACGTAGCT	ATTGATGAGACGTT	ATCGAGTGGCGATT	AGTAGGCTGTGCTA
CCTAAACTCGGTAT	ATAATGACTTGACG	ATCAAATGGCGTAT	TCACTATGGGATTC	ACCACAGATGTGAC		TATGCGGACCTCCA.1	CAAAGCACGACAGG	ATCAAATGGCGTAT	TCACTATGGGATTC	TCGAATCTAGTGCT	TAGAGCACAACAGA
ATTCAAGAGATACC	GGACTATGCAGTTG	AACCTACTACCTCC	CGACAAACTTCACT	TATCAAGAGTCAAC		ACCTATTGGATACC.1	CGAGATTGTCGTAG	AACCTACTACCTCC	CGACAAACTTCACT	GGAACTTGGATAGA	CAAGAAGACCACCT
TAGTTCACTATCTC	TAACGTCTAGATCC	CTACTCCTAACGAA	CGCTACTGTCAGGT	AGAATGGATCTATC		TTGGGAACCGTACA	GTACGTGATTGGCA	CTACTCCTAACGAA	CGCTACTGTCAGGT	CTTCTAGACACACA	TATAGATGACGTTG
GACATTCTGGTAAA	AACGCAACGGTACT	TCACTATGGCATCA	AGGCAACTAGTACC	ATTTCCGAGGGAGT		TCAGACGAGTAGGG	ATCTTGACCTAAGC	TCACTATGGCATCA	AGGCAACTAGTACC	CCGGTACTTAAAGG	TGGATCGATCGTGA
TTCGAGGAGCTTAG	CTCAGCACCTCAAG	AAGAGATGCGCAAT	ATCTCAACAGCATC	GAGCAGGATCAGAC		GCGTAATGAAGGGC	CCGAAAACGATACC	AAGAGATGCGCAAT	ATCTCAACAGCATC	TATAGCCTGGACGA	GGGAACGATGACCA
GAACGGGACCACAA	TCCCGAACGATAGA	GAACCAACTTTCGT	CTAACTACCTGGTA	GCGGACTGCACTTT		TCCCGAACTAAGCC	TAAGGGCTTTCGTT	GAACCAACTTTCGT	CTAACTACCTGGTA	TAACTAGACATGCA	GATGCATGAGAAGT
TTCCTAGATGAGCT	ATGTAAACCACTTT	CTACGGCTGCTTAG	CAGTTGGAGTTGTG.1	AAGTGCACAAACGA		TATTGCTGCTAGCA	GGACCCGAGTAAGA	CTACGGCTGCTTAG	CAGTTGGAGTTGTG.1	TGCGAAACACCTAG	AACACTCTTCAGGT
GGACGCACGCTTCC	TCCACGTGGATACC	AGAGTGCTAACCGT	AACTACCTTTCGCC	ACTGTTACCTTCGC.1		GGGAACGAACCAAC	ATTCCAACACCAGT	AGAGTGCTAACCGT	AACTACCTTTCGCC	ACAGTTCTGGGCAA	GTAGGTACCTACTT
AGGTCTGAGCTATG	AGGTACTGTCTTAC	TAGGCAACTAAGGA	GCAGGGCTTGTCTT	ACGGTATGGTGTCA		TAACATGAGTTTCT.1	GGGATGGACTTCGC	TAGGCAACTAAGGA	GCAGGGCTTGTCTT	TAGAGCACGATAGA	TATGAATGGATGAA
CGGCGATGCCAGTA	GCCAAAACAGCCAT	TTCTTACTACACGT	CTGAATCTTTCAGG	TAAGATTGTTTGCT		ACCACAGAAAGGCG	CACGATGACCGATA	TTCTTACTACACGT	CTGAATCTTTCAGG	CCGGAGACCTTAGG	GTCAACGAGTGTTG
GGGTTATGCTTCGC	TTCAAAGACTTGCC	ATCCAGGACTGTCC	ACGTTGGATTCATC	CGTCCAACCACTGA		GACCTAGAATTGGC	TATCCAACTCGCTC	ATCCAGGACTGTCC	ACGTTGGATTCATC	TGGTTACTCGACAT	AGTCGCCTAGCACT
CATGCCACCAGTCA	TCCTACCTCCCAAA	GCAACCCTCTGCTC	CAACAGACCTCTAT	CTGACAGAAACGAA		TAGATCCTGGATTC	ACCACAGACGGGAA	GCAACCCTCTGCTC	CAACAGACCTCTAT	TGGTCAGACTTTAC	GTTATAGAAAGAAC
CATCAGGAACGGGA	CAAATATGCATTTC	ACTGTGGAGGAACG	TTCAAGCTGTTGGT	TGACTTACAGCCAT		AGTCAGACTCTAGG	AGAGTCACCCTCCA	ACTGTGGAGGAACG	TTCAAGCTGTTGGT	CTCTAAACTTCGTT	TTCAGTACGTCAAC
GTAGCATGGGTGGA.1	TCGGCACTTGTAGC	ACCTGAGAGAACCT	ATAATGACTTGACG	TTTATCCTCGGAGA		TAGCCGCTGACTAC	TCTCTAGAGAACCT	ACCTGAGAGAACCT	ATAATGACTTGACG	ACCCAGCTGTATCG	CGGGACTGTGCCCT
TTCAACACCTTCTA	GCCACGGAGAGGAC	CTGCCAACTCGTAG	CCCAACACCTCATT	GACTTTACCCTCGT		AAGATGGAGAGGTG	AGTAGAGAACCTCC	CTGCCAACTCGTAG	CCCAACACCTCATT	TACGTACTTGTGAC	CGGTCACTCTGGTA
GCGGCAACGACGAG	CACCCATGGTCATG	ACAGTGACCAATCG	GGACTATGCAGTTG	GACTTTACCTGACA		CACGCTACTGTGCA	CCTAAACTTATGGC	ACAGTGACCAATCG	GGACTATGCAGTTG	GCACTGCTAGTGTC	GACTTTACCTAGTG
AAACTTGACTTGGA	AATAACACGTTCTT	ATGCGATGTACGAC	ATCGCCTGCGACAT	CTCCGAACAGTCTG		AAACATTGTTCGCC	TCTAGACTCTCCCA	ATGCGATGTACGAC	ATCGCCTGCGACAT	CACAATCTCTCTCG	TTATCCGACTAGTG
ACTAGGTGCTGGAT	TGTGAGACAGCAAA	ACTTCTGAGAGCAG	TAACGTCTAGATCC	TGCAACGACTCATT		AGGCAGGAAGCATC	GTTACTACACAGTC	ACTTCTGAGAGCAG	TAACGTCTAGATCC	ACACGATGCTATGG	ATTTAGGATGAAGA
CTGGATGATGGTGT	GAAGAATGATTCTC	AGAGATGACCCTTG	AACGCAACGGTACT	CGAGTATGAGAGTA		AGCCAATGCAAGCT	TTAGCTACTGTCCC	AGAGATGACCCTTG	AACGCAACGGTACT	ACGGTCCTCATTGG	CCCATGTGCACACA
AGGTCTGATGACCA	CGAAGACTATACCG	AGGAACCTTCGTAG	CTCAGCACCTCAAG	GACTGAACAGTGCT		TTAGTCTGCTCCCA	ACAGCAACCTCGAA	AGGAACCTTCGTAG	CTCAGCACCTCAAG	AAATCATGTTTGCT	AGCTGCCTGGTACT
TGACCGCTAACCGT	ACAAGAGATCCGAA	CTATCATGTGTCTT	GAAAGTGAGATAAG	CCTCGAACACACAC		AAACGGCTCCCTTG	AGTCGAACACTGGT	CTATCATGTGTCTT	GAAAGTGAGATAAG	ATCGGTGAATTCTC	CCAATGGATATGGC
GCATGATGGTACGT	TAAGGCTGGAGGCA	TAGGTGACTGGTAC	TCCCGAACGATAGA	CAGGAACTCCTCAC		GCTTGAGAACGGAG	GTTCAGGACATGAC	TAGGTGACTGGTAC	TCCCGAACGATAGA	AGATATACCCTATT	GACACTGAATCACG
GAGGGCCTTTCTTG	TCCACTCTCCCTAC	GACTACGATAAAGG	ATGTAAACCACTTT	ACGTCGCTTGAACC		GATAATACCTGGAT.1	CCGAAAACACTAGC	GACTACGATAAAGG	ATGTAAACCACTTT	AATGCGTGTTCCAT	CAATTCACACGTTG
CCATCCGATAGAAG	CATTCCCTTCTGGA	CAACGAACGTCTAG.1	TCCACGTGGATACC	CTATGACTTGATGC		ACCCACTGGGAAAT	GATTTAGAGACGAG	CAACGAACGTCTAG.1	TCCACGTGGATACC	CTCGCATGCTGAGT	GGCCACGAATGGTC
AGAGATGATTCGGA	ATCTGGGATGGTCA	AAGGTGCTACACCA	AGGTACTGTCTTAC	CTAGGTGACTGTAG		GAGCGCACAGAAGT	TGGAACTGGTTGTG	AAGGTGCTACACCA	AGGTACTGTCTTAC	ACGAGTACCCCGTT	TGCAACGACTTAGG
TCACAACTTGACTG	TCCTAAACTAACCG	CTATTGACGGACTT	TTGGTACTGTAAGA	TACTACTGTTCTCA		TGTGACGAGACTAC	ACTCGCACGACGTT	CTATTGACGGACTT	TTGGTACTGTAAGA	AAAGATCTAAGGTA	ACGCCGGATGCTAG
ACTACGGAGTTTGG	CCGGAGACTGCAAC	CTCGAGCTAGGAGC	TTCAAAGACTTGCC	GGTACAACTAACGC		CAGAGGGAAGTTCG	TTTAGGCTCTTATC	CTCGAGCTAGGAGC	TTCAAAGACTTGCC	CTACAACTGCTTAG	CTATCAACACGACT.1
TAGCCCACTTCTGT	CGAATCGACCCAAA	CTGATTTGGACACT	TCCTACCTCCCAAA	GGCGGACTCTCCAC		GTGTGATGGTAAGA	AGAACAGAATAAGG	CTGATTTGGACACT	TCCTACCTCCCAAA	GATTACCTAACCAC	GTTCAACTGCTTCC
TACGGAACCCGCTT	TCGACGCTCTTCCG	AGCTTACTCCCACT	CAAATATGCATTTC	TCAATCACGGACGA		TGCACAGATGTCAG	ACCGAAACTCACCC	AGCTTACTCCCACT	CAAATATGCATTTC	GTTCAACTAGGGTG	TAAAGACTAGGTTC
ATTTGCACGCGAAG.1	ATACACCTACGGTT	ACCTGGCTGGTGGA	TCGGCACTTGTAGC	ATCCGCACTCGCCT		TGTCTAACTGGTAC	TAGTTGCTTGCCAA	ACCTGGCTGGTGGA	TCGGCACTTGTAGC	CATATAGATCTTCA	TTTAGGCTGTCTGA
ACTTCAACTGAACC	AACAATACGCAAGG	CCTTAATGCTTGAG	GCCACGGAGAGGAC	ACCTCCGATCGACA		CATGAGACCCCTTG	CCCTTACTAGTCAC	CCTTAATGCTTGAG	GCCACGGAGAGGAC	GAACGTTGTTATCC	AGCGATACACCAGT
GACAACACAGGTTC	AACGCCCTGTTCTT	TCTTGATGCGTCTC	GATACTCTTTCGCC	TTACGACTTGCAAC		TGAGACACCACTTT	GAGATCACCCCAAA.1	TCTTGATGCGTCTC	GATACTCTTTCGCC	AGGACACTCCCGTT	ATCTTTCTACTAGC
CAACAGACGCTGAT	ACTGGCCTACGACT	TAACTCACCGAATC	CACCCATGGTCATG	AGGCTAACTTCTCA.1		ACTGCCACTTTGCT	GAACCTGACGCAAT	TAACTCACCGAATC	CACCCATGGTCATG	GTTATCTGGCGAGA	CTACAACTCTCAAG
TGAACCGATATGCG	TAGAATTGGAGGTG	TACATCACCTCCAC	AATAACACGTTCTT	GATCTTTGACGGGA		AAGTAACTCTACTT	CCCATCGATTCCCG	TACATCACCTCCAC	AATAACACGTTCTT	TGTGAGTGTCAGTG	GTGGAGGATACTCT
ATTGATGATGCTGA	CCCAAAGAGCCCTT	ATATACGATGGAAA	GCGAAGGAGGTTCA	AACGGTTGGCGAAG		TTAGGGACATTCGG	ATAATGACTAGCGT	ATATACGATGGAAA	GCGAAGGAGGTTCA	GCAGTTGATCTTTG	GAGTCAACCGATAC
AAGATGGATCTCTA	ATAAGTACCTGTTT	GTGTAGTGGCCTTC	GAAGAATGATTCTC	GTAGTGTGCCTTTA		TATCCTGAATCGGT	GAACTGTGTCACCC	GTGTAGTGGCCTTC	GAAGAATGATTCTC	AGCGTAACACCTCC	AAGCCAACGCTGAT
AATTGATGATCAGC	TGGAACTGGACGGA	GAACCTGATAGACC	CGAAGACTATACCG	GATAGCACACGGGA		CGACTGCTTGATGC	ACCAGCCTCTGATG	GAACCTGATAGACC	CGAAGACTATACCG	GGATGTTGTGACTG	GTGAACACTCCAAG
ACTATCACCCTTTA	AAATCAACGAGAGC	AATTACGACTTAGG.1	ACAAGAGATCCGAA	CCAAGATGAAGTAG		GGCGACACGTTAGC	AGTGAAGAGAGAGC.1	AATTACGACTTAGG.1	ACAAGAGATCCGAA	CAGGCCGAAAAGTG	GTCAATCTGAGACG
CACCGTTGTGACCA	CAAGCCCTACCGAT	AACGTCGAGAGGCA	TAAGGCTGGAGGCA	TAGTTGCTGCCTTC		TACTACTGCGAGAG	CCGACACTCACAAC	AACGTCGAGAGGCA	TAAGGCTGGAGGCA	GACTGTGAACAGCT	GTCCACACTCCAAG
CGAGTATGGTTGTG	CAATAAACAAGTGA	GCAGTTGAGAGAGC	TCCACTCTCCCTAC	AATGTCCTTTCGTT		ACGACCCTGTCTAG	GAGGATCTACGACT	GCAGTTGAGAGAGC	TCCACTCTCCCTAC	TGGTAGTGTTACTC	ACTACGGACCCTAC
GAGAGGTGCTGACA	TCTTCAGATGCTGA	AGCCGGTGCCTACC	CATTCCCTTCTGGA	CCCAACTGGACACT		ATGTTGCTCAACTG	TCATCAACGGGCAA	AGCCGGTGCCTACC	CATTCCCTTCTGGA	ATCAAATGACCTCC	AAAGCAGACATGGT
TAGCGATGTGACTG	GTTCATACCTCATT	AAGTATACAGTCTG.1	ATCTGGGATGGTCA	CGTCAAGACTCTTA		CAGACATGCCGATA	CAACCGCTAAGCAA	AAGTATACAGTCTG.1	ATCTGGGATGGTCA	TTTCAGTGTGTCTT	TAGCGATGAGCATC
CAGAAGCTGCTGTA	TACTCCCTCTTGAG	TAGCCGCTCCTTCG	TCCTAAACTAACCG	GCCTCATGAAAACG		CCAGTGCTGCAGAG	CGAAGTACACCTTT	TAGCCGCTCCTTCG	TCCTAAACTAACCG	ATAGGAGACCTGAA	GACACTGATTGTCT
AACCACGAGAGATA	AGGTTGTGTTTCTG	TCCACGTGCCTTTA	CCGGAGACTGCAAC	CGATCAGACTGCTC		ATAACAACGACGGA	TAATGCCTAGTAGA	TCCACGTGCCTTTA	CCGGAGACTGCAAC	CTGCCAACGTGTAC.1	TATCAAGAACCAGT
ACGATTCTCACTAG	ATACCTTGTTTCGT	TGACTGGAGAATAG	CGAATCGACCCAAA	GATATATGCTAGCA		AAGATTACTAGTCG	AACCTTTGGAGATA	TGACTGGAGAATAG	CGAATCGACCCAAA	TTGAACCTGTGTCA	ACTTGTACAAGGTA.1
GCTCAGCTTTCTCA	CAGACTGAGCGGAA	GGAATGCTATTCTC	TCGACGCTCTTCCG	GTCTGAGACGGGAA		CACGATGATCTGGA	TACATAGACTCATT	GGAATGCTATTCTC	TCGACGCTCTTCCG	GACAACTGTGCAAC	GGTAGTACGCATCA
GGACTATGGATGAA	GAAGCGGACTAGTG	ATGACGTGTTGAGC	ATACACCTACGGTT	ACGAGGGACCTGAA		GGTATCGACGACAT.1	CGGGACTGTAGAGA	ATGACGTGTTGAGC	ATACACCTACGGTT	AATCAAACATCAGC	TGACTTTGTGTAGC
CTTAGACTGTAAAG	GGATGTACATCGAC	TCGCCATGGCGATT	TGCCAAGAGTCTAG.1	ATGGTGACTGTCCC.1		CAATATGAGTACGT	ATAGGCTGGGTAAA	TCGCCATGGCGATT	TGCCAAGAGTCTAG.1	ACGCTGCTCACCAA.1	GACGTATGTCGATG
AGCATTCTCTCGAA	CTGATTTGACCGAT	CTTCATGAAGCCAT	AACAATACGCAAGG	ATTACCACCCTTCG		CGGAATTGTCAAGC	ACGACAACACCAGT	CTTCATGAAGCCAT	AACAATACGCAAGG	AAGGCTACGGTGGA	ATTCCAACGTGTTG
ATTGCTTGTCTAGG	GCCAAAACTTTCGT	CACTTATGCTAGTG	AACGCCCTGTTCTT	ACAGTTCTCATGCA		GTATTCACAAGTGA	CAGTTACTGAATGA	CACTTATGCTAGTG	AACGCCCTGTTCTT	CATAGTCTATCGTG	CACATGGAACGGGA
TCAACACTGAGGAC	TATCCTGAACTGGT	TCAGTACTTGGCAT	TAGAATTGGAGGTG	TAAGAGGAGGCAAG		AACCTACTCCAAGT.1	TACTCCCTTGAGCT	TCAGTACTTGGCAT	TAGAATTGGAGGTG	CTATACTGCAGCTA	TATCAAGAGGAGCA
CCACGGGAGCAGAG	AGACGTACAGAGAT	CAGCGTCTCATTGG	ATAAGTACCTGTTT	AAGACAGACCACCT		GGTCAAACCATTTC	CCATGCTGTTGGCA	CAGCGTCTCATTGG	ATAAGTACCTGTTT	AGTGTTCTTGACTG	CATCAGGATGCGTA
CATTTCGATTAGGC	GTACGTGAACGGGA	TGAAGCTGAGTACC	AAATCCCTAATCGC	CACATGGACGGAGA		TTATGCACTGTAGC	AGCCGTCTGGTGAG	TGAAGCTGAGTACC	AAATCCCTAATCGC	AGCTGCCTTCGCTC	GTTATAGAACCACA
CAGTTACTCCGTTC	AGGCTAACCTGGTA	CTCCATCTAAGGTA	AAATCAACGAGAGC	ACCCTCGAGCCTTC		CTTCATGAGTCTTT	TTCAAGCTCATTCT	CTCCATCTAAGGTA	AAATCAACGAGAGC	CTTTGATGTTCATC	GGACCGTGCCTTGC
CGACTGCTGACGAG	CAGTGTGACTGTTT	CCGCTATGCCATAG	CAAGCCCTACCGAT	TATACGCTGAAACA		AGCGGCTGACCTGA	AACGTGTGCATGAC	CCGCTATGCCATAG	CAAGCCCTACCGAT	AGGAAATGCGGGAA	ATTCTGACACCTAG
GGGTTAACGGTATC	TCCCAGACAACGAA	CACGGGACTGGTTG	CAATAAACAAGTGA	ACGGGAGAAAACAG		CCAATTTGGTCCTC	TTGGTACTACGGAG	CACGGGACTGGTTG	CAATAAACAAGTGA	ATATACGACAGGAG	CTCCGAACCGTCTC
ATACACCTCTATTC	CCGACACTTGACAC.1	CGACTCTGAAAGCA	TCTTCAGATGCTGA	AGCAAGCTGCAGAG.1		AGTGCAACATCGAC.1	AATAACACCGAACT	CGACTCTGAAAGCA	TCTTCAGATGCTGA	AAATTGACCTACTT	ACCTCCGATTCGCC
TAGGTCGAAACCTG	ACGGATTGCCTTAT	CATGAGACGCATCA	GCCATCACCCAACA	TGAGGTACTATGCG		ACGCTCACCGCTAA	GAGGACGACTCAAG	CATGAGACGCATCA	GCCATCACCCAACA	ATTGAATGTCTCGC	CTGAAGACTGCAAC
CCAAGTGACCCAAA	TGCGATGAGAAAGT.1	TAACACCTTGTGCA	GTTCATACCTCATT	GCACAATGCCGAAT		GCCATCACGCTGTA	GTGATTCTCGTGAT	TAACACCTTGTGCA	GTTCATACCTCATT	CCTCGAACCATTGG	AGAATTTGCTATTC
ACGTTTACTTGGCA	GGAATCTGTTGAGC	ATCTTTCTAAAGTG	TACTCCCTCTTGAG	CTCATTGAGTTGAC		GACCAAACGTTGTG	CTTTACGACAGTCA	ATCTTTCTAAAGTG	TACTCCCTCTTGAG	AGCCTCTGAGCAAA	CTAACGGATTGAGC
GACGTCCTCTGTAG	AATCCGGACCGAAT	AGTCGCCTACCCAA	AGGTTGTGTTTCTG	CATGTTTGAAAGCA		ATCTGTTGGCTAAC	TCACCGTGATTTCC	AGTCGCCTACCCAA	AGGTTGTGTTTCTG	ATCCCGTGGTCATG	TCCACGTGTTCTCA
GACGAGGAAAGAAC	TTCGTATGCGTACA	TAAGTAACACTAGC	ATACCTTGTTTCGT	ACTTCCCTCGAATC		CCCTAGTGTGTGAC	TGATCGGATCCTGC	TAAGTAACACTAGC	ATACCTTGTTTCGT	TCCACGTGGTGTCA	ACCCAGCTAGAATG
AACATATGACCACA	AATATCGAGTATCG	TGCAACGAGACGGA	CAGACTGAGCGGAA	AAGCCTGAGTTGGT		TTCGTATGAGTCAC	CGAGGGCTACTCTT	TGCAACGAGACGGA	CAGACTGAGCGGAA	AGCTCGCTACCCTC	TAGATCCTCCTTAT
GTTATGCTCCGATA	ACGCCTTGCAATCG	GTTTAAGATTCCCG	GAAGCGGACTAGTG	ACGAACTGGTTCTT		GTATTCACAAGCAA	GACATTCTTTTGCT	GTTTAAGATTCCCG	GAAGCGGACTAGTG	GAGAAATGCTATGG	TAAAGTTGGTTGGT
TTATGCACCCTGAA	TTAGCTACTTCTCA	GTTTAAGATAGTCG	GGATGTACATCGAC	CGCTACTGGTAAGA		TAGTTGCTCTTGTT	TATGCGGACCTCCA.1	GTTTAAGATAGTCG	GGATGTACATCGAC	GAGCATACTAGTCG	TAGGTGACCACACA
CGCACTTGTCAGTG	GCTCAGCTTGACTG	GAAAGATGTTCTGT	CTGATTTGACCGAT	GAGGGTGAGCGATT		ACGCCGGACACTAG	ACCTATTGGATACC.1	GAAAGATGTTCTGT	CTGATTTGACCGAT	AATATCGACTCCCA	CTATAAGAGAGGGT
CCCGGAGAGCTTAG	CTTACAACTGGAAA	TCCGAAGAGGGCAA	GCCAAAACTTTCGT	TGGATCGATTTCAC		ACTTAGCTGGGACA	TTGGGAACCGTACA	TCCGAAGAGGGCAA	GCCAAAACTTTCGT	GCAGCGTGCCAATG	GTGTACGAAGTAGA
ATTAAGACCGTGTA	GATCGAACCCTAAG	TACGAGTGGAGAGC	GAGGACGACAGAAA	GAGTTGTGTGAGCT		TGGTATCTAACCGT	TCAGACGAGTAGGG	TACGAGTGGAGAGC	GAGGACGACAGAAA	AGCATGACTGGTTG	TAAGCTCTGGGACA
TAGAATACGGTTTG	GTCCACACTCGATG	CTGCCAACGGCATT	TATCCTGAACTGGT	GCTCACTGAGCCTA		ATCTTGACCTAGAC	GCGTAATGAAGGGC	CTGCCAACGGCATT	TATCCTGAACTGGT	TCTGATACGGTTCA	ATGCGATGCAAGCT
ACGGTATGCGCAAT	AAGGTCTGAGCGGA	ATAGATTGACCTCC	AGACGTACAGAGAT	GTGACCCTCCTATT		GAACACACCCTTTA	TCCCGAACTAAGCC	ATAGATTGACCTCC	AGACGTACAGAGAT	CATGTTTGCGGAGA	CAGACCCTGGAGTG
AGTCAGACCTTCTA	CTGATTTGACCCTC	GATAAGGAATGCTG.1	GTACGTGAACGGGA	ACTATCACTAAGGA		AGCGCTCTCTTCGC	TATTGCTGCTAGCA	GATAAGGAATGCTG.1	GTACGTGAACGGGA	CCCATCGATCCAAG	ATCAAATGTCGACA
GGCAATACCCGCTT	TGGGTATGTTTGGG	AGTACGTGTCGACA.1	AGGCTAACCTGGTA	AAATGGGACAATCG		CGCACGGATCGCTC	GGGAACGAACCAAC	AGTACGTGTCGACA.1	AGGCTAACCTGGTA	GCGATATGATTCTC	AATGCGTGTCGATG
CCACGGGATGTCCC	GGTAAAGACGGAGA	TGCGTAGATGACCA	CAGTGTGACTGTTT	TATACGCTGTGAGG		TAACAATGAAGAGT	TAACATGAGTTTCT.1	TGCGTAGATGACCA	CAGTGTGACTGTTT	GTTCAGGATGCTTT	GTGATGACTGTCTT
TCATTCGACTGATG	GCCTCATGGGTGGA	CATTGTTGTACGAC	TCCCAGACAACGAA	TCAGTTACTGGTTG		CAGCTCACACCAAC	ACCACAGAAAGGCG	CATTGTTGTACGAC	TCCCAGACAACGAA	GCGCGAACATTTCC	ACGGAACTTGGAGG
CATCCCGACCTCAC	GACAACTGACAGCT	ATACCTACTGAACC	CCGACACTTGACAC.1	ACGATTCTATGCTG.1		TCCGGACTACTCTT	GACCTAGAATTGGC	ATACCTACTGAACC	CCGACACTTGACAC.1	GACGATTGTTTCGT	AGGAACCTTATGCG
ACAGTCGAATACCG	GTTAAAACGCTACA	GTAGCTGAACGTTG	ACGGATTGCCTTAT	CAGTCAGATCAGTG		AAGTTCCTGTCACA	TAGATCCTGGATTC	GTAGCTGAACGTTG	ACGGATTGCCTTAT	ACAATCCTTCGTTT	TAGTCACTCTTGGA
CAGATCGACCTCAC	GTTATGCTCTTCCG	GAGTCAACTGTTCT	TGCGATGAGAAAGT.1	GCTCACTGTCTTCA		TCAACACTCTCAGA	AGTCAGACTCTAGG	GAGTCAACTGTTCT	TGCGATGAGAAAGT.1	GGACTATGGAGACG	GGCATATGTACAGC
GGCTCACTCAGTCA	ATTACCTGTGCACA.1	AACTACCTGAGAGC	GGAATCTGTTGAGC	CTCAGGCTTCAGTG		GAGGGATGTGGTCA	TAGCCGCTGACTAC	AACTACCTGAGAGC	GGAATCTGTTGAGC	GTCCACACAACGAA	AAGACAGAATCGAC
ACGGATTGACCATG	CCAGATGACTCTTA	CATCCCGACAACCA	AATCCGGACCGAAT	TTCCTAGAGGTGTT		CTAACGGAACGTTG	AAGATGGAGAGGTG	CATCCCGACAACCA	AATCCGGACCGAAT	CAGTTGGACTAGTG	TAGAAACTTGAGGG
CGAGGCACGTGTTG	GTTAAAACGCGAGA	TGATCGGATATGGC	TTCGTATGCGTACA	GTAACGTGGTCTAG		TGATTCACGAATAG	CACGCTACTGTGCA	TGATCGGATATGGC	TTCGTATGCGTACA	TCAATCACTTAGGC	CAGCCTACATAAGG
CCCTGATGTTGGCA	CCACGGGACGAACT	ACGTGCCTTCCCGT	AATATCGAGTATCG	TAGGGACTAAGAGT		CAGCTCACCTGCTC	AAACATTGTTCGCC	ACGTGCCTTCCCGT	AATATCGAGTATCG	CAAGCATGTGGAGG	ATTACCACTAGCCA
GCATGTGAAGTCGT	GAGCTCCTCGCTAA	CATTGTACATGGTC	ACGCCTTGCAATCG	GATTTAGAGCTTCC		TACAATGAGTCGTA	AGGCAGGAAGCATC	CATTGTACATGGTC	ACGCCTTGCAATCG	TTCTGATGAAAGCA	TAAACAACCCGAAT
GAAGGTCTTGCAGT	AGTACGTGGGGCAA	GTGTCAGAAGATCC	TTAGCTACTTCTCA	GCGTAATGCCTTAT		TGGACCCTAGCAAA	AGCCAATGCAAGCT	GTGTCAGAAGATCC	TTAGCTACTTCTCA	CAAGCTGATTCGCC	AGCATGACTAAAGG
CCTATTGATCGTTT	ACGAGTACGCTCCT	AGATATTGAGACTC	GCTCAGCTTGACTG	CGTCGACTCTTAGG		GTTAAATGAGTGTC	TTAGTCTGCTCCCA	AGATATTGAGACTC	GCTCAGCTTGACTG	CGCACGGATGCTCC	GAGTAAGATGCCAA
TTCGAGGATCCAGA	CCCTGATGCTCTCG	AAGTAACTATTTCC	CTTACAACTGGAAA	ATAGCTCTAACAGA		AACTACCTCACACA	AAACGGCTCCCTTG	AAGTAACTATTTCC	CTTACAACTGGAAA	AATACTGACTCTTA	ACTGGCCTCACCAA
TAGCGATGCGGTAT	TGAAGCACATCTTC	TAAAGTTGCGGGAA	GATCGAACCCTAAG	ATTGAAACGTACCA		ACGAGTACGACGTT	GCTTGAGAACGGAG	TAAAGTTGCGGGAA	GATCGAACCCTAAG	GTTGATCTCTGAAC	TGTGACGAGCCATA
ATGAAACTACCTCC	CTTGAACTACACGT	ACGCCGGAGGAAAT	GTCCACACTCGATG	TAGTATGAGTTGGT		GATACTCTGGAAAT	GATAATACCTGGAT.1	ACGCCGGAGGAAAT	GTCCACACTCGATG	CGATACGACTCCCA.1	GAGGGTGATTTGTC
ACCCAAGACATTTC	GGCAAGGATCTACT	GTTAAAACAATCGC	AAGGTCTGAGCGGA	CATAAATGCAATCG		TATGGGACTGTGAC	ACCCACTGGGAAAT	GTTAAAACAATCGC	AAGGTCTGAGCGGA	AAACATACTGCCCT	GATTCGGAGGAGGT
CATTAGCTCCGAAT	CAGCGGACGCTCCT	GAGATAGAGTGCAT	AAGGCTACGGATTC	AGTACGTGCCAATG		TACTACACTTCAGG	GAGCGCACAGAAGT	GAGATAGAGTGCAT	AAGGCTACGGATTC	AGTAATACTAGTCG	CGCACTACTATGCG
TTCCTAGAAGAAGT	ATCTTTCTACGTAC	GTTAAAACTGTGGT	TACGCCACACGTTG.1	TACGATCTGTAAAG		GTATCTACGCCATA	TGTGACGAGACTAC	GTTAAAACTGTGGT	TACGCCACACGTTG.1	TATCCTGATTCGCC	TGAGGACTAAAAGC
ACGATCGACACTAG.1	ACGATGACGCTCCT	ACTGTTACCTGCAA	TGGGTATGTTTGGG	ATTCTTCTCCCAAA		CGGGACTGCCTCCA.1	CAGAGGGAAGTTCG	ACTGTTACCTGCAA	TGGGTATGTTTGGG	AGATATACACCAGT	ATAAACACTTCGGA
CATCTTGACGGAGA	AGAGTCTGGCAGAG	ATTGATGAGACGTT	GGTAAAGACGGAGA	CTAACTACTCGCCT		AGGACACTTCTTTG	GTGTGATGGTAAGA	ATTGATGAGACGTT	GGTAAAGACGGAGA	GACCCTACACTTTC	ACGAAGCTTGAACC
TAGGTTCTGCGAGA	TGAGTCGAGGGATG	TCACTATGGGATTC	GCCTCATGGGTGGA	GATTGGACTCCCAC		ATCCGCACACACGT	TGCACAGATGTCAG	TCACTATGGGATTC	GCCTCATGGGTGGA	CTGAATCTCTGGTA	TTTATCCTAAAACG
CAGACAACCTGCTC	TAAATCGAGTGTCA	CGACAAACTTCACT	GACAACTGACAGCT	TCGGCACTACCAGT		CGCGATCTCTGTCC	TGTCTAACTGGTAC	CGACAAACTTCACT	GACAACTGACAGCT	CGTGAAACTCGTGA	TTGCATTGACTCAG
CGGTCACTGTGAGG	AGGTACACTGTGAC	CGCTACTGTCAGGT	GTTATGCTCTTCCG	GCAATTCTGAATGA		GGAATCTGTTGAGC.1	CATGAGACCCCTTG	CGCTACTGTCAGGT	GTTATGCTCTTCCG	TACGAGACTTTGCT	GACATTCTAGAGAT
CGAGCGTGGGAAGC	CAGCTCTGCTTGGA	AGGCAACTAGTACC	ATTACCTGTGCACA.1	AGCATGACACCATG		CATAACCTATTTCC.1	TGAGACACCACTTT	AGGCAACTAGTACC	ATTACCTGTGCACA.1	CCCTTACTTAAAGG	TTACGTACTTGCAG
TCATCAACGCGATT	GCAAGACTTGGGAG	ATCTCAACAGCATC	CCAGATGACTCTTA	CTCCATCTCCAGTA		CCCAGACTTTCCCG	ACTGCCACTTTGCT	ATCTCAACAGCATC	CCAGATGACTCTTA	TCCTAAACCCTTCG	TGGACTGAATTTCC
TTCCTAGACTGTGA	AGGACACTAGTTCG	ACTATCACTTGTGG	CCCAAAGACACACA	GATCGAACAGTTCG		TGTGAGACACGGGA	TTAGGGACATTCGG	ACTATCACTTGTGG	CCCAAAGACACACA	GCCCATACTTTGTC	ACCTGAGATTCTAC
GTACCCTGAGCGGA	CGGCGAACTTGCAG	CTAACTACCTGGTA	CGGTACCTTGCAAC	CTAGATCTATGCTG.1		GCAGGGCTCATTGG	TATCCTGAATCGGT	CTAACTACCTGGTA	CGGTACCTTGCAAC	TTCAAGCTCTGATG	TCGAGAACGTCTTT
TAGAAACTGAACCT	CGTAGCCTTCTATC	GTCATACTACCCTC	CCACGGGACGAACT	TATGCGGAATCGGT		TGAATAACGCGTAT.1	CGACTGCTTGATGC	GTCATACTACCCTC	CCACGGGACGAACT	GTTATGCTAAGCCT	TGGTATCTATGGTC
CCCTAGTGAGAGAT	CTAATGCTTATTCC	CAGTTGGAGTTGTG.1	GAGCTCCTCGCTAA	CAAGCATGACACTG		GGGAACGAGTTGAC	GGCGACACGTTAGC	CAGTTGGAGTTGTG.1	GAGCTCCTCGCTAA	AATGAGGAACCCTC	ACGCACCTCGGTAT
GACCCTACGCGGAA	CAGAAGCTTCACGA	CCACCTGAGAAAGT	AGTACGTGGGGCAA	AAATCATGTCTCTA		ACGGTATGACCAAC	TACTACTGCGAGAG	CCACCTGAGAAAGT	AGTACGTGGGGCAA	GGAATGCTAAACAG	CATTTGACATCTTC
AAGCACTGAACCAC.1	GTATCACTGAGACG	AACTACCTTTCGCC	ACGAGTACGCTCCT	TTGCTAACCTATGG		GTTCATACCTTCTA	ACGACCCTGTCTAG	AACTACCTTTCGCC	ACGAGTACGCTCCT	ATCTTTCTTCATTC	TAGGTCGAGAGGGT
AATTCCTGCTATTC	TGGATGACATGCCA	GCAGGGCTTGTCTT	CCCTGATGCTCTCG	ACGCCTTGGGTAGG		TCATCATGGCAAGG	ATGTTGCTCAACTG	GCAGGGCTTGTCTT	CCCTGATGCTCTCG	TCACCGTGGGTATC	CGCATAGAGAAAGT
TAGGGACTGGAGCA	ATGATATGCAGATC	CTGAATCTTTCAGG	TGAAGCACATCTTC	ATTTGCACTCTTTG		TAACACCTTCTTAC	CAGACATGCCGATA	CTGAATCTTTCAGG	TGAAGCACATCTTC	CTAGAGACCACTGA	CAGCGTCTAGTTCG
GACCTAGAAGTGCT	TATGTCTGACTGTG	ACGTTGGATTCATC	CTTGAACTACACGT	TAGGCAACACTCTT		ATTCCAACTTGTCT	CCAGTGCTGCAGAG	ACGTTGGATTCATC	CTTGAACTACACGT	AGTTTCACTGTCTT	GCCAACCTTTCTGT
CTGCCAACTCACCC	AGGCAGGACGGGAA	CAACAGACCTCTAT	GGCAAGGATCTACT	TAACCGGAAGCATC		TATAAGTGATGACC	ATAACAACGACGGA	CAACAGACCTCTAT	GGCAAGGATCTACT	GCGCGATGTGCGTA	AGTCGAACACGTTG
ATAAGTACCGAACT	TCTAAGCTCATGGT	TTCAAGCTGTTGGT	CAGCGGACGCTCCT	AATACCCTTAGCCA		GGAGCGCTAAAACG	AAGATTACTAGTCG	TTCAAGCTGTTGGT	CAGCGGACGCTCCT	ACGGCGTGCTCCCA	TTGAGGACCTAGAC
CAGGCCGATTCACT	AACTGTCTTCCTAT	ATAATGACTTGACG	ACGATGACGCTCCT	TCTGATACGTCTAG		AGACTTCTCTGAGT	CACGATGATCTGGA	ATAATGACTTGACG	ACGATGACGCTCCT	GGCGGACTTGCAGT	ATGCAGTGAGAAGT
GGGCAGCTGTCGTA	CCCTACGATCAGTG	CCCAACACCTCATT	AGAGTCTGGCAGAG	GTGACCCTTTGTCT		ATTATGGATAGACC	GGTATCGACGACAT.1	CCCAACACCTCATT	AGAGTCTGGCAGAG	TTGGGAACTAAAGG	GCATTGGATACGCA
ACTATCACGTAGCT	GCTACGCTAGTGTC.1	GGACTATGCAGTTG	CGTACCACACTCAG	GCCACTACGTTGGT		AGCAAGCTGTCTGA	CAATATGAGTACGT	GGACTATGCAGTTG	CGTACCACACTCAG	AAGTCTCTGTACGT	CACTTTGACGTAGT
GTTACGGATTGCGA	ATCGACGAGCTTCC	ATCGCCTGCGACAT	TGAGTCGAGGGATG	CCGGAGTGGACACT		GCCAAATGCTTGGA	CGGAATTGTCAAGC	ATCGCCTGCGACAT	TGAGTCGAGGGATG	GGCTACCTTGGAAA	TCGACGCTTGTAGC
GTGCCACTAGGCGA	TGCAAGACTGCCAA	TAACGTCTAGATCC	TAAATCGAGTGTCA	GCAGGCACTGCACA		AATGGAGATGGTGT	GTATTCACAAGTGA	TAACGTCTAGATCC	TAAATCGAGTGTCA	TGACCGCTCACTCC	TACGGAACGGACGA
ATTGTAGACTTCCG	CATGTTTGGTAAAG	AACGCAACGGTACT	AGGTACACTGTGAC	GCGTAAACTGCATG		TCCATAACTGCTGA	AACCTACTCCAAGT.1	AACGCAACGGTACT	AGGTACACTGTGAC	GTGATTCTCTTGAG	ATAGTTGAGACACT
GCCCATACTTTGGG	ATTATGGAAGACTC	CTCAGCACCTCAAG	TAGTACCTAGGAGC	ATCCAGGAGTGTAC		ATGTCACTAGTTCG.1	GGTCAAACCATTTC	CTCAGCACCTCAAG	TAGTACCTAGGAGC	CTATCCCTCTGATG	TCCCGATGGAGGCA
TACTTTCTGCTTAG	TTCAGTTGCAGAAA	GAAAGTGAGATAAG	CAGCTCTGCTTGGA	GGTCTAGAGTTCTT.1		ATCCAGGACAAGCT	TTATGCACTGTAGC	GAAAGTGAGATAAG	CAGCTCTGCTTGGA	GTAAGCTGGATGAA	GTCCACACTGTCAG
CCGGTACTTCGCTC	GTATTCACTGCTCC	TCCCGAACGATAGA	GCAAGACTTGGGAG	ACCTGGCTCGAGAG		AGAGATGAGCTTCC	CTTCATGAGTCTTT	TCCCGAACGATAGA	GCAAGACTTGGGAG	TTCGTATGAGTAGA	GATCGATGGCCTTC
GTGTCAGAACGGTT	AGCTCGCTGACGAG	ATGTAAACCACTTT	AGGACACTAGTTCG	AACAGCACGGACGA		ATCGCCTGCCTCAC	AGCGGCTGACCTGA	ATGTAAACCACTTT	AGGACACTAGTTCG	GCAACTGAAGGGTG	TTATTCCTATACCG
AGTTTCACCGACAT	GGTATCGAGTTTGG	TCCACGTGGATACC	CGGCGAACTTGCAG	GCAGCTCTATCAGC		TCTCAAACATTCTC	CCAATTTGGTCCTC	TCCACGTGGATACC	CGGCGAACTTGCAG	CAATCGGATATCTC	CAACCGCTATCGAC
GATATAACGCGTAT	AGAATTTGAATCGC	AGGTACTGTCTTAC	CGTAGCCTTCTATC	ATAGCGTGGTGTTG		CTGTGAGAGAGACG	AGTGCAACATCGAC.1	AGGTACTGTCTTAC	CGTAGCCTTCTATC	GGACAGGACAATCG	TCTAACTGGAACTC
AATATCGACCAATG	TTAGGTCTCACAAC	GCCAAAACAGCCAT	CTAATGCTTATTCC	TAGTAAACCGTAGT		ATGTTAGAATCAGC	ACGCTCACCGCTAA	GCCAAAACAGCCAT	CTAATGCTTATTCC	TGTTAAGAATGGTC.1	GGACATTGTGTAGC
TCTAACTGCCAGTA	CTGTAACTGGTGAG	TTGGTACTGTAAGA	CAGAAGCTTCACGA	AATCCTTGGGTTAC		CAACCGCTGTAAAG	GCCATCACGCTGTA	TTGGTACTGTAAGA	CAGAAGCTTCACGA	ACGCCACTCGCAAT	AGCTCGCTACTTTC
CAATTCTGTTGCTT	GGTACTGAAGGGTG	TTCAAAGACTTGCC	GTATCACTGAGACG	TTAGGTCTCTCCCA		CTTGAGGAGTCCTC	GACCAAACGTTGTG	TTCAAAGACTTGCC	GTATCACTGAGACG	GGAACTACTACTGG	GAGGGTGATTCATC.1
ACGCAATGTGGGAG	TATGGTCTAACGAA	TCCTACCTCCCAAA	TGGATGACATGCCA	CTATTGTGTGCCAA		TGACACGATGACCA	ATCTGTTGGCTAAC	TCCTACCTCCCAAA	TGGATGACATGCCA	CGTGCACTGAGATA	TGGATGTGGAGACG
AGAAGATGGCTTAG	ACCCTCGAGTGCAT	CAAATATGCATTTC	CGCACTTGCAGAAA	GCCTACACATGACC		TAGTCACTTAGCGT	CCCTAGTGTGTGAC	CAAATATGCATTTC	CGCACTTGCAGAAA	CATCCCGACCTGTC	ACCTGAGATAGCCA
CGAATCGAGTTGCA	AGCTCGCTTGACCA	TCGGCACTTGTAGC	ATGATATGCAGATC	CGCACTTGGCAGAG		ACCTTTGAGGATTC	TTCGTATGAGTCAC	TCGGCACTTGTAGC	ATGATATGCAGATC	AAACTTGAACGCAT	GAATGCTGCCTCAC
TTTATCCTCTGTCC	GCTACCTGGGGATG	GCCACGGAGAGGAC	TATGTCTGACTGTG	GGTAGTACTTCGGA.2		TATCACTGGCTAAC	GTATTCACAAGCAA	GCCACGGAGAGGAC	TATGTCTGACTGTG	ATGATAACAGGCGA.1	TTATCCGATCGCAA.1
CGTTAGGAACACAC	GAAGGTCTACAGTC	GATACTCTTTCGCC	AGGCAGGACGGGAA	CAGGTTGATCTATC		ACCCAAGAGTTCTT	TAGTTGCTCTTGTT	GATACTCTTTCGCC	AGGCAGGACGGGAA	TAACAATGTCGCAA	CACGAAACTCATTC
CGCTCATGTGTTCT	CAACAGACCACCAA	CACCCATGGTCATG	ATCCTAACAAGAGT	TTGACACTCTAGCA		CGAACATGACCATG	ACGCCGGACACTAG	CACCCATGGTCATG	ATCCTAACAAGAGT	TAAAGTTGTGCTCC	AGTGTTCTGGTTAC
GCACTAGAAGGGTG	TTGACACTTGGTAC	AATAACACGTTCTT	TCTAAGCTCATGGT	TAACAATGGGTTAC.1		ATCGACGATTCCCG.1	ACTTAGCTGGGACA	AATAACACGTTCTT	TCTAAGCTCATGGT	TAGCCGCTTGAGAA	CCTTTAGACACTAG
ATTACCTGTAACCG	AGATCGTGTTTGGG	GCGAAGGAGGTTCA	AACTGTCTTCCTAT	GGAGGCCTTGACCA		CGGAATTGGGTACT	TGGTATCTAACCGT	GCGAAGGAGGTTCA	AACTGTCTTCCTAT	TTGCTAACTAACGC	AAGGTCACACCGAT
CGGCACGACGGTAT	GGTATCGACCTATT	GAAGAATGATTCTC	CCCTACGATCAGTG	TCTTACGATGTAGC		CCCTGAACGTAAAG	ATCTTGACCTAGAC	GAAGAATGATTCTC	CCCTACGATCAGTG	TGTAAAACCTCATT	GATTTAGACGTAAC
GGCCGATGCTTGCC	ACACGAACTAGCGT	CGAAGACTATACCG	GCTACGCTAGTGTC.1	GTCCACACGAGGGT		AAATTGACGACGGA	GAACACACCCTTTA	CGAAGACTATACCG	GCTACGCTAGTGTC.1	GTATGGTGTGCCTC	AACGCATGTTGACG
CCTGAGCTAAAACG	GAAGCGGATGACAC.1	ACAAGAGATCCGAA	ATCGACGAGCTTCC	AGACTGACGGAAGC		GGACAGGACCAAGT	AGCGCTCTCTTCGC	ACAAGAGATCCGAA	ATCGACGAGCTTCC	GTCTAGGACGTGTA	GCGTATGAGCCTTC
GCGGAGCTCTTAGG	CCTCGAACGCGATT	TAAGGCTGGAGGCA	TGCAAGACTGCCAA	AGCAAAGAGAAACA		AAGTAACTGGAACG	CGCACGGATCGCTC	TAAGGCTGGAGGCA	TGCAAGACTGCCAA	TGCTGAGAACACTG	CAGAAGCTTTCTCA
TATCCAACGTTCTT	GGAGTTTGGGTCAT	TCCACTCTCCCTAC	CATGTTTGGTAAAG	AAACATTGGTCTTT		AGGATAGATACGAC.1	TAACAATGAAGAGT	TCCACTCTCCCTAC	CATGTTTGGTAAAG	ACACGTGAGTTACG	GAGGTGGACACTTT
AACAGAGATACGCA	AAATCCCTGGATTC	CATTCCCTTCTGGA	AGGTGTTGCCCACT	CACAATCTACTCAG		CATTTGTGATGCCA.1	CAGCTCACACCAAC	CATTCCCTTCTGGA	AGGTGTTGCCCACT	TTCAGTACGTGCAT.1	ACGACAACCCCTAC
ACTGCCACCCATAG	CAATCGGAACAGCT	ATCTGGGATGGTCA	ATTATGGAAGACTC	GGATTTCTCTGAGT		TAAATCGAGTACCA	TCCGGACTACTCTT	ATCTGGGATGGTCA	ATTATGGAAGACTC	GTGATCGAGTGAGG	TCGATACTGGCGAA
TACGTACTGCTCCT	CAAATATGACCTGA	TCCTAAACTAACCG	TTCAGTTGCAGAAA	GATGCCCTTGTGAC		AATGATACTAGAGA	AAGTTCCTGTCACA	TCCTAAACTAACCG	TTCAGTTGCAGAAA	ATTCAGCTGAGACG	CCAGGTCTTGCTGA
ATCGCCTGGTTGTG	ACGAAGCTACCAGT	CCGGAGACTGCAAC	GTATTCACTGCTCC	TCTCTAGACTGATG		ATTCGACTACGGAG	TCAACACTCTCAGA	CCGGAGACTGCAAC	GTATTCACTGCTCC	CGCAAATGTCTCTA	AGCATGACACCTCC
CTTACTGATGTGAC	CAGCTCACACGCAT	CGAATCGACCCAAA	AGCTCGCTGACGAG	GGTCAAACGGTCAT		GGACCCGAGTCGAT	GAGGGATGTGGTCA	CGAATCGACCCAAA	AGCTCGCTGACGAG	ATTTCCGAAAGCAA.1	GGTATGACGGTTCA
AGAATACTGCGAGA	AGACTGACATGGTC	TCGACGCTCTTCCG	GGTATCGAGTTTGG	CTAATAGACGTAGT		AGACTCGAGTCCTC	CTAACGGAACGTTG	TCGACGCTCTTCCG	GGTATCGAGTTTGG	GGTCAAACGCCCTT	GTACGTGATGATGC
GAACAGCTCACCAA	CCATCGTGTCCTGC	ATACACCTACGGTT	AGAATTTGAATCGC	ACTAAAACCTGCAA		CTGACAGATTTGTC	TGATTCACGAATAG	ATACACCTACGGTT	AGAATTTGAATCGC	CAACTTTGTCTTTG	GTAGGTACTCAGTG
TGGTAGACTGCACA	CCAGATGAAGCCTA	TGCCAAGAGTCTAG.1	TTAGGTCTCACAAC	GGAATCTGTACTCT		ATATGCCTTACTTC	CAGCTCACCTGCTC	TGCCAAGAGTCTAG.1	TTAGGTCTCACAAC	GACCATGAGGGCAA	CGATCCACACTAGC
GAGTAAGATCCTCG.1	ATTTCTCTCACTTT	AACAATACGCAAGG	CTGTAACTGGTGAG	GCCCAACTCCGCTT.1		GCTAGATGTGGTAC	TACAATGAGTCGTA	AACAATACGCAAGG	CTGTAACTGGTGAG	CACCGTTGCCACCT	CCGCTATGCTCAGA
AGAGATGAGTCATG	AGGGAGTGTGGTCA	ATTGATGATCCAGA	GGTACTGAAGGGTG	TGACTTTGTCTTTG		TCGATACTCGAGTT	TGGACCCTAGCAAA	ATTGATGATCCAGA	GGTACTGAAGGGTG	CATCATACGCGTAT	TTTATCCTAGGCGA
ATTCGACTGCTAAC	CATTAGCTAGCGGA	AACGCCCTGTTCTT	TATGGTCTAACGAA	AGGAATGACTCCCA		TCGACGCTTTCGCC	GTTAAATGAGTGTC	AACGCCCTGTTCTT	TATGGTCTAACGAA	CACAATCTCCTTCG	CCTCTACTAAGGCG
ATGCAGTGTACGCA	ACACAGACGACGTT	GACCATGATCTTTG	ACCCTCGAGTGCAT	CCGAAAACGATACC		TCCACTCTTCGTAG	AACTACCTCACACA	GACCATGATCTTTG	ACCCTCGAGTGCAT	TCGATTTGCTAGCA.2	GAGCATACCACTTT
AGTAATTGTCATTC	GAAGCGGACGAACT	TAGAATTGGAGGTG	AGCTCGCTTGACCA	GGGATGGACTTCGC		GGAGTTTGCAGTTG	ACGAGTACGACGTT	TAGAATTGGAGGTG	AGCTCGCTTGACCA	GCCATGCTCATGCA	CCTAGAGATCTCTA
CACACCTGTCTAGG	TCACCCGACCGAAT	CCCAAAGAGCCCTT	GAAGGTCTACAGTC	ACCACAGACGGGAA		GTCAATCTAGGTTC	GATACTCTGGAAAT	CCCAAAGAGCCCTT	GAAGGTCTACAGTC	GGCCACGATAGTCG	AAATACTGGTCATG
CTATGACTAAGCAA.1	TCGACGCTGGAGTG.1	ATAAGTACCTGTTT	CAACAGACCACCAA	CCTAAACTTATGGC		TGCACAGACGGAGA	TATGGGACTGTGAC	ATAAGTACCTGTTT	CAACAGACCACCAA	GCCGTACTCTTTAC	TCCTATGATTCGGA
CGAACATGGAGGAC	AGCGGGCTTAGCCA	AAATCCCTAATCGC	TTGACACTTGGTAC	AGTCGAACACTGGT		ATGGACACGAAGGC	TACTACACTTCAGG	AAATCCCTAATCGC	TTGACACTTGGTAC	TAAAGACTGTACGT	ACCTGGCTCAGAGG
CAGTTTACACGGGA	GATCATCTTAAGCC	TGGAACTGGACGGA	GGTATCGACCTATT	TGGAACTGGTTGTG		CAATGGACCCCGTT	GTATCTACGCCATA	TGGAACTGGACGGA	GGTATCGACCTATT	GGCCACGACGTACA	ATAACATGAGCATC.1
GAGCTCCTACGACT	CTAGTTTGTAAAGG	CGAGAACTCAGAAA	ACACGAACTAGCGT	TCATCAACGGGCAA		CATGTTTGCCAAGT	CGGGACTGCCTCCA.1	CGAGAACTCAGAAA	ACACGAACTAGCGT	ATTTCGTGCGTAAC	TGACACGAGATGAA
GAGCAGGAAGAACA	CCCACATGCTGGTA	AAATCAACGAGAGC	GAAGCGGATGACAC.1	CGAAGTACACCTTT		GGAAGGTGCCTGTC.1	AGGACACTTCTTTG	AAATCAACGAGAGC	GAAGCGGATGACAC.1	ACCGCGGAACTTTC	CGCACGGATGAACC
ATGAGCACCGTACA	CCACTTCTTGGTCA	CAAGCCCTACCGAT	CCTCGAACGCGATT	TCACCGTGATTTCC		ACTGCCACACTCAG	ATCCGCACACACGT	CAAGCCCTACCGAT	CCTCGAACGCGATT	CTAGGCCTGGTTTG	AGTCAGACACCATG
TCTCTAGAATTCTC	ATGATATGCACTAG	CAATAAACAAGTGA	GGAGTTTGGGTCAT	TATTGCTGCTAGCA		TCCTATGATTTCTG	CGCGATCTCTGTCC	CAATAAACAAGTGA	GGAGTTTGGGTCAT	GGGACCACATAAGG	TACGTTACGATAAG
ATCTGTTGGGTAAA	CAATTCACCAGGAG	TCTTCAGATGCTGA	AAATCCCTGGATTC	GAGCGCACAGAAGT		TCAGGATGCCATAG	GGAATCTGTTGAGC.1	TCTTCAGATGCTGA	AAATCCCTGGATTC	AATTCCTGGGTTTG	AGCGAACTGAGATA
CTGGAAACGCTTAG	TGTCAGGAGGTCAT	GCCATCACCCAACA	CAATCGGAACAGCT	TGTCTAACTGGTAC		ATAACATGGCGAAG	CATAACCTATTTCC.1	GCCATCACCCAACA	CAATCGGAACAGCT	GCTATACTCTACGA	GTTGGATGACCTGA
CATTGGGATGCAGT	TTGTACACGTGTTG	ACCTCCGACAACTG	CAAATATGACCTGA	CCAGTGCTGCAGAG		TAACCGGAAGATCC	CCCAGACTTTCCCG	ACCTCCGACAACTG	CAAATATGACCTGA	ACTAAAACAATGCC	GTGGTAACCAGTTG
CTGAGAACAAAGTG	GAGCATACGAACCT	GTTCATACCTCATT	ACGAAGCTACCAGT	CAATATGAGTACGT		GAAGATGAGAATAG	TGTGAGACACGGGA	GTTCATACCTCATT	ACGAAGCTACCAGT	CAAGACTGATGCTG.1	CATAACCTATGACC.1
GCCCAGGATGGATC	TCGATTTGGCTACA	TACTCCCTCTTGAG	CAGCTCACACGCAT	GTATTCACAAGTGA		GCCAACCTTCGCAA	GCAGGGCTCATTGG	TACTCCCTCTTGAG	CAGCTCACACGCAT	GTACGAACGTTCGA	CTGGATGAGAGCAG
GCCTGACTGTATGC	CCTGACTGTGATGC	AGGTTGTGTTTCTG	AGACTGACATGGTC	GAGGGATGTGGTCA		GTGCTAGAGGAAAT	TGAATAACGCGTAT.1	AGGTTGTGTTTCTG	AGACTGACATGGTC	GGATTGTGTTCTTG	TGGAGACTGACACT
CATTGTACCAGAGG	CCAGTCTGGCTGAT	ATACCTTGTTTCGT	CCATCGTGTCCTGC	CAGCTCACCTGCTC		CAATTCTGTCTTTG	GGGAACGAGTTGAC	ATACCTTGTTTCGT	CCATCGTGTCCTGC	ATGTCGGAGTCGTA	AGAATGGATCTATC
GGACCCGAATGTGC.1	TTATGGCTGTTCTT	CAGACTGAGCGGAA	CCAGATGAAGCCTA	GTATCTACGCCATA		GAGTCAACATGTGC	ACGGTATGACCAAC	CAGACTGAGCGGAA	CCAGATGAAGCCTA	CTAGTTACCGCAAT	ATTTCCGAGGGAGT
TGTTAAGATGAACC	AATATCGAAAAGTG	GAAGCGGACTAGTG	ATTTCTCTCACTTT	TGAATAACGCGTAT.1		AGTCAGACGGTAAA	GTTCATACCTTCTA	GAAGCGGACTAGTG	ATTTCTCTCACTTT	TGTAACCTTTCACT	AACTGTCTAAAAGC
TGATTCACCCTAAG	AAGTTCCTCGCTAA	GGATGTACATCGAC	AGGGAGTGTGGTCA	CTGTGAGAGAGACG		GTCAACGAGTTCAG	TCATCATGGCAAGG	GGATGTACATCGAC	AGGGAGTGTGGTCA	AGGAAATGGACACT	GTTAAAACTCACCC
GCACTAGAGGTACT	AAAGCCTGAAGTAG	CTGATTTGACCGAT	CATTAGCTAGCGGA	CGAACATGACCATG		GCTAGATGAGGTTC.1	TAACACCTTCTTAC	CTGATTTGACCGAT	CATTAGCTAGCGGA	ATCCATACATGACC	ACTGTTACCTTCGC.1
TTGAGGACATAAGG	CTGTGAGATCTCCG	GCCAAAACTTTCGT	ACACAGACGACGTT	AGGATAGATACGAC.1		GGAGAGACTGGGAG	ATTCCAACTTGTCT	GCCAAAACTTTCGT	ACACAGACGACGTT	AGCTGAACAGATCC	GGAGCAGAAAACAG
CCAGAAACATCGAC	ATCTCAACGTGTAC	GAGGACGACAGAAA	GAAGCGGACGAACT	TGCACAGACGGAGA		CAAATATGCTGCTC	TATAAGTGATGACC	GAGGACGACAGAAA	GAAGCGGACGAACT	CACGGGTGGCGATT	TAAGATTGTTTGCT
CTTGTATGCCTATT	TTGAATGAGGATCT	TATCCTGAACTGGT	TCACCCGACCGAAT	TCCTATGATTTCTG		AAATTCGAGGTGGA	GGAGCGCTAAAACG	TATCCTGAACTGGT	TCACCCGACCGAAT	CACCGGGAGAGAGC	TATCGACTGGTATC
CACATACTTAGTCG	AGCAAAGATACGAC	AGACGTACAGAGAT	TCGACGCTGGAGTG.1	ATAACATGGCGAAG		ATTTGCACAGTAGA	AGACTTCTCTGAGT	AGACGTACAGAGAT	TCGACGCTGGAGTG.1	TAGGAGCTTTCCGC	TTCATGTGGCGAAG
GTCCCATGCGGGAA	CAGCTCTGGCGTTA	CGTTAGGAGGACTT	CTATTGACAAGAAC	GAGTCAACATGTGC		ACAACCGACAACCA	ATTATGGATAGACC	CGTTAGGAGGACTT	CTATTGACAAGAAC	CCAGAAACCGTGAT	TAACGTCTGAAAGT
GGCATATGATAAGG	GTACGTGATCTCAT	GTACGTGAACGGGA	AGCGGGCTTAGCCA	ACACATCTGGGAGT		CGGTCACTACTACG	AGCAAGCTGTCTGA	GTACGTGAACGGGA	AGCGGGCTTAGCCA	GACTGAACGTTTCT	CGTCCAACCACTGA
CCCTGATGGCAGTT	CTATAAGACGTGTA	AGGCTAACCTGGTA	CCCACATGCTGGTA	TTACAGCTACGACT		TTCACAACGGTCAT	GCCAAATGCTTGGA	AGGCTAACCTGGTA	CCCACATGCTGGTA	ACTGCCACCGCTAA	GAACAGCTGTTACG
TAGGGACTCAACTG	GTAGTCGACAGCTA	CAGTGTGACTGTTT	CCACTTCTTGGTCA	GAGTCAACAGCGTT.1		GGCGGACTCCCAAA	AATGGAGATGGTGT	CAGTGTGACTGTTT	CCACTTCTTGGTCA	TAGTAAACTGCCTC	AGCCTCACTCTAGG
CATGCCACACTTTC	GGAACACTATCAGC	TCCCAGACAACGAA	ATGATATGCACTAG	CTTGTATGTCGTAG		GCGAGAGAAACGGG	TCCATAACTGCTGA	TCCCAGACAACGAA	ATGATATGCACTAG	GAATGGCTCCCTTG	ACTACTACGAAGGC
CCGCGAGATTCCCG	GGAGGATGTGCCCT	CCGACACTTGACAC.1	CAATTCACCAGGAG	AGGGCCTGTTGCTT		ATACCTACATCTCT	ATGTCACTAGTTCG.1	CCGACACTTGACAC.1	CAATTCACCAGGAG	AAATCTGAAGGGTG	TGACTTACAGCCAT
CGCAGGTGAGCATC	AACACGTGGACAGG	ACGGATTGCCTTAT	TGTCAGGAGGTCAT	ACATACCTGAAACA		ACACATCTGGGAGT	ATCCAGGACAAGCT	ACGGATTGCCTTAT	TGTCAGGAGGTCAT	CAATTCTGGTACAC	TTTATCCTCGGAGA
AAACATACAAAACG	TTTCCAGACTGAGT	TGCGATGAGAAAGT.1	TTGTACACGTGTTG	TCAGCAGATGTGCA		ATTAAGACACAGCT	AGAGATGAGCTTCC	TGCGATGAGAAAGT.1	TTGTACACGTGTTG	TTATCCGAATGCTG	GACTTTACCCTCGT
TCAGTACTCTAGCA	GGGCCAACCGTAAC	CATCTTGATGATGC.1	GAGCATACGAACCT	ACGTAGACGAACCT.1		ACCGAAACCCTTGC	ATCGCCTGCCTCAC	CATCTTGATGATGC.1	GAGCATACGAACCT	CGAGGAGACCGATA	GACTTTACCTGACA
CGTGTAGATATGGC	CGATCCACTCCCAC	GGAATCTGTTGAGC	TCGATTTGGCTACA	CGCATAGATGGTGT		TTACAGCTACGACT	TCTCAAACATTCTC	GGAATCTGTTGAGC	TCGATTTGGCTACA	ATCTACTGAGTAGA.1	GACGATTGGTTCGA
CACTATACCATGGT	CGCGGATGCGGAGA	AATCCGGACCGAAT	CCTGACTGTGATGC	TGTTACTGAACAGA		TGCTAGGATTCATC	CTGTGAGAGAGACG	AATCCGGACCGAAT	CCTGACTGTGATGC	TGATAAACCGCAAT	TGCAACGACTCATT
CTGAGAACTCTATC	TGACCGCTAGAAGT	TTCGTATGCGTACA	CCAGTCTGGCTGAT	TGTCAGGAGCAGAG		GTAGGTACCCGCTT	ATGTTAGAATCAGC	TTCGTATGCGTACA	CCAGTCTGGCTGAT	CAGCAATGACCTCC	CGAGTATGAGAGTA
CAGCGTCTCATTTC	GGCACTCTTTCCCG	AATATCGAGTATCG	TTATGGCTGTTCTT	GGGACCTGGTGCAT		TAAGTCCTGATACC	CAACCGCTGTAAAG	AATATCGAGTATCG	TTATGGCTGTTCTT	CTGACAGACTGCTC	AGGTACACCTCTTA
ACTTAAGAGGAGCA	GGACCCGATAAGGA	ACGCCTTGCAATCG	AATATCGAAAAGTG	AAGCCATGGAGAGC		GCACCTACCCGTTC	CTTGAGGAGTCCTC	ACGCCTTGCAATCG	AATATCGAAAAGTG	GCCATCACCCCGTT	CCTCGAACACACAC
CCCTCAGATATGCG	CGGATATGGTTGGT	TTAGCTACTTCTCA	AAGTTCCTCGCTAA	CGTCCATGTGAGAA		TGGTCAGAATCTTC.1	TGACACGATGACCA	TTAGCTACTTCTCA	AAGTTCCTCGCTAA	TGTAAAACGTTGTG	TGTCAGGACGGAGA
GTTGGATGTTCCGC	CATAAAACAGAAGT	GCTCAGCTTGACTG	AAAGCCTGAAGTAG	TGTGACGATGCCAA		AGGTACTGTCCCGT	TAGTCACTTAGCGT	GCTCAGCTTGACTG	AAAGCCTGAAGTAG	CTTGAGGATGCTGA	CAGGAACTCCTCAC
CATGCCACACCGAT	GATATATGTGCCCT	CTTACAACTGGAAA	CTGTGAGATCTCCG	ACGGCGTGAGCATC		CCCAACTGGTAAGA	ACCTTTGAGGATTC	CTTACAACTGGAAA	CTGTGAGATCTCCG	TTCTCAGATCTGGA	GTAAGCTGAGGTCT
GGTAGTACACTTTC	AGTACTCTTCCGTC	GATCGAACCCTAAG	ATCTCAACGTGTAC	TAGTAAACTCCGTC.1		AACGCCCTTGTGAC	TATCACTGGCTAAC	GATCGAACCCTAAG	ATCTCAACGTGTAC	GCGACTCTGGTTAC	CTATGACTTGATGC
GAGGCAGAAGCGGA	AGCATGACCCGCTT	GTCCACACTCGATG	TTGAATGAGGATCT	ACCTGGCTAAACGA		GTAATAACAAGTAG	ACCCAAGAGTTCTT	GTCCACACTCGATG	TTGAATGAGGATCT	GGTGATACGGGACA	TGGAGACTGGGATG
TGCGATGAGTGTTG.1	GTTCAGGAGGTAAA	AAGGTCTGAGCGGA	AGCAAAGATACGAC	CGGAATTGATGTCG		ACGCTGCTAGAACA.1	CGAACATGACCATG	AAGGTCTGAGCGGA	AGCAAAGATACGAC	AAGTAACTAGCCAT	CTAGGTGACTGTAG
CCAAGAACGAACCT	AGCAAAGAGAATCC	AAGGCTACGGATTC	GGCGACTGGACGGA	TTCGGAGAGACGAG		GTGTATCTAACGAA	ATCGACGATTCCCG.1	AAGGCTACGGATTC	GGCGACTGGACGGA	TTAGTCTGAGCTCA	CATGGCCTGTAAGA
AATGATACAGAAGT	TTTCTACTGTTTGG	TACGCCACACGTTG.1	CAGCTCTGGCGTTA	TATCAGCTCGTTGA		GTTGAGTGGTCATG	CGGAATTGGGTACT	TACGCCACACGTTG.1	CAGCTCTGGCGTTA	ATGCAGTGCACTTT	GGCGGACTCTCCAC
AAATCCCTCTGCTC	ACAATTGATGGAAA.1	TGGGTATGTTTGGG	GTACGTGATCTCAT	CTCGCATGAGATCC		ATAGCTCTTGTCGA	CCCTGAACGTAAAG	TGGGTATGTTTGGG	GTACGTGATCTCAT	TTAGACCTCAGGAG	CCATAGGATCTGGA
CCAATGGAATTCTC	ACGCGGTGAGTAGA	GGTAAAGACGGAGA	CTATAAGACGTGTA	TACTGTTGTGCCCT		CAGTGATGATCACG	AAATTGACGACGGA	GGTAAAGACGGAGA	CTATAAGACGTGTA	GCGAAGGAAGGTCT	CCGACACTCCTTAT
TGCATGGATCAGAC	CGTAACGATACAGC	GCCTCATGGGTGGA	GTAGTCGACAGCTA	GGAGCGCTAAAAGC		CCAAGAACTGCACA	GGACAGGACCAAGT	GCCTCATGGGTGGA	GTAGTCGACAGCTA	CGACGTCTGATGAA	TGACGATGAGTCGT
TGTGAGACGCGAGA	ATCGCAGAGAAACA	GACAACTGACAGCT	GGAACACTATCAGC	AAACTTGATCAAGC		CAGCATGATGCCAA	AGGATAGATACGAC.1	GACAACTGACAGCT	GGAACACTATCAGC	GCGTAAACACGCTA	AGGGTTTGCACAAC
CAAAGCACCCCACT	TAGTCTTGAACCAC	GTTAAAACGCTACA	GGAGGATGTGCCCT	AGCGCCGATCGCAA		ACGTCAGATCTTTG	CATTTGTGATGCCA.1	GTTAAAACGCTACA	GGAGGATGTGCCCT	TGGAGACTCTTGTT	TATGTCTGCCTTGC
GAGGGCCTTATGGC	CCTTTAGAAGCAAA	GTTATGCTCTTCCG	AACACGTGGACAGG	TTGAATGACGAATC		ATCCTAACTTCTCA	TAAATCGAGTACCA	GTTATGCTCTTCCG	AACACGTGGACAGG	CTGAGCCTTCTCAT	GGATAGCTCTGGTA
AAATACTGCTCTAT	GCCGACGAATGGTC	ATTACCTGTGCACA.1	TTTCCAGACTGAGT	TTGATCTGCTTCCG		CCTAAACTTCCTCG	AATGATACTAGAGA	ATTACCTGTGCACA.1	TTTCCAGACTGAGT	CGTCGACTACGCAT	CGTGATGATCTGGA
TATCTGACGTAAAG	AGAGGTCTTCCTTA	CCAGATGACTCTTA	GGGCCAACCGTAAC	GAGTACACCTCTTA		GTCCAGCTATCACG	GGACCCGAGTCGAT	CCAGATGACTCTTA	GGGCCAACCGTAAC	GATACTCTCTGTTT	GAAGGGTGTCAAGC
TGAATAACTTCGTT	GAGGGTGACCATGA	CCCAAAGACACACA	CGATCCACTCCCAC	CCGTACACGTAGGG		TAACATGACCCACT	AGACTCGAGTCCTC	CCCAAAGACACACA	CGATCCACTCCCAC	GGCCCAGAGAAAGT	CATCGCTGTGCGTA
AGTTGTCTTGCACA	TCCCGAACATGCTG	CGGTACCTTGCAAC	CGCGGATGCGGAGA	AGAATTTGCCGTTC		ATACCTACGGCGAA	CTGACAGATTTGTC	CGGTACCTTGCAAC	CGCGGATGCGGAGA	GCTCACTGTAAGCC	TCTTGATGGTTGTG
CCCTGAACATTCGG	ACGCTCACTTTGCT	CCACGGGACGAACT	AGGACTTGACACTG	CACAATCTAAGGGC		CCAGACCTTTCCAT	ATATGCCTTACTTC	CCACGGGACGAACT	AGGACTTGACACTG	TACTACACGTAAAG	AGACACACTCGCAA
AGTCGAACTGTGAC	TGCAGATGATTCCT	GAGCTCCTCGCTAA	CTTTGATGGGATCT	CATGGCCTTTCTTG		GTATCTACTTAGGC	GCTAGATGTGGTAC	GAGCTCCTCGCTAA	CTTTGATGGGATCT	CTGGATGATGGCAT	TAGTTGCTGCCTTC
GCTCAAGATACTGG	TCGCACTGTCGACA	AGTACGTGGGGCAA	TAACATGAGCGTAT	TTACACACTTGGTG		GTCACCTGCATGAC	TCGATACTCGAGTT	AGTACGTGGGGCAA	TAACATGAGCGTAT	AGTTCTTGAACTGC	AAGTGGCTGAATGA.1
GATGCAACTCAAGC	GTGGTAACCAGGAG	ACGAGTACGCTCCT	TGACCGCTAGAAGT	GAGATAGACCCTCA		GCTCGACTGTTTGG	TCGACGCTTTCGCC	ACGAGTACGCTCCT	TGACCGCTAGAAGT	TTCGGAGAGAGATA	GCGGCAACCGTAAC
CAGGTAACGTAGCT	GGGCAAGAGTAGGG	CCCTGATGCTCTCG	GGCACTCTTTCCCG	GGTAGTACTCTCAT		AAATGTTGCGACTA.1	TCCACTCTTCGTAG	CCCTGATGCTCTCG	GGCACTCTTTCCCG	ATAATCGACGCCTT	GATGACACTGTCGA
ATCAAATGGCGTAT	CGAGTATGTGGTCA	TGAAGCACATCTTC	GGACCCGATAAGGA	ATGGGTACGACGTT		CCGAAAACGAGGCA	GGAGTTTGCAGTTG	TGAAGCACATCTTC	GGACCCGATAAGGA	GAAGTCTGCATTTC	ACAGTTCTCATGCA
AACCTACTACCTCC	GACATTCTAGAAGT	CTTGAACTACACGT	CGGATATGGTTGGT	AAGTCCGACTATGG		AGAGGTCTCGATAC	GTCAATCTAGGTTC	CTTGAACTACACGT	CGGATATGGTTGGT	GACCTCTGTCAGAC	CCCTTACTCTTTAC
CTACTCCTAACGAA	AATCTAGACTGATG	GGCAAGGATCTACT	CATAAAACAGAAGT	CTCAGCACTTTACC		GAGTCAACAGCGTT.1	TGCACAGACGGAGA	GGCAAGGATCTACT	CATAAAACAGAAGT	TCAATCACAACTGC	ACGGGAGAAAACAG
CCTTAATGTCTTAC	ACACGTGATTGGCA	CAGCGGACGCTCCT	TCATCCCTCCAATG	CTGTATACGCAGAG		CTTGTATGTCGTAG	CAATGGACCCCGTT	CAGCGGACGCTCCT	TCATCCCTCCAATG	CCACCATGAGTCGT	ATAGGCTGATTCTC
TCACTATGGCATCA	CAATTCACGATAGA.1	ACGATGACGCTCCT	GATATATGTGCCCT	TTGCATTGCTGTCC		AGGTGTTGCCACCT	CATGTTTGCCAAGT	ACGATGACGCTCCT	GATATATGTGCCCT	GGAGTTACGAGCTT	GAATGCACCCCACT
AAGAGATGCGCAAT	GAAGTAGAGGTGAG	AGAGTCTGGCAGAG	AGTACTCTTCCGTC	ACAAGCACACACTG		ATCAAATGTGACAC	GGAAGGTGCCTGTC.1	AGAGTCTGGCAGAG	AGTACTCTTCCGTC	GGAGGTGAAATGCC	ACGAAGCTTGATGC
GTAGCTGATCGATG	GCCTCAACAGTCTG.1	CGTACCACACTCAG	AGCATGACCCGCTT	CATTTCGACATGCA		AGGAACCTAATGCC	ACTGCCACACTCAG	CGTACCACACTCAG	AGCATGACCCGCTT	TCCCGATGTTTCTG	GTCGACCTCAAGCT
GAACCAACTTTCGT	GAGGTACTAGCGTT	TGAGTCGAGGGATG	GCCGGAACGAAGGC	GCCTACACTCACGA		GGGATTACTTCATC	TCCTATGATTTCTG	TGAGTCGAGGGATG	GCCGGAACGAAGGC	ACGCTGCTCTGAGT	GGTTGAACCAACCA
CTACGGCTGCTTAG	AGTCGCCTCTTCCG	TAAATCGAGTGTCA	GTTCAGGAGGTAAA	ATCTCAACTTTGGG		AAGCGTACTCATTC	TCAGGATGCCATAG	TAAATCGAGTGTCA	GTTCAGGAGGTAAA	GTTACGGAGCGATT	CGCTACACTAACGC
AGAGTGCTAACCGT	AATACCCTGAGCTT	AGGTACACTGTGAC	AGCAAAGAGAATCC	CATACTTGTGAGCT		CTTAGACTTTTGTC	ATAACATGGCGAAG	AGGTACACTGTGAC	AGCAAAGAGAATCC	CTTTGATGACTGTG	ATACCTTGGGACGA
TAGGCAACTAAGGA	CATCGGCTTCACGA	TAGTACCTAGGAGC	TTTCTACTGTTTGG	ATGGTGACCGTGAT		AGTTCTTGCCCAAA	GAAGATGAGAATAG	TAGTACCTAGGAGC	TTTCTACTGTTTGG	CCAGGTCTCACTTT	ACGAACTGGTTCTT
ATGCGATGCGGGAA	AGGGCCACCGATAC	CAGCTCTGCTTGGA	ACGCGGTGAGTAGA	ACAATTGAACAGCT		ATAGATACAGGGTG.1	GCCAACCTTCGCAA	CAGCTCTGCTTGGA	ACGCGGTGAGTAGA	CAGATGACACACAC	CGTCAAGATTTCTG
AACAAACTATCTTC	ACGCCTTGTACGAC	GCAAGACTTGGGAG	CGTAACGATACAGC	AAGTGGCTGTTAGC.1		CTCAGGCTCAGATC	GTGCTAGAGGAAAT	GCAAGACTTGGGAG	CGTAACGATACAGC	ATTAAGACAAAAGC	GGACCTCTTTCCGC
TATCCTGAGGGCAA.1	ACCCAAGATCCAGA	CGGCGAACTTGCAG	ATCGCAGAGAAACA	TATCTCGAGAGCAG		AGGCTAACTTCCAT	CAATTCTGTCTTTG	CGGCGAACTTGCAG	ATCGCAGAGAAACA	ATCGGAACTCCAAG	GGCCGAACATGTGC
TTCTTACTACACGT	ATGCAGACTTCATC	CGTAGCCTTCTATC	TAGTCTTGAACCAC	CATCTCCTAAGGTA		TAGAATACTGCCCT	GAGTCAACATGTGC	CGTAGCCTTCTATC	TAGTCTTGAACCAC	ACGCTGCTCTGTGA	TAGTAAACTCGATG
GCCTGACTACCGAT	CATTTCGACAAGCT	CTAATGCTTATTCC	CCTTTAGAAGCAAA	ACGGTCCTCATGCA		CAAGAAGACGAGAG	AGTCAGACGGTAAA	CTAATGCTTATTCC	CCTTTAGAAGCAAA	TTCGTATGTCAGAC	TCCTATGAGACGTT
ATCCAGGACTGTCC	ACCACCTGCATGCA	CAGAAGCTTCACGA	GCCGACGAATGGTC	AAGCGACTTCTTCA.1		GCCGTACTTCCTTA	GTCAACGAGTTCAG	CAGAAGCTTCACGA	GCCGACGAATGGTC	TGACCGCTTCGTTT	AGCGGGCTTTTGGG
GCAACCCTCTGCTC	TATGGGACATGTGC	GTATCACTGAGACG	AGAGGTCTTCCTTA	CGGACTCTCATTGG		ACTGGCCTATCGAC	GCTAGATGAGGTTC.1	GTATCACTGAGACG	AGAGGTCTTCCTTA	CCCTACGAGGCATT	CTTCACCTACCTCC.1
ACTGTGGAGGAACG	TGAGGACTAATGCC	TGGATGACATGCCA	GAGGGTGACCATGA	GGCCAGACCCTAAG		AGGGCCTGTTGCTT	GGAGAGACTGGGAG	TGGATGACATGCCA	GAGGGTGACCATGA	CCAAAGTGGGTAGG	GTCAACGATGTGGT
ACCTGAGAGAACCT	CAGCTAGACAGGAG	CGCACTTGCAGAAA	TCCCGAACATGCTG	AGAATTTGGTAGGG		ATTTAGGACTCAAG	CAAATATGCTGCTC	CGCACTTGCAGAAA	TCCCGAACATGCTG	GACGGCACACCGAT	GCATCAGATCCTGC
CTGCCAACTCGTAG	GCCGTACTACGGAG	ATGATATGCAGATC	ACGCTCACTTTGCT	ATGCTTTGCCCGTT		TAAGTCCTCACCAA	AAATTCGAGGTGGA	ATGATATGCAGATC	ACGCTCACTTTGCT	TACATCACGCATAC	TCGCACACAGCATC
AGATCGTGGCCAAT	CAAGACTGATGCTG	TATGTCTGACTGTG	TGCAGATGATTCCT	CTGAAGACCTCTAT		CGGATATGTTCACT	ATTTGCACAGTAGA	TATGTCTGACTGTG	TGCAGATGATTCCT	TTAGGGTGACACCA	GGACGCTGCTCATT.1
GCACTGCTTCCCAC	AGAAACGATGATGC	AGGCAGGACGGGAA	TCGCACTGTCGACA	CGGCCAGACGAACT		GTCTAGGACAGTTG.2	ACAACCGACAACCA	AGGCAGGACGGGAA	TCGCACTGTCGACA	CGAAGTACTAACCG	ATACCTACCTTGGA.1
ACAGTGACCAATCG	TATGAATGCCGCTT	ATCCTAACAAGAGT	GTGGTAACCAGGAG	ACCCGTTGCGTACA		ATTCAGCTGTGTCA	CGGTCACTACTACG	ATCCTAACAAGAGT	GTGGTAACCAGGAG	CGGTCACTAGAAGT	ACTTTGTGCGTAGT
ATGCGATGTACGAC	AAGTGCACCTCTAT	TCTAAGCTCATGGT	GACATTCTAGAAGT	CATTACACGTAGGG		GCAGGGCTCTCGAA	TTCACAACGGTCAT	TCTAAGCTCATGGT	GACATTCTAGAAGT	CCAGCGGAAACTGC.1	ATCGCGCTCCTTCG
ACTTCTGAGAGCAG	GAGATGCTTTCCGC	AACTGTCTTCCTAT	CAATTCACGATAGA.1	CGCGATCTCTCTTA		ATGCGATGATCGAC	GGCGGACTCCCAAA	AACTGTCTTCCTAT	CAATTCACGATAGA.1	ACGTCAGACTCTTA	AGAGAAACTGACTG
AGAGATGACCCTTG	ATACGGACGGCATT	CCCTACGATCAGTG	GAAGTAGAGGTGAG	TGAAGCACGAGCAG		AATATCGACTGTGA	ATACCTACATCTCT	CCCTACGATCAGTG	GAAGTAGAGGTGAG	ACGAACTGTCTCGC	CGGGACTGTATCGG
GGACGCACCCTGTC	AGAACAGATGAACC	GCTACGCTAGTGTC.1	GCCTCAACAGTCTG.1	GCCATGCTCTCTCG		GTTAGTCTACTCTT	ACACATCTGGGAGT	GCTACGCTAGTGTC.1	GCCTCAACAGTCTG.1	ATGTTAGATCCAAG	TGTAGTCTCGTAAC
AGGAACCTTCGTAG	GTATCACTCTTGCC	ATCGACGAGCTTCC	GAGGTACTAGCGTT	ACATACCTTTGCGA		GGATACTGTGAGCT	ATTAAGACACAGCT	ATCGACGAGCTTCC	GAGGTACTAGCGTT	GAGGTACTGCCTTC	CCTTCACTAAGGGC
CTATCATGTGTCTT	AGCGCCGACTCCAC.1	TGCAAGACTGCCAA	AGTCGCCTCTTCCG	AGCATCGATTCTCA		TAAATGTGTTCTGT	ACCGAAACCCTTGC	TGCAAGACTGCCAA	AGTCGCCTCTTCCG	ACCCACTGAGCCTA	GCGTATGAAGCTCA
TAGGTGACTGGTAC	CTATACTGTTTGTC	CATGTTTGGTAAAG	AATACCCTGAGCTT	GCACCTTGAGCTCA		GCCACGGATATTCC	TTACAGCTACGACT	CATGTTTGGTAAAG	AATACCCTGAGCTT	CTTACTGAAGTCGT	CGGACCGAGTACAC
GACTACGATAAAGG	CAAATATGCACTTT	AGGTGTTGCCCACT	CATCGGCTTCACGA	CTGAAGTGAGCGTT		GGTGGAGATATGGC	TGCTAGGATTCATC	AGGTGTTGCCCACT	CATCGGCTTCACGA	ACAGGTACCTTGCC	AAATTGACGCGATT
CAACGAACGTCTAG.1	GGGAAGACTAGCGT	ATTATGGAAGACTC	AGGGCCACCGATAC	TACGCCACCTACTT		ACAAATTGCAAAGA	GTAGGTACCCGCTT	ATTATGGAAGACTC	AGGGCCACCGATAC	ACCTATTGTCATTC	CACAGCCTGGGAGT
AAGGTGCTACACCA	AGTCGCCTGGTATC	TTCAGTTGCAGAAA	ACGCCTTGTACGAC	CTTGAACTGCGAAG		TAGTCTTGTACTCT	TAAGTCCTGATACC	TTCAGTTGCAGAAA	ACGCCTTGTACGAC	CGTGATGAGGAACG	GAGCGGCTAAACAG
CTATTGACGGACTT	TGTATCTGTTCAGG	GTATTCACTGCTCC	ACCCAAGATCCAGA	ACAGCAACCTCTTA		GCGCGATGAGGTTC	GCACCTACCCGTTC	GTATTCACTGCTCC	ACCCAAGATCCAGA	TCTAACACAAGTAG	GGCCGATGCCAATG
CTCGAGCTAGGAGC	TTGTACACCGAGAG	AGCTCGCTGACGAG	ATGCCAGAGGTTTG	TACGATCTTTATCC		CCCAAAGAAGCCTA	TGGTCAGAATCTTC.1	AGCTCGCTGACGAG	ATGCCAGAGGTTTG	GTCTAACTCTTGGA	GCTCACTGAGCCTA
ACTTGTACCTTGAG	GTTACGGAGATACC	GGTATCGAGTTTGG	ATGCAGACTTCATC	GTGTACGAGGCAAG		TTGTCATGATTCTC	CCCAACTGGTAAGA	GGTATCGAGTTTGG	ATGCAGACTTCATC	CGCACGGAGTTACG	GAACCAACTTACCT
CTGATTTGGACACT	TACGCAGAGCAGTT	AGAATTTGAATCGC	CATTTCGACAAGCT	CAATTCTGCCTTTA		TCAATAGAGAGCTT	AACGCCCTTGTGAC	AGAATTTGAATCGC	CATTTCGACAAGCT	ACCCAAGACACTCC	CAGGTAACGTATGC
AGCTTACTCCCACT	TCCCACGAGTTGTG	TTAGGTCTCACAAC	TATGGGACATGTGC	CACAACGAACGGAG		GCGAAGGAGGAGTG	GTAATAACAAGTAG	TTAGGTCTCACAAC	TATGGGACATGTGC	TGCAACGAAAGTAG	ACTATCACTAAGGA
ACCTGGCTGGTGGA	TTAGGGACAGCACT	CTGTAACTGGTGAG	TGAGGACTAATGCC	TACCGGCTCGAATC		AGCAAAGAGGTTCA	ACGCTGCTAGAACA.1	CTGTAACTGGTGAG	TGAGGACTAATGCC	TACTCTGAAAGTGA	CAGAAGCTGTTCTT
CCTTAATGCTTGAG	ATGTACCTGCTATG	GGTACTGAAGGGTG	CAGCTAGACAGGAG	ATGTTCACTTACTC		TCTATGTGATTTCC	GTGTATCTAACGAA	GGTACTGAAGGGTG	CAGCTAGACAGGAG	GCCTAGCTATTCCT	CTCCTACTCATTCT
TCTTGATGCGTCTC	TAGGCTGAACGCAT	TATGGTCTAACGAA	GCCGTACTACGGAG	CTCAGCACGCGAGA		ACATACCTGAAACA	GTTGAGTGGTCATG	TATGGTCTAACGAA	GCCGTACTACGGAG	CCCTAGTGTGAACC	TTCACCCTGGTATC
TAACTCACCGAATC	GAGATGCTCTTAGG	ACCCTCGAGTGCAT	CAAGACTGATGCTG	GATGCAACAGAGGC		CTAGTTTGAAGTGA	ATAGCTCTTGTCGA	ACCCTCGAGTGCAT	CAAGACTGATGCTG	TCGCACTGCGAGTT	TCATGTACTGTCAG
TACATCACCTCCAC	GGAATCTGTCCTTA.1	AGCTCGCTTGACCA	AGAAACGATGATGC	ACTGCCTGAGCATC		CACAATCTATGCTG	CAGTGATGATCACG	AGCTCGCTTGACCA	AGAAACGATGATGC	ACAATAACTGGGAG.1	GACCTCACTCGTGA
ATATACGATGGAAA	ACACGTGACAACCA	GCTACCTGGGGATG	TATGAATGCCGCTT	CGCTCATGAGTTCG		CAGCTCACAAGTAG	CCAAGAACTGCACA	GCTACCTGGGGATG	TATGAATGCCGCTT	GAGTACACCACCAA	TAAAGTTGCTGCAA.1
ACAATTGATGCGTA	TATGGTCTTACGAC	GAAGGTCTACAGTC	AAGTGCACCTCTAT	GTGAGGGAAGAATG.1		CATGCGCTGGAGCA	CAGCATGATGCCAA	GAAGGTCTACAGTC	AAGTGCACCTCTAT	ACCACAGACTGAAC.1	ACGATTCTATGCTG.1
ACGTTGGAGGACGA	CCTTTAGATGCTGA	CAACAGACCACCAA	GAGATGCTTTCCGC	ATCCATACTCTCAT		ACTTGACTTGCCCT.1	ACGTCAGATCTTTG	CAACAGACCACCAA	GAGATGCTTTCCGC	CACAACGAGTCTGA	ATCCTAACCAACTG
GTGTAGTGGCCTTC	TTCAAGCTTTCGTT.1	TTGACACTTGGTAC	ATACGGACGGCATT	CCCTCAGATCAGTG		AGAGAATGTGCTGA	CCTAAACTTCCTCG	TTGACACTTGGTAC	ATACGGACGGCATT	ACGATCGATCTTAC	CCTGAGCTATCTCT
GAACCTGATAGACC	CAGCACCTGTAAGA	GGTATCGACCTATT	TTATGGCTGTATCG	CTAACGGAGCGAAG		CGCAGGACTGTGGT	GTCCAGCTATCACG	GGTATCGACCTATT	TTATGGCTGTATCG	ATAGGAGAAAGAAC	TGGTACGATGAACC
AATTACGACTTAGG.1	GGTACTGAAGAATG.1	ACACGAACTAGCGT	GTATCACTCTTGCC	GGATTTCTTTGTGG		CTGCGACTCGACAT	TAACATGACCCACT	ACACGAACTAGCGT	GTATCACTCTTGCC	TCTAACTGATGCTG	TCACCCGACATTCT
AACGTCGAGAGGCA	GAGTAAGACTAGAC	GAAGCGGATGACAC.1	AGCGCCGACTCCAC.1	ATATGAACCCCTTG		ACAAATTGAAACGA	ATACCTACGGCGAA	GAAGCGGATGACAC.1	AGCGCCGACTCCAC.1	GAAGTAGACGTACA	CCTAGAGAAAGGTA
GCAGTTGAGAGAGC	ACTGTTACTTCTGT	CCTCGAACGCGATT	CTATACTGTTTGTC	TCTAAGCTTGGTGT		CACTTAACGTTGTG	CCAGACCTTTCCAT	CCTCGAACGCGATT	CTATACTGTTTGTC	GACCTAGAAGAGGC	CACAGAACCCATAG.1
AGCCGGTGCCTACC	GCAATTCTTACTTC	GGAGTTTGGGTCAT	CAAATATGCACTTT	TGCCGACTCTTGAG		CAGACCCTGGATTC	GTATCTACTTAGGC	GGAGTTTGGGTCAT	CAAATATGCACTTT	TCATTGACTTTACC	GGATTGTGTACTTC
AAGTATACAGTCTG.1	TAGGACTGAGTCAC	AAATCCCTGGATTC	GGGAAGACTAGCGT	CTTTGATGTTGAGC		TACTAAGAATGTGC.1	GTCACCTGCATGAC	AAATCCCTGGATTC	GGGAAGACTAGCGT	GTTGTACTGGGACA	ACAGTCGACTTGGA
TAGCCGCTCCTTCG	GTAGTGACGTTGAC	CAATCGGAACAGCT	AGTCGCCTGGTATC	GTTGACGAAGCACT		GCAGTCCTTTGGTG	GCTCGACTGTTTGG	CAATCGGAACAGCT	AGTCGCCTGGTATC	GCTCACTGCGAACT	GACGGCACTGGTCA
TCCACGTGCCTTTA	ATCCGCACCTGGAT	CAAATATGACCTGA	TGTATCTGTTCAGG	GACGTCCTTCCGTC		GAAAGATGCATCAG	AAATGTTGCGACTA.1	CAAATATGACCTGA	TGTATCTGTTCAGG	CATCATACCTGTAG	GACATTCTTTACTC
AAAGGCCTTTCACT	GTATTCACTGAAGA	ACGAAGCTACCAGT	TACGCAGAGCAGTT	TGCCGACTTGACAC		GCGCGAACAGTAGA	CCGAAAACGAGGCA	ACGAAGCTACCAGT	TACGCAGAGCAGTT	ACACGTGACCGTTC	GCTTGAGATCGCTC
TGACTGGAGAATAG	TAGTATGAAACGAA	CAGCTCACACGCAT	TCCCACGAGTTGTG	TGACGATGCGTTGA		TCAGCAGATGTGCA	AGAGGTCTCGATAC	CAGCTCACACGCAT	TCCCACGAGTTGTG	AAGAGATGCCCGTT	AGCGCCGATTCGTT.1
GGAATGCTATTCTC	AATATCGAGAGATA	AGACTGACATGGTC	ACCAGTGACAGTTG	GTATGGTGTTCCGC		AGAATACTTCCGTC	GAGTCAACAGCGTT.1	AGACTGACATGGTC	ACCAGTGACAGTTG	TAGATCCTGCAAGG	AAGCAAGACGCCTT
CCCAGTTGCGTCTC	AGAGAATGGAACTC	CCATCGTGTCCTGC	TTAGGGACAGCACT	AAAGATCTGTGTTG		ACGTAGACGAACCT.1	CTTGTATGTCGTAG	CCATCGTGTCCTGC	TTAGGGACAGCACT	TTGCATTGGCGGAA	ATCACACTGGGCAA
ATGACGTGTTGAGC	CTGACAGACGTAGT	CCAGATGAAGCCTA	ATGTACCTGCTATG	GAGCGCACCATTGG		ACGTTGGAGTTAGC	AGGTGTTGCCACCT	CCAGATGAAGCCTA	ATGTACCTGCTATG	TAATCCACCTACCC	TAGATCCTTCTTAC
TCGCCATGGCGATT	TGCCACTGCAGGAG	ATTTCTCTCACTTT	TAGGCTGAACGCAT	ATGACGTGGGTAGG		GCGCGAACCCTAAG	ATCAAATGTGACAC	ATTTCTCTCACTTT	TAGGCTGAACGCAT	GACCCTACCTACGA	ACTCGAGATCGTTT.1
ATGAGAGAATCACG	ACTACTACGACACT	AGGGAGTGTGGTCA	GAGATGCTCTTAGG	CATCCCGAACACCA		CCATCGTGCCCTCA	AGGAACCTAATGCC	AGGGAGTGTGGTCA	GAGATGCTCTTAGG	ATTAAGACCCGCTT	AAATGTTGAGCGTT
CTTCATGAAGCCAT	TCTATGTGTATCGG	CATTAGCTAGCGGA	GGAATCTGTCCTTA.1	CCCTGATGCGTGAT		GCACGGACGGACTT	GGGATTACTTCATC	CATTAGCTAGCGGA	GGAATCTGTCCTTA.1	GAGTGACTACTAGC	GATGCATGACGCAT
CACTTATGCTAGTG	CTCCATCTGACGGA	ACACAGACGACGTT	ACACGTGACAACCA	CAAATTGACGCTAA		AGCCAATGTTCACT	CTTAGACTTTTGTC	ACACAGACGACGTT	ACACGTGACAACCA	CAGACCCTTCCCGT	GCACCTTGATCTTC
TCAGTACTTGGCAT	GGGATTACCGCTAA	GAAGCGGACGAACT	TATGGTCTTACGAC	TTCGATTGGAGGTG		AACTGTCTCCCTAC	AGTTCTTGCCCAAA	GAAGCGGACGAACT	TATGGTCTTACGAC	AATTGTGATTTCTG	AGTCAGACTCTCTA
CAGCGTCTCATTGG	CATCGGCTCTTCGC	TCACCCGACCGAAT	CCTTTAGATGCTGA	ACGCGGTGGAACCT		TACGCAGAATCACG.1	ATAGATACAGGGTG.1	TCACCCGACCGAAT	CCTTTAGATGCTGA	ATGCCGCTGTACAC	GCACCTACTTCTGT
CTTAACACTTTCGT.1	CGTCGACTAGTCTG	TCGACGCTGGAGTG.1	TTCAAGCTTTCGTT.1			ACTTAAGACCAGTA	CTCAGGCTCAGATC	TCGACGCTGGAGTG.1	TTCAAGCTTTCGTT.1	TTCATGTGGTCGAT	GGCCGAACGTCAAC.1
TGAAGCTGAGTACC	CTAGAGACGGGACA	CTATTGACAAGAAC	GTAGTGACCCGCTT			CAGACAACCATTGG	AGGCTAACTTCCAT	CTATTGACAAGAAC	GTAGTGACCCGCTT	AACATTGATGAGCT	ACTTGACTGCGAGA.1
CTCCATCTAAGGTA	GTTGGATGTCTCAT	AGCGGGCTTAGCCA	CAGCACCTGTAAGA			AGTGTTCTCCGATA	TAGAATACTGCCCT	AGCGGGCTTAGCCA	CAGCACCTGTAAGA	CGCTAAGAACACTG	TTGTAGCTCCAGTA
CCGCTATGCCATAG	CATGTTACCCTTTA	CTAGTTTGTAAAGG	GGTACTGAAGAATG.1			AGCATGACTACTTC	CAAGAAGACGAGAG	CTAGTTTGTAAAGG	GGTACTGAAGAATG.1	TGGCAATGTGCTTT	GTATGGTGACTACG
CACGGGACTGGTTG	CTACTATGAAACAG	CCCACATGCTGGTA	GAGTAAGACTAGAC			CACAACGATGGGAG	GCCGTACTTCCTTA	CCCACATGCTGGTA	GAGTAAGACTAGAC	GGACCCGATGTCGA	GTGCCACTGGTACT
CGACTCTGAAAGCA	CATTGGGACTCGAA	CCACTTCTTGGTCA	ACTGTTACTTCTGT			CCCACATGCACAAC	ACTGGCCTATCGAC	CCACTTCTTGGTCA	ACTGTTACTTCTGT	TAGGTGTGGCATCA	CAATGGACCCCTAC
CATGAGACGCATCA	CGTCCAACTCTTAC	ATGATATGCACTAG	GCAATTCTTACTTC			TCCGAGCTCTGCAA	AGGGCCTGTTGCTT	ATGATATGCACTAG	GCAATTCTTACTTC	ACAGTGACTGCCCT	AGTCGCCTCTACTT
TAACACCTTGTGCA	CATTACACAGGTTC	CAATTCACCAGGAG	TAGGACTGAGTCAC			TGGACCCTACACCA	ATTTAGGACTCAAG	CAATTCACCAGGAG	TAGGACTGAGTCAC	CTACTCCTACGACT	CATAACCTTAAAGG
ATCTTTCTAAAGTG	CCTCGAACCTCAAG	TGTCAGGAGGTCAT	ACGGTATGTTCCGC			ATCGGTGACGAATC	TAAGTCCTCACCAA	TGTCAGGAGGTCAT	ACGGTATGTTCCGC	AGGACACTTGAGGG	TTTGACTGGAGGTG
AGTCGCCTACCCAA	CAATGGACGGAACG	TTGTACACGTGTTG	GTAGTGACGTTGAC			ATGAAGGAGTATGC	CGGATATGTTCACT	TTGTACACGTGTTG	GTAGTGACGTTGAC	CCACCATGTAGAAG	ACGTGCCTCGGAGA
TAAGTAACACTAGC	ATACACCTATTCCT	GAGCATACGAACCT	ATCCGCACCTGGAT			TACATAGAGGATTC	GTCTAGGACAGTTG.2	GAGCATACGAACCT	ATCCGCACCTGGAT	ACGACAACTCCAAG	GGAAGGTGCTAAGC
TGCAACGAGACGGA	CCGACTACAGAGAT	TCGATTTGGCTACA	GTATTCACTGAAGA			TTCGTATGACGCTA	ATTCAGCTGTGTCA	TCGATTTGGCTACA	GTATTCACTGAAGA	TAAATGTGTACGCA	CCGATAGATTTGCT
GTTTAAGATTCCCG	GACCCTACGTTGAC	CCTGACTGTGATGC	TAGTATGAAACGAA			CTCGAAGAGAAAGT.1	GCAGGGCTCTCGAA	CCTGACTGTGATGC	TAGTATGAAACGAA	CTATGACTTCCTGC	GGACCTCTAGTACC
GTTTAAGATAGTCG	GCTAGATGAGACTC	CCAGTCTGGCTGAT	AATATCGAGAGATA			GTGCAAACCGTGAT	ATGCGATGATCGAC	CCAGTCTGGCTGAT	AATATCGAGAGATA	AGCTTTACACTGTG	CATTTGACGCTAAC
GAAAGATGTTCTGT	ACTGTTACTGCATG	TTATGGCTGTTCTT	AGAGAATGGAACTC			CATACTTGGAGACG	AATATCGACTGTGA	TTATGGCTGTTCTT	AGAGAATGGAACTC	TGTTAAGAAGGTCT	AGAGATGAACGACT
TCCATCCTACTTTC	GAATGCACCCTTCG	AATATCGAAAAGTG	TGCCACTGCAGGAG			ACGGAGGAGCTGTA	GTTAGTCTACTCTT	AATATCGAAAAGTG	TGCCACTGCAGGAG	ACGGTAACTGCACA	TCGATTTGTATTCC
TCCGAAGAGGGCAA	GCGCACGATTTCAC	AAGTTCCTCGCTAA	CTCCATCTGACGGA			GATGACACGGAAAT	GGATACTGTGAGCT	AAGTTCCTCGCTAA	CTCCATCTGACGGA	ACGTCCTGGTGTTG	AAAGCCTGGTGTTG
TACGAGTGGAGAGC	CATCGCTGCGTTAG	AAAGCCTGAAGTAG	GGGATTACCGCTAA			AGGTTCGATCGCAA	TAAATGTGTTCTGT	AAAGCCTGAAGTAG	GGGATTACCGCTAA	TTAGGGACTCCTTA	CTAACACTAGTACC
CTGCCAACGGCATT	AAAGACGATGGTAC	CTGTGAGATCTCCG	CATCGGCTCTTCGC			ATGAAACTTGTAGC	GCCACGGATATTCC	CTGTGAGATCTCCG	CATCGGCTCTTCGC	CGTCGACTTGCCAA	GTGACAACACGTAC
ATAGATTGACCTCC	CACTATACCCCTCA	ATCTCAACGTGTAC	CGTCGACTAGTCTG			GGCTCACTATGACC	GGTGGAGATATGGC	ATCTCAACGTGTAC	CGTCGACTAGTCTG	GTTGAGTGCGTTAG	GTAGGTACAATCGC
GATAAGGAATGCTG.1	TGACGCCTCTGAGT	TTGAATGAGGATCT	CTAGAGACGGGACA			CGCATAGATGGTGT	ACAAATTGCAAAGA	TTGAATGAGGATCT	CTAGAGACGGGACA	TCCTACCTTGGAGG	CGGACCGACTATGG
AGTACGTGTCGACA.1	AGTAGGCTGTGCTA	AGCAAAGATACGAC	CATGTTACCCTTTA			ACATCACTTGCTGA	TAGTCTTGTACTCT	AGCAAAGATACGAC	CATGTTACCCTTTA	ACGTCAGATATTCC	CAATTCACAACCGT
TGCGTAGATGACCA	ATTCGGGAAGTACC	GGCGACTGGACGGA	CTACTATGAAACAG			ATCTGACTAGAATG	GCGCGATGAGGTTC	GGCGACTGGACGGA	CTACTATGAAACAG	TCAGTACTTGCTAG	CATGGATGTGGGAG
CATTGTTGTACGAC	TAGAGCACAACAGA	CAGCTCTGGCGTTA	CATTGGGACTCGAA			ACCCGTTGCCATGA	CCCAAAGAAGCCTA	CAGCTCTGGCGTTA	CATTGGGACTCGAA	AACCGATGGCGTAT	AGGTGTTGATCAGC
ATACCTACTGAACC	TTCACAACGTGAGG	GTACGTGATCTCAT	CGTCCAACTCTTAC			AGTCGAACACTAGC	TTGTCATGATTCTC	GTACGTGATCTCAT	CGTCCAACTCTTAC	ATAGCTCTTCCTTA	AATGATACTGAGGG.1
GTAGCTGAACGTTG	TGGATCGATCGTGA	CTATAAGACGTGTA	GGAGACGATAACGC			TTGGAGACACCTAG	TCAATAGAGAGCTT	CTATAAGACGTGTA	GGAGACGATAACGC	AATACTGACGGTAT	CATAAATGCTCATT
ATCCGCACCTGTTT	CTAATAGACCATGA	GTAGTCGACAGCTA	CATTACACAGGTTC			ATCACTTGAGTGCT	GCGAAGGAGGAGTG	GTAGTCGACAGCTA	CATTACACAGGTTC	AGGTTCGAGGATTC	AGTTTGCTTTTCAC
GAGTCAACTGTTCT	CCAGTGCTAGATGA	GGAACACTATCAGC	CCTCGAACCTCAAG			GCAGCGTGGAATCC	TCTATGTGATTTCC	GGAACACTATCAGC	CCTCGAACCTCAAG	ACACCAGACGAACT	AATCTCTGTTGGTG
AACTACCTGAGAGC	AATAGGGAATTGGC	GGAGGATGTGCCCT	CAATGGACGGAACG			GTGTATCTAAAAGC	ACATACCTGAAACA	GGAGGATGTGCCCT	CAATGGACGGAACG	AGCTTTACTATCTC	AACGGTTGCAGTTG.1
CATCCCGACAACCA	GGGAACGATGACCA	AACACGTGGACAGG	CCGACTACAGAGAT			CGCGATCTAGTCTG	CTAGTTTGAAGTGA	AACACGTGGACAGG	CCGACTACAGAGAT	ACTCCTCTCCGTAA	GTAACGTGGTCTAG
TGATCGGATATGGC	GATGCATGAGAAGT	TTTCCAGACTGAGT	GACCCTACGTTGAC			TGTTACTGAACAGA	CACAATCTATGCTG	TTTCCAGACTGAGT	GACCCTACGTTGAC	ATATGCCTACCAGT.1	CATTTGACTCGCAA
ACGTGCCTTCCCGT	ACTGTGGATACTCT.1	GGGCCAACCGTAAC	ACTGTTACTGCATG			TAGAATACCTGTAG	CAGCTCACAAGTAG	GGGCCAACCGTAAC	ACTGTTACTGCATG	CCTATTGATTTCTG	ACTACTACTTCGCC
CATTGTACATGGTC	AACACTCTTCAGGT	CGATCCACTCCCAC	GAATGCACCCTTCG			TGTCAGGAGCAGAG	CATGCGCTGGAGCA	CGATCCACTCCCAC	GAATGCACCCTTCG	CTATTGACCATTGG	TTTCCAGAGTCATG
GTGTCAGAAGATCC	CGTCCAACTGGAGG	CGCGGATGCGGAGA	GCGCACGATTTCAC			TGATCGGATGCCCT.1	ACTTGACTTGCCCT.1	CGCGGATGCGGAGA	GCGCACGATTTCAC	GACCTCACAGAATG	CCCATGTGTGCTGA.1
AGATATTGAGACTC	GTAGGTACCTACTT	CAACTTTGGTTGCA	ATGTAAACCGTGAT			GGCTAATGCTGCAA.1	AGAGAATGTGCTGA	CAACTTTGGTTGCA	ATGTAAACCGTGAT	ACCCAGCTCGTGAT	AAGACAGACCTTGC.1
AAGTAACTATTTCC	GGAGTTACATCGGT	CTTCACCTAGGTTC	CATCGCTGCGTTAG			GTAGCATGTAGCCA.1	CGCAGGACTGTGGT	CTTCACCTAGGTTC	CATCGCTGCGTTAG	TGTACTTGCTTCTA	AGGTGTTGAGCTAC
TAAAGTTGCGGGAA	TATGAATGGATGAA	AGGACTTGACACTG	CACTATACCCCTCA			AGGGTGGAAGCGGA	CTGCGACTCGACAT	AGGACTTGACACTG	CACTATACCCCTCA	CAAGCCCTACACTG	TCTAGACTTAGAGA
ACGCCGGAGGAAAT	GTCAACGAGTGTTG	CTTTGATGGGATCT	TGACGCCTCTGAGT			CACTTAACTTCCGC	ACAAATTGAAACGA	CTTTGATGGGATCT	TGACGCCTCTGAGT	TCTATGTGCTGAGT	GCTATACTGAACCT
CAATATGAAACCGT	AGTCGCCTAGCACT	AGAGTCACTAAGCC	GAAAGATGGAACTC			GACGAGGAAGGGTG	CACTTAACGTTGTG	AGAGTCACTAAGCC	GAAAGATGGAACTC	CCCTTACTTCCCGT	TCCCACGAGAAACA
GTTAAAACAATCGC	GTTATAGAAAGAAC	TAACATGAGCGTAT	AGTAGGCTGTGCTA			GAAGATGATAGACC	CAGACCCTGGATTC	TAACATGAGCGTAT	AGTAGGCTGTGCTA	CTTACATGTCTGGA	TGTCAGGAGTCTGA
TAGATTGATCGCAA	TTCAGTACGTCAAC	TGACCGCTAGAAGT	ATTCGGGAAGTACC			GCACGGTGCAAGCT.1	TACTAAGAATGTGC.1	TGACCGCTAGAAGT	ATTCGGGAAGTACC	GCATTGGATGATGC	ACCCAAGAGGTGGA
GAGATAGAGTGCAT	CGGGACTGTGCCCT	GGCACTCTTTCCCG	TAGAGCACAACAGA			TTGACACTTACGAC	GCAGTCCTTTGGTG	GGCACTCTTTCCCG	TAGAGCACAACAGA	GTGAGGGACGTGTA	GCGTAAACAGTACC
GTTAAAACTGTGGT	CGGTCACTCTGGTA	GGACCCGATAAGGA	TTCACAACGTGAGG			TATCCAACGAACTC	GAAAGATGCATCAG	GGACCCGATAAGGA	TTCACAACGTGAGG	GCTATACTAGCGTT	ATTCTGACCCCTCA
ACTGTTACCTGCAA	AAGTAACTGGTAGG	CGGATATGGTTGGT	TATAGATGACGTTG			ACAGACACCTATGG	GCGCGAACAGTAGA	CGGATATGGTTGGT	TATAGATGACGTTG	ACCCAGCTTCACCC	TAGGGACTAAGAGT
ATTGATGAGACGTT	GACTTTACCTAGTG	CATAAAACAGAAGT	ACAACCGATCCGAA			CCGCGAGATCATTC	TCAGCAGATGTGCA	CATAAAACAGAAGT	ACAACCGATCCGAA	AGTAATTGTGCCCT	GAAACAGATCTACT.1
TCACTATGGGATTC	TTATCCGACTAGTG	TCATCCCTCCAATG	TGGATCGATCGTGA			ACGGATTGCAACTG	AGAATACTTCCGTC	TCATCCCTCCAATG	TGGATCGATCGTGA	CACCGTACCAGAGG	CCCTGAACGTGTCA
CGACAAACTTCACT	ATTTAGGATGAAGA	GATATATGTGCCCT	CTAATAGACCATGA			CGGTCACTATTGGC	ACGTAGACGAACCT.1	GATATATGTGCCCT	CTAATAGACCATGA	AGTCGCCTCCAAGT	ATAAACACGGAGTG
CGCTACTGTCAGGT	CTTCATGAACGGTT	AGTACTCTTCCGTC	GTGATTCTTTTCGT			ATGCAGACTCCTAT	ACGTTGGAGTTAGC	AGTACTCTTCCGTC	GTGATTCTTTTCGT	GAGGTTTGTAGACC	ACGCTCACGAACTC
AGGCAACTAGTACC	AGCTGCCTGGTACT	AGCATGACCCGCTT	CCAGTGCTAGATGA			TATACCACCTGTCC	GCGCGAACCCTAAG	AGCATGACCCGCTT	CCAGTGCTAGATGA	AAGCCTGATTTGCT	TGCAGATGCCACCT
AACTGTCTAGAGAT	GACACTGAATCACG	GCCGGAACGAAGGC	AATAGGGAATTGGC			CCGTAAGACTCGCT	CCATCGTGCCCTCA	GCCGGAACGAAGGC	AATAGGGAATTGGC	TCCGGACTCTGAGT	TGATATGAACACTG
TAAGGCTGCATTGG	ACAAGCACCATTGG	GTTCAGGAGGTAAA	GGGAACGATGACCA			ATACCGGACTATTC	GCACGGACGGACTT	GTTCAGGAGGTAAA	GGGAACGATGACCA	GAACCTGACCCACT	GGGTAACTTTTACC
ATCTCAACAGCATC	CAATTCACACGTTG	AGCAAAGAGAATCC	GATGCATGAGAAGT			CTTCTAGAAGGGTG	AGCCAATGTTCACT	AGCAAAGAGAATCC	GATGCATGAGAAGT	CTGTATACCCTTGC	TAGAATACTTGACG
AGCGAACTTCCCAC	TGCAACGACTTAGG	TTTCTACTGTTTGG	ACTGTGGATACTCT.1			GTACTACTTATCTC	AACTGTCTCCCTAC	TTTCTACTGTTTGG	ACTGTGGATACTCT.1	CAGACTGATCTTAC	ATTCGGGATCGTAG
ACTATCACTTGTGG	GACTTTACAGAATG	ACGCGGTGAGTAGA	AACACTCTTCAGGT			GCGCATCTATTGGC	TACGCAGAATCACG.1	ACGCGGTGAGTAGA	AACACTCTTCAGGT	CCAGAAACACGGTT	CTCGCATGCCAGTA
CTAACTACCTGGTA	ACCACAGAATTCCT	CAAGACACTCGATG	CGTCCAACTGGAGG			ACAAATTGTGCCCT	ACTTAAGACCAGTA	CAAGACACTCGATG	CGTCCAACTGGAGG	ACCAACGACTAGTG	TTAGAATGTTGACG
GTCATACTACCCTC	ACGCCGGATGCTAG	CGTAACGATACAGC	GTAGGTACCTACTT			ACACCCTGTTGTCT	CAGACAACCATTGG	CGTAACGATACAGC	GTAGGTACCTACTT	TACTCCCTACACTG	ATCTTTCTGCTTCC
CAGTTGGAGTTGTG.1	GTCCAGCTCGTGTA	ATCGCAGAGAAACA	GGAGTTACATCGGT			AGACTTCTGAACTC	AGTGTTCTCCGATA	ATCGCAGAGAAACA	GGAGTTACATCGGT	ATGTTAGACTTCTA	ACGTCCTGCCCTCA
CCACCTGAGAAAGT	TAAAGACTAGGTTC	TAGTCTTGAACCAC	TATGAATGGATGAA			GCGGGACTGCGATT	AGCATGACTACTTC	TAGTCTTGAACCAC	TATGAATGGATGAA	CCGGTACTATCTTC	CAGCATGAGGAAGC
AACTACCTTTCGCC	TTTAGGCTGTCTGA	CCTTTAGAAGCAAA	GTCAACGAGTGTTG			GGACAACTTTCGGA	CCCACATGCACAAC	CCTTTAGAAGCAAA	GTCAACGAGTGTTG	AACCGCCTAATGCC	TGACACGACGTGTA
GCAGGGCTTGTCTT	AGCGATACACCAGT	GCCGACGAATGGTC	AGTCGCCTAGCACT			CCGGAGTGTTACCT	TCCGAGCTCTGCAA	GCCGACGAATGGTC	AGTCGCCTAGCACT	TTCAAGCTCGCATA	CAGCTAGAGTGAGG.1
CTGAATCTTTCAGG	AGGACTTGTTACTC	AGAGGTCTTCCTTA	GTTATAGAAAGAAC			TACCATTGTTGGTG	TGGACCCTACACCA	AGAGGTCTTCCTTA	GTTATAGAAAGAAC	CAGATCGAACAGCT	AGTGAAGACGTAAC
ACGTTGGATTCATC	ATCTTTCTACTAGC	GAGGGTGACCATGA	TTCAGTACGTCAAC			AGGGTGGAGCCAAT	ATCGGTGACGAATC	GAGGGTGACCATGA	TTCAGTACGTCAAC	TTCAGACTTGCATG	GAGGGAACCGTAGT
CAACAGACCTCTAT	CTACAACTCTCAAG	TCCCGAACATGCTG	CGGGACTGTGCCCT			GGCATATGTGGGAG	ATGAAGGAGTATGC	TCCCGAACATGCTG	CGGGACTGTGCCCT	CTCTAAACGTTCAG	TTGCTATGGTAGCT
TTCAAGCTGTTGGT	GTGGAGGATACTCT	ACGCTCACTTTGCT	CGGTCACTCTGGTA			CCCAAAGAATGCTG	TACATAGAGGATTC	ACGCTCACTTTGCT	CGGTCACTCTGGTA	TGGTTACTCATGAC	CTATTGTGCAGAAA
ATAATGACTTGACG	GAGTCAACCGATAC	TGCAGATGATTCCT	AAGTAACTGGTAGG			ACAATAACCTGAAC	TTCGTATGACGCTA	TGCAGATGATTCCT	AAGTAACTGGTAGG	GGGACCTGTCCTAT	TCTAACACGTGTCA
CCCAACACCTCATT	AAGCCAACGCTGAT	TCGCACTGTCGACA	GACTTTACCTAGTG			AATCTCTGCTCTCG	GTGCAAACCGTGAT	TCGCACTGTCGACA	GACTTTACCTAGTG	CCTGAGCTTTCGGA	AGCCGGACGTGCAT
GGACTATGCAGTTG	GTGAACACTCCAAG	GTGGTAACCAGGAG	TTATCCGACTAGTG			AAGTTATGGAGGAC	CATACTTGGAGACG	GTGGTAACCAGGAG	TTATCCGACTAGTG	CGGACTCTGATAAG	AATTCCTGTCCAAG
CCGGAGACGCATAC	GTCAATCTGAGACG	AGGTCTGAGTCTTT	ATTTAGGATGAAGA			CATTTCGAGCGAAG	ACGGAGGAGCTGTA	AGGTCTGAGTCTTT	ATTTAGGATGAAGA	ACGTAGACTTCCGC	ATAGCTCTAACAGA
ATCGCCTGCGACAT	GTCCACACTCCAAG	CGAGTATGTGGTCA	CTTCATGAACGGTT			GGCTCACTAAACGA	GATGACACGGAAAT	CGAGTATGTGGTCA	CTTCATGAACGGTT	GATCTTTGCCTCAC	GCGAGCACACCATG
CCGCTATGTGCAGT	ACTACGGACCCTAC	TGATTCACCCCTAC	AGCTGCCTGGTACT			TAGTGGTGTCTCCG	AGGTTCGATCGCAA	TGATTCACCCCTAC	AGCTGCCTGGTACT	GTACTACTACACTG	GTGATGACGAGACG
TGCACGCTTTGAGC	AAAGCAGACATGGT	GACATTCTAGAAGT	GACACTGAATCACG			ACACATCTTCAGGT	ATGAAACTTGTAGC	GACATTCTAGAAGT	GACACTGAATCACG	TGCACGCTGTAGCT	GCCACGGATCTCCG
TAACGTCTAGATCC	TACATAGACAGATC	ACACGTGATTGGCA	ACAAGCACCATTGG			AAGATGGACGTAAC	CGCATAGATGGTGT	ACACGTGATTGGCA	ACAAGCACCATTGG	GGATGTACTCAAGC	ATTGAAACGTACCA
AACGCAACGGTACT	TAGCGATGAGCATC	CAATTCACGATAGA.1	CAATTCACACGTTG			CCGGAGACTCCTAT	ACATCACTTGCTGA	CAATTCACGATAGA.1	CAATTCACACGTTG	TACCGGCTAGTACC	ACGTGATGCAGTCA
CCAAGAACAGATCC	GACACTGATTGTCT	TCGAATCTATCTCT	TGCAACGACTTAGG			AAGAAGACTATCTC	ATCTGACTAGAATG	TCGAATCTATCTCT	TGCAACGACTTAGG	AGTTAAACGGACGA	GATGCAACGTTAGC
CTCAGCACCTCAAG	TATCAAGAACCAGT	GAAGTAGAGGTGAG	GACTTTACAGAATG			GTACTACTTGGCAT	ACCCGTTGCCATGA	GAAGTAGAGGTGAG	GACTTTACAGAATG	TGTCAGGACGAATC	TCGCACACACCGAT
GAAAGTGAGATAAG	ACTTGTACAAGGTA.1	GCCTCAACAGTCTG.1	AGAGTGCTACTAGC			GGCATATGAACTGC	AGTCGAACACTAGC	GCCTCAACAGTCTG.1	AGAGTGCTACTAGC	ACAAATTGGTTTGG	TATCGTACTAAGGA
ATCGGAACTGCTAG	GGTAGTACGCATCA	GAGGTACTAGCGTT	ACGCCGGATGCTAG			GGAGCAGAGCATAC	TTGGAGACACCTAG	GAGGTACTAGCGTT	ACGCCGGATGCTAG	AAGCGACTGTCTGA	CTCAGCACCGGGAA
TCCCGAACGATAGA	TGACTTTGTGTAGC	AGTCGCCTCTTCCG	GTTCAACTGCTTCC			GAGGCCACTTCCCG	ATCACTTGAGTGCT	AGTCGCCTCTTCCG	GTTCAACTGCTTCC	GAGGTACTTGACTG	CGATCCACTTAGGC
CATGAGACTTTCTG	GACGTATGTCGATG	AATACCCTGAGCTT	GTCCAGCTCGTGTA			AGAAACGAGGACAG	GCAGCGTGGAATCC	AATACCCTGAGCTT	GTCCAGCTCGTGTA	AAGTGGCTGCAAGG	ACGACAACCTTGGA
ATGTAAACCACTTT	GGCGGACTTACGCA	CATCGGCTTCACGA	TAAAGACTAGGTTC			GATCGTGAATGTCG	GTGTATCTAAAAGC	CATCGGCTTCACGA	TAAAGACTAGGTTC	AGATATTGCAGTCA	GAGTTGTGCTCAAG
TCCACGTGGATACC	CCAGCTACTGCTGA	AGGGCCACCGATAC	TTTAGGCTGTCTGA			ACTGCCTGTCTATC	CGCGATCTAGTCTG	AGGGCCACCGATAC	TTTAGGCTGTCTGA	ATCGAGTGTGCAAC	GACCAAACCTGACA
AGGTACTGTCTTAC	ACTGTTACAGTTCG	ACGCCTTGTACGAC	AGCGATACACCAGT			GGGACCTGGTGCAT	TGTCAGGAGCAGAG	ACGCCTTGTACGAC	AGCGATACACCAGT	AAATCTGACGCAAT	CTACTCCTATTGGC
GCCAAAACAGCCAT	TATCAAGAGGAGCA	ACCCAAGATCCAGA	AGGACTTGTTACTC			AGAGTGCTGCGTTA	TGATCGGATGCCCT.1	ACCCAAGATCCAGA	AGGACTTGTTACTC	CTTAAGCTATTCCT	GAGATCACCATGAC
ACTATCACTAGAAG	GAGCATACGTATCG	ATGCCAGAGGTTTG	ATCTTTCTACTAGC			ACTAAAACTATCTC	GGCTAATGCTGCAA.1	ATGCCAGAGGTTTG	ATCTTTCTACTAGC	GGTATCGAACGTTG.2	TTCAAGCTGTCAAC
TTGGTACTGTAAGA	GGCTACCTCTGTTT	ATGCAGACTTCATC	CTACAACTCTCAAG			ATTGGGTGGACAAA	GTAGCATGTAGCCA.1	ATGCAGACTTCATC	CTACAACTCTCAAG	CGGAGGCTGCTGAT	GTAGCAACTTTCGT
TTCAAAGACTTGCC	GACCATGATCGATG	CATTTCGACAAGCT	GTGGAGGATACTCT			GAAACCTGAGGGTG	AGGGTGGAAGCGGA	CATTTCGACAAGCT	GTGGAGGATACTCT	CTCAGCTGCTTCGC	TTCCAAACGAGGCA
TCCTACCTCCCAAA	CATCAGGATGCGTA	ACCACCTGCATGCA	GAGTCAACCGATAC			GAACGTTGGCTTAG	GACGAGGAAGGGTG	ACCACCTGCATGCA	GAGTCAACCGATAC	CTTCTAGAACACTG	TAGACGTGGTTCAG
CAAATATGCATTTC	GTTATAGAACCACA	TATGGGACATGTGC	AAGCCAACGCTGAT			AGATTCCTACGTAC	GAAGATGATAGACC	TATGGGACATGTGC	AAGCCAACGCTGAT	CACAGAACTGGGAG	GACGGCACTTTCAC
TCGGCACTTGTAGC	GGACCGTGCCTTGC	CGTACAGAATGTCG	GTGAACACTCCAAG			TGGTATCTGCCCTT	GCACGGTGCAAGCT.1	CGTACAGAATGTCG	GTGAACACTCCAAG	GCCAACCTCTATGG.1	TCAAGGACCTGTGA
GCCACGGAGAGGAC	ATTCTGACACCTAG	TGAGGACTAATGCC	GTCAATCTGAGACG			ATCGAGTGAGAATG	TTGACACTTACGAC	TGAGGACTAATGCC	GTCAATCTGAGACG	TGTAATGATCTACT	CACAGTGAACGGAG
GATACTCTTTCGCC	CTCCGAACCGTCTC	CAGCTAGACAGGAG	GTCCACACTCCAAG			AACCTTACATTCTC	ACAGACACCTATGG	CAGCTAGACAGGAG	GTCCACACTCCAAG	GCGCACGACAAAGA	GCATTGGAACGGGA
CACCCATGGTCATG	ACCTCCGATTCGCC	GCCGTACTACGGAG	ACTACGGACCCTAC			ATAGATACTTACTC	CCGCGAGATCATTC	GCCGTACTACGGAG	ACTACGGACCCTAC	ATGTACCTACGCTA	TGTTACTGTGATGC
AATAACACGTTCTT	ATAGTTGAGCAGAG	CAAGACTGATGCTG	AAAGCAGACATGGT			ATTTCCGAGCTGAT	ACGGATTGCAACTG	CAAGACTGATGCTG	AAAGCAGACATGGT	TTCATCGATTACCT	TACGATCTGTAAAG
TGTGAGACAGCAAA	AGAATTTGCTATTC	AGAAACGATGATGC	TACATAGACAGATC			AGGAGTCTTACGCA	CGGTCACTATTGGC	AGAAACGATGATGC	TACATAGACAGATC	TAAATCGATTGCAG	GACAGTACTCTTAC
GCGAAGGAGGTTCA	CTAACGGATTGAGC	TATGAATGCCGCTT	TAGCGATGAGCATC			CGACAAACGGAAGC	ATGCAGACTCCTAT	TATGAATGCCGCTT	TAGCGATGAGCATC	GCCTCAACGACGAG	GCCCAGGAGGTTCA
GAAGAATGATTCTC	CATCTTGACCATGA	ATCACACTCTGCTC	GACACTGATTGTCT			ACCTCCGATCGTAG	TATACCACCTGTCC	ATCACACTCTGCTC	GACACTGATTGTCT	AGAGAATGAGCATC	CGAGTATGTACTCT
CGAAGACTATACCG	TGGAACACTCCGAA.1	AAGTGCACCTCTAT	TGCCAAGACGAATC			ACCAACGAAACCAC	CCGTAAGACTCGCT	AAGTGCACCTCTAT	TGCCAAGACGAATC	GATTGGACCACTAG	TTTCACGAACCCTC
ACAAGAGATCCGAA	CCCATCGATTACTC	GAGATGCTTTCCGC	TATCAAGAACCAGT			GATTTGCTGAGGAC	ATACCGGACTATTC	GAGATGCTTTCCGC	TATCAAGAACCAGT	CGAGCCGAACCTTT	GAGGCCACAGCCAT
TAAGGCTGGAGGCA	ACTTAAGAATTGGC	ATACGGACGGCATT	ACTTGTACAAGGTA.1			GCTGATGAGTCGTA	CTTCTAGAAGGGTG	ATACGGACGGCATT	ACTTGTACAAGGTA.1	AACAATACGCCATA	GTTCATACAGTAGA
TCCACTCTCCCTAC	TCCACGTGTTCTCA	AGAACAGATGAACC	GGTAGTACGCATCA			AGTGACACGTACAC	GTACTACTTATCTC	AGAACAGATGAACC	GGTAGTACGCATCA	CACTTTGATCAAGC	CAAATATGATTTCC
CATTCCCTTCTGGA	ACCCAGCTAGAATG	TTATGGCTGTATCG	TGACTTTGTGTAGC			GTGGTAACTACGCA	GCGCATCTATTGGC	TTATGGCTGTATCG	TGACTTTGTGTAGC	CCAATTTGTACGAC	TGGGTATGGAGGCA
ATCTGGGATGGTCA	TAGATCCTCCTTAT	GTATCACTCTTGCC	GACGTATGTCGATG			AAGCCATGGAGAGC	ACAAATTGTGCCCT	GTATCACTCTTGCC	GACGTATGTCGATG	TGAGCAACTTCAGG	GCACCACTACCCTC
TAACTAGATAGCGT	CAACCAGACGGTAT	AGCGCCGACTCCAC.1	GGCGGACTTACGCA			GTCCAAGAGAGGCA	ACACCCTGTTGTCT	AGCGCCGACTCCAC.1	GGCGGACTTACGCA	CATCATACTGTCCC	CCCGATTGTCAGGT
TCCTAAACTAACCG	TAAAGTTGGTTGGT	CTATACTGTTTGTC	CCAGCTACTGCTGA			CGTCCATGTGAGAA	AGACTTCTGAACTC	CTATACTGTTTGTC	CCAGCTACTGCTGA	CGGACCGAAACGTC	AGCCGGTGAAAACG
GCCTACACTTCCAT	CTATAAGAGAGGGT	CAAATATGCACTTT	CACATGGAACGGGA			GGGCCAACGTCATG	GCGGGACTGCGATT	CAAATATGCACTTT	CACATGGAACGGGA	CCTATTGAGCCTTC	CAAAGCTGCCACAA
GTCAATCTGTTGTG	GTGTACGAAGTAGA	GGGAAGACTAGCGT	TATCAAGAGGAGCA			AACCGCCTAGCATC	GGACAACTTTCGGA	GGGAAGACTAGCGT	TATCAAGAGGAGCA	GCAAGACTCTTGTT	ATTCTTCTCCCAAA
CCGGAGACTGCAAC	TAAGCTCTGGGACA	TATGGGTGTCACCC	GAGCATACGTATCG			ATACCGGACTCTAT	CCGGAGTGTTACCT	TATGGGTGTCACCC	GAGCATACGTATCG	GCGACTCTTGAGAA	ACGATCGACCGCTT
CGAATCGACCCAAA	AGTAAGGATCCCAC	AGTCGCCTGGTATC	GGCTACCTCTGTTT			TTAGGGACGGTGAG	TACCATTGTTGGTG	AGTCGCCTGGTATC	GGCTACCTCTGTTT	CTGTGAGACTCCAC	TCGCACACGCATCA
TCGACGCTCTTCCG	ATGCGATGCAAGCT	TGTATCTGTTCAGG	GACCATGATCGATG			AGTCAGACTACAGC	AGGGTGGAGCCAAT	TGTATCTGTTCAGG	GACCATGATCGATG	CGAGCCGATTCTGT	GGCCCAGATTTGTC
ATACACCTACGGTT	ATCAAATGTCGACA	TTGTACACCGAGAG	CATCAGGATGCGTA			TAAGCTCTCTTGAG	GGCATATGTGGGAG	TTGTACACCGAGAG	CATCAGGATGCGTA	AACCACGAATCAGC	ACGCAATGTCCGTC
ATTCTTCTCATGGT	ATACCACTTCTCAT	TACGCAGAGCAGTT	GTTATAGAACCACA			GATAGAGACCAAGT	CCCAAAGAATGCTG	TACGCAGAGCAGTT	GTTATAGAACCACA	AGAGAATGTTTGGG	CTCTAATGATTCGG
TGCCAAGAGTCTAG.1	AATGCGTGTCGATG	TCCCACGAGTTGTG	GGACCGTGCCTTGC			CTGAATCTCACCAA	AATCTCTGCTCTCG	TCCCACGAGTTGTG	GGACCGTGCCTTGC	CAGGTTGAACCAGT	ACTTGACTGCTCCT
AACAATACGCAAGG	GTGATGACTGTCTT	ACCAGTGACAGTTG	ATTCTGACACCTAG			GGCCCAGACTGCTC	AAGTTATGGAGGAC	ACCAGTGACAGTTG	ATTCTGACACCTAG	CGAGATTGTGAACC	GCCTACACAACGAA
ATTGATGATCCAGA	ACGGAACTTGGAGG	TTAGGGACAGCACT	GCACCACTATGACC			CATTTCGAGAAACA	CATTTCGAGCGAAG	TTAGGGACAGCACT	GCACCACTATGACC	ATATAGTGCCACCT	CGTCAAGAGGTAAA
GTTCAGGAAAGAGT	AGGAACCTTATGCG	ATGTACCTGCTATG	CTCCGAACCGTCTC			CTTGAACTTTCGCC	GGCTCACTAAACGA	ATGTACCTGCTATG	CTCCGAACCGTCTC	ATAGATTGAAAAGC	GTGCTAGACACTAG
AACGCCCTGTTCTT	TAGTCACTCTTGGA	TAGGCTGAACGCAT	ACCTCCGATTCGCC			CACGGGACCAGCTA.1	TAGTGGTGTCTCCG	TAGGCTGAACGCAT	ACCTCCGATTCGCC	GGAGGTGATAGCGT	TACGAGACCTTAGG
ACTGGCCTACGACT	GGCATATGTACAGC	GAGATGCTCTTAGG	ATAGTTGAGCAGAG			CTATGACTGCTAAC	ACACATCTTCAGGT	GAGATGCTCTTAGG	ATAGTTGAGCAGAG	TTCATTCTAACAGA	GATTGGACTCCCAC
GACCATGATCTTTG	AAGACAGAATCGAC	GGAATCTGTCCTTA.1	CTGAAGACTGCAAC			AGTCTACTTTTGGG	AAGATGGACGTAAC	GGAATCTGTCCTTA.1	CTGAAGACTGCAAC	AGGAGTCTCGTCTC	GGTAAAGAGTAGGG
TAGAATTGGAGGTG	TAGAAACTTGAGGG	ACACGTGACAACCA	CTAACGGATTGAGC			TAAGGCTGGCCAAT	CCGGAGACTCCTAT	ACACGTGACAACCA	CTAACGGATTGAGC	TAGTACCTCTCTTA	ATGGGTACAGATCC
CCCAAAGAGCCCTT	CAGCCTACATAAGG	TATGGTCTTACGAC	CATCTTGACCATGA			ATAGTTGAGGTTCA	AAGAAGACTATCTC	TATGGTCTTACGAC	CATCTTGACCATGA	GTTACGGACAGATC	TTGTAGCTGTATCG.1
ATAAGTACCTGTTT	ATCGCAGATTCTCA	CCTTTAGATGCTGA	TGGAACACTCCGAA.1			TACTACTGTTCGCC	GTACTACTTGGCAT	CCTTTAGATGCTGA	TGGAACACTCCGAA.1	GTTAGTCTCGAGAG	TACCGCTGTTGACG
TACTCTGAAGAACA	ATTACCACTAGCCA	TTCAAGCTTTCGTT.1	CCCATCGATTACTC			AAGAATCTGATACC	GGCATATGAACTGC	TTCAAGCTTTCGTT.1	CCCATCGATTACTC	TATCGACTGGCAAG	AAGCAAGAGGATTC
AAATCCCTAATCGC	TAAACAACCCGAAT	CAGCACCTGTAAGA	ACTTAAGAATTGGC			CTGGAAACAGCTCA	GGAGCAGAGCATAC	CAGCACCTGTAAGA	ACTTAAGAATTGGC	GAAGCGGATATGGC	ACAATTGAAAAAGC
GTATTAGATTCAGG	CCCTGATGAGCTCA	GGTACTGAAGAATG.1	TCCACGTGTTCTCA			ACGCACCTGAAAGT	GAGGCCACTTCCCG	GGTACTGAAGAATG.1	TCCACGTGTTCTCA	AATGGAGAGGGACA	TCACATACTGCTAG
TGGAACTGGACGGA	GAGTAAGATGCCAA	GAGTAAGACTAGAC	ACCCAGCTAGAATG			GAAGGTCTCATTGG	AGAAACGAGGACAG	GAGTAAGACTAGAC	ACCCAGCTAGAATG	TTCAGTTGGTTCGA	GCCATCACATTCGG
CGAGAACTCAGAAA	CGGCCAGATGTGAC	ACTGTTACTTCTGT	TAGATCCTCCTTAT			GATCCGCTTCTCGC	GATCGTGAATGTCG	ACTGTTACTTCTGT	TAGATCCTCCTTAT	CTATGTTGCAGGAG	TTGCTATGACTGTG
AAATCAACGAGAGC	ACTGGCCTCACCAA	GCAATTCTTACTTC	CAACCAGACGGTAT			GAAGGTCTATCTTC	ACTGCCTGTCTATC	GCAATTCTTACTTC	CAACCAGACGGTAT	AAGATTACAGTACC	TAGCCCTGGACAGG
CAAGCCCTACCGAT	TTTCAGTGACACAC	TAGGACTGAGTCAC	TTCTGATGAAGCAA			ATCTGACTGTTCTT	GGGACCTGGTGCAT	TAGGACTGAGTCAC	TTCTGATGAAGCAA	TAGTAAACGGAAGC	CAATTCACGCTAAC
GAAGAATGTGACCA	CTGTAACTACCCAA	ACGGTATGTTCCGC	TAAAGTTGGTTGGT			TGTGACGATGCCAA	AGAGTGCTGCGTTA	ACGGTATGTTCCGC	TAAAGTTGGTTGGT	TGCACGCTACACAC	CCCGATTGACCATG
CAATAAACAAGTGA	GGGCCATGTCTTTG	GTAGTGACGTTGAC	TAGGTGACCACACA			TCGCAGCTTGTCCC	ACTAAAACTATCTC	GTAGTGACGTTGAC	TAGGTGACCACACA	ATCGGAACGCTGTA	TCCAGAGAAGATGA
TCTTCAGATGCTGA	TGTGACGAGCCATA	ATCCGCACCTGGAT	CTATAAGAGAGGGT			ACGGCGTGAGCATC	ATTGGGTGGACAAA	ATCCGCACCTGGAT	CTATAAGAGAGGGT	CAGGGCACCGTTAG	CAGATCGAAAGAAC
CTCCGAACAAAGTG	GAGGGTGATTTGTC	GTATTCACTGAAGA	GTGTACGAAGTAGA			TGCTAGGATCTCGC	GAAACCTGAGGGTG	GTATTCACTGAAGA	GTGTACGAAGTAGA	CGCAAATGAGACTC	TCGGCACTACCAGT
GCCATCACCCAACA	GATTCGGAGGAGGT	TAGTATGAAACGAA	TAAGCTCTGGGACA			AATGTAACCGTTAG	GAACGTTGGCTTAG	TAGTATGAAACGAA	TAAGCTCTGGGACA	GCCATCACCACACA	GCAATTCTGAATGA
ACCTCCGACAACTG	CACATGGACGTGAT	AACCGATGGCGAGA	AGTAAGGATCCCAC			ACCACGCTTGCTAG	AGATTCCTACGTAC	AACCGATGGCGAGA	AGTAAGGATCCCAC	TAACATGACCTCGT	TAGATTGATTGTGG
GTTCATACCTCATT	TACATAGAAGAAGT	AATATCGAGAGATA	ATGCGATGCAAGCT			GAGGTGGATATGCG	TGGTATCTGCCCTT	AATATCGAGAGATA	ATGCGATGCAAGCT	AATTACGATGAGGG	TGGAACTGATTCGG
TACTCCCTCTTGAG	GACAACACATCGGT	AGAGAATGGAACTC	ATCAAATGTCGACA			AGCTGCCTTGCTAG	AACCTTACATTCTC	AGAGAATGGAACTC	ATCAAATGTCGACA	TGCCAGCTGAACCT	GTCGCACTTCTGGA
AGGTTGTGTTTCTG	GAAAGATGCCAGTA	CTGACAGACGTAGT	ATACCACTTCTCAT			TGCGTAGAATTCGG	ATAGATACTTACTC	CTGACAGACGTAGT	ATACCACTTCTCAT	AACGTGTGCTCGAA	AATGGAGAACGTAC
ATACCTTGTTTCGT	CGCACTACTATGCG	TGCCACTGCAGGAG	AATGCGTGTCGATG			CACGAAACAAGTAG	ATTTCCGAGCTGAT	TGCCACTGCAGGAG	AATGCGTGTCGATG	CTAAACCTGGTAGG	CACTGCACACCGAT
CAGACTGAGCGGAA	ATAAACACTTCGGA	ACTACTACGACACT	ACGGAACTTGGAGG			CACAACGAAGCAAA	AGGAGTCTTACGCA	ACTACTACGACACT	ACGGAACTTGGAGG	GATACTCTATCGGT	CGGAGGCTGGTAGG
GAAGCGGACTAGTG	TGTTAAGAGTCTAG	CTCCATCTGACGGA	AGGAACCTTATGCG			AACGTGTGAGCGGA	CGACAAACGGAAGC	CTCCATCTGACGGA	AGGAACCTTATGCG	CTCGAAGATCTCCG	AAAGATCTGGATCT
GGATGTACATCGAC	ACGAAGCTTGAACC	GGGATTACCGCTAA	GGCATATGTACAGC			GAAACAGATGATGC	ACCTCCGATCGTAG	GGGATTACCGCTAA	GGCATATGTACAGC	CTTCTAGATTTACC	TTCAGACTTGTTTC
GCTACCTGACAGCT	AACTCGGAGCGGAA	CATCGGCTCTTCGC	AAGACAGAATCGAC			TAGTAAACTCCGTC.1	ACCAACGAAACCAC	CATCGGCTCTTCGC	AAGACAGAATCGAC	CACAGAACGTTGAC	ATCGAGTGGCGATT
CTGATTTGACCGAT	TTTATCCTAAAACG	CGTCGACTAGTCTG	TAGAAACTTGAGGG			GTACGTGACTACTT	GATTTGCTGAGGAC	CGTCGACTAGTCTG	TAGAAACTTGAGGG	GCCGACGAAGTGCT	TCGAATCTAGTGCT
GCCAAAACTTTCGT	GACATTCTAGAGAT	CTAGAGACGGGACA	CAGCCTACATAAGG			CGGCACGACCTGTC	GCTGATGAGTCGTA	CTAGAGACGGGACA	CAGCCTACATAAGG	AGAAAGTGGCTGTA	GGAACTTGGATAGA
GAGGACGACAGAAA	GAATGCACTGCCTC	GTTGGATGTCTCAT	ATCGCAGATTCTCA			CCTATAACCCTGTC	AGTGACACGTACAC	GTTGGATGTCTCAT	ATCGCAGATTCTCA	AACATATGTCAGTG	CTTCTAGACACACA
TATCCTGAACTGGT	TTACGTACTTGCAG	CATGTTACCCTTTA	ATTACCACTAGCCA			AATGATACGTAGCT	GTGGTAACTACGCA	CATGTTACCCTTTA	ATTACCACTAGCCA	ACCAGTGATGTAGC	CCGGTACTTAAAGG
AGACGTACAGAGAT	TTCATGTGCCTCCA	CTACTATGAAACAG	TAAACAACCCGAAT			ACCTGGCTAAACGA	AAGCCATGGAGAGC	CTACTATGAAACAG	TAAACAACCCGAAT	TACGGAACAACCGT	TATAGCCTGGACGA
CGTGATGAAAGCCT	TGGACTGAATTTCC	CATTGGGACTCGAA	AGCATGACTAAAGG			TAGTCTTGCTTTAC	GTCCAAGAGAGGCA	CATTGGGACTCGAA	AGCATGACTAAAGG	AGGGTGGATATGCG	TAACTAGACATGCA
CGTTAGGAGGACTT	ACCTGAGATTCTAC	CGTCCAACTCTTAC	CCCTGATGAGCTCA			GTCGCACTGTTCAG	CGTCCATGTGAGAA	CGTCCAACTCTTAC	CCCTGATGAGCTCA	TGGTAGACTCCCAC	TGCGAAACACCTAG
GTACGTGAACGGGA	TCGAGAACGTCTTT	GGAGACGATAACGC	CGGCCAGATGTGAC			TCCACTCTGAATGA	GGGCCAACGTCATG	GGAGACGATAACGC	CGGCCAGATGTGAC	GATCGTGAACTAGC	ACAGTTCTGGGCAA
AGGCTAACCTGGTA	TGGTATCTATGGTC	CATTACACAGGTTC	ACTGGCCTCACCAA			TCTAGACTTCTCAT	ATACCGGACTCTAT	CATTACACAGGTTC	ACTGGCCTCACCAA	TAATCCACTTGCAG	TAGAGCACGATAGA
CAGTGTGACTGTTT	ACGCACCTCGGTAT	CCTCGAACCTCAAG	TTTCAGTGACACAC			GCGCGATGAGAGGC	TTAGGGACGGTGAG	CCTCGAACCTCAAG	TTTCAGTGACACAC	AAATTGACCCAGTA	CCGGAGACCTTAGG
TCCCAGACAACGAA	CATTTGACATCTTC	CAATGGACGGAACG	CTGTAACTACCCAA			CGGAATTGATGTCG	AGTCAGACTACAGC	CAATGGACGGAACG	CTGTAACTACCCAA	TGTAGTCTAGACTC	TGGTTACTCGACAT
TACGGAACCCATAG	TAGGTCGAGAGGGT	ATACACCTATTCCT	GGGCCATGTCTTTG			TTCGGAGAGACGAG	TAAGCTCTCTTGAG	ATACACCTATTCCT	GGGCCATGTCTTTG	AAACATTGGCTTAG	TGGTCAGACTTTAC
CCGACACTTGACAC.1	CAGCGTCTAGTTCG	CCGACTACAGAGAT	TGTGACGAGCCATA			TTCCATGATGTAGC.1	GATAGAGACCAAGT	CCGACTACAGAGAT	TGTGACGAGCCATA	GAGATCACCGTTGA	CTCTAAACTTCGTT
ACGGATTGCCTTAT	GCCAACCTTTCTGT	GACCCTACGTTGAC	GAGGGTGATTTGTC			GCGCGAACCGTTAG	CTGAATCTCACCAA	GACCCTACGTTGAC	GAGGGTGATTTGTC	ATGGACACCTGCAA	ACCCAGCTGTATCG
TGCGATGAGAAAGT.1	ACTCGAGACGAACT	ACTGTTACTGCATG	GATTCGGAGGAGGT			AGTAATTGCCGATA.1	GGCCCAGACTGCTC	ACTGTTACTGCATG	GATTCGGAGGAGGT	ATTACCACTTACCT	TACGTACTTGTGAC
CATCTTGATGATGC.1	GTAGACTGAGCCTA	GAATGCACCCTTCG	TACATAGAAGAAGT			TATCAGCTCGTTGA	CATTTCGAGAAACA	GAATGCACCCTTCG	TACATAGAAGAAGT	CTTGAACTCCATAG	GCACTGCTAGTGTC
TGCTATACTCCGTC	AGTCGAACACGTTG	GCGCACGATTTCAC	GACAACACATCGGT			CTCGCATGAGATCC	CTTGAACTTTCGCC	GCGCACGATTTCAC	GACAACACATCGGT	TGACTGGATGCAAC	CACAATCTCTCTCG
GGAATCTGTTGAGC	TTGAGGACCTAGAC	ATGTAAACCGTGAT	GAAAGATGCCAGTA			GGCACTCTGACTAC	CTATGACTGCTAAC	ATGTAAACCGTGAT	GAAAGATGCCAGTA	GCACGGACCGACAT	ACGGTCCTCATTGG
AATCCGGACCGAAT	ATGCAGTGAGAAGT	CATCGCTGCGTTAG	CGCACTACTATGCG			GACTGTGACCCGTT	AGTCTACTTTTGGG	CATCGCTGCGTTAG	CGCACTACTATGCG	GAGGACGACTTAGG	ATCGGTGAATTCTC
TTCGTATGCGTACA	GCATTGGATACGCA	AAAGACGATGGTAC	TGAGGACTAAAAGC			CGCGATCTGTAAAG	TAAGGCTGGCCAAT	AAAGACGATGGTAC	TGAGGACTAAAAGC	CATCGGCTTAACGC	AGATATACCCTATT
AATATCGAGTATCG	CACTTTGACGTAGT	CACTATACCCCTCA	ATAAACACTTCGGA			TGCGTAGAGATGAA	ATAGTTGAGGTTCA	CACTATACCCCTCA	ATAAACACTTCGGA	AATGTTGACAGAAA	AATGCGTGTTCCAT
ACGCCTTGCAATCG	TCGACGCTTGTAGC	TGACGCCTCTGAGT	TGTTAAGAGTCTAG			CATCTCCTTAGAGA	TACTACTGTTCGCC	TGACGCCTCTGAGT	TGTTAAGAGTCTAG	TATCTTCTTCGCAA	CTCGCATGCTGAGT
TTAGCTACTTCTCA	TACGGAACGGACGA	GAAAGATGGAACTC	ACGAAGCTTGAACC			GGTCTAGAGCATCA	AAGAATCTGATACC	GAAAGATGGAACTC	ACGAAGCTTGAACC	CAAAGCACGACAGG	ACGAGTACCCCGTT
GCTCAGCTTGACTG	ATAGTTGAGACACT	AGTAGGCTGTGCTA	AACTCGGAGCGGAA			TACTGTTGTGCCCT	CTGGAAACAGCTCA	AGTAGGCTGTGCTA	AACTCGGAGCGGAA	CGAGATTGTCGTAG	AAAGATCTAAGGTA
CTTACAACTGGAAA	GTCCACACTGTCAG	ATTCGGGAAGTACC	TTTATCCTAAAACG			CAGACCCTCTATTC	ACGCACCTGAAAGT	ATTCGGGAAGTACC	TTTATCCTAAAACG	GTACGTGATTGGCA	CTACAACTGCTTAG
GATCGAACCCTAAG	TTATTCCTATACCG	TAGAGCACAACAGA	TTGCATTGACTCAG			AGGCAACTCACCAA	GAAGGTCTCATTGG	TAGAGCACAACAGA	TTGCATTGACTCAG	TAAGGGCTTTCGTT	GATTACCTAACCAC
GTCCACACTCGATG	CGGGCATGCTATGG	TTCACAACGTGAGG	GACATTCTAGAGAT			CGGTACCTGCGTAT	GATCCGCTTCTCGC	TTCACAACGTGAGG	GACATTCTAGAGAT	GGACCCGAGTAAGA	CATATAGATCTTCA
AAGGTCTGAGCGGA	TAAGGCTGACACTG	CAAGAAGACCACCT	GAATGCACTGCCTC			AGCAAGCTATGGTC	GAAGGTCTATCTTC	CAAGAAGACCACCT	GAATGCACTGCCTC	ATTCCAACACCAGT	GAACGTTGTTATCC
CTGATTTGACCCTC	TCTAACTGGAACTC	TATAGATGACGTTG	TTACGTACTTGCAG			AGTTTCACACCAGT.1	ATCTGACTGTTCTT	TATAGATGACGTTG	TTACGTACTTGCAG	CACGATGACCGATA	AGGACACTCCCGTT
AAGGCTACGGATTC	GGACATTGTGTAGC	ACAACCGATCCGAA	TTCATGTGCCTCCA			TCTAACACTTTACC.1	TGTGACGATGCCAA	ACAACCGATCCGAA	TTCATGTGCCTCCA	TATCCAACTCGCTC	GTTATCTGGCGAGA
TACGCCACACGTTG.1	ATAAGTACCAGGAG	TGGATCGATCGTGA	AGTGTTCTCCAAGT			GGAGCGCTAAAAGC	TCGCAGCTTGTCCC	TGGATCGATCGTGA	AGTGTTCTCCAAGT	AGAGTCACCCTCCA	TATGCGGAATCGGT
TGGGTATGTTTGGG	AGCTCGCTACTTTC	CTAATAGACCATGA	TGGACTGAATTTCC			TAGGTGACCAATCG	ACGGCGTGAGCATC	CTAATAGACCATGA	TGGACTGAATTTCC	AGTTTAGAGCTATG	TGTGAGTGTCAGTG
CATCTTGACATACG	GAGGGTGATTCATC.1	GTGATTCTTTTCGT	ACCTGAGATTCTAC			CTTAAAGATCTAGG	TGCTAGGATCTCGC	GTGATTCTTTTCGT	ACCTGAGATTCTAC	TCTCTAGAGAACCT	GCAGTTGATCTTTG
GGTAAAGACGGAGA	ACCTGAGATAGCCA	CCAGTGCTAGATGA	TCGAGAACGTCTTT			ATCAACCTCCGAAT	AATGTAACCGTTAG	CCAGTGCTAGATGA	TCGAGAACGTCTTT	AGTAATTGTCTCCG	AGCGTAACACCTCC
GACGCTCTACACTG	TTATCCGATCGCAA.1	AATAGGGAATTGGC	TGGTATCTATGGTC			GGACCTCTAAACAG	ACCACGCTTGCTAG	AATAGGGAATTGGC	TGGTATCTATGGTC	AGTAGAGAACCTCC	GGATGTTGTGACTG
CTATACTGTATTCC	CACGAAACTCATTC	GGGAACGATGACCA	AAATACTGATCGGT			AAACTTGATCAAGC	GAGGTGGATATGCG	GGGAACGATGACCA	AAATACTGATCGGT	TCTAGACTCTCCCA	CAGGCCGAAAAGTG
GCCTCATGGGTGGA	AGTGTTCTGGTTAC	GATGCATGAGAAGT	CATTTGACATCTTC			ATGATAACACCTGA	AGCTGCCTTGCTAG	GATGCATGAGAAGT	CATTTGACATCTTC	GTTACTACACAGTC	GACTGTGAACAGCT
GACAACTGACAGCT	ACGAGGGATCTCCG	ACTGTGGATACTCT.1	TAGGTCGAGAGGGT			GAGTACTGATGGTC	TGCGTAGAATTCGG	ACTGTGGATACTCT.1	TAGGTCGAGAGGGT	TTAGCTACTGTCCC	ATCAAATGACCTCC
GTTAAAACGCTACA	CCTTTAGACACTAG	AACACTCTTCAGGT	CGCATAGAGAAAGT			GAGTGGGATCTAGG	CACGAAACAAGTAG	AACACTCTTCAGGT	CGCATAGAGAAAGT	ACAGCAACCTCGAA	TTTCAGTGTGTCTT
GTTATGCTCTTCCG	AAGGTCACACCGAT	CGTCCAACTGGAGG	CAGCGTCTAGTTCG			ACCGAAACCCTATT	CACAACGAAGCAAA	CGTCCAACTGGAGG	CAGCGTCTAGTTCG	GTTCAGGACATGAC	ATAGGAGACCTGAA
ATTACCTGTGCACA.1	GATTTAGACGTAAC	GTAGGTACCTACTT	ACTCGAGACGAACT			AGAGTCACTTCTGT	AACGTGTGAGCGGA	GTAGGTACCTACTT	ACTCGAGACGAACT	CCGAAAACACTAGC	CTGCCAACGTGTAC.1
CCAGATGACTCTTA	GCGTATGAGCCTTC	GGAGTTACATCGGT	GTAGACTGAGCCTA			AGTGAAGACGCATA	GAAACAGATGATGC	GGAGTTACATCGGT	GTAGACTGAGCCTA	GATTTAGAGACGAG	TTGAACCTGTGTCA
CCCAAAGACACACA	CAGAAGCTTTCTCA	TATGAATGGATGAA	TTGCATTGGGCGAA			ACTTGTACTGGAAA	TAGTAAACTCCGTC.1	TATGAATGGATGAA	TTGCATTGGGCGAA	ACTCGCACGACGTT	GACAACTGTGCAAC
ATAGCGTGCGTAAC	GAGGTGGACACTTT	GTCAACGAGTGTTG	AGTCGAACACGTTG			CTGTGAGACAAGCT	GTACGTGACTACTT	GTCAACGAGTGTTG	AGTCGAACACGTTG	TTTAGGCTCTTATC	AATCAAACATCAGC
ATTGGGTGTGCCAA	ACGACAACCCCTAC	AGTCGCCTAGCACT	TTGAGGACCTAGAC			GTGTGATGCTCTTA.1	CCTATAACCCTGTC	AGTCGCCTAGCACT	TTGAGGACCTAGAC	ACCGAAACTCACCC	ACGCTGCTCACCAA.1
CGGTACCTTGCAAC	TCGATACTGGCGAA	GTTATAGAAAGAAC	ATGCAGTGAGAAGT			GGCAAGGAACCACA	AATGATACGTAGCT	GTTATAGAAAGAAC	ATGCAGTGAGAAGT	TAGTTGCTTGCCAA	AAGGCTACGGTGGA
GTGAACACTTCTCA	ACACGATGGCCTTC	TTCAGTACGTCAAC	GCATTGGATACGCA			CGACTCTGCAGAGG	ACCTGGCTAAACGA	TTCAGTACGTCAAC	GCATTGGATACGCA	CCCTTACTAGTCAC	CATAGTCTATCGTG
AATGAGGAACTGGT	CATACTTGGATGAA	CGGGACTGTGCCCT	CACTTTGACGTAGT			TAGATTGAACCTGA	TAGTCTTGCTTTAC	CGGGACTGTGCCCT	CACTTTGACGTAGT	GAGATCACCCCAAA.1	CTATACTGCAGCTA
GTTAAAACGCGAGA	GACTCCTGTGGGAG	CGGTCACTCTGGTA	TCGACGCTTGTAGC			CAGCACCTTGGAGG	TCCACTCTGAATGA	CGGTCACTCTGGTA	TCGACGCTTGTAGC	GAACCTGACGCAAT	AGTGTTCTTGACTG
CCACGGGACGAACT	CACAGAACTGCAGT	AAGTAACTGGTAGG	TACGGAACGGACGA			CTTAAGCTTGCTCC	TCTAGACTTCTCAT	AAGTAACTGGTAGG	TACGGAACGGACGA	CCCATCGATTCCCG	CAAGCATGACACTG
GAGCTCCTCGCTAA	AGCATGACACCTCC	GACTTTACCTAGTG	ATAGTTGAGACACT			GGGCAAGAATGGTC	GCGCGATGAGAGGC	GACTTTACCTAGTG	ATAGTTGAGACACT	ATAATGACTAGCGT	ACGTTGGATTGTGG
AGTACGTGGGGCAA	GGTATGACGGTTCA	TTATCCGACTAGTG	GTCCACACTGTCAG			TAGCCGCTGTAAAG	CGGAATTGATGTCG	TTATCCGACTAGTG	GTCCACACTGTCAG	GAACTGTGTCACCC	CTTTGATGTTCATC
ACGAGTACGCTCCT	GTACGTGATGATGC	ATTTAGGATGAAGA	GATCGATGGCCTTC			AGCGCCGATCGCAA	TTCGGAGAGACGAG	ATTTAGGATGAAGA	GATCGATGGCCTTC	ACCAGCCTCTGATG	AGGAAATGCGGGAA
CCCTGATGCTCTCG	GTAGGTACTCAGTG	CCCATGTGCACACA	TTATTCCTATACCG			TTGAATGACGAATC	TTCCATGATGTAGC.1	CCCATGTGCACACA	TTATTCCTATACCG	CCGACACTCACAAC	ATATACGACAGGAG
TGAAGCACATCTTC	CCGCTATGCTCAGA	CTTCATGAACGGTT	CAGTTTACAGACTC			TCGTTATGAAACAG	GCGCGAACCGTTAG	CTTCATGAACGGTT	CAGTTTACAGACTC	GAGGATCTACGACT	AAATTGACCTACTT
CTTGAACTACACGT	AAACATACGCTTAG	AGCTGCCTGGTACT	CGGGCATGCTATGG			TTCAACACCGTTAG	AGTAATTGCCGATA.1	AGCTGCCTGGTACT	CGGGCATGCTATGG	CAACCGCTAAGCAA	ATTGAATGTCTCGC
GGCAAGGATCTACT	TTTATCCTAGGCGA	ACAAGCACCATTGG	TAAGGCTGACACTG			AGAGAAACCATTTC	TATCAGCTCGTTGA	ACAAGCACCATTGG	TAAGGCTGACACTG	TAATGCCTAGTAGA	CCTCGAACCATTGG
CAGCGGACGCTCCT	CCTCTACTAAGGCG	CAATTCACACGTTG	GGACATTGTGTAGC			GCTCGACTTAGTCG	CTCGCATGAGATCC	CAATTCACACGTTG	GGACATTGTGTAGC	AACCTTTGGAGATA	AGCCTCTGAGCAAA
ATCTTTCTACGTAC	GCAGGCACGAGATA.1	TGCAACGACTTAGG	ATAAGTACCAGGAG			GATCTTACTATTCC	GGCACTCTGACTAC	TGCAACGACTTAGG	ATAAGTACCAGGAG	TACATAGACTCATT	ATCCCGTGGTCATG
ACGATGACGCTCCT	GAGCATACCACTTT	GACTTTACAGAATG	AGCTCGCTACTTTC			CAAGACTGATAAGG	GACTGTGACCCGTT	GACTTTACAGAATG	AGCTCGCTACTTTC	CGGGACTGTAGAGA	TCCACGTGGTGTCA
AGAGTCTGGCAGAG	CCTAGAGATCTCTA	ACGCCGGATGCTAG	GAGGGTGATTCATC.1			TTGATCTGCTTCCG	CGCGATCTGTAAAG	ACGCCGGATGCTAG	GAGGGTGATTCATC.1	ATAGGCTGGGTAAA	AGCTCGCTACCCTC
CGTACCACACTCAG	AAATACTGGTCATG	GTTCAACTGCTTCC	ACCTGAGATAGCCA			GTCACAGAACGGAG	TGCGTAGAGATGAA	GTTCAACTGCTTCC	ACCTGAGATAGCCA	ACGACAACACCAGT	GAGAAATGCTATGG
TGAGTCGAGGGATG	TCCTATGATTCGGA	GTCCAGCTCGTGTA	TTATCCGATCGCAA.1			TGAAGCACTCTCCG	CATCTCCTTAGAGA	GTCCAGCTCGTGTA	TTATCCGATCGCAA.1	GTGACCCTGGTCTA	GAGCATACTAGTCG
TAAATCGAGTGTCA	ACCTGGCTCAGAGG	TAAAGACTAGGTTC	CACGAAACTCATTC			TCACCTCTAAGTAG	GGTCTAGAGCATCA	TAAAGACTAGGTTC	CACGAAACTCATTC	CAGTTACTGAATGA	GCAGCGTGCCAATG
TGAGCTGACACTCC	ATAACATGAGCATC.1	TTTAGGCTGTCTGA	AGTGTTCTGGTTAC			CGTCGACTCCTCCA	TACTGTTGTGCCCT	TTTAGGCTGTCTGA	AGTGTTCTGGTTAC	TACTCCCTTGAGCT	AGCATGACTGGTTG
AGGTACACTGTGAC	AGCGATACAAACGA	AGCGATACACCAGT	ACGAGGGATCTCCG			TAGTAAACCTCGAA	CAGACCCTCTATTC	AGCGATACACCAGT	ACGAGGGATCTCCG	CCATGCTGTTGGCA	TCTGATACGGTTCA
TAGTACCTAGGAGC	TGACACGAGATGAA	AGGACTTGTTACTC	CCTTTAGACACTAG			CGGATATGATTCTC	AGGCAACTCACCAA	AGGACTTGTTACTC	CCTTTAGACACTAG	AGCCGTCTGGTGAG	CATGTTTGCGGAGA
CAGCTCTGCTTGGA	CGCACGGATGAACC	ATCTTTCTACTAGC	AAGGTCACACCGAT			GAGTACACCTCTTA	CGGTACCTGCGTAT	ATCTTTCTACTAGC	AAGGTCACACCGAT	TTCAAGCTCATTCT	TTGCTAACCTATGG
GCAAGACTTGGGAG	CCCGGAGAGACGGA	CTACAACTCTCAAG	GATTTAGACGTAAC			ACTTCTGAGAGAGC	AGCAAGCTATGGTC	CTACAACTCTCAAG	GATTTAGACGTAAC	AATAACACCGAACT	CCCATCGATCCAAG
AGGACACTAGTTCG	TTCGAGGACTTGTT	GTGGAGGATACTCT	AACGCATGTTGACG			TGCACGCTTCTTTG	AGTTTCACACCAGT.1	GTGGAGGATACTCT	AACGCATGTTGACG	GAGGACGACTCAAG	GCGATATGATTCTC
CGGCGAACTTGCAG	AGTCAGACACCATG	GAGTCAACCGATAC	GCGTATGAGCCTTC			CCAATTTGTCATTC	TCTAACACTTTACC.1	GAGTCAACCGATAC	GCGTATGAGCCTTC	GTGATTCTCGTGAT	GTTCAGGATGCTTT
GTAGTGACGGTGTT	TACGTTACGATAAG	AAGCCAACGCTGAT	CAGAAGCTTTCTCA			CTAGATCTAGTCGT	GGAGCGCTAAAAGC	AAGCCAACGCTGAT	CAGAAGCTTTCTCA	CTTTACGACAGTCA	GCGCGAACATTTCC
CGTAGCCTTCTATC	CCACGGGATTGACG	GTGAACACTCCAAG	GAGGTGGACACTTT			CGGACCGAGTGTTG	TAGGTGACCAATCG	GTGAACACTCCAAG	GAGGTGGACACTTT	TGATCGGATCCTGC	GACGATTGTTTCGT
CTAATGCTTATTCC	AGCGAACTGAGATA	GTCAATCTGAGACG	ACGACAACCCCTAC			CGCAGGTGTCTCAT	CTTAAAGATCTAGG	GTCAATCTGAGACG	ACGACAACCCCTAC	CGAGGGCTACTCTT	ACAATCCTTCGTTT
CAGAAGCTTCACGA	GTTGGATGACCTGA	GTCCACACTCCAAG	TCGATACTGGCGAA			AACTGTCTTAGTCG	ATCAACCTCCGAAT	GTCCACACTCCAAG	TCGATACTGGCGAA	GACATTCTTTTGCT	GAAGATGAGTGCTA
GTATCACTGAGACG	ACCACAGATGTGAC	ACTACGGACCCTAC	TTTCGAACGACAAA			TTGAGGTGTAGCCA.1	GGACCTCTAAACAG	ACTACGGACCCTAC	TTTCGAACGACAAA	TATGCGGACCTCCA.1	GGACTATGGAGACG
TGGATGACATGCCA	CATAACCTATGACC.1	AAAGCAGACATGGT	ACACGATGGCCTTC			TCAGCGCTACACAC	AAACTTGATCAAGC	AAAGCAGACATGGT	ACACGATGGCCTTC	ACCTATTGGATACC.1	GTCCACACAACGAA
CGCACTTGCAGAAA	CTGGATGAGAGCAG	TACATAGACAGATC	CATACTTGGATGAA			GCTAGATGTCAGTG	ATGATAACACCTGA	TACATAGACAGATC	CATACTTGGATGAA	TTGGGAACCGTACA	CAGTTGGACTAGTG
ATGATATGCAGATC	TGGAGACTGACACT	TAGCGATGAGCATC	CCAGGTCTTGCTGA			AATCTAGATTGTCT	GAGTACTGATGGTC	TAGCGATGAGCATC	CCAGGTCTTGCTGA	TCAGACGAGTAGGG	CAAGCATGTGGAGG
TATGTCTGACTGTG	AGAATGGATCTATC	GACACTGATTGTCT	GACTCCTGTGGGAG			CTGAAGTGGGAGGT	GAGTGGGATCTAGG	GACACTGATTGTCT	GACTCCTGTGGGAG	GCGTAATGAAGGGC	TTCTGATGAAAGCA
AGGCAGGACGGGAA	ATTTCCGAGGGAGT	TGCCAAGACGAATC	CACAGAACTGCAGT			CATAGTCTGTGCAT.1	ACCGAAACCCTATT	TGCCAAGACGAATC	CACAGAACTGCAGT	GGGAACGAACCAAC	CAAGCTGATTCGCC
ATCCTAACAAGAGT	GAGCAGGATCAGAC	TATCAAGAACCAGT	AGCATGACACCTCC			CATCTTGAACTTTC	AGAGTCACTTCTGT	TATCAAGAACCAGT	AGCATGACACCTCC	TAACATGAGTTTCT.1	CGCACGGATGCTCC
TCTAAGCTCATGGT	AACTGTCTAAAAGC	CCAGGTCTACAGCT	GGTATGACGGTTCA			ATCCAGGAGATACC	AGTGAAGACGCATA	CCAGGTCTACAGCT	GGTATGACGGTTCA	ACCACAGAAAGGCG	AATACTGACTCTTA
AACTGTCTTCCTAT	GTTAAAACTCACCC	ACTTGTACAAGGTA.1	GTACGTGATGATGC			CGGACCGAACACCA	ACTTGTACTGGAAA	ACTTGTACAAGGTA.1	GTACGTGATGATGC	GACCTAGAATTGGC	GTTGATCTCTGAAC
CCCTACGATCAGTG	GCGGACTGCACTTT	ATCTGACTGGAGCA	GTAGGTACTCAGTG			CCGTACACGTAGGG	CTGTGAGACAAGCT	ATCTGACTGGAGCA	GTAGGTACTCAGTG	TAGATCCTGGATTC	CGATACGACTCCCA.1
GCTACGCTAGTGTC.1	AAGTGCACAAACGA	GGTAGTACGCATCA	CGATCCACACTAGC			ATTGCGGAGCAGAG	GTGTGATGCTCTTA.1	GGTAGTACGCATCA	CGATCCACACTAGC	AGTCAGACTCTAGG	AAACATACTGCCCT
ATCGACGAGCTTCC	ACTGTTACCTTCGC.1	TGACTTTGTGTAGC	CCGCTATGCTCAGA			AATCTAGACTACCC.1	GGCAAGGAACCACA	TGACTTTGTGTAGC	CCGCTATGCTCAGA	TAGCCGCTGACTAC	AGTAATACTAGTCG
TGCAAGACTGCCAA	GGAGCAGAAAACAG	GACGTATGTCGATG	AAACATACGCTTAG			ACGCCACTCTAGTG	CGACTCTGCAGAGG	GACGTATGTCGATG	AAACATACGCTTAG	AAGATGGAGAGGTG	TATCCTGATTCGCC
CATGTTTGGTAAAG	ACGGTATGGTGTCA	GGCGGACTTACGCA	CCTCTACTAAGGCG			GGCTAATGTTCGTT	TAGATTGAACCTGA	GGCGGACTTACGCA	CCTCTACTAAGGCG	CACGCTACTGTGCA	AGATATACACCAGT
AGGTGTTGCCCACT	TAAGATTGTTTGCT	ATTCCAACGTGTTG	GCAGGCACGAGATA.1			AGAATTTGCCGTTC	CAGCACCTTGGAGG	ATTCCAACGTGTTG	GCAGGCACGAGATA.1	AAACATTGTTCGCC	GACCCTACACTTTC
ATTATGGAAGACTC	TATCGACTGGTATC	CCAGCTACTGCTGA	GAGCATACCACTTT			GGGAAGTGCTAAGC	CTTAAGCTTGCTCC	CCAGCTACTGCTGA	GAGCATACCACTTT	AGGCAGGAAGCATC	CTCAGAGATTGTCT
TTCAGTTGCAGAAA	TTCATGTGGCGAAG	GAGTACTGTAGTCG	CCTAGAGATCTCTA			TAGAATACACTGTG	GGGCAAGAATGGTC	GAGTACTGTAGTCG	CCTAGAGATCTCTA	AGCCAATGCAAGCT	CTGAATCTCTGGTA
TTTCCAGAAGTGCT	TAACGTCTGAAAGT	CACATGGAACGGGA	TCCTATGATTCGGA			ACCGAAACGTCGTA	TAGCCGCTGTAAAG	CACATGGAACGGGA	TCCTATGATTCGGA	TTAGTCTGCTCCCA	CGTGAAACTCGTGA
GTATTCACTGCTCC	CGTCCAACCACTGA	TATCAAGAGGAGCA	ATAACATGAGCATC.1			GCCGTACTGGAGGT	AGCGCCGATCGCAA	TATCAAGAGGAGCA	ATAACATGAGCATC.1	AAACGGCTCCCTTG	CACGACCTTAAGCC
AGCTCGCTGACGAG	CTGACAGAAACGAA	GGCTACCTCTGTTT	AGCGATACAAACGA			AATCTAGACTTAGG	TTGAATGACGAATC	GGCTACCTCTGTTT	AGCGATACAAACGA	GCTTGAGAACGGAG	TACGAGACTTTGCT
GGTATCGAGTTTGG	GAACAGCTGTTACG	GACCATGATCGATG	TGACACGAGATGAA			ACTTGTACGCTGAT	TCGTTATGAAACAG	GACCATGATCGATG	TGACACGAGATGAA	GATAATACCTGGAT.1	CCCTTACTTAAAGG
AGGAATGATCTACT	AGCCTCACTCTAGG	CATCAGGATGCGTA	CGCACGGATGAACC			CACAATCTAAGGGC	TTCAACACCGTTAG	CATCAGGATGCGTA	CGCACGGATGAACC	ACCCACTGGGAAAT	GCCCATACTTTGTC
AGAATTTGAATCGC	ACTACTACGAAGGC	GTTATAGAACCACA	CCCGGAGAGACGGA			TGCCGACTTGAGGG	AGAGAAACCATTTC	GTTATAGAACCACA	CCCGGAGAGACGGA	CAGAGGGAAGTTCG	TTCAAGCTCTGATG
TTAGGTCTCACAAC	TGACTTACAGCCAT	GGACCGTGCCTTGC	TTCGAGGACTTGTT			ATCACTTGCCATGA	GCTCGACTTAGTCG	GGACCGTGCCTTGC	TTCGAGGACTTGTT	GTGTGATGGTAAGA	ATTTGCACTCTTTG
CTGTAACTGGTGAG	TTTATCCTCGGAGA	ATTCTGACACCTAG	AGTCAGACACCATG			TGGCAATGAGCACT	GATCTTACTATTCC	ATTCTGACACCTAG	AGTCAGACACCATG	TGCACAGATGTCAG	GTTATGCTAAGCCT
GGTACTGAAGGGTG	GACTTTACCCTCGT	GCACCACTATGACC	TACGTTACGATAAG			GTCGCACTCTGAAC	CAAGACTGATAAGG	GCACCACTATGACC	TACGTTACGATAAG	CATGAGACCCCTTG	TAACACCTGTGTTG
TATGGTCTAACGAA	GACTTTACCTGACA	CTCCGAACCGTCTC	CCACGGGATTGACG			TAGAGCACACGGGA	TTGATCTGCTTCCG	CTCCGAACCGTCTC	CCACGGGATTGACG	TGAGACACCACTTT	GGAATGCTAAACAG
ATTGCGGAATGCCA	GACGATTGGTTCGA	ACCTCCGATTCGCC	AGCGAACTGAGATA			CTCAGGCTCGTGAT.1	GTCACAGAACGGAG	ACCTCCGATTCGCC	AGCGAACTGAGATA	ACTGCCACTTTGCT	ATCTTTCTTCATTC
ACCCTCGAGTGCAT	TGCAACGACTCATT	ATAGTTGAGCAGAG	GTTGGATGACCTGA			ACTAAAACTGCCTC	TGAAGCACTCTCCG	ATAGTTGAGCAGAG	GTTGGATGACCTGA	AAGTAACTCTACTT	TCACCGTGGGTATC
AGCTCGCTTGACCA	CGAGTATGAGAGTA	CTGAAGACTGCAAC	ACCACAGATGTGAC			GATAAGGAGCCATA	TCACCTCTAAGTAG	CTGAAGACTGCAAC	ACCACAGATGTGAC	TTAGGGACATTCGG	CTAGAGACCACTGA
GCTACCTGGGGATG	GACTGAACAGTGCT	CTAACGGATTGAGC	GTGGTAACCAGTTG			CTGGATGAGAATCC	CGTCGACTCCTCCA	CTAACGGATTGAGC	GTGGTAACCAGTTG	TATCCTGAATCGGT	CTTAGGGAACGTAC
GAAGGTCTACAGTC	AGGTACACCTCTTA	CATCTTGACCATGA	CATAACCTATGACC.1			ATTTCCGAACGTTG	TAGTAAACCTCGAA	CATCTTGACCATGA	CATAACCTATGACC.1	CGACTGCTTGATGC	AGTTTCACTGTCTT
CAACAGACCACCAA	CCTCGAACACACAC	TGGAACACTCCGAA.1	CTGGATGAGAGCAG			CTAACACTCTCTCG	CGGATATGATTCTC	TGGAACACTCCGAA.1	CTGGATGAGAGCAG	GGCGACACGTTAGC	GCGCGATGTGCGTA
CATTGGGACTCGCT	TGTCAGGACGGAGA	CCCATCGATTACTC	TGGAGACTGACACT			CGAGAACTCCGTAA	GAGTACACCTCTTA	CCCATCGATTACTC	TGGAGACTGACACT	TACTACTGCGAGAG	GGCGGACTTGCAGT
GACGATTGAGACTC	CAGGAACTCCTCAC	ACTTAAGAATTGGC	CAACCAGATGGAAA			TGTATCTGACTGTG	ACTTCTGAGAGAGC	ACTTAAGAATTGGC	CAACCAGATGGAAA	ACGACCCTGTCTAG	TTGGGAACTAAAGG
CTAACTACGTTAGC	ACGTCGCTTGAACC	TCCACGTGTTCTCA	AGAATGGATCTATC			GTTAGTCTACGGAG	TGCACGCTTCTTTG	TCCACGTGTTCTCA	AGAATGGATCTATC	ATGTTGCTCAACTG	GGCTACCTTGGAAA
TTGACACTTGGTAC	GCTAGATGACCACA	ACCCAGCTAGAATG	ATTTCCGAGGGAGT			ACGTTTACTGTGGT	CCAATTTGTCATTC	ACCCAGCTAGAATG	ATTTCCGAGGGAGT	CAGACATGCCGATA	TGACCGCTCACTCC
CACTGCTGTGCTTT	CTATGACTTGATGC	TAGATCCTCCTTAT	GAGCAGGATCAGAC			TCATTCGACTGACA.1	CTAGATCTAGTCGT	TAGATCCTCCTTAT	GAGCAGGATCAGAC	ATAACAACGACGGA	GTGATTCTCTTGAG
AGATCGTGTTTGGG	TGGAGACTGGGATG	CAACCAGACGGTAT	AACTGTCTAAAAGC			GTTAACCTCCTCGT	CGGACCGAGTGTTG	CAACCAGACGGTAT	AACTGTCTAAAAGC	AAGATTACTAGTCG	AATACCCTTAGCCA
AAAGAGACCGTTGA	GTTCAGGATATCTC	TAAAGTTGGTTGGT	GTTAAAACTCACCC			ACTGAGACACGTTG	CGCAGGTGTCTCAT	TAAAGTTGGTTGGT	GTTAAAACTCACCC	CACGATGATCTGGA	CTATCCCTCTGATG
CTTCACCTCCTTTA	CTAGGTGACTGTAG	TAGGTGACCACACA	GCGGACTGCACTTT			CTAGAGACCCGTAA	AACTGTCTTAGTCG	TAGGTGACCACACA	GCGGACTGCACTTT	GGTATCGACGACAT.1	GTAAGCTGGATGAA
GGTATCGACCTATT	CATGGCCTGTAAGA	CTATAAGAGAGGGT	AAGTGCACAAACGA			GGGCAGCTGTACCA	TTGAGGTGTAGCCA.1	CTATAAGAGAGGGT	AAGTGCACAAACGA	CGGAATTGTCAAGC	CAATCGGATATCTC
ACACGAACTAGCGT	GGTACAACTAACGC	GTGTACGAAGTAGA	ACCGCGGAAACAGA			ACCACGCTCACTGA	TCAGCGCTACACAC	GTGTACGAAGTAGA	ACCGCGGAAACAGA	AACCTACTCCAAGT.1	TGTTAAGAATGGTC.1
GAAGCGGATGACAC.1	GGCGGACTCTCCAC	TAAGCTCTGGGACA	ACTGTTACCTTCGC.1			GGGACCACCTTGAG	GCTAGATGTCAGTG	TAAGCTCTGGGACA	ACTGTTACCTTCGC.1	GGTCAAACCATTTC	GTGACCCTTTGTCT
CCTCGAACGCGATT	CCATAGGATCTGGA	AGTAAGGATCCCAC	GGAGCAGAAAACAG			ATTAACGAACCAGT	AATCTAGATTGTCT	AGTAAGGATCCCAC	GGAGCAGAAAACAG	TTATGCACTGTAGC	ACGCCACTCGCAAT
GGAGTTTGGGTCAT	CCGACACTCCTTAT	ATGCGATGCAAGCT	ACGGTATGGTGTCA			ATGCACGAAGCAAA	CTGAAGTGGGAGGT	ATGCGATGCAAGCT	ACGGTATGGTGTCA	CTTCATGAGTCTTT	GGAACTACTACTGG
AAATCCCTGGATTC	TCAATCACGGACGA	CAGACCCTGGAGTG	TAAGATTGTTTGCT			CATGGCCTTTCTTG	CATAGTCTGTGCAT.1	CAGACCCTGGAGTG	TAAGATTGTTTGCT	AGCGGCTGACCTGA	CGTGCACTGAGATA
CAATCGGAACAGCT	TGACGATGAGTCGT	ATCAAATGTCGACA	TATCGACTGGTATC			GTAACGTGAATGCC	CATCTTGAACTTTC	ATCAAATGTCGACA	TATCGACTGGTATC	CCAATTTGGTCCTC	CATCCCGACCTGTC
CAAATATGACCTGA	ATCCGCACTCGCCT	ATACCACTTCTCAT	TTCATGTGGCGAAG			TCTAGTTGAGTGTC	ATCCAGGAGATACC	ATACCACTTCTCAT	TTCATGTGGCGAAG	AGTGCAACATCGAC.1	ATGATAACAGGCGA.1
ACGAAGCTACCAGT	ACCTCCGATCGACA	AATGCGTGTCGATG	TAACGTCTGAAAGT			GCACTAGATCTTCA	CCGTACACGTAGGG	AATGCGTGTCGATG	TAACGTCTGAAAGT	ACGCTCACCGCTAA	TAACAATGTCGCAA
CAGCTCACACGCAT	AGGGTTTGCACAAC	GTGATGACTGTCTT	AACATATGTTTCTG			GGCGGACTCATGGT	ATTGCGGAGCAGAG	GTGATGACTGTCTT	AACATATGTTTCTG	GCCATCACGCTGTA	TAAAGTTGTGCTCC
AGACTGACATGGTC	GAAGTGCTTAACCG	ACGGAACTTGGAGG	CGTCCAACCACTGA			GAAGGTCTGCCATA	AATCTAGACTACCC.1	ACGGAACTTGGAGG	CGTCCAACCACTGA	GACCAAACGTTGTG	TAGCCGCTTGAGAA
CCATCGTGTCCTGC	CAAGAAGAAGAATG	AGGAACCTTATGCG	CTGACAGAAACGAA			TTGTAGCTGCAGAG	ACGCCACTCTAGTG	AGGAACCTTATGCG	CTGACAGAAACGAA	ATCTGTTGGCTAAC	TTGCTAACTAACGC
CCAGATGAAGCCTA	ATTAGATGGACTAC	GGCATATGTACAGC	GAACAGCTGTTACG			ACGCACCTCTGTAG	GGCTAATGTTCGTT	GGCATATGTACAGC	GAACAGCTGTTACG	CCCTAGTGTGTGAC	GTATGGTGTGCCTC
TACTCCCTAGAGTA	GGATAGCTCTGGTA	AAGACAGAATCGAC	AGCCTCACTCTAGG			GTGCTAGATTCACT	AGAATTTGCCGTTC	AAGACAGAATCGAC	AGCCTCACTCTAGG	TTCGTATGAGTCAC	GTCTAGGACGTGTA
GGGCAGCTTACTCT	AAGTATACAGGGTG	TAGAAACTTGAGGG	ACTACTACGAAGGC			GGTTGAACTTGCGA	GGGAAGTGCTAAGC	TAGAAACTTGAGGG	ACTACTACGAAGGC	GTATTCACAAGCAA	TGCTGAGAACACTG
ATTTCTCTCACTTT	TGGTAGTGTGCCAA	CAGCCTACATAAGG	TGACTTACAGCCAT			ACCTGAGACAAGCT	TAGAATACACTGTG	CAGCCTACATAAGG	TGACTTACAGCCAT	TAGTTGCTCTTGTT	ACACGTGAGTTACG
AGGGAGTGTGGTCA	GAAGGGTGTCAAGC	ATCGCAGATTCTCA	TTTATCCTCGGAGA			ACCCTCGAGTTCTT	ACCGAAACGTCGTA	ATCGCAGATTCTCA	TTTATCCTCGGAGA	ACGCCGGACACTAG	TTCAGTACGTGCAT.1
CATTAGCTAGCGGA	CATCGCTGTGCGTA	ATTACCACTAGCCA	GACTTTACCCTCGT			GGCAATACAACGAA	GCCGTACTGGAGGT	ATTACCACTAGCCA	GACTTTACCCTCGT	ACTTAGCTGGGACA	GTGATCGAGTGAGG
ACACAGACGACGTT	TAGTTGCTGCCTTC	TAAACAACCCGAAT	GACTTTACCTGACA			GTATTCACATGGTC	AATCTAGACTTAGG	TAAACAACCCGAAT	GACTTTACCTGACA	TGGTATCTAACCGT	CCGGAGTGGACACT
GAAGCGGACGAACT	AAGTGGCTGAATGA.1	AGCATGACTAAAGG	GACGATTGGTTCGA			CACTTATGATGGTC	ACTTGTACGCTGAT	AGCATGACTAAAGG	GACGATTGGTTCGA	ATCTTGACCTAGAC	CGCAAATGTCTCTA
TCACCCGACCGAAT	AATGTCCTTTCGTT	CCCTGATGAGCTCA	TGCAACGACTCATT			GTTATGCTCGTGTA	CACAATCTAAGGGC	CCCTGATGAGCTCA	TGCAACGACTCATT	GAACACACCCTTTA	ACACCCTGTATGGC
TCGACGCTGGAGTG.1	GCGGCAACCGTAAC	CGGCCAGATGTGAC	CGAGTATGAGAGTA			GCGTACCTCAAAGA	TGCCGACTTGAGGG	CGGCCAGATGTGAC	CGAGTATGAGAGTA	AGCGCTCTCTTCGC	GGTCAAACGCCCTT
CTATTGACAAGAAC	TAGGCAACTGGAGG	ACTGGCCTCACCAA	GACTGAACAGTGCT			TGATCACTCTCCCA	ATCACTTGCCATGA	ACTGGCCTCACCAA	GACTGAACAGTGCT	CGCACGGATCGCTC	AGCATGACAGTGTC
CAGTTACTAGAACA	AGGACACTTATTCC	TTTCAGTGACACAC	AGGTACACCTCTTA			CGGCATCTGTCATG	TGGCAATGAGCACT	TTTCAGTGACACAC	AGGTACACCTCTTA	TAACAATGAAGAGT	CAACTTTGTCTTTG
AGCGGGCTTAGCCA	GATGACACTGTCGA	CTGTAACTACCCAA	CCTCGAACACACAC			AATCCTACCCTCCA	GTCGCACTCTGAAC	CTGTAACTACCCAA	CCTCGAACACACAC	CAGCTCACACCAAC	GACCATGAGGGCAA
GATCATCTTAAGCC	CACCGGGACGAATC	GGGCCATGTCTTTG	TGTCAGGACGGAGA			CCAAGAACCGGTAT	TAGAGCACACGGGA	GGGCCATGTCTTTG	TGTCAGGACGGAGA	TCCGGACTACTCTT	CACCGTTGCCACCT
CCTCATCTACCCTC	AACGGTACCTCATT	TGTGACGAGCCATA	CAGGAACTCCTCAC			TAGTAATGGTTTGG	CTCAGGCTCGTGAT.1	TGTGACGAGCCATA	CAGGAACTCCTCAC	AAGTTCCTGTCACA	CACAATCTCCTTCG
CTAGTTTGTAAAGG	AGATCGTGGGGCAA	GAGGGTGATTTGTC	ACGTCGCTTGAACC			ACAGGTACACCCTC.1	ACTAAAACTGCCTC	GAGGGTGATTTGTC	ACGTCGCTTGAACC	TCAACACTCTCAGA	TGCTTAACCTCGCT
CCCACATGCTGGTA	CCACCATGGCGTTA	GATTCGGAGGAGGT	TGGAGACTGGGATG			TTACACACTTGGTG	GATAAGGAGCCATA	GATTCGGAGGAGGT	TGGAGACTGGGATG	CTAACGGAACGTTG	GCCATGCTCATGCA
CAGTTGGACTCATT	ACGAAGCTTGATGC	CACATGGACGTGAT	GTTCAGGATATCTC			CCACTGACGAGAGC	CTGGATGAGAATCC	CACATGGACGTGAT	GTTCAGGATATCTC	TGATTCACGAATAG	GGCCACGATAGTCG
CATCTTGATTCATC	GTCGACCTCAAGCT	TACATAGAAGAAGT	CTAGGTGACTGTAG			CAGCGGACCTATTC	ATTTCCGAACGTTG	TACATAGAAGAAGT	CTAGGTGACTGTAG	TACAATGAGTCGTA	GCCGTACTCTTTAC
ACTGTTACCGTTGA	GGTTGAACCAACCA	GACAACACATCGGT	TACTACTGTTCTCA			CCAGTGCTGTAAGA	CTAACACTCTCTCG	GACAACACATCGGT	TACTACTGTTCTCA	TGGACCCTAGCAAA	TAAAGACTGTACGT
GCCCAACTTAGAGA	AATGAGGAATCAGC.1	GAAAGATGCCAGTA	CATGGCCTGTAAGA			AGGTGTTGGGTAGG	CGAGAACTCCGTAA	GAAAGATGCCAGTA	CATGGCCTGTAAGA	GTTAAATGAGTGTC	GGCCACGACGTACA
CCACTTCTTGGTCA	ACTTCCCTCGAATC	CGCACTACTATGCG	GGTACAACTAACGC			ATCGACGACTGTGA	TGTATCTGACTGTG	CGCACTACTATGCG	GGTACAACTAACGC	AACTACCTCACACA	ATTTCGTGCGTAAC
ATGATATGCACTAG	GATGCATGACGCAT	TGAGGACTAAAAGC	GGCGGACTCTCCAC			AGCTGTGAGTTACG	GTTAGTCTACGGAG	TGAGGACTAAAAGC	GGCGGACTCTCCAC	ACGAGTACGACGTT	ACCGCGGAACTTTC
CAATTCACCAGGAG	TCTGATACGGTTCA	ATAAACACTTCGGA	CCATAGGATCTGGA			CTCAGAGATTGCAG	ACGTTTACTGTGGT	ATAAACACTTCGGA	CCATAGGATCTGGA	GATACTCTGGAAAT	CTAGGCCTGGTTTG
TGTCAGGAGGTCAT	CACGACCTTAAGCC	TGTTAAGAGTCTAG	CCGACACTCCTTAT			GAGATAGACCCTCA	TCATTCGACTGACA.1	TGTTAAGAGTCTAG	CCGACACTCCTTAT	TATGGGACTGTGAC	AGGGTTTGTCTTCA
TTGTACACGTGTTG	AAACTTGAACGCAT	ACGAAGCTTGAACC	TCAATCACGGACGA			CATGTTACCTTCCG.1	GTTAACCTCCTCGT	ACGAAGCTTGAACC	TCAATCACGGACGA	TACTACACTTCAGG	GGGACCACATAAGG
GAGCATACGAACCT	AGGTACTGTCCCGT	AACTCGGAGCGGAA	TGACGATGAGTCGT			CGAGGAGAAGTACC.1	ACTGAGACACGTTG	AACTCGGAGCGGAA	TGACGATGAGTCGT	CGGGACTGCCTCCA.1	AATTCCTGGGTTTG
TCGATTTGGCTACA	TGTTACTGAACAGA	TTTATCCTAAAACG	AGCTTTACTGCGTA			AGGTGTTGCCCTCA	CTAGAGACCCGTAA	TTTATCCTAAAACG	AGCTTTACTGCGTA	ATCCGCACACACGT	GCTATACTCTACGA
CCTGACTGTGATGC	AACCGCCTAGCATC	TTGCATTGACTCAG	ATCCGCACTCGCCT			AGATTCCTCCGATA	GGGCAGCTGTACCA	TTGCATTGACTCAG	ATCCGCACTCGCCT	CGCGATCTCTGTCC	GAAGATGAGGACAG
CCAGTCTGGCTGAT	CACGGGACCAGCTA.1	GACATTCTAGAGAT	ACCTCCGATCGACA			TTTCTACTGAGATA	ACCACGCTCACTGA	GACATTCTAGAGAT	ACCTCCGATCGACA	GGAATCTGTTGAGC.1	ACTAAAACAATGCC
TTATGGCTGTTCTT	CTCAGAGATTGCAG	GAATGCACTGCCTC	GAAGTAGAGTGTCA			CCAGAAACCGTCTC	GGGACCACCTTGAG	GAATGCACTGCCTC	GAAGTAGAGTGTCA	CATAACCTATTTCC.1	CAAGACTGATGCTG.1
AATATCGAAAAGTG	CGAGGAGAAGTACC.1	TTACGTACTTGCAG	CGCATAGAGCTACA			CACTAACTGTTCAG	ATTAACGAACCAGT	TTACGTACTTGCAG	CGCATAGAGCTACA	CCCAGACTTTCCCG	ATCCAGGAGTGTAC
AAGTTCCTCGCTAA	CTGTATACGCAGAG	TTCATGTGCCTCCA	TACCGGCTTCCTCG			TGGTATCTAGCATC	CATGGCCTTTCTTG	TTCATGTGCCTCCA	TACCGGCTTCCTCG	TGTGAGACACGGGA	GTACGAACGTTCGA
AAAGCCTGAAGTAG	CATTTCGACATGCA	AGTGTTCTCCAAGT	TATCTTCTAAAAGC			TAGCATCTAGAAGT	GTAACGTGAATGCC	AGTGTTCTCCAAGT	TATCTTCTAAAAGC	GCAGGGCTCATTGG	ATGTCGGAGTCGTA
CTGTGAGATCTCCG	ATCGAGTGCGTAGT	TGGACTGAATTTCC	GTTTAAGAACTACG			AGCGAACTAGCATC	TCTAGTTGAGTGTC	TGGACTGAATTTCC	GTTTAAGAACTACG	GGGAACGAGTTGAC	CTAGTTACCGCAAT
TAACCGGACTCCCA	CGGTACCTTTGCTT	ACCTGAGATTCTAC	AGGGTTTGCACAAC			GGTAGTACTCTCAT	GCACTAGATCTTCA	ACCTGAGATTCTAC	AGGGTTTGCACAAC	ACGGTATGACCAAC	TGTAACCTTTCACT
ATCTCAACGTGTAC	GAACGTTGCCTTAT	TCGAGAACGTCTTT	GATCCCTGCGTAGT			GCATGATGGTGTCA	GAAGGTCTGCCATA	TCGAGAACGTCTTT	GATCCCTGCGTAGT	GTTCATACCTTCTA	AGGAAATGGACACT
TTGAATGAGGATCT	CGCCTAACTCTACT	TGGTATCTATGGTC	TATGGTCTGCGAAG			GCAGTTGATCCTTA	TTGTAGCTGCAGAG	TGGTATCTATGGTC	TATGGTCTGCGAAG	TCATCATGGCAAGG	ATCCATACATGACC
AGCAAAGATACGAC	CTTTCAGAGTAAGA	ACGCACCTCGGTAT	CAAGAAGAAGAATG			GCTAGAACCCCAAA	ACGCACCTCTGTAG	ACGCACCTCGGTAT	CAAGAAGAAGAATG	TAACACCTTCTTAC	CACGGGTGGCGATT
GGCGACTGGACGGA		AAATACTGATCGGT	GGATAGCTCTGGTA			ATGGGTACGACGTT	GTGCTAGATTCACT	AAATACTGATCGGT	GGATAGCTCTGGTA	ATTCCAACTTGTCT	CACCGGGAGAGAGC
CAGCTCTGGCGTTA		CATTTGACATCTTC	CGTGATGATCTGGA			GCTAGATGCTCCAC	GGTTGAACTTGCGA	CATTTGACATCTTC	CGTGATGATCTGGA	TATAAGTGATGACC	TAGGAGCTTTCCGC
TACTTGACTGAGCT		TAGGTCGAGAGGGT	TGGTAGTGTGCCAA			TAGGTGTGACTACG	ACCCTCGAGTTCTT	TAGGTCGAGAGGGT	TGGTAGTGTGCCAA	GGAGCGCTAAAACG	CCAGAAACCGTGAT
AGTTATGAGGACAG		CTGAACGAATCGAC	GAAGGGTGTCAAGC			AAGATTACACCAAC	GGCAATACAACGAA	CTGAACGAATCGAC	GAAGGGTGTCAAGC	AGACTTCTCTGAGT	GACTGAACGTTTCT
GTACGTGATCTCAT		CGCATAGAGAAAGT	CATCGCTGTGCGTA			GCACCACTTCTACT	GTATTCACATGGTC	CGCATAGAGAAAGT	CATCGCTGTGCGTA	ATTATGGATAGACC	CAAACTCTGAGACG
CTATAAGACGTGTA		CAGCGTCTAGTTCG	TCTTGATGGTTGTG			ACACGAACCTCGAA.1	CACTTATGATGGTC	CAGCGTCTAGTTCG	TCTTGATGGTTGTG	AGCAAGCTGTCTGA	ACTGCCACCGCTAA
GTAGTCGACAGCTA		ACTCGAGACGAACT	TACAAATGTCTTCA			AAGTCCGACTATGG	GTTATGCTCGTGTA	ACTCGAGACGAACT	TACAAATGTCTTCA	AATGGAGATGGTGT	TAGTAAACTGCCTC
GGAACACTATCAGC		GTAGACTGAGCCTA	AGCGTAACTTCAGG			GGTAAAGATGACTG	GCGTACCTCAAAGA	GTAGACTGAGCCTA	AGCGTAACTTCAGG	TCCATAACTGCTGA	AACCAGTGGGACAG
CCTAGAGACTTGCC		TTGCATTGGGCGAA	AAGTGGCTGAATGA.1			TTATCCGATGATGC	CGGCATCTGTCATG	TTGCATTGGGCGAA	AAGTGGCTGAATGA.1	ATCCAGGACAAGCT	AACAGCACGGACGA
GGAGGATGTGCCCT		AGTCGAACACGTTG	CCCAACTGGACACT			AACGTGTGAGTGCT	AATCCTACCCTCCA	AGTCGAACACGTTG	CCCAACTGGACACT	AGAGATGAGCTTCC	GAATGGCTCCCTTG
AACACGTGGACAGG		TTGAGGACCTAGAC	GCGGCAACCGTAAC			TTCGTATGGTACAC	CCAAGAACCGGTAT	TTGAGGACCTAGAC	GCGGCAACCGTAAC	ATCGCCTGCCTCAC	AAATCTGAAGGGTG
TTTCCAGACTGAGT		ATGCAGTGAGAAGT	CAAATTGAGTCATG			GTGTATCTCTAGAC	TAGTAATGGTTTGG	ATGCAGTGAGAAGT	CAAATTGAGTCATG	TCTCAAACATTCTC	CAATTCTGGTACAC
GGGCCAACCGTAAC		GCATTGGATACGCA	TGCAAGTGTCTCTA			GAGTACTGGCATAC	ACAGGTACACCCTC.1	GCATTGGATACGCA	TGCAAGTGTCTCTA	ATGTTAGAATCAGC	TTATCCGAATGCTG
CGATCCACTCCCAC		CACTTTGACGTAGT	ACAGTTCTCATGCA			CCTACCGAAGATCC	TTACACACTTGGTG	CACTTTGACGTAGT	ACAGTTCTCATGCA	CAACCGCTGTAAAG	CGAGGAGACCGATA
CGCGGATGCGGAGA		TCGACGCTTGTAGC	ATAGGCTGTCACGA			CTCAGCACTTTACC	CCACTGACGAGAGC	TCGACGCTTGTAGC	ATAGGCTGTCACGA	CTTGAGGAGTCCTC	ATCTACTGAGTAGA.1
CAACTTTGGTTGCA		TACGGAACGGACGA	TTACGACTACCCAA			TGATACCTAAAGTG	CAGCGGACCTATTC	TACGGAACGGACGA	TTACGACTACCCAA	TGACACGATGACCA	TGATAAACCGCAAT
CTTCACCTAGGTTC		ATAGTTGAGACACT	ACCCTCGAGCCTTC			CTGTATACGCAGAG	CCAGTGCTGTAAGA	ATAGTTGAGACACT	ACCCTCGAGCCTTC	TAGTCACTTAGCGT	CAGCAATGACCTCC
AGGACTTGACACTG		GTCCACACTGTCAG	GTAATAACTCAGAC			ACTTAAGAGCGTAT	AGGTGTTGGGTAGG	GTCCACACTGTCAG	GTAATAACTCAGAC	ACCTTTGAGGATTC	CTGACAGACTGCTC
CTTTGATGGGATCT		GATCGATGGCCTTC	CCATCCGATCACCC			GGATTTCTAACCGT	ATCGACGACTGTGA	GATCGATGGCCTTC	CCATCCGATCACCC	TATCACTGGCTAAC	GCCATCACCCCGTT
AGAGTCACTAAGCC		TTATTCCTATACCG	ATAGCCGATTTACC			GACTCCTGCTTCTA	AGCTGTGAGTTACG	TTATTCCTATACCG	ATAGCCGATTTACC	ACCCAAGAGTTCTT	TGTAAAACGTTGTG
TAACATGAGCGTAT		AGACACTGTCTGGA	TGCTGAGAGTTCGA			TTGCATTGCTGTCC	GAGATAGACCCTCA	AGACACTGTCTGGA	TGCTGAGAGTTCGA	ATCGACGATTCCCG.1	CTTGAGGATGCTGA
TGACCGCTAGAAGT		CAGTTTACAGACTC	GGTTGAACCAACCA			TTTCGAACCAGAGG	CATGTTACCTTCCG.1	CAGTTTACAGACTC	GGTTGAACCAACCA	CGGAATTGGGTACT	TTCTCAGATCTGGA
GGCACTCTTTCCCG		CGGGCATGCTATGG	GAGGTGGAGTGTCA			ACAAGCACACACTG	AGGTGTTGCCCTCA	CGGGCATGCTATGG	GAGGTGGAGTGTCA	CCCTGAACGTAAAG	GCGACTCTGGTTAC
GGATACTGTCGTGA		TAAGGCTGACACTG	ACTTCCCTCGAATC			CTATCCCTAAGAAC	AGATTCCTCCGATA	TAAGGCTGACACTG	ACTTCCCTCGAATC	AAATTGACGACGGA	GGTGATACGGGACA
GTGACAACGTTCAG		TCTAACTGGAACTC	ATACCTTGGGACGA			ACGATGACGTGAGG	CCAGAAACCGTCTC	TCTAACTGGAACTC	ATACCTTGGGACGA	GGACAGGACCAAGT	AAGTAACTAGCCAT
GGACCCGATAAGGA		GGACATTGTGTAGC	AAGCCTGAGTTGGT			CCGTACACAAGAAC	TGGTATCTAGCATC	GGACATTGTGTAGC	AAGCCTGAGTTGGT	AAGTAACTGGAACG	TTAGTCTGAGCTCA
CGGATATGGTTGGT		ATAAGTACCAGGAG	ACGAACTGGTTCTT			ACAATAACGCTTAG	TAGCATCTAGAAGT	ATAAGTACCAGGAG	ACGAACTGGTTCTT	CATTTGTGATGCCA.1	ATGCAGTGCACTTT
CATAAAACAGAAGT		AGCTCGCTACTTTC	TATACCACTTGCTT.1			GTCCACACCTGGTA	GGTAGTACTCTCAT	AGCTCGCTACTTTC	TATACCACTTGCTT.1	TAAATCGAGTACCA	TTAGACCTCAGGAG
AGGGACGAGAAGGC		GAGGGTGATTCATC.1	TGAACCGATCGATG			TAGTGGTGACTCTT	GCATGATGGTGTCA	GAGGGTGATTCATC.1	TGAACCGATCGATG	AATGATACTAGAGA	CGACGTCTGATGAA
TCATCCCTCCAATG		ACCTGAGATAGCCA	CGTCAAGATTTCTG			AATCTAGAGGTTAC	GCTAGAACCCCAAA	ACCTGAGATAGCCA	CGTCAAGATTTCTG	GGACCCGAGTCGAT	GCGTAAACACGCTA
GATATATGTGCCCT		GAATGCTGCCTCAC	CGCTACTGGTAAGA			GCTCACTGTAGAAG	ATGGGTACGACGTT	GAATGCTGCCTCAC	CGCTACTGGTAAGA	AGACTCGAGTCCTC	TGGAGACTCTTGTT
AGTACTCTTCCGTC		TTATCCGATCGCAA.1	GGCCGAACATGTGC			AGAGGTCTCTCATT	GCTAGATGCTCCAC	TTATCCGATCGCAA.1	GGCCGAACATGTGC	CTGACAGATTTGTC	CTGAGCCTTCTCAT
AGCATGACCCGCTT		CACGAAACTCATTC	CTTACATGGATAGA			CCGCTATGACGGTT	TAGGTGTGACTACG	CACGAAACTCATTC	CTTACATGGATAGA	ATATGCCTTACTTC	CGTCGACTACGCAT
GCCGGAACGAAGGC		AGTGTTCTGGTTAC	TAGTAAACTCGATG			GCTTAACTAAGTGA	AAGATTACACCAAC	AGTGTTCTGGTTAC	TAGTAAACTCGATG	GCTAGATGTGGTAC	GATACTCTCTGTTT
GTTCAGGAGGTAAA		ACGAGGGATCTCCG	TCCTATGAGACGTT			AGCGGCACGCGGAA	GCACCACTTCTACT	ACGAGGGATCTCCG	TCCTATGAGACGTT	TCGATACTCGAGTT	GGCCCAGAGAAAGT
AGCAAAGAGAATCC		CCTTTAGACACTAG	AGCGGGCTTTTGGG			ACCTTTGAGATACC	ACACGAACCTCGAA.1	CCTTTAGACACTAG	AGCGGGCTTTTGGG	TCGACGCTTTCGCC	GCTCACTGTAAGCC
TTTCTACTGTTTGG		AAGGTCACACCGAT	CTTCACCTACCTCC.1			GGTGATACAGAACA	AAGTCCGACTATGG	AAGGTCACACCGAT	CTTCACCTACCTCC.1	TCCACTCTTCGTAG	ATAGCGTGGTGTTG
GTAGCCCTTTTCTG		GATTTAGACGTAAC	GAAACAGAGTTACG			TAGTCGGAAAACGA	GGTAAAGATGACTG	GATTTAGACGTAAC	GAAACAGAGTTACG	GTCAATCTAGGTTC	TACTACACGTAAAG
ACAATTGATGGAAA.1		AACGCATGTTGACG	GTCAACGATGTGGT			GTAACGTGTCACCC	TTATCCGATGATGC	AACGCATGTTGACG	GTCAACGATGTGGT	CAATGGACCCCGTT	CTGGATGATGGCAT
ACGCGGTGAGTAGA		GCGTATGAGCCTTC	GCATCAGATCCTGC			GGTCAAACCGCAAT	AACGTGTGAGTGCT	GCGTATGAGCCTTC	GCATCAGATCCTGC	CATGTTTGCCAAGT	AGTTCTTGAACTGC
CAAGACACTCGATG		CAGAAGCTTTCTCA	TCGCACACAGCATC			GCTACAGAGACGTT	TTCGTATGGTACAC	CAGAAGCTTTCTCA	TCGCACACAGCATC	GGAAGGTGCCTGTC.1	TTCGGAGAGAGATA
CGTAACGATACAGC		GAGGTGGACACTTT	GAGGGTGAGCGATT			TCATTGACATCTCT	GTGTATCTCTAGAC	GAGGTGGACACTTT	GAGGGTGAGCGATT	ACTGCCACACTCAG	ACTTTGTGTTGCAG.1
ATCGCAGAGAAACA		ACGACAACCCCTAC	GGACGCTGCTCATT.1			TTCAACACTTGGTG.1	GAGTACTGGCATAC	ACGACAACCCCTAC	GGACGCTGCTCATT.1	GAAGATGAGAATAG	ATAATCGACGCCTT
TAGTCTTGAACCAC		TCGATACTGGCGAA	ATACCTACCTTGGA.1			TCACCGTGAATCGC	CCTACCGAAGATCC	TCGATACTGGCGAA	ATACCTACCTTGGA.1	GCCAACCTTCGCAA	GAAGTCTGCATTTC
CCTTTAGAAGCAAA		TTTCGAACGACAAA	ACTTTGTGCGTAGT			TTCAGACTAAGATG	CTCAGCACTTTACC	TTTCGAACGACAAA	ACTTTGTGCGTAGT	GTGCTAGAGGAAAT	GACCTCTGTCAGAC
GCCGACGAATGGTC		ACACGATGGCCTTC	TGGATCGATTTCAC			GAACACACCTCAGA	TGATACCTAAAGTG	ACACGATGGCCTTC	TGGATCGATTTCAC	CAATTCTGTCTTTG	TCAATCACAACTGC
AGAGGTCTTCCTTA		CATACTTGGATGAA	GAGTTGTGTGAGCT			AATCTCACGAGCAG	ACTTAAGAGCGTAT	CATACTTGGATGAA	GAGTTGTGTGAGCT	AGTCAGACGGTAAA	CCACCATGAGTCGT
GAGGGTGACCATGA		CCAGGTCTTGCTGA	ATCGCGCTCCTTCG			CATTTCGACATGCA	GGATTTCTAACCGT	CCAGGTCTTGCTGA	ATCGCGCTCCTTCG	GTCAACGAGTTCAG	GGAGGTGAAATGCC
TCCCGAACATGCTG		GACTCCTGTGGGAG	AGAGAAACTGACTG			CCGGTACTGTAGGG	GACTCCTGCTTCTA	GACTCCTGTGGGAG	AGAGAAACTGACTG	GCTAGATGAGGTTC.1	TCCCGATGTTTCTG
AGTTAAACCCGTAA		CACAGAACTGCAGT	CGGGACTGTATCGG			AACCTTTGTCCCGT	TTGCATTGCTGTCC	CACAGAACTGCAGT	CGGGACTGTATCGG	GGAGAGACTGGGAG	GTTACGGAGCGATT
ACGCTCACTTTGCT		AGCATGACACCTCC	TGTAGTCTCGTAAC			GCCTACACTCACGA	TTTCGAACCAGAGG	AGCATGACACCTCC	TGTAGTCTCGTAAC	CAAATATGCTGCTC	CTTTGATGACTGTG
TGCAGATGATTCCT		GGTATGACGGTTCA	CCTTCACTAAGGGC			GCTTGAGAAGAGAT	ACAAGCACACACTG	GGTATGACGGTTCA	CCTTCACTAAGGGC	AAATTCGAGGTGGA	CCAGGTCTCACTTT
TTAGGTCTCTTAGG		GTACGTGATGATGC	CTGAATCTGGACTT			CCCTGAACTGACTG	CTATCCCTAAGAAC	GTACGTGATGATGC	CTGAATCTGGACTT	ATTTGCACAGTAGA	CAGATGACACACAC
TCGCACTGTCGACA		GTAGGTACTCAGTG	ACTGAGACGAACTC			ATCTCAACTTTGGG	ACGATGACGTGAGG	GTAGGTACTCAGTG	ACTGAGACGAACTC	ACAACCGACAACCA	TTAGGTCTCTCCCA
GTGGTAACCAGGAG		CGATCCACACTAGC	GCGTATGAAGCTCA			AGCGGGCTCTGTTT	CCGTACACAAGAAC	CGATCCACACTAGC	GCGTATGAAGCTCA	CGGTCACTACTACG	ATTAAGACAAAAGC
GGGCAAGAGTAGGG		CCGCTATGCTCAGA	CGGACCGAGTACAC			CTAGGATGAAAGTG	GTCCACACCTGGTA	CCGCTATGCTCAGA	CGGACCGAGTACAC	TTCACAACGGTCAT	ATCGGAACTCCAAG
AGGTCTGAGTCTTT		AAACATACGCTTAG	AAATTGACGCGATT			ATTCCAACATTCCT	TAGTGGTGACTCTT	AAACATACGCTTAG	AAATTGACGCGATT	GGCGGACTCCCAAA	TGTACTTGCGCTAA
CGAGTATGTGGTCA		TTTATCCTAGGCGA	CACAGCCTGGGAGT			CATACTTGTGAGCT	AATCTAGAGGTTAC	TTTATCCTAGGCGA	CACAGCCTGGGAGT	GCGAGAGAAACGGG	GCCTACACATGACC
TGATTCACCCCTAC		CCTCTACTAAGGCG	GAGCGGCTAAACAG			AGAGATGAGTTGTG	GCTCACTGTAGAAG	CCTCTACTAAGGCG	GAGCGGCTAAACAG	ATACCTACATCTCT	ACGCTGCTCTGTGA
AGGTACACTTTCGT		GCAGGCACGAGATA.1	GGCCGATGCCAATG			GATCGATGCACAAC	AGAGGTCTCTCATT	GCAGGCACGAGATA.1	GGCCGATGCCAATG	ATTAAGACACAGCT	TTCGTATGTCAGAC
GACATTCTGACTAC		GAGCATACCACTTT	GCTCACTGAGCCTA			CGAATCGATGTTTC	CCGCTATGACGGTT	GAGCATACCACTTT	GCTCACTGAGCCTA	ACCGAAACCCTTGC	CCCTACGAGGCATT
GACATTCTAGAAGT		CCTAGAGATCTCTA	GTGACCCTCCTATT			ATAATGACCTCATT	GCTTAACTAAGTGA	CCTAGAGATCTCTA	GTGACCCTCCTATT	TGCTAGGATTCATC	CCAAAGTGGGTAGG
AATCTAGACTGATG		AAATACTGGTCATG	GAACCAACTTACCT			ATGGTGACCGTGAT	AGCGGCACGCGGAA	AAATACTGGTCATG	GAACCAACTTACCT	GTAGGTACCCGCTT	GACGGCACACCGAT
ACACGTGATTGGCA		TCCTATGATTCGGA	CAGGTAACGTATGC			GCCAACCTACTAGC	ACCTTTGAGATACC	TCCTATGATTCGGA	CAGGTAACGTATGC	TAAGTCCTGATACC	TACATCACGCATAC
CAATTCACGATAGA.1		ACCTGGCTCAGAGG	ACTATCACTAAGGA			ACGCCGGAGATAGA	GGTGATACAGAACA	ACCTGGCTCAGAGG	ACTATCACTAAGGA	GCACCTACCCGTTC	TTAGGGTGACACCA
TCGAATCTATCTCT		ATAACATGAGCATC.1	AAATGGGACAATCG			ATGTTAGAACTGGT	TAGTCGGAAAACGA	ATAACATGAGCATC.1	AAATGGGACAATCG	TGGTCAGAATCTTC.1	CGAAGTACTAACCG
GAAGTAGAGGTGAG		AGCGATACAAACGA	CAGAAGCTGTTCTT			ACGCTCACTACTGG	GTAACGTGTCACCC	AGCGATACAAACGA	CAGAAGCTGTTCTT	AGGTACTGTCCCGT	CGGTCACTAGAAGT
GCCTCAACAGTCTG.1		TGACACGAGATGAA	GAGTGGGAGCCATA			AGGAACCTAGTGTC	GGTCAAACCGCAAT	TGACACGAGATGAA	GAGTGGGAGCCATA	CCCAACTGGTAAGA	CCAGCGGAAACTGC.1
GAGGTACTAGCGTT		CGCACGGATGAACC	CTCCTACTCATTCT			GCAATCGACCGAAT	GCTACAGAGACGTT	CGCACGGATGAACC	CTCCTACTCATTCT	AACGCCCTTGTGAC	ACGTCAGACTCTTA
AGTCGCCTCTTCCG		CCCGGAGAGACGGA	TATACGCTGTGAGG			TATCCAACCTCTCG	TCATTGACATCTCT	CCCGGAGAGACGGA	TATACGCTGTGAGG	GTAATAACAAGTAG	ACGAACTGTCTCGC
AATACCCTGAGCTT		TTCGAGGACTTGTT	TTCACCCTGGTATC			GTTGACGATATCTC	TTCAACACTTGGTG.1	TTCGAGGACTTGTT	TTCACCCTGGTATC	ACGCTGCTAGAACA.1	ATGTTAGATCCAAG
CATCGGCTTCACGA		AGTCAGACACCATG	TCATGTACTGTCAG			GGGCAAGATGAGAA	TCACCGTGAATCGC	AGTCAGACACCATG	TCATGTACTGTCAG	GTGTATCTAACGAA	GAGGTACTGCCTTC
AGTTTCACACTGGT		TACGTTACGATAAG	AACAAACTTTCCAT			ATACAATGCCACAA	TTCAGACTAAGATG	TACGTTACGATAAG	AACAAACTTTCCAT	GTTGAGTGGTCATG	ACCCACTGAGCCTA
AGGGCCACCGATAC		CCACGGGATTGACG	GACCTCACTCGTGA			TAGCCCACGACGAG	GAACACACCTCAGA	CCACGGGATTGACG	GACCTCACTCGTGA	ATAGCTCTTGTCGA	CTTACTGAAGTCGT
GATCGATGGTGCAT		ACTTGGGAGGAACG	TAAAGTTGCTGCAA.1			CACAGATGTGCTTT	AATCTCACGAGCAG	ACTTGGGAGGAACG	TAAAGTTGCTGCAA.1	CAGTGATGATCACG	GTACCCTGAACGAA
ACGCCTTGTACGAC		AGCGAACTGAGATA	TCAGTTACTGGTTG			CGGTAAACTGTCCC	CCGGTACTGTAGGG	AGCGAACTGAGATA	TCAGTTACTGGTTG	CCAAGAACTGCACA	TTGACACTCTAGCA
ACACGTGAAACGGG		GTTGGATGACCTGA	AGGTACTGGAGATA			CAATCGGATGGCAT	AACCTTTGTCCCGT	GTTGGATGACCTGA	AGGTACTGGAGATA	CAGCATGATGCCAA	CGTGATGAGGAACG
ACCCAAGATCCAGA		ACCACAGATGTGAC	ACGATTCTATGCTG.1			CAGACAACTTGTCT	GCCTACACTCACGA	ACCACAGATGTGAC	ACGATTCTATGCTG.1	ACGTCAGATCTTTG	TCTAACACAAGTAG
ATGCCAGAGGTTTG		GTGGTAACCAGTTG	ATCCTAACCAACTG			GACAGTTGGACGAG	GCTTGAGAAGAGAT	GTGGTAACCAGTTG	ATCCTAACCAACTG	ATCCTAACTTCTCA	GTCTAACTCTTGGA
TAAGAGGAGTGTTG		CATAACCTATGACC.1	CCTGAGCTATCTCT			CAAATTGATTTCAC	CCCTGAACTGACTG	CATAACCTATGACC.1	CCTGAGCTATCTCT	CCTAAACTTCCTCG	CGCACGGAGTTACG
ATGCAGACTTCATC		TATCAAGAGTCAAC	TGGTACGATGAACC			AGTATCCTAACCGT	ATCTCAACTTTGGG	TATCAAGAGTCAAC	TGGTACGATGAACC	TAACATGACCCACT	ACCCAAGACACTCC
CATTTCGACAAGCT		CTGGATGAGAGCAG	ACTCAGGATCCGAA.1			AGTACGTGGTCATG	AGCGGGCTCTGTTT	CTGGATGAGAGCAG	ACTCAGGATCCGAA.1	ATACCTACGGCGAA	TGCAACGAAAGTAG
ACCACCTGCATGCA		TGGAGACTGACACT	TCACCCGACATTCT			TCACGAGAACCCTC	ATTCCAACATTCCT	TGGAGACTGACACT	TCACCCGACATTCT	CCAGACCTTTCCAT	TACTCTGAAAGTGA
TATGGGACATGTGC		CAACCAGATGGAAA	CCTAGAGAAAGGTA			ACAATTGAACAGCT	CATACTTGTGAGCT	CAACCAGATGGAAA	CCTAGAGAAAGGTA	GTATCTACTTAGGC	GCCTAGCTATTCCT
CGTACAGAATGTCG		AGAATGGATCTATC	CACAGAACCCATAG.1			AACGTCGAGACACT	AGAGATGAGTTGTG	AGAATGGATCTATC	CACAGAACCCATAG.1	GTCACCTGCATGAC	CCCTAGTGTGAACC
TCCCAGACTTTACC		ATTTCCGAGGGAGT	GGATTGTGTACTTC			ATGCAGACGCAAGG	GATCGATGCACAAC	ATTTCCGAGGGAGT	GGATTGTGTACTTC	GCTCGACTGTTTGG	TCGCACTGCGAGTT
TGAGGACTAATGCC		GAGCAGGATCAGAC	ACAGTCGACTTGGA			GATTCTACATACCG	CGAATCGATGTTTC	GAGCAGGATCAGAC	ACAGTCGACTTGGA	AAATGTTGCGACTA.1	ACAATAACTGGGAG.1
CAGCTAGACAGGAG		AACTGTCTAAAAGC	TCAATAGAGTCGAT			ACGAAGCTATTCCT	ATAATGACCTCATT	AACTGTCTAAAAGC	TCAATAGAGTCGAT	CCGAAAACGAGGCA	GAGTACACCACCAA
GCCGTACTACGGAG		GTTAAAACTCACCC	GACGGCACTGGTCA			GGAGAGACATTTCC	ATGGTGACCGTGAT	GTTAAAACTCACCC	GACGGCACTGGTCA	AGAGGTCTCGATAC	ACCACAGACTGAAC.1
TGAAGCACTTTCAC		GCGGACTGCACTTT	GACATTCTTTACTC			CGCTCATGTTGGTG	GCCAACCTACTAGC	GCGGACTGCACTTT	GACATTCTTTACTC	AGGTGTTGCCACCT	CACAACGAGTCTGA
CAAGACTGATGCTG		AAGTGCACAAACGA	GCTTGAGATCGCTC			AAGTGGCTGTTAGC.1	ACGCCGGAGATAGA	AAGTGCACAAACGA	GCTTGAGATCGCTC	ATCAAATGTGACAC	ACGATCGATCTTAC
AGAAACGATGATGC		ACTGTTACCTTCGC.1	AGAACGCTGAGGTG			ACTACGGACCGCTT	ATGTTAGAACTGGT	ACTGTTACCTTCGC.1	AGAACGCTGAGGTG	GGGATTACTTCATC	ATAGGAGAAAGAAC
AGCCGGTGTGTCCC		GGAGCAGAAAACAG	AGCGCCGATTCGTT.1			TCATCATGCGTAAC	ACGCTCACTACTGG	GGAGCAGAAAACAG	AGCGCCGATTCGTT.1	CTTAGACTTTTGTC	TCTAACTGATGCTG
TATGAATGCCGCTT		ACGGTATGGTGTCA	AAGCAAGACGCCTT			CATGGATGCCTCGT	AGGAACCTAGTGTC	ACGGTATGGTGTCA	AAGCAAGACGCCTT	AGTTCTTGCCCAAA	GAAGTAGACGTACA
ATCACACTCTGCTC		TAAGATTGTTTGCT	TAGATCCTTCTTAC			AAGGCTACAGAATG	GCAATCGACCGAAT	TAAGATTGTTTGCT	TAGATCCTTCTTAC	ATAGATACAGGGTG.1	GACCTAGAAGAGGC
AAGTGCACCTCTAT		TATCGACTGGTATC	ACTCGAGATCGTTT.1			TATCTCGAGAGCAG	TATCCAACCTCTCG	TATCGACTGGTATC	ACTCGAGATCGTTT.1	CTCAGGCTCAGATC	TCATTGACTTTACC
TTTGACTGTCAGGT		TTCATGTGGCGAAG	AAATGTTGAGCGTT			CGTGCACTTTGCTT	GTTGACGATATCTC	TTCATGTGGCGAAG	AAATGTTGAGCGTT	AGGCTAACTTCCAT	GCTCACTGCGAACT
GAGATGCTTTCCGC		TAACGTCTGAAAGT	GATGCATGACGCAT			CATCTCCTAAGGTA	GGGCAAGATGAGAA	TAACGTCTGAAAGT	GATGCATGACGCAT	TAGAATACTGCCCT	CATCATACCTGTAG
ATACGGACGGCATT		CGTCCAACCACTGA	GCACCTTGATCTTC			ATTGGGTGGGCATT	ATACAATGCCACAA	CGTCCAACCACTGA	GCACCTTGATCTTC	CAAGAAGACGAGAG	AAGAGATGCCCGTT
AGAACAGATGAACC		CTGACAGAAACGAA	AGTCAGACTCTCTA			TCGCAGCTTCCAAG	TAGCCCACGACGAG	CTGACAGAAACGAA	AGTCAGACTCTCTA	GCCGTACTTCCTTA	TAGATCCTGCAAGG
TTATGGCTGTATCG		GAACAGCTGTTACG	CAGTCAGATCAGTG			GCAGGCACAGTACC	CACAGATGTGCTTT	GAACAGCTGTTACG	CAGTCAGATCAGTG	ATTTAGGACTCAAG	TTGCATTGGCGGAA
GTATCACTCTTGCC		AGCCTCACTCTAGG	GCACCTACTTCTGT			ACGGTCCTCATGCA	CGGTAAACTGTCCC	AGCCTCACTCTAGG	GCACCTACTTCTGT	CGGATATGTTCACT	TAATCCACCTACCC
AGCGCCGACTCCAC.1		ACTACTACGAAGGC	GGCCGAACGTCAAC.1			AACAATACATCAGC	CAATCGGATGGCAT	ACTACTACGAAGGC	GGCCGAACGTCAAC.1	GTCTAGGACAGTTG.2	GACCCTACCTACGA
CTATACTGTTTGTC		TGACTTACAGCCAT	ACTTGACTGCGAGA.1			ATCGTTTGGGAGTG	CAGACAACTTGTCT	TGACTTACAGCCAT	ACTTGACTGCGAGA.1	ATTCAGCTGTGTCA	ATTAAGACCCGCTT
CAAATATGCACTTT		TTTATCCTCGGAGA	TTGTAGCTCCAGTA			GGAGCGCTGACGAG	GACAGTTGGACGAG	TTTATCCTCGGAGA	TTGTAGCTCCAGTA	GCAGGGCTCTCGAA	GAGTGACTACTAGC
GGGAAGACTAGCGT		GACTTTACCCTCGT	GTATGGTGACTACG			AAGCCAACCTTGTT	CAAATTGATTTCAC	GACTTTACCCTCGT	GTATGGTGACTACG	AATATCGACTGTGA	CAGACCCTTCCCGT
TATGGGTGTCACCC		GACTTTACCTGACA	GTGCCACTGGTACT			ACTTGGGACCGCTT	AGTATCCTAACCGT	GACTTTACCTGACA	GTGCCACTGGTACT	GTTAGTCTACTCTT	AATTGTGATTTCTG
GGCAATACCGGGAA		CTCCGAACAGTCTG	CAATGGACCCCTAC			TAAGAACTGATAGA	AGTACGTGGTCATG	CTCCGAACAGTCTG	CAATGGACCCCTAC	GGATACTGTGAGCT	ATGCCGCTGTACAC
AGTCGCCTGGTATC		GACGATTGGTTCGA	AGTCGCCTCTACTT			CAATTCACGTATGC	TCACGAGAACCCTC	GACGATTGGTTCGA	AGTCGCCTCTACTT	TAAATGTGTTCTGT	TTCATGTGGTCGAT
TGTATCTGTTCAGG		TGCAACGACTCATT	ACCACCTGAGAACA			ATGTACCTTCGATG	ACAATTGAACAGCT	TGCAACGACTCATT	ACCACCTGAGAACA	GCCACGGATATTCC	CGCTAAGAACACTG
TTGTACACCGAGAG		CGAGTATGAGAGTA	TTCAACACAAGAGT			TGTAAAACCCATAG	AACGTCGAGACACT	CGAGTATGAGAGTA	TTCAACACAAGAGT	GGTGGAGATATGGC	GGACCCGATGTCGA
CTAGGCCTAGTACC		GACTGAACAGTGCT	CATAACCTTAAAGG			TGTGACGAGACAGG	ATGCAGACGCAAGG	GACTGAACAGTGCT	CATAACCTTAAAGG	ACAAATTGCAAAGA	TAGGTGTGGCATCA
GTTACGGAGATACC		AGGTACACCTCTTA	TTTGACTGGAGGTG			AACTGTCTTGAGGG	GATTCTACATACCG	AGGTACACCTCTTA	TTTGACTGGAGGTG	TAGTCTTGTACTCT	ACAGTGACTGCCCT
TACGCAGAGCAGTT		CCTCGAACACACAC	ACGTGCCTCGGAGA			ATTGCGGAGAGGGT	GGAGAGACATTTCC	CCTCGAACACACAC	ACGTGCCTCGGAGA	GCGCGATGAGGTTC	AGCAAAGAGAAACA
TCCCACGAGTTGTG		TGTCAGGACGGAGA	GCTCACTGTCTTCA			TGCGCACTACCGAT	CGCTCATGTTGGTG	TGTCAGGACGGAGA	GCTCACTGTCTTCA	CCCAAAGAAGCCTA	CTACTCCTACGACT
ACCAGTGACAGTTG		CAGGAACTCCTCAC	GGAAGGTGCTAAGC			GACTCCTGTCGTAG	AAGTGGCTGTTAGC.1	CAGGAACTCCTCAC	GGAAGGTGCTAAGC	TTGTCATGATTCTC	CTCTAAACCGGTAT
TTAGGGACAGCACT		GTAAGCTGAGGTCT	CTCAGGCTTCAGTG			TGATATGATCCAAG	ACTACGGACCGCTT	GTAAGCTGAGGTCT	CTCAGGCTTCAGTG	TCAATAGAGAGCTT	AGGACACTTGAGGG
ATGTACCTGCTATG		ACGTCGCTTGAACC	GGACCTCTAGTACC			GATTCTTGCTAGCA	TCATCATGCGTAAC	ACGTCGCTTGAACC	GGACCTCTAGTACC	GCGAAGGAGGAGTG	CCACCATGTAGAAG
TAGGCTGAACGCAT		GCTAGATGACCACA	CATTTGACGCTAAC			GGAAGGACGGACGA	CATGGATGCCTCGT	GCTAGATGACCACA	CATTTGACGCTAAC	AGCAAAGAGGTTCA	ACGACAACTCCAAG
GAGATGCTCTTAGG		CTATGACTTGATGC	AGAGATGAACGACT			GGTACTGAGCGAGA.1	AAGGCTACAGAATG	CTATGACTTGATGC	AGAGATGAACGACT	TCTATGTGATTTCC	TAAATGTGTACGCA
GAGATAGACGACAT		TGGAGACTGGGATG	TCGATTTGTATTCC			GTCTGAGATGAACC	TATCTCGAGAGCAG	TGGAGACTGGGATG	TCGATTTGTATTCC	CTAGTTTGAAGTGA	CTATGACTTCCTGC
GGAATCTGTCCTTA.1		CATGTTACTCAAGC	TCCACTCTACCAAC			ACACGTGATACAGC	CGTGCACTTTGCTT	CATGTTACTCAAGC	TCCACTCTACCAAC	CACAATCTATGCTG	AGCTTTACACTGTG
ACACGTGACAACCA		GTTCAGGATATCTC	CTAACACTAGTACC			GTACGAACTGTGGT	CATCTCCTAAGGTA	GTTCAGGATATCTC	CTAACACTAGTACC	CAGCTCACAAGTAG	TGTTAAGAAGGTCT
CAGACAACCTAGAC		CTAGGTGACTGTAG	GGCACTCTCTCGAA			ATCGGTGACTGTTT	ATTGGGTGGGCATT	CTAGGTGACTGTAG	GGCACTCTCTCGAA	ACTTGACTTGCCCT.1	TGTTACACATGACC.1
TATGGTCTTACGAC		TACTACTGTTCTCA	GTGACAACACGTAC			AAGCGACTTCTTCA.1	TCGCAGCTTCCAAG	TACTACTGTTCTCA	GTGACAACACGTAC	AGAGAATGTGCTGA	ACGGTAACTGCACA
CCTTTAGATGCTGA		CATGGCCTGTAAGA	GTAGGTACAATCGC			TCTTCAGATTGCAG	GCAGGCACAGTACC	CATGGCCTGTAAGA	GTAGGTACAATCGC	CGCAGGACTGTGGT	ACGTCCTGGTGTTG
CTGGATGATCAGTG		GGTACAACTAACGC	CGGACCGACTATGG			TGCTAGGACTGGAT.1	ACGGTCCTCATGCA	GGTACAACTAACGC	CGGACCGACTATGG	CTGCGACTCGACAT	TTAGGGACTCCTTA
TTCAAGCTTTCGTT.1		GGCGGACTCTCCAC	CATGGATGTGGGAG			AGCGATACCGAATC	ATCGTTTGGGAGTG	GGCGGACTCTCCAC	CATGGATGTGGGAG	ACAAATTGAAACGA	CGTCGACTTGCCAA
GTAGTGACCCGCTT		CCATAGGATCTGGA	AGGTGTTGATCAGC			TGCCAAGAGTCTAG.2	GGAGCGCTGACGAG	CCATAGGATCTGGA	AGGTGTTGATCAGC	CACTTAACGTTGTG	GTTGAGTGCGTTAG
CAGCACCTGTAAGA		CCGACACTCCTTAT	AATGATACTGAGGG.1			TTCACAACTCGCAA	AAGCCAACCTTGTT	CCGACACTCCTTAT	AATGATACTGAGGG.1	CAGACCCTGGATTC	TCCTACCTTGGAGG
CCGAAAACCGCATA		TCAATCACGGACGA	CATAAATGCTCATT			AAGACAGAAACCTG	ACTTGGGACCGCTT	TCAATCACGGACGA	CATAAATGCTCATT	TACTAAGAATGTGC.1	TCAGTACTTGCTAG
CGCACTACGCAGTT		TGACGATGAGTCGT	AGTTTGCTTTTCAC			CTCCTACTTCCGTC	CAATTCACGTATGC	TGACGATGAGTCGT	AGTTTGCTTTTCAC	GCAGTCCTTTGGTG	AACCGATGGCGTAT
GGTACTGAAGAATG.1		AGCTTTACTGCGTA	TTCCTAGAGGTGTT			CCACCATGTTCTGT	TGTAAAACCCATAG	AGCTTTACTGCGTA	TTCCTAGAGGTGTT	GAAAGATGCATCAG	ATAGCTCTTCCTTA
ACGAAGCTCTAGCA		ATCCGCACTCGCCT	AATCTCTGTTGGTG			TCCGAAGAGGTCTA	TGTGACGAGACAGG	ATCCGCACTCGCCT	AATCTCTGTTGGTG	GCGCGAACAGTAGA	AATACTGACGGTAT
GAGTAAGACTAGAC		ACCTCCGATCGACA	AACGGTTGCAGTTG.1			GGATTTCTTATCTC	AACTGTCTTGAGGG	ACCTCCGATCGACA	AACGGTTGCAGTTG.1	AGAATACTTCCGTC	AGGTTCGAGGATTC
ACTGTTACTTCTGT		AAATCTGACATGAC	GTAACGTGGTCTAG			TCCGAGCTAAGCAA	ATTGCGGAGAGGGT	AAATCTGACATGAC	GTAACGTGGTCTAG	ACGTTGGAGTTAGC	ACACCAGACGAACT
GCAATTCTTACTTC		GTTACTACTAAAGG	GCAAACTGTAGAGA			AATTCCTGTCGCAA	TGCGCACTACCGAT	GTTACTACTAAAGG	GCAAACTGTAGAGA	GCGCGAACCCTAAG	AGCTTTACTATCTC
TGTGAGTGACCTTT		CGCTCATGCTCGAA	AGTTAAACACTACG			CGGACTCTCATTGG	GACTCCTGTCGTAG	CGCTCATGCTCGAA	AGTTAAACACTACG	CCATCGTGCCCTCA	ACTCCTCTCCGTAA
TAGGACTGAGTCAC		CTCAGAGACGCATA	CTACGCACCTTCTA			ACGTCCTGGCGTAT	TGATATGATCCAAG	CTCAGAGACGCATA	CTACGCACCTTCTA	GCACGGACGGACTT	CCTATTGATTTCTG
ACGGTATGTTCCGC		CGCATAGAGCTACA	ACTACTACTTCGCC			GGCCAGACCCTAAG	GATTCTTGCTAGCA	CGCATAGAGCTACA	ACTACTACTTCGCC	AGCCAATGTTCACT	CTATTGACCATTGG
GTAGTGACGTTGAC		TACCGGCTTCCTCG	TTTCCAGAGTCATG			AACCTTACGCAGAG	GGAAGGACGGACGA	TACCGGCTTCCTCG	TTTCCAGAGTCATG	AACTGTCTCCCTAC	GACCTCACAGAATG
ATCCGCACCTGGAT		TTACGACTTGCAAC	CCCATGTGTGCTGA.1			TCGGACCTCTTGAG	GGTACTGAGCGAGA.1	TTACGACTTGCAAC	CCCATGTGTGCTGA.1	TACGCAGAATCACG.1	TGTACTTGCTTCTA
GTATTCACTGAAGA		GTTTAAGAACTACG	AAGACAGACCTTGC.1			GGCTAAACCACTAG	GTCTGAGATGAACC	GTTTAAGAACTACG	AAGACAGACCTTGC.1	ACTTAAGACCAGTA	CAAGCCCTACACTG
TAGTATGAAACGAA		AGGGTTTGCACAAC	AGGTGTTGAGCTAC			AGATCGTGCTGTCC.1	ACACGTGATACAGC	AGGGTTTGCACAAC	AGGTGTTGAGCTAC	CAGACAACCATTGG	TCTATGTGCTGAGT
AACCGATGGCGAGA		GATCCCTGCGTAGT	TCTAGACTTAGAGA			TAGAATACGGGCAA	GTACGAACTGTGGT	GATCCCTGCGTAGT	TCTAGACTTAGAGA	AGTGTTCTCCGATA	ACGACCCTTGAGAA
TAATCGCTCCTCGT		AGGCTAACTTCTCA.1	GCTATACTGAACCT			AGAATTTGGTAGGG	ATCGGTGACTGTTT	AGGCTAACTTCTCA.1	GCTATACTGAACCT	AGCATGACTACTTC	CCCTTACTTCCCGT
AATATCGAGAGATA		CAAGAAGAAGAATG	TCCCACGAGAAACA			ATGCTTTGCCCGTT	AAGCGACTTCTTCA.1	CAAGAAGAAGAATG	TCCCACGAGAAACA	CCCACATGCACAAC	CTTACATGTCTGGA
AGAGAATGGAACTC		GACGTATGATTGGC	TGTCAGGAGTCTGA			ATGCTTTGAGAGAT	TCTTCAGATTGCAG	GACGTATGATTGGC	TGTCAGGAGTCTGA	TGGACCCTACACCA	GCATTGGATGATGC
CTGACAGACGTAGT		GGATAGCTCTGGTA	ACCCAAGAGGTGGA			TGGTACGAAAGTAG.1	TGCTAGGACTGGAT.1	GGATAGCTCTGGTA	ACCCAAGAGGTGGA	ATCGGTGACGAATC	GTGAGGGACGTGTA
TGCCACTGCAGGAG		AAGTATACAGGGTG	GCGTAAACAGTACC			CTAACGGAGGTCTA	AGCGATACCGAATC	AAGTATACAGGGTG	GCGTAAACAGTACC	ATGAAGGAGTATGC	GCTATACTAGCGTT
ACTACTACGACACT		CGTGATGATCTGGA	ATTCTGACCCCTCA			TATCTTCTTTCTGT	TGCCAAGAGTCTAG.2	CGTGATGATCTGGA	ATTCTGACCCCTCA	TACATAGAGGATTC	ACCCAGCTTCACCC
TCTATGTGTATCGG		TGGTAGTGTGCCAA	TAGGGACTAAGAGT			GTAGCCCTGTTGAC	TTCACAACTCGCAA	TGGTAGTGTGCCAA	TAGGGACTAAGAGT	TTCGTATGACGCTA	CACCGTACCAGAGG
CTCCATCTGACGGA		TAGCCCACGTCATG	GATTTAGAGCTTCC			CCTATAACTCCTGC	AAGACAGAAACCTG	TAGCCCACGTCATG	GATTTAGAGCTTCC	CTCGAAGAGAAAGT.1	AGTCGCCTCCAAGT
GGGATTACCGCTAA		CCAAGATGCCTATT	CTTGATTGACCTGA			TTCCAAACGCGTAT	CTCCTACTTCCGTC	CCAAGATGCCTATT	CTTGATTGACCTGA	GTGCAAACCGTGAT	GAGGTTTGTAGACC
CATCGGCTCTTCGC		GAAGGGTGTCAAGC	GAAACAGATCTACT.1			CTGAAGACCTCTAT	CCACCATGTTCTGT	GAAGGGTGTCAAGC	GAAACAGATCTACT.1	CATACTTGGAGACG	AAGCCTGATTTGCT
CGTCGACTAGTCTG		GGGCAAGAGTGCAT	CCCTGAACGTGTCA			CTAGGTGAAAGGCG	TCCGAAGAGGTCTA	GGGCAAGAGTGCAT	CCCTGAACGTGTCA	ACGGAGGAGCTGTA	TCCGGACTCTGAGT
CTAGAGACGGGACA		CATCGCTGTGCGTA	ATAAACACGGAGTG			CCTGAGCTACTCTT	TCCGAGCTAAGCAA	CATCGCTGTGCGTA	ATAAACACGGAGTG	GATGACACGGAAAT	GAACCTGACCCACT
GTTGGATGTCTCAT		TCTTGATGGTTGTG	GCGTAATGCCTTAT			GCACTGCTTCTTCA	AATTCCTGTCGCAA	TCTTGATGGTTGTG	GCGTAATGCCTTAT	AGGTTCGATCGCAA	CTGTATACCCTTGC
CATGTTACCCTTTA		GCGAGAGATTGGTG	ACGCTCACGAACTC			TAGGTCGACTTCCG	CGGACTCTCATTGG	GCGAGAGATTGGTG	ACGCTCACGAACTC	ATGAAACTTGTAGC	CAGACTGATCTTAC
CTACTATGAAACAG		TAGTTGCTGCCTTC	TGCAGATGCCACCT			CATACTACTTTGTC	ACGTCCTGGCGTAT	TAGTTGCTGCCTTC	TGCAGATGCCACCT	ATCTGACTAGAATG	CCAGAAACACGGTT
GACAACTGCTCGAA		TCGGACCTATGACC	TGATATGAACACTG			AAAGATCTCCTATT	GGCCAGACCCTAAG	TCGGACCTATGACC	TGATATGAACACTG	ACCCGTTGCCATGA	ACCAACGACTAGTG
TTCTACGAGGGTGA		AAGTGGCTGAATGA.1	GGGTAACTTTTACC			CTATCCCTCCACCT	TCGGACCTCTTGAG	AAGTGGCTGAATGA.1	GGGTAACTTTTACC	AGTCGAACACTAGC	TACTCCCTACACTG
CATTGGGACTCGAA		CCCAACTGGACACT	TAGAATACTTGACG			ATCAGGTGCAACCA	GGCTAAACCACTAG	CCCAACTGGACACT	TAGAATACTTGACG	TTGGAGACACCTAG	AAACATTGGTCTTT
CGTCCAACTCTTAC		GCGGCAACCGTAAC	ATTCGGGATCGTAG			TTCCATGACTCGCT.1	AGATCGTGCTGTCC.1	GCGGCAACCGTAAC	ATTCGGGATCGTAG	ATCACTTGAGTGCT	ATGTTAGACTTCTA
GGAGACGATAACGC		TAGGGACTTGTCCC	CTCGCATGCCAGTA			TGGCACCTGCTGAT	TAGAATACGGGCAA	TAGGGACTTGTCCC	CTCGCATGCCAGTA	GCAGCGTGGAATCC	CCGGTACTATCTTC
CATTACACAGGTTC		CTAGTTTGCCTAAG	TTAGAATGTTGACG			CGGCACGACTTCCG	AGAATTTGGTAGGG	CTAGTTTGCCTAAG	TTAGAATGTTGACG	GTGTATCTAAAAGC	AACCGCCTAATGCC
CCTCGAACCTCAAG		GTCATACTGGATCT	ATCTTTCTGCTTCC			AAGATTACGGGCAA	ATGCTTTGCCCGTT	GTCATACTGGATCT	ATCTTTCTGCTTCC	CGCGATCTAGTCTG	TTCAAGCTCGCATA
TGCTAGGATGACCA		AGACACTGTAGAAG	CTATAAGACCGTTC			TCAGCGCTGCTGTA	ATGCTTTGAGAGAT	AGACACTGTAGAAG	CTATAAGACCGTTC	TAGAATACCTGTAG	TTCAGACTTGCATG
CAATGGACGGAACG		CGATCAGACTGCTC	ACGTCCTGCCCTCA			TGGATGACGTATGC.1	TGGTACGAAAGTAG.1	CGATCAGACTGCTC	ACGTCCTGCCCTCA	TGATCGGATGCCCT.1	CTCTAAACGTTCAG
TCGCAGCTAGTAGA		TGGTCAGAGCTCCT	TGACACGACGTGTA			AAATCATGCTTTAC	CTAACGGAGGTCTA	TGGTCAGAGCTCCT	TGACACGACGTGTA	GGCTAATGCTGCAA.1	TGGTTACTCATGAC
ATACACCTATTCCT		GCGAGCACAGACTC	CAGCTAGAGTGAGG.1			CTAAGGTGGGCAAG	TATCTTCTTTCTGT	GCGAGCACAGACTC	CAGCTAGAGTGAGG.1	GTAGCATGTAGCCA.1	GGATTTCTCTGAGT
CCGACTACAGAGAT		GATATATGCTAGCA	AGTGAAGACGTAAC			CTACTATGTTGCGA	GTAGCCCTGTTGAC	GATATATGCTAGCA	AGTGAAGACGTAAC	CACTTAACTTCCGC	CCAAGAACCCCTAC
GACCCTACGTTGAC		AGAGTCTGCTGTAG	GAGGGAACCGTAGT			GCCCATACAAGATG	CCTATAACTCCTGC	AGAGTCTGCTGTAG	GAGGGAACCGTAGT	GACGAGGAAGGGTG	GGGACCTGTCCTAT
GCTAGATGAGACTC		GATGACACTGTCGA	CGTCGACTCTTAGG			TACGCGCTTCGTTT	TTCCAAACGCGTAT	GATGACACTGTCGA	CGTCGACTCTTAGG	GAAGATGATAGACC	CGGACTCTGATAAG
ACTGTTACTGCATG		ACAGTTCTCATGCA	TTGCTATGGTAGCT			GCGCGAACGTGAGG	CTGAAGACCTCTAT	ACAGTTCTCATGCA	TTGCTATGGTAGCT	GCACGGTGCAAGCT.1	ACGTAGACTTCCGC
GAATGCACCCTTCG		CACATGGACGGAGA	CTATTGTGCAGAAA			TAGAATTGCTGTCC.1	CTAGGTGAAAGGCG	CACATGGACGGAGA	CTATTGTGCAGAAA	TTGACACTTACGAC	GATCTTTGCCTCAC
GCGCACGATTTCAC		ATAGGCTGTCACGA	TCTAACACGTGTCA			CATCTTGAACGGGA	CCTGAGCTACTCTT	ATAGGCTGTCACGA	TCTAACACGTGTCA	TATCCAACGAACTC	GTACTACTACACTG
ATGTAAACCGTGAT		GTGTAGTGCATTCT	AGCCGGACGTGCAT			CAAAGCTGCGCATA	GCACTGCTTCTTCA	GTGTAGTGCATTCT	AGCCGGACGTGCAT	ACAGACACCTATGG	TGCACGCTGTAGCT
ACGTCCTGTACGAC		CCCTGAACAGCAAA	AATTCCTGTCCAAG			TACGCCACCTATTC	TAGGTCGACTTCCG	CCCTGAACAGCAAA	AATTCCTGTCCAAG	CCGCGAGATCATTC	GGATGTACTCAAGC
CATCGCTGCGTTAG		ACCCTCGAGCCTTC	ATAGCTCTAACAGA			ACGTGCCTCGTCTC	CATACTACTTTGTC	ACCCTCGAGCCTTC	ATAGCTCTAACAGA	ACGGATTGCAACTG	TACCGGCTAGTACC
AAAGACGATGGTAC		GTAATAACTCAGAC	GCGAGCACACCATG			CGGCCAGACGAACT	AAAGATCTCCTATT	GTAATAACTCAGAC	GCGAGCACACCATG	CGGTCACTATTGGC	AGTTAAACGGACGA
CACTATACCCCTCA		ACGGGAGAAAACAG	GTGATGACGAGACG			AATCAAACCCCTTG	CTATCCCTCCACCT	ACGGGAGAAAACAG	GTGATGACGAGACG	ATGCAGACTCCTAT	ACAAATTGGTTTGG
TGACGCCTCTGAGT		AGATCGTGGGGCAA	GCCACGGATCTCCG			TTACTCGACTAGAC	ATCAGGTGCAACCA	AGATCGTGGGGCAA	GCCACGGATCTCCG	TATACCACCTGTCC	AAGCGACTGTCTGA
GAAAGATGGAACTC		CCATCCGATCACCC	ATTGAAACGTACCA			ACCCGTTGCGTACA	TTCCATGACTCGCT.1	CCATCCGATCACCC	ATTGAAACGTACCA	ATACCGGACTATTC	GAGGTACTTGACTG
AGTAGGCTGTGCTA		CCTATTGAGGTTCA.1	GATGCAACGTTAGC			TCGGCACTGCAGTT	TGGCACCTGCTGAT	CCTATTGAGGTTCA.1	GATGCAACGTTAGC	CTTCTAGAAGGGTG	AAGTGGCTGCAAGG
AGATCTCTCCGATA		ATAGCCGATTTACC	TCGCACACACCGAT			CCCTGATGGACGAG	CGGCACGACTTCCG	ATAGCCGATTTACC	TCGCACACACCGAT	GTACTACTTATCTC	AGATATTGCAGTCA
ATTCGGGAAGTACC		TTGTACACTCGATG	TATCGTACTAAGGA			TCGACGCTCATTTC	AAGATTACGGGCAA	TTGTACACTCGATG	TATCGTACTAAGGA	ACAAATTGTGCCCT	ATCGAGTGTGCAAC
GCTCAAGAGTAGGG		ATAGGCTGATTCTC	CTCAGCACCGGGAA			CATTACACGTAGGG	TCAGCGCTGCTGTA	ATAGGCTGATTCTC	CTCAGCACCGGGAA	ACACCCTGTTGTCT	AAATCTGACGCAAT
TAGAGCACAACAGA		GAAGTCTGACGACT	CGATCCACTTAGGC			CGCGATCTCTCTTA	TGGATGACGTATGC.1	GAAGTCTGACGACT	CGATCCACTTAGGC	AGACTTCTGAACTC	CTTAAGCTATTCCT
TTCACAACGTGAGG		AGCAAGCTGCAGAG.1	TAGTATGAGTTGGT			AATTGATGTGGTCA	AAATCATGCTTTAC	AGCAAGCTGCAGAG.1	TAGTATGAGTTGGT	GCGGGACTGCGATT	GGTATCGAACGTTG.2
CAAGAAGACCACCT		TGCTGAGAGTTCGA	ACGACAACCTTGGA			ACCGTGCTAGTTCG	CTAAGGTGGGCAAG	TGCTGAGAGTTCGA	ACGACAACCTTGGA	GGACAACTTTCGGA	CGGAGGCTGCTGAT
TATAGATGACGTTG		GTCGACCTCAAGCT	GAGTTGTGCTCAAG			TCAGCGCTGCGTAT	CTACTATGTTGCGA	GTCGACCTCAAGCT	GAGTTGTGCTCAAG	CCGGAGTGTTACCT	CTCAGCTGCTTCGC
ACAACCGATCCGAA		GGTTGAACCAACCA	GACCAAACCTGACA			ACACGTGAGTCTTT	GCCCATACAAGATG	GGTTGAACCAACCA	GACCAAACCTGACA	TACCATTGTTGGTG	CTTCTAGAACACTG
TGGATCGATCGTGA		ACTTCCCTCGAATC	CTACTCCTATTGGC			TGAAGCACGAGCAG	TACGCGCTTCGTTT	ACTTCCCTCGAATC	CTACTCCTATTGGC	AGGGTGGAGCCAAT	CACAGAACTGGGAG
CTAATAGACCATGA		CGCTACACTAACGC	GAGATCACCATGAC			CTTTCAGACCAAGT	GCGCGAACGTGAGG	CGCTACACTAACGC	GAGATCACCATGAC	GGCATATGTGGGAG	GGTCAAACGGTCAT
GTGATTCTTTTCGT		ATACCTTGGGACGA	TTCAAGCTGTCAAC			GCCATGCTCTCTCG	TAGAATTGCTGTCC.1	ATACCTTGGGACGA	TTCAAGCTGTCAAC	CCCAAAGAATGCTG	GCCAACCTCTATGG.1
CCAGTGCTAGATGA		AAGCCTGAGTTGGT	GTAGCAACTTTCGT			GCTATACTTTGCAG	CATCTTGAACGGGA	AAGCCTGAGTTGGT	GTAGCAACTTTCGT	AATCTCTGCTCTCG	TGTAATGATCTACT
AATAGGGAATTGGC		ACGAACTGGTTCTT	TTCCAAACGAGGCA			GAGTCTGAGAGGTG	CAAAGCTGCGCATA	ACGAACTGGTTCTT	TTCCAAACGAGGCA	AAGTTATGGAGGAC	GCGCACGACAAAGA
GGGAACGATGACCA		TGAACCGATCGATG	CATAAATGCAATCG			TTCACCCTAGTAGA	TACGCCACCTATTC	TGAACCGATCGATG	CATAAATGCAATCG	CATTTCGAGCGAAG	ATGTACCTACGCTA
GATGCATGAGAAGT		CGTCAAGATTTCTG	TAGACGTGGTTCAG			CTACAACTGGACTT	ACGTGCCTCGTCTC	CGTCAAGATTTCTG	TAGACGTGGTTCAG	GGCTCACTAAACGA	TTCATCGATTACCT
ACTGTGGATACTCT.1		CGCTACTGGTAAGA	GACGGCACTTTCAC			AATCCGGAGTTCTT	CGGCCAGACGAACT	CGCTACTGGTAAGA	GACGGCACTTTCAC	TAGTGGTGTCTCCG	TAAATCGATTGCAG
AACACTCTTCAGGT		GGCCGAACATGTGC	TCAAGGACCTGTGA			ACATACCTTTGCGA	AATCAAACCCCTTG	GGCCGAACATGTGC	TCAAGGACCTGTGA	ACACATCTTCAGGT	GCCTCAACGACGAG
CGTCCAACTGGAGG		CTTACATGGATAGA	CACAGTGAACGGAG			TTCAAGCTCTAGCA	TTACTCGACTAGAC	CTTACATGGATAGA	CACAGTGAACGGAG	AAGATGGACGTAAC	AGAGAATGAGCATC
GTAGGTACCTACTT		TAGTAAACTCGATG	GCATTGGAACGGGA			GGACCTCTACGGAG	ACCCGTTGCGTACA	TAGTAAACTCGATG	GCATTGGAACGGGA	CCGGAGACTCCTAT	GATTGGACCACTAG
GGAGTTACATCGGT		TCCTATGAGACGTT	AGTACGTGCCAATG			GCTTAACTGACAGG.1	TCGGCACTGCAGTT	TCCTATGAGACGTT	AGTACGTGCCAATG	AAGAAGACTATCTC	CGAGCCGAACCTTT
TATGAATGGATGAA		AGCGGGCTTTTGGG	TGTTACTGTGATGC			ACAACCGAGATGAA	CCCTGATGGACGAG	AGCGGGCTTTTGGG	TGTTACTGTGATGC	GGCATATGAACTGC	AACAATACGCCATA
GTCAACGAGTGTTG		CTTCACCTACCTCC.1	GACAGTACTCTTAC			AGGACTTGTATGCG	TCGACGCTCATTTC	CTTCACCTACCTCC.1	GACAGTACTCTTAC	GGAGCAGAGCATAC	CACTTTGATCAAGC
AGTCGCCTAGCACT		GAAACAGAGTTACG	GCCCAGGAGGTTCA			AGCATCGATTCTCA	CATTACACGTAGGG	GAAACAGAGTTACG	GCCCAGGAGGTTCA	GAGGCCACTTCCCG	CCAATTTGTACGAC
GTTATAGAAAGAAC		GTCAACGATGTGGT	CGAGTATGTACTCT			CGCAACCTTGCAGT	CGCGATCTCTCTTA	GTCAACGATGTGGT	CGAGTATGTACTCT	AGAAACGAGGACAG	TGAGCAACTTCAGG
ACCGAAACCCTTTA		GCATCAGATCCTGC	TTTCACGAACCCTC			GGAGAGACTTCTGT	AATTGATGTGGTCA	GCATCAGATCCTGC	TTTCACGAACCCTC	GATCGTGAATGTCG	CATCATACTGTCCC
TTCAGTACGTCAAC		TCGCACACAGCATC	AGCTGAACCTAAGC			ATAAGTACGTAAAG	ACCGTGCTAGTTCG	TCGCACACAGCATC	AGCTGAACCTAAGC	ACTGCCTGTCTATC	CGGACCGAAACGTC
CGGGACTGTGCCCT		GAGGGTGAGCGATT	GAGGCCACAGCCAT			TTCTCAGATCAAGC	TCAGCGCTGCGTAT	GAGGGTGAGCGATT	GAGGCCACAGCCAT	ACTAAAACTATCTC	CCTATTGAGCCTTC
CGGTCACTCTGGTA		GGACGCTGCTCATT.1	GTTCATACAGTAGA			CTACGGCTATCTTC	ACACGTGAGTCTTT	GGACGCTGCTCATT.1	GTTCATACAGTAGA	ATTGGGTGGACAAA	GCAAGACTCTTGTT
AAGTAACTGGTAGG		ATACCTACCTTGGA.1	CAAATATGATTTCC			ATCTACTGTCCAAG	TGAAGCACGAGCAG	ATACCTACCTTGGA.1	CAAATATGATTTCC	GAAACCTGAGGGTG	GCGACTCTTGAGAA
GACTTTACCTAGTG		ACTTTGTGCGTAGT	TGGGTATGGAGGCA			GAAGAATGATGTCG	CTTTCAGACCAAGT	ACTTTGTGCGTAGT	TGGGTATGGAGGCA	AGATTCCTACGTAC	CTGTGAGACTCCAC
GAGTCAACTACTCT		TGGATCGATTTCAC	GCACCACTACCCTC			GCACCTTGAGCTCA	GCCATGCTCTCTCG	TGGATCGATTTCAC	GCACCACTACCCTC	TGGTATCTGCCCTT	CGAGCCGATTCTGT
TTATCCGACTAGTG		GAGTTGTGTGAGCT	CCCGATTGTCAGGT			AGAAACGAGGACTT	GCTATACTTTGCAG	GAGTTGTGTGAGCT	CCCGATTGTCAGGT	AACCTTACATTCTC	AACCACGAATCAGC
ATTTAGGATGAAGA		ATCGCGCTCCTTCG	AGCCGGTGAAAACG			TGGCACCTGTAAAG	GAGTCTGAGAGGTG	ATCGCGCTCCTTCG	AGCCGGTGAAAACG	ATAGATACTTACTC	AGAGAATGTTTGGG
CCCATGTGCACACA		AGAGAAACTGACTG	CAAAGCTGCCACAA			CTAATAGACAGTCA	TTCACCCTAGTAGA	AGAGAAACTGACTG	CAAAGCTGCCACAA	ATTTCCGAGCTGAT	CAGGTTGAACCAGT
CTTCATGAACGGTT		CGGGACTGTATCGG	ATTCTTCTCCCAAA			ATACTCTGGCTGAT	CTACAACTGGACTT	CGGGACTGTATCGG	ATTCTTCTCCCAAA	AGGAGTCTTACGCA	CGAGATTGTGAACC
AGCGGGCTCGCCTT		TGTAGTCTCGTAAC	ACGATCGACCGCTT			GGATAGCTACGCAT	AATCCGGAGTTCTT	TGTAGTCTCGTAAC	ACGATCGACCGCTT	CGACAAACGGAAGC	ATATAGTGCCACCT
AGCTGCCTGGTACT		CCTTCACTAAGGGC	TCGCACACGCATCA			AAATCCCTGACACT	ACATACCTTTGCGA	CCTTCACTAAGGGC	TCGCACACGCATCA	ACCTCCGATCGTAG	ATAGATTGAAAAGC
CCAATGGATATGGC		ACTGAGACGAACTC	GGCCCAGATTTGTC			CTGAAGTGAGCGTT	TTCAAGCTCTAGCA	ACTGAGACGAACTC	GGCCCAGATTTGTC	ACCAACGAAACCAC	GGAGGTGATAGCGT
GACACTGAATCACG		GCGTATGAAGCTCA	ACGCAATGTCCGTC			TGTAGTCTTCTCAT	GGACCTCTACGGAG	GCGTATGAAGCTCA	ACGCAATGTCCGTC	GATTTGCTGAGGAC	TTCATTCTAACAGA
ACAAGCACCATTGG		CGGACCGAGTACAC	CTAACTACTCGCCT			TACGCCACCTACTT	GCTTAACTGACAGG.1	CGGACCGAGTACAC	CTAACTACTCGCCT	GCTGATGAGTCGTA	TAGTACCTCTCTTA
CAATTCACACGTTG		AAATTGACGCGATT	CTCTAATGATTCGG			TGTGACGACCTCAC	ACAACCGAGATGAA	AAATTGACGCGATT	CTCTAATGATTCGG	AGTGACACGTACAC	GTTACGGACAGATC
GGCCACGAATGGTC		CACAGCCTGGGAGT	ACTTGACTGCTCCT			ACCATTACCGAGAG	AGGACTTGTATGCG	CACAGCCTGGGAGT	ACTTGACTGCTCCT	GTGGTAACTACGCA	GTTAGTCTCGAGAG
TGCAACGACTTAGG		GAGCGGCTAAACAG	GCCTACACAACGAA			GATCGAACGTTGAC	AGCATCGATTCTCA	GAGCGGCTAAACAG	GCCTACACAACGAA	GTCCAAGAGAGGCA	GAAGCGGATATGGC
GACTTTACAGAATG		GGCCGATGCCAATG	CGTCAAGAGGTAAA			TAGTCTTGTCGTTT	CGCAACCTTGCAGT	GGCCGATGCCAATG	CGTCAAGAGGTAAA	GGGCCAACGTCATG	AATGGAGAGGGACA
AAGACAGAGATGAA		GCTCACTGAGCCTA	GTGCTAGACACTAG			ACAATAACGGAACG	ATAAGTACGTAAAG	GCTCACTGAGCCTA	GTGCTAGACACTAG	AACCGCCTAGCATC	TTCAGTTGGTTCGA
AGCCAATGGGTGAG		GTGACCCTCCTATT	TACGAGACCTTAGG			ACCAGCCTTGAGAA	TTCTCAGATCAAGC	GTGACCCTCCTATT	TACGAGACCTTAGG	ATACCGGACTCTAT	CTATGTTGCAGGAG
ACCACAGAATTCCT		GAACCAACTTACCT	GATTGGACTCCCAC			TCGAGCCTAGCAAA	CTACGGCTATCTTC	GAACCAACTTACCT	GATTGGACTCCCAC	TTAGGGACGGTGAG	AAGATTACAGTACC
ACAAATTGCTGACA		CAGGTAACGTATGC	GGTAAAGAGTAGGG			TTACGACTGTCGTA	ATCTACTGTCCAAG	CAGGTAACGTATGC	GGTAAAGAGTAGGG	AGTCAGACTACAGC	TAGTAAACGGAAGC
AGAGTGCTACTAGC		ACTATCACTAAGGA	ATGGGTACAGATCC			GGTGGAGATGCGTA	GAAGAATGATGTCG	ACTATCACTAAGGA	ATGGGTACAGATCC	TAAGCTCTCTTGAG	ATCGGAACGCTGTA
ACGCCGGATGCTAG		AAATGGGACAATCG	CATAAATGAGCGTT.1			AATAGGGATTCCAT	GCACCTTGAGCTCA	AAATGGGACAATCG	CATAAATGAGCGTT.1	GATAGAGACCAAGT	CAGGGCACCGTTAG
CTATCAACACGACT.1		CAGAAGCTGTTCTT	TTGTAGCTGTATCG.1			CTTGAACTGCGAAG	AGAAACGAGGACTT	CAGAAGCTGTTCTT	TTGTAGCTGTATCG.1	GGCCCAGACTGCTC	CGCAAATGAGACTC
GTTCAACTGCTTCC		GAGTGGGAGCCATA	TACCGCTGTTGACG			AGGTGGGACTAGCA	TGGCACCTGTAAAG	GAGTGGGAGCCATA	TACCGCTGTTGACG	CATTTCGAGAAACA	GCCATCACCACACA
GTCCAGCTCGTGTA		CTCCTACTCATTCT	AAGCAAGAGGATTC			ACAGCAACCTCTTA	CTAATAGACAGTCA	CTCCTACTCATTCT	AAGCAAGAGGATTC	CTTGAACTTTCGCC	TAACATGACCTCGT
TAAAGACTAGGTTC		TATACGCTGTGAGG	ACAATTGAAAAAGC			GCCCAACTGTTGGT	ATACTCTGGCTGAT	TATACGCTGTGAGG	ACAATTGAAAAAGC	CACGGGACCAGCTA.1	AATTACGATGAGGG
GATCTTTGAGCGGA		TTCACCCTGGTATC	TCACATACTGCTAG			CGGCGATGCACTGA	GGATAGCTACGCAT	TTCACCCTGGTATC	TCACATACTGCTAG	CTATGACTGCTAAC	AGGAATGACTCCCA
TTTAGGCTGTCTGA		TCATGTACTGTCAG	GCCATCACATTCGG			CAATCTACTAAGCC	AAATCCCTGACACT	TCATGTACTGTCAG	GCCATCACATTCGG	AGTCTACTTTTGGG	TGCCAGCTGAACCT
AGCGATACACCAGT		AACAAACTTTCCAT	TTGCTATGACTGTG			AGACTCGACTTGCC	CTGAAGTGAGCGTT	AACAAACTTTCCAT	TTGCTATGACTGTG	TAAGGCTGGCCAAT	AACGTGTGCTCGAA
AGGACTTGTTACTC		GACCTCACTCGTGA	TAGCCCTGGACAGG			GCGAGCACTCGTTT	TGTAGTCTTCTCAT	GACCTCACTCGTGA	TAGCCCTGGACAGG	ATAGTTGAGGTTCA	CTAAACCTGGTAGG
ATCTTTCTACTAGC		TAAAGTTGCTGCAA.1	CAATTCACGCTAAC			AATTACGACCTGTC	TACGCCACCTACTT	TAAAGTTGCTGCAA.1	CAATTCACGCTAAC	TACTACTGTTCGCC	GATACTCTATCGGT
CTACAACTCTCAAG		TCAGTTACTGGTTG	CCCGATTGACCATG			GCTACAGAGGCATT	TGTGACGACCTCAC	TCAGTTACTGGTTG	CCCGATTGACCATG	AAGAATCTGATACC	CTCGAAGATCTCCG
GTGGAGGATACTCT		AGGTACTGGAGATA	TCCAGAGAAGATGA			CGAGGCTGCACTTT	ACCATTACCGAGAG	AGGTACTGGAGATA	TCCAGAGAAGATGA	CTGGAAACAGCTCA	CTTCTAGATTTACC
GAGTCAACCGATAC		ACGATTCTATGCTG.1	CAGATCGAAAGAAC			GCCGGAACGAGGGT	GATCGAACGTTGAC	ACGATTCTATGCTG.1	CAGATCGAAAGAAC	ACGCACCTGAAAGT	GCCGACGAAGTGCT
AAGCCAACGCTGAT		ATCCTAACCAACTG	TCGGCACTACCAGT			ACTGAGACAGCATC	TAGTCTTGTCGTTT	ATCCTAACCAACTG	TCGGCACTACCAGT	GAAGGTCTCATTGG	AGAAAGTGGCTGTA
GTGAACACTCCAAG		CCTGAGCTATCTCT	GCAATTCTGAATGA			TAGCCCACGGTAGG	ACAATAACGGAACG	CCTGAGCTATCTCT	GCAATTCTGAATGA	GATCCGCTTCTCGC	AACATATGTCAGTG
AGTGTTCTCTTATC		TGGTACGATGAACC	TAGATTGATTGTGG			TACGATCTTTATCC	ACCAGCCTTGAGAA	TGGTACGATGAACC	TAGATTGATTGTGG	GAAGGTCTATCTTC	ACCAGTGATGTAGC
GTCAATCTGAGACG		CCTAGAGAAAGGTA	TGGAACTGATTCGG			TACGGAACTAGACC	TCGAGCCTAGCAAA	CCTAGAGAAAGGTA	TGGAACTGATTCGG	ATCTGACTGTTCTT	TACGGAACAACCGT
GTCCACACTCCAAG		CACAGAACCCATAG.1	GTCGCACTTCTGGA			TATGTCACCGCCTT	TTACGACTGTCGTA	CACAGAACCCATAG.1	GTCGCACTTCTGGA	TCGCAGCTTGTCCC	AGGGTGGATATGCG
TAGGACTGCTTCCG		GGATTGTGTACTTC	AATGGAGAACGTAC			TCACCCGAAAACGA	GGTGGAGATGCGTA	GGATTGTGTACTTC	AATGGAGAACGTAC	TGCTAGGATCTCGC	TGGTAGACTCCCAC
ACTACGGACCCTAC		ACAGTCGACTTGGA	CACTGCACACCGAT			GTGTACGAGGCAAG	AATAGGGATTCCAT	ACAGTCGACTTGGA	CACTGCACACCGAT	AATGTAACCGTTAG	GATCGTGAACTAGC
AAAGCAGACATGGT		TCAATAGAGTCGAT	CGGAGGCTGGTAGG			CAAGACACCTGGAT	CTTGAACTGCGAAG	TCAATAGAGTCGAT	CGGAGGCTGGTAGG	ACCACGCTTGCTAG	TAATCCACTTGCAG
TACATAGACAGATC		GACGGCACTGGTCA	AAAGATCTGGATCT			CAATTCTGCCTTTA	AGGTGGGACTAGCA	GACGGCACTGGTCA	AAAGATCTGGATCT	GAGGTGGATATGCG	AAATTGACCCAGTA
TAGCGATGAGCATC		GACATTCTTTACTC	TGGCACCTATCGGT			ACCACGCTTTCCCG	ACAGCAACCTCTTA	GACATTCTTTACTC	TGGCACCTATCGGT	AGCTGCCTTGCTAG	AAACATTGGCTTAG
GGATTGTGCAAAGA		GCTTGAGATCGCTC	TTCAGACTTGTTTC			AGTAATACGCTGTA	GCCCAACTGTTGGT	GCTTGAGATCGCTC	TTCAGACTTGTTTC	TGCGTAGAATTCGG	GAGATCACCGTTGA
GACACTGATTGTCT		AGAACGCTGAGGTG	ATCGAGTGGCGATT			TATAGCCTCCGTAA	CGGCGATGCACTGA	AGAACGCTGAGGTG	ATCGAGTGGCGATT	CACGAAACAAGTAG	ATGGACACCTGCAA
TGCCAAGACGAATC		AGCGCCGATTCGTT.1	TCGAATCTAGTGCT			CACAACGAACGGAG	CAATCTACTAAGCC	AGCGCCGATTCGTT.1	TCGAATCTAGTGCT	CACAACGAAGCAAA	CTTGAACTCCATAG
TATCAAGAACCAGT		AAGCAAGACGCCTT	GATAGCACGTACCA			GGTACAACTCGCTC	AGACTCGACTTGCC	AAGCAAGACGCCTT	GATAGCACGTACCA	AACGTGTGAGCGGA	TGACTGGATGCAAC
CCAGGTCTACAGCT		ACTCGAGATCGTTT.1	GGAACTTGGATAGA			TACCGGCTCGAATC	GCGAGCACTCGTTT	ACTCGAGATCGTTT.1	GGAACTTGGATAGA	GAAACAGATGATGC	GCACGGACCGACAT
CAGGTATGAGAATG		GATGCATGACGCAT	CCGGTACTTAAAGG			ATGTTCACTTACTC	AATTACGACCTGTC	GATGCATGACGCAT	CCGGTACTTAAAGG	GTACGTGACTACTT	GAGGACGACTTAGG
ACTTGTACAAGGTA.1		GCACCTTGATCTTC	TATAGCCTGGACGA			CAGTTGGAAGAAGT	GCTACAGAGGCATT	GCACCTTGATCTTC	TATAGCCTGGACGA	CGGCACGACCTGTC	CATCGGCTTAACGC
ATCTGACTGGAGCA		AGTCAGACTCTCTA	TAACTAGACATGCA			TGGACCCTACTCTT.1	CGAGGCTGCACTTT	AGTCAGACTCTCTA	TAACTAGACATGCA	CCTATAACCCTGTC	AATGTTGACAGAAA
CCCAGACTAGTCAC		CAGTCAGATCAGTG	TGCGAAACACCTAG			CTCAGCACGCGAGA	GCCGGAACGAGGGT	CAGTCAGATCAGTG	TGCGAAACACCTAG	TAGTCTTGCTTTAC	TATCTTCTTCGCAA
GGTAGTACGCATCA		GCACCTACTTCTGT	AGCATGACACCATG			GACCATGAGCGATT	ACTGAGACAGCATC	GCACCTACTTCTGT	AGCATGACACCATG	GTCGCACTGTTCAG	CAAAGCACGACAGG
TTCATTCTACCTTT		GGCCGAACGTCAAC.1	ACAGTTCTGGGCAA			TTCTTACTCTGTGA	TACGATCTTTATCC	GGCCGAACGTCAAC.1	ACAGTTCTGGGCAA	TCCACTCTGAATGA	CGAGATTGTCGTAG
TGACTTTGTGTAGC		ACTTGACTGCGAGA.1	CCGGAGACCTTAGG			TTAGGGACAGCATC	TACGGAACTAGACC	ACTTGACTGCGAGA.1	CCGGAGACCTTAGG	TCTAGACTTCTCAT	GTACGTGATTGGCA
GACGTATGTCGATG		TTGTAGCTCCAGTA	TGGTTACTCGACAT			TGATTAGACGTAAC	TATGTCACCGCCTT	TTGTAGCTCCAGTA	TGGTTACTCGACAT	GCGCGATGAGAGGC	CCGAAAACGATACC
GGCGGACTTACGCA		GTATGGTGACTACG	CAGGTAACGGATTC			TACGGCCTGCGAGA	TCACCCGAAAACGA	GTATGGTGACTACG	CAGGTAACGGATTC	TTCCATGATGTAGC.1	TAAGGGCTTTCGTT
ATTCCAACGTGTTG		GTGCCACTGGTACT	CTCCATCTCCAGTA			GCGTAAACGCAGTT	GTGTACGAGGCAAG	GTGCCACTGGTACT	CTCCATCTCCAGTA	GCGCGAACCGTTAG	GGACCCGAGTAAGA
CCAGCTACTGCTGA		CAATGGACCCCTAC	TGGTCAGACTTTAC			CAGACCCTACCTAG	CAAGACACCTGGAT	CAATGGACCCCTAC	TGGTCAGACTTTAC	AGTAATTGCCGATA.1	ATTCCAACACCAGT
GAGTACTGTAGTCG		AGTCGCCTCTACTT	CTCTAAACTTCGTT			GCTCGACTGTTCAG	CAATTCTGCCTTTA	AGTCGCCTCTACTT	CTCTAAACTTCGTT	GGCACTCTGACTAC	CACGATGACCGATA
CACATGGAACGGGA		TTCAACACAAGAGT	ACCCAGCTGTATCG			AATCCGGAGAACCT	ACCACGCTTTCCCG	TTCAACACAAGAGT	ACCCAGCTGTATCG	GACTGTGACCCGTT	AGAGTCACCCTCCA
ACTGTTACAGTTCG		CATAACCTTAAAGG	TACGTACTTGTGAC			ACCGTGCTCTTCTA	AGTAATACGCTGTA	CATAACCTTAAAGG	TACGTACTTGTGAC	CGCGATCTGTAAAG	TCTCTAGAGAACCT
TATCAAGAGGAGCA		TTTGACTGGAGGTG	GCACTGCTAGTGTC			ACAGTGACGAGGTG	TATAGCCTCCGTAA	TTTGACTGGAGGTG	GCACTGCTAGTGTC	GGTCTAGAGCATCA	AGTAATTGTCTCCG
GAGCATACGTATCG		ACGTGCCTCGGAGA	CACAATCTCTCTCG			TAGGTCGAGGAACG	CACAACGAACGGAG	ACGTGCCTCGGAGA	CACAATCTCTCTCG	CAGACCCTCTATTC	AGTAGAGAACCTCC
GGCTACCTCTGTTT		GCTCACTGTCTTCA	ACACGATGCTATGG			GCAGCTCTGTCTTT	GGTACAACTCGCTC	GCTCACTGTCTTCA	ACACGATGCTATGG	AGGCAACTCACCAA	CCTAAACTTATGGC
GACCATGATCGATG		GGAAGGTGCTAAGC	GATCGAACAGTTCG			GATCATCTGAGCAG	TACCGGCTCGAATC	GGAAGGTGCTAAGC	GATCGAACAGTTCG	CGGTACCTGCGTAT	TCTAGACTCTCCCA
CATCAGGATGCGTA		CTCAGGCTTCAGTG	ACGGTCCTCATTGG			CGTTAACTGGGCAA	ATGTTCACTTACTC	CTCAGGCTTCAGTG	ACGGTCCTCATTGG	AGCAAGCTATGGTC	GTTACTACACAGTC
GTTATAGAACCACA		GGACCTCTAGTACC	AAATCATGTTTGCT			GACCTAGAGGTGGA	CAGTTGGAAGAAGT	GGACCTCTAGTACC	AAATCATGTTTGCT	AGTTTCACACCAGT.1	TTAGCTACTGTCCC
GGACCGTGCCTTGC		CATTTGACGCTAAC	ATCGGTGAATTCTC			CGGCGATGCGCTAA	TGGACCCTACTCTT.1	CATTTGACGCTAAC	ATCGGTGAATTCTC	TCTAACACTTTACC.1	GTTCAGGACATGAC
ATTCTGACACCTAG		AGAGATGAACGACT	AGATATACCCTATT			GATGCAACAGAGGC	CTCAGCACGCGAGA	AGAGATGAACGACT	AGATATACCCTATT	TAGGTGACCAATCG	CCGAAAACACTAGC
GCACCACTATGACC		TCGATTTGTATTCC	AATGCGTGTTCCAT			CACCACTGTGGTCA	GACCATGAGCGATT	TCGATTTGTATTCC	AATGCGTGTTCCAT	CTTAAAGATCTAGG	ACTCGCACGACGTT
CTCCGAACCGTCTC		AAAGCCTGGTGTTG	CTCGCATGCTGAGT			ACAAAGGAAACGAA	TTCTTACTCTGTGA	AAAGCCTGGTGTTG	CTCGCATGCTGAGT	ATCAACCTCCGAAT	ACCGAAACTCACCC
ACCTCCGATTCGCC		CTAACACTAGTACC	ACGAGTACCCCGTT			ATGTCACTAAAAGC	TTAGGGACAGCATC	CTAACACTAGTACC	ACGAGTACCCCGTT	GGACCTCTAAACAG	TAGTTGCTTGCCAA
ATAGTTGAGCAGAG		GGCACTCTCTCGAA	AAAGATCTAAGGTA			CCATCGTGTCTCAT	TGATTAGACGTAAC	GGCACTCTCTCGAA	AAAGATCTAAGGTA	ATGATAACACCTGA	CCCTTACTAGTCAC
CACAACGAGATGAA		GTGACAACACGTAC	CTACAACTGCTTAG			GCTTGAGAGGATCT	TACGGCCTGCGAGA	GTGACAACACGTAC	CTACAACTGCTTAG	GAGTACTGATGGTC	GAGATCACCCCAAA.1
CTGAAGACTGCAAC		GTAGGTACAATCGC	GATTACCTAACCAC			GAGGCAGAACCCAA	GCGTAAACGCAGTT	GTAGGTACAATCGC	GATTACCTAACCAC	GAGTGGGATCTAGG	GAACCTGACGCAAT
CGCGGATGGTGCTA		CGGACCGACTATGG	CTAGATCTATGCTG.1			CTATAAGAGCCAAT	CAGACCCTACCTAG	CGGACCGACTATGG	CTAGATCTATGCTG.1	ACCGAAACCCTATT	CCCATCGATTCCCG
AGAATTTGCTATTC		CATGGATGTGGGAG	GTTCAACTAGGGTG			ACGGCGTGTTCCGC	GCTCGACTGTTCAG	CATGGATGTGGGAG	GTTCAACTAGGGTG	AGAGTCACTTCTGT	ATAATGACTAGCGT
CTAACGGATTGAGC		AGGTGTTGATCAGC	CATATAGATCTTCA			CACTCTCTGACGGA	AATCCGGAGAACCT	AGGTGTTGATCAGC	CATATAGATCTTCA	AGTGAAGACGCATA	GAACTGTGTCACCC
CATCTTGACCATGA		AATGATACTGAGGG.1	GAACGTTGTTATCC			AACAGCACAGTCGT	ACCGTGCTCTTCTA	AATGATACTGAGGG.1	GAACGTTGTTATCC	ACTTGTACTGGAAA	ACCAGCCTCTGATG
TGGAACACTCCGAA.1		CATAAATGCTCATT	AGGACACTCCCGTT			CTAGTTTGTCGCTC	ACAGTGACGAGGTG	CATAAATGCTCATT	AGGACACTCCCGTT	GTGTGATGCTCTTA.1	AGTGAAGAGAGAGC.1
CCCATCGATTACTC		AGTTTGCTTTTCAC	GTTATCTGGCGAGA			GTAGGTACGTTGGT	TAGGTCGAGGAACG	AGTTTGCTTTTCAC	GTTATCTGGCGAGA	GGCAAGGAACCACA	CCGACACTCACAAC
ACTTAAGAATTGGC		TTCCTAGAGGTGTT	TATGCGGAATCGGT			CTATAAGAGACGTT	GCAGCTCTGTCTTT	TTCCTAGAGGTGTT	TATGCGGAATCGGT	CGACTCTGCAGAGG	GAGGATCTACGACT
TCAGTACTGTAGCT.1		AACGGTTGCAGTTG.1	TGTGAGTGTCAGTG			TTCATCGACACCAA	GATCATCTGAGCAG	AACGGTTGCAGTTG.1	TGTGAGTGTCAGTG	TAGATTGAACCTGA	CAACCGCTAAGCAA
TCCACGTGTTCTCA		GTAACGTGGTCTAG	GCAGTTGATCTTTG			AGCCTCTGTCGCTC	CGTTAACTGGGCAA	GTAACGTGGTCTAG	GCAGTTGATCTTTG	CAGCACCTTGGAGG	TAATGCCTAGTAGA
ACCCAGCTAGAATG		GCAAACTGTAGAGA	AGCGTAACACCTCC			TCGTGAGATTCTGT	GACCTAGAGGTGGA	GCAAACTGTAGAGA	AGCGTAACACCTCC	CTTAAGCTTGCTCC	AACCTTTGGAGATA
TAGATCCTCCTTAT		AGTTAAACACTACG	GGATGTTGTGACTG			AGTAATACGTTCAG	CGGCGATGCGCTAA	AGTTAAACACTACG	GGATGTTGTGACTG	GGGCAAGAATGGTC	TACATAGACTCATT
CAACCAGACGGTAT		CTACGCACCTTCTA	CAGGCCGAAAAGTG			CTAGAGACGGGAGT	GATGCAACAGAGGC	CTACGCACCTTCTA	CAGGCCGAAAAGTG	TAGCCGCTGTAAAG	CGGGACTGTAGAGA
TTCTGATGAAGCAA		ACTACTACTTCGCC	GACTGTGAACAGCT			CAGACTGAGTACAC	CACCACTGTGGTCA	ACTACTACTTCGCC	GACTGTGAACAGCT	TCGTTATGAAACAG	ATAGGCTGGGTAAA
TAAAGTTGGTTGGT		CCCATGTGTGCTGA.1	TGGTAGTGTTACTC			AAGAATCTTGACTG	ACAAAGGAAACGAA	CCCATGTGTGCTGA.1	TGGTAGTGTTACTC	TTCAACACCGTTAG	ACGACAACACCAGT
TAGGTGACCACACA		AAGACAGACCTTGC.1	ATCAAATGACCTCC			CAGATCGATCCGAA	ATGTCACTAAAAGC	AAGACAGACCTTGC.1	ATCAAATGACCTCC	AGAGAAACCATTTC	GTGACCCTGGTCTA
CTATAAGAGAGGGT		AGGTGTTGAGCTAC	TTTCAGTGTGTCTT			ACTGCCTGAGCATC	CCATCGTGTCTCAT	AGGTGTTGAGCTAC	TTTCAGTGTGTCTT	GCTCGACTTAGTCG	CAGTTACTGAATGA
GTGTACGAAGTAGA		TCTAGACTTAGAGA	ATAGGAGACCTGAA			AGCGAACTACCTAG.1	GCTTGAGAGGATCT	TCTAGACTTAGAGA	ATAGGAGACCTGAA	GATCTTACTATTCC	TACTCCCTTGAGCT
TAAGCTCTGGGACA		GCTATACTGAACCT	CTGCCAACGTGTAC.1			AACTTGCTCTCTCG	GAGGCAGAACCCAA	GCTATACTGAACCT	CTGCCAACGTGTAC.1	CAAGACTGATAAGG	AGCCGTCTGGTGAG
AGTAAGGATCCCAC		TCCCACGAGAAACA	TTGAACCTGTGTCA			CCCAGTTGTGCAGT	CTATAAGAGCCAAT	TCCCACGAGAAACA	TTGAACCTGTGTCA	GTCACAGAACGGAG	TTCAAGCTCATTCT
ATGCGATGCAAGCT		TGTCAGGAGTCTGA	GACAACTGTGCAAC			CTCCTACTTGGCAT	ACGGCGTGTTCCGC	TGTCAGGAGTCTGA	GACAACTGTGCAAC	TGAAGCACTCTCCG	AACGTGTGCATGAC
CAGACCCTGGAGTG		ACCCAAGAGGTGGA	AATCAAACATCAGC			TTACCATGTTGACG	AACAGCACAGTCGT	ACCCAAGAGGTGGA	AATCAAACATCAGC	TCACCTCTAAGTAG	TTGGTACTACGGAG
ATCAAATGTCGACA		GCGTAAACAGTACC	ACGCTGCTCACCAA.1			GGATGTACCGGGAA	CTAGTTTGTCGCTC	GCGTAAACAGTACC	ACGCTGCTCACCAA.1	CGTCGACTCCTCCA	AATAACACCGAACT
ATACCACTTCTCAT		ATTCTGACCCCTCA	AAGGCTACGGTGGA			AAGACAGACTCTAT	GTAGGTACGTTGGT	ATTCTGACCCCTCA	AAGGCTACGGTGGA	TAGTAAACCTCGAA	GAGGACGACTCAAG
ATCACACTGGTTTG		TAGGGACTAAGAGT	CATAGTCTATCGTG			CGCTCATGAGTTCG	TTCATCGACACCAA	TAGGGACTAAGAGT	CATAGTCTATCGTG	CGGATATGATTCTC	GTGATTCTCGTGAT
TCATTCGAGTAAGA		GATTTAGAGCTTCC	CTATACTGCAGCTA			GTGAGGGAAGAATG.1	AGCCTCTGTCGCTC	GATTTAGAGCTTCC	CTATACTGCAGCTA	ACTTCTGAGAGAGC	CTTTACGACAGTCA
AATGCGTGTCGATG		GAAACAGATCTACT.1	AGTGTTCTTGACTG			AGATCTCTAGACTC	TCGTGAGATTCTGT	GAAACAGATCTACT.1	AGTGTTCTTGACTG	TGCACGCTTCTTTG	TGATCGGATCCTGC
GTGATGACTGTCTT		CCCTGAACGTGTCA	CAAGCATGACACTG			ATCCATACTCTCAT	AGTAATACGTTCAG	CCCTGAACGTGTCA	CAAGCATGACACTG	CCAATTTGTCATTC	CGAGGGCTACTCTT
CTATCAACATTCCT		ATAAACACGGAGTG	ACGTTGGATTGTGG			AATGGAGATAAGGA	CTAGAGACGGGAGT	ATAAACACGGAGTG	ACGTTGGATTGTGG	CGGACCGAGTGTTG	GACATTCTTTTGCT
ACGGAACTTGGAGG		GCGTAATGCCTTAT	AGCTGCCTTCGCTC			CGCACTTGCATGAC	CAGACTGAGTACAC	GCGTAATGCCTTAT	AGCTGCCTTCGCTC	CGCAGGTGTCTCAT	TATGCGGACCTCCA.1
GTAACGTGTGTGAC		ACGCTCACGAACTC	CTTTGATGTTCATC			TAAGAGGATGTGGT	AAGAATCTTGACTG	ACGCTCACGAACTC	CTTTGATGTTCATC	AACTGTCTTAGTCG	ACCTATTGGATACC.1
TCAGTGGATGACCA		TGCAGATGCCACCT	AGGAAATGCGGGAA			ATGCAGTGGTTGTG	CAGATCGATCCGAA	TGCAGATGCCACCT	AGGAAATGCGGGAA	TTGAGGTGTAGCCA.1	TTGGGAACCGTACA
AGGAACCTTATGCG		TGATATGAACACTG	ATATACGACAGGAG			GAGTTGTGGGAGTG	ACTGCCTGAGCATC	TGATATGAACACTG	ATATACGACAGGAG	TCAGCGCTACACAC	TCAGACGAGTAGGG
TAGTCACTCTTGGA		GGGTAACTTTTACC	AAATTGACCTACTT			TTTCTACTGTTCTT	AGCGAACTACCTAG.1	GGGTAACTTTTACC	AAATTGACCTACTT	GCTAGATGTCAGTG	GCGTAATGAAGGGC
GGCATATGTACAGC		TAGAATACTTGACG	ATTGAATGTCTCGC			CCCTCAGATCAGTG	AACTTGCTCTCTCG	TAGAATACTTGACG	ATTGAATGTCTCGC	CTGAAGTGGGAGGT	TATTGCTGCTAGCA
AAGACAGAATCGAC		ATTCGGGATCGTAG	AAATCATGTCTCTA			AAATTGACTAGTCG	CCCAGTTGTGCAGT	ATTCGGGATCGTAG	AAATCATGTCTCTA	CATAGTCTGTGCAT.1	GGGAACGAACCAAC
TAGAAACTTGAGGG		CTCGCATGCCAGTA	CCTCGAACCATTGG			GGTATGACCAGAAA	CTCCTACTTGGCAT	CTCGCATGCCAGTA	CCTCGAACCATTGG	CATCTTGAACTTTC	TAACATGAGTTTCT.1
CAGCCTACATAAGG		TTAGAATGTTGACG	AGCCTCTGAGCAAA			ATTAACGAGGTAGG	TTACCATGTTGACG	TTAGAATGTTGACG	AGCCTCTGAGCAAA	ATCCAGGAGATACC	ACCACAGAAAGGCG
ATCGCAGATTCTCA		ATCTTTCTGCTTCC	ATCCCGTGGTCATG			CAGTTGGAGCAGAG	GGATGTACCGGGAA	ATCTTTCTGCTTCC	ATCCCGTGGTCATG	ATTGCGGAGCAGAG	GACCTAGAATTGGC
AACGCAACAACCTG		CTATAAGACCGTTC	TCCACGTGGTGTCA			CCATCGTGTTTCGT	AAGACAGACTCTAT	CTATAAGACCGTTC	TCCACGTGGTGTCA	AATCTAGACTACCC.1	TAGATCCTGGATTC
ATTACCACTAGCCA		TGACACGACGTGTA	AGCTCGCTACCCTC			AACTCGGAAGAGGC	CGCTCATGAGTTCG	TGACACGACGTGTA	AGCTCGCTACCCTC	ACGCCACTCTAGTG	AGTCAGACTCTAGG
TAAACAACCCGAAT		CAGCTAGAGTGAGG.1	GAGAAATGCTATGG			CCGCGAGAGAGATA	GTGAGGGAAGAATG.1	CAGCTAGAGTGAGG.1	GAGAAATGCTATGG	GGCTAATGTTCGTT	TAGCCGCTGACTAC
AGCATGACTAAAGG		AGTGAAGACGTAAC	GAGCATACTAGTCG			GACTTTACGTGTAC	AGATCTCTAGACTC	AGTGAAGACGTAAC	GAGCATACTAGTCG	GGGAAGTGCTAAGC	AAGATGGAGAGGTG
CCCTGATGAGCTCA		GAGGGAACCGTAGT	AATATCGACTCCCA			CAGATCGATGTCTT	ATCCATACTCTCAT	GAGGGAACCGTAGT	AATATCGACTCCCA	TAGAATACACTGTG	CACGCTACTGTGCA
GAGTAAGATGCCAA		CGTCGACTCTTAGG	GCAGCGTGCCAATG			ATGTTAGAAGCAAA	AATGGAGATAAGGA	CGTCGACTCTTAGG	GCAGCGTGCCAATG	ACCGAAACGTCGTA	AGGCAGGAAGCATC
CGAATCGATTCATC		TTGCTATGGTAGCT	AGCATGACTGGTTG			TGTGACGAATCTCT	CGCACTTGCATGAC	TTGCTATGGTAGCT	AGCATGACTGGTTG	GCCGTACTGGAGGT	AGCCAATGCAAGCT
CGGCCAGATGTGAC		CTATTGTGCAGAAA	TCTGATACGGTTCA			ATCGAGTGCGTAGT	TAAGAGGATGTGGT	CTATTGTGCAGAAA	TCTGATACGGTTCA	AATCTAGACTTAGG	TTAGTCTGCTCCCA
ACTGGCCTCACCAA		TCTAACACGTGTCA	CATGTTTGCGGAGA			ATAGTTGATAGCCA	ATGCAGTGGTTGTG	TCTAACACGTGTCA	CATGTTTGCGGAGA	ACTTGTACGCTGAT	GCTTGAGAACGGAG
TTTCAGTGACACAC		AGCCGGACGTGCAT	TTGCTAACCTATGG			CATTGGGAGAGATA	GAGTTGTGGGAGTG	AGCCGGACGTGCAT	TTGCTAACCTATGG	TGCCGACTTGAGGG	GATAATACCTGGAT.1
CTGTAACTACCCAA		AATTCCTGTCCAAG	CCCATCGATCCAAG			CTAACGGAGCGAAG	TTTCTACTGTTCTT	AATTCCTGTCCAAG	CCCATCGATCCAAG	ATCACTTGCCATGA	ACCCACTGGGAAAT
GGGCCATGTCTTTG		ATAGCTCTAACAGA	GCGATATGATTCTC			ACGTGATGGCTGAT	CCCTCAGATCAGTG	ATAGCTCTAACAGA	GCGATATGATTCTC	TGGCAATGAGCACT	GAGCGCACAGAAGT
TGTGACGAGCCATA		GCGAGCACACCATG	GTTCAGGATGCTTT			CCCGAACTTCCAAG	AAATTGACTAGTCG	GCGAGCACACCATG	GTTCAGGATGCTTT	GTCGCACTCTGAAC	TGTGACGAGACTAC
GAGGGTGATTTGTC		GTGATGACGAGACG	GCGCGAACATTTCC			GAAAGATGTTCCCG.1	GGTATGACCAGAAA	GTGATGACGAGACG	GCGCGAACATTTCC	TAGAGCACACGGGA	CAGAGGGAAGTTCG
GATTCGGAGGAGGT		GCCACGGATCTCCG	GACGATTGTTTCGT			GGATTTCTTTGTGG	ATTAACGAGGTAGG	GCCACGGATCTCCG	GACGATTGTTTCGT	CTCAGGCTCGTGAT.1	GTGTGATGGTAAGA
CACATGGACGTGAT		ATTGAAACGTACCA	ACAATCCTTCGTTT			TCCTAAACAACGTC	CAGTTGGAGCAGAG	ATTGAAACGTACCA	ACAATCCTTCGTTT	ACTAAAACTGCCTC	TGCACAGATGTCAG
TACATAGAAGAAGT		GATGCAACGTTAGC	GCATCAGAACTGTG			ATATGAACCCCTTG	CCATCGTGTTTCGT	GATGCAACGTTAGC	GCATCAGAACTGTG	GATAAGGAGCCATA	CATGAGACCCCTTG
GACAACACATCGGT		TCGCACACACCGAT	GAAGATGAGTGCTA			AATAGGGATAGTCG	AACTCGGAAGAGGC	TCGCACACACCGAT	GAAGATGAGTGCTA	ATTTCCGAACGTTG	TGAGACACCACTTT
AAATCTGAGAAAGT		TATCGTACTAAGGA	GGACTATGGAGACG			TTCCAAACAGGTCT	CCGCGAGAGAGATA	TATCGTACTAAGGA	GGACTATGGAGACG	CTAACACTCTCTCG	ACTGCCACTTTGCT
GAAAGATGCCAGTA		CTCAGCACCGGGAA	ACGCCTTGGGTAGG			TGCTAGGAGTGTAC.1	GACTTTACGTGTAC	CTCAGCACCGGGAA	ACGCCTTGGGTAGG	CGAGAACTCCGTAA	AAGTAACTCTACTT
GTTAGGTGCTGAGT		CGATCCACTTAGGC	GTCCACACAACGAA			TACGAGTGCACTTT	CAGATCGATGTCTT	CGATCCACTTAGGC	GTCCACACAACGAA	TGTATCTGACTGTG	TTAGGGACATTCGG
CGCACTACTATGCG		TAGTATGAGTTGGT	CAGTTGGACTAGTG			AACTCTTGCGCAAT	ATGTTAGAAGCAAA	TAGTATGAGTTGGT	CAGTTGGACTAGTG	GTTAGTCTACGGAG	CGACTGCTTGATGC
TGAGGACTAAAAGC		ACGACAACCTTGGA	TCAATCACTTAGGC			TCTAAGCTTGGTGT	TGTGACGAATCTCT	ACGACAACCTTGGA	TCAATCACTTAGGC	ACGTTTACTGTGGT	GGCGACACGTTAGC
ATAAACACTTCGGA		GAGTTGTGCTCAAG	CAAGCATGTGGAGG			AATGTCCTGGAGGT	ATAGTTGATAGCCA	GAGTTGTGCTCAAG	CAAGCATGTGGAGG	TCATTCGACTGACA.1	TACTACTGCGAGAG
TGTTAAGAGTCTAG		GACCAAACCTGACA	TTCTGATGAAAGCA			TACCGAGATGCATG	CATTGGGAGAGATA	GACCAAACCTGACA	TTCTGATGAAAGCA	GTTAACCTCCTCGT	ACGACCCTGTCTAG
ACGAAGCTTGAACC		CTACTCCTATTGGC	CAAGCTGATTCGCC			CACTAGGATTGCTT	CTAACGGAGCGAAG	CTACTCCTATTGGC	CAAGCTGATTCGCC	ACTGAGACACGTTG	ATGTTGCTCAACTG
AACTCGGAGCGGAA		GAGATCACCATGAC	CGCACGGATGCTCC			TCACCGTGTTGACG.1	ACGTGATGGCTGAT	GAGATCACCATGAC	CGCACGGATGCTCC	CTAGAGACCCGTAA	CAGACATGCCGATA
TTTATCCTAAAACG		GTAGCAACTTTCGT	AATACTGACTCTTA			CAGGCCGACAGCTA	CCCGAACTTCCAAG	GTAGCAACTTTCGT	AATACTGACTCTTA	GGGCAGCTGTACCA	CCAGTGCTGCAGAG
TTGCATTGACTCAG		TTCCAAACGAGGCA	GTTGATCTCTGAAC			TAGCCGCTCATACG	GAAAGATGTTCCCG.1	TTCCAAACGAGGCA	GTTGATCTCTGAAC	ACCACGCTCACTGA	ATAACAACGACGGA
GACATTCTAGAGAT		CATAAATGCAATCG	CGATACGACTCCCA.1			GTAGTGACGCGAAG	GGATTTCTTTGTGG	CATAAATGCAATCG	CGATACGACTCCCA.1	GGGACCACCTTGAG	AAGATTACTAGTCG
CCACTGACGAATAG.1		TAGACGTGGTTCAG	AAACATACTGCCCT			CGCTCATGTCTATC	TCCTAAACAACGTC	TAGACGTGGTTCAG	AAACATACTGCCCT	ATTAACGAACCAGT	CACGATGATCTGGA
GAATGCACTGCCTC		GACGGCACTTTCAC	AGTAATACTAGTCG			GCCTACACCTGTGA	ATATGAACCCCTTG	GACGGCACTTTCAC	AGTAATACTAGTCG	ATGCACGAAGCAAA	GGTATCGACGACAT.1
TTACGTACTTGCAG		TCAAGGACCTGTGA	TATCCTGATTCGCC			ATCGCAGACAAGCT	AATAGGGATAGTCG	TCAAGGACCTGTGA	TATCCTGATTCGCC	GTAACGTGAATGCC	CGGAATTGTCAAGC
TTCATGTGCCTCCA		CACAGTGAACGGAG	AGATATACACCAGT			TTAACCACACGGTT.1	TTCCAAACAGGTCT	CACAGTGAACGGAG	AGATATACACCAGT	TCTAGTTGAGTGTC	GTATTCACAAGTGA
TTCAAGCTGTTTCT		GCATTGGAACGGGA	GACCCTACACTTTC			TGCCGACTCTTGAG	TGCTAGGAGTGTAC.1	GCATTGGAACGGGA	GACCCTACACTTTC	GCACTAGATCTTCA	AACCTACTCCAAGT.1
AGTGTTCTCCAAGT		AGTACGTGCCAATG	CTCAGAGATTGTCT			CATCCCGATACGCA	AACTCTTGCGCAAT	AGTACGTGCCAATG	CTCAGAGATTGTCT	GAAGGTCTGCCATA	GGTCAAACCATTTC
TGGACTGAATTTCC		TGTTACTGTGATGC	CTGAATCTCTGGTA			AGATATTGCGTCTC	TCTAAGCTTGGTGT	TGTTACTGTGATGC	CTGAATCTCTGGTA	TTGTAGCTGCAGAG	TTATGCACTGTAGC
ACCTGAGATTCTAC		TACGATCTGTAAAG	CGTGAAACTCGTGA			CTTTGATGTTGAGC	AATGTCCTGGAGGT	TACGATCTGTAAAG	CGTGAAACTCGTGA	ACGCACCTCTGTAG	CTTCATGAGTCTTT
TCGAGAACGTCTTT		GACAGTACTCTTAC	CACGACCTTAAGCC			AGGAACCTATGGTC	TACCGAGATGCATG	GACAGTACTCTTAC	CACGACCTTAAGCC	GTGCTAGATTCACT	AGCGGCTGACCTGA
TGGTATCTATGGTC		GCCCAGGAGGTTCA	TACGAGACTTTGCT			GTTGACGAAGCACT	CACTAGGATTGCTT	GCCCAGGAGGTTCA	TACGAGACTTTGCT	GGTTGAACTTGCGA	CCAATTTGGTCCTC
ACGCACCTCGGTAT		CGAGTATGTACTCT	CCCTTACTTAAAGG			ATTTCCGAAGTGTC	CAGGCCGACAGCTA	CGAGTATGTACTCT	CCCTTACTTAAAGG	ACCTGAGACAAGCT	AGTGCAACATCGAC.1
AAATACTGATCGGT		TTTCACGAACCCTC	TCCTAAACCCTTCG			ATAACATGGGGCAA	TAGCCGCTCATACG	TTTCACGAACCCTC	TCCTAAACCCTTCG	ACCCTCGAGTTCTT	ACGCTCACCGCTAA
CATTTGACATCTTC		AGCTGAACCTAAGC	GCCCATACTTTGTC			ATCTTGACACCCTC	GTAGTGACGCGAAG	AGCTGAACCTAAGC	GCCCATACTTTGTC	GGCAATACAACGAA	GCCATCACGCTGTA
TAGGTCGAGAGGGT		GAGGCCACAGCCAT	TTCAAGCTCTGATG			CGAGGAGAGTACCA	CGCTCATGTCTATC	GAGGCCACAGCCAT	TTCAAGCTCTGATG	GTATTCACATGGTC	GACCAAACGTTGTG
CTGAACGAATCGAC		GTTCATACAGTAGA	ATTTGCACTCTTTG			GTGTAGTGTGAAGA	GCCTACACCTGTGA	GTTCATACAGTAGA	ATTTGCACTCTTTG	CACTTATGATGGTC	ATCTGTTGGCTAAC
CGCATAGAGAAAGT		CAAATATGATTTCC	GTTATGCTAAGCCT			TCGTAGGAGACACT	ATCGCAGACAAGCT	CAAATATGATTTCC	GTTATGCTAAGCCT	CGGCATCTGTCATG	CCCTAGTGTGTGAC
CAGCGTCTAGTTCG		TGGGTATGGAGGCA	TAACACCTGTGTTG			ATTTCCGATCTTCA	TTAACCACACGGTT.1	TGGGTATGGAGGCA	TAACACCTGTGTTG	AATCCTACCCTCCA	TTCGTATGAGTCAC
GCCAACCTTTCTGT		GCACCACTACCCTC	AATGAGGAACCCTC			GCAATCGACAAGCT	TGCCGACTCTTGAG	GCACCACTACCCTC	AATGAGGAACCCTC	CCAAGAACCGGTAT	GTATTCACAAGCAA
AATCGGTGTATGGC		CCCGATTGTCAGGT	GGAATGCTAAACAG			GCCCATACCTCGAA	CATCCCGATACGCA	CCCGATTGTCAGGT	GGAATGCTAAACAG	TAGTAATGGTTTGG	TAGTTGCTCTTGTT
ACTCGAGACGAACT		AGCCGGTGAAAACG	ATCTTTCTTCATTC			TGACACGAAAGGTA	AGATATTGCGTCTC	AGCCGGTGAAAACG	ATCTTTCTTCATTC	ACAGGTACACCCTC.1	ACTTAGCTGGGACA
GTAGACTGAGCCTA		CAAAGCTGCCACAA	TCACCGTGGGTATC			AAGGTGCTAGTTCG	CTTTGATGTTGAGC	CAAAGCTGCCACAA	TCACCGTGGGTATC	CCACTGACGAGAGC	TGGTATCTAACCGT
TTGCATTGGGCGAA		ATTCTTCTCCCAAA	CTAGAGACCACTGA			ACGTGCCTAATCGC	AGGAACCTATGGTC	ATTCTTCTCCCAAA	CTAGAGACCACTGA	CAGCGGACCTATTC	ATCTTGACCTAGAC
CGCGGATGTGAGCT		ACGATCGACCGCTT	CTTAGGGAACGTAC			ACTTAGCTTCCGTC	GTTGACGAAGCACT	ACGATCGACCGCTT	CTTAGGGAACGTAC	CCAGTGCTGTAAGA	GAACACACCCTTTA
AGTCGAACACGTTG		TCGCACACGCATCA	AGTTTCACTGTCTT			CAGGCCGACTACGA	ATTTCCGAAGTGTC	TCGCACACGCATCA	AGTTTCACTGTCTT	AGGTGTTGGGTAGG	AGCGCTCTCTTCGC
TTGAGGACCTAGAC		GGCCCAGATTTGTC	GCGCGATGTGCGTA			GCAGGCACGTAGCT	ATAACATGGGGCAA	GGCCCAGATTTGTC	GCGCGATGTGCGTA	ATCGACGACTGTGA	CGCACGGATCGCTC
ATGCAGTGAGAAGT		CTAACTACTCGCCT	TAGGCAACACTCTT			GCTTGAGATTTGCT	ATCTTGACACCCTC	CTAACTACTCGCCT	TAGGCAACACTCTT	AGCTGTGAGTTACG	CAGCTCACACCAAC
GCATTGGATACGCA		CTCTAATGATTCGG	ACGGCGTGCTCCCA			ACGGTCCTAACCGT	CGAGGAGAGTACCA	CTCTAATGATTCGG	ACGGCGTGCTCCCA	CTCAGAGATTGCAG	TCCGGACTACTCTT
CACTTTGACGTAGT		ACTTGACTGCTCCT	GGCGGACTTGCAGT			CAGCGGACCTACTT	TCGTAGGAGACACT	ACTTGACTGCTCCT	GGCGGACTTGCAGT	CATGTTACCTTCCG.1	AAGTTCCTGTCACA
AAGTCCGATGGGAG		GCCTACACAACGAA	TTGGGAACTAAAGG			GACGTCCTTCCGTC	ATTTCCGATCTTCA	GCCTACACAACGAA	TTGGGAACTAAAGG	CGAGGAGAAGTACC.1	TCAACACTCTCAGA
TCGACGCTTGTAGC		CGTCAAGAGGTAAA	AAGTCTCTGTACGT			GTGTATCTTGTCGA	GCAATCGACAAGCT	CGTCAAGAGGTAAA	AAGTCTCTGTACGT	AGGTGTTGCCCTCA	CTAACGGAACGTTG
TACGGAACGGACGA		GTGCTAGACACTAG	GGCTACCTTGGAAA			CCAACCTGGTATGC	GCCCATACCTCGAA	GTGCTAGACACTAG	GGCTACCTTGGAAA	AGATTCCTCCGATA	TGATTCACGAATAG
CCCTAGTGCCGCTT		TACGAGACCTTAGG	TGACCGCTCACTCC			CCTAAGGAAACCTG	TGACACGAAAGGTA	TACGAGACCTTAGG	TGACCGCTCACTCC	TTTCTACTGAGATA	CAGCTCACCTGCTC
TAGGTGTGAAAAGC		GATTGGACTCCCAC	GTGATTCTCTTGAG			TACGCAGATGTCGA	AAGGTGCTAGTTCG	GATTGGACTCCCAC	GTGATTCTCTTGAG	CCAGAAACCGTCTC	TACAATGAGTCGTA
ATAGTTGAGACACT		GGTAAAGAGTAGGG	AATACCCTTAGCCA			CAGTTGGATAGTCG	ACGTGCCTAATCGC	GGTAAAGAGTAGGG	AATACCCTTAGCCA	TGGTATCTAGCATC	TGGACCCTAGCAAA
TCCCGATGGAGGCA		ATGGGTACAGATCC	CTATCCCTCTGATG			TGCACAGAAAGTAG	ACTTAGCTTCCGTC	ATGGGTACAGATCC	CTATCCCTCTGATG	TAGCATCTAGAAGT	GTTAAATGAGTGTC
GTCCACACTGTCAG		TTGTAGCTGTATCG.1	GTAAGCTGGATGAA			GAGTGTTGCTGTGA	CAGGCCGACTACGA	TTGTAGCTGTATCG.1	GTAAGCTGGATGAA	AGCGAACTAGCATC	AACTACCTCACACA
GATCGATGGCCTTC		TACCGCTGTTGACG	TTCGTATGAGTAGA			ATGTCACTGCTCCT	GCAGGCACGTAGCT	TACCGCTGTTGACG	TTCGTATGAGTAGA	GCATGATGGTGTCA	ACGAGTACGACGTT
ATATACGAAACCGT		AAGCAAGAGGATTC	TCTGATACGTCTAG			AGTAATACGTAGGG	GCTTGAGATTTGCT	AAGCAAGAGGATTC	TCTGATACGTCTAG	GCAGTTGATCCTTA	GATACTCTGGAAAT
TTATTCCTATACCG		ACAATTGAAAAAGC	GCAACTGAAGGGTG			TAGGTGTGGTGCTA	ACGGTCCTAACCGT	ACAATTGAAAAAGC	GCAACTGAAGGGTG	GCTAGAACCCCAAA	TATGGGACTGTGAC
AGACACTGTCTGGA		TCACATACTGCTAG	CAATCGGATATCTC			AAGCGACTGCAAGG	CAGCGGACCTACTT	TCACATACTGCTAG	CAATCGGATATCTC	GCTAGATGCTCCAC	TACTACACTTCAGG
CAGTTTACAGACTC		GCCATCACATTCGG	GGACAGGACAATCG			CCGACACTCACCAA	GACGTCCTTCCGTC	GCCATCACATTCGG	GGACAGGACAATCG	TAGGTGTGACTACG	CGGGACTGCCTCCA.1
CGGGCATGCTATGG		TTGCTATGACTGTG	TGTTAAGAATGGTC.1			GCTCAGCTCCTACC	GTGTATCTTGTCGA	TTGCTATGACTGTG	TGTTAAGAATGGTC.1	AAGATTACACCAAC	AGGACACTTCTTTG
GCGCATCTTTCCGC		TAGCCCTGGACAGG	GTGACCCTTTGTCT			GTATCTACAACCTG	CCAACCTGGTATGC	TAGCCCTGGACAGG	GTGACCCTTTGTCT	GCACCACTTCTACT	ATCCGCACACACGT
TAAGGCTGACACTG		CAATTCACGCTAAC	ACGCCACTCGCAAT			GTGGTAACCGAGTT	CCTAAGGAAACCTG	CAATTCACGCTAAC	ACGCCACTCGCAAT	GGTAAAGATGACTG	CGCGATCTCTGTCC
CAACCGCTATCGAC		CCCGATTGACCATG	GGAACTACTACTGG			ATCAACCTGTATGC	TACGCAGATGTCGA	CCCGATTGACCATG	GGAACTACTACTGG	TTATCCGATGATGC	GGAATCTGTTGAGC.1
TCTAACTGGAACTC		CAGATCGAAAGAAC	CGTGCACTGAGATA			CTACCTCTCCCTAC	CAGTTGGATAGTCG	CAGATCGAAAGAAC	CGTGCACTGAGATA	AACGTGTGAGTGCT	CATAACCTATTTCC.1
GGACATTGTGTAGC		TCGGCACTACCAGT	CATCCCGACCTGTC			CGTCCAACTCGCCT	TGCACAGAAAGTAG	TCGGCACTACCAGT	CATCCCGACCTGTC	GTGTATCTCTAGAC	CCCAGACTTTCCCG
ATAAGTACCAGGAG		GCAATTCTGAATGA	AAACTTGAACGCAT			TGCCGACTTGACAC	GAGTGTTGCTGTGA	GCAATTCTGAATGA	AAACTTGAACGCAT	CCTACCGAAGATCC	TGTGAGACACGGGA
AGCTCGCTACTTTC		TAGATTGATTGTGG	ATGATAACAGGCGA.1			AAAGCCTGCGAACT	AGTAATACGTAGGG	TAGATTGATTGTGG	ATGATAACAGGCGA.1	TGATACCTAAAGTG	GCAGGGCTCATTGG
TTGAGGACTCCAAG		TGGAACTGATTCGG	TAACAATGTCGCAA			AGAATTTGTAGTCG	TAGGTGTGGTGCTA	TGGAACTGATTCGG	TAACAATGTCGCAA	ACTTAAGAGCGTAT	GGGAACGAGTTGAC
GAGGGTGATTCATC.1		GTCGCACTTCTGGA	GCCACTACGTTGGT			AGTCAGACTCAGGT	AAGCGACTGCAAGG	GTCGCACTTCTGGA	GCCACTACGTTGGT	GGATTTCTAACCGT	ACGGTATGACCAAC
TGGATGTGGAGACG		AATGGAGAACGTAC	TAAAGTTGTGCTCC			TGACGATGCGTTGA	CCGACACTCACCAA	AATGGAGAACGTAC	TAAAGTTGTGCTCC	GACTCCTGCTTCTA	GTTCATACCTTCTA
ACCTGAGATAGCCA		CACTGCACACCGAT	TAGCCGCTTGAGAA			TGCCGACTTGTGCA	GCTCAGCTCCTACC	CACTGCACACCGAT	TAGCCGCTTGAGAA	TTTCGAACCAGAGG	TCATCATGGCAAGG
GAATGCTGCCTCAC		CGGAGGCTGGTAGG	TTGCTAACTAACGC			AACAGCACTCCAAG.1	GTGGTAACCGAGTT	CGGAGGCTGGTAGG	TTGCTAACTAACGC	CTATCCCTAAGAAC	TAACACCTTCTTAC
TTATCCGATCGCAA.1		AAAGATCTGGATCT	TGTAAAACCTCATT			CGTAACGAGGACTT	ATCAACCTGTATGC	AAAGATCTGGATCT	TGTAAAACCTCATT	ACGATGACGTGAGG	ATTCCAACTTGTCT
CACGAAACTCATTC		TGGCACCTATCGGT	GTATGGTGTGCCTC			GTATGGTGTTCCGC	CTACCTCTCCCTAC	TGGCACCTATCGGT	GTATGGTGTGCCTC	CCGTACACAAGAAC	TATAAGTGATGACC
AGTGTTCTGGTTAC		TTCAGACTTGTTTC	GTCTAGGACGTGTA			CGGCGAACCTTCCG	TGCCGACTTGACAC	TTCAGACTTGTTTC	GTCTAGGACGTGTA	ACAATAACGCTTAG	AGACTTCTCTGAGT
ACGAGGGATCTCCG		ATCGAGTGGCGATT	TGCTGAGAACACTG			CTATAGCTCTTGCC	AAAGCCTGCGAACT	ATCGAGTGGCGATT	TGCTGAGAACACTG	GTCCACACCTGGTA	AGCAAGCTGTCTGA
CCTTTAGACACTAG		TCGAATCTAGTGCT	ACACGTGAGTTACG			ATGCGATGAGCACT	AGAATTTGTAGTCG	TCGAATCTAGTGCT	ACACGTGAGTTACG	TAGTGGTGACTCTT	GCCAAATGCTTGGA
TGGAGGGACCGCTT		GGAACTTGGATAGA	TTCAGTACGTGCAT.1			GTAACGTGGCGTTA	AGTCAGACTCAGGT	GGAACTTGGATAGA	TTCAGTACGTGCAT.1	AATCTAGAGGTTAC	AATGGAGATGGTGT
ACCAACGATCGCCT		CCGGTACTTAAAGG	GTGATCGAGTGAGG			AGATCTCTGTATCG	TGACGATGCGTTGA	CCGGTACTTAAAGG	GTGATCGAGTGAGG	GCTCACTGTAGAAG	TCCATAACTGCTGA
AAGGTCACACCGAT		TATAGCCTGGACGA	CCGGAGTGGACACT			CATTGTACTTCCGC	TGCCGACTTGTGCA	TATAGCCTGGACGA	CCGGAGTGGACACT	AGAGGTCTCTCATT	ATCCAGGACAAGCT
GATTTAGACGTAAC		TAACTAGACATGCA	GCAGGCACTGCACA			TTGCTATGAAAAGC	AACAGCACTCCAAG.1	TAACTAGACATGCA	GCAGGCACTGCACA	CCGCTATGACGGTT	ATCGCCTGCCTCAC
AACGCATGTTGACG		TGCGAAACACCTAG	ATTCAGCTGAGACG			CGGTACCTTTGCTT	CGTAACGAGGACTT	TGCGAAACACCTAG	ATTCAGCTGAGACG	GCTTAACTAAGTGA	TCTCAAACATTCTC
GCGTATGAGCCTTC		AGCATGACACCATG	CGCAAATGTCTCTA			TATCGACTGAAGGC	GTATGGTGTTCCGC	AGCATGACACCATG	CGCAAATGTCTCTA	AGCGGCACGCGGAA	ATGTTAGAATCAGC
CAGAAGCTTTCTCA		ACAGTTCTGGGCAA	ACACCCTGTATGGC			ATTAACGATCTGGA	CGGCGAACCTTCCG	ACAGTTCTGGGCAA	ACACCCTGTATGGC	ACCTTTGAGATACC	CAACCGCTGTAAAG
ATCTACACCCTCAC		CCGGAGACCTTAGG	GGTCAAACGCCCTT			TCGTTATGTGTCAG	CTATAGCTCTTGCC	CCGGAGACCTTAGG	GGTCAAACGCCCTT	GGTGATACAGAACA	CTTGAGGAGTCCTC
GAGGTGGACACTTT		TGGTTACTCGACAT	AGCATGACAGTGTC			ATCGCAGATCTCAT	ATGCGATGAGCACT	TGGTTACTCGACAT	AGCATGACAGTGTC	TAGTCGGAAAACGA	TAGTCACTTAGCGT
ACGACAACCCCTAC		CAGGTAACGGATTC	GCGTAAACTGCATG			AGCGCTCTCATTCT.1	GTAACGTGGCGTTA	CAGGTAACGGATTC	GCGTAAACTGCATG	GTAACGTGTCACCC	ACCTTTGAGGATTC
TCGATACTGGCGAA		CTCCATCTCCAGTA	CAACTTTGTCTTTG			ACAAATTGGATAAG	AGATCTCTGTATCG	CTCCATCTCCAGTA	CAACTTTGTCTTTG	GGTCAAACCGCAAT	TATCACTGGCTAAC
TTTCGAACGACAAA		TGGTCAGACTTTAC	GACCATGAGGGCAA			TCCCAGACGGACGA	CATTGTACTTCCGC	TGGTCAGACTTTAC	GACCATGAGGGCAA	GCTACAGAGACGTT	ACCCAAGAGTTCTT
ACACGATGGCCTTC		CTCTAAACTTCGTT	CACCGTTGCCACCT			GCCAACCTAAGGCG	TTGCTATGAAAAGC	CTCTAAACTTCGTT	CACCGTTGCCACCT	TCATTGACATCTCT	CGGAATTGGGTACT
CATACTTGGATGAA		ACCCAGCTGTATCG	CATCATACGCGTAT			GTAAGCACACCTCC	TATCGACTGAAGGC	ACCCAGCTGTATCG	CATCATACGCGTAT	TCACCGTGAATCGC	CCCTGAACGTAAAG
CGACCACTTCAGGT		TACGTACTTGTGAC	CACAATCTCCTTCG			CAATAAACTTCCCG	ATTAACGATCTGGA	TACGTACTTGTGAC	CACAATCTCCTTCG	TTCAGACTAAGATG	AAATTGACGACGGA
CCAGGTCTTGCTGA		GCACTGCTAGTGTC	TCGATTTGCTAGCA.2			CTTGATTGAATCGC	TCGTTATGTGTCAG	GCACTGCTAGTGTC	TCGATTTGCTAGCA.2	GAACACACCTCAGA	GGACAGGACCAAGT
GACTCCTGTGGGAG		CACAATCTCTCTCG	GCCATGCTCATGCA			GACTGATGATTTCC	ATCGCAGATCTCAT	CACAATCTCTCTCG	GCCATGCTCATGCA	AATCTCACGAGCAG	CATTTGTGATGCCA.1
CACAGAACTGCAGT		ACACGATGCTATGG	CACTAACTTTAGGC			CGAATCGAACAGCT	AGCGCTCTCATTCT.1	ACACGATGCTATGG	CACTAACTTTAGGC	CCGGTACTGTAGGG	TAAATCGAGTACCA
AGCATGACACCTCC		GATCGAACAGTTCG	GGCCACGATAGTCG			GAAACAGAATCAGC	ACAAATTGGATAAG	GATCGAACAGTTCG	GGCCACGATAGTCG	AACCTTTGTCCCGT	AATGATACTAGAGA
GGTATGACGGTTCA		ACGGTCCTCATTGG	GCCGTACTCTTTAC			TGACGCCTGGAGTG	TCCCAGACGGACGA	ACGGTCCTCATTGG	GCCGTACTCTTTAC	GCTTGAGAAGAGAT	GGACCCGAGTCGAT
GTACGTGATGATGC		AAATCATGTTTGCT	TAAAGACTGTACGT			TGTGATCTCGTAGT	GCCAACCTAAGGCG	AAATCATGTTTGCT	TAAAGACTGTACGT	CCCTGAACTGACTG	AGACTCGAGTCCTC
GTAGGTACTCAGTG		AGATATACCCTATT	GGCCACGACGTACA			CTTAGGGAGTGAGG	GTAAGCACACCTCC	AGATATACCCTATT	GGCCACGACGTACA	AGCGGGCTCTGTTT	CTGACAGATTTGTC
CGATCCACACTAGC		AATGCGTGTTCCAT	ATTTCGTGCGTAAC			GTTAGTCTTTTGTC	CAATAAACTTCCCG	AATGCGTGTTCCAT	ATTTCGTGCGTAAC	ATTCCAACATTCCT	ATATGCCTTACTTC
CCGCTATGCTCAGA		CTCGCATGCTGAGT	ACCGCGGAACTTTC			GTGCTAGAACACAC	CTTGATTGAATCGC	CTCGCATGCTGAGT	ACCGCGGAACTTTC	AGAGATGAGTTGTG	GCTAGATGTGGTAC
CTATGTTGACGCTA		ACGAGTACCCCGTT	CTAGGCCTGGTTTG			CAGGCCGAACTGTG	GACTGATGATTTCC	ACGAGTACCCCGTT	CTAGGCCTGGTTTG	GATCGATGCACAAC	TCGATACTCGAGTT
TACCGCTGGTGCAT.1		AAAGATCTAAGGTA	GGGACCACATAAGG			CACGAAACCATACG	CGAATCGAACAGCT	AAAGATCTAAGGTA	GGGACCACATAAGG	CGAATCGATGTTTC	TCGACGCTTTCGCC
AAACATACGCTTAG		CTACAACTGCTTAG	AATTCCTGGGTTTG			CATTTGTGTCGTTT	GAAACAGAATCAGC	CTACAACTGCTTAG	AATTCCTGGGTTTG	ATAATGACCTCATT	TCCACTCTTCGTAG
TTTATCCTAGGCGA		GATTACCTAACCAC	GCTATACTCTACGA			AGATATTGTTCGCC	TGACGCCTGGAGTG	GATTACCTAACCAC	GCTATACTCTACGA	GCCAACCTACTAGC	GTCAATCTAGGTTC
CCTCTACTAAGGCG		CTAGATCTATGCTG.1	GAAGATGAGGACAG			ATAGAACTGGTACT	TGTGATCTCGTAGT	CTAGATCTATGCTG.1	GAAGATGAGGACAG	ACGCCGGAGATAGA	CAATGGACCCCGTT
TGCTGAGAATCTCT		GTTCAACTAGGGTG	ACTAAAACAATGCC			AACAGCACTCTGGA	CTTAGGGAGTGAGG	GTTCAACTAGGGTG	ACTAAAACAATGCC	ATGTTAGAACTGGT	CATGTTTGCCAAGT
CGAATCGAGAACTC		CATATAGATCTTCA	CAAGACTGATGCTG.1			TTCAGTTGAGTCAC	GTTAGTCTTTTGTC	CATATAGATCTTCA	CAAGACTGATGCTG.1	ACGCTCACTACTGG	GGAAGGTGCCTGTC.1
GCAGGCACGAGATA.1		GAACGTTGTTATCC	ATCCAGGAGTGTAC			CGAAGGGACAGATC.1	GTGCTAGAACACAC	GAACGTTGTTATCC	ATCCAGGAGTGTAC	AGGAACCTAGTGTC	ACTGCCACACTCAG
GAGCATACCACTTT		AGGACACTCCCGTT	GGTCTAGAGTTCTT.1			AAGGCTACAACCTG	CAGGCCGAACTGTG	AGGACACTCCCGTT	GGTCTAGAGTTCTT.1	GCAATCGACCGAAT	TAACCGGAAGATCC
CCTAGAGATCTCTA		GTTATCTGGCGAGA	GTACGAACGTTCGA			CTCGACTGTCTGGA	CACGAAACCATACG	GTTATCTGGCGAGA	GTACGAACGTTCGA	TATCCAACCTCTCG	GAAGATGAGAATAG
AAATACTGGTCATG		TATGCGGAATCGGT	GGATTGTGTTCTTG			GATGCATGCCTTAT	CATTTGTGTCGTTT	TATGCGGAATCGGT	GGATTGTGTTCTTG	GTTGACGATATCTC	GCCAACCTTCGCAA
CTATCATGAGCACT		TGTGAGTGTCAGTG	ATGTCGGAGTCGTA			TCAAGGACCTAAGC	AGATATTGTTCGCC	TGTGAGTGTCAGTG	ATGTCGGAGTCGTA	GGGCAAGATGAGAA	GTGCTAGAGGAAAT
TCCTATGATTCGGA		GCAGTTGATCTTTG	CTAGTTACCGCAAT			AAGGTCACCTTCGC	ATAGAACTGGTACT	GCAGTTGATCTTTG	CTAGTTACCGCAAT	ATACAATGCCACAA	CAATTCTGTCTTTG
ACCTGGCTCAGAGG		GGATGTTGTGACTG	TGTAACCTTTCACT			CATTGTTGGCTATG.1	AACAGCACTCTGGA	GGATGTTGTGACTG	TGTAACCTTTCACT	TAGCCCACGACGAG	GAGTCAACATGTGC
ATAACATGAGCATC.1		CAGGCCGAAAAGTG	AGGAAATGGACACT			AACCGATGCGACTA	TTCAGTTGAGTCAC	CAGGCCGAAAAGTG	AGGAAATGGACACT	CACAGATGTGCTTT	AGTCAGACGGTAAA
AGCGATACAAACGA		GACTGTGAACAGCT	ATCCATACATGACC			CACTTATGCCACCT	CGAAGGGACAGATC.1	GACTGTGAACAGCT	ATCCATACATGACC	CGGTAAACTGTCCC	GTCAACGAGTTCAG
TGACACGAGATGAA		TTTCAGTGTGTCTT	AGCTGAACAGATCC			AGACACTGTCGTTT	AAGGCTACAACCTG	TTTCAGTGTGTCTT	AGCTGAACAGATCC	CAATCGGATGGCAT	GCTAGATGAGGTTC.1
CGCACGGATGAACC		ATAGGAGACCTGAA	CACGGGTGGCGATT			TCAGACGATGCACA	CTCGACTGTCTGGA	ATAGGAGACCTGAA	CACGGGTGGCGATT	CAGACAACTTGTCT	GGAGAGACTGGGAG
GTGCCACTCTACGA		CTGCCAACGTGTAC.1	CACCGGGAGAGAGC			ACGTTGGAGCAGTT	GATGCATGCCTTAT	CTGCCAACGTGTAC.1	CACCGGGAGAGAGC	GACAGTTGGACGAG	CAAATATGCTGCTC
CCCGGAGAGACGGA		GACAACTGTGCAAC	TAGGAGCTTTCCGC			AAAGATCTGTGTTG	TCAAGGACCTAAGC	GACAACTGTGCAAC	TAGGAGCTTTCCGC	CAAATTGATTTCAC	AAATTCGAGGTGGA
TTCGAGGACTTGTT		AATCAAACATCAGC	CTACGGCTCGACTA			TGTGATCTGAATCC	AAGGTCACCTTCGC	AATCAAACATCAGC	CTACGGCTCGACTA	AGTATCCTAACCGT	ATTTGCACAGTAGA
CTGATACTCTTAGG		ACGCTGCTCACCAA.1	CCAGAAACCGTGAT			CGCACGGACGAATC	CATTGTTGGCTATG.1	ACGCTGCTCACCAA.1	CCAGAAACCGTGAT	AGTACGTGGTCATG	ACAACCGACAACCA
AGTCAGACACCATG		AAGGCTACGGTGGA	GACTGAACGTTTCT			CGTTTAACGCCTTC	AACCGATGCGACTA	AAGGCTACGGTGGA	GACTGAACGTTTCT	TCACGAGAACCCTC	CGGTCACTACTACG
TACGTTACGATAAG		CATAGTCTATCGTG	ACTGCCACCGCTAA			GAGCGCACCATTGG	CACTTATGCCACCT	CATAGTCTATCGTG	ACTGCCACCGCTAA	AACGTCGAGACACT	TTCACAACGGTCAT
ACACCAGACACACA		CTATACTGCAGCTA	TAGTAAACTGCCTC			CCGACTACTTTCGT	AGACACTGTCGTTT	CTATACTGCAGCTA	TAGTAAACTGCCTC	ATGCAGACGCAAGG	GGCGGACTCCCAAA
ACGAGGGATAGAGA		AGTGTTCTTGACTG	ACCTGGCTCGAGAG			AATGTCCTGGTTCA	TCAGACGATGCACA	AGTGTTCTTGACTG	ACCTGGCTCGAGAG	GATTCTACATACCG	GCGAGAGAAACGGG
CCACGGGATTGACG		CAAGCATGACACTG	AACAGCACGGACGA			GAGTAAGATTTGCT	ACGTTGGAGCAGTT	CAAGCATGACACTG	AACAGCACGGACGA	GGAGAGACATTTCC	ATACCTACATCTCT
ACTTGGGAGGAACG		ACGTTGGATTGTGG	GAATGGCTCCCTTG			GGACTATGTGCTGA	AAAGATCTGTGTTG	ACGTTGGATTGTGG	GAATGGCTCCCTTG	CGCTCATGTTGGTG	ACACATCTGGGAGT
AGCGAACTGAGATA		AGCTGCCTTCGCTC	AAATCTGAAGGGTG			AGCTTTACCTTGCC	TGTGATCTGAATCC	AGCTGCCTTCGCTC	AAATCTGAAGGGTG	ACTACGGACCGCTT	TTACAGCTACGACT
GTTGGATGACCTGA		CTTTGATGTTCATC	CAATTCTGGTACAC			AAGTTCCTGTACCA	CGCACGGACGAATC	CTTTGATGTTCATC	CAATTCTGGTACAC	TCATCATGCGTAAC	TGCTAGGATTCATC
ACCACAGATGTGAC		AGGAAATGCGGGAA	TTATCCGAATGCTG			ACCTCCGATCAGGT	CGTTTAACGCCTTC	AGGAAATGCGGGAA	TTATCCGAATGCTG	AAGGCTACAGAATG	GTAGGTACCCGCTT
GTGGTAACCAGTTG		ATATACGACAGGAG	CGAGGAGACCGATA			ACGCAATGCTGTTT	GAGCGCACCATTGG	ATATACGACAGGAG	CGAGGAGACCGATA	ATTGGGTGGGCATT	TAAGTCCTGATACC
CATAACCTATGACC.1		AAATTGACCTACTT	ATCTACTGAGTAGA.1			ACCTCGTGCACACA	CCGACTACTTTCGT	AAATTGACCTACTT	ATCTACTGAGTAGA.1	TCGCAGCTTCCAAG	GCACCTACCCGTTC
TATCAAGAGTCAAC		AAATCATGTCTCTA	TGATAAACCGCAAT			GGCAAGGAGTTCTT	AATGTCCTGGTTCA	AAATCATGTCTCTA	TGATAAACCGCAAT	GCAGGCACAGTACC	TGGTCAGAATCTTC.1
CTGGATGAGAGCAG		CCTCGAACCATTGG	CAGCAATGACCTCC			GGACCGTGGTTTGG	GAGTAAGATTTGCT	CCTCGAACCATTGG	CAGCAATGACCTCC	AACAATACATCAGC	AGGTACTGTCCCGT
TGGAGACTGACACT		AGCCTCTGAGCAAA	CTGACAGACTGCTC			CGAGAACTTCGTTT	GGACTATGTGCTGA	AGCCTCTGAGCAAA	CTGACAGACTGCTC	ATCGTTTGGGAGTG	CCCAACTGGTAAGA
CAACCAGATGGAAA		ATCCCGTGGTCATG	GCCATCACCCCGTT			AACGGTACGAGCAG	AGCTTTACCTTGCC	ATCCCGTGGTCATG	GCCATCACCCCGTT	GGAGCGCTGACGAG	AACGCCCTTGTGAC
AGAATGGATCTATC		TCCACGTGGTGTCA	TGTAAAACGTTGTG			TCCTAAACAGCTCA	ACCTCCGATCAGGT	TCCACGTGGTGTCA	TGTAAAACGTTGTG	ACTTGGGACCGCTT	GTAATAACAAGTAG
ATTTCCGAGGGAGT		AGCTCGCTACCCTC	CTTGAGGATGCTGA			GTGACCCTGTTCAG	ACGCAATGCTGTTT	AGCTCGCTACCCTC	CTTGAGGATGCTGA	TAAGAACTGATAGA	ACGCTGCTAGAACA.1
GAGCAGGATCAGAC		GAGAAATGCTATGG	TTCTCAGATCTGGA			CACTCCGAAAGGTA	ACCTCGTGCACACA	GAGAAATGCTATGG	TTCTCAGATCTGGA	CAATTCACGTATGC	GTGTATCTAACGAA
AACTGTCTAAAAGC		GAGCATACTAGTCG	GCGACTCTGGTTAC			GGAGACGATGCTTT	GGCAAGGAGTTCTT	GAGCATACTAGTCG	GCGACTCTGGTTAC	ATGTACCTTCGATG	GTTGAGTGGTCATG
TGCAACGAGCAAGG		AATATCGACTCCCA	GCAGCTCTATCAGC			ATGACGTGGGTAGG	GGACCGTGGTTTGG	AATATCGACTCCCA	GCAGCTCTATCAGC	TGTGACGAGACAGG	ATAGCTCTTGTCGA
GTTAAAACTCACCC		GCAGCGTGCCAATG	GGTGATACGGGACA			TAGCCGCTCCCGTT	CGAGAACTTCGTTT	GCAGCGTGCCAATG	GGTGATACGGGACA	AACTGTCTTGAGGG	CAGTGATGATCACG
GCGGACTGCACTTT		AGCATGACTGGTTG	AAGTAACTAGCCAT			CTTCATGAGACGAG	AACGGTACGAGCAG	AGCATGACTGGTTG	AAGTAACTAGCCAT	ATTGCGGAGAGGGT	CCAAGAACTGCACA
AAGTGCACAAACGA		TCTGATACGGTTCA	TTAGTCTGAGCTCA			GGAATGCTAGACTC	TCCTAAACAGCTCA	TCTGATACGGTTCA	TTAGTCTGAGCTCA	TGCGCACTACCGAT	CAGCATGATGCCAA
ACCGCGGAAACAGA		CATGTTTGCGGAGA	ATGCAGTGCACTTT			CATCCCGAACACCA	GTGACCCTGTTCAG	CATGTTTGCGGAGA	ATGCAGTGCACTTT	GACTCCTGTCGTAG	ACGTCAGATCTTTG
ACTGTTACCTTCGC.1		TTGCTAACCTATGG	TTAGACCTCAGGAG			TACTACTGCAAAGA	CACTCCGAAAGGTA	TTGCTAACCTATGG	TTAGACCTCAGGAG	TGATATGATCCAAG	ATCCTAACTTCTCA
GGAGCAGAAAACAG		CCCATCGATCCAAG	GCGAAGGAAGGTCT			CCCTGATGCGTGAT	GGAGACGATGCTTT	CCCATCGATCCAAG	GCGAAGGAAGGTCT	GATTCTTGCTAGCA	CCTAAACTTCCTCG
ACGGTATGGTGTCA		GCGATATGATTCTC	CGACGTCTGATGAA			CCCTCAGAAGCCTA	ATGACGTGGGTAGG	GCGATATGATTCTC	CGACGTCTGATGAA	GGAAGGACGGACGA	GTCCAGCTATCACG
TAAGATTGTTTGCT		GTTCAGGATGCTTT	GCGTAAACACGCTA			CATACTTGTTTGGG	TAGCCGCTCCCGTT	GTTCAGGATGCTTT	GCGTAAACACGCTA	GGTACTGAGCGAGA.1	TAACATGACCCACT
TATCGACTGGTATC		GCGCGAACATTTCC	TGGAGACTCTTGTT			CGTCCAACTGGCAT	CTTCATGAGACGAG	GCGCGAACATTTCC	TGGAGACTCTTGTT	GTCTGAGATGAACC	ATACCTACGGCGAA
TTCATGTGGCGAAG		GACGATTGTTTCGT	CTGAGCCTTCTCAT			CAAATTGACGCTAA	GGAATGCTAGACTC	GACGATTGTTTCGT	CTGAGCCTTCTCAT	ACACGTGATACAGC	CCAGACCTTTCCAT
TAACGTCTGAAAGT		ACAATCCTTCGTTT	CGTCGACTACGCAT			CTTCATGAAAAGCA	CATCCCGAACACCA	ACAATCCTTCGTTT	CGTCGACTACGCAT	GTACGAACTGTGGT	GTATCTACTTAGGC
AACATATGTTTCTG		GGACTATGGAGACG	GATACTCTCTGTTT			AGGCAACTGCATAC	TACTACTGCAAAGA	GGACTATGGAGACG	GATACTCTCTGTTT	ATCGGTGACTGTTT	GTCACCTGCATGAC
CGTCCAACCACTGA		ACGCCTTGGGTAGG	GGCCCAGAGAAAGT			ATATGCCTCGTGAT	CCCTGATGCGTGAT	ACGCCTTGGGTAGG	GGCCCAGAGAAAGT	TCTTCAGATTGCAG	GCTCGACTGTTTGG
CTGACAGAAACGAA		GTCCACACAACGAA	GCTCACTGTAAGCC			TAGTCGGAAGTCTG	CCCTCAGAAGCCTA	GTCCACACAACGAA	GCTCACTGTAAGCC	TGCTAGGACTGGAT.1	AAATGTTGCGACTA.1
GAACAGCTGTTACG		CAGTTGGACTAGTG	ATAGCGTGGTGTTG			GATGACACCATGGT	CATACTTGTTTGGG	CAGTTGGACTAGTG	ATAGCGTGGTGTTG	AGCGATACCGAATC	CCGAAAACGAGGCA
AGCCTCACTCTAGG		CAAGCATGTGGAGG	TACTACACGTAAAG			TGGAGACTCAGTTG	CGTCCAACTGGCAT	CAAGCATGTGGAGG	TACTACACGTAAAG	TTCACAACTCGCAA	AGAGGTCTCGATAC
ACTACTACGAAGGC		TTCTGATGAAAGCA	CTGGATGATGGCAT			CATGGATGTCGTTT	CAAATTGACGCTAA	TTCTGATGAAAGCA	CTGGATGATGGCAT	CTCCTACTTCCGTC	AGGTGTTGCCACCT
TGACTTACAGCCAT		CAAGCTGATTCGCC	AGTTCTTGAACTGC			CGTAACGAGCATAC	AGGCAACTGCATAC	CAAGCTGATTCGCC	AGTTCTTGAACTGC	CCACCATGTTCTGT	ATCAAATGTGACAC
TTTATCCTCGGAGA		CGCACGGATGCTCC	TTCGGAGAGAGATA			AAGAAGACACGCAT	ATATGCCTCGTGAT	CGCACGGATGCTCC	TTCGGAGAGAGATA	TCCGAAGAGGTCTA	GGGATTACTTCATC
GACTTTACCCTCGT		GTTGATCTCTGAAC	ACTTTGTGTTGCAG.1			CATGTTACCTTACT	TAGTCGGAAGTCTG	GTTGATCTCTGAAC	ACTTTGTGTTGCAG.1	TCCGAGCTAAGCAA	AAGCGTACTCATTC
GACTTTACCTGACA		CGATACGACTCCCA.1	ATAATCGACGCCTT			TGGTTACTATGTGC	TGGAGACTCAGTTG	CGATACGACTCCCA.1	ATAATCGACGCCTT	AATTCCTGTCGCAA	CTTAGACTTTTGTC
CTCCGAACAGTCTG		AAACATACTGCCCT	GAAGTCTGCATTTC			CAAGGTTGAGAGAT	CATGGATGTCGTTT	AAACATACTGCCCT	GAAGTCTGCATTTC	ACGTCCTGGCGTAT	ATAGATACAGGGTG.1
GACGATTGGTTCGA		AGTAATACTAGTCG	TAGTAAACCGTAGT			CCGCTATGTTTACC	CGTAACGAGCATAC	AGTAATACTAGTCG	TAGTAAACCGTAGT	AACCTTACGCAGAG	CTCAGGCTCAGATC
CGAGAACTGTACGT		TATCCTGATTCGCC	GACCTCTGTCAGAC			TGGATCGACATTGG	AAGAAGACACGCAT	TATCCTGATTCGCC	GACCTCTGTCAGAC	TCGGACCTCTTGAG	AGGCTAACTTCCAT
TGCAACGACTCATT		AGATATACACCAGT	TCAATCACAACTGC			TTCGATTGGAGGTG	CATGTTACCTTACT	AGATATACACCAGT	TCAATCACAACTGC	GGCTAAACCACTAG	TAGAATACTGCCCT
GCTCCATGTGCCAA		CTGAATCTCTGGTA	AATCCTTGGGTTAC			AAGCACTGGAGCTT	TGGTTACTATGTGC	CTGAATCTCTGGTA	AATCCTTGGGTTAC	AGATCGTGCTGTCC.1	CAAGAAGACGAGAG
CGAGTATGAGAGTA		CGTGAAACTCGTGA	CCACCATGAGTCGT			CACTATACTAAGGA	CAAGGTTGAGAGAT	CGTGAAACTCGTGA	CCACCATGAGTCGT	TAGAATACGGGCAA	GCCGTACTTCCTTA
GACTGAACAGTGCT		CACGACCTTAAGCC	GGAGTTACGAGCTT			CATGCCACCCAAGT	CCGCTATGTTTACC	CACGACCTTAAGCC	GGAGTTACGAGCTT	ATGCTTTGAGAGAT	ATTTAGGACTCAAG
AGGTACACCTCTTA		TACGAGACTTTGCT	TCCCGATGTTTCTG			TCGAATCTTTGGTG	TTCGATTGGAGGTG	TACGAGACTTTGCT	TCCCGATGTTTCTG	TGGTACGAAAGTAG.1	TAAGTCCTCACCAA
CCTCGAACACACAC		CCCTTACTTAAAGG	ACGCTGCTCTGAGT			GGGATTACTAACGC	CACTATACTAAGGA	CCCTTACTTAAAGG	ACGCTGCTCTGAGT	CTAACGGAGGTCTA	GTCTAGGACAGTTG.2
TGTCAGGACGGAGA		TCCTAAACCCTTCG	GTTACGGAGCGATT			TAGGGACTTTCGTT	TCGAATCTTTGGTG	TCCTAAACCCTTCG	GTTACGGAGCGATT	TATCTTCTTTCTGT	ATTCAGCTGTGTCA
CAGGAACTCCTCAC		GCCCATACTTTGTC	CTTTGATGACTGTG			ACGCGGTGGAACCT	GGGATTACTAACGC	GCCCATACTTTGTC	CTTTGATGACTGTG	GTAGCCCTGTTGAC	GCAGGGCTCTCGAA
GTAAGCTGAGGTCT		TTCAAGCTCTGATG	CCAGGTCTCACTTT			CACACCTGCCTCCA	TAGGGACTTTCGTT	TTCAAGCTCTGATG	CCAGGTCTCACTTT	CCTATAACTCCTGC	AATATCGACTGTGA
ACGTCGCTTGAACC		ATTTGCACTCTTTG	CAGATGACACACAC			TCAATAGAAAAACG	ACGCGGTGGAACCT	ATTTGCACTCTTTG	CAGATGACACACAC	TTCCAAACGCGTAT	GTTAGTCTACTCTT
GCTAGATGACCACA		GTTATGCTAAGCCT	TTAGGTCTCTCCCA			ATACTCTGTTCAGG	CACACCTGCCTCCA	GTTATGCTAAGCCT	TTAGGTCTCTCCCA	CTAGGTGAAAGGCG	GGATACTGTGAGCT
CTATGACTTGATGC		TAACACCTGTGTTG	ATTAAGACAAAAGC			AAGCGTACCACAAC	TCAATAGAAAAACG	TAACACCTGTGTTG	ATTAAGACAAAAGC	CCTGAGCTACTCTT	TAAATGTGTTCTGT
TGGAGACTGGGATG		AATGAGGAACCCTC	CTATTGTGTGCCAA				ATACTCTGTTCAGG	AATGAGGAACCCTC	CTATTGTGTGCCAA	GCACTGCTTCTTCA	ACAAATTGCAAAGA
CATGTTACTCAAGC		GGAATGCTAAACAG	ATCGGAACTCCAAG				AAGCGTACCACAAC	GGAATGCTAAACAG	ATCGGAACTCCAAG	TAGGTCGACTTCCG	TAGTCTTGTACTCT
GTTCAGGATATCTC		ATCTTTCTTCATTC	TGTACTTGCGCTAA				AGCGGCTGTTGCGA	ATCTTTCTTCATTC	TGTACTTGCGCTAA	CATACTACTTTGTC	GCGCGATGAGGTTC
CTAGGTGACTGTAG		TCACCGTGGGTATC	GCCTACACATGACC				AAATTGACGTTCTT	TCACCGTGGGTATC	GCCTACACATGACC	CTATCCCTCCACCT	CCCAAAGAAGCCTA
TACTACTGTTCTCA		CTAGAGACCACTGA	ACGCTGCTCTGTGA				AACACTCTACTAGC	CTAGAGACCACTGA	ACGCTGCTCTGTGA	ATCAGGTGCAACCA	TTGTCATGATTCTC
CATGGCCTGTAAGA		CTTAGGGAACGTAC	TTCGTATGTCAGAC				AGCGAACTTGTAGC	CTTAGGGAACGTAC	TTCGTATGTCAGAC	TGGCACCTGCTGAT	TCAATAGAGAGCTT
GGTACAACTAACGC		AGTTTCACTGTCTT	CCCTACGAGGCATT				CGCTAAGACATGAC	AGTTTCACTGTCTT	CCCTACGAGGCATT	CGGCACGACTTCCG	GCGAAGGAGGAGTG
GGCGGACTCTCCAC		GCGCGATGTGCGTA	CGCACTTGGCAGAG				GATCTTACAAAGTG	GCGCGATGTGCGTA	CGCACTTGGCAGAG	AAGATTACGGGCAA	AGCAAAGAGGTTCA
CCATAGGATCTGGA		TAGGCAACACTCTT	CCAAAGTGGGTAGG				GCTAGAACCACTGA	TAGGCAACACTCTT	CCAAAGTGGGTAGG	TCAGCGCTGCTGTA	TCTATGTGATTTCC
CCGACACTCCTTAT		ACGGCGTGCTCCCA	GACGGCACACCGAT				ATGTAAACTCCGTC	ACGGCGTGCTCCCA	GACGGCACACCGAT	TGGATGACGTATGC.1	CTAGTTTGAAGTGA
TCAATCACGGACGA		GGCGGACTTGCAGT	TACATCACGCATAC				ACATCACTCTGAAC	GGCGGACTTGCAGT	TACATCACGCATAC	CTAAGGTGGGCAAG	CACAATCTATGCTG
AAGAGATGCTACGA		TTGGGAACTAAAGG	TTAGGGTGACACCA				CGACTGCTGCTGAT	TTGGGAACTAAAGG	TTAGGGTGACACCA	CTACTATGTTGCGA	CAGCTCACAAGTAG
TGACGATGAGTCGT		AAGTCTCTGTACGT	CGAAGTACTAACCG				TCTAACTGTTCCCG	AAGTCTCTGTACGT	CGAAGTACTAACCG	GCCCATACAAGATG	CATGCGCTGGAGCA
AGCTTTACTGCGTA		GGCTACCTTGGAAA	CGGTCACTAGAAGT				TCGCCATGAGAGAT	GGCTACCTTGGAAA	CGGTCACTAGAAGT	TACGCGCTTCGTTT	ACTTGACTTGCCCT.1
ACGGATTGCCCTCA		TGACCGCTCACTCC	CCAGCGGAAACTGC.1				CATGAGACTGAGGG	TGACCGCTCACTCC	CCAGCGGAAACTGC.1	GCGCGAACGTGAGG	AGAGAATGTGCTGA
ACTTAAGAAGTGTC		GTGATTCTCTTGAG	ACGTCAGACTCTTA				TCAATCACCCTCCA	GTGATTCTCTTGAG	ACGTCAGACTCTTA	TAGAATTGCTGTCC.1	CGCAGGACTGTGGT
ATCCGCACTCGCCT		AATACCCTTAGCCA	GGTAGTACTTCGGA.2				ATAGGAGACACTGA	AATACCCTTAGCCA	GGTAGTACTTCGGA.2	CATCTTGAACGGGA	CTGCGACTCGACAT
ACCTCCGATCGACA		CTATCCCTCTGATG	ACGAACTGTCTCGC				AGCGATACTTCTTG.1	CTATCCCTCTGATG	ACGAACTGTCTCGC	CAAAGCTGCGCATA	ACAAATTGAAACGA
		GTAAGCTGGATGAA	ATGTTAGATCCAAG				ACTAAAACCCTACC	GTAAGCTGGATGAA	ATGTTAGATCCAAG	TACGCCACCTATTC	CACTTAACGTTGTG
		TCTGATACGTCTAG	GAGGTACTGCCTTC				ATAATGACAGTGTC	TCTGATACGTCTAG	GAGGTACTGCCTTC	ACGTGCCTCGTCTC	CAGACCCTGGATTC
		GCAACTGAAGGGTG	ACCCACTGAGCCTA				AGTTAAACGGCGAA	GCAACTGAAGGGTG	ACCCACTGAGCCTA	TTACTCGACTAGAC	TACTAAGAATGTGC.1
		CAATCGGATATCTC	CTTACTGAAGTCGT				ATCTGGGAGGACAG	CAATCGGATATCTC	CTTACTGAAGTCGT	TCGGCACTGCAGTT	GCAGTCCTTTGGTG
		GGACAGGACAATCG	GTACCCTGAACGAA				TGTAAAACTGAGGG	GGACAGGACAATCG	GTACCCTGAACGAA	CCCTGATGGACGAG	GAAAGATGCATCAG
		TGTTAAGAATGGTC.1	CAGGTTGATCTATC				CAAGCTGAGTGTAC	TGTTAAGAATGGTC.1	CAGGTTGATCTATC	TCGACGCTCATTTC	GCGCGAACAGTAGA
		GTGACCCTTTGTCT	ACAGGTACCTTGCC				ACAAAGGATTCTGT	GTGACCCTTTGTCT	ACAGGTACCTTGCC	AATTGATGTGGTCA	AGAATACTTCCGTC
		ACGCCACTCGCAAT	TAACAATGGGTTAC.1				AGCAAAGACGCAAT	ACGCCACTCGCAAT	TAACAATGGGTTAC.1	ACCGTGCTAGTTCG	ACGTTGGAGTTAGC
		GGAACTACTACTGG	ACCTATTGTCATTC				GGCAAGGACCCAAA	GGAACTACTACTGG	ACCTATTGTCATTC	TCAGCGCTGCGTAT	GCGCGAACCCTAAG
		CGTGCACTGAGATA	CGTGATGAGGAACG				CCTACCGATTTGTC	CGTGCACTGAGATA	CGTGATGAGGAACG	ACACGTGAGTCTTT	CCATCGTGCCCTCA
		CATCCCGACCTGTC	TCTAACACAAGTAG				TCCAGAGATGACCA	CATCCCGACCTGTC	TCTAACACAAGTAG	CTTTCAGACCAAGT	GCACGGACGGACTT
		AAACTTGAACGCAT	GTCTAACTCTTGGA				AGCGATACACGACT	AAACTTGAACGCAT	GTCTAACTCTTGGA	GCTATACTTTGCAG	AGCCAATGTTCACT
		ATGATAACAGGCGA.1	CGCACGGAGTTACG				ATGAGAGAGACGAG	ATGATAACAGGCGA.1	CGCACGGAGTTACG	GAGTCTGAGAGGTG	AACTGTCTCCCTAC
[truncated: 4,744 more rows]
