# Supplementary material for: scMINER: a mutual information-based framework for clustering and hidden driver inference from single-cell transcriptomics data
Source: Nat Commun. 2025 May 8;16:4305. doi: 10.1038/s41467-025-59620-6 (PMC12062461; doi:10.1038/s41467-025-59620-6)
Supplement: Supplementary file 4 — Source Data [file 41467_2025_59620_MOESM4_ESM.zip › SourceData/Source_Data_Figure_S7.xlsx]

## Sheet: Figure_S7a,b
Cell_Barcode	True_Label	Seurat						SC3s						Scanpy						scVI						scDeepCluster
		HVG1000			HVG3000			HVG1000			HVG3000			HVG1000			HVG3000			HVG1000			HVG3000			HVG1000			HVG3000
		UMAP_1	UMAP_2	Cluster_Label	UMAP_1	UMAP_2	Cluster_Label	UMAP_1	UMAP_2	Cluster_Label	UMAP_1	UMAP_2	Cluster_Label	UMAP_1	UMAP_2	Cluster_Label	UMAP_1	UMAP_2	Cluster_Label	UMAP_1	UMAP_2	Cluster_Label	UMAP_1	UMAP_2	Cluster_Label	UMAP_1	UMAP_2	Cluster_Label	UMAP_1	UMAP_2	Cluster_Label
AAACATACCACTAG	Monocyte	-9.32659	4.1415	6	-8.67659	-4.59515	6	11.4137	10.4533	3	-3.24951	8.10077	4	11.4137	10.4533	5	-3.24951	8.10077	6	2.39444	-2.93272	6	-1.19418	-4.557	6	9.67084	-5.09965	6	16.8505	0.48996	4
AAACATACGTTCAG	Monocyte	-7.97184	7.46205	6	-9.83714	-7.94632	6	9.73528	10.3024	3	-3.88997	9.4536	4	9.73528	10.3024	5	-3.88997	9.4536	6	1.54226	-2.4173	6	-0.0866449	-3.88654	6	2.68164	-7.21919	6	14.2273	3.12707	4
AAACATTGCTTCGC	Monocyte	-7.65097	7.11569	6	-9.52022	-7.76478	6	9.73102	10.8494	3	-3.15925	9.16177	4	9.73102	10.8494	5	-3.15925	9.16177	6	2.26428	-2.40985	6	-1.28189	-2.53888	6	2.01062	-10.8535	6	13.5586	2.01945	4
AAACATTGGGCAAG	Monocyte	-8.41004	3.52588	6	-9.98201	-3.65763	6	11.5739	10.7178	3	-3.27872	8.098	4	11.5739	10.7178	5	-3.27872	8.098	6	3.08436	-3.69588	6	-1.56601	-4.33093	6	9.08225	-2.77869	6	12.0363	-0.681755	4
AAACGGCTACGGAG	Monocyte	-6.95851	6.98659	6	-10.0242	-7.67506	6	10.1153	10.5756	3	-2.90442	9.52042	4	10.1153	10.5756	5	-2.90442	9.52042	6	4.60807	-2.92738	6	-0.315872	-2.82015	6	5.93509	-6.12802	6	13.5808	2.06587	4
AAACGGCTAGTCAC	Monocyte	-7.4095	5.15211	6	-9.95601	-4.93662	6	11.237	11.144	3	-4.14127	8.24774	4	11.237	11.144	5	-4.14127	8.24774	6	3.11256	-4.20147	6	-1.29704	-2.97612	6	7.6824	-7.52236	6	10.429	1.7825	4
AAACGGCTCAGCTA	Monocyte	-7.83587	5.8906	6	-10.2892	-6.45157	6	10.6414	10.5089	3	-3.09455	7.96178	4	10.6414	10.5089	5	-3.09455	7.96178	6	4.40768	-4.31835	6	-1.41853	-4.26136	6	2.46831	-7.06332	6	12.2073	2.47403	4
AAAGACGACTCGCT	Monocyte	-8.13636	6.74519	6	-8.94199	-7.41888	6	9.99416	11.766	3	-2.60103	9.02292	4	9.99416	11.766	5	-2.60103	9.02292	6	2.2811	-2.90133	6	-2.31322	-2.62247	6	9.17218	-7.05031	6	15.2875	2.7255	4
AAAGACGAGGTAAA	Monocyte	-8.40221	3.97698	6	-9.06458	-3.7264	6	10.8481	10.0863	3	-2.95575	7.32709	4	10.8481	10.0863	5	-2.95575	7.32709	6	3.84754	-3.15392	6	-1.84263	-3.25349	6	10.6472	-3.81818	6	15.3456	-0.25917	4
AAAGACGATCAAGC	Monocyte	-8.83366	3.46453	6	-9.33974	-3.65779	6	11.4774	10.9751	3	-3.85149	6.95448	4	11.4774	10.9751	5	-3.85149	6.95448	6	2.68142	-4.59731	6	-2.40629	-5.10916	6	2.30122	-12.1704	6	10.8916	-4.97403	4
AAAGATCTTGCATG	Monocyte	-7.58691	4.76353	6	-10.365	-5.0495	6	11.228	10.9473	3	-3.6698	8.4427	4	11.228	10.9473	5	-3.6698	8.4427	6	2.82151	-2.18729	6	-1.76416	-3.30155	6	5.75147	-9.32837	6	11.5798	1.75821	4
AAAGCCTGCAACCA	Monocyte	-9.23459	2.90321	6	-9.34307	-3.16911	6	12.0519	11.0331	3	-3.47444	7.24873	4	12.0519	11.0331	5	-3.47444	7.24873	6	4.66891	-4.37237	6	-2.65705	-3.85152	6	8.0575	-7.06332	6	12.5556	3.12707	4
AAATACTGACAGTC	Monocyte	-8.46581	6.44722	6	-8.80365	-6.74434	6	10.5447	11.481	3	-3.04856	8.99448	4	10.5447	11.481	5	-3.04856	8.99448	6	3.79287	-1.53475	6	-1.60098	-2.43408	6	1.30664	-8.64021	6	10.9394	-1.95122	4
AAATCAACTTGTCT	Monocyte	-7.65311	4.63293	6	-10.3201	-5.92384	6	9.85481	11.3281	3	-3.88572	8.18907	4	9.85481	11.3281	5	-3.88572	8.18907	6	2.75334	-2.91902	6	-0.85486	-2.64919	6	2.19863	-12.0858	6	10.868	-4.78236	4
AAATCATGTAGCGT	Monocyte	-6.89028	6.54574	6	-10.4332	-6.64054	6	9.91358	10.9556	3	-3.5615	9.69872	4	9.91358	10.9556	5	-3.5615	9.69872	6	3.03822	-3.66297	6	0.147346	-3.71492	6	13.0899	-1.49245	6	16.1582	-2.61299	4
AAATCCCTGCTGTA	Monocyte	-8.29492	5.08329	6	-9.75139	-5.41869	6	10.7524	10.1863	3	-3.79432	7.82223	4	10.7524	10.1863	5	-3.79432	7.82223	6	2.99958	-3.34372	6	-1.72664	-2.55592	6	7.32462	-5.59533	6	11.0132	1.65577	4
AAATCTGAAACCAC	Monocyte	-6.93784	6.01212	6	-10.3062	-5.47409	6	9.84349	10.571	3	-4.07401	9.49494	4	9.84349	10.571	5	-4.07401	9.49494	6	3.59193	-3.66696	6	-1.00564	-4.01387	6	3.94726	-6.34758	6	11.1619	-3.44349	4
AAATCTGACTCATT	Monocyte	-7.71412	4.3879	6	-9.81765	-4.19192	6	10.4995	11.8033	3	-3.94081	8.18925	4	10.4995	11.8033	5	-3.94081	8.18925	6	3.39	-3.91244	6	-2.71403	-2.42366	6	8.2773	-6.07942	6	11.6203	2.19697	4
AAATCTGAGCTACA	Monocyte	-7.83072	6.2656	6	-10.2004	-6.45293	6	10.3441	10.4922	3	-4.18265	9.03153	4	10.3441	10.4922	5	-4.18265	9.03153	6	3.61071	-1.71558	6	-0.894969	-2.88275	6	3.3409	-9.63322	6	13.0996	1.46851	4
AAATCTGATCACGA	Monocyte	-8.55195	5.0577	6	-9.5248	-5.3209	6	11.1609	11.2073	3	-3.46047	7.85785	4	11.1609	11.2073	5	-3.46047	7.85785	6	2.34835	-2.73155	6	-1.00409	-3.63299	6	6.2142	-5.08302	6	13.4568	3.2314	4
AAATGGGACGAATC	Monocyte	4.52483	-9.30513	5	5.30317	-3.20384	3	0.612222	2.19444	6	7.27323	7.13335	6	0.612222	2.19444	6	7.27323	7.13335	2	12.8083	14.4468	5	10.5465	-2.98425	3	2.61015	19.3175	7	5.70449	8.33295	2
AAATGGGATAGTCG	Monocyte	-7.44202	5.53748	6	-9.98044	-6.10395	6	9.65248	11.1252	3	-4.33715	8.16869	4	9.65248	11.1252	5	-4.33715	8.16869	6	2.12812	-4.03742	6	-0.881813	-4.33621	6	7.1058	-6.1263	6	15.4793	1.06623	4
AAATGTTGAGAACA	Monocyte	-9.05373	5.11812	6	-8.70352	-5.71789	6	10.4751	10.2011	3	-3.37832	8.34741	4	10.4751	10.2011	5	-3.37832	8.34741	6	2.79588	-4.11288	6	-1.43573	-2.77992	6	9.02461	-6.45135	6	14.9241	0.897049	4
AAATTGACTGTCCC	Monocyte	-7.43763	5.71644	6	-9.79021	-6.01087	6	9.99726	11.1022	3	-3.9691	7.93502	4	9.99726	11.1022	5	-3.9691	7.93502	6	2.35721	-4.59502	6	-1.48251	-5.27031	6	6.76711	-8.24393	6	12.2356	3.49505	4
AACAAACTCAATCG	Monocyte	-8.1592	6.47841	6	-9.11256	-6.93815	6	10.5803	10.7167	3	-2.51355	8.46218	4	10.5803	10.7167	5	-2.51355	8.46218	6	3.52149	-3.11266	6	-1.83751	-2.22196	6	2.56458	-12.3038	6	11.3258	-6.33562	4
AACAAACTCTTGTT	Monocyte	-8.61926	3.3766	6	-9.73294	-3.53959	6	11.7826	10.3245	3	-3.94934	7.62621	4	11.7826	10.3245	5	-3.94934	7.62621	6	2.79261	-4.24986	6	-1.79388	-3.80426	6	10.4152	-4.25688	6	16.2894	0.496853	4
AACACGTGAAGAAC	Monocyte	-9.46156	1.96839	6	-9.19286	-1.90966	6	12.6457	10.4239	3	-3.92334	6.766	4	12.6457	10.4239	5	-3.92334	6.766	6	3.96982	-5.03289	6	-3.02791	-5.02362	6	4.81323	-8.66307	6	15.596	-1.08459	4
AACACTCTGCGTAT	Monocyte	-7.9084	7.4051	6	-9.32134	-7.93747	6	10.2992	11.5876	3	-3.95589	9.32558	4	10.2992	11.5876	5	-3.95589	9.32558	6	1.87228	-3.85075	6	-0.935193	-2.10787	6	5.76095	-4.54523	6	16.7533	-3.14663	4
AACAGAGACGCTAA	Monocyte	-7.79469	7.15729	6	-9.00477	-7.35747	6	10.0863	10.2586	3	-3.67552	9.55758	4	10.0863	10.2586	5	-3.67552	9.55758	6	1.83177	-2.5922	6	-0.766851	-2.54801	6	3.39079	-5.95661	6	11.4831	2.91883	4
AACAGAGATCATTC	Monocyte	-8.18616	4.33171	6	-10.1021	-4.349	6	10.9795	10.7619	3	-4.05384	8.15492	4	10.9795	10.7619	5	-4.05384	8.15492	6	3.27252	-3.64177	6	-1.37631	-4.93826	6	8.03014	-4.51163	6	17.1572	-0.869381	4
AACAGCACAAGCAA	Monocyte	-9.06505	4.48251	6	-9.25004	-4.9168	6	10.9209	11.6244	3	-3.81169	7.28561	4	10.9209	11.6244	5	-3.81169	7.28561	6	4.84159	-3.53621	6	-3.08441	-3.46345	6	11.5694	-4.07554	6	15.0663	-3.38575	4
AACAGCACGTATCG	Monocyte	-7.83218	4.87855	6	-9.76596	-4.99656	6	10.6742	11.1711	3	-3.12877	8.00755	4	10.6742	11.1711	5	-3.12877	8.00755	6	2.94592	-2.56194	6	-1.00414	-4.03416	6	4.12082	-8.54694	6	11.3529	2.32095	4
AACATATGACAGTC	Monocyte	-8.58	4.83937	6	-8.81685	-5.45488	6	10.7089	11.041	3	-2.58037	8.26932	4	10.7089	11.041	5	-2.58037	8.26932	6	1.85909	-3.34063	6	-1.55241	-3.75618	6	8.26254	-3.61714	6	14.4415	2.17297	4
AACATATGGCAGAG	Monocyte	-9.08771	3.46391	6	-8.84349	-4.06549	6	11.6293	11.1156	3	-3.96587	7.46893	4	11.6293	11.1156	5	-3.96587	7.46893	6	3.34107	-4.44051	6	-2.96222	-3.68662	6	3.28437	-9.97812	6	11.5703	0.493489	4
AACATATGGTATCG	Monocyte	-9.49742	1.30661	6	-9.14558	-1.66569	6	13.1097	10.5685	3	-3.84345	6.02196	4	13.1097	10.5685	5	-3.84345	6.02196	6	3.81158	-5.60691	6	-3.54978	-4.54742	6	5.81752	-9.41208	6	14.894	2.03784	4
AACCACGAAATGCC	Monocyte	-8.9126	5.19382	6	-8.55419	-5.3866	6	10.8119	10.4582	3	-2.50529	8.34648	4	10.8119	10.4582	5	-2.50529	8.34648	6	3.34774	-2.7043	6	-1.5354	-5.25631	6	2.0582	-9.04469	6	14.3362	2.17961	4
AACCAGTGGACACT	Monocyte	-7.71923	7.54055	6	-9.60072	-7.95111	6	10.3055	11.3966	3	-2.97113	9.47692	4	10.3055	11.3966	5	-2.97113	9.47692	6	2.75488	-1.5922	6	0.177171	-3.5824	6	1.99753	-12.0365	6	10.8943	-2.87512	4
AACCAGTGTCCAGA	Monocyte	-7.32211	6.83705	6	-10.0727	-7.31216	6	9.67482	10.569	3	-2.68904	9.17702	4	9.67482	10.569	5	-2.68904	9.17702	6	4.26475	-3.61401	6	-1.71973	-1.86259	6	1.64215	-9.2821	6	12.3994	3.35334	4
AACCGATGACCTAG	Monocyte	-8.7639	4.24632	6	-9.01921	-4.42325	6	10.8701	11.2698	3	-3.98221	8.28843	4	10.8701	11.2698	5	-3.98221	8.28843	6	3.22796	-3.7092	6	-1.62136	-3.25888	6	10.3137	-4.64927	6	15.189	0.289646	4
AACCGATGGGGATG	Monocyte	-8.78328	3.99799	6	-9.61736	-3.99168	6	11.6906	11.0238	3	-3.74689	7.34899	4	11.6906	11.0238	5	-3.74689	7.34899	6	2.51848	-3.90583	6	-1.25636	-4.93798	6	3.44412	-7.6586	6	13.0113	1.90879	4
AACCGCCTTCGTGA	Monocyte	-6.89841	7.09591	6	-10.217	-7.61198	6	9.22245	10.4361	3	-3.67898	9.29107	4	9.22245	10.4361	5	-3.67898	9.29107	6	4.28999	-2.14287	6	-0.462624	-4.056	6	2.7092	-6.33172	6	11.0211	-0.422413	4
AACCGCCTTTCACT	Monocyte	-7.97668	4.14447	6	-10.323	-5.01886	6	11.1402	10.3143	3	-4.37017	7.90048	4	11.1402	10.3143	5	-4.37017	7.90048	6	2.06035	-3.34113	6	-0.965138	-3.26122	6	3.41139	-9.39516	6	11.0023	-4.32356	4
AACCTTACGACAGG	Monocyte	-7.72711	5.00225	6	-9.99475	-5.05127	6	10.3129	10.788	3	-3.64086	8.03559	4	10.3129	10.788	5	-3.64086	8.03559	6	2.74159	-3.78191	6	-2.73148	-3.03474	6	2.43377	-11.1156	6	12.1481	0.484533	4
AACCTTACGCCCTT	Monocyte	-9.35854	2.91167	6	-9.16821	-3.29767	6	11.9208	11.286	3	-3.4358	7.08618	4	11.9208	11.286	5	-3.4358	7.08618	6	3.25785	-4.2529	6	-2.94391	-3.98664	6	6.86623	-7.06913	6	15.9346	0.858134	4
AACCTTTGTTGTGG	Monocyte	-8.4489	4.10544	6	-9.28547	-5.10467	6	11.1942	11.5846	3	-3.60385	8.10854	4	11.1942	11.5846	5	-3.60385	8.10854	6	4.31776	-3.00457	6	-2.16565	-2.94387	6	5.09967	-7.9622	6	16.0355	-2.19478	4
AACGCATGCTGAAC	Monocyte	-8.57219	5.08275	6	-9.00146	-5.95412	6	11.4202	11.1131	3	-2.97392	8.48576	4	11.4202	11.1131	5	-2.97392	8.48576	6	4.63452	-3.66983	6	-1.97861	-4.37787	6	5.7977	-6.81534	6	11.4709	3.01539	4
AACGCCCTCCCAAA	Monocyte	-8.90837	4.69759	6	-9.31031	-4.33377	6	10.6329	11.3205	3	-4.08821	7.52093	4	10.6329	11.3205	5	-4.08821	7.52093	6	4.13289	-3.06017	6	-0.657593	-3.6	6	7.19426	-5.263	6	13.8949	3.16727	4
AACGGTACAAGGCG	Monocyte	-9.50335	2.89014	6	-9.25671	-2.62922	6	12.6257	10.8042	3	-3.86375	6.74601	4	12.6257	10.8042	5	-3.86375	6.74601	6	3.56467	-4.5365	6	-2.72668	-3.14678	6	2.48772	-11.0268	6	11.4817	-1.9399	4
AACGGTACTATGCG	Monocyte	-8.06129	4.5715	6	-9.16313	-5.29202	6	10.6533	10.5219	3	-4.27241	8.13039	4	10.6533	10.5219	5	-4.27241	8.13039	6	2.00065	-2.3436	6	-1.36037	-4.24772	6	12.4081	-2.97801	6	15.9578	-4.01329	4
AACGGTTGGCCATA	Monocyte	-9.46073	2.59915	6	-9.03577	-2.4749	6	12.2868	10.7575	3	-3.34958	6.72619	4	12.2868	10.7575	5	-3.34958	6.72619	6	4.36871	-4.35104	6	-2.47146	-4.24331	6	3.84288	-9.74997	6	11.1217	-5.41815	4
AACGGTTGTCTACT	Monocyte	-7.81519	4.29416	6	-9.50784	-3.78882	6	11.2096	10.1781	3	-3.99435	7.24983	4	11.2096	10.1781	5	-3.99435	7.24983	6	2.97999	-4.80914	6	-2.13629	-5.21042	6	10.7162	-5.07168	6	11.11	0.728885	4
AACGTCGAAAGTAG	Monocyte	-8.32163	5.55386	6	-9.68638	-5.93179	6	10.4255	10.4565	3	-3.67254	8.90888	4	10.4255	10.4565	5	-3.67254	8.90888	6	2.27826	-1.90933	6	-1.43517	-3.00781	6	2.4026	-12.3551	6	11.6663	-1.89522	4
AACGTGTGCCAACA	Monocyte	-7.34465	5.86822	6	-9.76523	-6.66974	6	10.971	10.0169	3	-3.9287	8.47144	4	10.971	10.0169	5	-3.9287	8.47144	6	2.40859	-2.96706	6	-0.925727	-4.03851	6	3.1616	-7.84039	6	12.4295	1.0729	4
AACGTTCTCACTTT	Monocyte	-8.49343	5.07944	6	-9.79485	-4.03369	6	11.3509	11.6367	3	-3.09545	7.69366	4	11.3509	11.6367	5	-3.09545	7.69366	6	2.2694	-4.47945	6	-1.8812	-4.8892	6	10.9192	-4.44274	6	15.832	0.711899	4
AACGTTCTGCGGAA	Monocyte	-8.52627	3.97634	6	-9.81665	-3.69282	6	11.5334	11.6192	3	-3.87098	7.48585	4	11.5334	11.6192	5	-3.87098	7.48585	6	3.60045	-3.23181	6	-1.88636	-2.93168	6	2.54211	-7.75976	6	15.2535	2.93514	4
AACGTTCTGGCAAG	Monocyte	-7.68087	6.36886	6	-9.68253	-7.18876	6	10.4412	10.6296	3	-3.99948	9.40839	4	10.4412	10.6296	5	-3.99948	9.40839	6	3.59178	-1.65044	6	-0.981775	-3.62023	6	3.65122	-7.80899	6	12.2594	1.31837	4
AACTACCTGTCATG	Monocyte	-8.62408	6.03525	6	-9.09846	-6.58766	6	9.85181	10.6921	3	-2.53743	9.20787	4	9.85181	10.6921	5	-2.53743	9.20787	6	2.73413	-2.98627	6	-2.25407	-2.70538	6	4.91313	-8.54402	6	15.9772	-2.53806	4
AACTCACTCGTTGA	Monocyte	-8.31342	4.93992	6	-9.83915	-5.75728	6	10.9373	11.1261	3	-2.67785	9.4001	4	10.9373	11.1261	5	-2.67785	9.4001	6	3.23686	-2.29206	6	-0.462044	-3.1501	6	1.76606	-11.9151	6	10.9108	-3.51924	4
AACTCACTCTTGGA	Monocyte	-7.03701	7.31555	6	-9.95616	-7.96824	6	9.21418	10.9326	3	-3.88415	10.1359	4	9.21418	10.9326	5	-3.88415	10.1359	6	3.84058	-2.21174	6	-2.05343	-2.17661	6	1.26425	-8.77654	6	10.9403	-1.70532	4
AACTCGGAATACCG	Monocyte	-8.49211	6.6857	6	-8.8176	-6.61887	6	9.88499	10.9927	3	-3.44382	8.49808	4	9.88499	10.9927	5	-3.44382	8.49808	6	4.53743	-4.0044	6	-2.01935	-4.05335	6	8.65158	-5.05566	6	14.789	2.15996	4
AACTCTTGGATGAA	Monocyte	-8.23558	4.93928	6	-9.35515	-4.93606	6	10.8977	11.1302	3	-3.86159	7.58001	4	10.8977	11.1302	5	-3.86159	7.58001	6	3.13331	-3.13538	6	-1.56183	-4.02348	6	8.89623	-5.86518	6	16.1922	-2.64324	4
AACTGTCTAGTGCT	Monocyte	-8.30517	5.55709	6	-8.80775	-6.21319	6	10.2419	10.3696	3	-2.83951	9.1581	4	10.2419	10.3696	5	-2.83951	9.1581	6	3.94212	-2.31547	6	-1.72015	-3.48663	6	8.41927	-3.04978	6	17.0371	-2.00557	4
AACTGTCTCCTTTA	Monocyte	-7.37039	4.94162	6	-10.0082	-4.62648	6	10.9052	10.6835	3	-4.47382	8.09573	4	10.9052	10.6835	5	-4.47382	8.09573	6	4.32908	-3.91729	6	-2.10902	-2.5476	6	11.4869	-1.60718	6	16.4547	-1.66383	4
AACTTGCTCCTTAT	Monocyte	-8.03256	7.47878	6	-8.97069	-7.83541	6	9.98781	11.3116	3	-2.8606	9.27604	4	9.98781	11.3116	5	-2.8606	9.27604	6	2.81576	-2.13277	6	0.0751535	-4.75968	6	2.3279	-12.2575	6	12.2366	-1.24544	4
AACTTGCTGGAAAT	Monocyte	-7.81678	4.3103	6	-10.2139	-5.52421	6	11.1874	10.6566	3	-4.07627	7.89409	4	11.1874	10.6566	5	-4.07627	7.89409	6	3.60981	-3.90537	6	-1.3535	-4.85359	6	12.3623	-2.9707	6	14.4435	-4.15637	4
AAGAATCTTCTGGA	Monocyte	-8.1465	5.84749	6	-10.2931	-6.04539	6	10.1554	11.3527	3	-3.16197	8.08106	4	10.1554	11.3527	5	-3.16197	8.08106	6	3.08892	-3.65029	6	-1.24306	-3.15935	6	6.83397	-8.04746	6	10.7194	0.495083	4
AAGAGATGGAAAGT	Monocyte	-7.97247	7.42332	6	-9.24451	-8.00848	6	9.38804	10.7478	3	-2.963	9.91757	4	9.38804	10.7478	5	-2.963	9.91757	6	2.62015	-2.96074	6	-1.40957	-2.47974	6	12.3153	-1.74726	6	14.1428	-4.14115	4
AAGATGGATCAGGT	Monocyte	-9.35736	2.76813	6	-9.14716	-2.93549	6	12.2266	10.9323	3	-3.64314	6.50718	4	12.2266	10.9323	5	-3.64314	6.50718	6	2.27983	-3.81271	6	-3.23061	-4.32127	6	2.12846	-11.6991	6	11.4022	-3.83708	4
AAGATTACCGAGAG	Monocyte	-8.55097	5.04862	6	-9.25844	-5.77795	6	11.1354	10.9314	3	-3.0398	8.39319	4	11.1354	10.9314	5	-3.0398	8.39319	6	3.23314	-4.36096	6	-2.69054	-4.4317	6	7.01105	-5.23657	6	16.0637	-0.817853	4
AAGATTACTCTAGG	Monocyte	-6.90343	6.41814	6	-10.1693	-6.47548	6	11.0229	10.1242	3	-3.45935	8.76901	4	11.0229	10.1242	5	-3.45935	8.76901	6	2.48269	-4.87533	6	-2.87236	-3.25025	6	1.46836	-10.7859	6	13.6154	3.4801	4
AAGCAAGATTCTAC	Monocyte	-7.68788	6.64599	6	-9.61074	-6.67047	6	9.59121	11.2731	3	-2.62821	9.45285	4	9.59121	11.2731	5	-2.62821	9.45285	6	2.48661	-1.84553	6	-1.59926	-3.50603	6	11.3506	-2.82164	6	14.0919	-4.59375	4
AAGCACTGGCTAAC	Monocyte	-7.93996	6.20456	6	-9.68856	-6.69164	6	10.3278	11.4733	3	-2.92016	8.58698	4	10.3278	11.4733	5	-2.92016	8.58698	6	2.78343	-3.03814	6	-1.25178	-3.34936	6	11.7078	-3.71695	6	15.0031	2.98875	4
AAGCCATGTCGTTT	Monocyte	-9.43753	2.56494	6	-9.25546	-2.82177	6	12.1851	10.5734	3	-3.49688	6.97501	4	12.1851	10.5734	5	-3.49688	6.97501	6	4.19834	-4.52352	6	-2.40212	-4.44962	6	4.22151	-5.53031	6	15.5843	2.92338	4
AAGCGTACAACCAC	Monocyte	-8.53308	6.19748	6	-8.65584	-6.74298	6	10.4284	11.5802	3	-3.11941	8.70072	4	10.4284	11.5802	5	-3.11941	8.70072	6	4.67686	-4.14175	6	-1.02959	-5.31433	6	7.93793	-4.45855	6	14.9817	-3.69663	4
AAGCGTACGGAGCA	Monocyte	-8.49111	5.97334	6	-9.7914	-6.50511	6	11.2142	10.7572	3	-3.61179	8.64296	4	11.2142	10.7572	5	-3.61179	8.64296	6	1.5001	-3.12472	6	-1.04169	-4.81223	6	8.19458	-6.91473	6	17.1112	-1.03468	4
AAGCGTACTCCAAG	Monocyte	-7.34153	6.67735	6	-9.70708	-7.52008	6	10.0148	11.6309	3	-3.89789	9.43788	4	10.0148	11.6309	5	-3.89789	9.43788	6	1.84278	-3.23182	6	-2.04491	-4.07066	6	7.09404	-4.91066	6	10.4631	1.26108	4
AAGGCTACCACTCC	Monocyte	-9.2619	2.7614	6	-9.00889	-3.65895	6	12.0004	11.1233	3	-3.32016	7.04609	4	12.0004	11.1233	5	-3.32016	7.04609	6	4.98695	-3.54111	6	-2.36931	-4.44402	6	2.85675	-8.87753	6	15.3314	2.95618	4
AAGGCTTGCTGATG	Monocyte	-7.85217	4.75932	6	-9.71356	-5.72275	6	11.1635	9.92508	3	-4.1731	8.02131	4	11.1635	9.92508	5	-4.1731	8.02131	6	2.24501	-4.54339	6	-1.69709	-5.32784	6	3.18331	-7.2316	6	12.4762	2.89105	4
AAGGCTTGTCGATG	Monocyte	7.15036	1.22354	2	-0.190381	4.47391	1	-3.88652	7.5327	5	12.5526	4.89996	1	-3.88652	7.5327	2	12.5526	4.89996	7	8.90161	8.32628	2	10.4621	2.29045	1	-0.686991	-6.19338	2	3.91414	16.5315	6
AAGGTCTGCCTATT	Monocyte	-9.60986	2.86593	6	-8.99145	-2.68958	6	12.3893	10.5733	3	-3.59707	6.90413	4	12.3893	10.5733	5	-3.59707	6.90413	6	3.00133	-4.47295	6	-2.87184	-4.70559	6	2.7169	-10.8883	6	10.4594	-1.5921	4
AAGGTCTGCTCCAC	Monocyte	-8.96774	6.22036	6	-9.0707	-6.56384	6	10.7041	10.985	3	-2.71111	8.85233	4	10.7041	10.985	5	-2.71111	8.85233	6	2.3441	-3.16235	6	-3.26029	-4.4204	6	8.40084	-3.27308	6	15.9875	2.10357	4
AAGGTGCTTAGTCG	Monocyte	-8.02707	4.74152	6	-9.94423	-6.15406	6	10.4218	10.2263	3	-3.32178	9.63441	4	10.4218	10.2263	5	-3.32178	9.63441	6	1.92643	-2.7792	6	-1.00458	-5.25611	6	1.45894	-8.45421	6	14.1633	2.52791	4
AAGGTGCTTCGTGA	Monocyte	-8.99615	3.47557	6	-9.06922	-3.90002	6	11.2579	10.4985	3	-3.99407	7.48107	4	11.2579	10.4985	5	-3.99407	7.48107	6	3.3224	-3.96408	6	-2.50621	-3.74804	6	4.04357	-9.08522	6	13.541	3.67871	4
AAGTAACTAACGGG	Monocyte	-8.26621	5.18009	6	-9.97264	-5.29239	6	10.3547	11.6147	3	-3.23386	7.62951	4	10.3547	11.6147	5	-3.23386	7.62951	6	3.75865	-2.28542	6	-2.2732	-2.85973	6	7.5809	-5.65414	6	14.8519	1.30141	4
AAGTAGGAACGTTG	Monocyte	-8.25058	4.88797	6	-9.71458	-4.42851	6	11.5776	10.9351	3	-3.31952	7.6782	4	11.5776	10.9351	5	-3.31952	7.6782	6	3.11052	-2.4153	6	-1.58854	-2.31453	6	2.45341	-9.61103	6	11.7626	0.6791	4
AAGTAGGAAGTTCG	Monocyte	-8.9831	4.93545	6	-8.44153	-5.67824	6	9.60365	11.4442	3	-3.18382	8.73078	4	9.60365	11.4442	5	-3.18382	8.73078	6	3.21863	-2.37274	6	-2.59459	-3.67087	6	11.9196	-2.10767	6	15.4114	-0.114428	4
AAGTATACACCTTT	Monocyte	-7.797	6.46146	6	-9.35396	-7.60022	6	10.1913	11.1094	3	-3.53036	9.95149	4	10.1913	11.1094	5	-3.53036	9.95149	6	2.98101	-3.6107	6	-0.68445	-4.17109	6	9.98905	-3.99576	6	16.1388	0.648912	4
AAGTCCGACACCAA	Monocyte	-7.07232	6.94442	6	-9.58206	-7.41226	6	10.0147	9.9495	3	-3.66829	9.76439	4	10.0147	9.9495	5	-3.66829	9.76439	6	3.25635	-3.24506	6	0.0714514	-3.21689	6	8.36186	-5.74219	6	13.5429	2.07852	4
AAGTCTCTTCGTTT	Monocyte	-8.6334	3.69633	6	-9.91027	-4.87149	6	11.587	11.1893	3	-2.73336	7.7608	4	11.587	11.1893	5	-2.73336	7.7608	6	4.15744	-4.00672	6	-2.89833	-4.0158	6	9.73715	-5.22737	6	15.0208	0.419279	4
AAGTGCACAGATGA	Monocyte	-8.29776	5.28552	6	-9.50365	-6.50005	6	10.8953	11.6016	3	-3.09021	8.72639	4	10.8953	11.6016	5	-3.09021	8.72639	6	1.53775	-2.43738	6	-0.723143	-2.35819	6	4.22901	-7.27454	6	11.7981	-1.006	4
AAGTGCACTGCAAC	Monocyte	-9.27071	5.12425	6	-8.48638	-5.94769	6	11.5222	11.7282	3	-3.43083	7.87415	4	11.5222	11.7282	5	-3.43083	7.87415	6	1.89119	-2.44844	6	-0.474617	-3.91441	6	13.6124	-2.04604	6	12.2356	3.54542	4
AAGTGGCTACGTTG	Monocyte	-7.71362	7.45744	6	-9.43155	-7.68041	6	9.62381	11.0879	3	-3.72823	9.67882	4	9.62381	11.0879	5	-3.72823	9.67882	6	2.62763	-4.29523	6	-0.3552	-2.86753	6	14.5268	-1.27014	6	14.2369	-4.36762	4
AAGTTATGCGAATC	Monocyte	-9.41063	4.15228	6	-8.59375	-4.93148	6	11.1215	10.4803	3	-4.37512	8.2773	4	11.1215	10.4803	5	-4.37512	8.2773	6	4.65819	-2.42749	6	-0.632939	-4.38164	6	7.14237	-6.82779	6	16.4086	0.188511	4
AAGTTCCTTACTCT	Monocyte	-7.73941	4.55278	6	-9.922	-5.32639	6	10.7261	11.4639	3	-3.3593	8.04929	4	10.7261	11.4639	5	-3.3593	8.04929	6	1.86985	-2.821	6	-2.45275	-4.59269	6	7.59475	-8.13032	6	14.2026	2.0237	4
AAGTTCCTTAGCCA	Monocyte	-9.42647	4.85505	6	-8.43612	-5.47273	6	11.6529	10.9755	3	-3.52889	8.22935	4	11.6529	10.9755	5	-3.52889	8.22935	6	1.933	-2.8643	6	-1.47737	-5.14006	6	7.70812	-4.38145	6	10.3424	-1.16848	4
AATAACACTTCCCG	Monocyte	-8.1155	5.75423	6	-9.82775	-5.23364	6	9.9457	10.8022	3	-3.56113	8.69403	4	9.9457	10.8022	5	-3.56113	8.69403	6	4.11294	-2.94635	6	-1.1175	-4.26907	6	2.27575	-11.716	6	11.4556	-5.04676	4
AATAAGCTTTGACG	Monocyte	-8.73899	5.95815	6	-8.81717	-6.11061	6	10.416	11.245	3	-3.05705	8.25402	4	10.416	11.245	5	-3.05705	8.25402	6	3.37554	-3.41093	6	-1.50945	-5.24045	6	10.5574	-2.31494	6	16.5227	1.72915	4
AATACTGACTCCAC	Monocyte	-8.76348	6.28654	6	-9.65211	-6.2564	6	10.2173	11.4474	3	-3.06632	9.0332	4	10.2173	11.4474	5	-3.06632	9.0332	6	2.67828	-3.11272	6	-1.53984	-3.78403	6	8.47185	-3.63185	6	16.8743	-3.06023	4
AATACTGAGGACAG	Monocyte	-9.43105	3.64951	6	-8.64622	-4.46029	6	11.7505	10.9857	3	-3.37652	7.08369	4	11.7505	10.9857	5	-3.37652	7.08369	6	2.5227	-3.68671	6	-3.03508	-3.31208	6	9.61058	-3.44737	6	11.4163	2.65906	4
AATAGGGAGGTTAC	Monocyte	-8.80875	3.22697	6	-9.31536	-3.85214	6	12.0137	10.6298	3	-2.93193	7.44906	4	12.0137	10.6298	5	-2.93193	7.44906	6	2.30983	-3.94475	6	-1.77398	-5.13716	6	3.64212	-9.66665	6	13.0357	3.19541	4
AATCCGGATCGTGA	Monocyte	-6.91506	7.09586	6	-9.87329	-7.89697	6	9.44673	10.2015	3	-3.68021	9.62436	4	9.44673	10.2015	5	-3.68021	9.62436	6	4.68841	-2.8473	6	-0.948555	-3.29057	6	2.77205	-6.32232	6	10.8654	0.0916603	4
AATCCGGATGAGGG	Monocyte	-8.24332	5.53212	6	-9.3507	-6.44534	6	11.1858	9.90725	3	-3.70777	8.35506	4	11.1858	9.90725	5	-3.70777	8.35506	6	2.51734	-3.95338	6	-1.23278	-4.67114	6	8.63714	-6.61278	6	13.1802	1.4575	4
AATCTAGACCTTCG	Monocyte	-8.69781	3.97273	6	-9.56951	-4.07969	6	11.6822	10.5169	3	-3.18102	7.74806	4	11.6822	10.5169	5	-3.18102	7.74806	6	4.08141	-4.46876	6	-2.52005	-4.01513	6	5.01181	-7.4097	6	11.0836	-1.10014	4
AATCTAGAGGGTGA	Monocyte	-8.9543	5.03018	6	-8.62524	-5.47407	6	10.8601	10.5863	3	-3.33957	8.3065	4	10.8601	10.5863	5	-3.33957	8.3065	6	3.43652	-3.53137	6	-1.80652	-5.34151	6	11.3246	-2.16974	6	15.1389	1.62503	4
AATCTCACCGTGAT	Monocyte	-7.4975	5.98624	6	-9.33168	-6.45434	6	9.80439	11.2727	3	-2.75776	8.47997	4	9.80439	11.2727	5	-2.75776	8.47997	6	3.36826	-3.81617	6	-2.53666	-3.71992	6	3.0974	-6.68336	6	12.3793	0.100004	4
AATCTCTGGTGCTA	Monocyte	-7.71964	5.28601	6	-10.123	-5.45898	6	10.2915	10.2593	3	-4.30734	9.50833	4	10.2915	10.2593	5	-4.30734	9.50833	6	2.67835	-3.59085	6	0.151517	-3.9214	6	4.05315	-8.13813	6	10.3182	-1.03094	4
AATGAGGATCTATC	Monocyte	-8.25638	3.52851	6	-9.63486	-3.30578	6	10.9562	10.1937	3	-4.16578	7.19584	4	10.9562	10.1937	5	-4.16578	7.19584	6	3.42282	-4.63554	6	-2.65758	-4.31828	6	6.59027	-6.4778	6	15.4694	-1.98775	4
AATGATACCTGGAT	Monocyte	-8.94765	3.54995	6	-8.87262	-4.56792	6	11.9764	10.7264	3	-3.22095	7.33667	4	11.9764	10.7264	5	-3.22095	7.33667	6	4.04951	-2.13923	6	-2.32962	-3.72638	6	11.1317	-5.23572	6	16.5589	-1.6909	4
AATGGAGAAAGATG	Monocyte	-8.55443	3.49801	6	-9.76021	-3.48556	6	11.8199	10.9787	3	-4.27752	7.35578	4	11.8199	10.9787	5	-4.27752	7.35578	6	2.96977	-2.83781	6	-1.13835	-4.69092	6	10.7398	-5.06092	6	12.0182	-0.622229	4
AATGGAGAGCAAGG	Monocyte	-8.29163	3.35516	6	-9.95348	-3.48431	6	11.802	10.2498	3	-4.06097	7.58075	4	11.802	10.2498	5	-4.06097	7.58075	6	3.58903	-3.86954	6	-2.08418	-2.84102	6	6.00417	-5.57779	6	10.9864	1.72252	4
AATGGAGAGGATTC	Monocyte	-8.88234	3.20885	6	-8.57075	-4.79797	6	11.4698	10.3951	3	-4.21549	8.11227	4	11.4698	10.3951	5	-4.21549	8.11227	6	4.54043	-3.32742	6	-1.2469	-2.66987	6	13.7306	-1.21799	6	14.1316	-5.2515	4
AATGGAGATCTGGA	Monocyte	-8.16837	5.7162	6	-9.20031	-6.34695	6	10.5457	10.4442	3	-2.88512	8.03817	4	10.5457	10.4442	5	-2.88512	8.03817	6	2.53828	-4.20693	6	-1.7354	-3.80285	6	5.2084	-7.20032	6	15.105	2.38852	4
AATTACGACTTAGG	Monocyte	-8.34066	5.80786	6	-9.05048	-6.45568	6	10.9641	10.2989	3	-3.99065	8.72885	4	10.9641	10.2989	5	-3.99065	8.72885	6	1.93401	-4.19166	6	-0.759755	-2.27466	6	11.4495	-3.09014	6	17.0141	-2.6884	4
AATTACGATAACGC	Monocyte	-8.11893	6.39838	6	-9.14846	-6.84903	6	10.2186	10.3983	3	-2.80899	9.88883	4	10.2186	10.3983	5	-2.80899	9.88883	6	4.05744	-3.85586	6	-1.31972	-1.99691	6	11.8358	-1.42445	6	16.1777	-2.79759	4
AATTACGATACGCA	Monocyte	-7.5301	6.17411	6	-9.69587	-7.11205	6	9.69821	10.288	3	-4.05423	9.1377	4	9.69821	10.288	5	-4.05423	9.1377	6	2.97083	-2.8827	6	-0.74101	-2.59303	6	1.55222	-9.52421	6	10.9556	-4.23913	4
AATTCCTGTGTGCA	Monocyte	-9.33797	4.80677	6	-8.4483	-4.99941	6	10.6488	10.0236	3	-3.27851	8.36562	4	10.6488	10.0236	5	-3.27851	8.36562	6	2.10456	-3.47203	6	-1.6638	-2.28058	6	10.3323	-2.45305	6	16.0634	-1.23669	4
ACAAAGGAAACCGT	Monocyte	-7.69301	6.88381	6	-9.2873	-6.39286	6	10.5455	10.8762	3	-3.76872	9.07449	4	10.5455	10.8762	5	-3.76872	9.07449	6	3.90097	-1.78271	6	-1.81463	-2.33866	6	1.50332	-8.93183	6	10.9607	-2.43705	4
ACAAATTGAACCAC	Monocyte	-8.99177	3.35495	6	-9.31199	-3.97697	6	11.3681	10.5758	3	-4.24429	7.80595	4	11.3681	10.5758	5	-4.24429	7.80595	6	4.52963	-3.66718	6	-2.12689	-4.48388	6	2.41963	-9.25319	6	10.6473	-0.0581426	4
ACAAATTGCTATTC	Monocyte	-8.29472	4.66594	6	-9.25206	-4.81634	6	11.148	11.3994	3	-3.58117	8.10088	4	11.148	11.3994	5	-3.58117	8.10088	6	4.08973	-3.95534	6	-2.75867	-2.39911	6	9.65471	-6.65786	6	11.4254	-0.244598	4
ACAACCGACTGAAC	Monocyte	-8.9772	3.10229	6	-9.55129	-3.29331	6	11.4063	10.5825	3	-3.79674	7.42622	4	11.4063	10.5825	5	-3.79674	7.42622	6	2.74248	-4.24172	6	-2.2021	-3.41886	6	9.80784	-6.48546	6	17.1318	0.191692	4
ACAAGAGAACTACG	Monocyte	-8.1762	6.32305	6	-9.02528	-6.98385	6	10.8859	11.5096	3	-3.19227	8.80457	4	10.8859	11.5096	5	-3.19227	8.80457	6	3.51788	-2.45882	6	-2.57753	-2.79482	6	13.8372	-1.47416	6	14.1512	-5.07038	4
ACAAGAGAAGAAGT	Monocyte	-6.95522	6.33791	6	-9.97387	-6.48567	6	9.75606	10.8579	3	-3.47586	9.2339	4	9.75606	10.8579	5	-3.47586	9.2339	6	4.06661	-2.33757	6	-0.145969	-4.43773	6	4.46459	-7.54197	6	16.3962	1.03465	4
ACAAGAGATCTGGA	Monocyte	-9.03053	5.72492	6	-8.56123	-6.31431	6	10.3432	11.5926	3	-2.63742	8.81939	4	10.3432	11.5926	5	-2.63742	8.81939	6	3.5102	-2.61306	6	-0.620542	-1.92293	6	5.51755	-5.37009	6	14.9442	0.200255	4
ACAAGCACCCAAGT	Monocyte	-6.921	6.78496	6	-9.54351	-7.66683	6	10.0069	10.4573	3	-3.48897	8.99365	4	10.0069	10.4573	5	-3.48897	8.99365	6	4.27761	-2.44481	6	-0.375386	-4.57548	6	4.0925	-5.61135	6	16.2326	1.93612	4
ACAAGCACGATAAG	Monocyte	-8.37449	4.03303	6	-9.67913	-4.53651	6	10.9435	11.3786	3	-2.93781	7.93588	4	10.9435	11.3786	5	-2.93781	7.93588	6	3.82704	-3.94153	6	-2.9159	-4.49009	6	10.3594	-3.77833	6	16.536	-2.15603	4
ACAATAACTTCTCA	Monocyte	-8.2362	3.45933	6	-9.76089	-3.48092	6	11.5327	11.4476	3	-3.62887	7.01858	4	11.5327	11.4476	5	-3.62887	7.01858	6	2.6564	-4.55111	6	-3.3492	-4.0461	6	3.1577	-9.41653	6	12.1799	1.72714	4
ACAATCCTCGAACT	Monocyte	-7.89523	6.86583	6	-9.03432	-6.75532	6	10.7529	11.7372	3	-3.32002	9.24037	4	10.7529	11.7372	5	-3.32002	9.24037	6	4.26628	-2.1262	6	-1.75884	-2.89907	6	10.3383	-2.31172	6	17.0877	-0.675267	4
ACAATCCTTGCAGT	Monocyte	6.64736	-1.52888	2	-0.129645	-9.5266	1	-1.734	5.38733	5	11.7614	5.4977	1	-1.734	5.38733	2	11.7614	5.4977	7	11.2179	-0.12036	6	10.1929	3.52022	6	-2.78639	-6.27797	2	3.21984	15.6389	6
ACACAGACCGTCTC	Monocyte	-7.83369	5.66367	6	-9.39455	-6.2838	6	11.0937	10.9847	3	-3.31417	8.08003	4	11.0937	10.9847	5	-3.31417	8.08003	6	3.11279	-2.00248	6	-2.09732	-2.58291	6	5.03933	-6.92086	6	16.1282	0.355796	4
ACACAGACTTACTC	Monocyte	-8.03937	6.68624	6	-9.02374	-7.0443	6	10.4346	10.9008	3	-3.50056	9.51233	4	10.4346	10.9008	5	-3.50056	9.51233	6	2.88444	-2.40624	6	-0.392098	-2.30851	6	8.4976	-5.88019	6	14.2421	3.52853	4
ACACATCTGGCAAG	Monocyte	-8.34229	6.72951	6	-8.94871	-7.20116	6	10.108	11.5614	3	-3.47851	9.16079	4	10.108	11.5614	5	-3.47851	9.16079	6	4.43648	-3.25391	6	-1.37482	-2.25561	6	5.0976	-5.96604	6	13.7019	2.28175	4
ACACCAGAAGCCTA	Monocyte	-9.50802	3.03194	6	-8.92371	-3.28024	6	11.6633	10.9469	3	-4.05782	7.46123	4	11.6633	10.9469	5	-4.05782	7.46123	6	3.71294	-3.86893	6	-1.64994	-4.27045	6	10.3137	-2.70478	6	13.9391	2.88607	4
ACACCAGATTCGGA	Monocyte	-8.64177	3.73622	6	-9.46724	-4.37618	6	11.5063	11.2072	3	-3.19647	8.34203	4	11.5063	11.2072	5	-3.19647	8.34203	6	3.51918	-1.61079	6	-1.88671	-3.01605	6	11.1035	-5.51457	6	13.989	3.10448	4
ACACCCTGCCGTTC	Monocyte	-8.53986	6.30957	6	-9.32551	-7.11497	6	10.3803	11.4858	3	-3.78582	9.13237	4	10.3803	11.4858	5	-3.78582	9.13237	6	3.51767	-2.30265	6	-2.25087	-3.96801	6	8.68327	-5.81621	6	11.6748	2.00154	4
ACACCCTGGGACAG	Monocyte	-7.73484	6.1872	6	-9.60945	-6.94052	6	9.14435	10.428	3	-2.94417	9.47292	4	9.14435	10.428	5	-2.94417	9.47292	6	4.17717	-1.80503	6	-0.312741	-3.30029	6	5.73196	-5.65322	6	12.0533	-2.61618	4
ACACGTGACCCTCA	Monocyte	-6.97109	6.9593	6	-9.94637	-7.81819	6	10.0649	10.7644	3	-4.1012	9.24427	4	10.0649	10.7644	5	-4.1012	9.24427	6	3.35065	-3.19588	6	-1.24219	-4.64692	6	3.96263	-6.63744	6	12.504	0.795252	4
ACAGACACTGTTTC	Monocyte	-7.2649	6.57144	6	-9.29969	-7.30741	6	9.40461	10.1817	3	-3.47231	9.8135	4	9.40461	10.1817	5	-3.47231	9.8135	6	2.7709	-1.70067	6	-0.374897	-2.62685	6	5.96453	-4.32338	6	10.7455	2.09419	4
ACAGGTACCTCGCT	Monocyte	-8.55538	5.86203	6	-8.46397	-6.44065	6	11.1637	11.1162	3	-3.83278	8.36198	4	11.1637	11.1162	5	-3.83278	8.36198	6	3.90196	-2.50983	6	-1.20842	-3.54031	6	14.2944	-1.62236	6	14.1932	-4.53674	4
ACAGTCGAATGTCG	Monocyte	-7.28852	6.36729	6	-9.97395	-7.12307	6	9.64407	10.4262	3	-3.11946	9.35736	4	9.64407	10.4262	5	-3.11946	9.35736	6	2.94747	-4.2779	6	-0.126914	-4.07522	6	1.20189	-8.75997	6	10.8044	-2.46059	4
ACAGTGACAGATCC	Monocyte	-7.07444	7.40476	6	-9.39101	-7.86526	6	9.91273	10.7547	3	-3.14444	9.21318	4	9.91273	10.7547	5	-3.14444	9.21318	6	2.73134	-4.31742	6	-1.3368	-1.88021	6	8.35229	-2.87739	6	13.9726	3.17002	4
ACAGTGACGTTGTG	Monocyte	-9.04661	4.13697	6	-8.93474	-3.72119	6	11.9352	11.4762	3	-3.76813	7.89213	4	11.9352	11.4762	5	-3.76813	7.89213	6	3.49878	-3.1958	6	-2.05413	-3.62262	6	3.9535	-9.59912	6	12.8543	3.56108	4
ACAGTGTGTATGCG	Monocyte	-7.09411	6.55201	6	-9.72884	-6.61282	6	10.5794	11.3333	3	-3.21684	9.54721	4	10.5794	11.3333	5	-3.21684	9.54721	6	2.92692	-4.02193	6	-1.52104	-3.43867	6	9.55917	-3.6513	6	15.8653	0.0582306	4
ACAGTGTGTCCGAA	Monocyte	-8.82358	5.03225	6	-9.05356	-5.34505	6	11.4039	10.6387	3	-2.89501	8.52269	4	11.4039	10.6387	5	-2.89501	8.52269	6	3.00974	-3.11921	6	-1.77048	-3.278	6	1.44363	-11.1089	6	11.1744	-1.10362	4
ACAGTTCTCAAGCT	Monocyte	-7.43076	6.54733	6	-9.80178	-7.36603	6	9.31201	10.7892	3	-2.89735	9.46805	4	9.31201	10.7892	5	-2.89735	9.46805	6	3.4005	-3.34558	6	-0.403518	-2.80524	6	10.4644	-1.99936	6	16.3957	-2.71358	4
ACAGTTCTCGCAAT	Monocyte	-8.76199	4.20631	6	-8.99612	-6.09659	6	11.14	11.741	3	-3.65749	8.28355	4	11.14	11.741	5	-3.65749	8.28355	6	3.79721	-1.54239	6	-1.58299	-3.20703	6	12.6802	-1.61627	6	15.371	-3.82305	4
ACAGTTCTGCTGTA	Monocyte	-7.29521	6.48318	6	-9.74967	-7.3024	6	9.78075	11.2904	3	-3.23536	8.78306	4	9.78075	11.2904	5	-3.23536	8.78306	6	3.99472	-1.53244	6	-0.018559	-3.04322	6	9.66219	-3.59663	6	15.9256	-2.85593	4
ACAGTTCTTGGATC	Monocyte	-8.77893	4.2993	6	-9.07223	-4.84193	6	11.3387	11.497	3	-3.43794	8.55618	4	11.3387	11.497	5	-3.43794	8.55618	6	2.26378	-4.09128	6	-1.25517	-3.86022	6	7.18598	-6.67315	6	16.3983	0.69228	4
ACATCACTCTCAAG	Monocyte	-6.85769	6.17666	6	-9.70827	-7.58664	6	11.6299	11.2355	3	-3.3536	8.45884	4	11.6299	11.2355	5	-3.3536	8.45884	6	2.053	-4.17791	6	-1.59628	-3.71366	6	12.4399	-1.70348	6	14.7064	-5.59315	4
ACCAACGAGGAGTG	Monocyte	-8.63287	4.32446	6	-9.9846	-5.56509	6	10.3404	11.0048	3	-3.71839	8.36538	4	10.3404	11.0048	5	-3.71839	8.36538	6	3.08355	-2.48671	6	-0.22472	-3.76507	6	3.51963	-8.12056	6	12.8873	-0.289341	4
ACCAACGATAAGCC	Monocyte	-8.0847	6.58197	6	-8.86678	-6.93587	6	10.7629	9.94014	3	-2.70333	9.147	4	10.7629	9.94014	5	-2.70333	9.147	6	4.4363	-2.41154	6	-1.12426	-4.38263	6	2.23925	-8.57434	6	12.3776	0.190436	4
ACCACCTGTGTCAG	Monocyte	-8.77228	3.67767	6	-9.25664	-3.19813	6	11.6342	11.2154	3	-3.76502	7.46323	4	11.6342	11.2154	5	-3.76502	7.46323	6	3.46033	-4.53405	6	-2.81632	-3.50328	6	4.25223	-9.27876	6	11.7995	1.6951	4
ACCAGCCTCAGGAG	Monocyte	-9.44553	2.00558	6	-9.18965	-2.38022	6	12.1556	10.3044	3	-3.55234	6.92145	4	12.1556	10.3044	5	-3.55234	6.92145	6	3.5402	-4.73395	6	-2.32255	-4.72117	6	6.53127	-8.97641	6	11.0824	-4.38522	4
ACCAGTGACAGGAG	Monocyte	-7.61263	5.63978	6	-10.0249	-5.87191	6	10.0494	10.5102	3	-3.83989	9.14788	4	10.0494	10.5102	5	-3.83989	9.14788	6	2.79624	-4.00972	6	-0.912161	-4.10331	6	5.57471	-8.02915	6	11.9347	2.21766	4
ACCAGTGACTCGCT	Monocyte	-6.93694	6.50364	6	-9.268	-7.51627	6	9.887	10.0452	3	-3.55004	9.68135	4	9.887	10.0452	5	-3.55004	9.68135	6	3.23851	-3.02688	6	-1.47504	-4.77209	6	7.83655	-3.39267	6	12.8817	1.17085	4
ACCATTACATGCTG	Monocyte	-7.86178	6.85151	6	-9.67528	-6.96742	6	10.3848	11.1319	3	-2.35903	9.32943	4	10.3848	11.1319	5	-2.35903	9.32943	6	4.13311	-3.30228	6	-1.64923	-4.37739	6	3.03636	-6.19775	6	11.3637	-3.09288	4
ACCATTACGCCTTC	Monocyte	-8.96103	5.74897	6	-8.5435	-5.85445	6	10.6722	10.7565	3	-3.79916	8.40421	4	10.6722	10.7565	5	-3.79916	8.40421	6	2.93165	-2.72177	6	-0.218383	-3.85473	6	3.8723	-7.23327	6	16.514	0.700186	4
ACCATTTGAACGGG	Monocyte	-7.81645	5.73167	6	-8.99857	-6.27766	6	10.3615	11.5747	3	-3.238	9.00623	4	10.3615	11.5747	5	-3.238	9.00623	6	4.01162	-2.90175	6	-1.1894	-2.84388	6	9.6416	-3.16694	6	16.4292	1.62079	4
ACCCAGCTGCTACA	Monocyte	-7.60914	7.47893	6	-9.52136	-7.20778	6	10.2028	10.2623	3	-3.00023	9.23837	4	10.2028	10.2623	5	-3.00023	9.23837	6	3.81701	-4.36721	6	-3.05416	-3.25018	6	7.6852	-4.95615	6	13.4275	2.49977	4
ACCCGTACAGGTCT	Monocyte	-9.45518	3.06223	6	-9.13338	-3.68135	6	11.5839	10.2186	3	-3.98909	7.44957	4	11.5839	10.2186	5	-3.98909	7.44957	6	3.46714	-4.3433	6	-3.14372	-3.57234	6	5.38456	-9.33466	6	16.532	1.72782	4
ACCCGTACGTCGAT	Monocyte	-7.33428	5.45072	6	-10.0383	-6.27023	6	10.9997	10.1535	3	-4.05675	8.91535	4	10.9997	10.1535	5	-4.05675	8.91535	6	3.97495	-3.12982	6	-0.726134	-4.16263	6	10.3601	-6.00516	6	13.3861	3.59018	4
ACCCGTTGTGCTCC	Monocyte	-7.43026	4.90218	6	-9.72442	-5.67478	6	10.6408	10.1877	3	-2.51498	8.52825	4	10.6408	10.1877	5	-2.51498	8.52825	6	4.68196	-3.54299	6	-0.759491	-2.47017	6	3.28213	-6.53711	6	11.3401	-0.201555	4
ACCGAAACGAAACA	Monocyte	-9.14013	2.33012	6	-9.30046	-2.96349	6	12.0057	10.9218	3	-3.66848	7.34322	4	12.0057	10.9218	5	-3.66848	7.34322	6	3.90306	-3.75377	6	-3.37366	-4.72594	6	3.99925	-10.3764	6	13.4603	1.85202	4
ACCGCGGACCAGTA	Monocyte	-9.04496	3.6503	6	-9.49046	-3.38961	6	12.0253	10.9269	3	-3.59138	7.4533	4	12.0253	10.9269	5	-3.59138	7.4533	6	3.8284	-4.91429	6	-3.11073	-3.45678	6	13.6483	-2.20279	6	13.9733	-4.23272	4
ACCGCGGAGTCAAC	Monocyte	-9.22575	4.1627	6	-8.97108	-4.95985	6	11.0297	10.3475	3	-3.48986	7.64484	4	11.0297	10.3475	5	-3.48986	7.64484	6	2.99419	-2.74799	6	-0.747855	-4.48844	6	5.85047	-6.62934	6	13.1422	1.31209	4
ACCGTGCTCCACCT	Monocyte	-9.21087	3.32756	6	-8.98674	-3.47709	6	12.1097	11.1026	3	-3.78585	6.84912	4	12.1097	11.1026	5	-3.78585	6.84912	6	3.67814	-3.88866	6	-2.94608	-3.91173	6	4.70443	-9.06973	6	11.4007	-1.43103	4
ACCTCCGATCCAGA	Monocyte	-7.82862	5.94112	6	-9.4494	-6.78682	6	9.90937	11.2357	3	-3.61875	9.25214	4	9.90937	11.2357	5	-3.61875	9.25214	6	3.30635	-3.36587	6	-0.931512	-2.51411	6	12.2341	-2.06701	6	15.1642	-3.02058	4
ACCTCGTGACACCA	Monocyte	-8.05983	5.7336	6	-9.84331	-7.2184	6	10.2094	11.143	3	-2.386	8.96875	4	10.2094	11.143	5	-2.386	8.96875	6	2.94243	-1.31989	6	-1.2773	-2.84509	6	11.0435	-3.92144	6	11.3403	2.90081	4
ACCTCGTGTGCACA	Monocyte	-8.35472	4.43689	6	-9.21222	-4.19601	6	11.2523	11.697	3	-2.98535	7.91586	4	11.2523	11.697	5	-2.98535	7.91586	6	2.71348	-4.08183	6	-1.49467	-4.50854	6	2.61277	-11.9892	6	11.9689	-0.94837	4
ACGAACTGTCGTTT	Monocyte	-8.21139	5.76757	6	-9.69421	-6.03337	6	10.6929	10.7481	3	-3.66232	8.6464	4	10.6929	10.7481	5	-3.66232	8.6464	6	2.40994	-4.27287	6	-1.88889	-4.59489	6	6.84756	-3.94308	6	11.4824	0.627008	4
ACGAAGCTTGCATG	Monocyte	-8.59815	6.17248	6	-9.41553	-6.79006	6	10.4346	11.4519	3	-2.87161	8.55535	4	10.4346	11.4519	5	-2.87161	8.55535	6	3.49103	-2.6439	6	-2.32637	-4.90283	6	2.89997	-7.83678	6	15.8824	-0.102039	4
ACGACAACCTAAGC	Monocyte	-8.43707	4.1772	6	-9.3744	-4.64978	6	10.9011	10.1924	3	-3.48447	7.63966	4	10.9011	10.1924	5	-3.48447	7.63966	6	2.48265	-3.97351	6	-1.24853	-4.32654	6	10.2444	-3.45659	6	15.8617	-0.993759	4
ACGACAACTTGAGC	Monocyte	-8.41554	6.48528	6	-9.44571	-6.88656	6	10.029	11.3742	3	-2.50681	9.23858	4	10.029	11.3742	5	-2.50681	9.23858	6	2.65591	-2.26661	6	-0.289809	-2.85572	6	2.21427	-7.59351	6	11.6393	-1.57729	4
ACGACCCTACTGGT	Monocyte	-7.35765	5.34731	6	-10.0172	-6.29655	6	10.1266	11.673	3	-2.98063	9.3784	4	10.1266	11.673	5	-2.98063	9.3784	6	1.81781	-2.29922	6	-1.70279	-4.20758	6	7.24827	-4.77049	6	10.488	1.74096	4
ACGAGGGAACCCTC	Monocyte	-7.4897	5.586	6	-9.3747	-6.18761	6	9.93647	11.1156	3	-3.70993	8.30875	4	9.93647	11.1156	5	-3.70993	8.30875	6	1.77269	-4.16782	6	9.92086	3.75763	6	5.59142	-5.57465	6	13.3694	1.9446	4
ACGAGGGACACAAC	Monocyte	-8.92318	4.42083	6	-9.41001	-5.1564	6	10.7287	10.0431	3	-3.117	9.1391	4	10.7287	10.0431	5	-3.117	9.1391	6	3.75801	-3.96456	6	-1.6268	-3.60696	6	12.4883	-1.65973	6	15.5979	-0.0863474	4
ACGAGGGAGGCGAA	Monocyte	-8.20363	5.06392	6	-8.95599	-5.98051	6	9.66774	10.0316	3	-3.22904	9.11841	4	9.66774	10.0316	5	-3.22904	9.11841	6	4.14651	-3.02734	6	-0.758779	-3.08592	6	10.208	-3.0821	6	14.9308	1.62368	4
ACGAGTACCTGATG	Monocyte	-6.94686	7.20527	6	-9.95067	-7.39213	6	9.64638	10.3459	3	-3.62738	9.93331	4	9.64638	10.3459	5	-3.62738	9.93331	6	2.09446	-2.90548	6	-0.810186	-2.57676	6	4.41137	-5.02424	6	11.9151	-0.85063	4
ACGATCGATCCAGA	Monocyte	-7.39106	6.08276	6	-9.88572	-5.96466	6	10.7793	11.3795	3	-3.8052	8.45838	4	10.7793	11.3795	5	-3.8052	8.45838	6	2.43684	-2.11537	6	-0.210142	-4.58309	6	11.0078	-5.10911	6	14.083	3.0415	4
ACGATGACGAAACA	Monocyte	-8.62885	3.26779	6	-9.71168	-3.19023	6	12.1695	10.7131	3	-3.91808	6.99449	4	12.1695	10.7131	5	-3.91808	6.99449	6	3.37828	-3.69967	6	-3.00398	-3.40937	6	7.93198	-6.06403	6	12.5646	2.36806	4
ACGATTCTGAAACA	Monocyte	-7.59335	5.55511	6	-10.47	-5.79839	6	9.91887	10.0786	3	-4.44046	8.41542	4	9.91887	10.0786	5	-4.44046	8.41542	6	3.46344	-3.24573	6	-0.988064	-2.82701	6	7.83881	-5.54345	6	11.1204	0.354837	4
ACGCCACTTTTGCT	Monocyte	-8.32316	5.02064	6	-9.96751	-5.23354	6	10.6986	10.6167	3	-4.18323	8.0834	4	10.6986	10.6167	5	-4.18323	8.0834	6	3.25299	-3.10174	6	-1.646	-3.9114	6	5.8891	-7.10244	6	11.6751	-0.557404	4
ACGCCGGAAGCATC	Monocyte	-7.39873	6.58887	6	-9.66094	-7.3643	6	9.72289	10.7206	3	-3.22165	9.8855	4	9.72289	10.7206	5	-3.22165	9.8855	6	4.02133	-4.14064	6	0.211043	-3.45074	6	13.9925	-1.36374	6	14.9513	-5.51429	4
ACGCCTTGCAAAGA	Monocyte	-6.99039	7.4351	6	-9.84327	-7.81639	6	9.37171	10.4883	3	-3.75803	9.62524	4	9.37171	10.4883	5	-3.75803	9.62524	6	3.26086	-3.39989	6	-1.14276	-2.11505	6	6.81834	-4.07687	6	16.2842	-0.592644	4
ACGCCTTGGACGAG	Monocyte	-9.41543	2.05927	6	-9.23324	-2.44032	6	12.2827	10.6634	3	-3.97835	6.53315	4	12.2827	10.6634	5	-3.97835	6.53315	6	3.57998	-4.01946	6	-2.90059	-4.25149	6	5.86249	-9.2709	6	11.575	2.85322	4
ACGCCTTGTCAGTG	Monocyte	-7.6027	4.98629	6	-9.60919	-5.4788	6	10.8566	10.6068	3	-2.56422	8.63526	4	10.8566	10.6068	5	-2.56422	8.63526	6	1.95058	-2.9013	6	-0.387241	-4.71382	6	5.96573	-6.50695	6	12.3257	1.33054	4
ACGCGGTGAGCCAT	Monocyte	-8.30734	4.09639	6	-9.51126	-4.80659	6	9.85707	10.0696	3	-3.11395	9.3749	4	9.85707	10.0696	5	-3.11395	9.3749	6	3.85431	-2.68818	6	-1.15342	-4.08073	6	9.93239	-4.94677	6	11.3077	1.14175	4
ACGCTCACATGTGC	Monocyte	-9.57755	3.81766	6	-8.77152	-4.06209	6	11.4958	11.4444	3	-3.85759	7.89037	4	11.4958	11.4444	5	-3.85759	7.89037	6	4.77332	-3.6289	6	-3.03413	-2.82843	6	4.7832	-4.94744	6	15.4506	2.11156	4
ACGCTCACGAAACA	Monocyte	-9.33428	2.00057	6	-9.24618	-1.89477	6	12.432	10.6566	3	-3.85633	6.65042	4	12.432	10.6566	5	-3.85633	6.65042	6	3.45789	-4.95735	6	-3.15761	-4.71866	6	6.26882	-8.3451	6	15.7823	-0.976763	4
ACGCTGCTGCTATG	Monocyte	-8.31455	5.65237	6	-9.35156	-6.15715	6	10.0045	11.5821	3	-3.57363	8.94951	4	10.0045	11.5821	5	-3.57363	8.94951	6	2.71644	-3.72239	6	-1.79493	-2.68726	6	7.08332	-7.53033	6	15.5417	2.31805	4
ACGCTGCTGTTTCT	Monocyte	-7.04126	7.16135	6	-9.98402	-7.93553	6	9.61334	10.6901	3	-3.68697	9.5541	4	9.61334	10.6901	5	-3.68697	9.5541	6	4.46213	-2.13386	6	-1.13726	-1.79466	6	8.37693	-3.87259	6	15.0575	0.0600359	4
ACGGAACTTTCCCG	Monocyte	-7.11035	6.35868	6	-10.1667	-6.83694	6	9.84502	10.8724	3	-4.03731	9.65501	4	9.84502	10.8724	5	-4.03731	9.65501	6	4.26558	-2.84784	6	-0.640637	-4.24821	6	5.11338	-5.10385	6	15.5577	-0.240783	4
ACGGCGTGATAAGG	Monocyte	-9.46795	4.38128	6	-8.97031	-4.73814	6	11.6047	10.9044	3	-2.64305	7.63093	4	11.6047	10.9044	5	-2.64305	7.63093	6	3.57041	-3.22707	6	-2.1743	-3.46386	6	2.04713	-9.03096	6	10.9566	-2.76317	4
ACGGCGTGCGCTAA	Monocyte	-8.61399	5.80706	6	-9.12072	-5.7863	6	9.83177	10.8089	3	-3.32602	8.74803	4	9.83177	10.8089	5	-3.32602	8.74803	6	2.44501	-1.98822	6	-0.680989	-3.94203	6	1.59308	-9.57246	6	10.8964	1.26203	4
ACGGCGTGGGAAGC	Monocyte	-9.19894	3.5358	6	-8.92561	-3.54866	6	11.9473	10.8946	3	-3.28208	7.54839	4	11.9473	10.8946	5	-3.28208	7.54839	6	2.9427	-2.65254	6	-0.923187	-4.23425	6	11.0847	-2.21332	6	15.5661	-2.72107	4
ACGGCGTGTTCTGT	Monocyte	-7.67435	4.54107	6	-10.3604	-5.18163	6	10.1669	10.1662	3	-2.94757	8.86369	4	10.1669	10.1662	5	-2.94757	8.86369	6	4.43111	-4.19536	6	-0.958207	-4.86796	6	9.61954	-3.4599	6	16.6097	-0.824679	4
ACGGCTCTAGGGTG	Monocyte	-8.40844	5.5522	6	-10.0827	-6.32857	6	10.8544	10.9097	3	-2.21187	8.84521	4	10.8544	10.9097	5	-2.21187	8.84521	6	3.1455	-3.09749	6	-0.746837	-3.2591	6	2.00823	-10.1284	6	10.2832	-0.785007	4
ACGGCTCTCACTTT	Monocyte	-8.10007	3.77888	6	-10.0186	-4.32573	6	11.4505	10.1243	3	-3.23547	8.36263	4	11.4505	10.1243	5	-3.23547	8.36263	6	3.63807	-4.27403	6	-0.919997	-4.36161	6	4.43651	-8.95547	6	10.7353	0.443774	4
ACGGGAGACGAACT	Monocyte	-7.73768	7.54981	6	-9.29845	-7.98763	6	9.58748	11.376	3	-2.66308	9.55357	4	9.58748	11.376	5	-2.66308	9.55357	6	1.70475	-2.6306	6	-0.42772	-2.33004	6	3.7859	-6.72302	6	13.7626	3.36523	4
ACGGTATGCGGAGA	Monocyte	-8.41059	4.00304	6	-9.80842	-4.43456	6	10.8525	10.0446	3	-4.30874	7.7265	4	10.8525	10.0446	5	-4.30874	7.7265	6	2.80905	-3.28103	6	-0.779914	-4.33383	6	2.12147	-11.1482	6	11.2593	-5.40186	4
ACGGTATGGCCATA	Monocyte	-8.72219	6.3968	6	-8.81724	-5.94761	6	10.4903	11.1767	3	-3.4344	8.61434	4	10.4903	11.1767	5	-3.4344	8.61434	6	1.57321	-2.41254	6	-0.770076	-4.82649	6	14.6871	-1.29268	6	14.886	-4.00692	4
ACGGTATGTAGTCG	Monocyte	-7.8046	4.5664	6	-9.82689	-4.87395	6	11.3096	10.7592	3	-2.81159	7.63014	4	11.3096	10.7592	5	-2.81159	7.63014	6	2.51665	-3.6474	6	-1.34188	-3.99188	6	9.80738	-4.37351	6	15.5287	-0.185521	4
ACGTAGACGGACGA	Monocyte	-8.2968	5.23169	6	-9.80025	-5.88921	6	10.0567	10.8503	3	-2.87353	9.47491	4	10.0567	10.8503	5	-2.87353	9.47491	6	4.01785	-3.48517	6	-1.53459	-3.92586	6	9.77622	-3.51105	6	15.5258	-2.40918	4
ACGTAGACTCTGGA	Monocyte	5.13373	0.125167	7	1.23286	4.77389	1	-2.5382	6.51792	5	12.2701	4.82055	1	-2.5382	6.51792	2	12.2701	4.82055	7	11.5015	8.53326	2	9.80945	1.97502	1	-1.68722	-6.91197	2	1.27781	16.4583	6
ACGTCAGACTCGCT	Monocyte	-8.33073	3.7184	6	-9.40127	-4.15836	6	11.4387	10.7297	3	-2.93145	7.75844	4	11.4387	10.7297	5	-2.93145	7.75844	6	1.62192	-3.22756	6	-3.14411	-4.12121	6	4.63237	-8.48748	6	11.2722	1.93834	4
ACGTCAGAGCGAGA	Monocyte	-6.94106	6.99812	6	-9.89969	-7.41268	6	9.44698	10.3389	3	-3.99123	9.7286	4	9.44698	10.3389	5	-3.99123	9.7286	6	4.34162	-2.02544	6	-1.08233	-1.86722	6	1.78899	-7.70009	6	12.4208	0.440324	4
ACGTCCTGACGGTT	Monocyte	-8.03815	4.69427	6	-9.78468	-4.18107	6	11.0115	11.2313	3	-3.35626	7.58678	4	11.0115	11.2313	5	-3.35626	7.58678	6	2.19582	-2.9231	6	-2.85625	-4.2961	6	10.5433	-2.63097	6	15.8513	-3.05864	4
ACGTCCTGCTAGAC	Monocyte	-7.25079	6.89845	6	-9.43204	-7.21301	6	9.45594	11.408	3	-3.55724	9.45476	4	9.45594	11.408	5	-3.55724	9.45476	6	2.73392	-2.02385	6	-0.97307	-3.4765	6	3.1254	-8.28594	6	12.0719	3.31032	4
ACGTGATGCCTGTC	Monocyte	-9.24138	2.94484	6	-9.42454	-3.16017	6	11.869	10.8258	3	-3.82365	7.3359	4	11.869	10.8258	5	-3.82365	7.3359	6	4.45631	-4.18597	6	-2.96059	-4.15249	6	4.46201	-8.87766	6	12.6984	3.36111	4
ACGTGATGCGAGAG	Monocyte	-8.51702	4.97312	6	-8.56003	-5.42655	6	10.7324	11.9769	3	-3.58593	8.3467	4	10.7324	11.9769	5	-3.58593	8.3467	6	1.90689	-3.11353	6	-0.433598	-3.68505	6	5.41753	-5.86432	6	13.4311	2.4318	4
ACGTGATGGGTCAT	Monocyte	-7.92022	5.19067	6	-8.88903	-6.37604	6	9.66512	11.2281	3	-3.24186	9.94641	4	9.66512	11.2281	5	-3.24186	9.94641	6	2.6369	-2.52368	6	-0.66002	-3.93064	6	8.80786	-2.9463	6	16.4923	-3.65154	4
ACGTGCCTACCGAT	Monocyte	-7.88738	4.88264	6	-9.44088	-4.53161	6	10.6282	10.2618	3	-4.25614	8.55273	4	10.6282	10.2618	5	-4.25614	8.55273	6	4.49499	-3.47425	6	-2.14288	-4.19638	6	11.8688	-1.2714	6	16.5967	-0.56953	4
ACGTTACTCACACA	Monocyte	-8.70492	4.44682	6	-9.41785	-4.68421	6	11.1852	10.0136	3	-3.794	7.74379	4	11.1852	10.0136	5	-3.794	7.74379	6	2.88166	-4.2857	6	-0.847998	-4.91283	6	5.31977	-8.6797	6	10.883	1.59687	4
ACGTTACTGAATCC	Monocyte	-8.15611	4.19623	6	-9.75561	-4.03966	6	11.1656	10.408	3	-3.79953	8.09385	4	11.1656	10.408	5	-3.79953	8.09385	6	2.33571	-4.5138	6	-1.7367	-5.03906	6	2.47661	-8.72429	6	10.7749	-2.03561	4
ACGTTACTTAACGC	Monocyte	-8.56153	5.84816	6	-8.60061	-5.71369	6	11.1414	11.0624	3	-2.59927	9.43198	4	11.1414	11.0624	5	-2.59927	9.43198	6	2.42298	-2.98879	6	-1.39438	-3.8052	6	6.00246	-5.61421	6	11.5109	2.29946	4
ACGTTGGAAAGGGC	Monocyte	-8.33186	3.82608	6	-9.38666	-3.78015	6	11.8585	11.3497	3	-2.87859	7.37374	4	11.8585	11.3497	5	-2.87859	7.37374	6	3.47968	-3.52668	6	-2.48752	-4.55882	6	7.80584	-4.7176	6	16.5242	-0.914039	4
ACGTTGGACTGTAG	Monocyte	-8.09059	5.00176	6	-8.91907	-5.27091	6	10.9961	11.7311	3	-2.53076	9.13748	4	10.9961	11.7311	5	-2.53076	9.13748	6	2.4981	-2.71599	6	-0.280136	-3.14233	6	2.21907	-9.20786	6	10.5502	-1.88567	4
ACGTTGGAGCGGAA	Monocyte	-7.79179	5.18033	6	-10.0177	-6.32757	6	10.8931	10.8052	3	-4.03247	8.63605	4	10.8931	10.8052	5	-4.03247	8.63605	6	2.3709	-4.50804	6	-1.05631	-4.50587	6	9.10579	-2.67711	6	13.4078	1.81816	4
ACGTTGGAGCTGAT	Monocyte	-7.52721	5.73708	6	-9.47333	-6.43405	6	9.93741	10.5064	3	-2.88017	9.129	4	9.93741	10.5064	5	-2.88017	9.129	6	2.97303	-2.95242	6	-1.59915	-4.67971	6	10.2033	-4.1332	6	16.0199	1.25541	4
ACGTTTACAAGGTA	Monocyte	-8.31567	5.26498	6	-8.67065	-5.29406	6	10.2898	11.5555	3	-3.13801	8.04692	4	10.2898	11.5555	5	-3.13801	8.04692	6	3.55551	-2.18437	6	-3.00546	-4.06058	6	11.3259	-2.50102	6	14.0904	-4.84537	4
ACGTTTACCTTAGG	Monocyte	-9.32199	3.18643	6	-9.19874	-3.33589	6	11.7479	10.7864	3	-3.70192	7.41873	4	11.7479	10.7864	5	-3.70192	7.41873	6	3.34321	-3.98041	6	-2.95638	-3.9354	6	12.2317	-4.01742	6	15.1653	-2.71595	4
ACGTTTACTGCTTT	Monocyte	-8.81777	3.3374	6	-9.59837	-3.22854	6	11.8904	10.5356	3	-3.74365	6.9414	4	11.8904	10.5356	5	-3.74365	6.9414	6	2.91884	-4.63055	6	-2.10852	-4.23272	6	1.91678	-9.56949	6	11.3099	-6.37365	4
ACTAAAACTATGCG	Monocyte	-8.70502	3.92998	6	-9.74172	-3.74879	6	11.7948	11.4066	3	-3.40855	7.07402	4	11.7948	11.4066	5	-3.40855	7.07402	6	2.77039	-4.19182	6	-3.06974	-3.91724	6	2.43271	-10.3872	6	10.7611	-1.63623	4
ACTAGGTGCTACTT	Monocyte	-8.78675	3.13631	6	-9.34216	-3.11624	6	11.9701	10.7341	3	-2.99495	7.77329	4	11.9701	10.7341	5	-2.99495	7.77329	6	3.408	-5.03822	6	-2.23714	-4.68181	6	4.85841	-7.42016	6	10.6927	-1.85309	4
ACTAGGTGTCTATC	Monocyte	-7.13425	7.03039	6	-9.23276	-6.86331	6	10.7574	10.7966	3	-3.17598	8.0813	4	10.7574	10.7966	5	-3.17598	8.0813	6	3.19931	-2.39493	6	-2.26728	-2.76205	6	8.46263	-4.62724	6	15.9685	2.07245	4
ACTATCACATGTGC	Monocyte	-7.81832	7.5368	6	-9.60675	-7.89289	6	10.2664	10.9551	3	-3.63002	9.70386	4	10.2664	10.9551	5	-3.63002	9.70386	6	1.79571	-2.71161	6	0.174302	-4.64374	6	5.82979	-4.22057	6	16.2007	-1.56777	4
ACTATCACATTCTC	Monocyte	-7.28071	7.49642	6	-9.65507	-7.57725	6	10.043	10.681	3	-2.77125	9.12596	4	10.043	10.681	5	-2.77125	9.12596	6	3.34541	-2.64095	6	-0.672905	-3.668	6	12.0062	-1.35731	6	14.6531	-2.42558	4
ACTATCACCGCATA	Monocyte	-6.96501	6.71106	6	-9.76624	-7.66801	6	9.99891	10.249	3	-3.33327	9.63922	4	9.99891	10.249	5	-3.33327	9.63922	6	2.86127	-4.38003	6	-0.800979	-3.45947	6	10.2294	-2.81391	6	16.0975	-1.48149	4
ACTATCACCTCCAC	Monocyte	-9.51141	3.02711	6	-8.67005	-4.44736	6	11.5169	11.0023	3	-4.16775	7.69841	4	11.5169	11.0023	5	-4.16775	7.69841	6	3.67393	-4.73046	6	-1.49089	-4.88266	6	2.3307	-11.0037	6	10.5518	-1.07735	4
ACTCAGGAAAGCCT	Monocyte	-7.02407	5.97347	6	-10.0517	-5.63528	6	10.2562	10.5525	3	-3.90453	8.64317	4	10.2562	10.5525	5	-3.90453	8.64317	6	2.1088	-3.61351	6	-0.873246	-2.75617	6	1.35117	-9.64984	6	11.5909	-3.9457	4
ACTCAGGATCCGAA	Monocyte	-7.63133	4.61023	6	-9.98951	-4.59097	6	10.457	10.0995	3	-4.55505	8.45258	4	10.457	10.0995	5	-4.55505	8.45258	6	2.65596	-3.36113	6	-1.88446	-2.80351	6	3.18532	-9.57124	6	13.4265	2.17539	4
ACTCAGGATGCTAG	Monocyte	-9.06077	2.74303	6	-9.33778	-2.39248	6	12.2577	10.434	3	-4.43129	7.04557	4	12.2577	10.434	5	-4.43129	7.04557	6	3.6795	-4.51192	6	-2.82906	-5.01235	6	9.68188	-6.35728	6	16.389	-0.486985	4
ACTCGAGACGCTAA	Monocyte	-8.6372	3.50553	6	-9.52165	-3.73999	6	11.8633	11.344	3	-3.13756	6.92797	4	11.8633	11.344	5	-3.13756	6.92797	6	3.93629	-4.03948	6	-3.41037	-4.36972	6	10.1553	-4.46421	6	15.9926	1.18415	4
ACTCGAGAGGGCAA	Monocyte	-8.62932	6.10861	6	-9.3149	-5.78535	6	9.91313	11.2435	3	-3.49523	9.12332	4	9.91313	11.2435	5	-3.49523	9.12332	6	2.35069	-2.36643	6	-1.19041	-2.32859	6	5.00983	-8.57182	6	12.3693	3.33973	4
ACTCGAGATAGAGA	Monocyte	-8.28288	6.12403	6	-9.77858	-6.3951	6	10.6814	10.6415	3	-2.41007	8.82828	4	10.6814	10.6415	5	-2.41007	8.82828	6	3.78477	-3.31987	6	-1.86844	-2.61836	6	6.3677	-7.05915	6	14.563	2.17091	4
ACTCGCACAACCTG	Monocyte	-7.94556	5.98312	6	-9.10756	-6.20408	6	10.0576	9.89622	3	-4.29835	9.31074	4	10.0576	9.89622	5	-4.29835	9.31074	6	4.7134	-3.18984	6	0.361688	-3.25568	6	2.67833	-6.43914	6	11.9374	-2.55733	4
ACTCTATGCGTGAT	Monocyte	-8.52475	6.50085	6	-8.77818	-6.63029	6	10.3132	10.1138	3	-3.73132	8.89476	4	10.3132	10.1138	5	-3.73132	8.89476	6	2.17767	-4.36617	6	-0.633746	-3.49111	6	2.3625	-7.94408	6	12.9058	3.31708	4
ACTCTCCTAAAACG	Monocyte	-8.37952	5.64581	6	-8.50728	-6.42868	6	10.8578	10.4165	3	-3.68692	8.8112	4	10.8578	10.4165	5	-3.68692	8.8112	6	2.48529	-4.10899	6	-0.519626	-2.62724	6	4.60692	-5.46126	6	10.9191	-2.03066	4
ACTCTCCTACCGAT	Monocyte	-7.25656	6.51093	6	-9.35566	-6.90391	6	9.79438	11.4637	3	-3.28933	9.39914	4	9.79438	11.4637	5	-3.28933	9.39914	6	3.5889	-4.54544	6	-1.32751	-5.36444	6	7.11188	-4.86926	6	11.9573	-2.1372	4
ACTCTCCTCAAGCT	Monocyte	-8.56018	3.71323	6	-9.69087	-3.94165	6	11.0658	10.2616	3	-3.21146	7.82176	4	11.0658	10.2616	5	-3.21146	7.82176	6	4.28531	-4.47483	6	-2.42371	-4.39395	6	2.23302	-8.61237	6	11.7708	0.78016	4
ACTCTCCTCAGATC	Monocyte	-6.907	6.55778	6	-10.2059	-7.11221	6	10.022	10.6632	3	-3.49511	9.88824	4	10.022	10.6632	5	-3.49511	9.88824	6	2.6523	-3.37361	6	-0.138433	-3.19826	6	5.53078	-4.68392	6	13.1582	2.00176	4
ACTCTCCTGGTAAA	Monocyte	-9.22377	2.19965	6	-9.31391	-2.45158	6	12.497	10.8822	3	-3.70617	6.85974	4	12.497	10.8822	5	-3.70617	6.85974	6	3.91692	-4.4698	6	-2.50161	-4.44842	6	4.57678	-9.68355	6	11.9747	1.64774	4
ACTCTCCTGGTCAT	Monocyte	-8.82435	5.88868	6	-8.72471	-6.29591	6	11.0396	10.5077	3	-2.69339	8.61667	4	11.0396	10.5077	5	-2.69339	8.61667	6	2.14881	-2.40206	6	-1.49722	-2.29034	6	4.79181	-8.56298	6	11.7419	1.70039	4
ACTCTCCTTGTCAG	Monocyte	-8.04235	6.19682	6	-8.81772	-6.35315	6	10.6868	11.4613	3	-2.77428	8.9705	4	10.6868	11.4613	5	-2.77428	8.9705	6	3.31879	-1.95927	6	-2.06856	-3.21872	6	8.46438	-5.22457	6	13.9754	3.31548	4
ACTCTCCTTTCGCC	Monocyte	-7.60163	6.11987	6	-9.85439	-7.30718	6	10.7072	11.376	3	-3.84092	9.25179	4	10.7072	11.376	5	-3.84092	9.25179	6	2.73142	-3.14642	6	-1.43094	-2.83397	6	8.86957	-5.68753	6	15.6406	-1.5501	4
ACTGAGACAATGCC	Monocyte	-7.04981	7.03607	6	-9.88908	-7.59999	6	10.6236	11.622	3	-2.78508	8.96765	4	10.6236	11.622	5	-2.78508	8.96765	6	2.66042	-2.99342	6	-2.54931	-2.57859	6	6.76554	-5.10183	6	10.8301	1.29544	4
ACTGAGACATCGTG	Monocyte	-8.88625	5.81146	6	-9.14873	-6.03739	6	10.2166	10.8722	3	-3.83526	8.95761	4	10.2166	10.8722	5	-3.83526	8.95761	6	2.89367	-2.17878	6	-0.652724	-5.23972	6	9.71319	-6.21469	6	12.2883	1.25523	4
ACTGAGACCTCTTA	Monocyte	-8.52333	6.38525	6	-8.42162	-6.42537	6	10.4169	10.8901	3	-4.14551	9.19022	4	10.4169	10.8901	5	-4.14551	9.19022	6	3.16755	-3.27916	6	-1.15753	-2.82878	6	1.66088	-10.7412	6	11.4579	-4.06222	4
ACTGCCACCGTAAC	Monocyte	-8.27366	6.73977	6	-9.0466	-7.44255	6	9.65635	11.4032	3	-3.05395	9.51169	4	9.65635	11.4032	5	-3.05395	9.51169	6	4.50593	-2.92711	6	-1.06595	-2.93775	6	14.1181	-1.43561	6	16.3346	-2.49996	4
ACTGGCCTGAGGGT	Monocyte	-9.35748	3.66903	6	-8.95497	-5.05643	6	11.3461	11.3733	3	-3.73388	8.62774	4	11.3461	11.3733	5	-3.73388	8.62774	6	4.45355	-4.02316	6	-0.755743	-4.63654	6	5.67467	-6.28347	6	12.1629	-0.313064	4
ACTGGCCTGGGTGA	Monocyte	-8.92263	4.17084	6	-9.69365	-4.8078	6	11.3962	10.5227	3	-3.78435	7.50984	4	11.3962	10.5227	5	-3.78435	7.50984	6	1.66991	-3.82158	6	-2.99794	-4.40339	6	8.66871	-5.89511	6	14.98	-3.61115	4
ACTGTTACAGGAGC	Monocyte	-8.38458	4.83775	6	-9.04297	-4.38852	6	11.0305	10.8417	3	-4.23487	7.57488	4	11.0305	10.8417	5	-4.23487	7.57488	6	3.88627	-3.34461	6	-2.88231	-3.98046	6	2.27756	-11.489	6	11.6214	-0.656534	4
ACTGTTACTTTGCT	Monocyte	-8.94765	3.17637	6	-8.92105	-4.16177	6	11.7054	11.2982	3	-3.4282	7.65216	4	11.7054	11.2982	5	-3.4282	7.65216	6	4.25213	-3.42336	6	-3.08915	-3.33041	6	7.7591	-8.21239	6	14.6925	3.01911	4
ACTTAAGACTATTC	Monocyte	-9.1908	2.24036	6	-9.31754	-2.32801	6	12.4502	10.7635	3	-3.64923	6.61921	4	12.4502	10.7635	5	-3.64923	6.61921	6	3.19643	-4.34478	6	-3.29415	-4.48254	6	5.80575	-7.33154	6	12.45	3.46131	4
ACTTAAGACTGAGT	Monocyte	-7.27074	5.08457	6	-10.3709	-5.34362	6	9.72551	10.2567	3	-4.10382	8.77922	4	9.72551	10.2567	5	-4.10382	8.77922	6	3.44868	-2.47924	6	-1.7901	-2.5209	6	6.44938	-6.02926	6	12.1422	-0.296052	4
ACTTAAGAGCATAC	Monocyte	-6.92773	6.9027	6	-9.34179	-7.15538	6	10.1556	10.0427	3	-4.09038	9.45901	4	10.1556	10.0427	5	-4.09038	9.45901	6	4.76201	-3.46046	6	-1.22943	-2.90086	6	7.07163	-5.06822	6	16.4881	-0.574048	4
ACTTAGCTGGTAAA	Monocyte	-7.10378	7.49798	6	-9.69191	-8.05383	6	9.916	10.0614	3	-3.72452	9.53425	4	9.916	10.0614	5	-3.72452	9.53425	6	2.63028	-3.58393	6	-0.436937	-1.88625	6	2.12848	-7.63158	6	14.3483	2.49713	4
ACTTCCCTGCTCCT	Monocyte	-7.73928	5.33348	6	-10.0222	-6.92995	6	10.102	10.7451	3	-3.17845	8.86127	4	10.102	10.7451	5	-3.17845	8.86127	6	1.74593	-4.18515	6	-1.26271	-2.55836	6	3.66184	-9.13399	6	11.7931	-2.9752	4
ACTTGACTGGTACT	Monocyte	-7.54025	7.45042	6	-9.35787	-8.08487	6	10.2263	11.3584	3	-2.81012	9.5009	4	10.2263	11.3584	5	-2.81012	9.5009	6	2.18052	-2.79209	6	0.153297	-3.50515	6	1.97477	-7.45645	6	16.1912	-0.101808	4
ACTTGACTTGCCCT	Monocyte	-7.49525	6.85812	6	-9.15992	-7.03327	6	10.0678	11.0723	3	-2.40273	8.86106	4	10.0678	11.0723	5	-2.40273	8.86106	6	1.83861	-3.55305	6	-2.65897	-2.7661	6	9.20806	-4.20118	6	17.1725	-1.59385	4
ACTTGGGAACCGAT	Monocyte	-8.71742	3.10709	6	-9.52325	-3.79734	6	12.1218	10.4556	3	-4.21021	7.47195	4	12.1218	10.4556	5	-4.21021	7.47195	6	3.91714	-3.493	6	-1.82053	-5.23946	6	6.87373	-8.4928	6	11.9788	-2.47641	4
ACTTGGGACCAACA	Monocyte	-9.534	3.26468	6	-8.7712	-3.47887	6	11.9631	11.3182	3	-2.89703	7.17231	4	11.9631	11.3182	5	-2.89703	7.17231	6	1.87591	-2.53902	6	-1.47755	-5.20354	6	5.21926	-8.58035	6	16.259	0.720721	4
ACTTGGGATGTTTC	Monocyte	-9.14368	3.82157	6	-9.97722	-5.29074	6	11.0123	10.7519	3	-3.73668	7.95886	4	11.0123	10.7519	5	-3.73668	7.95886	6	4.62189	-3.89	6	-1.811	-2.29695	6	9.55327	-4.7888	6	14.3015	-5.04493	4
ACTTTGTGCCGATA	Monocyte	-8.61538	3.63193	6	-9.00884	-4.06057	6	10.6866	11.6641	3	-4.19043	8.05633	4	10.6866	11.6641	5	-4.19043	8.05633	6	3.48832	-1.5092	6	-1.05372	-4.35088	6	13.067	-2.34446	6	15.0284	-3.0863	4
ACTTTGTGCCTCCA	Monocyte	-7.8743	4.34578	6	-9.8871	-3.9715	6	11.2752	10.9085	3	-3.87182	7.68086	4	11.2752	10.9085	5	-3.87182	7.68086	6	3.16075	-4.83427	6	-2.16532	-3.26175	6	12.9751	-2.11968	6	15.6885	0.386761	4
AGAAACGATCGTGA	Monocyte	-7.617	6.02933	6	-9.80139	-6.58154	6	10.9884	11.1893	3	-3.60688	8.3973	4	10.9884	11.1893	5	-3.60688	8.3973	6	3.39887	-1.64268	6	-0.775477	-3.15554	6	7.67234	-6.14805	6	15.6864	-0.0140218	4
AGAAAGTGGCTGAT	Monocyte	-9.03592	6.07217	6	-8.54066	-6.47457	6	11.121	11.4245	3	-2.66667	8.44718	4	11.121	11.4245	5	-2.66667	8.44718	6	2.47174	-3.86013	6	-1.7779	-5.07979	6	7.22762	-7.49413	6	16.6483	0.961937	4
AGAACAGAGCTTAG	Monocyte	-9.44597	-0.558104	4	-8.90953	-1.96039	6	11.2748	2.43531	4	2.73792	-1.41339	3	11.2748	2.43531	4	2.73792	-1.41339	4	3.32468	-5.31424	6	-3.44583	-4.4946	6	12.8365	-2.82833	6	15.4579	-3.89499	4
AGAAGATGTCGTTT	Monocyte	-9.45122	3.74866	6	-8.79068	-4.58939	6	11.766	10.7456	3	-3.09001	8.34935	4	11.766	10.7456	5	-3.09001	8.34935	6	3.43609	-2.87929	6	-2.07537	-3.66579	6	7.05783	-6.03373	6	11.8751	1.79719	4
AGAATACTCCGAAT	Monocyte	-9.17492	4.98475	6	-9.21654	-5.82384	6	11.2685	10.8684	3	-3.36308	8.9421	4	11.2685	10.8684	5	-3.36308	8.9421	6	2.12005	-3.15363	6	-1.37426	-3.43271	6	10.6779	-2.25141	6	16.404	-2.85406	4
AGAATACTCCTTCG	Monocyte	-9.38489	4.18684	6	-8.5658	-4.95602	6	11.339	10.4143	3	-3.40268	7.8462	4	11.339	10.4143	5	-3.40268	7.8462	6	2.2451	-3.98376	6	-1.93928	-2.22203	6	7.36468	-8.01162	6	12.2117	2.8733	4
AGAATTTGACCACA	Monocyte	-8.37963	3.4533	6	-10.0125	-3.69771	6	11.6548	10.6882	3	-4.04547	7.56561	4	11.6548	10.6882	5	-4.04547	7.56561	6	3.25541	-2.92138	6	-2.54197	-3.31726	6	12.9251	-2.17546	6	15.5046	2.25206	4
AGAATTTGACCATG	Monocyte	-8.36548	3.79397	6	-9.8792	-3.40568	6	11.5877	11.3224	3	-4.17459	7.38831	4	11.5877	11.3224	5	-4.17459	7.38831	6	2.78339	-3.37131	6	-1.21722	-4.3202	6	7.13887	-6.30214	6	15.118	1.53379	4
AGAATTTGTCTATC	Monocyte	-7.77652	7.33172	6	-9.33935	-7.8908	6	10.3525	11.4997	3	-3.559	9.51793	4	10.3525	11.4997	5	-3.559	9.51793	6	2.47716	-3.02962	6	-0.308879	-3.09777	6	4.64855	-4.98913	6	15.681	2.85602	4
AGACACACATTGGC	Monocyte	-8.5806	6.64729	6	-8.93754	-7.46246	6	10.7612	11.6565	3	-3.25164	8.69352	4	10.7612	11.6565	5	-3.25164	8.69352	6	3.20787	-2.32258	6	-1.20994	-5.421	6	2.22421	-9.53316	6	16.6326	1.88349	4
AGACGTACCCATGA	Monocyte	-7.51523	7.12617	6	-8.79974	-7.15613	6	9.90158	11.3592	3	-2.471	8.85648	4	9.90158	11.3592	5	-2.471	8.85648	6	3.20681	-3.57747	6	-1.95721	-4.31628	6	12.8999	-1.55289	6	15.4113	-2.00368	4
AGACGTACCCGTTC	Monocyte	-7.06145	5.93844	6	-10.2945	-6.44537	6	9.55312	10.4227	3	-4.29253	8.98452	4	9.55312	10.4227	5	-4.29253	8.98452	6	3.63372	-3.33297	6	-1.43304	-2.1961	6	10.7838	-5.15005	6	17.0268	-2.0021	4
AGACTCGAAATGCC	Monocyte	-9.17077	3.97309	6	-8.65067	-4.60406	6	10.7552	10.7721	3	-3.10757	7.95498	4	10.7552	10.7721	5	-3.10757	7.95498	6	3.65496	-3.50226	6	-1.88842	-3.09087	6	14.6488	-1.30087	6	13.9063	-4.84892	4
AGACTTCTCAGTCA	Monocyte	-8.73307	6.26067	6	-8.73292	-6.48367	6	10.5746	11.1973	3	-2.67345	9.09596	4	10.5746	11.1973	5	-2.67345	9.09596	6	2.07897	-3.91192	6	-2.31422	-2.13748	6	6.60511	-4.73808	6	16.9458	-0.0354857	4
AGACTTCTGAGGCA	Monocyte	-8.97114	4.18614	6	-9.84826	-5.69308	6	11.4589	10.3675	3	-2.55774	7.85613	4	11.4589	10.3675	5	-2.55774	7.85613	6	2.57128	-4.56472	6	-1.80547	-3.84736	6	1.839	-11.928	6	12.1765	3.0213	4
AGAGAAACCCCTAC	Monocyte	-9.22707	4.13642	6	-8.724	-4.36385	6	11.0275	11.2373	3	-3.04346	8.09787	4	11.0275	11.2373	5	-3.04346	8.09787	6	4.38152	-4.40287	6	-2.73395	-2.8252	6	13.9258	-1.53522	6	14.0897	-4.71242	4
AGAGAATGCTAAGC	Monocyte	-9.49919	1.0159	6	-9.00661	-1.52227	6	13.1864	10.6173	3	-3.9182	5.80412	4	13.1864	10.6173	5	-3.9182	5.80412	6	3.81411	-5.70797	6	-3.76938	-4.80569	6	5.44824	-9.60543	6	12.1149	-1.40611	4
AGAGATGACTAGAC	Monocyte	-8.9263	4.12919	6	-9.55213	-3.99054	6	10.9259	10.6162	3	-4.29476	7.65898	4	10.9259	10.6162	5	-4.29476	7.65898	6	3.23487	-4.12462	6	-1.66045	-2.97082	6	2.14136	-10.1924	6	10.9315	-4.04079	4
AGAGATGAGAAACA	Monocyte	-9.37726	3.548	6	-9.13337	-3.65654	6	12.0608	11.2188	3	-3.79021	7.31651	4	12.0608	11.2188	5	-3.79021	7.31651	6	4.2519	-4.12332	6	-2.80434	-3.15163	6	2.04948	-11.0425	6	11.7543	-3.03729	4
AGAGATGAGCTCCT	Monocyte	-7.20457	7.38043	6	-9.74791	-7.17124	6	9.96655	11.3961	3	-2.92956	9.08323	4	9.96655	11.3961	5	-2.92956	9.08323	6	2.67498	-1.91859	6	-0.409344	-2.59539	6	13.1177	-1.13133	6	14.1022	-3.61894	4
AGAGCGGAAGGAGC	Monocyte	-7.01238	5.70936	6	-10.5104	-6.44651	6	10.1682	10.9288	3	-4.04254	9.24636	4	10.1682	10.9288	5	-4.04254	9.24636	6	2.51954	-2.99538	6	-2.41399	-2.99803	6	7.31641	-5.85712	6	15.8696	-1.57564	4
AGAGCGGAGGAACG	Monocyte	-9.47815	3.70006	6	-8.5055	-5.26611	6	11.3954	11.3293	3	-2.79363	7.83037	4	11.3954	11.3293	5	-2.79363	7.83037	6	4.69903	-3.70212	6	-2.86991	-4.03573	6	9.86274	-5.18893	6	12.8656	2.13588	4
AGAGCTACGGGAGT	Monocyte	-8.09282	3.67668	6	-9.7069	-3.65215	6	11.9987	11.1977	3	-3.03345	7.6365	4	11.9987	11.1977	5	-3.03345	7.6365	6	4.53551	-3.84647	6	-2.25225	-4.30184	6	5.82918	-5.60185	6	13.5174	2.84279	4
AGAGGTCTCTTTAC	Monocyte	-9.51629	2.42818	6	-9.15377	-2.32087	6	12.5552	10.6069	3	-4.04108	6.50533	4	12.5552	10.6069	5	-4.04108	6.50533	6	3.47937	-4.79746	6	-3.51264	-4.05275	6	3.87382	-9.903	6	11.1346	-4.38921	4
AGAGGTCTTGGTGT	Monocyte	-7.40556	5.82055	6	-9.36482	-4.99462	6	10.9213	10.8839	3	-4.07325	8.18898	4	10.9213	10.8839	5	-4.07325	8.18898	6	2.93031	-3.19964	6	-2.69972	-3.72872	6	6.28212	-6.93363	6	11.1375	0.270797	4
AGAGTCACGGACGA	Monocyte	-8.1718	6.70847	6	-8.99995	-6.81335	6	10.1176	11.5333	3	-3.10615	9.74962	4	10.1176	11.5333	5	-3.10615	9.74962	6	2.31867	-2.69652	6	-1.81004	-3.06549	6	14.5586	-1.28124	6	14.2351	-5.3685	4
AGAGTGCTCCAGTA	Monocyte	-8.99256	3.09546	6	-9.1453	-3.54633	6	12.1518	10.5987	3	-3.38852	7.29924	4	12.1518	10.5987	5	-3.38852	7.29924	6	4.93419	-3.85543	6	-2.51022	-4.73289	6	11.2918	-2.59005	6	11.1296	1.02677	4
AGAGTGCTCTGTAG	Monocyte	-7.24075	7.12402	6	-9.84533	-6.89331	6	10.2339	10.338	3	-3.90744	8.68286	4	10.2339	10.338	5	-3.90744	8.68286	6	3.21343	-3.95793	6	-2.05363	-3.5396	6	14.7301	-1.28468	6	14.6878	-5.60759	4
AGATATTGGATGAA	Monocyte	-9.37547	3.09439	6	-9.151	-4.15537	6	11.5348	10.9364	3	-3.43611	7.22573	4	11.5348	10.9364	5	-3.43611	7.22573	6	2.89515	-4.70716	6	-3.6002	-4.01427	6	8.28838	-5.14506	6	17.1448	-0.321617	4
AGATTAACTCTTAC	Monocyte	-6.88932	6.15376	6	-9.72781	-6.95383	6	10.9119	10.8231	3	-3.63192	9.47977	4	10.9119	10.8231	5	-3.63192	9.47977	6	2.67717	-3.60905	6	-1.50115	-3.56909	6	4.42919	-9.13173	6	10.7673	-1.89151	4
AGATTAACTTTGTC	Monocyte	-7.32559	6.90742	6	-10.1582	-7.73121	6	9.45469	11.297	3	-3.68793	8.95786	4	9.45469	11.297	5	-3.68793	8.95786	6	2.50936	-4.012	6	-0.454378	-3.66711	6	2.93511	-6.76822	6	16.1713	-2.81478	4
AGATTCCTTCTCGC	Monocyte	-9.30369	4.3649	6	-8.87853	-4.89125	6	11.1791	10.8491	3	-3.61136	8.15114	4	11.1791	10.8491	5	-3.61136	8.15114	6	4.03881	-3.47376	6	-2.84746	-2.56653	6	2.85131	-7.77799	6	13.5324	3.44452	4
AGCAAAGATGTCGA	Monocyte	-8.93187	3.16092	6	-9.32673	-3.15349	6	10.7604	10.7276	3	-3.75897	7.21563	4	10.7604	10.7276	5	-3.75897	7.21563	6	3.66415	-4.15882	6	-2.14536	-4.4538	6	8.09515	-4.72877	6	16.9655	0.132914	4
AGCAAAGATTGTCT	Monocyte	-8.69566	6.00307	6	-8.71583	-6.5387	6	10.6903	11.2237	3	-2.5037	9.14492	4	10.6903	11.2237	5	-2.5037	9.14492	6	3.63007	-3.14777	6	-0.859328	-3.16547	6	1.8765	-11.6422	6	11.3698	-4.99694	4
AGCAACACCGTCTC	Monocyte	-7.70564	5.1462	6	-10.05	-5.51932	6	11.0031	10.6611	3	-4.09157	7.82092	4	11.0031	10.6611	5	-4.09157	7.82092	6	2.78437	-3.08839	6	-2.97215	-3.94275	6	8.24808	-5.64741	6	10.6329	-1.83777	4
AGCAACACTCTCCG	Monocyte	-8.76631	6.18853	6	-8.94232	-6.15801	6	10.4149	11.3546	3	-2.71099	8.80265	4	10.4149	11.3546	5	-2.71099	8.80265	6	1.41779	-3.89995	6	-1.95501	-3.39953	6	2.15025	-11.8056	6	11.0477	-5.46785	4
AGCACAACTGTGAC	Monocyte	-8.79181	3.92843	6	-9.1345	-5.42517	6	10.6393	11.6089	3	-2.93391	8.07453	4	10.6393	11.6089	5	-2.93391	8.07453	6	2.26959	-3.59279	6	-1.74327	-5.20647	6	3.0707	-7.59392	6	16.6099	-1.5294	4
AGCATCGAGAGATA	Monocyte	-7.66801	4.68764	6	-9.68151	-5.03894	6	10.4971	10.5768	3	-3.70981	7.67217	4	10.4971	10.5768	5	-3.70981	7.67217	6	4.48852	-3.6085	6	-2.08058	-4.95253	6	7.61549	-4.78859	6	16.7702	-1.78365	4
AGCATGACAAGTAG	Monocyte	-9.49762	4.05297	6	-8.66204	-5.07809	6	10.9443	10.5764	3	-2.86558	8.50679	4	10.9443	10.5764	5	-2.86558	8.50679	6	4.27932	-4.25017	6	-2.15081	-3.30753	6	9.31823	-3.90219	6	16.3088	-3.7439	4
AGCATTCTCGACTA	Monocyte	-7.94313	4.73859	6	-10.0763	-5.99166	6	10.923	10.332	3	-3.68854	8.79875	4	10.923	10.332	5	-3.68854	8.79875	6	2.67502	-3.91075	6	-0.972521	-4.53305	6	5.896	-6.91432	6	15.5999	-2.41507	4
AGCATTCTCGTACA	Monocyte	-9.05052	3.68033	6	-9.07333	-4.16962	6	11.2468	11.3698	3	-2.94793	7.59265	4	11.2468	11.3698	5	-2.94793	7.59265	6	3.5616	-2.14227	6	-2.49081	-4.17548	6	5.75503	-7.36548	6	17.1219	-2.44028	4
AGCCAATGTAGCGT	Monocyte	-8.36228	5.86847	6	-9.82707	-6.80132	6	10.2408	11.3064	3	-2.88256	8.44258	4	10.2408	11.3064	5	-2.88256	8.44258	6	2.75834	-2.87685	6	-1.69102	-4.73708	6	8.51729	-6.76416	6	17.1965	0.403118	4
AGCCACCTGTTTCT	Monocyte	-8.75511	3.94537	6	-10.0289	-3.96278	6	11.8992	10.2973	3	-3.04109	7.33233	4	11.8992	10.2973	5	-3.04109	7.33233	6	2.31072	-3.7308	6	-2.75918	-2.66557	6	5.28023	-7.10703	6	11.1393	0.594151	4
AGCCACCTTCAGGT	Monocyte	-7.42209	6.86613	6	-9.67088	-7.34448	6	10.8908	11.4269	3	-2.80864	8.98672	4	10.8908	11.4269	5	-2.80864	8.98672	6	3.37542	-1.94709	6	-0.228125	-3.9573	6	6.4822	-6.1177	6	13.6261	3.23682	4
AGCCGGACAGGAGC	Monocyte	-6.80544	6.38837	6	-10.0946	-7.67093	6	10.6143	9.77808	3	-4.34282	9.69171	4	10.6143	9.77808	5	-4.34282	9.69171	6	2.28664	-4.33716	6	-0.293944	-3.99421	6	1.21937	-8.8234	6	13.0829	-0.212994	4
AGCCGGACTGGATC	Monocyte	-7.36583	7.17674	6	-8.83297	-7.24896	6	10.4931	10.9024	3	-3.7259	9.31228	4	10.4931	10.9024	5	-3.7259	9.31228	6	3.0955	-3.44594	6	-1.69121	-2.77092	6	8.49615	-3.21798	6	15.943	-0.126641	4
AGCCGGTGCAGAGG	Monocyte	-8.37416	6.35304	6	-8.78777	-7.24641	6	10.03	11.4906	3	-3.0609	8.85911	4	10.03	11.4906	5	-3.0609	8.85911	6	3.25754	-3.3777	6	-0.55367	-2.72077	6	2.17891	-8.36447	6	11.3456	2.02377	4
AGCCTCACCTGGTA	Monocyte	-8.01548	6.49272	6	-9.48735	-6.81422	6	10.7534	11.1883	3	-3.20123	8.89847	4	10.7534	11.1883	5	-3.20123	8.89847	6	2.34856	-3.04814	6	-1.64906	-4.77143	6	13.0508	-2.72215	6	15.6004	-4.15865	4
AGCCTCACTGCAAC	Monocyte	-8.34678	3.78818	6	-9.85947	-4.01112	6	10.897	11.6728	3	-4.29599	7.74309	4	10.897	11.6728	5	-4.29599	7.74309	6	3.43967	-3.9778	6	-1.86692	-4.90251	6	10.1835	-4.37832	6	14.438	-3.14177	4
AGCGAACTAAGGTA	Monocyte	-7.75362	7.02332	6	-9.11798	-7.26342	6	9.63496	11.0807	3	-4.27958	8.89177	4	9.63496	11.0807	5	-4.27958	8.89177	6	4.84638	-2.93039	6	-2.06192	-2.9847	6	5.70717	-4.75102	6	15.9698	-1.77309	4
AGCGAACTAGCGTT	Monocyte	-8.19868	6.8254	6	-8.69485	-6.69481	6	10.4364	10.8797	3	-2.84751	9.09018	4	10.4364	10.8797	5	-2.84751	9.09018	6	2.73687	-3.12507	6	-0.214954	-3.34033	6	13.6973	-2.08022	6	14.1398	-4.84129	4
AGCGATACCGTAAC	Monocyte	-8.14685	4.09041	6	-9.00359	-3.97785	6	11.3111	11.0221	3	-3.99231	7.41179	4	11.3111	11.0221	5	-3.99231	7.41179	6	4.71399	-2.92039	6	-2.27685	-4.74632	6	12.2755	-3.55377	6	14.0167	-4.97975	4
AGCGATACGGAGGT	Monocyte	-9.41373	3.11374	6	-8.98345	-3.76196	6	11.7866	10.8401	3	-2.91829	7.24851	4	11.7866	10.8401	5	-2.91829	7.24851	6	2.40671	-4.60351	6	-3.14117	-3.64163	6	3.72159	-9.90097	6	14.7452	-3.60422	4
AGCGATACGTCAAC	Monocyte	-8.45998	4.42263	6	-9.79961	-4.61855	6	11.8956	11.011	3	-3.15538	7.56295	4	11.8956	11.011	5	-3.15538	7.56295	6	3.38833	-2.62523	6	-1.85046	-3.42661	6	2.08158	-7.93136	6	11.4662	2.92131	4
AGCGATTGTCTCAT	Monocyte	-9.37832	4.9088	6	-8.74079	-5.07186	6	11.1802	10.6743	3	-4.29489	8.59146	4	11.1802	10.6743	5	-4.29489	8.59146	6	3.65614	-2.28131	6	-0.674237	-3.56738	6	4.68649	-5.70465	6	11.4149	0.37339	4
AGCGCCGAACACAC	Monocyte	-8.02797	6.09517	6	-10.0957	-6.94131	6	10.3893	11.0899	3	-3.62581	8.82221	4	10.3893	11.0899	5	-3.62581	8.82221	6	2.1311	-3.31572	6	-0.0859267	-4.25453	6	8.95385	-4.3035	6	12.3175	2.77206	4
AGCGCCGATAGCCA	Monocyte	-9.32771	2.98073	6	-9.61994	-2.877	6	12.1441	10.7718	3	-3.50242	6.90415	4	12.1441	10.7718	5	-3.50242	6.90415	6	3.50576	-3.3076	6	-1.94897	-3.61646	6	4.9436	-5.96054	6	11.8425	3.5062	4
AGCGTAACCGACTA	Monocyte	-7.80722	6.36824	6	-8.84501	-6.29061	6	10.2036	11.5602	3	-2.38587	8.63809	4	10.2036	11.5602	5	-2.38587	8.63809	6	3.3364	-2.07953	6	-1.22943	-2.47496	6	5.0271	-7.11163	6	12.2394	-0.129283	4
AGCTGAACTGTTTC	Monocyte	-9.3776	2.84941	6	-8.91913	-3.31223	6	11.4693	10.7708	3	-3.17166	7.44638	4	11.4693	10.7708	5	-3.17166	7.44638	6	4.25936	-3.97616	6	-2.7735	-2.94317	6	3.63303	-7.51969	6	15.7365	-0.441811	4
AGCTGCCTTCGATG	Monocyte	-7.78414	4.55755	6	-9.90508	-4.9415	6	11.2045	9.82145	3	-2.70589	9.54893	4	11.2045	9.82145	5	-2.70589	9.54893	6	2.98819	-4.81206	6	-1.23989	-4.94525	6	1.67138	-9.61175	6	11.4786	-4.03234	4
AGCTGTGAGAACTC	Monocyte	-9.37837	2.3692	6	-9.33132	-2.31352	6	12.2448	10.9345	3	-3.64313	6.97251	4	12.2448	10.9345	5	-3.64313	6.97251	6	3.08297	-4.56201	6	-2.52758	-5.15734	6	12.9156	-3.07809	6	14.451	-3.163	4
AGCTTACTCGCAAT	Monocyte	-7.08722	7.23426	6	-9.80057	-7.90858	6	10.4454	10.3721	3	-3.59571	9.41071	4	10.4454	10.3721	5	-3.59571	9.41071	6	2.50813	-4.11433	6	-0.231017	-4.22453	6	1.60169	-9.39506	6	16.1183	0.536677	4
AGCTTACTCGGGAA	Monocyte	-8.82004	5.23911	6	-9.24764	-5.72565	6	10.2968	11.6818	3	-3.46158	8.66981	4	10.2968	11.6818	5	-3.46158	8.66981	6	4.46078	-3.88015	6	-1.60243	-5.04569	6	3.62297	-7.11198	6	11.071	-1.39974	4
AGCTTTACAAGGGC	Monocyte	-8.86398	5.92399	6	-9.53808	-5.57665	6	10.9535	11.5968	3	-3.69748	8.00993	4	10.9535	11.5968	5	-3.69748	8.00993	6	2.84445	-4.78559	6	-2.69616	-4.63184	6	3.50371	-10.1391	6	12.0079	0.83608	4
AGGAAATGATTCCT	Monocyte	-7.97887	5.9756	6	-9.934	-5.36797	6	10.4737	10.3882	3	-3.89462	9.02742	4	10.4737	10.3882	5	-3.89462	9.02742	6	3.46238	-2.32287	6	-1.09364	-2.43066	6	4.66236	-6.90697	6	16.4741	1.86442	4
AGGAACCTAGGGTG	Monocyte	-7.08282	6.54845	6	-9.49358	-6.54654	6	10.3778	10.606	3	-3.06437	9.70795	4	10.3778	10.606	5	-3.06437	9.70795	6	1.94672	-2.28791	6	-1.70781	-4.39422	6	1.32711	-8.55502	6	10.9833	-0.762823	4
AGGAACCTCCCTCA	Monocyte	-7.47954	7.25541	6	-9.25827	-7.82354	6	9.86748	9.91894	3	-3.08489	9.57034	4	9.86748	9.91894	5	-3.08489	9.57034	6	3.72391	-3.91738	6	-0.580343	-3.75602	6	9.26026	-3.85362	6	16.5639	1.18633	4
AGGAACCTCGTAAC	Monocyte	-7.72727	6.33188	6	-9.57158	-7.59654	6	9.42744	11.0282	3	-2.72277	8.99282	4	9.42744	11.0282	5	-2.72277	8.99282	6	2.62401	-3.24372	6	0.0779816	-3.46542	6	14.6541	-1.27084	6	14.4534	-5.44977	4
AGGAATGAGAACTC	Monocyte	-7.99525	4.10053	6	-9.34361	-4.26668	6	11.3657	10.4956	3	-3.1479	9.32933	4	11.3657	10.4956	5	-3.1479	9.32933	6	4.33955	-3.83122	6	-1.80727	-3.89512	6	10.3789	-2.56727	6	12.2901	2.76167	4
AGGACACTCAGATC	Monocyte	-9.41712	1.89973	6	-9.06811	-2.38393	6	12.4369	10.6494	3	-3.76433	6.24587	4	12.4369	10.6494	5	-3.76433	6.24587	6	3.24598	-4.36597	6	-2.14813	-4.19864	6	5.69196	-9.19582	6	10.2253	-0.49555	4
AGGACTTGCATTTC	Monocyte	-7.81317	6.31629	6	-9.35038	-6.74368	6	10.9762	10.0028	3	-3.13343	8.83241	4	10.9762	10.0028	5	-3.13343	8.83241	6	3.28341	-4.78249	6	-1.27848	-5.09813	6	2.61598	-9.65349	6	11.1912	-0.0207071	4
AGGATAGAACCCAA	Monocyte	-8.36812	5.979	6	-8.87468	-6.05003	6	10.933	11.3519	3	-3.88146	8.76829	4	10.933	11.3519	5	-3.88146	8.76829	6	1.62277	-3.50244	6	-2.69631	-4.18549	6	10.1361	-4.96995	6	15.9035	-2.58983	4
AGGATAGAACCCTC	Monocyte	-8.86192	6.23536	6	-9.77854	-7.67889	6	10.0249	11.8409	3	-3.98109	9.16584	4	10.0249	11.8409	5	-3.98109	9.16584	6	2.09718	-2.36142	6	-2.52322	-2.66062	6	5.29167	-8.07147	6	12.8888	1.94418	4
AGGATAGACACACA	Monocyte	-7.3078	6.93735	6	-9.00232	-7.21596	6	9.92093	10.5958	3	-3.30983	9.36619	4	9.92093	10.5958	5	-3.30983	9.36619	6	2.58889	-2.24241	6	-0.316335	-2.32768	6	4.46864	-5.02926	6	13.1908	1.85633	4
AGGCAGGAACCTAG	Monocyte	-7.50761	7.08084	6	-9.17604	-7.6142	6	9.28945	10.7044	3	-4.23699	9.07597	4	9.28945	10.7044	5	-4.23699	9.07597	6	3.01676	-3.86798	6	-0.302678	-2.66663	6	9.20181	-6.63153	6	13.3568	1.99178	4
AGGCAGGACCTTGC	Monocyte	-7.94147	5.90816	6	-9.28855	-6.83424	6	9.97031	10.579	3	-3.39705	9.70985	4	9.97031	10.579	5	-3.39705	9.70985	6	3.56454	-3.57161	6	-0.00338242	-2.82907	6	11.5756	-4.27059	6	15.3493	-2.58919	4
AGGCAGGAGGCGAA	Monocyte	-7.59103	4.73952	6	-10.2776	-5.17559	6	10.4055	10.2509	3	-3.10402	8.25613	4	10.4055	10.2509	5	-3.10402	8.25613	6	2.1289	-3.85521	6	-0.849506	-3.50413	6	2.48942	-12.0234	6	11.8967	-3.24044	4
AGGGAGTGGCGGAA	Monocyte	-8.31398	6.68987	6	-8.88594	-6.81142	6	10.3351	11.4428	3	-3.06571	8.86071	4	10.3351	11.4428	5	-3.06571	8.86071	6	1.99204	-2.25324	6	-1.32567	-2.31404	6	3.27891	-8.8636	6	11.8079	-0.0657258	4
AGGGCCACTTTCAC	Monocyte	-9.12305	3.17763	6	-9.60642	-3.136	6	12.0626	11.0671	3	-3.19675	7.06576	4	12.0626	11.0671	5	-3.19675	7.06576	6	2.73198	-3.95019	6	-2.33933	-3.77546	6	5.32574	-8.26956	6	11.0644	1.03625	4
AGGGCGCTTCCCGT	Monocyte	-7.71079	4.60463	6	-9.52602	-5.09142	6	11.4964	10.6584	3	-4.09203	8.36061	4	11.4964	10.6584	5	-4.09203	8.36061	6	3.99584	-4.50101	6	-2.73373	-3.63455	6	6.7887	-8.483	6	16.1728	2.4693	4
AGGGTGGACTGTGA	Monocyte	-8.52245	5.77375	6	-9.8656	-5.78198	6	11.1444	11.1264	3	-4.15623	8.90807	4	11.1444	11.1264	5	-4.15623	8.90807	6	4.52172	-2.63021	6	-2.99102	-3.56749	6	2.71117	-6.38369	6	11.3073	0.651571	4
AGGGTGGAGGCGAA	Monocyte	-7.48149	6.89603	6	-9.06459	-7.11121	6	9.85174	11.2572	3	-3.4668	8.81521	4	9.85174	11.2572	5	-3.4668	8.81521	6	1.72242	-3.75762	6	-0.00207675	-3.95313	6	7.48339	-4.78193	6	15.0649	-4.25253	4
AGGGTGGATCGTAG	Monocyte	-8.82943	3.31691	6	-9.80796	-3.97835	6	11.4732	10.5179	3	-3.24914	7.53714	4	11.4732	10.5179	5	-3.24914	7.53714	6	3.10374	-4.28265	6	-2.19186	-4.6352	6	6.47687	-4.80718	6	15.6634	2.55782	4
AGGTACACTGACTG	Monocyte	-7.4179	5.22985	6	-10.4072	-5.49896	6	10.2549	9.95383	3	-3.75127	8.04782	4	10.2549	9.95383	5	-3.75127	8.04782	6	4.5549	-3.46874	6	-0.232827	-3.73418	6	3.15255	-8.5386	6	11.7908	1.51396	4
AGGTACTGGCGGAA	Monocyte	5.9521	0.616457	2	1.29661	3.6797	1	-3.93956	6.98208	5	12.4174	5.63386	1	-3.93956	6.98208	2	12.4174	5.63386	7	8.41118	9.13741	2	10.3214	2.80829	1	-6.4991	-4.17344	2	2.16255	17.4322	6
AGGTCATGCTTGTT	Monocyte	-9.18607	5.1679	6	-8.64271	-4.99332	6	11.4306	10.7779	3	-3.65659	8.52173	4	11.4306	10.7779	5	-3.65659	8.52173	6	3.5439	-3.32664	6	-2.41927	-4.05131	6	6.21153	-7.16204	6	14.2254	3.19091	4
AGGTGTTGATGTGC	Monocyte	-8.64414	3.30796	6	-9.75725	-3.49654	6	12.1515	10.9088	3	-3.79878	7.12681	4	12.1515	10.9088	5	-3.79878	7.12681	6	3.00121	-3.9447	6	-1.7751	-3.0988	6	3.52009	-8.84289	6	10.5107	-0.206972	4
AGGTTGTGCCTAAG	Monocyte	-8.83585	3.23783	6	-9.27581	-3.26557	6	12.0787	9.91643	3	-3.97852	6.94839	4	12.0787	9.91643	5	-3.97852	6.94839	6	2.66269	-4.5778	6	-3.04287	-4.6555	6	2.47074	-10.5081	6	11.0028	-5.16549	4
AGGTTGTGGTCAAC	Monocyte	-7.57679	5.83106	6	-9.85116	-5.28865	6	10.3092	10.3585	3	-4.28415	8.97587	4	10.3092	10.3585	5	-4.28415	8.97587	6	3.92002	-1.82033	6	-2.65556	-3.12223	6	5.18739	-7.42651	6	15.524	1.32137	4
AGGTTGTGTAGCCA	Monocyte	-7.51697	5.40299	6	-9.80759	-5.8669	6	10.4455	11.1206	3	-4.2046	8.46641	4	10.4455	11.1206	5	-4.2046	8.46641	6	2.86242	-3.45066	6	-2.7056	-2.79151	6	8.77017	-5.6116	6	13.3383	1.84978	4
AGTAATACAGAAGT	Monocyte	-8.28534	6.31358	6	-9.57217	-6.6924	6	10.3051	11.8599	3	-2.40587	8.82944	4	10.3051	11.8599	5	-2.40587	8.82944	6	2.72618	-4.55165	6	-0.982033	-4.14594	6	3.90511	-5.7532	6	11.7901	3.44017	4
AGTAATTGGGTAAA	Monocyte	-8.22797	4.51577	6	-9.08252	-4.64469	6	10.3776	11.0546	3	-3.55073	8.82929	4	10.3776	11.0546	5	-3.55073	8.82929	6	3.73659	-3.41106	6	-2.27249	-1.94362	6	14.3263	-1.32015	6	14.4247	-5.26848	4
AGTACGTGAAGAAC	Monocyte	-8.66442	6.3831	6	-8.92055	-6.32715	6	10.2268	10.9771	3	-3.81101	9.305	4	10.2268	10.9771	5	-3.81101	9.305	6	2.85791	-3.92072	6	-1.23516	-5.1054	6	9.79919	-4.15691	6	16.4022	-3.09455	4
AGTAGGCTCTGGAT	Monocyte	-7.76654	5.45176	6	-9.70645	-6.2993	6	10.169	10.3247	3	-2.95289	8.23835	4	10.169	10.3247	5	-2.95289	8.23835	6	3.18502	-1.54752	6	-1.4176	-5.11958	6	5.34959	-7.74554	6	17.1689	0.701312	4
AGTATAACGTAAGA	Monocyte	-8.32761	3.41616	6	-9.6201	-3.34226	6	11.2548	10.5197	3	-3.64675	7.51269	4	11.2548	10.5197	5	-3.64675	7.51269	6	2.69865	-4.0074	6	-2.405	-5.22519	6	11.3442	-2.51429	6	16.6434	-3.19266	4
AGTATCCTAGTACC	Monocyte	-7.40117	5.73002	6	-9.24209	-6.3047	6	9.99434	11.1677	3	-3.07136	8.60163	4	9.99434	11.1677	5	-3.07136	8.60163	6	1.42704	-3.47541	6	-0.850365	-3.89192	6	10.3795	-2.79364	6	16.6598	-1.84022	4
AGTATCCTCAGTCA	Monocyte	-8.85162	4.05106	6	-9.41267	-4.67278	6	11.0884	10.7484	3	-4.0705	8.45133	4	11.0884	10.7484	5	-4.0705	8.45133	6	2.83984	-4.26402	6	-1.2777	-4.5083	6	9.88875	-4.19001	6	16.2788	2.0713	4
AGTATCCTGCCCTT	Monocyte	-7.30001	7.24227	6	-9.271	-7.71988	6	9.55635	10.8445	3	-2.77786	9.02157	4	9.55635	10.8445	5	-2.77786	9.02157	6	2.46025	-2.55349	6	0.0377875	-2.96068	6	8.67349	-4.44141	6	14.4426	-0.918619	4
AGTATCCTGCGGAA	Monocyte	-6.94795	6.52944	6	-9.96545	-6.88384	6	9.99221	10.7963	3	-3.30419	9.2451	4	9.99221	10.7963	5	-3.30419	9.2451	6	3.27211	-3.95657	6	-1.51751	-2.94997	6	2.49797	-12.3672	6	11.2688	-6.46334	4
AGTCACGACTTTAC	Monocyte	-9.26443	2.24586	6	-9.30584	-2.20877	6	12.2403	10.9619	3	-3.62221	7.01935	4	12.2403	10.9619	5	-3.62221	7.01935	6	4.86194	-3.83407	6	-2.32463	-4.65625	6	5.78272	-6.74717	6	16.9572	-2.4243	4
AGTCCAGAACCCAA	Monocyte	-8.01582	6.67275	6	-9.58621	-6.56306	6	10.9542	11.2547	3	-3.06642	8.74363	4	10.9542	11.2547	5	-3.06642	8.74363	6	3.03546	-1.76828	6	0.0392989	-4.11973	6	9.81415	-2.40918	6	15.6865	2.58078	4
AGTCGAACGAGGGT	Monocyte	-7.30462	7.01609	6	-9.19497	-6.98986	6	10.3259	11.4693	3	-2.76476	8.99544	4	10.3259	11.4693	5	-2.76476	8.99544	6	2.71503	-1.86167	6	-0.712818	-3.28335	6	10.4571	-3.37313	6	14.4972	-0.714498	4
AGTCTACTCAGATC	Monocyte	-6.97233	7.08078	6	-9.58439	-7.41659	6	9.85277	10.4003	3	-4.20076	8.40807	4	9.85277	10.4003	5	-4.20076	8.40807	6	3.7951	-4.56334	6	-1.42444	-4.28736	6	2.06543	-8.84148	6	12.0055	2.02615	4
AGTCTACTCTTGAG	Monocyte	-7.8376	5.52481	6	-9.93146	-4.98765	6	9.83791	11.37	3	-3.74932	8.13975	4	9.83791	11.37	5	-3.74932	8.13975	6	2.23102	-3.28655	6	-2.20009	-2.50873	6	7.03985	-7.90691	6	16.2387	-1.37519	4
AGTCTACTGGAGCA	Monocyte	-7.72248	5.88314	6	-9.22593	-6.11726	6	10.9794	11.87	3	-2.5431	8.90974	4	10.9794	11.87	5	-2.5431	8.90974	6	2.68039	-2.0482	6	-0.356669	-3.86338	6	1.7159	-10.7721	6	11.8359	2.32774	4
AGTCTACTGTGAGG	Monocyte	-8.44668	6.44858	6	-8.5341	-6.5989	6	10.7688	11.8129	3	-2.78284	8.68086	4	10.7688	11.8129	5	-2.78284	8.68086	6	2.5295	-1.7399	6	-1.88488	-4.74572	6	4.31464	-8.58962	6	10.4393	-0.332596	4
AGTCTACTGTTGCA	Monocyte	-8.8548	4.73941	6	-8.93495	-6.11017	6	11.0108	10.7563	3	-3.79987	7.8191	4	11.0108	10.7563	5	-3.79987	7.8191	6	1.572	-3.50526	6	-1.11341	-4.71391	6	4.14461	-8.4788	6	16.6714	1.57926	4
AGTGAAGATTCTAC	Monocyte	-9.24582	2.17794	6	-9.29189	-2.18155	6	12.6171	10.8378	3	-3.60983	6.57811	4	12.6171	10.8378	5	-3.60983	6.57811	6	4.02385	-5.15274	6	-3.54373	-4.14734	6	4.21252	-9.06787	6	13.7242	3.701	4
AGTGACACAACGGG	Monocyte	-8.31427	3.60197	6	-9.59923	-3.7392	6	10.8451	9.73995	3	-4.31663	7.90296	4	10.8451	9.73995	5	-4.31663	7.90296	6	3.48429	-4.24986	6	-2.03697	-3.02255	6	8.52748	-7.33496	6	13.6547	2.79359	4
AGTGACACCACTAG	Monocyte	-8.55841	6.1679	6	-8.93292	-7.152	6	10.3712	11.2666	3	-4.04106	8.60213	4	10.3712	11.2666	5	-4.04106	8.60213	6	2.60676	-3.28877	6	-0.69574	-5.19936	6	4.05186	-8.22368	6	14.8283	3.26797	4
AGTGACACGGGAGT	Monocyte	-7.47514	5.6004	6	-9.44489	-6.03668	6	10.3307	10.0507	3	-4.33463	8.9327	4	10.3307	10.0507	5	-4.33463	8.9327	6	4.5554	-3.0469	6	0.0735382	-3.5077	6	9.32203	-2.5298	6	17.0183	-2.67607	4
AGTGACTGCTCCCA	Monocyte	-7.63363	4.38906	6	-10.1155	-6.14674	6	9.98326	10.0937	3	-4.49352	8.28502	4	9.98326	10.0937	5	-4.49352	8.28502	6	3.37015	-2.40595	6	-0.654945	-3.08132	6	4.9999	-8.3186	6	11.1379	0.404328	4
AGTGCAACCGAACT	Monocyte	-9.47119	4.7412	6	-9.08849	-5.77235	6	11.1735	11.0291	3	-2.86616	7.94897	4	11.1735	11.0291	5	-2.86616	7.94897	6	3.75044	-3.40094	6	-3.16531	-3.27111	6	11.1455	-2.39915	6	14.2527	-3.29543	4
AGTGTGACCATGAC	Monocyte	-6.86717	6.76135	6	-9.2856	-7.02663	6	11.2473	11.2122	3	-2.56862	9.36517	4	11.2473	11.2122	5	-2.56862	9.36517	6	1.84923	-3.67191	6	-0.363339	-4.93524	6	12.3926	-1.58558	6	13.9994	3.10662	4
AGTGTGACTAAAGG	Monocyte	-7.35349	5.55031	6	-8.59417	-6.50993	6	10.7415	10.688	3	-3.5637	8.90711	4	10.7415	10.688	5	-3.5637	8.90711	6	1.44455	-3.38852	6	-2.59599	-2.30056	6	14.2262	-1.40763	6	14.8677	-5.5179	4
AGTGTTCTCTTGGA	Monocyte	-7.34266	6.14667	6	-9.31069	-5.36836	6	10.4732	10.864	3	-4.08725	8.50145	4	10.4732	10.864	5	-4.08725	8.50145	6	3.11451	-1.94022	6	-1.59109	-2.51843	6	8.27402	-6.81006	6	16.8621	-1.31703	4
AGTTAAACTCCGTC	Monocyte	-8.37302	4.18131	6	-9.99484	-4.32182	6	11.3952	11.0316	3	-3.75912	7.93954	4	11.3952	11.0316	5	-3.75912	7.93954	6	4.1975	-4.08873	6	-2.3926	-4.17261	6	12.0548	-2.20601	6	16.2041	-2.76674	4
AGTTATGACTGCTC	Monocyte	-8.66795	4.5	6	-9.23954	-4.37273	6	11.5179	11.0889	3	-3.33806	7.94575	4	11.5179	11.0889	5	-3.33806	7.94575	6	2.38687	-2.43006	6	-2.01436	-3.58703	6	8.30958	-6.43076	6	15.9936	1.26888	4
AGTTATGAGCGGAA	Monocyte	-8.85215	5.02667	6	-9.00957	-5.73994	6	11.5402	11.519	3	-3.27948	7.53073	4	11.5402	11.519	5	-3.27948	7.53073	6	3.47754	-2.62935	6	-0.873868	-3.74419	6	2.10226	-9.32969	6	12.045	-0.628602	4
AGTTCTACAGGTTC	Monocyte	-8.9938	4.29844	6	-8.73733	-4.83462	6	11.0047	11.2714	3	-3.42867	8.02235	4	11.0047	11.2714	5	-3.42867	8.02235	6	4.76795	-3.97365	6	-0.938953	-5.03833	6	4.65439	-4.88291	6	16.2978	-3.82729	4
AGTTCTACCCGTAA	Monocyte	-8.13719	7.36482	6	-9.04504	-7.78675	6	10.1241	10.5948	3	-3.37678	9.49757	4	10.1241	10.5948	5	-3.37678	9.49757	6	4.14216	-1.83946	6	-0.527365	-2.07853	6	6.69953	-3.91483	6	16.9267	0.675529	4
AGTTCTACGGTGAG	Monocyte	-7.09863	6.39086	6	-9.93461	-7.35855	6	10.2431	11.1334	3	-3.18102	9.89449	4	10.2431	11.1334	5	-3.18102	9.89449	6	2.16837	-3.31558	6	-0.919917	-3.6158	6	4.71454	-9.2534	6	10.5813	1.31908	4
AGTTCTTGACCAGT	Monocyte	-8.0618	5.04688	6	-9.02879	-4.79817	6	10.2151	10.8776	3	-3.66296	8.24648	4	10.2151	10.8776	5	-3.66296	8.24648	6	3.89259	-3.48911	6	-2.61647	-4.16093	6	1.81408	-10.6498	6	11.1732	-4.24174	4
AGTTGTCTGGTGAG	Monocyte	-9.20878	2.23785	6	-9.32778	-2.6432	6	11.9835	10.8508	3	-3.25944	7.0779	4	11.9835	10.8508	5	-3.25944	7.0779	6	3.6696	-4.80013	6	-2.10196	-4.77239	6	7.78691	-7.98818	6	11.8748	2.85905	4
AGTTTAGAAGTCGT	Monocyte	-9.0103	5.15005	6	-8.69694	-5.31537	6	10.1127	10.4628	3	-4.32405	8.63275	4	10.1127	10.4628	5	-4.32405	8.63275	6	4.11012	-2.52721	6	-1.40112	-3.88217	6	2.11224	-7.27564	6	11.1232	-0.746472	4
AGTTTAGATCCTAT	Monocyte	-8.12363	7.22719	6	-8.66023	-7.08203	6	9.914	11.4396	3	-2.70711	8.60764	4	9.914	11.4396	5	-2.70711	8.60764	6	4.54567	-3.84634	6	-2.1645	-2.29313	6	2.28427	-8.19656	6	13.0207	1.22688	4
AGTTTCACTGACTG	Monocyte	-7.01583	7.12955	6	-9.82338	-7.19331	6	10.1061	11.2662	3	-3.06628	8.32004	4	10.1061	11.2662	5	-3.06628	8.32004	6	4.03572	-1.9954	6	-1.68659	-2.41426	6	6.47243	-4.08212	6	14.8143	0.662062	4
AGTTTGCTCGTTGA	Monocyte	-7.8541	6.64114	6	-9.42929	-6.36723	6	10.344	10.5934	3	-2.8902	8.83162	4	10.344	10.5934	5	-2.8902	8.83162	6	2.74264	-3.36595	6	-1.36248	-3.29434	6	1.23904	-8.83748	6	11.4042	0.586285	4
ATAAACACTTAGGC	Monocyte	-8.30443	4.30986	6	-9.65214	-4.78316	6	9.92449	11.8178	3	-3.02753	8.25776	4	9.92449	11.8178	5	-3.02753	8.25776	6	3.27092	-4.62369	6	-3.04811	-2.83212	6	12.4787	-1.98835	6	15.1485	-3.83107	4
ATAACAACCAGTTG	Monocyte	-8.0524	4.38632	6	-9.70504	-4.59667	6	10.2281	10.0796	3	-2.72266	8.47362	4	10.2281	10.0796	5	-2.72266	8.47362	6	3.181	-2.21928	6	-1.92438	-4.20483	6	9.48982	-6.20372	6	16.4227	1.90138	4
ATAACATGCATCAG	Monocyte	-9.49029	1.03425	6	-9.04078	-1.52019	6	12.8942	10.5101	3	-3.84383	6.02346	4	12.8942	10.5101	5	-3.84383	6.02346	6	4.10493	-5.34474	6	-3.70701	-4.82734	6	7.02822	-8.72192	6	15.4891	-4.01678	4
ATAACCCTTACTCT	Monocyte	-8.17998	4.35693	6	-9.87915	-4.58428	6	9.93736	11.6106	3	-2.87639	7.8608	4	9.93736	11.6106	5	-2.87639	7.8608	6	1.99364	-2.96627	6	-1.92221	-3.32749	6	9.57632	-2.93761	6	16.69	-3.05558	4
ATAAGTACGTCGTA	Monocyte	-8.18161	3.52785	6	-9.67516	-2.93737	6	11.5752	10.8155	3	-3.80405	7.49831	4	11.5752	10.8155	5	-3.80405	7.49831	6	2.34765	-4.49775	6	-2.61924	-3.94169	6	6.55511	-8.82942	6	15.9071	0.266073	4
ATAAGTTGCGTAAC	Monocyte	-9.63634	2.98893	6	-8.8705	-3.58421	6	11.6517	11.4007	3	-3.3989	7.31632	4	11.6517	11.4007	5	-3.3989	7.31632	6	3.02716	-4.50819	6	-2.21332	-4.97792	6	11.0512	-5.61712	6	16.0131	7.21877e-05	4
ATAATGACACGACT	Monocyte	-9.10046	5.97114	6	-8.6706	-6.76286	6	10.0906	10.6181	3	-2.86441	8.83452	4	10.0906	10.6181	5	-2.86441	8.83452	6	2.7659	-1.55196	6	-2.12815	-3.42352	6	2.40486	-7.44484	6	11.5453	-4.10807	4
ATAATGACAGAAGT	Monocyte	-9.4635	4.87343	6	-8.51134	-6.14241	6	10.5453	11.5564	3	-3.35761	8.53776	4	10.5453	11.5564	5	-3.35761	8.53776	6	1.86733	-2.66122	6	-1.85737	-3.32856	6	9.50881	-4.50688	6	16.5833	1.79194	4
ATAATGACAGCAAA	Monocyte	-9.29224	2.86108	6	-9.31503	-2.70605	6	12.1151	10.6771	3	-3.6048	6.97476	4	12.1151	10.6771	5	-3.6048	6.97476	6	3.02422	-4.39614	6	-2.63602	-4.65395	6	4.86756	-8.38801	6	12.3444	3.62158	4
ATAATGACCTATGG	Monocyte	-8.21859	6.30682	6	-10.1335	-6.47731	6	11.2358	10.5375	3	-2.66474	8.94696	4	11.2358	10.5375	5	-2.66474	8.94696	6	3.21808	-3.27976	6	-0.697132	-3.43081	6	3.3277	-7.95262	6	15.7843	2.35228	4
ATAATGACTCCCAC	Monocyte	-8.2549	6.54315	6	-9.31953	-6.83107	6	10.4474	10.2	3	-3.13917	8.62205	4	10.4474	10.2	5	-3.13917	8.62205	6	2.96025	-2.66908	6	-1.9073	-3.74031	6	4.87427	-7.69988	6	12.2825	1.02871	4
ATACAATGTGTGAC	Monocyte	-9.48669	-0.404338	6	-8.85329	-2.04885	6	11.2687	2.10935	4	3.03114	-2.06999	3	11.2687	2.10935	4	3.03114	-2.06999	4	3.46206	-5.14746	6	-3.59526	-4.28293	6	13.3651	-2.31169	6	15.6261	-2.9657	4
ATACCACTAAGAAC	Monocyte	-7.75102	5.47511	6	-9.46659	-6.13774	6	10.0644	11.4402	3	-3.44866	8.64067	4	10.0644	11.4402	5	-3.44866	8.64067	6	2.31168	-3.14989	6	-2.74087	-4.09587	6	6.458	-7.49682	6	17.046	0.883435	4
ATACGTCTAAACAG	Monocyte	-9.02115	4.0084	6	-9.53975	-4.17858	6	11.5979	10.5316	3	-3.32235	8.28275	4	11.5979	10.5316	5	-3.32235	8.28275	6	2.21958	-3.32025	6	-2.04165	-2.64311	6	1.96171	-9.33762	6	15.7679	2.77998	4
ATACGTCTACAGTC	Monocyte	-7.90987	5.0624	6	-10.2191	-5.25086	6	10.6364	11.5864	3	-3.12083	8.66776	4	10.6364	11.5864	5	-3.12083	8.66776	6	3.67347	-3.747	6	-0.511785	-3.90808	6	7.96838	-5.40564	6	14.947	1.26712	4
ATACGTCTATCTCT	Monocyte	-6.97852	5.82377	6	-10.1053	-5.07125	6	10.2304	10.4143	3	-3.99104	9.06299	4	10.2304	10.4143	5	-3.99104	9.06299	6	3.33859	-3.00932	6	-0.940936	-2.55762	6	8.1295	-4.87372	6	10.5032	0.0980392	4
ATAGAACTAAACGA	Monocyte	-7.13461	7.32806	6	-9.93362	-7.47528	6	10.0377	10.2145	3	-3.84275	9.19562	4	10.0377	10.2145	5	-3.84275	9.19562	6	3.80373	-2.22233	6	-0.74248	-2.67595	6	2.44182	-12.3335	6	10.8123	-2.39155	4
ATAGAACTATTCTC	Monocyte	-7.67237	7.20841	6	-9.21181	-7.6598	6	9.78109	10.3945	3	-3.43643	9.58986	4	9.78109	10.3945	5	-3.43643	9.58986	6	2.89663	-3.2869	6	0.171057	-4.50137	6	9.17702	-3.91675	6	13.7868	3.32299	4
ATAGAACTTAGCCA	Monocyte	-7.23416	6.54459	6	-9.44926	-6.79319	6	9.93893	11.3122	3	-3.25448	9.28886	4	9.93893	11.3122	5	-3.25448	9.28886	6	3.58205	-3.04687	6	-0.773826	-3.49525	6	6.13532	-5.64871	6	11.704	-3.77139	4
ATAGATTGTGACTG	Monocyte	-7.57148	5.84335	6	-8.95378	-6.93709	6	10.6237	11.046	3	-3.56656	8.83027	4	10.6237	11.046	5	-3.56656	8.83027	6	4.55897	-2.21021	6	-1.30333	-1.99017	6	9.82956	-5.44576	6	16.8791	-1.88544	4
ATAGCCGATCTATC	Monocyte	-7.18197	6.49302	6	-9.72341	-7.82002	6	9.84245	11.2076	3	-2.68015	8.71192	4	9.84245	11.2076	5	-2.68015	8.71192	6	2.89194	-1.70746	6	0.160024	-3.59609	6	5.71894	-5.14474	6	17.0341	-1.26293	4
ATAGCCGATTTGGG	Monocyte	-8.54323	3.58878	6	-9.60358	-2.99067	6	11.6088	10.6376	3	-3.15009	7.36286	4	11.6088	10.6376	5	-3.15009	7.36286	6	4.32738	-3.77228	6	-0.97246	-4.53956	6	10.5721	-3.11546	6	15.7244	1.34126	4
ATAGCGTGAGGTTC	Monocyte	-8.28746	5.18542	6	-9.1658	-5.70606	6	10.1795	11.1619	3	-3.41006	8.91334	4	10.1795	11.1619	5	-3.41006	8.91334	6	1.7495	-3.81105	6	-1.24575	-3.7969	6	5.42323	-4.53261	6	10.6159	-1.71364	4
ATAGCGTGGTTCTT	Monocyte	-9.33446	1.96703	6	-9.22878	-2.11406	6	12.614	10.522	3	-4.01354	6.49873	4	12.614	10.522	5	-4.01354	6.49873	6	3.99111	-4.84451	6	-2.60265	-5.12237	6	7.07746	-8.71364	6	10.6349	-1.98634	4
ATAGCGTGTACTTC	Monocyte	-7.65275	6.7441	6	-9.78831	-7.22155	6	10.8181	10.9637	3	-3.97817	9.4441	4	10.8181	10.9637	5	-3.97817	9.4441	6	2.80936	-2.61023	6	-0.331659	-4.15278	6	4.97214	-4.76983	6	12.3288	2.66997	4
ATAGCTCTTTCTCA	Monocyte	-8.21493	6.28759	6	-9.8461	-7.25005	6	9.72901	10.4803	3	-3.23678	8.66029	4	9.72901	10.4803	5	-3.23678	8.66029	6	3.53935	-1.82164	6	0.0250052	-3.6526	6	3.44387	-6.14019	6	14.1759	3.4221	4
ATAGGAGAACCACA	Monocyte	-8.89666	6.03473	6	-8.47658	-5.88028	6	10.8273	11.2374	3	-3.62403	9.45669	4	10.8273	11.2374	5	-3.62403	9.45669	6	2.25491	-3.39662	6	-2.73084	-2.66024	6	8.07362	-7.74766	6	11.1498	0.158797	4
ATAGGAGAATTCCT	Monocyte	-9.37105	5.05475	6	-8.5267	-5.50897	6	10.8049	11.6562	3	-3.08045	9.05311	4	10.8049	11.6562	5	-3.08045	9.05311	6	2.34132	-2.32844	6	-1.21774	-4.69509	6	1.75453	-9.19489	6	15.2155	2.35393	4
ATAGGAGATGGTAC	Monocyte	-7.79048	4.95641	6	-10.0002	-4.96478	6	10.3089	10.4247	3	-3.96879	8.49832	4	10.3089	10.4247	5	-3.96879	8.49832	6	3.10304	-3.85085	6	-1.1543	-4.05283	6	3.15587	-8.55218	6	15.9349	1.73277	4
ATAGGCTGCGTTAG	Monocyte	-8.62601	6.06131	6	-9.05916	-5.55251	6	10.2758	11.4256	3	-2.97326	8.46932	4	10.2758	11.4256	5	-2.97326	8.46932	6	3.60205	-4.09115	6	-2.65496	-2.68649	6	7.29025	-6.15159	6	12.3556	3.37265	4
ATAGTTGATTGGCA	Monocyte	-9.17884	4.18559	6	-9.34069	-4.41388	6	10.256	11.849	3	-3.75783	8.08377	4	10.256	11.849	5	-3.75783	8.08377	6	2.24777	-2.1012	6	-2.24683	-3.99224	6	2.90252	-9.10607	6	10.2388	-0.104028	4
ATATACGAAGATGA	Monocyte	-8.18092	5.9168	6	-8.81378	-6.44108	6	10.9287	11.3033	3	-2.76073	8.37636	4	10.9287	11.3033	5	-2.76073	8.37636	6	3.28184	-4.01667	6	-1.95457	-2.28571	6	12.899	-1.8693	6	15.0417	-3.75134	4
ATATACGAGCTTAG	Monocyte	-7.56678	5.97822	6	-9.10383	-6.70193	6	9.95841	10.8152	3	-3.04824	8.69425	4	9.95841	10.8152	5	-3.04824	8.69425	6	3.09548	-3.13933	6	-1.23357	-2.62222	6	12.4038	-2.19075	6	15.9259	-0.174629	4
ATATAGTGGTCTTT	Monocyte	-8.12624	5.3422	6	-9.47699	-6.16039	6	10.208	11.0718	3	-3.2068	9.0217	4	10.208	11.0718	5	-3.2068	9.0217	6	3.36937	-2.32421	6	-2.07003	-4.54128	6	11.6807	-2.58012	6	15.0398	-3.70204	4
ATATGAACAAGCCT	Monocyte	-9.0613	4.89187	6	-9.24185	-5.97462	6	10.9059	10.9901	3	-3.83382	9.08767	4	10.9059	10.9901	5	-3.83382	9.08767	6	2.81139	-2.15655	6	-1.09213	-5.15332	6	6.91478	-5.01989	6	13.2368	2.10928	4
ATCACACTCATGAC	Monocyte	-8.35145	6.16402	6	-9.80709	-7.49074	6	10.0788	11.6744	3	-2.54445	8.71872	4	10.0788	11.6744	5	-2.54445	8.71872	6	3.24645	-2.48991	6	-1.16251	-3.43921	6	11.5545	-2.75739	6	15.3864	-2.55101	4
ATCACACTCCTAAG	Monocyte	-7.22334	5.50118	6	-10.4694	-5.42919	6	9.56251	10.4499	3	-3.75091	8.43076	4	9.56251	10.4499	5	-3.75091	8.43076	6	2.95253	-1.88545	6	-0.0099129	-3.99558	6	10.0525	-3.28032	6	17.1137	-0.0306789	4
ATCACACTGTTGTG	Monocyte	-8.0471	4.52067	6	-9.8543	-5.28375	6	11.5454	10.4081	3	-3.9162	8.10704	4	11.5454	10.4081	5	-3.9162	8.10704	6	3.60553	-3.84784	6	-1.32512	-3.045	6	9.33935	-6.86383	6	11.1827	-3.1546	4
ATCACACTTGCCTC	Monocyte	-8.00713	6.52448	6	-8.73147	-6.5835	6	10.3666	11.1714	3	-2.91453	8.375	4	10.3666	11.1714	5	-2.91453	8.375	6	1.78297	-3.96619	6	-2.29545	-4.76843	6	2.00443	-7.58624	6	11.4406	0.56148	4
ATCACGGACGACAT	Monocyte	-8.63137	5.09921	6	-9.73567	-5.16109	6	10.8633	10.8585	3	-2.79922	8.46262	4	10.8633	10.8585	5	-2.79922	8.46262	6	3.84219	-4.69327	6	-1.71726	-2.7078	6	1.3681	-8.82017	6	11.2317	-1.61762	4
ATCACGGACGTAAC	Monocyte	-9.33872	3.65456	6	-9.6451	-3.82193	6	11.3219	10.8346	3	-3.73807	8.26598	4	11.3219	10.8346	5	-3.73807	8.26598	6	2.70665	-2.29831	6	-2.43912	-2.7162	6	8.35545	-3.5719	6	16.8529	-1.04639	4
ATCACGGAGGTGGA	Monocyte	-8.83664	5.6741	6	-8.96483	-6.47854	6	10.4884	10.4723	3	-3.76707	8.24297	4	10.4884	10.4723	5	-3.76707	8.24297	6	3.19645	-2.89199	6	-0.420338	-2.83676	6	7.31873	-3.44278	6	15.5565	-2.86599	4
ATCACTTGCAGAAA	Monocyte	-9.47531	3.52886	6	-9.27934	-4.11244	6	11.4981	10.2334	3	-3.66794	7.6968	4	11.4981	10.2334	5	-3.66794	7.6968	6	3.394	-2.5992	6	-1.6705	-4.8066	6	6.09572	-9.1533	6	17.4215	-0.114268	4
ATCACTTGTGTTTC	Monocyte	-8.5075	4.8523	6	-9.48657	-4.69701	6	10.9354	11.4089	3	-3.16554	8.00745	4	10.9354	11.4089	5	-3.16554	8.00745	6	4.08169	-3.89838	6	-2.00148	-4.7726	6	2.02168	-9.26791	6	11.7626	1.77905	4
ATCAGGTGGACGTT	Monocyte	-8.43612	6.47195	6	-9.10305	-6.41797	6	10.9504	11.7215	3	-3.08224	9.14834	4	10.9504	11.7215	5	-3.08224	9.14834	6	2.92378	-3.60466	6	-0.657738	-4.25387	6	1.35368	-8.98312	6	11.0703	-1.06082	4
ATCAGGTGTAGCCA	Monocyte	-7.84751	6.98503	6	-8.58785	-6.45628	6	10.2046	9.99275	3	-3.1265	8.98617	4	10.2046	9.99275	5	-3.1265	8.98617	6	4.28122	-4.00772	6	-0.476276	-4.75092	6	13.5483	-1.07605	6	15.8636	0.969318	4
ATCATGCTTGAACC	Monocyte	-8.06292	5.59603	6	-9.38647	-5.64102	6	9.80303	11.4739	3	-2.90104	9.65378	4	9.80303	11.4739	5	-2.90104	9.65378	6	3.51578	-3.18049	6	-1.57382	-2.90436	6	5.4452	-5.23591	6	14.5217	3.09535	4
ATCCAGGACACACA	Monocyte	-9.48773	0.915979	6	-8.96623	-1.49238	6	12.7513	10.7445	3	-3.47435	6.01748	4	12.7513	10.7445	5	-3.47435	6.01748	6	3.9773	-5.33949	6	-3.69525	-4.87307	6	2.99701	-11.5275	6	14.9312	-5.75011	4
ATCCAGGAGCAGTT	Monocyte	-9.3497	5.08496	6	-8.60149	-5.40266	6	11.3892	11.439	3	-2.48351	7.69339	4	11.3892	11.439	5	-2.48351	7.69339	6	4.88551	-3.69757	6	-0.964093	-5.52354	6	3.4168	-6.57881	6	11.6921	0.600622	4
ATCCAGGAGCTATG	Monocyte	-9.52667	3.27207	6	-8.77219	-3.75012	6	11.2843	10.696	3	-2.89521	7.76743	4	11.2843	10.696	5	-2.89521	7.76743	6	3.53834	-4.74842	6	-2.46189	-3.477	6	7.93131	-5.88688	6	13.0392	3.48989	4
ATCCATACTTTGGG	Monocyte	-8.2185	3.83303	6	-9.90947	-3.82359	6	11.2264	11.191	3	-4.09386	7.2258	4	11.2264	11.191	5	-4.09386	7.2258	6	4.08116	-3.93069	6	-2.97789	-4.09076	6	4.85302	-7.25427	6	11.2388	-6.05074	4
ATCCCGTGCAGATC	Monocyte	-8.55757	6.55042	6	-8.74442	-6.68619	6	9.90361	11.3942	3	-3.72682	9.09684	4	9.90361	11.3942	5	-3.72682	9.09684	6	4.10217	-3.73217	6	-0.942876	-3.60215	6	8.53669	-6.06559	6	14.4873	-3.26319	4
ATCGACGACCATAG	Monocyte	-8.81029	3.7755	6	-9.67446	-3.41808	6	11.6553	11.4754	3	-2.95929	7.98176	4	11.6553	11.4754	5	-2.95929	7.98176	6	3.97221	-4.07174	6	-3.21857	-3.28965	6	12.222	-2.74429	6	16.3565	-3.4503	4
ATCGACGACTCTTA	Monocyte	-7.68021	7.40579	6	-9.05346	-7.73576	6	9.38616	11.3027	3	-3.7559	9.85252	4	9.38616	11.3027	5	-3.7559	9.85252	6	1.70522	-2.56013	6	-0.0581266	-3.57488	6	5.8061	-4.66532	6	12.4078	1.00263	4
ATCGACGAGTGTCA	Monocyte	-9.01934	3.3429	6	-9.62227	-3.19038	6	12.1022	11.1207	3	-3.43921	7.59984	4	12.1022	11.1207	5	-3.43921	7.59984	6	2.08631	-4.02754	6	-2.19798	-4.87521	6	6.65334	-7.90226	6	10.6642	0.97766	4
ATCGCAGAAGATCC	Monocyte	-8.66488	4.16266	6	-8.96689	-4.82537	6	11.2102	11.4149	3	-2.82639	8.43865	4	11.2102	11.4149	5	-2.82639	8.43865	6	2.02871	-2.23052	6	-1.57451	-4.03936	6	8.34347	-3.62872	6	16.4319	0.953739	4
ATCGCAGAGAGGGT	Monocyte	-7.75979	7.66291	6	-9.0593	-8.03796	6	9.55446	10.9899	3	-3.16941	9.59512	4	9.55446	10.9899	5	-3.16941	9.59512	6	4.13158	-1.77341	6	-0.383161	-2.75352	6	12.6344	-1.44448	6	14.7117	-0.745733	4
ATCGCAGAGTTCAG	Monocyte	-9.00195	4.0206	6	-9.58713	-3.85715	6	11.6076	10.9827	3	-3.20079	7.60695	4	11.6076	10.9827	5	-3.20079	7.60695	6	1.88285	-3.67448	6	-2.06113	-3.9625	6	11.4178	-3.62596	6	15.3352	-2.56337	4
ATCGCGCTCTGAAC	Monocyte	-8.35858	5.06758	6	-8.67304	-5.65384	6	10.9241	12.0672	3	-2.48393	8.67144	4	10.9241	12.0672	5	-2.48393	8.67144	6	1.74421	-2.4076	6	-0.967388	-4.06482	6	8.76141	-5.04554	6	12.9694	2.95599	4
ATCGCGCTGGAAGC	Monocyte	-7.87448	4.3332	6	-9.88077	-5.1934	6	10.8241	10.0637	3	-2.41849	8.09463	4	10.8241	10.0637	5	-2.41849	8.09463	6	3.01834	-4.14182	6	-1.66448	-4.75893	6	12.2765	-2.41443	6	17.1038	-0.935282	4
ATCGGAACCGTAGT	Monocyte	-7.93216	4.30364	6	-10.0747	-3.96551	6	10.1546	11.3514	3	-3.19938	8.73775	4	10.1546	11.3514	5	-3.19938	8.73775	6	3.91346	-1.72093	6	-0.567849	-4.62755	6	9.33435	-4.48552	6	15.1957	-3.36308	4
ATCGGAACGGGACA	Monocyte	-8.64184	4.17133	6	-9.33796	-4.48491	6	10.679	10.3498	3	-4.13454	7.66998	4	10.679	10.3498	5	-4.13454	7.66998	6	4.07457	-3.03138	6	-2.14396	-4.3067	6	6.86012	-8.11891	6	16.9367	-0.162021	4
ATCGGAACTACGCA	Monocyte	-9.38267	2.18303	6	-9.17022	-2.32397	6	12.7676	10.6584	3	-3.83435	6.50602	4	12.7676	10.6584	5	-3.83435	6.50602	6	3.20554	-4.77018	6	-2.60241	-4.58227	6	3.36061	-9.91306	6	10.9016	-0.556211	4
ATCGTTTGGGTTTG	Monocyte	-7.67032	6.29822	6	-9.67372	-6.22514	6	10.6088	11.7336	3	-2.87087	8.65408	4	10.6088	11.7336	5	-2.87087	8.65408	6	2.77429	-2.96767	6	-1.83675	-3.60022	6	10.7305	-2.21214	6	15.078	-3.15093	4
ATCGTTTGGTAGCT	Monocyte	-9.17216	3.38836	6	-9.04858	-3.50167	6	11.5688	11.1649	3	-3.48684	8.04418	4	11.5688	11.1649	5	-3.48684	8.04418	6	2.89532	-3.70844	6	-3.30843	-2.9532	6	11.0365	-4.87642	6	17.2486	-0.201452	4
ATCTACACTCACGA	Monocyte	-9.57598	4.10118	6	-8.56809	-4.42538	6	11.0412	10.5419	3	-3.24051	7.69106	4	11.0412	10.5419	5	-3.24051	7.69106	6	2.02488	-2.57054	6	-1.63727	-2.24304	6	9.99713	-2.61181	6	14.3791	2.50086	4
ATCTCAACAGAGTA	Monocyte	-7.88877	3.95182	6	-10.0062	-3.87584	6	10.569	10.5351	3	-4.36906	8.44669	4	10.569	10.5351	5	-4.36906	8.44669	6	2.57604	-3.31901	6	-2.11813	-2.90715	6	10.4045	-5.71772	6	14.9571	3.22851	4
ATCTGACTGGAAGC	Monocyte	-9.28315	2.18132	6	-9.25161	-2.33617	6	12.5382	10.463	3	-4.09283	6.702	4	12.5382	10.463	5	-4.09283	6.702	6	4.2393	-3.54627	6	-3.29299	-4.19118	6	6.68834	-8.92668	6	10.9009	-3.61059	4
ATCTGGGACATGGT	Monocyte	-7.19499	6.77159	6	-9.36371	-7.25193	6	10.0782	11.1567	3	-3.09756	9.49294	4	10.0782	11.1567	5	-3.09756	9.49294	6	2.69245	-2.05355	6	-0.332893	-4.92984	6	6.62517	-3.83391	6	15.7155	2.31813	4
ATCTGGGACTCCAC	Monocyte	-7.54587	6.70248	6	-9.53252	-7.01845	6	10.0902	11.0104	3	-3.44088	9.59327	4	10.0902	11.0104	5	-3.44088	9.59327	6	3.05497	-2.19796	6	-1.59702	-2.34728	6	1.77827	-9.83774	6	13.2154	3.12266	4
ATCTGTTGTCAGGT	Monocyte	-8.62095	4.31406	6	-9.6508	-5.05071	6	11.0777	10.8892	3	-3.71385	8.27808	4	11.0777	10.8892	5	-3.71385	8.27808	6	3.90934	-4.41899	6	-2.56856	-3.19188	6	12.3955	-3.45533	6	16.078	0.887902	4
ATCTGTTGTGCCTC	Monocyte	-7.77001	4.97965	6	-9.97284	-4.97845	6	11.1917	10.917	3	-4.31869	8.62951	4	11.1917	10.917	5	-4.31869	8.62951	6	4.34554	-3.21191	6	-1.65754	-2.81162	6	12.5667	-1.9397	6	14.1844	-4.34101	4
ATCTTTCTCCAATG	Monocyte	-8.7858	6.23307	6	-9.50646	-6.30997	6	10.8002	10.2307	3	-3.07511	8.62664	4	10.8002	10.2307	5	-3.07511	8.62664	6	3.59083	-3.65946	6	-1.1698	-3.25873	6	4.40301	-5.26565	6	16.7792	0.559348	4
ATCTTTCTTGTGAC	Monocyte	-8.22532	7.16691	6	-9.05917	-8.02413	6	-3.19975	6.20162	3	12.3187	7.53725	4	-3.19975	6.20162	2	12.3187	7.53725	5	1.99423	-2.77568	6	-0.273794	-4.57076	6	14.7983	-1.23304	6	14.9605	-5.46157	4
ATGAAACTACTGGT	Monocyte	-7.86992	6.44648	6	-8.92553	-7.09147	6	10.2542	10.5891	3	-2.69746	9.3478	4	10.2542	10.5891	5	-2.69746	9.3478	6	3.43571	-4.39058	6	-1.00364	-2.95955	6	6.22668	-4.58966	6	11.1284	-1.88206	4
ATGAAACTCCAACA	Monocyte	-8.67038	3.17681	6	-9.43658	-4.14579	6	11.2575	10.8325	3	-4.05779	7.65074	4	11.2575	10.8325	5	-4.05779	7.65074	6	2.55519	-3.62688	6	-0.407909	-4.20564	6	3.71164	-6.49164	6	11.2478	-5.23268	4
ATGAAGGAGGCATT	Monocyte	-8.3848	6.81942	6	-8.951	-6.74521	6	10.0912	11.2863	3	-3.5413	9.07407	4	10.0912	11.2863	5	-3.5413	9.07407	6	4.31282	-3.06271	6	0.107223	-4.23673	6	6.47477	-4.95268	6	15.8983	-1.3227	4
ATGACGTGAAAGCA	Monocyte	-7.65121	7.32765	6	-9.15187	-7.53469	6	9.76459	11.3438	3	-3.15441	9.32057	4	9.76459	11.3438	5	-3.15441	9.32057	6	3.09212	-2.67367	6	-0.81728	-2.5215	6	6.28019	-4.21687	6	14.0773	3.58145	4
ATGAGAGACACTGA	Monocyte	-6.96034	5.93625	6	-10.4603	-5.96312	6	10.0617	10.5812	3	-3.01847	8.36874	4	10.0617	10.5812	5	-3.01847	8.36874	6	3.06612	-1.72615	6	-1.31142	-2.79014	6	7.22548	-6.77335	6	15.5495	0.709522	4
ATGAGAGATCCAGA	Monocyte	-8.5795	6.52222	6	-8.70336	-6.43647	6	10.357	11.0334	3	-3.30026	8.38375	4	10.357	11.0334	5	-3.30026	8.38375	6	2.7797	-2.16906	6	-2.25657	-3.55218	6	13.7758	-1.72363	6	14.9115	-5.54173	4
ATGAGCACACTTTC	Monocyte	-8.75838	4.65061	6	-9.74733	-4.89248	6	11.2611	10.9862	3	-2.69198	8.54922	4	11.2611	10.9862	5	-2.69198	8.54922	6	3.48153	-2.08146	6	-1.01819	-3.73922	6	11.3954	-2.82477	6	12.9536	3.1913	4
ATGAGCACTTTCTG	Monocyte	-8.26304	3.85789	6	-10.1702	-4.71649	6	11.4034	10.8075	3	-3.68952	8.62837	4	11.4034	10.8075	5	-3.68952	8.62837	6	3.99753	-2.76215	6	-0.705993	-4.70477	6	6.77292	-5.00284	6	11.4855	-1.46206	4
ATGATAACGAGGTG	Monocyte	-6.95253	6.54395	6	-9.86877	-7.28646	6	10.1525	10.2828	3	-3.98259	9.0321	4	10.1525	10.2828	5	-3.98259	9.0321	6	3.4251	-3.34638	6	-1.53946	-4.32522	6	9.25925	-3.47843	6	14.058	-3.91184	4
ATGATATGGAGGTG	Monocyte	-8.21377	3.5735	2	-8.87375	-3.82657	1	-2.47482	6.33085	1	11.7825	5.21753	1	-2.47482	6.33085	2	11.7825	5.21753	7	4.59874	-3.549	6	8.37058	1.31448	2	5.81067	-0.311706	7	3.71072	15.7523	6
ATGATATGGTTACG	Monocyte	-8.56637	4.38343	6	-9.7889	-4.71251	6	11.6925	10.4425	3	-3.23673	7.97209	4	11.6925	10.4425	5	-3.23673	7.97209	6	2.27674	-4.45428	6	-2.69949	-3.4767	6	1.82098	-9.68124	6	11.6187	-1.74374	4
ATGCCAGAAAGATG	Monocyte	-8.50176	3.39195	6	-9.78302	-3.60283	6	10.0424	11.486	3	-3.95794	8.19566	4	10.0424	11.486	5	-3.95794	8.19566	6	4.65782	-3.2595	6	-2.04973	-3.1944	6	7.82209	-6.92575	6	13.4193	2.62309	4
ATGCCAGAACCAAC	Monocyte	-8.57069	5.34821	6	-8.49994	-5.10014	6	9.8013	11.1766	3	-3.04518	9.45328	4	9.8013	11.1766	5	-3.04518	9.45328	6	4.61422	-2.6086	6	-1.14478	-4.19346	6	11.2183	-5.31256	6	14.806	-3.43761	4
ATGCCAGAACCCTC	Monocyte	-9.3188	2.80693	6	-9.3066	-2.85687	6	11.5163	10.2173	3	-3.76379	7.11071	4	11.5163	10.2173	5	-3.76379	7.11071	6	3.27946	-4.15692	6	-2.17184	-4.55366	6	6.31502	-8.49164	6	12.7014	3.31423	4
ATGCCAGATTCTGT	Monocyte	-8.21626	4.5893	6	-8.98029	-4.44239	6	11.162	10.6526	3	-3.81043	8.37253	4	11.162	10.6526	5	-3.81043	8.37253	6	3.29412	-4.82727	6	-2.79309	-3.02696	6	13.0772	-2.77889	6	16.4593	-3.63971	4
ATGCGATGCACTTT	Monocyte	-7.31265	6.14307	6	-9.47299	-6.86026	6	10.2741	10.9506	3	-2.65717	8.52352	4	10.2741	10.9506	5	-2.65717	8.52352	6	2.54495	-1.32675	6	-1.41998	-1.94264	6	13.4173	-1.63462	6	14.5806	-1.44124	4
ATGCGATGGTAGCT	Monocyte	-8.01568	6.01197	6	-9.89917	-6.68659	6	11.218	10.2761	3	-3.71082	9.41826	4	11.218	10.2761	5	-3.71082	9.41826	6	2.39647	-2.22389	6	-1.66869	-4.63327	6	11.2962	-5.19179	6	16.5952	-0.519904	4
ATGCGCCTAAAGCA	Monocyte	-7.04433	7.2325	6	-9.70277	-7.62688	6	9.79275	11.4756	3	-2.68147	9.28217	4	9.79275	11.4756	5	-2.68147	9.28217	6	2.66586	-1.4762	6	-0.481264	-4.12489	6	14.1038	-1.31085	6	14.4909	-3.37625	4
ATGCGCCTCGAGTT	Monocyte	-6.90239	6.75819	6	-10.0096	-7.36333	6	9.72203	10.9954	3	-3.67226	9.76408	4	9.72203	10.9954	5	-3.67226	9.76408	6	3.04574	-4.0797	6	-1.31255	-2.69087	6	8.44628	-4.12945	6	14.6808	1.95518	4
ATGCGCCTGCTGTA	Monocyte	-8.11484	5.39184	6	-9.83362	-6.20389	6	11.0339	11.2537	3	-3.11607	8.2288	4	11.0339	11.2537	5	-3.11607	8.2288	6	1.82279	-2.19399	6	-1.44285	-4.79295	6	2.2994	-11.7713	6	11.3905	-2.59954	4
ATGGGTACAATGCC	Monocyte	-8.24901	6.08762	6	-9.19492	-7.21668	6	9.88629	11.0123	3	-2.53916	9.06663	4	9.88629	11.0123	5	-2.53916	9.06663	6	2.5893	-4.36649	6	-0.347069	-2.52352	6	3.93057	-6.32644	6	11.7033	2.98589	4
ATGGGTACACGGTT	Monocyte	-8.53584	6.74965	6	-8.6718	-7.08327	6	11.2856	11.8076	3	-2.84787	9.35769	4	11.2856	11.8076	5	-2.84787	9.35769	6	2.7334	-3.14871	6	-2.17201	-3.05126	6	2.95947	-8.80795	6	11.6406	-1.55443	4
ATGGGTACGGTGAG	Monocyte	-7.79286	4.02176	6	-10.2084	-4.94865	6	10.4467	11.4483	3	-3.35092	7.70652	4	10.4467	11.4483	5	-3.35092	7.70652	6	4.5376	-3.72525	6	-1.98465	-2.87522	6	9.51766	-6.63941	6	16.3114	0.697519	4
ATGTACCTAAGATG	Monocyte	-7.72841	4.26352	6	-9.55353	-5.19427	6	10.1161	11.5893	3	-3.70325	9.37504	4	10.1161	11.5893	5	-3.70325	9.37504	6	4.08976	-3.77505	6	0.0182047	-4.38429	6	10.9794	-3.58139	6	10.3544	0.856241	4
ATGTACCTCTCGAA	Monocyte	-7.70773	4.98358	6	-9.94181	-5.45927	6	10.9614	11.4966	3	-3.45896	8.26415	4	10.9614	11.4966	5	-3.45896	8.26415	6	4.10726	-4.02956	6	-0.293315	-3.47679	6	2.21927	-12.1988	6	11.1833	-5.66889	4
ATGTCACTAACTGC	Monocyte	-8.1726	3.59164	6	-9.55322	-3.59837	6	11.6291	10.5788	3	-3.62512	7.34391	4	11.6291	10.5788	5	-3.62512	7.34391	6	4.43583	-3.459	6	-2.34619	-3.64412	6	7.76515	-7.76771	6	12.2548	3.50993	4
ATGTCGGAGTACCA	Monocyte	-9.12458	3.73873	6	-8.80766	-4.13698	6	11.6067	11.6418	3	-3.44008	8.34649	4	11.6067	11.6418	5	-3.44008	8.34649	6	2.63453	-1.8418	6	-1.71179	-2.64053	6	12.4289	-3.47694	6	16.2839	1.39329	4
ATGTCGGATCTAGG	Monocyte	-7.53164	4.57713	6	-9.71546	-5.53579	6	10.9395	11.1242	3	-3.60536	7.96817	4	10.9395	11.1242	5	-3.60536	7.96817	6	3.73837	-2.50725	6	-1.43023	-2.55657	6	6.06059	-6.5686	6	12.98	1.34274	4
ATGTTAGAAGGTTC	Monocyte	-7.46673	7.22891	6	-10.035	-7.58246	6	9.41201	10.684	3	-3.13748	9.26974	4	9.41201	10.684	5	-3.13748	9.26974	6	2.33105	-3.56827	6	-0.829766	-3.76581	6	8.13386	-3.78617	6	15.4796	-2.59375	4
ATTAACGATACTTC	Monocyte	-8.14499	6.01836	6	-10.0286	-6.89134	6	9.82942	11.3007	3	-3.10161	9.18955	4	9.82942	11.3007	5	-3.10161	9.18955	6	1.95085	-2.31197	6	-0.250554	-2.9076	6	4.25682	-5.50612	6	10.9998	-4.44913	4
ATTAAGACAAGGTA	Monocyte	-8.04819	6.65857	6	-9.23847	-6.81259	6	10.2573	11.0644	3	-3.24709	9.22964	4	10.2573	11.0644	5	-3.24709	9.22964	6	2.28506	-2.98503	6	-0.264995	-3.77209	6	1.51457	-8.31351	6	11.7239	0.490316	4
ATTACCACGTAAGA	Monocyte	-8.33861	6.5834	6	-8.52424	-6.83807	6	9.92874	11.3897	3	-3.3056	8.80388	4	9.92874	11.3897	5	-3.3056	8.80388	6	1.2633	-3.16626	6	-1.04722	-3.48697	6	5.15618	-6.03666	6	16.5478	-1.74791	4
ATTACCTGGTGTAC	Monocyte	-6.83122	6.1826	6	-10.279	-6.3384	6	9.2869	11.1394	3	-4.54449	9.19105	4	9.2869	11.1394	5	-4.54449	9.19105	6	4.26785	-2.65405	6	-1.44718	-4.83474	6	1.60128	-11.8083	6	10.8882	-5.09319	4
ATTAGTGACGTGTA	Monocyte	-8.43962	4.54503	6	-9.07511	-4.91568	6	11.1367	11.7821	3	-3.97359	8.44918	4	11.1367	11.7821	5	-3.97359	8.44918	6	2.39673	-3.82158	6	-0.725483	-4.93098	6	7.85246	-7.05965	6	17.1364	-1.28884	4
ATTAGTGATCCCAC	Monocyte	-8.54371	4.88965	6	-8.82847	-5.33612	6	11.3794	11.1536	3	-3.57106	8.64039	4	11.3794	11.1536	5	-3.57106	8.64039	6	4.02303	-3.1823	6	-1.47442	-4.94954	6	11.2961	-3.44182	6	16.5097	1.94058	4
ATTATGGACATGCA	Monocyte	-7.91219	4.4344	6	-10.2337	-5.29987	6	11.1564	11.4949	3	-2.88487	9.09435	4	11.1564	11.4949	5	-2.88487	9.09435	6	2.0277	-3.94338	6	-1.73619	-5.13237	6	12.3752	-2.91282	6	16.2225	-2.9322	4
ATTATGGAGCGTTA	Monocyte	-9.01125	4.17132	6	-9.80656	-5.15932	6	11.5431	10.9279	3	-3.66532	8.16342	4	11.5431	10.9279	5	-3.66532	8.16342	6	2.01437	-3.32124	6	-1.09879	-4.80628	6	7.40848	-7.51142	6	15.5949	0.282994	4
ATTATGGATCCCAC	Monocyte	-9.25029	3.30881	6	-8.90497	-3.43163	6	11.5728	11.0471	3	-3.58553	7.09485	4	11.5728	11.0471	5	-3.58553	7.09485	6	4.25854	-4.11031	6	-2.02203	-5.09791	6	10.4646	-5.8224	6	16.4993	-2.56062	4
ATTCAGCTACGGTT	Monocyte	-8.09929	6.20874	6	-9.31206	-6.74993	6	10.2883	10.1806	3	-2.36857	8.55886	4	10.2883	10.1806	5	-2.36857	8.55886	6	2.58253	-4.93448	6	-1.43035	-3.11305	6	3.28262	-7.43558	6	10.4406	-0.483589	4
ATTCAGCTTACTCT	Monocyte	-7.78829	4.85502	6	-9.59876	-4.20179	6	9.33288	11.029	3	-4.18664	9.23524	4	9.33288	11.029	5	-4.18664	9.23524	6	4.35431	-3.25116	6	-2.2004	-2.43286	6	7.25871	-6.49797	6	15.9494	1.88601	4
ATTCCATGATCAGC	Monocyte	-8.29472	6.80989	6	-9.66947	-7.67322	6	9.93819	11.2587	3	-2.64162	9.35442	4	9.93819	11.2587	5	-2.64162	9.35442	6	2.00472	-3.10773	6	-1.09294	-3.36252	6	4.24956	-6.69008	6	13.5553	1.68498	4
ATTCCATGCAAGCT	Monocyte	-8.03366	3.76959	6	-9.41027	-3.66896	6	11.2467	10.5332	3	-2.76117	7.88354	4	11.2467	10.5332	5	-2.76117	7.88354	6	3.11549	-4.54338	6	-1.95069	-4.38777	6	11.638	-3.60136	6	14.5939	3.44127	4
ATTCCATGGAGGCA	Monocyte	-6.9468	7.19203	6	-9.77308	-7.5345	6	9.51612	10.5602	3	-3.56114	9.93351	4	9.51612	10.5602	5	-3.56114	9.93351	6	4.0468	-2.83395	6	-0.442295	-1.92026	6	13.4779	-1.06641	6	13.9532	-4.94176	4
ATTCGACTGGTGGA	Monocyte	-7.61077	5.11496	6	-10.1028	-4.9931	6	10.224	10.3292	3	-4.13095	8.92117	4	10.224	10.3292	5	-4.13095	8.92117	6	3.58092	-2.60106	6	-2.44089	-4.29931	6	5.6432	-5.90101	6	10.9688	-4.75657	4
ATTGAATGACCAAC	Monocyte	-8.34076	3.47945	6	-9.43439	-3.72534	6	10.5401	10.9514	3	-3.71169	7.71229	4	10.5401	10.9514	5	-3.71169	7.71229	6	4.60465	-4.0161	6	-1.82892	-2.92542	6	9.17316	-6.58697	6	11.5501	2.73439	4
ATTGCACTTCCTAT	Monocyte	-9.49614	1.32071	6	-9.08149	-1.61749	6	12.9525	10.6999	3	-4.06047	6.1746	4	12.9525	10.6999	5	-4.06047	6.1746	6	3.67275	-5.54316	6	-3.43271	-5.04484	6	4.87724	-9.79467	6	12.2737	2.47037	4
ATTGCGGAAGCTCA	Monocyte	-7.85065	5.40558	6	-9.81698	-5.79229	6	11.1487	11.7664	3	-2.85615	7.82098	4	11.1487	11.7664	5	-2.85615	7.82098	6	1.91788	-3.41366	6	-0.835018	-3.78465	6	12.1742	-2.00453	6	16.2609	-1.57875	4
ATTGCGGACAATCG	Monocyte	-8.89236	4.71292	6	-8.76694	-4.97512	6	11.8068	11.0063	3	-3.40301	7.42243	4	11.8068	11.0063	5	-3.40301	7.42243	6	3.97172	-3.12405	6	-1.95443	-3.77468	6	6.26232	-5.23003	6	13.2308	1.8305	4
ATTGCGGACGTTGA	Monocyte	-9.40797	2.36127	6	-9.19141	-2.52049	6	12.6077	10.7188	3	-3.65579	6.70598	4	12.6077	10.7188	5	-3.65579	6.70598	6	4.56525	-4.39762	6	-2.90582	-4.58306	6	3.51846	-10.2523	6	11.2404	-0.655382	4
ATTGCGGACTAGTG	Monocyte	-8.27443	6.61106	6	-8.86247	-6.3753	6	10.8471	10.722	3	-3.82769	8.87917	4	10.8471	10.722	5	-3.82769	8.87917	6	3.48688	-4.17296	6	-0.121643	-4.83399	6	9.50941	-4.31334	6	14.8313	2.20416	4
ATTGCGGAGTAAAG	Monocyte	-7.48688	5.46664	6	-9.4573	-7.03595	6	10.9105	11.1282	3	-3.3079	9.2211	4	10.9105	11.1282	5	-3.3079	9.2211	6	3.78515	-1.87233	6	0.163169	-4.01348	6	5.6132	-7.65754	6	12.2105	0.0117745	4
ATTGCGGATCCAGA	Monocyte	-7.62564	7.22634	6	-9.56412	-7.65986	6	9.68111	11.1375	3	-3.6683	9.89472	4	9.68111	11.1375	5	-3.6683	9.89472	6	4.20376	-2.31615	6	-2.91583	-2.93772	6	1.99935	-7.5318	6	11.8882	0.696923	4
ATTGCTTGCAAGCT	Monocyte	-9.00131	3.05559	6	-9.4098	-3.07187	6	11.8459	10.8041	3	-3.54323	7.23745	4	11.8459	10.8041	5	-3.54323	7.23745	6	3.65361	-4.0854	6	-2.63375	-2.75986	6	5.16146	-6.28643	6	17.0148	-0.9106	4
ATTGCTTGCTAGAC	Monocyte	-7.10226	7.47159	6	-9.94428	-8.03156	6	9.89327	10.0401	3	-3.59107	9.03858	4	9.89327	10.0401	5	-3.59107	9.03858	6	1.98139	-2.36203	6	0.184419	-3.29364	6	2.47468	-12.334	6	11.2654	-5.16965	4
ATTGCTTGTAAGGA	Monocyte	-7.46852	7.10281	6	-9.69443	-7.31453	6	9.56921	10.7115	3	-2.8277	9.3394	4	9.56921	10.7115	5	-2.8277	9.3394	6	4.13554	-1.72074	6	-1.77847	-3.11972	6	9.6141	-2.28143	6	16.2177	-2.49352	4
ATTGGGTGCCCAAA	Monocyte	-8.4986	5.96043	6	-9.74168	-6.54506	6	10.7918	11.8042	3	-2.96318	8.29204	4	10.7918	11.8042	5	-2.96318	8.29204	6	3.65415	-3.90089	6	-2.10124	-3.56276	6	5.24617	-7.49734	6	16.7915	-0.384987	4
ATTGGGTGCCGTTC	Monocyte	-8.74739	5.96741	6	-9.55308	-5.92566	6	10.9132	11.5532	3	-3.53246	9.48683	4	10.9132	11.5532	5	-3.53246	9.48683	6	2.30377	-4.33527	6	-1.02544	-5.1431	6	3.23103	-9.24075	6	11.5427	2.32485	4
ATTGGGTGGATAAG	Monocyte	-7.8027	4.34811	6	-9.91458	-5.30224	6	10.0544	10.9738	3	-3.47316	8.5936	4	10.0544	10.9738	5	-3.47316	8.5936	6	4.1078	-3.91246	6	-2.59842	-4.4687	6	10.8684	-5.71186	6	16.0728	-0.153388	4
ATTGGTCTGGCATT	Monocyte	-8.12177	5.92804	6	-9.19659	-5.72567	6	10.015	10.7	3	-3.18174	8.78871	4	10.015	10.7	5	-3.18174	8.78871	6	3.96667	-2.03928	6	-0.130238	-3.39181	6	11.3308	-2.25303	6	15.0702	0.0491372	4
ATTGTCTGGCTACA	Monocyte	-7.20574	6.605	6	-9.79322	-6.89126	6	10.5576	10.7803	3	-3.29791	8.18965	4	10.5576	10.7803	5	-3.29791	8.18965	6	2.34333	-3.41927	6	-2.09149	-5.24579	6	9.01433	-2.6925	6	13.8356	0.0113406	4
ATTTAGGACTTACT	Monocyte	-7.14618	7.16138	6	-10.1049	-6.95938	6	9.84396	11.004	3	-3.0275	9.98315	4	9.84396	11.004	5	-3.0275	9.98315	6	2.78448	-1.68669	6	-2.0822	-4.28148	6	7.35805	-3.51172	6	14.2844	-3.22187	4
ATTTAGGAGGATCT	Monocyte	-9.44016	5.17816	6	-8.44105	-5.32575	6	11.4037	10.9244	3	-2.51154	8.1499	4	11.4037	10.9244	5	-2.51154	8.1499	6	1.68154	-3.5196	6	-2.38494	-2.47549	6	7.8411	-4.50282	6	16.8447	-1.21593	4
ATTTCCGACCATAG	Monocyte	-9.04638	3.67473	6	-9.07231	-4.29537	6	11.1476	10.1941	3	-3.6649	7.9115	4	11.1476	10.1941	5	-3.6649	7.9115	6	3.40387	-4.38888	6	-2.25718	-4.46313	6	4.51779	-7.95228	6	10.9043	-1.97837	4
ATTTCCGAGGTATC	Monocyte	-7.24408	6.34061	6	-9.59711	-6.7578	6	10.3542	10.1576	3	-3.9643	9.43945	4	10.3542	10.1576	5	-3.9643	9.43945	6	3.17799	-4.43369	6	-0.734974	-2.70849	6	1.77854	-10.7669	6	11.3522	-4.09567	4
ATTTCCGATGATGC	Monocyte	-7.23582	7.31553	6	-9.66693	-7.96271	6	9.61488	11.2264	3	-3.46067	9.64464	4	9.61488	11.2264	5	-3.46067	9.64464	6	3.7549	-2.34407	6	0.0356765	-3.6586	6	3.08524	-6.40549	6	14.629	2.75709	4
ATTTCTCTGGCAAG	Monocyte	-7.42381	6.77948	6	-9.75317	-7.58142	6	9.9869	10.9733	3	-4.22756	8.66404	4	9.9869	10.9733	5	-4.22756	8.66404	6	3.62468	-3.11364	6	-2.12456	-2.54068	6	11.6951	-3.21755	6	14.5434	2.69838	4
ATTTGCACAAGAAC	Monocyte	-9.33832	3.7229	6	-9.00078	-4.11934	6	11.3015	10.6575	3	-3.48895	7.55303	4	11.3015	10.6575	5	-3.48895	7.55303	6	3.24867	-3.33894	6	-1.51668	-5.28989	6	11.1971	-4.03789	6	15.8521	-3.41715	4
CAAAGCACTTACCT	Monocyte	-8.1643	5.74862	6	-10.0847	-5.45454	6	10.818	11.4621	3	-4.02573	8.49235	4	10.818	11.4621	5	-4.02573	8.49235	6	2.47562	-3.30171	6	-1.93957	-2.64144	6	11.6973	-2.75386	6	16.0439	2.63351	4
CAAATATGCGTCTC	Monocyte	-9.3769	4.79381	6	-9.16729	-5.48288	6	11.2573	10.7813	3	-3.99468	8.50861	4	11.2573	10.7813	5	-3.99468	8.50861	6	4.73261	-4.34326	6	-3.04655	-3.58807	6	2.4758	-9.64831	6	13.448	2.12116	4
CAAATATGTCGTAG	Monocyte	-7.73676	5.50041	6	-9.68754	-5.68536	6	10.4432	11.6954	3	-3.01457	9.0027	4	10.4432	11.6954	5	-3.01457	9.0027	6	2.72748	-3.33003	6	-1.54027	-4.12214	6	9.00105	-4.40833	6	12.825	1.07606	4
CAAATTGACCCTCA	Monocyte	-7.36069	5.52694	6	-9.81501	-6.11519	6	10.4083	9.97759	3	-3.64136	8.43482	4	10.4083	9.97759	5	-3.64136	8.43482	6	4.00217	-3.42026	6	-1.0047	-2.88377	6	7.85529	-6.9963	6	14.9766	2.96474	4
CAACAGACAAGCAA	Monocyte	-9.01768	5.93578	6	-8.53013	-5.94714	6	11.4665	11.2453	3	-3.98031	8.95867	4	11.4665	11.2453	5	-3.98031	8.95867	6	2.02383	-2.12165	6	-1.56743	-2.37445	6	3.0766	-8.20261	6	11.5187	-3.12361	4
CAACAGACCAACTG	Monocyte	-8.68815	3.91627	6	-9.74939	-3.78261	6	11.6421	10.2114	3	-3.84394	7.69448	4	11.6421	10.2114	5	-3.84394	7.69448	6	3.8762	-4.64928	6	-1.62836	-3.86178	6	6.94588	-7.84566	6	15.0813	3.02109	4
CAACCGCTATGCTG	Monocyte	-7.03218	6.82987	6	-9.50318	-7.70383	6	9.78086	10.0063	3	-3.12253	9.79006	4	9.78086	10.0063	5	-3.12253	9.79006	6	4.35414	-3.84451	6	-0.718767	-2.73836	6	4.12511	-5.49153	6	16.7458	1.16494	4
CAACCGCTGGTGTT	Monocyte	-8.41653	4.41689	6	-9.44551	-4.78091	6	10.7833	10.8717	3	-3.39	8.12784	4	10.7833	10.8717	5	-3.39	8.12784	6	3.8224	-4.03083	6	-1.40246	-4.7348	6	2.26543	-9.59693	6	12.7756	1.49132	4
CAACCGCTTATGGC	Monocyte	-8.58132	3.33695	6	-9.79581	-3.55632	6	11.3426	10.3793	3	-3.81951	7.79044	4	11.3426	10.3793	5	-3.81951	7.79044	6	3.41684	-3.46222	6	-2.02478	-3.17856	6	8.66576	-7.31945	6	11.5405	0.157707	4
CAACGAACTTTCGT	Monocyte	-7.36953	5.41731	6	-9.70794	-6.08693	6	9.90943	11.2782	3	-2.96506	8.19619	4	9.90943	11.2782	5	-2.96506	8.19619	6	4.11967	-3.13422	6	-1.36826	-5.18621	6	4.44626	-5.99629	6	11.6357	1.867	4
CAACGATGGTGTCA	Monocyte	-8.06238	4.64955	6	-8.79456	-5.63005	6	10.1829	12.0009	3	-2.75158	8.03974	4	10.1829	12.0009	5	-2.75158	8.03974	6	1.83917	-3.24494	6	-2.31506	-3.72868	6	8.37622	-5.06568	6	14.9265	2.98153	4
CAAGAAGACCCTCA	Monocyte	-8.89136	5.18078	6	-8.7907	-5.51113	6	10.8866	10.2127	3	-3.97806	8.37217	4	10.8866	10.2127	5	-3.97806	8.37217	6	1.92721	-3.12662	6	-1.76228	-4.16209	6	2.20723	-12.0959	6	11.2589	-6.46348	4
CAAGAAGACTGTGA	Monocyte	-8.56676	5.09621	6	-9.98499	-5.48838	6	11.1122	10.8832	3	-4.30794	8.20039	4	11.1122	10.8832	5	-4.30794	8.20039	6	3.11546	-3.89766	6	-1.1121	-2.41749	6	5.47563	-8.48696	6	13.9657	2.1155	4
CAAGAAGATTGCTT	Monocyte	-9.12946	2.29851	6	-9.37482	-2.58602	6	12.3512	10.53	3	-3.90532	7.15051	4	12.3512	10.53	5	-3.90532	7.15051	6	3.7411	-4.61921	6	-3.02532	-4.1424	6	1.56301	-10.6613	6	10.8831	-3.26612	4
CAAGACACTGCTCC	Monocyte	-8.15572	4.36434	6	-9.79766	-3.99623	6	11.7806	11.1514	3	-4.05175	7.8655	4	11.7806	11.1514	5	-4.05175	7.8655	6	3.30832	-4.76726	6	-2.9828	-4.43769	6	2.41641	-10.4903	6	13.2488	2.63687	4
CAAGACTGGGACTT	Monocyte	-7.20121	6.53791	6	-9.69615	-6.34458	6	9.82424	10.6976	3	-3.26532	9.65875	4	9.82424	10.6976	5	-3.26532	9.65875	6	3.0462	-2.19064	6	-1.35516	-3.60157	6	14.4655	-1.42113	6	14.6572	-5.56811	4
CAAGCTGAGAGGTG	Monocyte	-8.17887	4.60592	6	-10.0862	-5.33366	6	9.9773	10.2939	3	-3.09914	8.29758	4	9.9773	10.2939	5	-3.09914	8.29758	6	4.28301	-1.92097	6	-1.4656	-5.23661	6	13.7396	-1.61537	6	15.4117	-1.24591	4
CAAGCTGAGCATAC	Monocyte	-9.07508	5.31412	6	-8.59353	-5.5736	6	11.7962	11.0595	3	-2.77333	8.106	4	11.7962	11.0595	5	-2.77333	8.106	6	3.85832	-4.09038	6	-1.21047	-3.96751	6	10.9278	-3.10984	6	15.0927	-3.78396	4
CAAGTTCTCTTACT	Monocyte	-9.45995	0.0637974	4	-8.91837	-1.70723	6	11.4829	2.79783	3	2.5675	-1.03618	3	11.4829	2.79783	4	2.5675	-1.03618	4	3.27669	-5.38978	6	-3.82437	-4.48088	6	2.57088	-12.1182	6	16.0352	-2.17738	4
CAAGTTCTGTTGAC	Monocyte	-9.21382	2.11677	6	-9.39626	-2.33083	6	12.4055	10.5753	3	-4.00909	7.0564	4	12.4055	10.5753	5	-4.00909	7.0564	6	4.71215	-4.34607	6	-3.169	-4.72076	6	11.5704	-4.69554	6	15.7289	-0.869225	4
CAATAAACCAGAGG	Monocyte	-7.92958	5.76745	6	-10.5506	-5.5723	6	10.7026	10.4855	3	-2.82144	8.00807	4	10.7026	10.4855	5	-2.82144	8.00807	6	2.53619	-2.49112	6	-1.55502	-3.26432	6	8.35891	-7.27091	6	12.4385	0.515619	4
CAATAATGGAAAGT	Monocyte	-8.20042	3.60994	6	-9.94216	-3.88066	6	11.8609	10.1427	3	-3.56694	8.20734	4	11.8609	10.1427	5	-3.56694	8.20734	6	3.42059	-4.2837	6	-1.04165	-3.33721	6	7.30003	-6.83963	6	14.8896	1.60972	4
CAATATGACGGGAA	Monocyte	-7.92033	4.77342	6	-10.1212	-5.30161	6	10.9332	11.2057	3	-4.22298	9.0026	4	10.9332	11.2057	5	-4.22298	9.0026	6	2.17232	-4.79984	6	-1.77184	-5.35379	6	6.36119	-6.88039	6	13.1379	2.85991	4
CAATATGATTCATC	Monocyte	-8.29567	6.8548	6	-9.03688	-7.02904	6	10.2886	10.8328	3	-3.57951	8.82061	4	10.2886	10.8328	5	-3.57951	8.82061	6	3.13554	-4.66142	6	-0.666428	-2.20833	6	10.7966	-3.26038	6	16.2287	-2.80844	4
CAATCGGAGCGAAG	Monocyte	-7.06308	6.98446	6	-10.0527	-7.34721	6	9.81855	10.5267	3	-2.74113	9.49934	4	9.81855	10.5267	5	-2.74113	9.49934	6	1.90489	-3.50202	6	-0.325354	-3.30427	6	5.80487	-7.00583	6	11.9493	-2.9976	4
CAATCGGATGTAGC	Monocyte	-7.99733	6.87382	6	-9.69444	-7.09882	6	9.94192	10.4513	3	-3.1585	9.43595	4	9.94192	10.4513	5	-3.1585	9.43595	6	3.88915	-3.19535	6	-0.93193	-3.02184	6	8.89119	-3.09337	6	17.2209	-1.08791	4
CAATCTACACGTAC	Monocyte	-9.11495	3.31696	6	-9.35412	-3.47552	6	11.6479	10.4935	3	-3.14174	7.32931	4	11.6479	10.4935	5	-3.14174	7.32931	6	3.65209	-4.83646	6	-1.91838	-4.38143	6	4.79486	-7.27251	6	13.1185	2.85198	4
CAATCTACGTTGCA	Monocyte	-8.81214	5.29124	6	-9.74182	-5.74717	6	10.2083	11.5334	3	-2.60215	8.79311	4	10.2083	11.5334	5	-2.60215	8.79311	6	3.96408	-1.78959	6	-1.09389	-3.42222	6	5.58354	-7.94623	6	15.9978	1.59181	4
CAATTCTGACGTGT	Monocyte	-8.97941	4.4408	6	-9.25597	-4.33265	6	10.9013	10.6985	3	-3.33647	8.06555	4	10.9013	10.6985	5	-3.33647	8.06555	6	2.82479	-4.76226	6	-2.75095	-4.38251	6	10.7846	-3.47602	6	14.0968	2.59083	4
CAATTCTGGGCAAG	Monocyte	-7.77797	6.52812	6	-9.53445	-6.65407	6	10.403	11.7288	3	-2.98209	8.64708	4	10.403	11.7288	5	-2.98209	8.64708	6	2.80064	-1.34898	6	-0.834361	-3.55248	6	7.10144	-4.06529	6	11.0118	-4.16934	4
CACAATCTGTTGCA	Monocyte	-7.58049	7.06031	6	-9.82066	-7.70892	6	10.0885	10.5575	3	-3.37809	8.65743	4	10.0885	10.5575	5	-3.37809	8.65743	6	4.13539	-3.71612	6	-1.5079	-2.49656	6	8.10606	-3.91253	6	17.0143	0.0354337	4
CACAATCTTGGTTG	Monocyte	-9.26574	2.37756	6	-9.23868	-2.48953	6	12.2456	11.087	3	-3.56346	6.8193	4	12.2456	11.087	5	-3.56346	6.8193	6	4.89419	-4.12009	6	-3.49191	-4.11957	6	6.00953	-5.65206	6	12.7889	3.12315	4
CACACCTGAAAAGC	Monocyte	-9.06973	2.86144	6	-9.40048	-2.719	6	11.8677	10.9207	3	-3.20929	7.04758	4	11.8677	10.9207	5	-3.20929	7.04758	6	3.96868	-4.57844	6	-3.27223	-4.56034	6	12.709	-2.41963	6	14.1815	-5.33061	4
CACAGAACACCACA	Monocyte	-8.54867	6.40766	6	-9.17306	-5.73619	6	10.3992	11.1301	3	-4.05956	9.01626	4	10.3992	11.1301	5	-4.05956	9.01626	6	2.89079	-2.78953	6	-2.41037	-3.54318	6	6.0976	-9.02791	6	15.533	1.50576	4
CACAGAACGATACC	Monocyte	-7.70176	6.1348	6	-9.48063	-7.4147	6	10.1393	11.2824	3	-3.73982	9.56115	4	10.1393	11.2824	5	-3.73982	9.56115	6	2.39809	-2.60699	6	-0.29962	-2.96849	6	10.3629	-3.14299	6	14.7051	1.87742	4
CACAGATGCGCAAT	Monocyte	-7.48449	6.59324	6	-9.69574	-6.91627	6	10.0039	10.1996	3	-4.37361	9.09708	4	10.0039	10.1996	5	-4.37361	9.09708	6	3.33105	-2.45213	6	-1.51696	-2.3288	6	10.4531	-3.13819	6	16.378	-1.53767	4
CACAGATGGTGTAC	Monocyte	-8.19629	4.98395	6	-10.2771	-5.35533	6	10.6795	11.9303	3	-3.96654	8.34284	4	10.6795	11.9303	5	-3.96654	8.34284	6	2.21543	-3.69025	6	-0.258456	-2.50706	6	5.27642	-6.12925	6	13.4906	3.44749	4
CACAGCCTGAGATA	Monocyte	-6.83822	6.88469	6	-10.1081	-7.07286	6	9.5443	10.4989	3	-3.9775	9.67318	4	9.5443	10.4989	5	-3.9775	9.67318	6	4.52563	-4.26235	6	-1.21404	-2.79339	6	1.91875	-8.92385	6	11.2711	-6.212	4
CACAGTGAACTTTC	Monocyte	-6.79398	6.84709	6	-10.1256	-7.12809	6	9.885	11.1936	3	-3.48483	9.49937	4	9.885	11.1936	5	-3.48483	9.49937	6	3.31418	-2.10211	6	-0.785525	-2.69702	6	6.55681	-6.10502	6	15.7793	1.47854	4
CACAGTGACCGTAA	Monocyte	-7.99834	5.52335	6	-9.00122	-6.54115	6	10.9439	11.2671	3	-3.16577	8.07849	4	10.9439	11.2671	5	-3.16577	8.07849	6	2.78956	-2.40431	6	-1.85403	-2.53288	6	10.029	-3.97257	6	15.1205	0.175152	4
CACAGTGATGAGCT	Monocyte	-8.80403	4.04693	6	-9.06031	-3.66846	6	11.2898	11.3584	3	-3.74076	7.20001	4	11.2898	11.3584	5	-3.74076	7.20001	6	1.89219	-3.56494	6	-2.04901	-2.09272	6	4.44763	-6.63771	6	12.2051	0.201843	4
CACATACTCCGCTT	Monocyte	-7.47327	6.30408	6	-9.57617	-7.1274	6	10.2743	10.3372	3	-3.76081	9.32057	4	10.2743	10.3372	5	-3.76081	9.32057	6	2.08021	-2.43298	6	0.225174	-3.87264	6	10.3696	-2.08491	6	15.167	-2.7057	4
CACATACTCTAGAC	Monocyte	-7.40186	7.22206	6	-9.59011	-7.38256	6	10.0553	10.2203	3	-3.37559	9.50268	4	10.0553	10.2203	5	-3.37559	9.50268	6	4.28772	-1.98146	6	-0.361558	-2.5901	6	11.3338	-1.52836	6	14.4467	-3.43011	4
CACATGGAATTGGC	Monocyte	-7.15302	6.80423	6	-10.0867	-7.23869	6	10.2724	10.3288	3	-2.3444	8.98874	4	10.2724	10.3288	5	-2.3444	8.98874	6	2.07843	-2.30774	6	-1.60756	-4.96998	6	2.50372	-8.41425	6	12.3455	-0.247824	4
CACATGGACTATGG	Monocyte	-9.13521	4.50679	6	-8.71279	-4.76762	6	11.7568	10.5374	3	-3.41357	8.44093	4	11.7568	10.5374	5	-3.41357	8.44093	6	2.07202	-4.0383	6	-2.569	-2.6601	6	10.4792	-6.08107	6	16.3093	1.81793	4
CACCACTGAAGGGC	Monocyte	-9.06316	5.13177	6	-8.97876	-5.23493	6	11.1184	11.5471	3	-2.3605	8.21321	4	11.1184	11.5471	5	-2.3605	8.21321	6	3.45889	-5.1292	6	-1.91523	-5.13645	6	7.04004	-7.12306	6	16.1797	-0.238862	4
CACCACTGACCTTT	Monocyte	-7.57415	5.71778	6	-9.03225	-6.29297	6	10.9963	10.5131	3	-2.90745	8.83536	4	10.9963	10.5131	5	-2.90745	8.83536	6	2.17082	-2.62232	6	-0.0130561	-2.93927	6	9.90047	-2.36351	6	15.89	-3.73793	4
CACCACTGGGTCTA	Monocyte	-8.54629	5.81167	6	-9.1905	-5.51539	6	10.6523	11.7771	3	-3.25284	8.1225	4	10.6523	11.7771	5	-3.25284	8.1225	6	2.22625	-3.6063	6	-1.24161	-4.62265	6	11.197	-3.9107	6	17.2168	0.178534	4
CACCGGGAACCTAG	Monocyte	-9.49881	2.79958	6	-8.92833	-3.39704	6	12.1632	10.851	3	-3.21444	7.10941	4	12.1632	10.851	5	-3.21444	7.10941	6	4.01915	-3.00989	6	-2.27914	-3.52272	6	5.20854	-9.54889	6	15.4927	0.771211	4
CACCGGGATGGCAT	Monocyte	-9.36245	2.74325	6	-9.42576	-2.83788	6	11.9644	10.5732	3	-3.43447	6.97464	4	11.9644	10.5732	5	-3.43447	6.97464	6	3.82411	-4.7287	6	-3.21282	-3.25255	6	6.39834	-8.37365	6	14.8321	1.75931	4
CACCGTACAATGCC	Monocyte	-9.1046	4.05715	6	-8.91631	-4.4865	6	10.8696	10.3253	3	-3.99709	7.89237	4	10.8696	10.3253	5	-3.99709	7.89237	6	2.46465	-2.46444	6	-3.401	-4.05194	6	7.27238	-8.21587	6	16.425	-2.44153	4
CACCTGACTGAGGG	Monocyte	-7.68983	4.05676	6	-10.0642	-3.87224	6	11.3564	10.1801	3	-3.33076	8.18247	4	11.3564	10.1801	5	-3.33076	8.18247	6	3.49205	-3.35918	6	-2.02517	-3.96812	6	10.4811	-4.56534	6	12.6743	2.45748	4
CACCTGACTTCGTT	Monocyte	-8.72585	4.27508	6	-9.62106	-4.54183	6	10.6825	11.5419	3	-4.18963	8.20966	4	10.6825	11.5419	5	-4.18963	8.20966	6	2.47319	-3.43573	6	-0.824403	-2.66111	6	9.89846	-5.07041	6	14.8838	-3.88862	4
CACGACCTCGAGTT	Monocyte	-9.54319	1.8198	6	-9.06474	-2.30232	6	12.8048	10.71	3	-3.66773	6.97504	4	12.8048	10.71	5	-3.66773	6.97504	6	4.16332	-3.66384	6	-2.95844	-5.00298	6	6.88013	-8.82263	6	16.824	-0.375425	4
CACGATGAGCTACA	Monocyte	-8.20658	3.49564	6	-9.82228	-3.96041	6	12.1307	10.3296	3	-3.87894	7.73284	4	12.1307	10.3296	5	-3.87894	7.73284	6	3.26509	-3.87372	6	-1.07977	-4.02562	6	7.94549	-7.18025	6	10.6995	-2.12609	4
CACGGGACGAATGA	Monocyte	-7.68456	4.36958	6	-10.0343	-4.63456	6	10.9922	10.5348	3	-2.75346	8.92275	4	10.9922	10.5348	5	-2.75346	8.92275	6	3.85643	-4.5167	6	-1.57229	-4.20111	6	9.39785	-4.27925	6	12.2125	1.17958	4
CACGGGACTTCTGT	Monocyte	-8.09136	7.17509	6	-9.14927	-7.20911	6	10.0093	11.0142	3	-2.56331	8.45623	4	10.0093	11.0142	5	-2.56331	8.45623	6	2.03531	-2.06909	6	-1.26136	-1.69388	6	12.823	-1.48906	6	15.4642	-3.27987	4
CACGGGTGCACTTT	Monocyte	-8.37422	3.71123	6	-9.56297	-3.86376	6	11.1403	11.1284	3	-2.70539	8.61881	4	11.1403	11.1284	5	-2.70539	8.61881	6	3.67927	-4.33486	6	-2.12219	-3.95566	6	7.95945	-4.25525	6	14.5522	1.55193	4
CACGGGTGGATAAG	Monocyte	-9.26376	2.65077	6	-9.27419	-2.55167	6	12.2609	10.4904	3	-3.82781	6.51349	4	12.2609	10.4904	5	-3.82781	6.51349	6	3.99944	-5.02935	6	-2.6691	-4.50185	6	9.7642	-3.71671	6	15.4985	-0.9119	4
CACGGGTGGTGTTG	Monocyte	-7.97176	6.44711	6	-9.17448	-6.99294	6	11.1392	11.0744	3	-2.67301	8.7983	4	11.1392	11.0744	5	-2.67301	8.7983	6	4.69361	-3.40307	6	-1.65148	-3.35233	6	10.2353	-3.68947	6	16.7016	-1.85049	4
CACTAACTAGAGAT	Monocyte	-6.81824	6.58999	6	-10.0037	-7.39101	6	9.60006	10.9268	3	-3.76039	9.68266	4	9.60006	10.9268	5	-3.76039	9.68266	6	2.85615	-2.86583	6	-1.66363	-2.14293	6	8.36991	-3.36952	6	15.6114	0.761285	4
CACTAACTTGCTCC	Monocyte	-8.15745	5.0947	6	-10.2361	-6.03544	6	11.3662	10.241	3	-3.32663	8.26692	4	11.3662	10.241	5	-3.32663	8.26692	6	1.98575	-2.44567	6	-1.78281	-2.79511	6	5.49708	-8.20277	6	11.6735	-1.89436	4
CACTAGGACCCTAC	Monocyte	-7.72535	5.95205	6	-9.60546	-6.1354	6	10.3835	9.78774	3	-4.12829	8.11182	4	10.3835	9.78774	5	-4.12829	8.11182	6	2.17389	-2.95379	6	-0.74214	-2.71308	6	2.09712	-10.4399	6	11.1462	-2.08263	4
CACTAGGATATTCC	Monocyte	-8.38797	5.48217	6	-9.02687	-6.45241	6	10.7287	10.8166	3	-2.8294	8.50599	4	10.7287	10.8166	5	-2.8294	8.50599	6	3.83393	-1.88837	6	-0.0704776	-3.66042	6	1.27937	-9.95719	6	11.2597	-6.4761	4
CACTATACCTTCTA	Monocyte	-7.65609	6.91565	6	-9.01376	-7.57251	6	9.75547	10.7139	3	-3.67687	9.02378	4	9.75547	10.7139	5	-3.67687	9.02378	6	2.87665	-2.47368	6	-0.359254	-3.8158	6	9.67431	-2.57817	6	15.8623	-1.02292	4
CACTCCGAGGTAGG	Monocyte	-8.3068	5.01382	6	-10.1482	-4.97502	6	10.4631	11.4564	3	-2.97906	8.72828	4	10.4631	11.4564	5	-2.97906	8.72828	6	3.50312	-1.64393	6	-0.995041	-3.43862	6	1.89971	-11.7873	6	11.0051	-3.92386	4
CACTCTCTCAGAGG	Monocyte	-9.32676	2.79074	6	-9.40784	-3.05859	6	12.4948	10.7818	3	-3.51791	6.94437	4	12.4948	10.7818	5	-3.51791	6.94437	6	2.6784	-4.79368	6	-2.47682	-3.5752	6	6.74469	-7.24519	6	10.3986	1.5605	4
CACTCTCTGGTATC	Monocyte	-8.84148	5.03179	6	-9.52912	-5.46209	6	11.1294	11.5804	3	-3.71285	8.41663	4	11.1294	11.5804	5	-3.71285	8.41663	6	4.05549	-3.20723	6	-2.74355	-4.64108	6	6.12194	-5.85613	6	10.8278	-1.30705	4
CACTGAGAAGTAGA	Monocyte	-7.36193	6.0733	6	-8.76058	-6.89391	6	10.3917	11.3825	3	-3.53662	8.51115	4	10.3917	11.3825	5	-3.53662	8.51115	6	2.92453	-2.67099	6	0.122169	-3.30337	6	13.5941	-1.12254	6	14.2551	-3.99718	4
CACTGAGACGTAAC	Monocyte	-7.9324	4.56758	6	-10.178	-6.11329	6	10.1906	10.3408	3	-3.15847	8.48283	4	10.1906	10.3408	5	-3.15847	8.48283	6	4.08824	-2.66712	6	-1.81131	-3.46753	6	13.712	-1.70903	6	13.8238	-5.11605	4
CACTGAGAGGAGGT	Monocyte	-9.05055	2.75092	6	-9.52148	-2.87566	6	11.9055	11.0986	3	-3.49521	7.30763	4	11.9055	11.0986	5	-3.49521	7.30763	6	3.79988	-4.9571	6	-2.44341	-4.9072	6	12.9826	-2.56056	6	16.3464	-3.1772	4
CACTGAGATACTCT	Monocyte	-8.59723	4.55705	6	-9.64614	-4.91609	6	10.6924	10.9476	3	-3.51876	8.34412	4	10.6924	10.9476	5	-3.51876	8.34412	6	3.24129	-1.71853	6	-1.58789	-3.03644	6	8.51409	-5.0564	6	12.3619	0.873546	4
CACTGCACCACTGA	Monocyte	-9.10099	4.85601	6	-8.93492	-5.57913	6	11.0936	11.2432	3	-3.72789	8.75263	4	11.0936	11.2432	5	-3.72789	8.75263	6	1.74348	-3.09236	6	-0.670985	-3.48331	6	1.56085	-10.7303	6	11.0441	-2.7349	4
CACTGCACGTCTTT	Monocyte	-9.08388	4.98024	6	-9.00441	-5.71504	6	10.8561	10.3325	3	-2.94056	9.1614	4	10.8561	10.3325	5	-2.94056	9.1614	6	1.93664	-3.38458	6	-1.52133	-3.14722	6	2.47723	-9.75391	6	11.1175	-3.46475	4
CACTTAACATCACG	Monocyte	-7.91353	6.36576	6	-10.4399	-6.11511	6	10.7306	10.7718	3	-2.80706	8.98942	4	10.7306	10.7718	5	-2.80706	8.98942	6	1.93581	-4.07706	6	-1.98899	-3.01015	6	3.47139	-9.66017	6	11.004	1.91653	4
CACTTATGAGTCGT	Monocyte	-9.19308	5.35152	6	-9.02891	-5.88437	6	10.3757	11.0339	3	-2.84727	8.43786	4	10.3757	11.0339	5	-2.84727	8.43786	6	2.63414	-2.28623	6	-0.998967	-4.10808	6	13.2455	-2.439	6	16.636	-2.95929	4
CACTTATGGATAGA	Monocyte	-7.49685	7.48687	6	-9.1364	-8.06783	6	9.89975	10.6817	3	-4.14302	9.01243	4	9.89975	10.6817	5	-4.14302	9.01243	6	4.11691	-3.4554	6	-0.320593	-3.55773	6	11.6919	-1.33548	6	15.5066	-1.5009	4
CACTTTGAATGTCG	Monocyte	-7.89981	7.56931	6	-8.88231	-7.76624	6	10.1007	11.1156	3	-3.88884	8.89747	4	10.1007	11.1156	5	-3.88884	8.89747	6	4.59903	-2.83276	6	-0.752592	-3.85347	6	8.87597	-6.32517	6	16.5695	1.70976	4
CACTTTGACGCAAT	Monocyte	-7.86922	6.12052	6	-8.93153	-6.20748	6	9.64941	10.7102	3	-3.41479	9.03333	4	9.64941	10.7102	5	-3.41479	9.03333	6	2.18243	-2.47947	6	-3.16705	-2.65457	6	12.3552	-3.35768	6	15.102	-3.85872	4
CACTTTGAGGGCAA	Monocyte	-9.547	3.34488	6	-9.11483	-3.67815	6	11.8072	11.3509	3	-3.01689	7.38689	4	11.8072	11.3509	5	-3.01689	7.38689	6	3.83871	-3.85593	6	-2.30455	-3.80013	6	5.93028	-6.85781	6	13.2493	2.57999	4
CACTTTGATCCAGA	Monocyte	-9.4993	1.40724	6	-9.1952	-1.74091	6	13.0068	10.5134	3	-3.97646	6.19198	4	13.0068	10.5134	5	-3.97646	6.19198	6	3.67578	-5.28679	6	-3.47113	-4.74142	6	5.50901	-9.5271	6	14.4446	3.17001	4
CAGACATGTCACCC	Monocyte	-7.04096	5.98853	6	-10.0082	-6.42696	6	10.6247	10.2503	3	-3.62151	8.61732	4	10.6247	10.2503	5	-3.62151	8.61732	6	3.25014	-2.73223	6	-2.25597	-2.97005	6	9.50205	-3.23782	6	16.4351	-0.367764	4
CAGACCCTAGCTCA	Monocyte	-7.13572	5.60026	6	-10.2646	-6.31964	6	9.91661	10.7437	3	-2.83955	9.04772	4	9.91661	10.7437	5	-2.83955	9.04772	6	3.02433	-3.98247	6	-1.57054	-2.17386	6	5.55651	-4.82246	6	10.8928	0.358647	4
CAGACCCTCCCGTT	Monocyte	-7.13559	7.04496	6	-10.099	-7.3974	6	10.2524	11.197	3	-4.29296	9.13909	4	10.2524	11.197	5	-4.29296	9.13909	6	3.20001	-1.60985	6	-2.15775	-2.82515	6	1.74905	-7.84167	6	11.9622	-2.88466	4
CAGACCCTGCATCA	Monocyte	-9.52632	3.58147	6	-8.49624	-4.94928	6	11.6571	11.2432	3	-3.61455	8.73648	4	11.6571	11.2432	5	-3.61455	8.73648	6	2.67714	-3.37428	6	-3.02613	-3.80941	6	2.51216	-12.0723	6	12.184	0.0952864	4
CAGACCCTTTTGGG	Monocyte	-8.45232	5.69156	6	-9.47627	-6.74154	6	10.4551	10.0675	3	-4.41637	8.80366	4	10.4551	10.0675	5	-4.41637	8.80366	6	3.29169	-1.6611	6	-0.462914	-2.49456	6	5.81194	-5.73495	6	12.8926	1.51807	4
CAGATCGATTTACC	Monocyte	-7.40504	7.23777	6	-10.0534	-7.82841	6	10.2673	10.2739	3	-3.58638	9.55099	4	10.2673	10.2739	5	-3.58638	9.55099	6	3.87628	-2.5093	6	-0.466618	-2.1508	6	3.75318	-7.61727	6	12.1454	1.75724	4
CAGATGACTACAGC	Monocyte	-8.60435	6.30363	6	-9.87657	-7.42565	6	11.5253	10.9486	3	-3.10459	9.06019	4	11.5253	10.9486	5	-3.10459	9.06019	6	2.85129	-1.45937	6	-1.30115	-2.35039	6	9.43504	-6.34528	6	17.0628	0.0320765	4
CAGCACCTGCTACA	Monocyte	-7.52264	7.53043	6	-9.43576	-7.72025	6	9.63192	11.2796	3	-3.94356	9.58262	4	9.63192	11.2796	5	-3.94356	9.58262	6	2.8508	-2.01969	6	-0.230946	-2.3315	6	3.24709	-6.36762	6	16.7125	-0.612903	4
CAGCACCTTATCGG	Monocyte	-8.13322	4.09481	6	-9.48776	-4.48333	6	10.0268	11.0664	3	-3.28869	7.64339	4	10.0268	11.0664	5	-3.28869	7.64339	6	2.99387	-3.75917	6	-1.61694	-3.05974	6	11.023	-2.37444	6	14.6856	1.84922	4
CAGCCTACCCTAAG	Monocyte	-7.48111	7.37002	6	-9.39146	-7.66091	6	10.6003	10.8314	3	-2.83121	8.78876	4	10.6003	10.8314	5	-2.83121	8.78876	6	4.29633	-2.61889	6	-0.556291	-2.61751	6	10.4951	-2.24944	6	15.3572	-3.74459	4
CAGCCTTGTGAAGA	Monocyte	-9.09404	2.20547	6	-9.28403	-2.38414	6	12.383	10.3586	3	-4.24371	6.90251	4	12.383	10.3586	5	-4.24371	6.90251	6	3.38402	-4.69157	6	-2.76322	-4.80284	6	9.61434	-6.35697	6	15.6182	2.06654	4
CAGCGGACCCCTCA	Monocyte	-7.95135	5.30464	6	-10.2798	-6.15916	6	10.8008	10.2679	3	-2.62591	8.7601	4	10.8008	10.2679	5	-2.62591	8.7601	6	2.73699	-3.30253	6	-1.4091	-3.65567	6	2.04047	-11.691	6	11.3024	-6.30557	4
CAGCGTCTAAGCCT	Monocyte	-9.48098	1.47606	6	-9.20228	-1.80275	6	12.9824	10.6965	3	-3.89679	6.32153	4	12.9824	10.6965	5	-3.89679	6.32153	6	3.87556	-5.40959	6	-2.94369	-5.01997	6	5.552	-9.42427	6	12.1267	2.33517	4
CAGCGTCTGGACGA	Monocyte	-8.13245	5.83797	6	-9.27539	-6.22711	6	10.1613	10.7915	3	-4.25595	8.76233	4	10.1613	10.7915	5	-4.25595	8.76233	6	3.6355	-3.92324	6	-0.208846	-3.81235	6	3.07867	-10.3364	6	11.3366	-5.38094	4
CAGCGTCTTGGCAT	Monocyte	-6.85925	7.03874	6	-9.78235	-7.6028	6	9.56135	10.0355	3	-3.49746	10.1031	4	9.56135	10.0355	5	-3.49746	10.1031	6	3.95522	-2.21436	6	-1.4411	-2.49439	6	3.19819	-5.91622	6	13.9559	-0.124304	4
CAGCTCACCGCAAT	Monocyte	-9.23824	2.71121	6	-8.91481	-3.22626	6	11.8586	11.1844	3	-3.27873	7.75739	4	11.8586	11.1844	5	-3.27873	7.75739	6	2.6657	-3.86531	6	-2.61162	-4.74016	6	8.91199	-5.52986	6	16.1371	-2.81702	4
CAGCTCACGCAGTT	Monocyte	-8.9084	6.25981	6	-8.56608	-6.53887	6	10.5402	10.9333	3	-2.73426	9.09964	4	10.5402	10.9333	5	-2.73426	9.09964	6	3.28943	-2.555	6	-0.816288	-2.81984	6	8.18772	-4.14056	6	13.9407	-4.17294	4
CAGGGCACGGTCTA	Monocyte	-8.38271	4.66554	6	-9.11031	-5.65784	6	10.5693	11.5642	3	-2.95686	7.89074	4	10.5693	11.5642	5	-2.95686	7.89074	6	3.44988	-4.98435	6	-0.312188	-3.94761	6	9.68007	-6.73258	6	17.0297	1.11546	4
CAGGGCACTCTTCA	Monocyte	1.9729	11.7905	3	4.1637	-11.99	1	0.748716	-3.84825	2	10.4306	14.9189	1	0.748716	-3.84825	3	10.4306	14.9189	3	13.8184	0.338021	3	13.6311	2.05922	1	-10.1239	-0.936906	5	15.3708	15.4771	5
CAGTCAGAAGATGA	Monocyte	-8.07328	3.9986	6	-9.66304	-4.11808	6	11.5909	11.0417	3	-4.58533	8.27321	4	11.5909	11.0417	5	-4.58533	8.27321	6	3.52191	-2.70979	6	-1.33778	-2.96644	6	10.0129	-5.14384	6	17.0727	-0.908148	4
CAGTGTGACAAGCT	Monocyte	-7.1922	6.66965	6	-9.9911	-7.00724	6	10.2378	11.4159	3	-2.76445	9.19354	4	10.2378	11.4159	5	-2.76445	9.19354	6	2.89849	-1.79016	6	-0.763089	-4.86985	6	8.62948	-5.11486	6	16.411	-3.63704	4
CAGTGTGAGTTGGT	Monocyte	-8.28842	4.45939	6	-9.38003	-4.87509	6	10.5214	11.1985	3	-3.0321	8.72765	4	10.5214	11.1985	5	-3.0321	8.72765	6	3.37689	-3.16598	6	-0.836693	-4.0659	6	14.3722	-1.35702	6	15.9752	-1.40333	4
CAGTTACTTTGTCT	Monocyte	-7.08579	5.7744	6	-9.66935	-6.30696	6	9.69985	10.3299	3	-4.08092	9.01615	4	9.69985	10.3299	5	-4.08092	9.01615	6	3.94681	-2.84813	6	-2.04919	-2.45783	6	13.3383	-2.11433	6	16.6779	-2.72101	4
CAGTTTACTCTATC	Monocyte	-8.27071	3.56056	6	-9.77445	-3.33142	6	10.6053	10.8149	3	-2.75547	7.85421	4	10.6053	10.8149	5	-2.75547	7.85421	6	3.63625	-4.40833	6	-2.96405	-4.35933	6	7.59399	-4.57773	6	14.8096	3.18848	4
CAGTTTACTGCCTC	Monocyte	-7.61171	4.35036	6	-10.1705	-5.05594	6	10.6946	10.77	3	-3.25026	9.25722	4	10.6946	10.77	5	-3.25026	9.25722	6	2.8093	-3.78114	6	-1.43124	-3.28695	6	14.0953	-1.47487	6	14.2598	-3.42042	4
CATAAAACAGAACA	Monocyte	-8.81465	4.07865	6	-9.41056	-4.19293	6	11.7741	11.3046	3	-3.70678	7.50882	4	11.7741	11.3046	5	-3.70678	7.50882	6	2.96749	-4.74359	6	-2.53859	-3.92997	6	6.92753	-8.28906	6	14.9586	0.535642	4
CATAAATGCGATAC	Monocyte	-9.2602	2.25389	6	-9.25566	-2.69099	6	11.98	10.623	3	-3.5411	6.8037	4	11.98	10.623	5	-3.5411	6.8037	6	3.85631	-4.10218	6	-3.42638	-4.07284	6	5.86861	-7.03049	6	14.9945	1.84127	4
CATAAATGGAAAGT	Monocyte	-8.94405	4.56252	6	-8.61898	-5.64698	6	10.9837	11.3273	3	-4.25865	8.44273	4	10.9837	11.3273	5	-4.25865	8.44273	6	2.58694	-1.69774	6	-1.73691	-3.94505	6	10.2517	-4.98036	6	16.9443	0.0830496	4
CATACTACGGACGA	Monocyte	-6.97986	6.25064	6	-9.34891	-7.37163	6	9.55072	10.7435	3	-3.17714	9.22097	4	9.55072	10.7435	5	-3.17714	9.22097	6	3.33427	-3.17918	6	-0.454344	-2.89028	6	5.19501	-4.82647	6	15.2664	-3.8075	4
CATACTTGGATACC	Monocyte	-6.89475	7.06268	6	-9.78323	-7.95582	6	9.79567	10.3375	3	-3.35793	9.71413	4	9.79567	10.3375	5	-3.35793	9.71413	6	4.3329	-1.88174	6	0.204886	-3.03514	6	13.4989	-1.54987	6	14.4553	-0.674635	4
CATAGTCTAACCGT	Monocyte	-8.52772	3.68376	6	-9.62557	-4.30392	6	10.7788	10.3749	3	-3.79911	8.17679	4	10.7788	10.3749	5	-3.79911	8.17679	6	3.94552	-3.62454	6	-1.18263	-5.00429	6	4.2874	-7.67554	6	10.5092	-0.237446	4
CATATAGATGACAC	Monocyte	-9.52687	0.810628	6	-8.89411	-1.78831	6	11.1546	2.46383	4	2.76148	-1.55204	3	11.1546	2.46383	4	2.76148	-1.55204	4	3.30558	-5.53568	6	-3.66477	-4.15511	6	2.72464	-12.22	6	16.049	-2.07149	4
CATCAACTCACTAG	Monocyte	-7.96427	4.9909	6	-9.53664	-5.52815	6	10.4936	11.2467	3	-3.65925	9.28611	4	10.4936	11.2467	5	-3.65925	9.28611	6	2.15654	-2.26396	6	-1.98512	-2.75607	6	5.19233	-7.8834	6	11.5177	1.99111	4
CATCAACTTTCAGG	Monocyte	-8.52313	6.50012	6	-8.81138	-6.982	6	10.1618	10.6339	3	-3.59355	8.90474	4	10.1618	10.6339	5	-3.59355	8.90474	6	3.14772	-3.13741	6	-2.58138	-4.11786	6	4.17152	-6.27976	6	13.1827	2.0988	4
CATCAGGAAGCGTT	Monocyte	-8.22098	5.46481	6	-9.95602	-5.53032	6	11.1968	10.2307	3	-4.47011	8.22732	4	11.1968	10.2307	5	-4.47011	8.22732	6	4.01818	-3.30793	6	-2.31433	-4.46388	6	2.17339	-11.1149	6	12.933	2.87971	4
CATCAGGACTCCAC	Monocyte	-9.30368	3.79107	6	-9.15065	-3.49597	6	11.4879	10.4501	3	-4.15432	7.44518	4	11.4879	10.4501	5	-4.15432	7.44518	6	3.00131	-4.23782	6	-2.50345	-3.09034	6	8.83913	-5.34895	6	15.6953	2.12392	4
CATCGGCTAACGGG	Monocyte	-7.78443	6.093	6	-9.62143	-6.10792	6	10.4565	11.0804	3	-2.97422	8.1224	4	10.4565	11.0804	5	-2.97422	8.1224	6	4.35336	-3.05286	6	-1.01604	-3.90773	6	10.8392	-3.57745	6	15.9033	-0.11283	4
CATCGGCTTTTGCT	Monocyte	-8.37566	4.13844	6	-9.96083	-4.60065	6	11.3705	11.0432	3	-3.9283	7.8844	4	11.3705	11.0432	5	-3.9283	7.8844	6	3.08964	-3.16674	6	-3.31157	-3.80249	6	7.1441	-6.30767	6	12.8287	2.75449	4
CATCTCCTGGGTGA	Monocyte	-6.91693	7.20946	6	-9.78979	-7.59903	6	9.73394	10.6448	3	-4.25426	9.52824	4	9.73394	10.6448	5	-4.25426	9.52824	6	3.45632	-3.36646	6	-0.0201303	-4.12861	6	7.52804	-5.04825	6	16.877	-0.77504	4
CATCTTGACTCGCT	Monocyte	-9.05717	4.09749	6	-9.75596	-4.87658	6	11.0007	10.7188	3	-2.75492	7.63561	4	11.0007	10.7188	5	-2.75492	7.63561	6	2.62222	-3.85243	6	-1.30644	-4.14694	6	10.8886	-3.90903	6	11.9787	-1.07596	4
CATCTTGATGAGGG	Monocyte	-7.92499	4.93242	6	-9.85552	-5.54975	6	9.6061	11.4837	3	-3.73002	8.08707	4	9.6061	11.4837	5	-3.73002	8.08707	6	3.24719	-2.58164	6	-1.20354	-2.89804	6	11.8807	-4.35058	6	14.2615	-4.77407	4
CATGCCACCTGTAG	Monocyte	-7.80878	6.35885	6	-9.50359	-6.47664	6	10.5848	11.1667	3	-3.02901	8.41691	4	10.5848	11.1667	5	-3.02901	8.41691	6	4.52177	-2.45079	6	-1.66994	-3.8625	6	8.11349	-5.576	6	14.5008	2.10693	4
CATGGATGACACTG	Monocyte	-8.26964	5.53379	6	-9.45763	-4.87177	6	10.0303	10.4119	3	-3.83999	8.49382	4	10.0303	10.4119	5	-3.83999	8.49382	6	4.65141	-2.63794	6	-0.783553	-3.47669	6	6.89279	-5.74092	6	15.6341	2.85601	4
CATGGATGCACTGA	Monocyte	-7.53921	7.39926	6	-9.4339	-7.78529	6	9.68937	10.3461	3	-3.51236	9.91758	4	9.68937	10.3461	5	-3.51236	9.91758	6	2.80692	-1.86852	6	-0.426713	-2.41496	6	1.26517	-8.72893	6	13.3144	3.67063	4
CATGGATGTCTAGG	Monocyte	-7.21681	7.31702	6	-9.8556	-7.54274	6	9.47781	10.198	3	-3.93577	9.34678	4	9.47781	10.198	5	-3.93577	9.34678	6	2.95051	-2.29736	6	-1.15117	-2.52136	6	10.3321	-3.23496	6	14.3179	2.16351	4
CATGGCCTCAACCA	Monocyte	-7.93428	7.15556	6	-9.8003	-7.83967	6	10.4183	10.8687	3	-3.58285	8.88287	4	10.4183	10.8687	5	-3.58285	8.88287	6	3.0556	-3.47051	6	-0.946841	-4.82285	6	2.48596	-6.67608	6	13.4947	1.93745	4
CATGTACTAGTCTG	Monocyte	-9.17717	3.67466	6	-9.04266	-3.74044	6	11.1487	9.94792	3	-4.05405	8.61347	4	11.1487	9.94792	5	-4.05405	8.61347	6	2.33646	-2.78906	6	-2.36762	-2.88455	6	12.3764	-2.12144	6	15.2918	-2.88326	4
CATGTACTGTGAGG	Monocyte	-7.83834	5.46518	6	-10.1833	-5.89645	6	10.6089	11.5259	3	-3.49778	8.21319	4	10.6089	11.5259	5	-3.49778	8.21319	6	2.64275	-2.80023	6	-2.05038	-3.73285	6	6.35605	-6.22688	6	16.2115	2.02969	4
CATGTTACCTCCAC	Monocyte	-8.05931	4.97472	6	-10.3099	-5.27304	6	10.8464	10.4117	3	-3.29621	8.47199	4	10.8464	10.4117	5	-3.29621	8.47199	6	3.44601	-3.24997	6	-2.38429	-2.92685	6	3.88763	-9.02765	6	12.3792	-0.0900193	4
CATTACACCCATAG	Monocyte	-7.02378	7.37059	6	-9.80783	-8.01984	6	9.6816	11.1013	3	-2.62241	9.62743	4	9.6816	11.1013	5	-2.62241	9.62743	6	3.33353	-3.08678	6	-1.04222	-2.39356	6	1.46523	-8.31131	6	13.0147	0.453385	4
CATTACACTACGAC	Monocyte	-9.21753	5.38268	6	-8.74291	-6.31591	6	9.92424	11.8891	3	-3.41113	8.84722	4	9.92424	11.8891	5	-3.41113	8.84722	6	2.41417	-3.59244	6	-1.54242	-2.14228	6	12.397	-1.42464	6	15.213	-3.31955	4
CATTAGCTAAGAAC	Monocyte	-7.9604	5.90626	6	-9.76604	-7.49638	6	9.53667	10.324	3	-3.25139	8.91	4	9.53667	10.324	5	-3.25139	8.91	6	4.24945	-2.5708	6	-0.296521	-3.24106	6	3.55384	-9.80801	6	13.0226	1.6546	4
CATTAGCTCAAAGA	Monocyte	-8.61285	5.7744	6	-9.70676	-6.29374	6	9.69071	10.3676	3	-4.11232	8.8781	4	9.69071	10.3676	5	-4.11232	8.8781	6	3.95117	-3.31323	6	-1.33706	-5.16553	6	8.10407	-5.92909	6	13.319	2.46348	4
CATTAGCTGCGTTA	Monocyte	-7.91774	7.06414	6	-9.14953	-7.76239	6	9.42576	11.0708	3	-3.68362	9.79308	4	9.42576	11.0708	5	-3.68362	9.79308	6	2.44205	-3.04121	6	-1.56271	-2.09696	6	1.95688	-7.94954	6	11.8863	-2.0077	4
CATTAGCTGTTCAG	Monocyte	-9.27452	3.37135	6	-9.18717	-3.81974	6	11.5076	11.2976	3	-3.02746	7.48448	4	11.5076	11.2976	5	-3.02746	7.48448	6	4.08621	-3.6677	6	-2.10528	-3.71964	6	12.1131	-3.30617	6	15.578	1.83551	4
CATTAGCTTCGATG	Monocyte	-7.35016	5.71708	6	-9.87285	-5.59034	6	9.87602	10.1828	3	-3.15218	9.35659	4	9.87602	10.1828	5	-3.15218	9.35659	6	3.62902	-2.26939	6	-0.39694	-3.9052	6	2.08514	-7.38705	6	11.4385	-0.651405	4
CATTGACTAAACGA	Monocyte	-8.29826	4.69263	6	-9.0444	-5.59836	6	10.2117	10.8304	3	-2.6966	9.24043	4	10.2117	10.8304	5	-2.6966	9.24043	6	3.34045	-4.55858	6	-0.673632	-2.78109	6	10.8304	-2.96317	6	16.1159	-1.72045	4
CATTGACTTAGACC	Monocyte	-7.02498	6.57742	6	-9.90332	-7.46657	6	9.80622	10.3796	3	-4.25356	9.17586	4	9.80622	10.3796	5	-4.25356	9.17586	6	3.47776	-4.05207	6	-0.893959	-1.94325	6	11.5671	-2.25904	6	15.0124	-4.12322	4
CATTGGGACGCCTT	Monocyte	-7.78967	5.57822	6	-8.90021	-5.43379	6	10.4856	11.2669	3	-3.42602	8.45633	4	10.4856	11.2669	5	-3.42602	8.45633	6	3.04328	-1.47311	6	-2.7022	-3.48428	6	5.90067	-6.74037	6	11.1531	2.06256	4
CATTGTACAGGCGA	Monocyte	-9.494	3.33808	6	-8.77674	-3.83	6	10.6282	10.7159	3	-3.62276	7.56634	4	10.6282	10.7159	5	-3.62276	7.56634	6	3.91248	-2.70876	6	-2.17945	-4.57227	6	14.2366	-1.68743	6	14.1987	-4.88427	4
CATTGTTGACGTTG	Monocyte	-7.26622	6.14268	6	-10.3936	-5.67241	6	10.2291	11.4446	3	-3.6383	8.98944	4	10.2291	11.4446	5	-3.6383	8.98944	6	1.79137	-4.04732	6	-0.835682	-2.27457	6	5.98949	-6.91077	6	15.6333	-1.09515	4
CATTTCGATTGTCT	Monocyte	-9.47609	1.67558	6	-9.07686	-2.14126	6	12.9141	10.7291	3	-3.81888	6.06051	4	12.9141	10.7291	5	-3.81888	6.06051	6	3.6734	-5.39587	6	-2.95723	-4.31537	6	5.55554	-9.35589	6	10.9252	2.09151	4
CATTTGTGAGAGTA	Monocyte	-7.58716	6.70163	6	-9.45615	-7.11491	6	10.316	11.8518	3	-2.54778	9.39463	4	10.316	11.8518	5	-2.54778	9.39463	6	4.05135	-1.92656	6	-0.205927	-2.87245	6	5.53653	-5.37882	6	11.4923	1.87475	4
CATTTGTGCAACTG	Monocyte	-8.9381	4.52924	6	-9.25639	-4.8037	6	11.0237	11.5085	3	-3.27664	8.23919	4	11.0237	11.5085	5	-3.27664	8.23919	6	3.83665	-3.70491	6	-1.61216	-3.5326	6	6.84093	-7.71803	6	11.5124	2.30581	4
CATTTGTGGTCATG	Monocyte	-7.95735	5.53751	6	-9.94049	-6.42918	6	10.2958	10.4653	3	-3.07422	8.67689	4	10.2958	10.4653	5	-3.07422	8.67689	6	1.76947	-4.00767	6	-1.19547	-4.19713	6	8.63505	-4.43192	6	14.4197	3.00541	4
CCAAAGTGACACAC	Monocyte	-8.65241	4.50688	6	-10.101	-4.20771	6	11.0898	10.0906	3	-4.35268	8.12952	4	11.0898	10.0906	5	-4.35268	8.12952	6	4.62195	-3.25271	6	-1.9461	-4.49768	6	12.7971	-1.42581	6	16.0849	-3.40739	4
CCAAGAACAGGTCT	Monocyte	-9.05989	2.72837	6	-9.39731	-2.48096	6	12.0936	11.026	3	-3.94023	6.46159	4	12.0936	11.026	5	-3.94023	6.46159	6	4.02583	-4.67603	6	-2.68759	-4.25207	6	6.02823	-8.57545	6	15.0009	1.47484	4
CCAATTTGCCTTGC	Monocyte	-8.59415	4.58407	6	-8.86304	-5.97928	6	10.6767	11.486	3	-3.08434	8.72415	4	10.6767	11.486	5	-3.08434	8.72415	6	3.05049	-3.1624	6	-0.928546	-4.54537	6	14.7781	-1.25807	6	13.9983	-4.86122	4
CCAATTTGTTCGCC	Monocyte	-8.71382	3.44746	6	-9.25599	-3.9864	6	10.502	9.6741	3	-4.10291	7.40712	4	10.502	9.6741	5	-4.10291	7.40712	6	3.58552	-4.54197	6	-2.5175	-3.07963	6	12.9432	-1.66586	6	15.6797	-2.24105	4
CCACCTGAAGGCGA	Monocyte	-8.65885	4.18927	6	-9.24506	-3.80899	6	10.7444	11.4264	3	-3.61244	8.26315	4	10.7444	11.4264	5	-3.61244	8.26315	6	3.22054	-3.12069	6	-1.2157	-4.63345	6	11.4591	-2.60662	6	16.9775	-2.72142	4
CCACCTGATAAGGA	Monocyte	-8.46695	3.91302	6	-9.43329	-3.88128	6	11.6754	10.8377	3	-3.26784	7.35368	4	11.6754	10.8377	5	-3.26784	7.35368	6	3.52387	-4.95042	6	-2.43183	-3.60604	6	10.2361	-2.99987	6	16.7096	-2.0917	4
CCACGGGACGCCTT	Monocyte	7.13178	0.329984	2	-0.230814	2.77773	1	-4.02338	6.72665	5	12.5582	5.24522	1	-4.02338	6.72665	2	12.5582	5.24522	7	11.776	9.83141	2	11.3055	4.00814	1	-4.07906	-6.0747	2	13.025	10.5083	5
CCACGGGATGCTCC	Monocyte	-7.86654	5.27652	6	-9.3384	-5.89064	6	10.1949	11.7307	3	-2.53874	8.5748	4	10.1949	11.7307	5	-2.53874	8.5748	6	3.92943	-1.58356	6	-0.77124	-3.91807	6	11.7851	-2.87874	6	14.3162	-3.64498	4
CCACTGACGAGGGT	Monocyte	-9.01094	4.12722	6	-9.4096	-4.09641	6	11.8567	10.3969	3	-3.78568	7.51463	4	11.8567	10.3969	5	-3.78568	7.51463	6	3.69381	-4.40098	6	-2.15821	-5.18	6	4.41707	-7.63648	6	12.4296	3.61628	4
CCACTGTGTTGGTG	Monocyte	-7.70532	7.00049	6	-9.22316	-7.44256	6	10.6517	11.8158	3	-2.44593	9.20583	4	10.6517	11.8158	5	-2.44593	9.20583	6	1.86961	-3.46955	6	-1.19851	-4.17355	6	4.11567	-8.68917	6	12.6132	3.4001	4
CCACTTCTGGTGTT	Monocyte	-7.07177	6.19509	6	-9.1027	-6.63262	6	11.3497	10.5699	3	-3.22516	7.68297	4	11.3497	10.5699	5	-3.22516	7.68297	6	1.78276	-3.52355	6	-0.139034	-4.38417	6	13.7865	-1.20788	6	16.2788	-3.72743	4
CCACTTCTTATCTC	Monocyte	-7.78747	6.06554	6	-9.68308	-6.46773	6	10.0426	10.49	3	-4.30754	8.59921	4	10.0426	10.49	5	-4.30754	8.59921	6	4.39728	-3.25747	6	-1.14506	-2.31772	6	7.16544	-5.09232	6	16.929	-0.702442	4
CCAGAAACTCGTGA	Monocyte	-8.52508	3.24233	6	-9.91179	-3.6281	6	11.4801	10.2788	3	-3.3119	7.50225	4	11.4801	10.2788	5	-3.3119	7.50225	6	2.08064	-4.10895	6	-1.58245	-5.268	6	13.8768	-2.0741	6	14.252	-5.23454	4
CCAGACCTCTGACA	Monocyte	-7.88411	6.59009	6	-9.01727	-6.97756	6	9.9018	10.7305	3	-3.78212	9.29134	4	9.9018	10.7305	5	-3.78212	9.29134	6	2.28935	-1.98962	6	-0.963077	-2.42025	6	6.74294	-7.27907	6	15.8986	-0.283498	4
CCAGACCTGCCATA	Monocyte	-7.79698	6.45886	6	-9.21323	-6.39535	6	10.3452	10.5928	3	-4.22561	8.73892	4	10.3452	10.5928	5	-4.22561	8.73892	6	3.53816	-3.97137	6	-1.76217	-1.92353	6	9.49075	-5.31451	6	16.8788	-0.0400791	4
CCAGCACTGGTTTG	Monocyte	-8.77019	4.91234	6	-8.77159	-5.30406	6	10.8341	10.781	3	-3.06487	8.55233	4	10.8341	10.781	5	-3.06487	8.55233	6	2.45283	-4.33218	6	-2.43128	-4.18823	6	10.3962	-5.61311	6	16.1161	-1.30516	4
CCAGCACTTAGACC	Monocyte	4.38653	9.03455	3	0.015916	-10.4512	4	-0.0196011	-2.55936	2	8.9498	15.8318	5	-0.0196011	-2.55936	3	8.9498	15.8318	3	10.9395	0.95948	3	10.785	7.52458	4	-10.4921	-0.44566	5	13.8153	9.9786	5
CCAGCGGACCTATT	Monocyte	-7.36387	4.94105	6	-10.1566	-5.61355	6	10.4625	11.4399	3	-3.93658	8.73591	4	10.4625	11.4399	5	-3.93658	8.73591	6	3.55529	-3.71689	6	-0.213334	-3.36411	6	5.56383	-8.69832	6	11.9432	-3.08788	4
CCAGCGGATCATTC	Monocyte	-7.1964	6.12329	6	-10.5143	-6.02662	6	10.4648	10.8843	3	-3.61216	9.24671	4	10.4648	10.8843	5	-3.61216	9.24671	6	1.98009	-2.23617	6	-0.998889	-4.20404	6	1.29686	-8.68247	6	11.7427	2.18409	4
CCAGCTACAGAAGT	Monocyte	-8.04051	7.12669	6	-8.85883	-7.13014	6	10.3735	11.4286	3	-3.2376	9.07944	4	10.3735	11.4286	5	-3.2376	9.07944	6	3.27001	-1.67297	6	-0.333703	-3.62223	6	7.86516	-4.84057	6	12.2408	1.19295	4
CCAGGTCTATCGGT	Monocyte	-7.06727	7.42618	6	-10.0007	-7.82482	6	9.74507	10.7742	3	-3.84609	9.61354	4	9.74507	10.7742	5	-3.84609	9.61354	6	3.24046	-3.46864	6	-0.65626	-4.52131	6	8.63096	-3.25587	6	15.1601	2.07996	4
CCAGGTCTCAATCG	Monocyte	-8.07058	6.2847	6	-9.06136	-6.56684	6	9.58166	10.4807	3	-3.99924	8.4067	4	9.58166	10.4807	5	-3.99924	8.4067	6	3.13244	-1.75868	6	-0.250971	-4.77157	6	6.44797	-5.48935	6	13.8939	-0.135456	4
CCAGTCACAGAATG	Monocyte	-9.25909	2.95752	6	-9.1775	-2.90168	6	12.0901	11.2562	3	-3.49145	7.48402	4	12.0901	11.2562	5	-3.49145	7.48402	6	3.54599	-4.46728	6	-2.72804	-4.42982	6	11.8919	-4.54738	6	15.5807	1.43053	4
CCAGTCACTAAGGA	Monocyte	-7.25023	6.82084	6	-9.83207	-7.36868	6	10.3393	10.5365	3	-2.88637	9.32227	4	10.3393	10.5365	5	-2.88637	9.32227	6	2.34052	-2.80312	6	-0.423138	-2.66741	6	4.51037	-4.97044	6	12.2014	0.72969	4
CCAGTCTGAGTCGT	Monocyte	-8.62662	6.14235	6	-10.1262	-5.16	6	9.5441	11.1053	3	-3.35875	9.53213	4	9.5441	11.1053	5	-3.35875	9.53213	6	2.91925	-3.21293	6	-2.98268	-2.88044	6	10.9006	-2.60891	6	16.411	-3.94384	4
CCAGTGCTCGGAGA	Monocyte	-7.97667	5.45742	6	-9.59302	-6.1271	6	11.3379	11.4302	3	-4.30993	8.91031	4	11.3379	11.4302	5	-4.30993	8.91031	6	4.30872	-3.79058	6	-0.641603	-5.40411	6	12.3074	-2.06259	6	14.9902	-3.5493	4
CCAGTGCTGCTAAC	Monocyte	-8.39185	4.46167	6	-9.34044	-5.12891	6	11.5566	11.213	3	-3.51764	8.79209	4	11.5566	11.213	5	-3.51764	8.79209	6	1.93182	-4.32179	6	-1.67719	-4.60512	6	10.3167	-4.42681	6	16.4133	0.0525984	4
CCATAGGATAGAAG	Monocyte	-7.90945	5.18205	6	-9.28401	-5.55294	6	10.8631	11.3532	3	-2.54164	8.64197	4	10.8631	11.3532	5	-2.54164	8.64197	6	4.1462	-2.76953	6	-2.72802	-2.60074	6	7.79776	-5.66544	6	12.2048	0.411194	4
CCATATACAGAAGT	Monocyte	-8.10963	5.42518	6	-8.9807	-5.76667	6	11.0809	10.9073	3	-2.84783	8.31092	4	11.0809	10.9073	5	-2.84783	8.31092	6	3.80781	-2.77186	6	-1.87322	-2.55635	6	11.1181	-2.84513	6	16.8326	-1.00444	4
CCATCCGAGAAGGC	Monocyte	-8.08767	4.45855	6	-10.2109	-4.91123	6	10.8459	9.9849	3	-4.20511	8.30112	4	10.8459	9.9849	5	-4.20511	8.30112	6	2.73387	-3.82026	6	-1.52049	-5.07083	6	6.40312	-8.34538	6	16.2891	-0.389515	4
CCATCGTGAAAAGC	Monocyte	-6.85476	6.0035	6	-10.4976	-5.77515	6	10.421	9.97866	3	-3.7052	9.44075	4	10.421	9.97866	5	-3.7052	9.44075	6	3.97587	-4.14107	6	-1.1238	-2.93472	6	13.5131	-1.31314	6	16.1194	0.200743	4
CCATCGTGCTCTCG	Monocyte	-8.92743	4.23108	6	-10.0387	-5.19192	6	11.8851	11.5689	3	-3.40413	8.61019	4	11.8851	11.5689	5	-3.40413	8.61019	6	2.74534	-4.30516	6	-1.30452	-2.77149	6	7.20176	-8.37143	6	14.2597	-4.39478	4
CCATCGTGTACTTC	Monocyte	-8.0214	5.14495	6	-9.58889	-5.9341	6	10.5237	11.4732	3	-3.82359	8.3137	4	10.5237	11.4732	5	-3.82359	8.3137	6	2.70358	-2.27405	6	-1.28793	-4.58577	6	4.34503	-8.84454	6	11.7071	-2.0306	4
CCATCGTGTGATGC	Monocyte	-7.61098	4.48778	6	-10.3676	-5.21775	6	10.4737	11.6589	3	-3.3915	8.26302	4	10.4737	11.6589	5	-3.3915	8.26302	6	4.02284	-2.6934	6	-1.39073	-4.85651	6	8.8024	-6.28965	6	14.3758	3.36021	4
CCATGCTGTAGAAG	Monocyte	-7.10524	7.10635	6	-10.1183	-7.75886	6	9.69976	10.5782	3	-3.31649	9.85733	4	9.69976	10.5782	5	-3.31649	9.85733	6	2.82817	-1.58598	6	-0.114573	-3.971	6	2.56279	-12.3265	6	11.2998	-6.46692	4
CCATTAACCGAATC	Monocyte	-8.47756	6.58187	6	-9.19029	-6.06841	6	10.4383	11.6082	3	-3.01513	8.12762	4	10.4383	11.6082	5	-3.01513	8.12762	6	2.34478	-4.08225	6	-1.64639	-2.31741	6	5.66027	-5.92772	6	11.0813	-0.71224	4
CCATTAACGCATCA	Monocyte	-8.68837	6.21703	6	-9.30724	-6.55039	6	9.98474	11.7242	3	-3.98749	8.93187	4	9.98474	11.7242	5	-3.98749	8.93187	6	2.38523	-2.1887	6	-1.60342	-3.40003	6	2.74333	-7.12564	6	11.1227	-4.25112	4
CCCAAAGAATCTTC	Monocyte	-7.43339	7.37354	6	-9.69666	-7.52796	6	10.4497	11.2132	3	-4.27878	8.85055	4	10.4497	11.2132	5	-4.27878	8.85055	6	2.74713	-2.29523	6	-0.574831	-3.4622	6	6.83547	-3.67735	6	15.6743	-0.223654	4
CCCAAAGACTTGCC	Monocyte	-7.8877	5.42206	6	-10.4512	-5.51281	6	9.88978	10.0222	3	-3.16565	8.49498	4	9.88978	10.0222	5	-3.16565	8.49498	6	4.35122	-3.59323	6	-2.05754	-2.39196	6	1.42794	-10.4375	6	10.4888	0.778261	4
CCCAACACCTTAGG	Monocyte	-6.82776	7.0853	6	-9.6714	-7.57069	6	9.94596	10.3068	3	-3.50488	9.80038	4	9.94596	10.3068	5	-3.50488	9.80038	6	3.18482	-1.76646	6	-0.0972694	-3.82246	6	9.26895	-2.8998	6	14.887	-3.51836	4
CCCAACACTCCAAG	Monocyte	-9.51048	1.14122	6	-9.04193	-1.56281	6	13.0518	10.5391	3	-3.69639	5.90425	4	13.0518	10.5391	5	-3.69639	5.90425	6	3.82785	-5.69026	6	-3.41303	-4.99686	6	6.40767	-9.15319	6	17.162	-0.176355	4
CCCAGACTTATCTC	Monocyte	-7.98212	3.61175	6	-10.0839	-3.90235	6	10.6695	9.95452	3	-4.43811	7.89608	4	10.6695	9.95452	5	-4.43811	7.89608	6	3.57487	-4.58036	6	-1.76657	-3.15836	6	12.1964	-3.28404	6	16.0597	1.0397	4
CCCAGTTGTGGTTG	Monocyte	-6.97893	6.47368	6	-9.74897	-5.98178	6	11.0714	11.305	3	-2.61863	9.02163	4	11.0714	11.305	5	-2.61863	9.02163	6	2.10144	-4.62359	6	-1.63084	-4.43236	6	11.6575	-2.40379	6	14.3326	-3.48687	4
CCCATGTGACACGT	Monocyte	-9.10806	2.25386	6	-9.24666	-2.90896	6	11.8793	10.8509	3	-3.67938	7.19491	4	11.8793	10.8509	5	-3.67938	7.19491	6	3.27652	-5.14662	6	-2.83919	-3.6246	6	6.9142	-7.88357	6	16.0368	0.595831	4
CCCATGTGTTGCGA	Monocyte	-7.24511	6.30401	6	-9.60368	-6.87271	6	10.1316	11.1697	3	-2.33322	8.71503	4	10.1316	11.1697	5	-2.33322	8.71503	6	3.40734	-3.01649	6	-0.600371	-4.02486	6	12.0722	-2.36758	6	14.6242	2.98419	4
CCCGGAGACCTAAG	Monocyte	-8.88178	4.38597	6	-9.00931	-4.59651	6	11.6764	11.738	3	-3.86529	7.4364	4	11.6764	11.738	5	-3.86529	7.4364	6	2.1541	-3.48778	6	-2.97171	-3.48457	6	7.2391	-7.0999	6	16.3228	0.66851	4
CCCGGAGACTAGAC	Monocyte	-9.26367	4.04403	6	-9.35229	-4.17149	6	11.5898	10.4735	3	-2.84096	7.40944	4	11.5898	10.4735	5	-2.84096	7.40944	6	2.83569	-3.88121	6	-1.91947	-3.91955	6	1.53555	-10.2545	6	11.6376	-0.64361	4
CCCTACGATCCTCG	Monocyte	-9.39043	1.94763	6	-9.30494	-2.18953	6	11.9746	10.9638	3	-3.58577	6.94468	4	11.9746	10.9638	5	-3.58577	6.94468	6	4.13247	-4.64992	6	-3.07598	-4.67697	6	11.0684	-4.34283	6	15.9095	-3.87424	4
CCCTGAACACGTTG	Monocyte	-7.75724	4.15738	6	-10.0557	-4.19352	6	10.7466	10.2618	3	-3.63843	7.86698	4	10.7466	10.2618	5	-3.63843	7.86698	6	3.70515	-4.04149	6	-0.859862	-4.17374	6	9.6028	-5.32679	6	14.7081	3.3601	4
CCCTTACTCGATAC	Monocyte	-8.64483	4.51682	6	-8.85694	-4.75742	6	11.9225	10.9743	3	-3.43185	7.27604	4	11.9225	10.9743	5	-3.43185	7.27604	6	3.49921	-3.16383	6	-0.813699	-5.48125	6	3.3834	-8.98738	6	15.9618	-2.91706	4
CCCTTACTGTGCTA	Monocyte	-9.23074	2.06528	6	-9.21333	-2.11664	6	12.4203	10.7255	3	-3.91805	6.53026	4	12.4203	10.7255	5	-3.91805	6.53026	6	3.22932	-4.14253	6	-2.69947	-4.83066	6	12.2751	-3.61872	6	15.5595	1.0414	4
CCGACACTCTTAGG	Monocyte	-6.94614	6.73905	6	-9.98691	-7.24928	6	10.107	11.5549	3	-2.81146	9.66349	4	10.107	11.5549	5	-2.81146	9.66349	6	3.00824	-1.93468	6	-1.27536	-3.12206	6	7.98025	-5.31607	6	12.6686	2.7396	4
CCGCGAGAGTTGAC	Monocyte	-7.98994	5.85484	6	-9.88917	-6.4669	6	10.6349	11.8946	3	-2.7196	9.29898	4	10.6349	11.8946	5	-2.7196	9.29898	6	2.62168	-2.25061	6	-0.586186	-4.50666	6	8.99434	-4.15427	6	12.4467	3.69484	4
CCGCTATGGCTGTA	Monocyte	-7.55632	6.39992	6	-9.4132	-7.07848	6	9.7286	10.3625	3	-3.25573	9.56286	4	9.7286	10.3625	5	-3.25573	9.56286	6	3.97955	-3.89506	6	-0.607795	-2.09703	6	5.12962	-6.32809	6	11.7003	-3.41748	4
CCGCTATGTTCAGG	Monocyte	-7.39893	6.78047	6	-8.85875	-6.70683	6	9.77012	10.7813	3	-3.16205	9.27585	4	9.77012	10.7813	5	-3.16205	9.27585	6	3.84121	-3.66294	6	-2.07154	-3.16026	6	5.11273	-5.21365	6	12.8359	0.972326	4
CCGGTACTCTTCTA	Monocyte	-8.54081	6.08055	6	-8.69226	-6.40697	6	10.6915	10.6949	3	-3.79773	8.42173	4	10.6915	10.6949	5	-3.79773	8.42173	6	2.80056	-3.09676	6	-2.72507	-4.47914	6	8.51215	-5.10627	6	16.4542	-2.32039	4
CCGTACACCACTGA	Monocyte	-8.51396	3.57151	6	-9.90317	-4.3709	6	11.1667	11.1975	3	-3.00236	8.29024	4	11.1667	11.1975	5	-3.00236	8.29024	6	3.27886	-2.51712	6	-1.78865	-2.96485	6	12.3435	-3.64441	6	15.5588	-0.959815	4
CCGTACACTCACGA	Monocyte	-8.24695	4.70823	6	-9.14269	-5.87276	6	10.7786	10.9511	3	-3.38256	8.07254	4	10.7786	10.9511	5	-3.38256	8.07254	6	2.08737	-2.74806	6	-0.597153	-4.94143	6	7.60291	-7.10661	6	13.1678	3.35102	4
CCTAAACTGTACCA	Monocyte	-7.62094	5.29514	6	-9.72792	-5.89856	6	10.6194	11.1867	3	-3.76866	8.74969	4	10.6194	11.1867	5	-3.76866	8.74969	6	3.91096	-2.67048	6	-1.55747	-3.65119	6	7.04233	-6.50578	6	12.0505	0.968402	4
CCTAGAGAAGATCC	Monocyte	-9.42329	3.03271	6	-8.96856	-3.64408	6	11.5694	11.3386	3	-3.22208	7.37042	4	11.5694	11.3386	5	-3.22208	7.37042	6	2.25966	-4.20074	6	-2.66137	-2.73334	6	11.3386	-3.38778	6	15.4554	-1.34765	4
CCTAGAGACTAAGC	Monocyte	-8.15506	5.36588	6	-8.97117	-6.22801	6	10.4876	11.9398	3	-2.69311	8.44526	4	10.4876	11.9398	5	-2.69311	8.44526	6	2.60438	-2.43839	6	0.0325149	-4.71803	6	11.702	-4.39484	6	12.8954	3.67926	4
CCTAGAGAGGTTAC	Monocyte	-9.26454	4.98663	6	-8.5167	-5.30821	6	11.1546	11.2646	3	-3.02499	8.13915	4	11.1546	11.2646	5	-3.02499	8.13915	6	3.91508	-2.51288	6	-2.60769	-3.42156	6	13.9014	-2.0586	6	16.2003	-1.7297	4
CCTATAACTTCACT	Monocyte	-8.1967	6.05085	6	-9.11419	-6.76428	6	10.2245	11.567	3	-3.25367	8.97541	4	10.2245	11.567	5	-3.25367	8.97541	6	4.46749	-2.68604	6	-1.14786	-4.76108	6	2.55258	-7.37849	6	16.2641	-0.433925	4
CCTATAACTTCTAC	Monocyte	-9.50945	0.94496	6	-8.98455	-1.51392	6	13.1226	10.568	3	-3.74382	5.81266	4	13.1226	10.568	5	-3.74382	5.81266	6	3.91135	-5.55215	6	-3.60084	-4.87911	6	5.5197	-9.62404	6	14.0749	2.19707	4
CCTATTGAAGAGAT	Monocyte	-7.60689	5.65035	6	-8.69109	-6.26969	6	9.61434	11.2607	3	-4.46272	8.6602	4	9.61434	11.2607	5	-4.46272	8.6602	6	3.8934	-2.93207	6	-1.49055	-1.86841	6	8.89777	-2.59786	6	16.2219	-0.2994	4
CCTATTGAGGTTCA	Monocyte	-7.85747	5.49663	6	-9.88379	-5.56111	6	9.7567	11.1422	3	-3.35716	9.05643	4	9.7567	11.1422	5	-3.35716	9.05643	6	3.60311	-2.85889	6	-1.53214	-5.18969	6	13.0323	-1.62474	6	15.0114	-5.60635	4
CCTCTACTACCAAC	Monocyte	-8.25664	4.29256	6	-10.0508	-4.56821	6	11.3119	10.9427	3	-4.37349	8.53304	4	11.3119	10.9427	5	-4.37349	8.53304	6	3.84191	-3.71633	6	-1.75237	-4.59379	6	6.14881	-6.75469	6	13.2876	1.54627	4
CCTCTACTGAAAGT	Monocyte	-8.82683	3.83399	6	-9.55618	-3.934	6	11.3404	10.424	3	-3.54328	7.40095	4	11.3404	10.424	5	-3.54328	7.40095	6	4.26638	-2.03836	6	-2.56917	-3.17813	6	3.27054	-7.69406	6	11.1838	-5.1217	4
CCTCTACTGTGCAT	Monocyte	-8.46783	6.61257	6	-8.65433	-6.35002	6	9.81259	11.5553	3	-3.22371	9.69233	4	9.81259	11.5553	5	-3.22371	9.69233	6	2.68371	-2.83576	6	-1.36919	-2.59477	6	10.1292	-4.37714	6	15.7461	-3.79648	4
CCTCTACTTGGTCA	Monocyte	-8.61944	4.39962	6	-10.0762	-5.06173	6	10.7149	11.5685	3	-2.85794	8.17417	4	10.7149	11.5685	5	-2.85794	8.17417	6	2.80394	-3.00918	6	-2.26513	-2.70987	6	5.5094	-7.93869	6	11.5335	-0.180363	4
CCTGACTGGTACAC	Monocyte	-9.18239	2.99593	6	-9.39291	-2.95969	6	12.385	10.5212	3	-4.18418	7.2045	4	12.385	10.5212	5	-4.18418	7.2045	6	4.19146	-3.15127	6	-2.25717	-5.36208	6	4.54205	-9.15433	6	11.5542	0.0326086	4
CCTGCAACCATGCA	Monocyte	-8.00782	7.3571	6	-9.50839	-7.84469	6	10.0834	10.9497	3	-2.95319	9.50359	4	10.0834	10.9497	5	-2.95319	9.50359	6	2.40606	-2.40937	6	-0.181765	-2.99427	6	2.11706	-9.50159	6	11.0098	-4.78975	4
CCTGCAACGGATTC	Monocyte	-8.98004	4.298	6	-9.35937	-4.57799	6	10.7203	10.0302	3	-3.15099	7.80176	4	10.7203	10.0302	5	-3.15099	7.80176	6	3.79069	-3.23025	6	-1.61337	-4.89623	6	9.7364	-4.48816	6	16.9542	-0.134285	4
CCTGCAACTTCCAT	Monocyte	-8.74302	6.45895	6	-8.53624	-6.58833	6	10.2036	11.4584	3	-2.82695	8.13748	4	10.2036	11.4584	5	-2.82695	8.13748	6	3.34832	-3.38024	6	-0.484036	-5.11843	6	10.9634	-1.63904	6	14.0385	-4.71424	4
CCTGGACTATTCGG	Monocyte	-8.05391	6.28554	6	-9.5357	-6.88702	6	10.1691	11.3755	3	-2.99086	7.97312	4	10.1691	11.3755	5	-2.99086	7.97312	6	2.72994	-3.34187	6	-1.25632	-3.4187	6	5.0103	-8.23475	6	11.3763	-0.994387	4
CCTGGACTCCCTTG	Monocyte	-6.74569	6.98387	6	-9.78137	-7.52106	6	10.0374	10.5827	3	-3.97872	9.95961	4	10.0374	10.5827	5	-3.97872	9.95961	6	3.50819	-4.21896	6	-0.133687	-3.91748	6	5.91597	-4.99774	6	16.2446	-1.2779	4
CCTTAATGTATGCG	Monocyte	-9.16867	4.02267	6	-9.49175	-4.05668	6	11.8357	11.0578	3	-2.58545	7.82649	4	11.8357	11.0578	5	-2.58545	7.82649	6	3.96345	-3.93737	6	-2.56007	-4.09545	6	7.14463	-8.40211	6	14.2358	2.54547	4
CCTTCACTAACCTG	Monocyte	-7.21131	6.63768	6	-9.43343	-7.70475	6	10.0714	10.3522	3	-3.07022	9.00064	4	10.0714	10.3522	5	-3.07022	9.00064	6	4.36856	-2.64423	6	-1.89885	-4.14423	6	11.1071	-1.63857	6	15.8035	-1.66076	4
CCTTCACTGCGAGA	Monocyte	-8.68985	6.1339	6	-8.73513	-5.94534	6	11.1791	11.8342	3	-3.33673	9.04025	4	11.1791	11.8342	5	-3.33673	9.04025	6	3.15748	-1.91227	6	-1.33515	-2.23603	6	1.51742	-10.731	6	11.1772	-3.15126	4
CCTTCACTTATGCG	Monocyte	-7.55544	7.35976	6	-8.75544	-7.23308	6	9.59727	11.3506	3	-3.82802	9.71319	4	9.59727	11.3506	5	-3.82802	9.71319	6	3.29783	-1.21282	6	-0.725942	-1.85848	6	12.5038	-1.19929	6	14.2317	-3.41252	4
CCTTTAGAATGTGC	Monocyte	-8.53099	3.41326	6	-9.36869	-3.64449	6	11.9755	10.0774	3	-4.28446	7.59868	4	11.9755	10.0774	5	-4.28446	7.59868	6	4.36844	-4.44026	6	-2.53708	-5.08725	6	11.6335	-3.52803	6	15.5438	-2.33218	4
CCTTTAGACCTGAA	Monocyte	-7.17655	6.54822	6	-10.0799	-7.01226	6	9.9779	10.1474	3	-4.15229	9.48823	4	9.9779	10.1474	5	-4.15229	9.48823	6	4.30964	-3.97418	6	-1.24919	-3.00717	6	8.54422	-7.27192	6	15.9924	2.18673	4
CGAACATGATGACC	Monocyte	-8.71755	3.03874	6	-9.61697	-2.9967	6	11.787	10.1886	3	-4.10123	6.89739	4	11.787	10.1886	5	-4.10123	6.89739	6	2.79959	-4.352	6	-1.81056	-5.02022	6	4.90205	-8.85539	6	10.9016	0.997212	4
CGAAGACTCTGGAT	Monocyte	-7.45979	4.57027	6	-10.5271	-5.13732	6	10.664	11.1145	3	-4.10718	8.47257	4	10.664	11.1145	5	-4.10718	8.47257	6	3.32153	-3.01507	6	-1.93244	-2.73309	6	11.4653	-3.19126	6	16.0468	-2.58342	4
CGAAGACTGTCCTC	Monocyte	-8.83338	6.24053	6	-9.25724	-6.76865	6	9.80321	11.5756	3	-3.79438	9.48099	4	9.80321	11.5756	5	-3.79438	9.48099	6	1.59564	-3.83163	6	-0.933616	-2.73412	6	10.1372	-2.35659	6	16.2708	-1.51287	4
CGAAGACTTGCCCT	Monocyte	-9.34545	3.00035	6	-9.30029	-3.04297	6	11.8923	10.5613	3	-3.2735	7.0369	4	11.8923	10.5613	5	-3.2735	7.0369	6	4.16455	-4.33299	6	-2.69509	-3.81477	6	2.30939	-9.35792	6	11.0062	-4.35471	4
CGAAGGGAGGTTTG	Monocyte	-7.63922	6.74356	6	-9.19456	-6.53157	6	9.90144	10.1332	3	-3.82142	8.75372	4	9.90144	10.1332	5	-3.82142	8.75372	6	1.90701	-3.21499	6	-0.498124	-3.78861	6	1.38066	-10.3169	6	11.2716	-2.92741	4
CGAATCGATGCGTA	Monocyte	-7.99471	5.7235	6	-9.65478	-5.63803	6	10.3727	10.6831	3	-3.74957	9.25832	4	10.3727	10.6831	5	-3.74957	9.25832	6	2.51135	-2.48453	6	-0.276582	-3.00619	6	3.61607	-9.32466	6	13.1506	2.96221	4
CGACAAACCGACAT	Monocyte	-6.81911	6.88	6	-10.1218	-7.85509	6	9.30144	11.1198	3	-4.04908	9.57242	4	9.30144	11.1198	5	-4.04908	9.57242	6	2.90828	-3.72465	6	-0.276276	-3.43643	6	11.8002	-1.38603	6	15.2794	0.724622	4
CGACCACTAACAGA	Monocyte	-8.80198	4.4386	6	-9.25073	-5.76121	6	11.317	11.3575	3	-3.66795	8.5472	4	11.317	11.3575	5	-3.66795	8.5472	6	4.06826	-2.32285	6	-2.36877	-2.35117	6	4.28208	-8.90478	6	13.8723	2.82604	4
CGACCACTCCATGA	Monocyte	-8.98339	5.67919	6	-9.69132	-6.36586	6	10.0445	10.8	3	-3.98743	8.29518	4	10.0445	10.8	5	-3.98743	8.29518	6	2.64982	-4.34479	6	-3.10692	-3.27598	6	5.56229	-5.23675	6	14.8197	2.56011	4
CGACCACTTGTGCA	Monocyte	-8.89992	5.67638	6	-9.15049	-5.36073	6	10.8228	10.494	3	-3.26318	8.0617	4	10.8228	10.494	5	-3.26318	8.0617	6	3.70393	-1.55495	6	-0.620741	-4.91297	6	1.68938	-10.986	6	11.8356	-0.602998	4
CGACCTACGGACAG	Monocyte	-7.59541	5.32357	6	-10.0658	-6.35884	6	11.3504	11.8383	3	-3.42928	8.38571	4	11.3504	11.8383	5	-3.42928	8.38571	6	3.57599	-2.12374	6	-1.74746	-3.38461	6	10.3777	-6.1042	6	12.2396	-0.174555	4
CGACCTTGAAACGA	Monocyte	-8.28829	3.65068	6	-9.65809	-4.57431	6	11.6019	11.1296	3	-3.69958	7.69657	4	11.6019	11.1296	5	-3.69958	7.69657	6	2.82216	-3.102	6	-1.76537	-3.87311	6	12.8401	-2.66497	6	15.6705	0.839777	4
CGACCTTGAGAAGT	Monocyte	-7.16464	6.52782	6	-8.6979	-6.19009	6	9.49914	10.7983	3	-2.87107	9.19839	4	9.49914	10.7983	5	-2.87107	9.19839	6	2.90669	-2.46372	6	-0.752319	-2.84683	6	14.397	-1.21291	6	14.0015	-4.97994	4
CGACGTCTGGCGAA	Monocyte	-8.48725	6.34137	6	-8.48526	-6.35404	6	10.0077	11.4449	3	-2.84667	9.13852	4	10.0077	11.4449	5	-2.84667	9.13852	6	2.10445	-2.18128	6	-0.258964	-3.37605	6	7.07791	-5.08564	6	16.1362	2.38919	4
CGAGAACTACTCAG	Monocyte	-7.67929	6.42626	6	-10.0745	-5.48187	6	10.2243	10.5659	3	-2.6795	8.50229	4	10.2243	10.5659	5	-2.6795	8.50229	6	4.45021	-2.5282	6	-2.0894	-2.16913	6	8.11117	-6.59914	6	15.9887	1.08623	4
CGAGAACTTTCTGT	Monocyte	-7.65698	6.29233	6	-9.77787	-6.07224	6	10.4653	9.94129	3	-2.95661	8.92475	4	10.4653	9.94129	5	-2.95661	8.92475	6	4.35333	-2.45835	6	-0.473802	-4.23249	6	4.18968	-5.21613	6	12.2212	-0.914666	4
CGAGATTGTCCTAT	Monocyte	-9.07653	2.90991	6	-9.09518	-3.06269	6	11.588	11.2189	3	-3.30657	7.26049	4	11.588	11.2189	5	-3.30657	7.26049	6	2.40922	-2.89997	6	-3.25814	-4.10096	6	11.4557	-3.71557	6	15.889	-1.38841	4
CGAGCCGAGTCACA	Monocyte	-8.21779	5.63632	6	-9.44945	-5.24384	6	10.3215	11.0834	3	-3.84845	9.03906	4	10.3215	11.0834	5	-3.84845	9.03906	6	2.98045	-2.39038	6	-2.70518	-3.43931	6	1.50672	-10.5463	6	11.5013	-4.34739	4
CGAGGGCTCTCCCA	Monocyte	-7.55177	7.32526	6	-10.0558	-7.85684	6	9.81477	10.3128	3	-3.06562	8.99908	4	9.81477	10.3128	5	-3.06562	8.99908	6	4.84043	-3.12597	6	-0.510283	-2.75084	6	1.82366	-11.9808	6	11.2751	0.418637	4
CGAGGGCTGTAAAG	Monocyte	-7.92741	3.93915	6	-10.2399	-4.77472	6	10.5701	10.7177	3	-3.6224	8.3689	4	10.5701	10.7177	5	-3.6224	8.3689	6	3.45803	-3.84084	6	-1.56127	-3.51427	6	10.4886	-2.31429	6	11.5879	0.0618131	4
CGATAGACAGGTTC	Monocyte	-9.23154	3.36816	6	-8.79687	-4.49374	6	11.7241	10.8037	3	-3.12743	7.76797	4	11.7241	10.8037	5	-3.12743	7.76797	6	3.37512	-4.63149	6	-2.57804	-4.85409	6	6.36724	-6.74562	6	17.1623	-0.170514	4
CGATCAGAGGTCTA	Monocyte	-8.83053	5.14694	6	-9.1042	-4.96757	6	11.163	11.2963	3	-2.47651	7.99929	4	11.163	11.2963	5	-2.47651	7.99929	6	1.67971	-3.30958	6	-1.62913	-4.40091	6	9.4058	-6.14635	6	15.4924	0.793167	4
CGATCAGATATGGC	Monocyte	-7.83564	5.16189	6	-9.9303	-6.44207	6	10.7389	10.0449	3	-3.79109	7.80131	4	10.7389	10.0449	5	-3.79109	7.80131	6	1.47886	-3.46961	6	-0.233896	-3.81198	6	5.22436	-7.7932	6	15.9358	2.34913	4
CGATCCACCGTACA	Monocyte	-7.39175	5.75838	6	-9.897	-5.88996	6	10.5164	11.0828	3	-3.28079	8.40382	4	10.5164	11.0828	5	-3.28079	8.40382	6	2.28907	-2.42005	6	-1.01407	-3.37066	6	6.76022	-7.90532	6	12.1032	-2.28523	4
CGATCCACTGTCCC	Monocyte	-9.18357	3.31087	6	-9.41946	-4.13979	6	11.0478	10.8662	3	-3.22715	7.89517	4	11.0478	10.8662	5	-3.22715	7.89517	6	2.07917	-3.06664	6	-2.145	-3.95229	6	11.119	-4.26589	6	16.7761	1.4454	4
CGCAAATGCACCAA	Monocyte	-8.84124	6.01801	6	-8.71365	-6.08795	6	10.2835	10.6921	3	-3.41363	8.56167	4	10.2835	10.6921	5	-3.41363	8.56167	6	2.78409	-3.4515	6	-2.00331	-2.05198	6	1.3915	-10.4488	6	10.9573	-4.12185	4
CGCAAATGGACGGA	Monocyte	-7.32898	7.3322	6	-9.23362	-7.94925	6	9.57263	11.068	3	-3.16503	8.90018	4	9.57263	11.068	5	-3.16503	8.90018	6	2.44242	-3.61255	6	-1.87604	-1.7809	6	14.6255	-1.32875	6	14.9105	-5.48501	4
CGCAACCTAGGGTG	Monocyte	-7.9942	5.00363	6	-9.64262	-5.35172	6	10.3961	10.861	3	-3.82569	8.66383	4	10.3961	10.861	5	-3.82569	8.66383	6	3.66823	-3.1518	6	-1.21888	-4.03423	6	9.71742	-5.01646	6	17.1433	-2.22665	4
CGCAACCTGTCTTT	Monocyte	-8.04192	7.10431	6	-9.58224	-7.81997	6	10.389	11.7102	3	-2.88503	9.46431	4	10.389	11.7102	5	-2.88503	9.46431	6	2.066	-2.84719	6	-0.573687	-2.30738	6	3.01849	-6.25588	6	13.4112	3.20812	4
CGCACGGAACGGGA	Monocyte	-7.0973	6.7031	6	-9.67214	-7.184	6	9.2835	10.394	3	-3.65858	9.60447	4	9.2835	10.394	5	-3.65858	9.60447	6	3.46468	-2.59567	6	0.212589	-3.61226	6	5.14954	-4.66866	6	15.8576	2.30389	4
CGCACTACAAGGGC	Monocyte	-9.12101	5.5391	6	-8.34669	-6.22423	6	10.7467	11.4792	3	-3.43962	8.21543	4	10.7467	11.4792	5	-3.43962	8.21543	6	3.55944	-2.05302	6	-0.423126	-2.92444	6	3.00194	-6.93844	6	16.3788	-2.58793	4
CGCACTACAGTACC	Monocyte	-9.31555	4.72004	6	-8.45798	-5.12214	6	10.9686	11.6079	3	-3.58658	8.29218	4	10.9686	11.6079	5	-3.58658	8.29218	6	4.8229	-3.87958	6	-2.40027	-3.7188	6	13.141	-1.51417	6	17.4683	0.0428836	4
CGCACTACTTGGCA	Monocyte	-7.8625	6.10929	6	-9.80479	-7.02323	6	10.8034	11.9679	3	-3.08314	8.55077	4	10.8034	11.9679	5	-3.08314	8.55077	6	3.15435	-2.58817	6	-0.568185	-4.79027	6	4.77403	-9.41335	6	12.7607	1.20209	4
CGCACTTGAAGTGA	Monocyte	-7.39584	6.94399	6	-9.46534	-6.77894	6	10.5603	9.91912	3	-3.28299	9.30817	4	10.5603	9.91912	5	-3.28299	9.30817	6	3.28125	-1.45084	6	0.236157	-2.97825	6	2.68384	-6.36231	6	16.6313	-3.48165	4
CGCACTTGCTGTTT	Monocyte	-8.56532	6.34238	6	-8.86644	-7.28115	6	10.1972	11.5944	3	-2.35319	8.982	4	10.1972	11.5944	5	-2.35319	8.982	6	2.32545	-3.19216	6	-1.84264	-1.87663	6	3.27284	-7.29325	6	16.7664	0.590235	4
CGCAGGACACACCA	Monocyte	-8.82658	3.33202	6	-9.58798	-3.38617	6	11.6954	10.7697	3	-3.53606	7.44054	4	11.6954	10.7697	5	-3.53606	7.44054	6	3.28848	-3.93104	6	-2.93158	-4.57131	6	8.8765	-6.56052	6	16.6749	-1.19136	4
CGCAGGACAGTCTG	Monocyte	-8.16738	5.44188	6	-9.88428	-5.86953	6	11.4101	10.8669	3	-4.37852	8.51616	4	11.4101	10.8669	5	-4.37852	8.51616	6	3.31987	-4.01224	6	-2.68723	-3.51235	6	4.88692	-7.64099	6	11.8188	0.235244	4
CGCAGGTGGTACCA	Monocyte	-8.62554	6.02104	6	-9.10894	-5.96074	6	11.4289	10.929	3	-3.38165	7.99381	4	11.4289	10.929	5	-3.38165	7.99381	6	3.79034	-3.56792	6	-1.87546	-4.66541	6	2.61358	-12.3101	6	11.2385	-6.49882	4
CGCCGAGAGGTTTG	Monocyte	-9.2028	3.52419	6	-9.64616	-3.74867	6	11.7291	11.0862	3	-4.0532	7.3381	4	11.7291	11.0862	5	-4.0532	7.3381	6	4.21638	-3.39311	6	-2.33056	-4.80489	6	1.99777	-11.9869	6	11.4655	-4.96962	4
CGCCTAACCAGGAG	Monocyte	-7.99976	5.23006	6	-9.39919	-5.59816	6	11.0918	10.8791	3	-2.77545	9.28989	4	11.0918	10.8791	5	-2.77545	9.28989	6	4.15742	-4.50353	6	-1.34024	-1.96852	6	10.5616	-2.95655	6	14.1268	2.58121	4
CGCGAGACCTGTTT	Monocyte	-7.4362	6.82017	6	-9.57045	-6.57653	6	11.484	10.5434	3	-2.85407	8.69108	4	11.484	10.5434	5	-2.85407	8.69108	6	4.05449	-3.47146	6	-0.546544	-4.00587	6	6.37074	-4.04565	6	10.8281	0.444549	4
CGCGGATGCACTAG	Monocyte	-7.26191	6.21832	6	-9.09732	-6.71961	6	10.3394	11.2298	3	-2.69765	8.91645	4	10.3394	11.2298	5	-2.69765	8.91645	6	2.26226	-2.04907	6	-0.970775	-3.47881	6	5.35117	-5.42989	6	13.3242	2.5375	4
CGCTAAGAACCACA	Monocyte	-8.86569	5.96389	6	-8.58122	-6.65127	6	10.4254	10.3828	3	-3.02034	8.01993	4	10.4254	10.3828	5	-3.02034	8.01993	6	3.43257	-3.22869	6	-1.8093	-2.6571	6	8.70038	-2.95168	6	13.2674	2.12893	4
CGCTAAGACATCAG	Monocyte	-9.31058	4.98437	6	-8.47042	-5.20743	6	10.5776	11.8386	3	-3.52151	7.95724	4	10.5776	11.8386	5	-3.52151	7.95724	6	3.09803	-2.11127	6	-3.33899	-3.06503	6	10.4716	-5.60276	6	14.605	-3.60836	4
CGCTAAGATCGACA	Monocyte	-6.92304	6.37153	6	-10.3963	-6.38577	6	10.0808	11.1381	3	-3.27582	8.92689	4	10.0808	11.1381	5	-3.27582	8.92689	6	3.3751	-2.40354	6	-0.873888	-2.88662	6	11.3389	-3.64804	6	15.3838	-3.06784	4
CGCTACACACACGT	Monocyte	-9.42699	2.0067	6	-9.23289	-2.44566	6	12.4376	10.5361	3	-3.38417	6.93975	4	12.4376	10.5361	5	-3.38417	6.93975	6	2.39211	-4.3816	6	-3.23844	-4.01063	6	9.27215	-6.72001	6	16.1726	-1.48689	4
CGCTACACCTTACT	Monocyte	-7.54643	4.95634	6	-10.3707	-6.2214	6	10.5721	10.7496	3	-3.73635	8.61665	4	10.5721	10.7496	5	-3.73635	8.61665	6	2.65502	-3.37468	6	-0.441776	-4.38077	6	3.01874	-8.77279	6	11.748	2.05772	4
CGCTACACTGAACC	Monocyte	-8.08971	7.07317	6	-9.12339	-7.53598	6	10.4723	11.1172	3	-2.5953	9.12922	4	10.4723	11.1172	5	-2.5953	9.12922	6	2.9563	-2.07098	6	-0.5701	-3.40866	6	2.78134	-8.88375	6	16.5153	1.59668	4
CGCTACTGGGTGTT	Monocyte	7.2317	1.02062	2	-0.467532	4.13601	1	-3.94088	7.48365	5	13.0922	5.6566	1	-3.94088	7.48365	2	13.0922	5.6566	7	10.5262	8.19323	2	12.152	1.20789	1	-0.661683	-6.10693	2	3.23707	15.5619	6
CGCTCATGATACCG	Monocyte	-6.83297	7.32357	6	-10.1255	-7.97278	6	10.1249	10.4618	3	-3.29415	9.36833	4	10.1249	10.4618	5	-3.29415	9.36833	6	1.9022	-2.14759	6	-0.322219	-2.26474	6	7.40812	-4.63432	6	13.145	-0.171886	4
CGGACCGAACGTAC	Monocyte	-8.05065	6.76902	6	-9.24337	-6.54733	6	10.5954	11.6075	3	-2.80536	8.30816	4	10.5954	11.6075	5	-2.80536	8.30816	6	2.63757	-4.5779	6	-0.525569	-4.40953	6	5.26717	-5.41862	6	16.2434	-3.7965	4
CGGACCGAACTTTC	Monocyte	-8.75561	4.73292	6	-8.66725	-5.3479	6	10.8461	11.5713	3	-3.08899	8.19716	4	10.8461	11.5713	5	-3.08899	8.19716	6	2.85942	-4.08461	6	-2.62822	-2.55784	6	7.94823	-5.09002	6	12.0458	-0.279338	4
CGGACCGAGGACAG	Monocyte	-9.09837	2.66493	6	-9.43153	-2.76772	6	12.2266	10.8741	3	-3.22799	6.84953	4	12.2266	10.8741	5	-3.22799	6.84953	6	2.99295	-5.03237	6	-2.03327	-4.8477	6	3.9951	-9.56183	6	11.3114	-3.53363	4
CGGACCGATCCTGC	Monocyte	-7.82934	6.83293	6	-8.78462	-6.85169	6	9.7697	10.2846	3	-4.03049	8.95737	4	9.7697	10.2846	5	-4.03049	8.95737	6	3.15437	-2.22844	6	-1.19871	-2.28794	6	1.59486	-11.7492	6	11.6781	-3.92817	4
CGGAGGCTCAGTCA	Monocyte	-7.61087	5.32598	6	-8.92516	-6.41904	6	10.9527	10.009	3	-4.08381	8.84301	4	10.9527	10.009	5	-4.08381	8.84301	6	4.50715	-3.33456	6	-1.95349	-3.684	6	4.14791	-8.48991	6	10.742	-1.77548	4
CGGAGGCTCGCTAA	Monocyte	-8.12052	6.3411	6	-8.97992	-6.29072	6	9.59964	10.9208	3	-3.44061	9.55474	4	9.59964	10.9208	5	-3.44061	9.55474	6	3.53231	-4.65496	6	-0.957066	-2.25837	6	4.58148	-7.6588	6	12.9191	1.06587	4
CGGAGGCTGACTAC	Monocyte	-8.50437	6.23666	6	-9.40912	-6.89791	6	10.8371	11.4362	3	-2.66751	8.35165	4	10.8371	11.4362	5	-2.66751	8.35165	6	2.96099	-2.62018	6	-1.53042	-2.30858	6	4.53446	-6.27545	6	10.5958	-1.61592	4
CGGATAACAGAATG	Monocyte	-9.14388	2.31573	6	-9.33501	-2.3258	6	12.2031	10.561	3	-3.92039	6.58689	4	12.2031	10.561	5	-3.92039	6.58689	6	3.83752	-4.70399	6	-2.78941	-5.29137	6	11.5229	-4.2007	6	15.3603	-3.0317	4
CGGCATCTAGAAGT	Monocyte	-7.82077	7.04266	6	-9.06909	-7.2937	6	10.1236	10.4	3	-3.20166	9.78664	4	10.1236	10.4	5	-3.20166	9.78664	6	2.09864	-2.34889	6	-0.107541	-2.45479	6	4.2802	-7.6516	6	10.9355	-5.13914	4
CGGCATCTGAGACG	Monocyte	-7.45889	6.3697	6	-10.0351	-7.31001	6	10.8542	9.90999	3	-3.28676	9.10854	4	10.8542	9.90999	5	-3.28676	9.10854	6	3.59497	-3.25279	6	0.0924577	-3.85151	6	5.79599	-5.6959	6	11.8894	1.36909	4
CGGCATCTGCTGTA	Monocyte	-8.58583	3.60267	6	-9.75662	-3.517	6	11.5608	11.1033	3	-3.40092	8.00928	4	11.5608	11.1033	5	-3.40092	8.00928	6	4.78237	-3.21578	6	-2.24212	-2.7067	6	8.1077	-7.10643	6	17.2929	-1.06973	4
CGGCCAGACGAATC	Monocyte	-9.16014	3.03259	6	-8.83706	-3.22991	6	12.1224	10.6615	3	-3.51046	7.07287	4	12.1224	10.6615	5	-3.51046	7.07287	6	4.19145	-5.05673	6	-1.90005	-4.50103	6	3.45929	-10.2271	6	10.4391	-0.31747	4
CGGCGAACCCAAGT	Monocyte	-9.19222	4.33716	6	-8.54691	-4.91204	6	11.3305	11.2711	3	-2.49579	7.94776	4	11.3305	11.2711	5	-2.49579	7.94776	6	2.7742	-4.59504	6	-2.20735	-4.10749	6	7.10256	-5.62321	6	13.7338	3.51736	4
CGGCGATGAAGATG	Monocyte	-8.72343	4.64846	6	-9.64297	-5.25148	6	11.0896	11.3648	3	-4.25393	7.70884	4	11.0896	11.3648	5	-4.25393	7.70884	6	3.66061	-3.25337	6	-2.53785	-3.81351	6	7.55015	-7.44801	6	11.9967	-2.97382	4
CGGCGATGTGCAGT	Monocyte	-9.13641	4.27214	6	-8.98329	-4.18552	6	11.7266	11.2777	3	-3.15638	7.34923	4	11.7266	11.2777	5	-3.15638	7.34923	6	2.84003	-3.93902	6	-2.99333	-4.39949	6	5.46562	-7.55813	6	16.4009	1.95363	4
CGGCGATGTTACCT	Monocyte	-8.54839	6.56412	6	-9.53135	-7.9426	6	10.3896	10.7578	3	-3.5412	8.41593	4	10.3896	10.7578	5	-3.5412	8.41593	6	2.61631	-2.37779	6	-0.110872	-3.9952	6	8.52321	-3.27958	6	15.5248	1.89859	4
CGGGACTGATCGGT	Monocyte	-7.54072	4.69346	6	-10.1475	-5.26526	6	10.531	10.2792	3	-4.30123	8.84183	4	10.531	10.2792	5	-4.30123	8.84183	6	3.08719	-3.14419	6	-0.510939	-3.51114	6	2.02965	-10.7014	6	10.2941	-1.2357	4
CGGGCATGGATAGA	Monocyte	-7.60404	4.63171	6	-10.2704	-5.22075	6	10.3736	10.2374	3	-3.87309	8.63446	4	10.3736	10.2374	5	-3.87309	8.63446	6	3.09946	-1.68765	6	-2.13419	-3.28861	6	9.42631	-5.14456	6	11.2764	-0.101791	4
CGGTAAACCCCGTT	Monocyte	-8.25888	5.09223	6	-9.69744	-5.03176	6	10.6399	10.7808	3	-2.99724	8.21073	4	10.6399	10.7808	5	-2.99724	8.21073	6	4.5115	-3.52183	6	-0.805971	-3.81092	6	8.83865	-2.8468	6	15.9549	-2.46791	4
CGGTAAACGGCAAG	Monocyte	-8.73563	4.28065	6	-9.07818	-5.27178	6	11.2503	10.1124	3	-3.44251	7.84821	4	11.2503	10.1124	5	-3.44251	7.84821	6	3.29137	-4.17631	6	-2.05881	-3.07508	6	13.2653	-2.19989	6	15.2807	-3.84576	4
CGGTAAACTGCCTC	Monocyte	-7.58781	6.61461	6	-9.90199	-6.88882	6	9.22147	10.8188	3	-3.0329	9.83429	4	9.22147	10.8188	5	-3.0329	9.83429	6	2.64009	-3.64845	6	-0.20678	-3.02046	6	13.9851	-1.21357	6	14.3164	-3.68274	4
CGGTCACTGTTACG	Monocyte	-8.42448	6.14048	6	-8.81262	-6.97682	6	10.0972	11.1156	3	-3.40644	8.92676	4	10.0972	11.1156	5	-3.40644	8.92676	6	3.03345	-3.94431	6	-0.580853	-5.16363	6	5.33979	-6.90132	6	13.245	3.66756	4
CGGTCACTTCACGA	Monocyte	-9.34167	2.88237	6	-9.20365	-3.06015	6	11.9985	10.7859	3	-4.13185	7.30988	4	11.9985	10.7859	5	-4.13185	7.30988	6	3.99391	-3.40768	6	-2.54579	-3.93058	6	5.63706	-5.63425	6	10.9373	0.907573	4
CGTACCTGCTACCC	Monocyte	-8.44855	5.15604	6	-8.75235	-6.64601	6	9.90156	10.6144	3	-3.68664	9.99166	4	9.90156	10.6144	5	-3.68664	9.99166	6	2.64907	-3.20335	6	-1.17184	-3.94344	6	3.28499	-10.3177	6	13.4609	3.24492	4
CGTACCTGGACGGA	Monocyte	-8.36096	3.7578	6	-9.7035	-3.30418	6	11.4081	10.6346	3	-3.23286	7.27137	4	11.4081	10.6346	5	-3.23286	7.27137	6	3.21805	-2.42118	6	-2.57876	-3.19263	6	7.44482	-5.24105	6	15.7692	-1.60457	4
CGTAGCCTGTGCAT	Monocyte	-9.08692	3.38368	6	-9.12541	-3.84478	6	11.5295	10.0573	3	-3.35707	7.05116	4	11.5295	10.0573	5	-3.35707	7.05116	6	1.78737	-3.34453	6	-3.16135	-3.97794	6	11.1914	-5.02636	6	14.5623	1.97327	4
CGTCAAGAATGTGC	Monocyte	-7.63549	7.02916	6	-9.16857	-7.21783	6	11.0234	10.7612	3	-3.85355	9.46463	4	11.0234	10.7612	5	-3.85355	9.46463	6	2.11365	-3.13103	6	-0.590818	-2.27285	6	2.58797	-12.3149	6	11.2784	-6.52133	4
CGTCAAGAGGGACA	Monocyte	-9.3779	4.81342	6	-8.93641	-5.512	6	11.1425	11.4664	3	-3.18053	8.7507	4	11.1425	11.4664	5	-3.18053	8.7507	6	3.11551	-3.84536	6	-1.90638	-4.25387	6	5.61465	-7.45749	6	11.8982	3.595	4
CGTCCAACAAAGTG	Monocyte	-9.15458	2.20809	6	-9.37048	-2.19236	6	12.3747	10.297	3	-4.04786	6.82714	4	12.3747	10.297	5	-4.04786	6.82714	6	3.68053	-4.63453	6	-2.35076	-5.30182	6	12.6772	-3.52639	6	14.2111	-3.50616	4
CGTCCAACACCACA	Monocyte	-9.0737	4.36764	6	-8.61198	-4.61814	6	11.2378	10.6987	3	-3.37399	7.776	4	11.2378	10.6987	5	-3.37399	7.776	6	3.07051	-1.72318	6	-0.360442	-4.01623	6	11.1688	-3.49125	6	15.9603	-2.06323	4
CGTCCAACTCGTTT	Monocyte	-8.10618	3.87928	6	-10.1049	-4.14039	6	11.4291	9.96471	3	-4.42555	7.93476	4	11.4291	9.96471	5	-4.42555	7.93476	6	4.2468	-4.39151	6	-2.58689	-3.5583	6	4.40806	-6.69535	6	11.7195	2.21042	4
CGTCCATGGGGTGA	Monocyte	-9.24384	2.44441	6	-9.29063	-2.6711	6	12.1675	10.82	3	-3.3212	7.22287	4	12.1675	10.82	5	-3.3212	7.22287	6	3.1149	-4.0572	6	-2.84027	-4.53424	6	9.72105	-5.00462	6	14.4087	-4.17717	4
CGTGAAACAAGGCG	Monocyte	-9.21279	3.3187	6	-9.35476	-3.2541	6	11.8888	10.9437	3	-3.33797	7.11165	4	11.8888	10.9437	5	-3.33797	7.11165	6	3.33497	-3.16777	6	-2.90938	-4.09519	6	5.47113	-8.13901	6	15.5934	1.84787	4
CGTGAAACATGCCA	Monocyte	-8.2225	4.51697	6	-9.5796	-5.29668	6	10.6777	10.3434	3	-2.85631	9.35914	4	10.6777	10.3434	5	-2.85631	9.35914	6	5.0377	-2.98101	6	-1.4042	-2.13392	6	9.09385	-4.07391	6	16.3466	-3.16661	4
CGTGAAACCACTTT	Monocyte	-7.53695	5.21918	6	-10.4802	-5.15833	6	10.6989	11.0262	3	-3.44034	8.11318	4	10.6989	11.0262	5	-3.44034	8.11318	6	2.39985	-3.40551	6	-2.4282	-4.86193	6	2.72735	-10.4718	6	15.6141	-1.10567	4
CGTGAAACTGAAGA	Monocyte	-9.20211	3.2181	6	-9.02503	-3.2912	6	11.7539	10.6278	3	-3.15519	7.28952	4	11.7539	10.6278	5	-3.15519	7.28952	6	3.60562	-2.48063	6	-2.63411	-3.70008	6	7.31858	-7.30759	6	13.4856	2.57189	4
CGTGAATGAGATCC	Monocyte	-7.55508	6.85499	6	-9.12188	-7.20152	6	9.67484	10.7717	3	-3.82709	9.58758	4	9.67484	10.7717	5	-3.82709	9.58758	6	3.69081	-2.22991	6	-0.408761	-2.91638	6	1.22613	-9.89567	6	11.3411	-5.17337	4
CGTGCACTCACAAC	Monocyte	-7.28427	6.51951	6	-9.48011	-6.71327	6	10.0132	10.755	3	-3.69593	8.83662	4	10.0132	10.755	5	-3.69593	8.83662	6	3.342	-2.77506	6	-0.425735	-4.21895	6	10.3561	-3.56943	6	14.2543	-5.01459	4
CGTGCACTCCGTTC	Monocyte	-7.90959	6.00343	6	-9.25424	-6.8016	6	10.4581	11.6469	3	-2.63576	9.20532	4	10.4581	11.6469	5	-2.63576	9.20532	6	2.63054	-3.52673	6	-1.15944	-3.27522	6	7.73808	-3.38926	6	10.732	1.06747	4
CGTGTAGACCGTAA	Monocyte	4.41585	9.10998	3	0.116412	-10.0687	4	0.123633	-2.60009	2	9.21282	15.4397	5	0.123633	-2.60009	3	9.21282	15.4397	3	11.2301	0.559528	3	11.0978	8.57385	4	-10.6776	-0.437514	5	17.9179	8.48279	5
CGTGTAGAGGACTT	Monocyte	-8.71967	6.40501	6	-9.21863	-6.43148	6	10.0505	10.7908	3	-4.25806	8.97375	4	10.0505	10.7908	5	-4.25806	8.97375	6	2.16757	-2.27826	6	-0.0163896	-4.02686	6	11.251	-2.59641	6	14.2979	-3.83861	4
CGTTAACTTTGAGC	Monocyte	-8.17104	4.99093	6	-9.3211	-6.1178	6	10.7764	10.9076	3	-3.98462	8.27355	4	10.7764	10.9076	5	-3.98462	8.27355	6	1.80503	-2.60379	6	-2.09264	-4.56167	6	2.25876	-8.04878	6	11.9715	-1.30234	4
CGTTATACAATCGC	Monocyte	-8.95623	4.28797	6	-9.85226	-4.90743	6	10.9242	10.8409	3	-4.13289	8.01821	4	10.9242	10.8409	5	-4.13289	8.01821	6	3.66579	-4.18029	6	-1.69021	-2.76001	6	1.71313	-11.8571	6	10.8819	-2.92656	4
CGTTATACTCGCTC	Monocyte	-9.2787	4.13506	6	-9.05109	-4.74191	6	10.9885	11.3546	3	-3.68723	8.14688	4	10.9885	11.3546	5	-3.68723	8.14688	6	2.85781	-2.3414	6	-1.01447	-4.61474	6	8.05507	-5.96938	6	16.7978	1.44466	4
CTAAACCTCAACTG	Monocyte	-9.58072	3.46017	6	-9.17318	-3.89849	6	11.9584	11.2511	3	-3.27883	7.53888	4	11.9584	11.2511	5	-3.27883	7.53888	6	2.36202	-3.14863	6	-2.41454	-3.50774	6	2.10712	-9.06712	6	10.6297	-1.91752	4
CTAAACCTCATGGT	Monocyte	-8.08765	5.18018	6	-9.86081	-5.31836	6	10.4597	10.6288	3	-3.31173	8.9693	4	10.4597	10.6288	5	-3.31173	8.9693	6	2.88599	-3.17003	6	-0.921408	-2.62	6	11.9025	-2.29401	6	16.1062	-3.69913	4
CTAAACCTCTGCAA	Monocyte	-9.51045	1.28013	6	-9.10834	-1.61916	6	12.9575	10.6862	3	-3.91323	6.07405	4	12.9575	10.6862	5	-3.91323	6.07405	6	3.83996	-5.35071	6	-3.19215	-4.91391	6	6.42912	-9.00322	6	15.1822	1.57113	4
CTAAACCTTTTCGT	Monocyte	-8.17119	4.89604	6	-9.9235	-5.30462	6	10.772	11.3374	3	-3.37571	8.88837	4	10.772	11.3374	5	-3.37571	8.88837	6	2.51314	-3.94687	6	-2.48112	-2.64744	6	14.5148	-1.39164	6	15.03	-5.5228	4
CTAACACTAACTGC	Monocyte	-7.1542	6.49545	6	-9.48335	-7.50148	6	10.3137	10.0169	3	-3.84323	9.23868	4	10.3137	10.0169	5	-3.84323	9.23868	6	4.38976	-4.23516	6	-0.836084	-4.11743	6	4.34626	-6.77656	6	11.5844	-1.76721	4
CTAACACTTAACGC	Monocyte	-7.94047	5.68638	6	-9.28304	-5.98985	6	10.9795	11.7605	3	-3.29522	8.78577	4	10.9795	11.7605	5	-3.29522	8.78577	6	1.52161	-4.12223	6	-2.31006	-4.17677	6	11.2636	-4.10317	6	16.5641	1.8005	4
CTAACGGACCTTTA	Monocyte	-8.96122	5.46566	6	-8.7306	-6.53384	6	10.6882	11.2198	3	-2.90273	8.93912	4	10.6882	11.2198	5	-2.90273	8.93912	6	1.56074	-2.96153	6	-1.0874	-4.7983	6	8.11053	-4.87308	6	14.6065	3.46513	4
CTAACGGACTTGGA	Monocyte	-8.44307	6.87499	6	-9.01488	-7.40504	6	10.915	10.6576	3	-3.63265	8.07113	4	10.915	10.6576	5	-3.63265	8.07113	6	2.63064	-2.76788	6	-0.240705	-4.61488	6	14.5626	-1.4189	6	14.0266	-5.07444	4
CTAACGGAGCAGTT	Monocyte	-7.62259	6.68749	6	-9.54957	-7.08543	6	9.77176	10.0979	3	-3.70963	9.04662	4	9.77176	10.0979	5	-3.70963	9.04662	6	3.82058	-3.14181	6	-0.638201	-3.94074	6	7.26555	-4.4386	6	15.5142	-1.48852	4
CTAACTACATTCTC	Monocyte	-9.24801	2.47828	6	-9.10493	-3.16495	6	12.3568	11.1649	3	-3.84586	7.15461	4	12.3568	11.1649	5	-3.84586	7.15461	6	3.73341	-4.62734	6	-2.73461	-3.95654	6	11.723	-4.25672	6	14.2041	2.89981	4
CTAACTACTGTCGA	Monocyte	-7.63575	7.26971	6	-9.75279	-7.67125	6	10.5044	10.1308	3	-3.73383	9.30903	4	10.5044	10.1308	5	-3.73383	9.30903	6	3.81243	-1.57826	6	-0.288384	-3.54499	6	3.38376	-6.17293	6	11.4547	-0.531068	4
CTAAGGTGACCACA	Monocyte	-9.45519	3.11206	6	-9.00733	-3.28438	6	11.6396	10.6118	3	-2.86253	7.22689	4	11.6396	10.6118	5	-2.86253	7.22689	6	4.34424	-3.90466	6	-2.12373	-5.27391	6	4.12095	-7.07454	6	17.1774	-0.496307	4
CTAAGGTGAGCGTT	Monocyte	-9.26548	5.05631	6	-8.81536	-5.56317	6	9.7936	11.1999	3	-3.04352	8.09923	4	9.7936	11.1999	5	-3.04352	8.09923	6	2.48206	-2.99098	6	-1.7179	-3.99356	6	4.15238	-5.49849	6	11.8114	-0.416311	4
CTAAGGTGCCTTCG	Monocyte	-8.03033	6.69904	6	-9.386	-7.2565	6	10.5146	11.5243	3	-3.21709	9.21278	4	10.5146	11.5243	5	-3.21709	9.21278	6	3.33493	-1.63509	6	-1.08562	-3.73405	6	5.59163	-7.8427	6	16.4178	1.1653	4
CTAATAGATTAGGC	Monocyte	-9.10792	3.35929	6	-9.07666	-3.3217	6	12.056	10.5888	3	-3.10301	7.30952	4	12.056	10.5888	5	-3.10301	7.30952	6	2.40138	-4.29976	6	-3.29004	-3.85662	6	4.5818	-5.6841	6	14.904	1.16965	4
CTAATGCTCGCATA	Monocyte	-7.55598	6.29974	6	-10.0471	-6.75243	6	10.4692	11.5583	3	-4.04055	9.22866	4	10.4692	11.5583	5	-4.04055	9.22866	6	3.95936	-1.81835	6	-1.71813	-1.93918	6	10.897	-1.74482	6	17.0876	0.0891658	4
CTACAACTAGCATC	Monocyte	-7.89195	6.90076	6	-8.81261	-7.27447	6	10.4815	10.3549	3	-3.47773	8.76434	4	10.4815	10.3549	5	-3.47773	8.76434	6	3.13862	-2.23093	6	0.0138809	-3.14523	6	1.41953	-10.5868	6	10.4308	-0.000275899	4
CTACCTCTTGCTCC	Monocyte	-8.19323	6.9911	6	-9.63727	-7.80255	6	10.2678	10.7845	3	-3.77585	9.53657	4	10.2678	10.7845	5	-3.77585	9.53657	6	1.65854	-2.12928	6	-0.0197895	-3.10744	6	9.2211	-3.78888	6	15.6005	-1.6928	4
CTACGCACATCTTC	Monocyte	-8.74332	4.16554	6	-9.02811	-5.96493	6	10.6521	10.726	3	-3.80405	8.30829	4	10.6521	10.726	5	-3.80405	8.30829	6	3.80595	-1.92927	6	-0.805326	-4.88075	6	12.6673	-1.85503	6	16.9989	-2.91195	4
CTACGCACGGGATG	Monocyte	-6.97048	7.04728	6	-9.80417	-7.69638	6	9.87679	11.4032	3	-2.88699	9.20874	4	9.87679	11.4032	5	-2.88699	9.20874	6	4.48913	-2.94581	6	-0.836306	-2.54653	6	7.5434	-4.19478	6	12.8953	1.1509	4
CTACGGCTAGAAGT	Monocyte	-7.7123	5.51306	6	-10.3006	-5.50509	6	10.3037	11.6633	3	-3.58326	7.93927	4	10.3037	11.6633	5	-3.58326	7.93927	6	2.1143	-2.64267	6	-0.465307	-4.36096	6	4.42247	-7.38703	6	13.2171	1.77999	4
CTACTATGACGTTG	Monocyte	-8.88985	4.74073	6	-8.84917	-5.27508	6	11.0661	10.249	3	-3.10013	8.2273	4	11.0661	10.249	5	-3.10013	8.2273	6	2.65266	-1.88873	6	-0.531705	-4.53728	6	3.87509	-8.31977	6	16.5366	1.78881	4
CTACTATGCCGTAA	Monocyte	-8.58461	4.36723	6	-9.74947	-5.11205	6	10.4564	10.3298	3	-3.75516	8.6211	4	10.4564	10.3298	5	-3.75516	8.6211	6	2.55728	-2.05851	6	-0.27672	-3.46893	6	9.98119	-6.37272	6	15.4276	0.985981	4
CTAGAGACTAGCCA	Monocyte	-8.28345	6.37083	6	-9.16797	-6.54101	6	10.6757	10.7773	3	-3.78005	9.5277	4	10.6757	10.7773	5	-3.78005	9.5277	6	1.73351	-3.50693	6	-0.37706	-4.92251	6	3.36352	-9.50844	6	11.6824	0.477747	4
CTAGATCTCGAACT	Monocyte	-9.35202	3.61497	6	-8.86698	-4.10208	6	11.4921	11.2963	3	-3.73996	8.69871	4	11.4921	11.2963	5	-3.73996	8.69871	6	3.86447	-3.38164	6	-2.13911	-3.28388	6	11.4542	-1.52148	6	17.0669	-2.61349	4
CTAGATCTCTGGAT	Monocyte	-7.73398	4.50942	6	-9.85838	-5.0029	6	10.8814	10.4541	3	-3.20984	8.72683	4	10.8814	10.4541	5	-3.20984	8.72683	6	3.19994	-4.69627	6	-1.50132	-2.49307	6	10.2335	-3.27963	6	15.9397	-3.67317	4
CTAGATCTGCAGAG	Monocyte	-8.15338	5.64839	6	-10.0495	-7.02149	6	10.2124	11.3678	3	-2.47296	9.07148	4	10.2124	11.3678	5	-2.47296	9.07148	6	2.63214	-2.04933	6	-1.14389	-2.09315	6	2.95938	-6.39829	6	13.4774	3.34255	4
CTAGGCCTCCAGTA	Monocyte	-8.59467	6.54178	6	-8.91395	-7.16432	6	10.386	10.8581	3	-3.00612	9.00473	4	10.386	10.8581	5	-3.00612	9.00473	6	3.72579	-3.67823	6	-1.80042	-4.06847	6	8.1121	-5.51361	6	16.6277	0.528886	4
CTAGGCCTCCCTCA	Monocyte	7.08589	0.951289	2	-0.193351	4.25097	1	-4.28672	7.42348	5	12.5493	5.19289	1	-4.28672	7.42348	2	12.5493	5.19289	7	10.5395	9.36409	2	10.1411	1.37504	1	-4.80398	-5.83887	2	3.9398	16.3243	6
CTAGGCCTCTCAGA	Monocyte	-7.92344	5.91029	6	-9.52744	-6.36964	6	10.8458	10.1956	3	-3.38383	8.68561	4	10.8458	10.1956	5	-3.38383	8.68561	6	2.16674	-3.12962	6	-0.390557	-2.54463	6	5.31818	-7.83714	6	15.4488	1.21929	4
CTAGGTGATGAGCT	Monocyte	-7.04901	7.26228	6	-10.0441	-7.90807	6	10.683	10.3812	3	-2.83661	9.40541	4	10.683	10.3812	5	-2.83661	9.40541	6	3.32404	-4.34916	6	-2.02892	-2.25487	6	3.7835	-6.14021	6	11.8397	2.37282	4
CTAGTTACCCTAAG	Monocyte	-8.33165	4.83938	6	-10.1497	-4.74887	6	10.8375	10.5674	3	-3.67737	8.74183	4	10.8375	10.5674	5	-3.67737	8.74183	6	1.68407	-2.96615	6	-2.85639	-4.12944	6	3.64122	-9.9177	6	10.4148	1.38531	4
CTAGTTTGGATAAG	Monocyte	-8.71641	6.14336	6	-8.81043	-5.81691	6	9.83966	11.0523	3	-2.5924	8.5679	4	9.83966	11.0523	5	-2.5924	8.5679	6	4.03712	-3.68149	6	-2.42652	-4.26357	6	8.59781	-4.57965	6	17.0724	0.165848	4
CTATAAGACAATCG	Monocyte	-8.70651	3.77053	6	-9.88651	-4.02502	6	11.892	10.3581	3	-4.13177	7.51316	4	11.892	10.3581	5	-4.13177	7.51316	6	3.73496	-2.80333	6	-1.08862	-4.70154	6	5.25215	-8.24681	6	11.5959	0.893037	4
CTATAAGATAGAAG	Monocyte	-8.28947	6.29104	6	-9.6643	-6.44498	6	9.75685	10.6853	3	-3.8776	9.4914	4	9.75685	10.6853	5	-3.8776	9.4914	6	3.27246	-1.50129	6	-0.414905	-4.03509	6	9.39022	-3.94006	6	15.9735	-1.67781	4
CTATAAGATCAAGC	Monocyte	-8.46874	3.56613	6	-9.32292	-3.1741	6	12.0214	10.4313	3	-3.47015	7.30622	4	12.0214	10.4313	5	-3.47015	7.30622	6	4.16997	-4.25234	6	-2.43468	-4.3753	6	11.6133	-4.0503	6	15.4057	-2.2579	4
CTATAGCTCACCAA	Monocyte	-8.31824	5.81625	6	-9.13318	-5.85755	6	10.1598	11.9425	3	-2.95132	8.80234	4	10.1598	11.9425	5	-2.95132	8.80234	6	2.6971	-4.48868	6	-1.87152	-2.67813	6	7.06395	-6.48123	6	11.7407	2.24412	4
CTATAGCTTAGACC	Monocyte	-8.98705	3.64822	6	-9.14805	-4.69244	6	11.0075	11.3804	3	-2.59589	8.51307	4	11.0075	11.3804	5	-2.59589	8.51307	6	3.8763	-4.8895	6	-1.38824	-4.44095	6	7.08378	-5.34854	6	13.4032	2.90118	4
CTATCATGCCATGA	Monocyte	-8.01976	6.11758	6	-10.0817	-6.74274	6	10.3387	10.486	3	-4.07613	9.07321	4	10.3387	10.486	5	-4.07613	9.07321	6	4.26571	-2.37366	6	-1.33889	-2.11703	6	1.3297	-10.4053	6	12.6492	1.53637	4
CTATCCCTCTTTAC	Monocyte	-8.2779	5.22822	6	-10.07	-5.32475	6	11.4463	10.2564	3	-2.92876	7.83643	4	11.4463	10.2564	5	-2.92876	7.83643	6	2.6342	-4.43727	6	-1.8685	-2.91383	6	5.27516	-6.83851	6	14.5225	2.71195	4
CTATCCCTTACGCA	Monocyte	-7.42858	5.67714	6	-10.1978	-6.79139	6	9.6454	10.3342	3	-3.87855	9.31039	4	9.6454	10.3342	5	-3.87855	9.31039	6	4.77846	-4.25491	6	-1.61013	-4.02615	6	11.1904	-3.73333	6	16.6082	0.699367	4
CTCAGCTGACAGCT	Monocyte	-7.84273	6.25638	6	-8.84173	-6.41435	6	10.4072	10.6311	3	-3.68026	9.4432	4	10.4072	10.6311	5	-3.68026	9.4432	6	3.50937	-1.78078	6	-1.05483	-2.1753	6	5.31356	-4.47314	6	15.7512	1.08417	4
CTCAGCTGCCCGTT	Monocyte	-7.9544	6.6088	6	-8.77301	-6.50036	6	9.82443	11.0236	3	-2.78262	8.86139	4	9.82443	11.0236	5	-2.78262	8.86139	6	2.6348	-2.13304	6	-0.699018	-4.13575	6	4.82479	-5.56653	6	15.8444	2.45676	4
CTCAGCTGCCTGAA	Monocyte	-7.85349	6.30261	6	-9.50834	-7.17219	6	9.90171	10.6378	3	-4.10943	8.47908	4	9.90171	10.6378	5	-4.10943	8.47908	6	3.96254	-2.99928	6	-1.47723	-2.19515	6	11.647	-2.28954	6	15.3594	-2.56438	4
CTCAGCTGTGCAAC	Monocyte	-9.35539	2.27201	6	-9.4397	-2.56229	6	12.2012	10.7066	3	-3.65642	6.73229	4	12.2012	10.7066	5	-3.65642	6.73229	6	4.74679	-4.27747	6	-3.19779	-4.63777	6	5.78466	-8.63328	6	15.6051	0.355723	4
CTCAGCTGTTCCGC	Monocyte	-7.68166	5.31443	6	-9.58735	-5.98806	6	10.5829	10.6389	3	-3.6118	9.68107	4	10.5829	10.6389	5	-3.6118	9.68107	6	1.70393	-3.97108	6	0.0603678	-3.97819	6	9.23409	-3.95108	6	16.2036	1.05424	4
CTCCACGACACACA	Monocyte	-8.71653	6.09763	6	-8.48952	-6.26085	6	10.2667	10.8526	3	-2.97835	8.62952	4	10.2667	10.8526	5	-2.97835	8.62952	6	2.56585	-4.051	6	-1.50467	-2.97045	6	13.0203	-2.78892	6	15.9265	-1.0264	4
CTCCACGACCATGA	Monocyte	-7.18401	7.16289	6	-9.63566	-7.43187	6	9.60066	11.3162	3	-3.20602	9.25038	4	9.60066	11.3162	5	-3.20602	9.25038	6	4.05987	-4.31729	6	-1.53317	-2.77167	6	8.80302	-5.96788	6	15.5487	0.858747	4
CTCCACGATCTGGA	Monocyte	-7.28364	7.05524	6	-9.78395	-7.72428	6	10.1635	10.22	3	-4.05006	8.92163	4	10.1635	10.22	5	-4.05006	8.92163	6	3.34542	-4.196	6	-1.16054	-3.54635	6	6.70902	-6.50182	6	15.59	1.8669	4
CTCCATCTGGTAAA	Monocyte	-8.59411	4.911	6	-9.1305	-4.76826	6	10.7786	9.92042	3	-3.1969	7.97141	4	10.7786	9.92042	5	-3.1969	7.97141	6	4.36417	-3.10074	6	-1.1343	-3.40954	6	7.0997	-5.89393	6	16.639	0.193363	4
CTCCATCTTGTGCA	Monocyte	-7.2588	7.12648	6	-9.8953	-6.80373	6	9.5704	11.1096	3	-3.58611	9.49623	4	9.5704	11.1096	5	-3.58611	9.49623	6	3.9533	-2.94134	6	-1.26357	-2.89255	6	1.34011	-8.45788	6	10.9702	-2.85157	4
CTCCGAACCGTTGA	Monocyte	-7.26757	7.50562	6	-9.93639	-8.13272	6	9.5473	11.1274	3	-3.9199	9.40817	4	9.5473	11.1274	5	-3.9199	9.40817	6	4.08821	-2.41941	6	-0.943676	-2.8673	6	6.45031	-3.99172	6	15.2715	2.12252	4
CTCGAAGAACGTTG	Monocyte	-8.7306	5.26151	6	-9.43012	-6.36622	6	10.8883	11.7985	3	-2.60466	8.39034	4	10.8883	11.7985	5	-2.60466	8.39034	6	2.99758	-4.85998	6	-1.12838	-3.60088	6	7.79034	-3.45714	6	16.0581	2.19026	4
CTCGAAGACAGATC	Monocyte	-8.44337	4.24815	6	-9.85223	-5.77633	6	11.0782	10.4361	3	-4.44376	8.47376	4	11.0782	10.4361	5	-4.44376	8.47376	6	3.56666	-2.75578	6	0.0590143	-3.00888	6	1.97671	-8.69493	6	11.4186	0.874585	4
CTCGAAGACCTAAG	Monocyte	-9.4974	1.02205	6	-9.04412	-1.54545	6	13.0428	10.6948	3	-3.7414	6.09417	4	13.0428	10.6948	5	-3.7414	6.09417	6	3.89001	-5.39034	6	-3.24814	-5.00673	6	7.23887	-8.62365	6	15.5034	-4.00608	4
CTCGAAGAGAGATA	Monocyte	-8.06882	3.93009	6	-9.824	-3.74669	6	11.3456	11.628	3	-3.67623	7.77178	4	11.3456	11.628	5	-3.67623	7.77178	6	3.57665	-4.09951	6	-2.97768	-4.30303	6	8.11537	-7.66525	6	16.4821	0.27594	4
CTCGAAGATCATTC	Monocyte	-8.13262	5.43587	6	-10.4176	-5.306	6	10.2722	10.487	3	-3.75416	8.58295	4	10.2722	10.487	5	-3.75416	8.58295	6	1.57687	-2.18537	6	-1.24612	-4.26814	6	2.42145	-11.1764	6	11.1582	-2.70729	4
CTCGAAGATCTTTG	Monocyte	-8.19484	7.06368	6	-9.57235	-8.03616	6	9.69441	10.3368	3	-4.30098	9.3942	4	9.69441	10.3368	5	-4.30098	9.3942	6	3.56191	-2.15445	6	-1.48812	-1.72681	6	11.4667	-1.41066	6	15.9055	-1.73879	4
CTCGACACACTCAG	Monocyte	-8.84427	4.2149	6	-9.31272	-4.57122	6	10.2642	10.5839	3	-3.86316	7.95158	4	10.2642	10.5839	5	-3.86316	7.95158	6	3.95005	-4.38738	6	-2.48162	-4.59502	6	7.57704	-7.35679	6	14.2437	3.24416	4
CTCGAGCTACCAGT	Monocyte	-7.64925	4.52841	6	-10.3462	-5.40515	6	9.85345	11.4125	3	-3.43501	8.95957	4	9.85345	11.4125	5	-3.43501	8.95957	6	3.28074	-1.74968	6	-1.24418	-4.18099	6	13.7936	-2.01409	6	14.0899	-3.65527	4
CTCGAGCTATCTTC	Monocyte	-8.81916	5.51866	6	-9.44493	-6.83322	6	10.8791	10.6058	3	-4.25288	8.61524	4	10.8791	10.6058	5	-4.25288	8.61524	6	2.47384	-2.83524	6	-0.693282	-5.1132	6	13.1276	-2.04412	6	15.7434	2.52209	4
CTCGAGCTTCCTGC	Monocyte	-8.68236	5.75278	6	-8.8896	-6.69958	6	10.0748	11.4785	3	-4.0173	9.19355	4	10.0748	11.4785	5	-4.0173	9.19355	6	3.58694	-1.68002	6	-0.616827	-2.08935	6	12.2325	-1.64685	6	16.6323	-1.89968	4
CTCGCATGCTCTTA	Monocyte	-9.2308	3.16218	6	-9.42862	-3.1127	6	12.0845	10.9999	3	-3.37843	7.34077	4	12.0845	10.9999	5	-3.37843	7.34077	6	3.1221	-4.35855	6	-1.58968	-4.96542	6	5.40072	-5.66344	6	10.6954	1.69643	4
CTCTAAACTTTACC	Monocyte	-8.19097	4.66223	6	-10.0942	-4.98904	6	10.4222	10.0766	3	-3.44864	8.49121	4	10.4222	10.0766	5	-3.44864	8.49121	6	2.6409	-3.07072	6	-1.19709	-5.27133	6	4.95238	-7.24064	6	16.7958	-3.08136	4
CTCTAATGGAGGAC	Monocyte	-8.6608	2.97057	6	-9.67519	-3.05177	6	11.7281	11.3008	3	-3.41277	6.97916	4	11.7281	11.3008	5	-3.41277	6.97916	6	3.19028	-2.14981	6	-2.00801	-2.81284	6	6.25689	-6.83787	6	10.8943	-0.296808	4
CTGAACGAGCTTAG	Monocyte	-8.7218	5.81582	6	-8.57604	-6.32039	6	10.1372	10.3909	3	-3.59754	8.49325	4	10.1372	10.3909	5	-3.59754	8.49325	6	2.11651	-2.00056	6	-1.38997	-4.69701	6	12.7225	-1.73165	6	16.6607	-3.1669	4
CTGAAGTGCAGTCA	Monocyte	-7.96648	5.63748	6	-8.76532	-5.71325	6	10.2418	11.5377	3	-3.58842	8.06434	4	10.2418	11.5377	5	-3.58842	8.06434	6	2.55748	-4.38113	6	-0.868913	-3.28595	6	10.1441	-3.55246	6	15.061	0.348636	4
CTGAAGTGTTTGCT	Monocyte	-8.79093	3.9521	6	-9.98231	-4.73915	6	11.0304	10.5595	3	-3.65731	7.53366	4	11.0304	10.5595	5	-3.65731	7.53366	6	4.25046	-3.48156	6	-2.50198	-4.26813	6	3.38795	-6.59829	6	13.192	1.50999	4
CTGAATCTCTGATG	Monocyte	-7.78687	5.43794	6	-9.97934	-5.7878	6	10.5351	10.2177	3	-3.99171	8.74226	4	10.5351	10.2177	5	-3.99171	8.74226	6	3.17699	-2.79381	6	-1.27753	-4.30182	6	2.55102	-12.2469	6	11.3012	-6.45103	4
CTGACCACCTGGAT	Monocyte	-7.54062	5.88673	6	-9.50511	-6.05765	6	10.3994	9.91322	3	-4.01547	9.11936	4	10.3994	9.91322	5	-4.01547	9.11936	6	2.29677	-4.57766	6	-1.13015	-4.26473	6	13.5784	-2.1226	6	15.5267	-4.15319	4
CTGAGAACTGAGCT	Monocyte	-7.46871	5.04926	6	-10.4709	-5.59781	6	10.2727	10.9235	3	-4.19325	8.00603	4	10.2727	10.9235	5	-4.19325	8.00603	6	2.56139	-4.40783	6	-0.0696031	-3.32854	6	4.54323	-5.92861	6	11.8986	-2.25569	4
CTGATACTGGACAG	Monocyte	-8.55236	6.21557	6	-9.57605	-6.96347	6	11.0088	11.8201	3	-4.06	8.40442	4	11.0088	11.8201	5	-4.06	8.40442	6	3.03641	-1.94285	6	-0.519134	-4.04819	6	8.12222	-3.46452	6	15.7866	-3.30402	4
CTGATGGAGACGAG	Monocyte	-8.35922	5.5542	6	-8.98687	-5.07442	6	11.0927	11.525	3	-3.20439	8.2661	4	11.0927	11.525	5	-3.20439	8.2661	6	2.71487	-4.59472	6	-2.70541	-2.71828	6	5.55282	-8.09916	6	16.5205	2.00768	4
CTGATTTGGTACCA	Monocyte	-7.73424	5.78866	6	-10.2079	-5.84011	6	10.2738	10.5153	3	-4.05122	9.22605	4	10.2738	10.5153	5	-4.05122	9.22605	6	3.30667	-3.71933	6	-0.887618	-2.64268	6	5.16378	-7.02555	6	12.4596	0.84047	4
CTGGAAACCCAACA	Monocyte	-8.63392	3.7191	6	-10.0083	-3.74887	6	11.093	9.96667	3	-3.15562	8.06406	4	11.093	9.96667	5	-3.15562	8.06406	6	2.75923	-4.08258	6	-2.0366	-4.00504	6	6.4662	-6.34649	6	10.9621	-3.97295	4
CTGGATGAAAAAGC	Monocyte	-7.72635	6.0817	6	-10.0223	-7.14635	6	10.3787	10.5295	3	-3.0205	9.30226	4	10.3787	10.5295	5	-3.0205	9.30226	6	2.16814	-3.69288	6	-0.966252	-2.71124	6	5.4081	-7.29414	6	11.2509	1.44604	4
CTGGCACTTTCTGT	Monocyte	-7.70614	4.89181	6	-10.0818	-5.23304	6	10.3749	11.3249	3	-3.41921	8.61146	4	10.3749	11.3249	5	-3.41921	8.61146	6	1.9793	-2.66773	6	-1.68359	-2.71284	6	2.85585	-9.87734	6	12.3419	0.816545	4
CTGTAACTAGTAGA	Monocyte	-9.35831	4.29295	6	-8.7842	-6.10521	6	10.7189	11.7101	3	-2.82618	8.84779	4	10.7189	11.7101	5	-2.82618	8.84779	6	3.18473	-3.46012	6	-1.34741	-2.53399	6	6.84049	-3.92903	6	15.511	-3.65217	4
CTGTATACATTGGC	Monocyte	-6.94917	6.92434	6	-9.71922	-7.96157	6	10.2224	10.2013	3	-3.56981	8.98231	4	10.2224	10.2013	5	-3.56981	8.98231	6	2.41476	-1.97091	6	-1.48091	-1.7275	6	8.16992	-5.47303	6	15.7735	-1.49821	4
CTGTATACGTGAGG	Monocyte	-8.98037	4.40781	6	-8.68012	-5.34064	6	10.6986	10.9143	3	-2.70033	8.80657	4	10.6986	10.9143	5	-2.70033	8.80657	6	3.88072	-1.37817	6	-1.49837	-3.41563	6	7.23767	-5.55277	6	11.902	3.21689	4
CTGTGAGATCGCCT	Monocyte	-8.92269	3.19602	6	-9.14081	-3.09027	6	11.9159	10.8075	3	-3.2025	7.01547	4	11.9159	10.8075	5	-3.2025	7.01547	6	3.72932	-4.49767	6	-3.25346	-4.36464	6	10.7893	-2.97401	6	14.7199	-3.77256	4
CTTACAACACTAGC	Monocyte	-7.51097	5.18957	6	-9.96419	-5.28944	6	10.0726	11.1672	3	-2.50881	8.28095	4	10.0726	11.1672	5	-2.50881	8.28095	6	3.4284	-2.20778	6	-1.65956	-3.40149	6	4.59367	-9.15336	6	11.1726	-3.78554	4
CTTACAACAGGTCT	Monocyte	-7.89046	4.54929	6	-9.55864	-4.47885	6	10.8312	10.9579	3	-4.01747	7.88105	4	10.8312	10.9579	5	-4.01747	7.88105	6	3.74367	-2.08577	6	-1.52572	-3.08479	6	2.11346	-10.7943	6	11.1161	-2.10514	4
CTTACATGGGTATC	Monocyte	-8.23393	4.77895	6	-9.05039	-5.64974	6	11.2125	10.2494	3	-3.56998	9.68337	4	11.2125	10.2494	5	-3.56998	9.68337	6	4.204	-3.08721	6	-0.761307	-4.33208	6	8.69613	-6.12192	6	17.1955	0.237357	4
CTTACATGGGTCTA	Monocyte	-7.76465	6.48842	6	-8.76543	-6.94887	6	9.54867	10.866	3	-4.10927	9.59423	4	9.54867	10.866	5	-4.10927	9.59423	6	2.76582	-3.77249	6	-0.45486	-2.11764	6	3.63411	-5.84709	6	11.1112	-0.65761	4
CTTACATGTCCGAA	Monocyte	-7.33141	5.86925	6	-10.0559	-5.09031	6	9.91573	10.3017	3	-3.62573	9.4217	4	9.91573	10.3017	5	-3.62573	9.4217	6	2.25932	-2.00371	6	-0.590876	-4.42691	6	1.81994	-9.77445	6	11.9306	-3.23038	4
CTTAGACTTTATCC	Monocyte	-9.48046	3.49677	6	-8.76829	-3.60374	6	11.8985	11.352	3	-3.14938	7.34906	4	11.8985	11.352	5	-3.14938	7.34906	6	4.53016	-3.15916	6	-3.16179	-3.89255	6	6.81484	-7.40768	6	16.4479	-2.00647	4
CTTAGGGATATCTC	Monocyte	-9.07505	4.22191	6	-8.91553	-4.39715	6	11.7219	11.0111	3	-2.86495	7.60492	4	11.7219	11.0111	5	-2.86495	7.60492	6	3.54722	-1.72129	6	-1.26864	-3.90077	6	2.10605	-7.2652	6	11.917	0.553554	4
CTTATCGAAGAACA	Monocyte	-6.97937	6.33298	6	-9.90485	-6.51438	6	10.8434	10.1298	3	-4.2992	8.82663	4	10.8434	10.1298	5	-4.2992	8.82663	6	2.89272	-4.61847	6	-1.62135	-3.15857	6	2.15903	-7.75283	6	11.914	-0.106327	4
CTTCATGATGTGAC	Monocyte	-7.97137	4.51995	6	-9.69174	-4.49168	6	10.9185	10.8401	3	-4.46444	8.25454	4	10.9185	10.8401	5	-4.46444	8.25454	6	4.41933	-3.4763	6	-2.67875	-3.01067	6	7.11	-7.47735	6	10.9731	-2.54626	4
CTTCTAGAACCGAT	Monocyte	-7.69884	6.68407	6	-9.20939	-7.45289	6	9.85715	11.5977	3	-3.31878	9.06455	4	9.85715	11.5977	5	-3.31878	9.06455	6	3.38563	-3.42838	6	-1.78231	-4.78668	6	10.6955	-2.69211	6	15.5802	0.113191	4
CTTGAACTATACCG	Monocyte	-8.96832	5.54625	6	-9.2085	-5.88286	6	10.8965	11.6496	3	-3.63057	8.52206	4	10.8965	11.6496	5	-3.63057	8.52206	6	3.04304	-1.98571	6	-0.417633	-4.03833	6	9.68385	-6.59776	6	12.5198	2.58601	4
CTTGAACTGTTTCT	Monocyte	-8.87186	3.41421	6	-9.24856	-3.53725	6	11.7074	10.7635	3	-3.22226	7.61995	4	11.7074	10.7635	5	-3.22226	7.61995	6	3.50269	-4.31269	6	-1.59047	-5.12212	6	13.3312	-1.894	6	14.9529	-3.6973	4
CTTGAACTTCCTCG	Monocyte	-7.00345	6.47424	6	-10.1076	-6.47143	6	10.4609	9.82195	3	-4.28588	9.03586	4	10.4609	9.82195	5	-4.28588	9.03586	6	1.88015	-3.73862	6	-0.511969	-4.58863	6	6.56016	-8.09655	6	11.4237	0.249749	4
CTTGAACTTTCTAC	Monocyte	-7.54468	6.42377	6	-9.05467	-6.57125	6	10.9409	11.528	3	-3.27851	9.3634	4	10.9409	11.528	5	-3.27851	9.3634	6	4.10386	-2.51218	6	-1.61718	-3.66687	6	9.37602	-5.23987	6	15.0119	2.30553	4
CTTGATTGCACTCC	Monocyte	-7.36866	6.00392	6	-9.86549	-6.88791	6	10.5832	10.282	3	-3.44248	8.74898	4	10.5832	10.282	5	-3.44248	8.74898	6	3.11896	-2.99339	6	-1.12985	-4.34803	6	5.64785	-6.95836	6	11.5874	0.885019	4
CTTGTATGCACTCC	Monocyte	-6.87267	7.30208	6	-9.40139	-7.72633	6	10.1858	10.1638	3	-3.0579	9.76436	4	10.1858	10.1638	5	-3.0579	9.76436	6	4.10081	-3.55465	6	-0.243782	-4.24326	6	11.404	-1.4262	6	14.3991	-3.79039	4
CTTGTATGGTTTCT	Monocyte	-9.16082	2.43125	6	-9.48292	-2.85595	6	12.2529	10.6754	3	-3.62446	6.78917	4	12.2529	10.6754	5	-3.62446	6.78917	6	2.78085	-4.5644	6	-2.65422	-4.6434	6	7.45208	-6.57582	6	10.6086	2.11846	4
CTTGTATGTCTAGG	Monocyte	-7.38223	6.8397	6	-9.39646	-7.29139	6	10.3244	10.7181	3	-2.47102	8.84774	4	10.3244	10.7181	5	-2.47102	8.84774	6	1.775	-2.26305	6	-0.551897	-2.32091	6	6.84453	-4.86432	6	16.2002	2.25401	4
CTTTACGAACGTGT	Monocyte	-9.26746	2.05432	6	-9.26457	-2.02821	6	12.1245	10.9349	3	-3.78756	6.90066	4	12.1245	10.9349	5	-3.78756	6.90066	6	4.12246	-4.68671	6	-3.44353	-4.28096	6	11.1655	-5.57062	6	14.901	-3.05571	4
CTTTACGATTCGCC	Monocyte	-9.50085	1.29478	6	-9.13086	-1.66515	6	13.1552	10.6201	3	-3.82319	6.07428	4	13.1552	10.6201	5	-3.82319	6.07428	6	3.90408	-5.02436	6	-3.61853	-4.77935	6	7.05492	-8.7595	6	14.4683	2.38677	4
CTTTAGACTGTCAG	Monocyte	-7.88474	3.85082	6	-10.1118	-3.96627	6	11.0387	11.1636	3	-4.2578	8.05553	4	11.0387	11.1636	5	-4.2578	8.05553	6	3.00166	-3.94964	6	-0.75088	-4.20786	6	5.02244	-9.04443	6	14.7982	1.81626	4
CTTTCAGATCTTCA	Monocyte	-9.23578	-0.870559	4	-7.83186	5.66654	5	11.4373	2.28191	4	2.61518	-1.37381	3	11.4373	2.28191	4	2.61518	-1.37381	4	-1.8414	7.07757	4	-4.32949	3.27258	5	15.6325	-0.543801	3	0.472793	-8.05102	3
CTTTGATGGCCTTC	Monocyte	-8.6415	3.2198	6	-9.49429	-3.022	6	11.7699	10.3555	3	-4.12532	7.27494	4	11.7699	10.3555	5	-4.12532	7.27494	6	3.6328	-4.37284	6	-2.81692	-4.98788	6	12.9639	-3.09526	6	15.9026	-2.27694	4
GAAACAGACTCAGA	Monocyte	-8.11603	5.55464	6	-10.1108	-5.51018	6	10.1455	11.4425	3	-3.7801	9.16906	4	10.1455	11.4425	5	-3.7801	9.16906	6	3.33211	-3.18878	6	-2.0352	-2.24171	6	12.0817	-2.82166	6	16.1452	-2.73825	4
GAAACCTGGGTATC	Monocyte	-8.52672	6.0605	6	-9.78345	-6.51007	6	10.0043	9.88536	3	-2.59127	9.90089	4	10.0043	9.88536	5	-2.59127	9.90089	6	2.65703	-3.77868	6	-2.09555	-2.31344	6	1.93293	-7.7722	6	10.8854	-3.84919	4
GAAAGCCTCTGAAC	Monocyte	-7.96651	5.2313	6	-10.3041	-5.4289	6	10.6834	10.1668	3	-4.08977	8.08743	4	10.6834	10.1668	5	-4.08977	8.08743	6	3.69461	-3.54042	6	-2.18882	-2.67787	6	2.28347	-7.77686	6	11.6665	3.33424	4
GAACACACGTTGCA	Monocyte	-6.97866	6.6692	6	-8.72562	-7.39195	6	9.82505	10.3526	3	-3.54646	8.7209	4	9.82505	10.3526	5	-3.54646	8.7209	6	3.32198	-2.23326	6	-2.23974	-2.19289	6	10.6566	-1.83702	6	14.8926	3.14705	4
GAACCAACAGGTCT	Monocyte	-6.99195	7.15971	6	-9.63136	-7.4706	6	9.68276	10.4172	3	-3.82288	9.44714	4	9.68276	10.4172	5	-3.82288	9.44714	6	4.50708	-2.53997	6	-1.0754	-2.54847	6	2.15442	-12.2483	6	11.7785	-3.54083	4
GAACGGGATGCAAC	Monocyte	-9.30829	4.95279	6	-9.16187	-5.14403	6	11.2098	10.2671	3	-3.2727	7.83445	4	11.2098	10.2671	5	-3.2727	7.83445	6	2.95412	-3.19657	6	-1.76505	-2.58038	6	6.23273	-6.85484	6	14.4603	2.48627	4
GAACGTTGTCTCCG	Monocyte	-9.21311	3.65191	6	-8.94374	-4.33454	6	11.792	11.2551	3	-3.07965	7.49281	4	11.792	11.2551	5	-3.07965	7.49281	6	4.40038	-3.67472	6	-1.89506	-4.91007	6	11.9618	-3.0335	6	16.0725	-2.06577	4
GAACGTTGTTACCT	Monocyte	-9.08517	3.62215	6	-8.98762	-4.43538	6	11.3036	10.1682	3	-3.53454	7.80988	4	11.3036	10.1682	5	-3.53454	7.80988	6	1.9001	-3.89435	6	-1.29266	-4.35165	6	12.4275	-3.435	6	13.3356	3.25882	4
GAACGTTGTTCATC	Monocyte	-7.84959	5.49537	6	-9.99673	-6.71204	6	10.3168	11.2914	3	-3.12613	9.03611	4	10.3168	11.2914	5	-3.12613	9.03611	6	4.03579	-4.28243	6	-2.40272	-2.16715	6	4.88679	-7.22406	6	13.2685	2.86009	4
GAAGATGAGATGAA	Monocyte	-9.13494	2.44942	6	-9.23508	-2.69208	6	12.7174	10.8765	3	-3.77201	6.53704	4	12.7174	10.8765	5	-3.77201	6.53704	6	3.58866	-5.05113	6	-3.37091	-4.47234	6	3.67517	-10.259	6	11.2341	-5.72158	4
GAAGATGATACGAC	Monocyte	-7.44584	5.57956	6	-10.1613	-5.62792	6	10.2198	10.8984	3	-3.20248	9.18869	4	10.2198	10.8984	5	-3.20248	9.18869	6	4.06151	-1.72944	6	-0.742225	-4.15186	6	4.16376	-5.94493	6	12.4742	1.29195	4
GAAGCTACCATGGT	Monocyte	-8.00038	5.54829	6	-10.0025	-5.55645	6	10.8637	10.9898	3	-3.98193	8.49591	4	10.8637	10.9898	5	-3.98193	8.49591	6	2.01771	-4.22978	6	-2.2547	-3.13133	6	2.16548	-11.6592	6	12.0477	3.42582	4
GAAGCTTGAAGAGT	Monocyte	-8.97418	5.49105	6	-8.64628	-5.73561	6	10.7468	11.926	3	-2.77092	8.92109	4	10.7468	11.926	5	-2.77092	8.92109	6	2.63712	-3.06642	6	-1.97137	-1.96676	6	12.3054	-2.55511	6	16.0548	-1.65316	4
GAAGGTCTTGCCTC	Monocyte	-8.32613	5.94102	6	-8.81805	-5.95315	6	9.61867	10.9689	3	-3.35151	9.27854	4	9.61867	10.9689	5	-3.35151	9.27854	6	4.03245	-2.64309	6	-1.47546	-3.10884	6	6.72396	-7.29385	6	11.8343	3.35628	4
GAAGTAGAGAGCAG	Monocyte	-8.63833	4.65868	6	-9.35445	-4.90782	6	11.429	11.0049	3	-3.27219	8.63843	4	11.429	11.0049	5	-3.27219	8.63843	6	2.22696	-3.7309	6	-0.984315	-3.1812	6	8.84343	-5.27613	6	15.6043	1.98399	4
GAAGTCACACGCAT	Monocyte	-9.21729	4.93321	6	-9.4528	-5.4858	6	10.5882	10.3803	3	-4.27777	7.77135	4	10.5882	10.3803	5	-4.27777	7.77135	6	3.74287	-3.02328	6	-1.93442	-4.38388	6	9.86836	-5.46913	6	12.2356	1.80811	4
GAAGTCACCCTTGC	Monocyte	-9.41204	2.36146	6	-9.25755	-2.23043	6	12.5143	10.674	3	-3.70763	6.76721	4	12.5143	10.674	5	-3.70763	6.76721	6	3.14844	-4.70284	6	-3.00267	-4.64037	6	5.421	-7.11451	6	10.4563	-0.988762	4
GAAGTCACTATCGG	Monocyte	-9.23282	2.32303	6	-9.1788	-2.18347	6	12.1876	10.8724	3	-3.27137	6.77943	4	12.1876	10.8724	5	-3.27137	6.77943	6	3.42618	-4.67008	6	-2.97477	-4.72034	6	10.9769	-4.85353	6	15.8375	-0.808215	4
GAAGTCTGAGGCGA	Monocyte	-8.27017	4.23746	6	-10.1526	-4.94037	6	10.5862	11.3919	3	-3.32598	7.89888	4	10.5862	11.3919	5	-3.32598	7.89888	6	2.04775	-2.71151	6	-2.3638	-3.5344	6	5.72792	-5.9516	6	13.4311	2.19469	4
GAAGTCTGCTTCCG	Monocyte	-7.09667	5.81157	6	-9.78425	-5.68523	6	9.93462	10.2884	3	-3.28814	9.63146	4	9.93462	10.2884	5	-3.28814	9.63146	6	3.5227	-3.04116	6	-0.955523	-2.65698	6	3.50684	-7.63833	6	11.2796	-0.917781	4
GAAGTCTGGTTCAG	Monocyte	-9.29052	2.42376	6	-9.41449	-2.57298	6	11.9581	10.8808	3	-3.35238	6.84201	4	11.9581	10.8808	5	-3.35238	6.84201	6	3.45939	-3.56178	6	-3.11281	-4.65551	6	7.7539	-7.36553	6	13.8982	2.99925	4
GAAGTCTGGTTCGA	Monocyte	-8.52422	6.20084	6	-8.85521	-6.35795	6	10.6503	10.6176	3	-3.22081	9.29609	4	10.6503	10.6176	5	-3.22081	9.29609	6	2.93808	-4.21714	6	-0.725291	-2.91597	6	8.79028	-6.05463	6	11.7854	1.81978	4
GAATGGCTATCACG	Monocyte	-8.08631	4.805	6	-10.4143	-5.27741	6	10.6909	10.6811	3	-3.55248	8.30082	4	10.6909	10.6811	5	-3.55248	8.30082	6	2.39333	-2.22734	6	-0.571752	-3.46132	6	4.06515	-9.20406	6	10.9914	0.517809	4
GAATTAACAAGAGT	Monocyte	-7.03453	6.46196	6	-9.24517	-6.62823	6	9.99783	10.197	3	-3.45972	9.52746	4	9.99783	10.197	5	-3.45972	9.52746	6	3.22358	-2.72613	6	-0.834193	-4.24445	6	1.53077	-8.23277	6	11.8582	-3.09248	4
GAATTAACTGACCA	Monocyte	-9.39173	3.35435	6	-9.3089	-4.30106	6	11.7474	10.2257	3	-3.89403	7.50553	4	11.7474	10.2257	5	-3.89403	7.50553	6	2.94434	-4.80987	6	-1.39059	-4.37682	6	2.34998	-10.8732	6	11.3451	-5.75026	4
GACAACACAGAATG	Monocyte	-8.30372	5.29491	6	-9.36847	-5.11747	6	10.8319	11.0822	3	-3.33245	8.88953	4	10.8319	11.0822	5	-3.33245	8.88953	6	3.06113	-2.67372	6	-1.59761	-5.17475	6	3.09695	-8.50227	6	11.4206	0.471977	4
GACAACACCGAATC	Monocyte	-8.43789	6.53912	6	-8.91342	-7.25029	6	10.0394	10.661	3	-2.88854	9.17799	4	10.0394	10.661	5	-2.88854	9.17799	6	3.73585	-2.73026	6	-1.07083	-1.87617	6	4.38075	-5.72734	6	16.5801	1.58734	4
GACAACACCGACAT	Monocyte	-7.48281	7.32186	6	-8.92759	-7.27293	6	10.1462	10.7606	3	-3.14633	9.56731	4	10.1462	10.7606	5	-3.14633	9.56731	6	2.74634	-4.53324	6	-0.688816	-3.24845	6	8.6293	-3.94704	6	16.7887	-0.795737	4
GACAACACCTCTTA	Monocyte	-9.46633	2.83427	6	-9.05107	-2.52494	6	11.7845	10.8237	3	-2.95586	7.14351	4	11.7845	10.8237	5	-2.95586	7.14351	6	2.85886	-4.84507	6	-2.14544	-3.84793	6	3.56972	-10.7542	6	12.0767	-2.14623	4
GACAACACGCAGTT	Monocyte	-7.88945	7.45151	6	-8.77772	-7.39066	6	10.2935	10.9344	3	-2.6727	9.51247	4	10.2935	10.9344	5	-2.6727	9.51247	6	2.81957	-1.67548	6	-0.261237	-2.67388	6	1.60839	-11.7686	6	11.235	-6.05731	4
GACACTGAACGGTT	Monocyte	-9.12292	4.10253	6	-9.12755	-3.90613	6	10.9884	10.224	3	-4.10912	7.75008	4	10.9884	10.224	5	-4.10912	7.75008	6	3.76244	-2.9115	6	-2.72176	-3.32287	6	5.57359	-6.05918	6	12.8898	2.84258	4
GACAGTTGACGGTT	Monocyte	-7.42916	7.15163	6	-9.60352	-7.54967	6	10.9515	11.5861	3	-2.61879	9.46628	4	10.9515	11.5861	5	-2.61879	9.46628	6	3.26527	-4.28097	6	-1.24741	-3.97995	6	3.71864	-6.19927	6	14.1233	2.52243	4
GACATTCTATGTGC	Monocyte	-9.5002	1.92244	6	-9.05062	-2.59612	6	12.5312	10.4113	3	-3.87993	6.20864	4	12.5312	10.4113	5	-3.87993	6.20864	6	4.14175	-4.99238	6	-2.43036	-4.77827	6	12.9508	-2.47118	6	14.8347	-5.49317	4
GACCATGATGGTTG	Monocyte	-8.2386	6.57206	6	-9.60676	-7.05274	6	9.67477	10.7949	3	-3.79814	9.67618	4	9.67477	10.7949	5	-3.79814	9.67618	6	3.08893	-2.78842	6	-3.33912	-3.30017	6	2.26178	-6.94995	6	12.0104	0.164874	4
GACCCTACCCACCT	Monocyte	-7.76242	5.86415	6	-9.65287	-6.03242	6	10.8089	9.87291	3	-3.58922	8.61168	4	10.8089	9.87291	5	-3.58922	8.61168	6	2.06133	-2.37034	6	-0.459196	-3.55373	6	4.3184	-8.01514	6	11.5428	-4.02517	4
GACCCTACCCGATA	Monocyte	-8.92657	3.23797	6	-8.8194	-4.58622	6	11.7623	10.6921	3	-3.29078	7.39614	4	11.7623	10.6921	5	-3.29078	7.39614	6	4.43971	-2.75882	6	-2.39226	-3.95534	6	6.79358	-8.34494	6	10.4883	0.659285	4
GACCTAGAGAGACG	Monocyte	-8.28012	6.64243	6	-9.14083	-6.79706	6	10.3396	11.1344	3	-3.89905	8.86638	4	10.3396	11.1344	5	-3.89905	8.86638	6	3.33553	-1.72224	6	-1.1692	-3.47238	6	11.208	-2.3093	6	15.9621	0.32205	4
GACCTCACCCACAA	Monocyte	-7.34355	7.54609	6	-9.26742	-8.02825	6	9.6239	10.1564	3	-3.3877	9.79591	4	9.6239	10.1564	5	-3.3877	9.79591	6	4.56351	-2.83327	6	0.0439666	-3.75374	6	11.3762	-1.52799	6	16.6666	-0.853112	4
GACCTCTGACACAC	Monocyte	-8.55716	5.00635	6	-9.063	-5.15585	6	10.7531	11.4396	3	-2.55393	8.66294	4	10.7531	11.4396	5	-2.55393	8.66294	6	3.91265	-3.23541	6	-1.00748	-3.73582	6	11.3913	-2.77914	6	11.7476	3.20133	4
GACCTCTGGAATAG	Monocyte	-9.09891	2.8981	6	-9.31499	-3.03442	6	12.454	10.7072	3	-3.67779	7.21971	4	12.454	10.7072	5	-3.67779	7.21971	6	2.9617	-4.28836	6	-1.42221	-5.24363	6	8.82626	-7.19615	6	16.0355	0.372564	4
GACCTCTGTTCAGG	Monocyte	-8.03454	5.85566	6	-10.2879	-6.31001	6	9.83636	11.0352	3	-3.199	9.29285	4	9.83636	11.0352	5	-3.199	9.29285	6	3.29402	-1.6102	6	-0.920081	-2.70535	6	6.70104	-7.13519	6	15.165	1.74941	4
GACGAGGAAAGGTA	Monocyte	-8.58803	6.30137	6	-8.74797	-6.80545	6	9.80558	11.1184	3	-2.89927	9.39491	4	9.80558	11.1184	5	-2.89927	9.39491	6	1.95467	-2.34154	6	-1.14917	-3.7139	6	8.99001	-3.19235	6	16.7637	-0.498809	4
GACGCTCTAGGAGC	Monocyte	-7.78088	5.72627	6	-10.0713	-6.99028	6	10.4825	9.96181	3	-4.19934	9.36332	4	10.4825	9.96181	5	-4.19934	9.36332	6	3.6616	-3.05314	6	0.0939211	-3.4557	6	2.02166	-7.55019	6	12.1622	-1.62533	4
GACGCTCTCACTAG	Monocyte	-8.31325	5.15719	6	-9.17136	-5.34087	6	10.9461	10.193	3	-4.295	8.12547	4	10.9461	10.193	5	-4.295	8.12547	6	3.08813	-4.41061	6	-2.17079	-2.89114	6	7.40481	-6.4014	6	15.1533	2.93645	4
GACGGCACACGACT	Monocyte	-9.40919	1.73383	6	-9.23067	-2.06814	6	12.812	10.5995	3	-3.68096	6.49571	4	12.812	10.5995	5	-3.68096	6.49571	6	3.36362	-4.75455	6	-3.20899	-4.53889	6	5.93457	-9.41089	6	10.9352	-0.805482	4
GACGTAACATCACG	Monocyte	-7.48164	6.05893	6	-9.26357	-6.27802	6	10.5412	11.0773	3	-2.42731	9.00125	4	10.5412	11.0773	5	-2.42731	9.00125	6	2.76232	-2.82201	6	-1.51664	-4.2524	6	12.0759	-4.21397	6	16.6852	1.6187	4
GACGTAACATCGTG	Monocyte	-6.98214	6.82971	6	-10.0587	-7.08839	6	9.76548	10.7379	3	-4.11139	9.46149	4	9.76548	10.7379	5	-4.11139	9.46149	6	3.17327	-2.67035	6	-1.27924	-1.86976	6	5.05034	-4.64723	6	16.4781	0.454161	4
GACGTATGAAAAGC	Monocyte	-9.5807	2.78356	6	-8.92526	-3.15491	6	11.824	10.5392	3	-3.26911	7.05618	4	11.824	10.5392	5	-3.26911	7.05618	6	3.05728	-5.0535	6	-3.19026	-3.94254	6	2.3291	-8.13671	6	13.8518	3.56641	4
GACGTATGAGAAGT	Monocyte	-8.64555	5.40685	6	-9.3034	-5.08681	6	11.285	10.6695	3	-3.79955	8.59534	4	11.285	10.6695	5	-3.79955	8.59534	6	2.26541	-4.29542	6	-2.20214	-4.03334	6	3.22576	-9.06245	6	11.4299	-4.72397	4
GACGTCCTACGTTG	Monocyte	-7.63114	5.16476	6	-9.56683	-5.56374	6	9.75071	10.9768	3	-3.41922	9.58801	4	9.75071	10.9768	5	-3.41922	9.58801	6	2.07803	-3.94185	6	-1.23117	-2.76202	6	9.68916	-5.98601	6	10.3634	-0.0538346	4
GACTACGAGCATCA	Monocyte	-9.45099	1.6351	6	-9.21637	-1.94376	6	12.6671	10.7355	3	-3.60792	6.39013	4	12.6671	10.7355	5	-3.60792	6.39013	6	3.57884	-4.88529	6	-2.91215	-4.07857	6	12.336	-3.87832	6	14.1876	-3.4067	4
GACTGAACAGTTCG	Monocyte	-8.78295	4.71	6	-8.8632	-4.83389	6	10.6053	10.4745	3	-3.63886	7.86776	4	10.6053	10.4745	5	-3.63886	7.86776	6	3.69204	-4.36748	6	-1.03162	-4.68306	6	7.86803	-5.82426	6	14.1574	3.23443	4
GACTGAACCCATAG	Monocyte	-8.10103	4.27213	6	-9.54981	-4.65168	6	10.749	9.86185	3	-4.38681	8.39473	4	10.749	9.86185	5	-4.38681	8.39473	6	3.83844	-4.20607	6	-2.75191	-3.38191	6	5.3351	-6.5253	6	11.1265	-0.99074	4
GACTGAACCGTAAC	Monocyte	-9.03675	4.07469	6	-9.56551	-4.30476	6	11.3298	10.9978	3	-3.44037	7.7333	4	11.3298	10.9978	5	-3.44037	7.7333	6	1.92878	-2.93466	6	-1.89228	-2.63635	6	8.49983	-6.68361	6	16.8048	-1.34294	4
GACTGAACGGGCAA	Monocyte	-8.56423	5.01492	6	-9.3199	-5.65378	6	10.871	10.5999	3	-3.31188	8.53995	4	10.871	10.5999	5	-3.31188	8.53995	6	3.67452	-4.71747	6	-0.904492	-4.88042	6	5.89514	-4.64933	6	14.4285	-3.49078	4
GACTGAACTGCACA	Monocyte	-9.24101	2.10077	6	-9.20125	-2.28439	6	12.1301	10.6724	3	-3.55291	7.44036	4	12.1301	10.6724	5	-3.55291	7.44036	6	4.12959	-4.88473	6	-3.03988	-4.08249	6	4.69275	-8.72681	6	12.3581	3.50369	4
GACTTTACGGACGA	Monocyte	-8.22792	3.49754	6	-9.86146	-3.63262	6	11.5633	10.3905	3	-4.12978	7.54502	4	11.5633	10.3905	5	-4.12978	7.54502	6	4.09595	-3.95757	6	-2.47792	-4.18286	6	10.0199	-4.50891	6	15.1642	2.8344	4
GAGAAATGTCTCGC	Monocyte	-8.84581	3.99331	6	-9.19718	-5.65996	6	11.4876	10.7602	3	-2.80457	7.89201	4	11.4876	10.7602	5	-2.80457	7.89201	6	4.9283	-3.40447	6	-1.12316	-3.54168	6	12.4129	-2.59764	6	16.4672	-1.43344	4
GAGATAGACGTACA	Monocyte	-7.31761	5.96823	6	-9.30364	-6.68385	6	10.0841	11.184	3	-3.31341	8.99381	4	10.0841	11.184	5	-3.31341	8.99381	6	2.52764	-2.52433	6	-0.377588	-4.21871	6	7.01308	-3.88655	6	11.6914	-1.74739	4
GAGATAGATTACTC	Monocyte	-8.64595	4.67319	6	-8.83085	-5.17674	6	10.7941	11.8819	3	-2.60951	8.246	4	10.7941	11.8819	5	-2.60951	8.246	6	2.04634	-2.61278	6	-2.56551	-3.55373	6	2.564	-6.52446	6	11.7935	3.39492	4
GAGATCACCCCACT	Monocyte	-7.92066	6.47309	6	-9.10995	-6.70958	6	10.952	11.342	3	-3.04314	8.72624	4	10.952	11.342	5	-3.04314	8.72624	6	4.46398	-3.47412	6	-0.166153	-3.16258	6	7.25407	-3.83077	6	16.9779	1.18944	4
GAGATGCTAAAGTG	Monocyte	-9.42506	3.8951	6	-8.52929	-5.26782	6	11.1528	11.52	3	-2.59027	7.83139	4	11.1528	11.52	5	-2.59027	7.83139	6	1.78273	-2.97245	6	-2.13249	-4.27884	6	13.1466	-1.47423	6	14.6871	-5.60458	4
GAGATGCTTATCTC	Monocyte	-8.52411	5.49753	6	-9.81871	-5.38626	6	9.83376	11.698	3	-2.87511	8.40885	4	9.83376	11.698	5	-2.87511	8.40885	6	3.98282	-2.61303	6	-0.872884	-4.39572	6	10.8667	-2.32943	6	16.9086	-1.22782	4
GAGCAGGACGAATC	Monocyte	-8.58541	5.33307	6	-8.86239	-5.31731	6	10.6949	11.189	3	-3.73384	8.66848	4	10.6949	11.189	5	-3.73384	8.66848	6	3.38069	-3.36099	6	-2.10709	-3.36406	6	3.66809	-9.17317	6	11.4534	2.55136	4
GAGCATACGAGCAG	Monocyte	-8.14223	6.31806	6	-9.23737	-5.92857	6	11.1473	11.3373	3	-3.27398	8.76462	4	11.1473	11.3373	5	-3.27398	8.76462	6	2.94344	-1.71405	6	-1.47565	-3.49009	6	5.45216	-7.6455	6	13.37	1.9699	4
GAGCATACGTACGT	Monocyte	-7.89804	6.77141	6	-9.77918	-7.60427	6	10.6515	10.8973	3	-3.57393	8.75106	4	10.6515	10.8973	5	-3.57393	8.75106	6	3.02776	-3.91929	6	-0.59497	-4.41715	6	8.8959	-4.27192	6	11.3021	2.11489	4
GAGCATACGTCACA	Monocyte	-8.32695	4.75648	6	-9.74697	-5.49908	6	10.766	11.4027	3	-3.60684	8.06232	4	10.766	11.4027	5	-3.60684	8.06232	6	3.94577	-3.54319	6	-2.17215	-2.73905	6	7.17869	-5.13765	6	16.5813	-1.99057	4
GAGCGCACAGCCAT	Monocyte	-9.00208	5.75688	6	-8.57653	-6.82482	6	10.8468	11.3906	3	-3.1415	8.97485	4	10.8468	11.3906	5	-3.1415	8.97485	6	2.59459	-3.53776	6	-2.45747	-2.42837	6	7.96004	-7.69198	6	15.5347	2.61777	4
GAGCGCACGTCGTA	Monocyte	-6.99637	7.27115	6	-9.75596	-7.83896	6	9.66103	10.4796	3	-3.6696	9.65711	4	9.66103	10.4796	5	-3.6696	9.65711	6	3.23298	-2.97435	6	-0.491821	-3.77504	6	1.33151	-8.75149	6	10.8653	0.27041	4
GAGCGCTGGGTCTA	Monocyte	-8.56395	3.41586	6	-9.47119	-3.17383	6	11.5533	11.3622	3	-3.55735	7.00982	4	11.5533	11.3622	5	-3.55735	7.00982	6	3.16612	-3.85246	6	-2.59806	-4.95593	6	6.8704	-7.50215	6	14.4734	3.26598	4
GAGCGGCTCATGCA	Monocyte	-7.97459	4.7256	6	-9.54468	-5.36864	6	10.4887	10.6644	3	-3.3726	8.30036	4	10.4887	10.6644	5	-3.3726	8.30036	6	3.52261	-4.24836	6	-2.309	-2.18319	6	4.96601	-8.66277	6	15.4794	2.94019	4
GAGCGGCTGTTTGG	Monocyte	-7.73143	5.01695	6	-10.4329	-5.6646	6	9.9887	10.2351	3	-4.4197	9.23252	4	9.9887	10.2351	5	-4.4197	9.23252	6	4.45783	-2.9545	6	-0.79651	-4.52089	6	6.92477	-5.75255	6	11.1527	0.209087	4
GAGCTCCTTTGGCA	Monocyte	-8.10042	5.28386	6	-9.28187	-6.74116	6	10.5532	11.6874	3	-3.20448	9.06757	4	10.5532	11.6874	5	-3.20448	9.06757	6	2.07456	-2.48245	6	-2.09165	-2.7841	6	1.43759	-9.70032	6	11.5312	3.16872	4
GAGGACGAATTCCT	Monocyte	-7.99487	5.10664	6	-8.63666	-6.48889	6	10.8374	11.0486	3	-3.70872	8.58251	4	10.8374	11.0486	5	-3.70872	8.58251	6	2.0322	-3.42228	6	-1.58423	-2.80545	6	10.0841	-3.99585	6	16.9657	0.392696	4
GAGGATCTACCCTC	Monocyte	-7.10011	7.11933	6	-9.54483	-7.38327	6	9.31874	10.2669	3	-4.15551	9.65118	4	9.31874	10.2669	5	-4.15551	9.65118	6	3.87392	-3.73799	6	-2.69649	-3.04199	6	4.61541	-5.37597	6	14.7159	3.37381	4
GAGGATCTTGTCCC	Monocyte	-7.89969	6.13789	6	-10.0896	-6.69623	6	10.5822	11.6468	3	-2.75537	8.22356	4	10.5822	11.6468	5	-2.75537	8.22356	6	1.73131	-3.76582	6	-0.772234	-2.21984	6	1.8298	-7.98146	6	11.4669	-2.29387	4
GAGGCAGACATTTC	Monocyte	-9.23108	2.75327	6	-9.35046	-2.99491	6	11.8457	11.5288	3	-3.15455	7.01039	4	11.8457	11.5288	5	-3.15455	7.01039	6	1.98387	-4.25693	6	-2.53757	-4.8287	6	2.15063	-10.2294	6	12.2022	0.0324747	4
GAGGCAGAGACGAG	Monocyte	-9.1709	4.90899	6	-9.23192	-6.02105	6	11.2412	10.8557	3	-3.99788	8.56916	4	11.2412	10.8557	5	-3.99788	8.56916	6	3.6171	-3.59167	6	-3.09754	-3.52033	6	2.10385	-11.9285	6	11.7387	-1.28425	4
GAGGCCACGTTGGT	Monocyte	-7.30991	6.1789	6	-8.80064	-6.93378	6	10.7309	11.7656	3	-3.37347	9.17682	4	10.7309	11.7656	5	-3.37347	9.17682	6	3.37373	-2.65622	6	-1.30135	-5.24224	6	10.6591	-3.81308	6	15.9938	-3.01624	4
GAGGGAACCTCCAC	Monocyte	-7.91551	6.37059	6	-9.37723	-7.22228	6	9.79766	10.276	3	-3.78017	9.37608	4	9.79766	10.276	5	-3.78017	9.37608	6	3.19989	-4.46909	6	-0.323316	-4.13112	6	10.9865	-3.2598	6	16.6177	-1.4778	4
GAGGGAACGAGATA	Monocyte	-7.2245	6.40731	6	-9.65424	-7.06282	6	10.303	10.095	3	-3.02313	9.76654	4	10.303	10.095	5	-3.02313	9.76654	6	2.53351	-2.85852	6	-0.303268	-3.48693	6	12.2796	-3.42137	6	16.8219	-0.00825703	4
GAGGGCCTAGCGGA	Monocyte	-8.29074	6.55526	6	-8.96759	-6.87628	6	10.6652	10.0579	3	-4.05063	8.62913	4	10.6652	10.0579	5	-4.05063	8.62913	6	1.83286	-2.38629	6	-1.65445	-5.38603	6	4.19251	-5.38065	6	12.5849	1.20264	4
GAGGTACTCTTCCG	Monocyte	-7.49345	7.31694	6	-9.03479	-7.7275	6	9.88725	10.8784	3	-2.67742	9.74263	4	9.88725	10.8784	5	-2.67742	9.74263	6	3.05832	-1.5148	6	0.295207	-3.81664	6	5.01472	-5.0879	6	13.8419	3.39165	4
GAGGTACTTTCGGA	Monocyte	-9.55948	4.44801	6	-8.63784	-4.61174	6	11.5713	11.1688	3	-2.76219	7.65647	4	11.5713	11.1688	5	-2.76219	7.65647	6	2.92926	-4.63347	6	-2.26602	-2.92396	6	9.37515	-4.44466	6	15.4193	-2.39121	4
GAGGTGGACCGAAT	Monocyte	-7.4722	4.71248	6	-10.2573	-5.35165	6	11.5702	9.87138	3	-4.46316	8.25293	4	11.5702	9.87138	5	-4.46316	8.25293	6	2.67437	-4.17177	6	-1.90657	-3.09291	6	3.22217	-6.20643	6	12.1433	-1.25992	4
GAGGTTTGCGTGTA	Monocyte	-9.36361	2.7206	6	-9.53409	-2.87564	6	12.5682	10.7802	3	-3.83054	6.65288	4	12.5682	10.7802	5	-3.83054	6.65288	6	2.41835	-4.67828	6	-2.95325	-4.22734	6	3.8178	-9.65532	6	11.1589	-5.13326	4
GAGGTTTGCTGGTA	Monocyte	-9.25133	2.56595	6	-9.27957	-2.61365	6	12.4589	10.9296	3	-3.60695	6.49705	4	12.4589	10.9296	5	-3.60695	6.49705	6	3.68639	-4.4074	6	-3.58222	-4.09548	6	10.0482	-6.06239	6	16.385	2.03192	4
GAGGTTTGGTACAC	Monocyte	-8.20379	5.72531	6	-8.74308	-5.89676	6	10.8498	10.774	3	-3.95911	8.78808	4	10.8498	10.774	5	-3.95911	8.78808	6	3.07303	-2.13241	6	-1.92804	-3.68703	6	3.07755	-7.21012	6	11.284	-6.49457	4
GAGGTTTGTACTCT	Monocyte	-8.48281	6.70665	6	-8.52952	-6.63815	6	10.9123	11.3331	3	-4.21406	8.84233	4	10.9123	11.3331	5	-4.21406	8.84233	6	3.40889	-2.80879	6	-1.85773	-2.56377	6	1.97574	-7.42197	6	15.4875	1.41548	4
GAGTAAGAACCAAC	Monocyte	-8.18918	4.42408	6	-9.29841	-4.73045	6	11.4917	10.1593	3	-3.84864	7.74523	4	11.4917	10.1593	5	-3.84864	7.74523	6	2.6848	-4.27803	6	-1.78104	-2.28773	6	4.43696	-9.08063	6	10.6844	-2.19801	4
GAGTAAGAGGATTC	Monocyte	-8.80338	4.07433	6	-9.4971	-3.92725	6	10.8702	10.4798	3	-4.15529	8.62396	4	10.8702	10.4798	5	-4.15529	8.62396	6	2.64238	-2.17167	6	-1.75071	-3.99259	6	11.899	-3.52014	6	16.7849	-0.0284861	4
GAGTACACAAGTAG	Monocyte	-7.51668	6.65155	6	-9.95562	-6.87731	6	10.2047	10.2676	3	-2.57656	8.9981	4	10.2047	10.2676	5	-2.57656	8.9981	6	3.15423	-1.48217	6	-0.745516	-3.24719	6	2.3691	-7.38115	6	12.5312	1.07465	4
GAGTCTGAGACAGG	Monocyte	-8.92579	5.23921	6	-8.73276	-6.09134	6	10.5323	11.817	3	-2.74988	7.80188	4	10.5323	11.817	5	-2.74988	7.80188	6	2.57765	-2.6152	6	-1.69479	-3.36823	6	8.84861	-4.54181	6	15.9954	-0.800662	4
GAGTGGGAAGTTCG	Monocyte	-8.85504	5.99464	6	-8.48583	-5.44031	6	9.8923	11.2836	3	-2.81123	9.00978	4	9.8923	11.2836	5	-2.81123	9.00978	6	3.3697	-2.52178	6	-1.11656	-2.03951	6	4.6441	-7.1353	6	12.9106	3.67826	4
GAGTGTTGGTGTCA	Monocyte	-7.72451	4.44127	6	-9.56324	-4.47806	6	10.6356	10.3605	3	-4.27098	8.56062	4	10.6356	10.3605	5	-4.27098	8.56062	6	4.50004	-4.05485	6	-1.41875	-2.7923	6	11.1713	-3.22152	6	14.7351	1.32418	4
GATAAGGAAAAAGC	Monocyte	-8.20717	6.7566	6	-9.01226	-7.39087	6	10.3318	11.3457	3	-3.25745	8.90081	4	10.3318	11.3457	5	-3.25745	8.90081	6	1.89738	-2.42037	6	-0.529611	-1.86661	6	4.58359	-5.67747	6	15.4493	-1.43662	4
GATAAGGAACGGAG	Monocyte	-9.41891	3.92737	6	-8.94215	-4.12281	6	11.6651	11.3224	3	-2.66537	8.14817	4	11.6651	11.3224	5	-2.66537	8.14817	6	1.64604	-3.32761	6	-2.39184	-2.68112	6	5.66204	-7.28008	6	15.4271	-2.34196	4
GATAATACCACTGA	Monocyte	-7.97935	6.23358	6	-8.65872	-6.81457	6	10.3523	11.4453	3	-2.80591	9.46052	4	10.3523	11.4453	5	-2.80591	9.46052	6	3.78386	-3.71023	6	-0.384741	-3.86759	6	5.27568	-6.57399	6	12.4849	2.83002	4
GATAGCACCTTGAG	Monocyte	-8.68263	6.14972	6	-8.66807	-5.60068	6	11.0331	11.2987	3	-3.20962	8.36688	4	11.0331	11.2987	5	-3.20962	8.36688	6	4.85102	-3.79299	6	-2.04056	-2.28612	6	9.30566	-4.99477	6	15.3869	-3.23801	4
GATAGCACGAGGAC	Monocyte	-9.41635	1.9084	6	-9.23347	-2.05402	6	12.4247	11.0671	3	-3.72609	6.69796	4	12.4247	11.0671	5	-3.72609	6.69796	6	4.04698	-4.98238	6	-3.29746	-4.44935	6	10.9576	-5.61967	6	12.2816	3.56885	4
GATATCCTCCACAA	Monocyte	-8.69129	6.62164	6	-8.53797	-6.98493	6	10.3082	10.3902	3	-3.88788	9.0543	4	10.3082	10.3902	5	-3.88788	9.0543	6	2.83114	-2.59732	6	-2.37377	-3.32767	6	7.43017	-5.85795	6	13.6799	1.80984	4
GATATCCTGTCCTC	Monocyte	-7.06632	7.22055	6	-9.78548	-7.94313	6	10.2061	11.6481	3	-2.78832	8.99772	4	10.2061	11.6481	5	-2.78832	8.99772	6	3.2365	-3.05435	6	-1.71309	-1.83783	6	2.6938	-6.69725	6	15.7946	1.99928	4
GATATTGATACTTC	Monocyte	-8.48923	6.43331	6	-8.70168	-6.38249	6	9.91745	11.4895	3	-3.19474	9.3872	4	9.91745	11.4895	5	-3.19474	9.3872	6	3.02581	-2.34229	6	-1.62728	-2.35844	6	4.20413	-8.91268	6	13.4804	3.51154	4
GATCATCTCCTGAA	Monocyte	-9.02869	5.89141	6	-8.60549	-6.46109	6	9.96107	11.3527	3	-3.53194	8.61492	4	9.96107	11.3527	5	-3.53194	8.61492	6	2.10349	-2.44609	6	-2.23632	-2.34685	6	14.2433	-1.53073	6	14.2151	-4.66129	4
GATCCCTGTTCCGC	Monocyte	-8.29103	5.13523	6	-9.18017	-5.39785	6	10.9729	10.8248	3	-3.87098	7.6715	4	10.9729	10.8248	5	-3.87098	7.6715	6	2.95343	-3.78854	6	-1.5863	-3.96714	6	12.6173	-2.54159	6	16.6905	0.151069	4
GATCCGCTCAAGCT	Monocyte	-7.54865	6.10082	6	-9.6559	-7.53666	6	10.5662	9.81719	3	-2.78103	8.89794	4	10.5662	9.81719	5	-2.78103	8.89794	6	2.4468	-2.95072	6	-0.983306	-3.58506	6	3.03239	-10.1534	6	11.5981	-3.68612	4
GATCCGCTTGAGAA	Monocyte	-7.71602	5.83537	6	-8.87792	-6.48072	6	10.4118	10.1816	3	-3.04482	8.85135	4	10.4118	10.1816	5	-3.04482	8.85135	6	4.49338	-2.22249	6	-1.07933	-2.39624	6	7.33038	-6.37558	6	14.1998	2.92202	4
GATCGAACAAACGA	Monocyte	-8.1955	5.6037	6	-8.69464	-6.72799	6	10.3	11.3449	3	-3.71007	8.75113	4	10.3	11.3449	5	-3.71007	8.75113	6	3.72469	-2.39657	6	-2.55862	-3.06406	6	4.0239	-6.4768	6	11.1623	-5.17686	4
GATCGATGTCGATG	Monocyte	-7.5402	7.22949	6	-10.1211	-7.74815	6	9.90074	11.7326	3	-3.08763	9.05948	4	9.90074	11.7326	5	-3.08763	9.05948	6	2.03447	-2.55858	6	-0.364519	-3.63482	6	8.59255	-3.72822	6	15.5665	-2.2619	4
GATCGTGAAGCCTA	Monocyte	-7.42224	6.12808	6	-10.164	-6.62133	6	10.8811	11.5813	3	-3.33471	7.78975	4	10.8811	11.5813	5	-3.33471	7.78975	6	3.13137	-2.90364	6	-1.12173	-4.31571	6	7.78353	-5.68278	6	13.1507	1.86233	4
GATCTACTACCCTC	Monocyte	-7.77717	4.48073	6	-9.31369	-4.18202	6	10.4259	9.88779	3	-4.26682	8.87837	4	10.4259	9.88779	5	-4.26682	8.87837	6	2.57004	-3.8602	6	-0.971719	-3.10695	6	11.4294	-2.82213	6	16.9935	-0.0786447	4
GATCTACTATCTCT	Monocyte	-7.72045	5.58942	6	-9.66302	-5.52038	6	10.5471	9.86589	3	-3.44778	8.75523	4	10.5471	9.86589	5	-3.44778	8.75523	6	3.40939	-2.73734	6	-2.49165	-2.91978	6	5.27275	-6.92251	6	10.6456	-1.85358	4
GATCTACTGTTCTT	Monocyte	-8.50388	5.88428	6	-9.6799	-6.53033	6	11.1483	10.4632	3	-3.67061	8.72106	4	11.1483	10.4632	5	-3.67061	8.72106	6	3.79074	-2.78784	6	-0.764873	-3.01838	6	4.98979	-8.42286	6	10.668	0.811514	4
GATGCAACTATCGG	Monocyte	-7.5675	5.3206	6	-10.1453	-7.08754	6	10.7442	10.6036	3	-2.61819	8.50075	4	10.7442	10.6036	5	-2.61819	8.50075	6	2.74832	-3.05561	6	-0.0209304	-2.85045	6	1.49954	-8.45854	6	10.3631	1.62739	4
GATGCAACTGGTTG	Monocyte	-9.43455	3.06302	6	-9.36378	-3.16303	6	12.3138	11.1796	3	-3.90021	6.87501	4	12.3138	11.1796	5	-3.90021	6.87501	6	2.63804	-4.2416	6	-2.41541	-4.17152	6	5.31902	-8.53387	6	10.3088	-1.33365	4
GATGCCCTAGACTC	Monocyte	-8.59375	5.57741	6	-9.29474	-5.67671	6	11.3343	11.1666	3	-2.80983	9.34875	4	11.3343	11.1666	5	-2.80983	9.34875	6	3.81592	-4.27381	6	-2.45513	-2.99537	6	10.2529	-5.69363	6	12.3906	2.95325	4
GATGCCCTTTCACT	Monocyte	-6.84975	7.17211	6	-10.007	-7.33579	6	10.7511	10.054	3	-3.22507	8.99696	4	10.7511	10.054	5	-3.22507	8.99696	6	4.68057	-3.0664	6	-2.66968	-3.16757	6	5.26696	-4.80943	6	15.0318	2.17712	4
GATTACCTCGAACT	Monocyte	-9.58068	3.3652	6	-8.84069	-3.87104	6	11.5749	10.7054	3	-2.80754	7.3457	4	11.5749	10.7054	5	-2.80754	7.3457	6	3.50593	-3.46595	6	-1.28808	-5.08422	6	5.76079	-9.46514	6	13.245	1.49985	4
GATTACCTTATCTC	Monocyte	-8.52223	4.06325	6	-9.25696	-4.23213	6	11.5318	10.1818	3	-3.50103	7.57398	4	11.5318	10.1818	5	-3.50103	7.57398	6	2.26556	-4.55335	6	-1.63153	-5.00984	6	10.7659	-4.52295	6	15.1189	2.77675	4
GATTCGGAAGGAGC	Monocyte	-8.14652	5.95326	6	-8.73309	-6.3651	6	10.3264	11.299	3	-2.75731	9.13777	4	10.3264	11.299	5	-2.75731	9.13777	6	2.0454	-2.02123	6	-0.0150491	-3.70623	6	7.82723	-6.38504	6	11.8974	-3.18806	4
GATTCGGACCAACA	Monocyte	-6.94476	6.95863	6	-9.84359	-7.63207	6	10.0673	10.0547	3	-4.45696	9.03754	4	10.0673	10.0547	5	-4.45696	9.03754	6	3.50255	-2.20378	6	-0.541975	-3.85904	6	7.06345	-5.18527	6	11.1172	-4.12826	4
GATTCGGACCTTCG	Monocyte	-7.58118	7.34289	6	-9.05249	-7.81332	6	9.83892	11.3931	3	-3.72446	9.68991	4	9.83892	11.3931	5	-3.72446	9.68991	6	4.0752	-1.78072	6	-1.36726	-5.16883	6	1.9993	-7.35025	6	16.0139	0.994255	4
GATTCTACACCTGA	Monocyte	-9.48681	0.771901	6	-8.96369	-1.36489	6	10.1951	1.42629	4	6.51868	5.36469	3	10.1951	1.42629	4	6.51868	5.36469	2	3.57767	-4.18647	6	-2.35917	-5.59328	6	12.2427	-2.82975	6	13.1204	14.55	5
GATTCTACACGGTT	Monocyte	-8.56529	6.93444	6	-8.90674	-6.84743	6	10.4494	11.7404	3	-4.08729	8.58237	4	10.4494	11.7404	5	-4.08729	8.58237	6	3.5904	-1.91532	6	-1.9918	-3.44422	6	6.60034	-3.94001	6	16.4951	-1.34685	4
GATTCTACGAACCT	Monocyte	-8.43574	5.46697	6	-8.804	-5.93763	6	11.1263	10.1295	3	-3.74064	8.76579	4	11.1263	10.1295	5	-3.74064	8.76579	6	3.96145	-4.42582	6	-1.47999	-4.46311	6	2.6451	-8.40432	6	11.1915	0.543081	4
GATTGGACGAGGGT	Monocyte	-7.71957	7.10705	6	-8.99973	-7.26861	6	9.95749	10.7804	3	-2.76726	9.00696	4	9.95749	10.7804	5	-2.76726	9.00696	6	3.09022	-3.22901	6	-1.12342	-2.35769	6	9.75633	-2.4804	6	16.2029	-1.70207	4
GATTTAGATTACTC	Monocyte	-7.6	6.19076	6	-9.06381	-6.40098	6	10.0278	10.6579	3	-2.74651	8.89781	4	10.0278	10.6579	5	-2.74651	8.89781	6	3.75876	-1.86707	6	-1.60169	-4.60815	6	3.99823	-7.64293	6	12.0316	1.1961	4
GATTTGCTCAACCA	Monocyte	-8.44831	4.1856	6	-9.41946	-4.03572	6	11.4201	11.1745	3	-3.44087	7.89114	4	11.4201	11.1745	5	-3.44087	7.89114	6	3.55462	-3.64295	6	-1.70445	-3.57882	6	4.25563	-9.20515	6	10.8695	-1.85817	4
GATTTGCTGGGAGT	Monocyte	-7.49648	5.61637	6	-10.0667	-6.07338	6	10.1016	11.5125	3	-3.92891	8.53742	4	10.1016	11.5125	5	-3.92891	8.53742	6	1.75243	-3.22612	6	-1.29913	-3.34987	6	7.98758	-6.99268	6	11.461	-1.81927	4
GATTTGCTGGTCAT	Monocyte	-8.62257	4.68255	6	-9.37928	-5.29942	6	10.9737	10.772	3	-3.52892	8.18594	4	10.9737	10.772	5	-3.52892	8.18594	6	3.8817	-3.74867	6	-2.43518	-4.65192	6	9.61135	-5.22033	6	14.7448	2.17213	4
GATTTGCTTCTTCA	Monocyte	-8.18155	3.96508	6	-9.96677	-3.80541	6	11.1451	11.6076	3	-3.65994	7.94078	4	11.1451	11.6076	5	-3.65994	7.94078	6	4.03608	-3.47848	6	-1.41012	-4.15314	6	7.12927	-7.65058	6	15.463	-2.23288	4
GCAACTGAAGCACT	Monocyte	-9.25399	4.95729	6	-8.4877	-5.09528	6	11.0766	10.4704	3	-3.02499	8.39508	4	11.0766	10.4704	5	-3.02499	8.39508	6	2.99088	-4.59678	6	-3.1188	-3.04933	6	11.2904	-4.36404	6	14.0431	3.53669	4
GCAACTGATGCCCT	Monocyte	-9.38723	3.07194	6	-9.24905	-3.03544	6	11.5728	11.064	3	-3.30062	7.39197	4	11.5728	11.064	5	-3.30062	7.39197	6	2.64654	-4.76462	6	-3.18663	-4.39608	6	6.44229	-6.36459	6	14.8507	2.63237	4
GCAATCGAAGCCAT	Monocyte	-9.04777	3.23909	6	-9.23143	-4.02228	6	11.2545	10.6224	3	-3.65451	8.04531	4	11.2545	10.6224	5	-3.65451	8.04531	6	2.18629	-3.69757	6	-1.99415	-4.94432	6	4.64909	-8.27611	6	12.6498	2.90171	4
GCAATCGAGTTCTT	Monocyte	-9.48526	4.86192	6	-8.86104	-6.33491	6	10.3787	11.0427	3	-3.34054	7.91835	4	10.3787	11.0427	5	-3.34054	7.91835	6	2.22005	-3.69355	6	-2.40081	-3.47819	6	5.97749	-5.52975	6	11.5495	-3.28354	4
GCAATTCTATGCCA	Monocyte	-8.15124	5.84454	6	-8.94568	-6.11439	6	10.0236	11.4208	3	-2.90387	8.87606	4	10.0236	11.4208	5	-2.90387	8.87606	6	4.76097	-3.59053	6	-2.2499	-3.43098	6	9.32551	-5.30357	6	14.6957	2.17996	4
GCAATTCTTGCTTT	Monocyte	-7.4896	6.93622	6	-9.25477	-7.29519	6	9.67065	10.7099	3	-3.60652	9.73154	4	9.67065	10.7099	5	-3.60652	9.73154	6	2.56168	-2.54129	6	0.110137	-2.97554	6	1.38034	-10.624	6	11.8452	-0.903287	4
GCACAATGGCGAAG	Monocyte	-8.61392	4.89242	6	-9.56068	-5.46719	6	10.7715	11.233	3	-2.82127	8.56604	4	10.7715	11.233	5	-2.82127	8.56604	6	1.5419	-2.7267	6	-1.81725	-2.41542	6	3.36089	-6.55692	6	11.0687	0.215658	4
GCACACCTTTTCAC	Monocyte	-9.55379	3.91467	6	-8.71095	-4.52679	6	11.6499	10.6761	3	-2.73808	7.91865	4	11.6499	10.6761	5	-2.73808	7.91865	6	2.58692	-3.27094	6	-0.764259	-5.13623	6	3.80384	-7.80738	6	13.0445	2.47004	4
GCACCACTCCCTCA	Monocyte	-8.66153	4.29803	6	-9.40136	-4.62343	6	11.6408	10.9256	3	-3.23909	7.71602	4	11.6408	10.9256	5	-3.23909	7.71602	6	2.834	-3.11191	6	-0.520229	-3.59722	6	3.33693	-7.41786	6	12.0782	-1.84544	4
GCACCTACCTTGGA	Monocyte	-8.0558	4.36433	6	-10.051	-4.47545	6	11.0681	10.8703	3	-3.16871	8.29662	4	11.0681	10.8703	5	-3.16871	8.29662	6	3.32515	-2.04604	6	-0.645962	-3.47147	6	5.75123	-5.57738	6	12.752	2.77344	4
GCACGGACGCAGTT	Monocyte	-7.77045	6.48356	6	-9.81071	-7.10959	6	10.0275	10.7533	3	-3.87075	9.15033	4	10.0275	10.7533	5	-3.87075	9.15033	6	2.62774	-3.03661	6	-0.514797	-2.44869	6	8.19843	-3.52315	6	16.0318	-0.0866972	4
GCACGGTGCCTATT	Monocyte	-7.59736	6.58252	6	-9.6369	-7.85065	6	10.6415	10.8415	3	-3.22542	8.45304	4	10.6415	10.8415	5	-3.22542	8.45304	6	3.4615	-1.83727	6	-1.81569	-3.80482	6	11.9391	-1.27717	6	14.9757	-2.78861	4
GCACGTCTAGGTTC	Monocyte	-8.27754	6.97312	6	-9.15353	-7.73981	6	9.60028	11.5427	3	-3.61373	9.47769	4	9.60028	11.5427	5	-3.61373	9.47769	6	3.43206	-3.33585	6	0.13699	-3.30774	6	2.24025	-11.0844	6	11.6148	-4.06998	4
GCACTAGACCTATT	Monocyte	-7.82422	6.6103	6	-9.77335	-6.83522	6	10.246	11.3703	3	-3.49243	9.25892	4	10.246	11.3703	5	-3.49243	9.25892	6	2.98916	-4.55045	6	-1.17482	-2.25493	6	7.71856	-5.07368	6	16.1251	-3.31631	4
GCACTAGATCACGA	Monocyte	-9.15696	5.12739	6	-8.50366	-5.75066	6	10.9393	10.8629	3	-2.58134	8.31172	4	10.9393	10.8629	5	-2.58134	8.31172	6	3.83108	-2.2364	6	-2.21464	-2.79554	6	12.3485	-1.96313	6	16.2618	-1.72015	4
GCACTGCTAACTGC	Monocyte	-8.35856	5.55701	6	-9.15758	-6.16603	6	10.1117	10.0573	3	-3.34963	8.32195	4	10.1117	10.0573	5	-3.34963	8.32195	6	3.5906	-4.11094	6	-0.570883	-4.23445	6	6.45985	-4.67063	6	15.7105	-2.41747	4
GCAGATACAAAGTG	Monocyte	-8.55414	4.45312	6	-10.0688	-4.17123	6	11.2432	10.3675	3	-4.17389	8.00089	4	11.2432	10.3675	5	-4.17389	8.00089	6	3.50829	-3.36508	6	-1.77643	-3.67025	6	2.25217	-9.20242	6	11.5543	-0.424906	4
GCAGCCGAATTTCC	Monocyte	-8.98112	4.23793	6	-9.32081	-4.1973	6	11.3078	10.8298	3	-3.16303	7.43936	4	11.3078	10.8298	5	-3.16303	7.43936	6	2.98258	-4.21012	6	-1.60025	-3.92109	6	5.59873	-5.91941	6	11.5516	-1.61414	4
GCAGGCACCATACG	Monocyte	-7.68894	6.74958	6	-9.06084	-7.52422	6	9.99436	11.3365	3	-3.05106	8.90892	4	9.99436	11.3365	5	-3.05106	8.90892	6	4.26114	-3.14535	6	-2.58843	-3.62266	6	13.8003	-1.18188	6	14.728	-3.89202	4
GCAGGCACCGCTAA	Monocyte	-8.12187	3.48273	6	-9.50177	-2.65578	6	11.9232	10.6078	3	-4.24536	7.44089	4	11.9232	10.6078	5	-4.24536	7.44089	6	3.80687	-3.393	6	-2.63555	-3.81224	6	11.6825	-4.53353	6	15.2702	-3.06258	4
GCAGTCCTCCTCAC	Monocyte	-9.1569	3.7708	6	-9.22309	-4.06264	6	11.5902	10.7463	3	-3.29362	8.13916	4	11.5902	10.7463	5	-3.29362	8.13916	6	3.56418	-2.64168	6	-2.66517	-3.0394	6	11.1504	-4.73819	6	15.3233	-4.2197	4
GCAGTCCTTTAGGC	Monocyte	-8.99384	5.09008	6	-8.74978	-5.53152	6	11.0715	11.8552	3	-3.46724	7.86411	4	11.0715	11.8552	5	-3.46724	7.86411	6	3.4467	-3.43075	6	-3.16423	-4.34261	6	6.11572	-5.82307	6	12.008	1.89997	4
GCAGTTGACGCCTT	Monocyte	-7.93094	5.20704	6	-9.92367	-6.62927	6	10.1166	11.4924	3	-4.06618	8.14922	4	10.1166	11.4924	5	-4.06618	8.14922	6	2.81024	-3.06413	6	0.17927	-3.01858	6	7.56227	-6.10894	6	12.5081	3.01177	4
GCATGTGAAAGTAG	Monocyte	-9.51357	4.82194	6	-8.62943	-5.18484	6	11.2059	11.6007	3	-2.7826	7.93721	4	11.2059	11.6007	5	-2.7826	7.93721	6	1.96844	-2.65511	6	-1.68925	-5.28621	6	3.04529	-7.81274	6	15.0683	2.29448	4
GCATGTGAAGTACC	Monocyte	-8.12009	6.00398	6	-9.64269	-6.39395	6	10.1194	11.6227	3	-2.77166	8.76792	4	10.1194	11.6227	5	-2.77166	8.76792	6	4.33223	-2.58891	6	-0.415901	-2.89818	6	5.61618	-5.06683	6	11.0267	-0.97185	4
GCATGTGACTTCGC	Monocyte	-8.22114	5.50955	6	-9.00443	-5.59101	6	9.80666	10.8906	3	-3.24697	8.16544	4	9.80666	10.8906	5	-3.24697	8.16544	6	2.41307	-3.38541	6	-1.87669	-4.82271	6	8.62831	-4.20589	6	13.0808	1.21084	4
GCATGTGATTCTGT	Monocyte	-7.31357	6.36492	6	-10.1477	-7.31941	6	10.9279	11.4421	3	-4.04256	9.19704	4	10.9279	11.4421	5	-4.04256	9.19704	6	2.77842	-4.51527	6	-2.08932	-3.01709	6	1.19698	-9.37302	6	13.2404	3.44795	4
GCATTGGATGTCCC	Monocyte	-8.73886	3.45346	6	-9.52388	-3.10985	6	11.4954	11.027	3	-3.31224	7.36019	4	11.4954	11.027	5	-3.31224	7.36019	6	2.7662	-2.96541	6	-2.32945	-4.78078	6	12.9145	-3.09082	6	15.9058	-2.13991	4
GCCAAAACCTTGTT	Monocyte	-8.95034	6.13034	6	-8.72601	-5.56549	6	10.2397	11.6042	3	-2.87168	8.68066	4	10.2397	11.6042	5	-2.87168	8.68066	6	2.26897	-4.30336	6	-1.80771	-4.88349	6	13.9412	-1.92049	6	15.1518	-3.49953	4
GCCAAATGAGCAAA	Monocyte	-7.74555	6.748	6	-9.69393	-7.42437	6	10.9772	10.7338	3	-2.70265	9.70394	4	10.9772	10.7338	5	-2.70265	9.70394	6	4.35317	-3.19958	6	-0.0860909	-2.98339	6	5.0336	-5.06338	6	11.4597	0.54773	4
GCCAAATGCCTTAT	Monocyte	-8.7034	3.80522	6	-9.31488	-4.3831	6	11.8634	10.6148	3	-3.74709	7.7272	4	11.8634	10.6148	5	-3.74709	7.7272	6	4.32629	-3.69741	6	-1.69247	-5.10781	6	3.18641	-8.41406	6	12.0162	0.366762	4
GCCAAATGTTGCAG	Monocyte	6.45185	-0.011462	2	1.01566	3.39883	1	-3.83061	6.53022	5	11.5411	5.30632	1	-3.83061	6.53022	2	11.5411	5.30632	7	9.66641	8.98046	2	10.6692	3.90885	6	-5.68543	-3.24097	2	1.27988	16.1117	6
GCCACGGACATTCT	Monocyte	-7.61774	6.12689	6	-9.73976	-6.56318	6	9.83719	11.0446	3	-2.80122	9.32841	4	9.83719	11.0446	5	-2.80122	9.32841	6	1.59865	-2.94615	6	-1.39377	-4.12897	6	5.56092	-7.81226	6	15.6805	-1.27854	4
GCCACGGACGTTGA	Monocyte	-7.88152	7.29427	6	-9.30334	-7.6054	6	9.94408	10.3708	3	-2.69169	9.48646	4	9.94408	10.3708	5	-2.69169	9.48646	6	3.42155	-4.66836	6	-0.31723	-2.72612	6	1.17626	-9.26836	6	12.0059	1.35868	4
GCCACGGAGTCGTA	Monocyte	-7.00333	6.41196	6	-9.75102	-6.08401	6	10.766	11.2445	3	-3.49002	9.76593	4	10.766	11.2445	5	-3.49002	9.76593	6	1.8854	-3.90689	6	-1.10296	-2.04342	6	5.94983	-4.12956	6	14.6812	2.92934	4
GCCACGGATTCTTG	Monocyte	-8.27933	5.20081	6	-9.59753	-5.59321	6	10.7495	10.0522	3	-4.5165	9.07429	4	10.7495	10.0522	5	-4.5165	9.07429	6	4.37919	-4.14305	6	-1.49458	-3.94776	6	1.98332	-11.334	6	11.9452	-0.965178	4
GCCACTACGGACAG	Monocyte	-8.99433	3.17382	6	-9.14597	-3.3731	6	11.6357	10.824	3	-2.83306	8.42628	4	11.6357	10.824	5	-2.83306	8.42628	6	3.91527	-2.5682	6	-1.28248	-4.24762	6	5.5382	-7.83529	6	17.2369	-0.745187	4
GCCATCACCAACTG	Monocyte	-9.55053	4.81801	6	-8.38511	-5.60157	6	11.3104	11.4145	3	-3.38572	8.04623	4	11.3104	11.4145	5	-3.38572	8.04623	6	1.56152	-3.49094	6	-1.43547	-4.03884	6	8.10065	-7.57069	6	11.1718	0.88419	4
GCCATCACCTCGAA	Monocyte	-7.95626	4.5004	6	-10.2328	-5.13918	6	10.3454	11.2429	3	-4.06888	8.8561	4	10.3454	11.2429	5	-4.06888	8.8561	6	3.90653	-3.17436	6	-1.33226	-3.91351	6	1.63322	-11.6471	6	10.9655	-2.5838	4
GCCATCACGAACTC	Monocyte	-8.44651	5.53595	6	-9.13199	-5.22464	6	9.75846	11.499	3	-2.54401	8.57254	4	9.75846	11.499	5	-2.54401	8.57254	6	2.71293	-3.74462	6	-0.0999231	-4.38189	6	2.20628	-11.3305	6	11.1415	-5.80542	4
GCCATCACTGGAGG	Monocyte	-8.51078	5.9242	6	-9.19113	-6.99147	6	9.6647	11.2592	3	-3.13626	9.4377	4	9.6647	11.2592	5	-3.13626	9.4377	6	1.99946	-4.11117	6	-1.34844	-2.56657	6	6.75236	-3.82396	6	14.6295	3.29977	4
GCCATGCTAGGCGA	Monocyte	-8.19786	4.41131	6	-8.74395	-5.55718	6	11.1619	10.5799	3	-2.86271	8.73767	4	11.1619	10.5799	5	-2.86271	8.73767	6	2.22422	-4.18686	6	-1.32401	-4.23028	6	11.6205	-4.64341	6	17.1834	0.105724	4
GCCCAACTAGCTAC	Monocyte	-8.08	4.84538	6	-10.3137	-4.81247	6	10.9694	10.9805	3	-3.61294	8.0946	4	10.9694	10.9805	5	-3.61294	8.0946	6	3.32939	-2.62771	6	-0.723623	-4.69771	6	4.18671	-8.59185	6	11.8678	-1.12462	4
GCCCAACTAGGGTG	Monocyte	-8.81956	5.73943	6	-9.30418	-5.89642	6	11.2582	11.295	3	-3.83791	8.92184	4	11.2582	11.295	5	-3.83791	8.92184	6	2.80511	-1.83845	6	-0.000473943	-4.50415	6	7.51844	-4.96641	6	15.9183	1.56419	4
GCCCAACTTTCTGT	Monocyte	-9.06475	4.98603	6	-9.35555	-5.2085	6	10.5245	11.8828	3	-2.77963	8.51986	4	10.5245	11.8828	5	-2.77963	8.51986	6	2.33674	-3.03889	6	-1.47597	-4.14508	6	5.79386	-5.83761	6	16.5119	1.49159	4
GCCCAGGATTCGGA	Monocyte	-8.23418	6.35723	6	-8.99624	-6.52649	6	9.80233	11.1765	3	-3.10767	9.09426	4	9.80233	11.1765	5	-3.10767	9.09426	6	4.7638	-2.49713	6	-1.34442	-3.0662	6	10.4054	-4.4344	6	17.2313	-0.229756	4
GCCGACGAGTGCAT	Monocyte	-7.63708	5.37808	6	-9.99621	-5.52513	6	10.4947	11.3162	3	-3.84928	9.05178	4	10.4947	11.3162	5	-3.84928	9.05178	6	4.4968	-3.67712	6	-0.668668	-3.82945	6	7.74516	-7.90705	6	12.1858	2.788	4
GCCGGAACCATTCT	Monocyte	-7.66936	6.10253	6	-8.95877	-6.08375	6	10.2142	11.2472	3	-2.9463	9.45101	4	10.2142	11.2472	5	-2.9463	9.45101	6	4.62335	-4.19981	6	-0.591285	-2.54271	6	14.067	-1.85192	6	14.4579	-4.16678	4
GCCTAGCTATCTCT	Monocyte	-8.94759	4.96368	6	-9.11076	-5.37038	6	10.4772	10.432	3	-3.2077	9.1005	4	10.4772	10.432	5	-3.2077	9.1005	6	2.63454	-3.93976	6	-0.28671	-2.81125	6	4.12211	-6.64965	6	12.7098	2.62259	4
GCCTCAACACCATG	Monocyte	-7.91846	5.41312	6	-9.12827	-6.19154	6	9.96883	11.081	3	-3.52002	9.43341	4	9.96883	11.081	5	-3.52002	9.43341	6	3.7638	-2.07515	6	-0.781176	-3.40071	6	11.3661	-2.6476	6	15.3054	-2.98307	4
GCCTCAACCAGAAA	Monocyte	-7.11536	7.02209	6	-9.7467	-7.4446	6	9.94143	11.0655	3	-3.43529	9.81492	4	9.94143	11.0655	5	-3.43529	9.81492	6	4.43125	-3.6239	6	-0.00404589	-2.87914	6	7.66785	-3.43332	6	11.2427	-1.37643	4
GCCTCAACCCTCGT	Monocyte	-8.86003	3.43603	6	-9.2488	-4.839	6	11.8106	10.8039	3	-3.1742	7.71517	4	11.8106	10.8039	5	-3.1742	7.71517	6	2.5058	-1.85838	6	-1.2989	-4.14088	6	6.20052	-6.70927	6	11.8904	-3.09194	4
GCCTCAACTTACCT	Monocyte	-8.40655	4.04926	6	-8.93681	-3.83302	6	11.2295	11.8082	3	-2.85981	8.15762	4	11.2295	11.8082	5	-2.85981	8.15762	6	2.94442	-4.54579	6	-2.79103	-4.01698	6	7.71038	-7.31745	6	16.5706	1.83505	4
GCCTCATGGTTGTG	Monocyte	-7.13828	7.31742	6	-9.83178	-8.01171	6	9.85836	11.7073	3	-2.6186	9.65444	4	9.85836	11.7073	5	-2.6186	9.65444	6	2.04875	-2.86779	6	0.0462363	-3.46046	6	1.20184	-9.09813	6	10.9762	-5.15307	4
GCCTGACTAGCCTA	Monocyte	-8.63396	3.81169	6	-9.99372	-3.91723	6	11.1906	10.2768	3	-4.28425	7.77678	4	11.1906	10.2768	5	-4.28425	7.77678	6	3.92696	-3.49636	6	-2.15698	-3.88244	6	4.20569	-8.64357	6	11.1199	-0.837455	4
GCGACTCTCTGAGT	Monocyte	-8.44714	4.46566	6	-8.71688	-5.06411	6	10.3805	10.6106	3	-3.76237	8.25389	4	10.3805	10.6106	5	-3.76237	8.25389	6	3.60609	-2.49003	6	-1.86663	-4.69398	6	10.1074	-3.45196	6	16.8719	-2.08695	4
GCGAGAGAAACGTC	Monocyte	-6.96011	6.93918	6	-9.76741	-7.15235	6	9.90166	10.3661	3	-3.27478	9.73331	4	9.90166	10.3661	5	-3.27478	9.73331	6	2.89909	-1.90023	6	-1.72133	-3.92444	6	8.16668	-4.30813	6	15.1378	2.28642	4
GCGAGAGACAGAAA	Monocyte	-9.33464	2.66412	6	-9.29521	-2.47902	6	12.3073	10.3898	3	-3.97698	6.92862	4	12.3073	10.3898	5	-3.97698	6.92862	6	3.24726	-4.74523	6	-2.70115	-5.05345	6	3.66018	-10.112	6	10.321	-0.334237	4
GCGAGCACCATACG	Monocyte	-9.20604	3.5574	6	-8.96481	-3.46428	6	11.3161	10.5608	3	-2.66858	8.00784	4	11.3161	10.5608	5	-2.66858	8.00784	6	2.30237	-4.2144	6	-0.746715	-3.66285	6	4.5945	-7.55809	6	10.7014	1.8829	4
GCGAGCACCTGAAC	Monocyte	-8.72732	3.11442	6	-9.65443	-3.17106	6	12.1527	10.4809	3	-3.63796	7.24739	4	12.1527	10.4809	5	-3.63796	7.24739	6	4.24148	-4.31544	6	-2.55182	-4.44247	6	7.89386	-7.84255	6	11.427	2.43428	4
GCGATATGAGGTTC	Monocyte	-9.355	4.40669	6	-8.74616	-4.5447	6	11.5014	11.3201	3	-3.7702	7.98075	4	11.5014	11.3201	5	-3.7702	7.98075	6	3.15417	-4.64841	6	-1.32141	-4.33512	6	6.1833	-5.8871	6	16.4028	2.19589	4
GCGATATGTCCTGC	Monocyte	-8.5021	6.0848	6	-9.07777	-6.54217	6	10.9847	10.3477	3	-2.66152	9.15041	4	10.9847	10.3477	5	-2.66152	9.15041	6	3.10737	-2.16079	6	-1.80436	-2.51351	6	2.30437	-7.81107	6	11.452	0.0424738	4
GCGATATGTGTCCC	Monocyte	-7.2487	6.93144	6	-9.02005	-6.32239	6	10.1581	11.1816	3	-3.55659	9.62675	4	10.1581	11.1816	5	-3.55659	9.62675	6	2.2143	-2.99382	6	-1.46319	-3.86841	6	7.2033	-5.42381	6	14.5602	3.37923	4
GCGCACGAGGTCAT	Monocyte	-7.34862	5.19135	6	-10.3128	-4.86539	6	10.7007	10.0671	3	-3.90965	8.5954	4	10.7007	10.0671	5	-3.90965	8.5954	6	4.08627	-2.27388	6	-2.56914	-4.00229	6	7.93133	-7.1044	6	15.4603	0.525823	4
GCGCATCTCACTAG	Monocyte	-8.01577	5.59674	6	-9.02554	-5.97562	6	10.5595	12.0111	3	-4.09366	9.19414	4	10.5595	12.0111	5	-4.09366	9.19414	6	4.75187	-3.18357	6	-2.36546	-4.43905	6	7.37577	-6.1186	6	14.8892	-3.69079	4
GCGCGAACCAGGAG	Monocyte	-9.32526	4.92217	6	-8.49809	-5.14707	6	10.5001	10.4017	3	-3.07887	7.82365	4	10.5001	10.4017	5	-3.07887	7.82365	6	4.19119	-2.91956	6	-1.67674	-3.31153	6	8.08691	-6.1401	6	13.451	3.30584	4
GCGCGATGATGCTG	Monocyte	-9.03212	3.0552	6	-9.2927	-2.78133	6	12.2097	10.7974	3	-3.46282	6.96121	4	12.2097	10.7974	5	-3.46282	6.96121	6	3.70919	-3.22734	6	-1.98638	-5.03156	6	3.15803	-10.3846	6	12.4547	3.09928	4
GCGGACTGACGTGT	Monocyte	-8.97725	4.98101	6	-9.0772	-4.99169	6	11.013	10.2069	3	-3.5119	7.89023	4	11.013	10.2069	5	-3.5119	7.89023	6	3.29094	-3.28792	6	-1.82114	-5.10423	6	3.17605	-6.89864	6	11.7335	0.602165	4
GCGGAGCTCGTTGA	Monocyte	-9.56261	3.08599	6	-9.36397	-2.89034	6	12.6155	10.5889	3	-3.91609	6.85238	4	12.6155	10.5889	5	-3.91609	6.85238	6	4.28262	-4.19982	6	-2.35335	-3.68552	6	2.78224	-10.8973	6	10.9421	-3.90599	4
GCGGAGCTGTATGC	Monocyte	-8.09854	7.37835	6	-9.0921	-7.52455	6	10.0717	11.0345	3	-3.04052	9.0238	4	10.0717	11.0345	5	-3.04052	9.0238	6	2.92426	-2.54273	6	-0.0120307	-3.52236	6	8.86853	-6.17029	6	14.943	0.427895	4
GCGGAGCTGTTGCA	Monocyte	-7.26326	7.08283	6	-9.81042	-7.5948	6	10.6357	10.7936	3	-3.46495	9.65135	4	10.6357	10.7936	5	-3.46495	9.65135	6	2.91737	-3.4438	6	0.416809	-3.54034	6	8.89623	-2.64874	6	14.2761	0.271595	4
GCGGAGCTGTTGGT	Monocyte	-7.89925	4.06941	6	-9.90829	-4.64173	6	10.2835	9.79821	3	-4.44548	7.77027	4	10.2835	9.79821	5	-4.44548	7.77027	6	3.05386	-4.44302	6	-3.17102	-4.62592	6	3.03561	-10.5679	6	11.1586	-3.4459	4
GCGTAAACAATGCC	Monocyte	-8.14053	3.85663	6	-9.62891	-3.49634	6	11.9106	11.2503	3	-3.3889	7.78498	4	11.9106	11.2503	5	-3.3889	7.78498	6	2.85369	-4.64364	6	-2.20862	-3.35006	6	1.90829	-11.793	6	12.9482	2.14159	4
GCGTAAACCCGTAA	Monocyte	-8.0173	6.049	6	-9.57589	-6.30301	6	11.4849	11.2159	3	-3.53625	8.24471	4	11.4849	11.2159	5	-3.53625	8.24471	6	3.38694	-1.73456	6	-0.589209	-3.06792	6	3.22823	-6.63844	6	11.4858	-0.397346	4
GCGTAAACTCCGAA	Monocyte	-8.94366	4.25758	6	-10.0201	-4.93932	6	11.3123	10.4023	3	-4.14626	8.27587	4	11.3123	10.4023	5	-4.14626	8.27587	6	2.29191	-4.68032	6	-1.4032	-4.73793	6	2.27538	-9.5929	6	11.4885	-4.27657	4
GCGTACCTACGTTG	Monocyte	-9.01699	5.26167	6	-9.03826	-5.20969	6	11.2047	11.1252	3	-2.71766	9.22605	4	11.2047	11.1252	5	-2.71766	9.22605	6	3.61179	-4.34779	6	-1.02281	-3.89933	6	3.84389	-6.02802	6	11.9563	1.36087	4
GCGTATGACCTTGC	Monocyte	-7.84501	6.14737	6	-9.8776	-6.97454	6	10.5398	10.5582	3	-3.35486	9.60644	4	10.5398	10.5582	5	-3.35486	9.60644	6	2.06921	-2.47251	6	-0.0146238	-3.4991	6	11.124	-2.99831	6	15.5596	-0.789385	4
GCGTATGACGGAGA	Monocyte	-9.26897	4.91712	6	-8.58566	-4.72627	6	11.4374	10.5029	3	-3.24732	7.46473	4	11.4374	10.5029	5	-3.24732	7.46473	6	3.93636	-3.42756	6	-1.82627	-4.04606	6	8.76039	-5.26328	6	17.3433	-0.397966	4
GCTACCTGCTGAAC	Monocyte	-9.38328	2.98354	6	-8.94381	-3.76207	6	11.9291	11.3836	3	-3.07192	7.24067	4	11.9291	11.3836	5	-3.07192	7.24067	6	3.8405	-4.0775	6	-2.86379	-4.41032	6	8.4856	-6.75731	6	16.0674	-2.78162	4
GCTACGCTACTGGT	Monocyte	-8.22934	3.82787	6	-9.04908	-4.50725	6	11.1514	10.5056	3	-2.77127	8.04344	4	11.1514	10.5056	5	-2.77127	8.04344	6	4.62028	-3.95507	6	-3.10389	-3.9371	6	10.8567	-5.21552	6	16.2271	1.2658	4
GCTACGCTAGTGTC	Monocyte	-6.96181	6.74368	6	-9.97125	-7.51149	6	10.0367	10.849	3	-3.76186	9.15466	4	10.0367	10.849	5	-3.76186	9.15466	6	3.61244	-2.19659	6	-0.894582	-2.64791	6	11.4201	-1.38999	6	15.1851	-2.72543	4
GCTCACTGAGCATC	Monocyte	-9.09567	2.50701	6	-9.33625	-2.95781	6	11.9513	10.8177	3	-4.00602	7.59711	4	11.9513	10.8177	5	-4.00602	7.59711	6	3.54627	-4.10717	6	-1.83942	-4.07003	6	5.64904	-9.31414	6	10.8302	-2.92832	4
GCTCACTGGCGTTA	Monocyte	-7.39259	7.02224	6	-9.5159	-7.38107	6	9.99973	10.7817	3	-3.3961	9.59881	4	9.99973	10.7817	5	-3.3961	9.59881	6	3.50174	-1.54156	6	-0.497891	-3.54536	6	6.44344	-3.70091	6	15.9833	-0.0108347	4
GCTCAGCTTGTCTT	Monocyte	-8.34252	5.07867	6	-10.0214	-5.52558	6	11.0608	10.7793	3	-4.44534	8.97559	4	11.0608	10.7793	5	-4.44534	8.97559	6	2.25295	-4.05073	6	-2.0384	-2.54454	6	3.34846	-7.89624	6	11.0656	0.0745078	4
GCTCAGCTTTTGTC	Monocyte	-8.06024	4.92618	6	-9.52859	-5.62569	6	10.7149	10.7881	3	-3.84613	9.30875	4	10.7149	10.7881	5	-3.84613	9.30875	6	3.61844	-2.56438	6	-1.42228	-3.0894	6	2.08915	-7.58863	6	11.2957	-5.38061	4
GCTCCATGGCCATA	Monocyte	-9.20818	3.87563	6	-8.94479	-3.80151	6	11.473	11.4013	3	-3.85207	7.70262	4	11.473	11.4013	5	-3.85207	7.70262	6	2.92189	-4.16107	6	-3.14699	-3.32476	6	10.7788	-2.80137	6	13.538	3.61195	4
GCTGATGAATACCG	Monocyte	-7.03172	6.96294	6	-9.45091	-7.19983	6	10.0856	11.1144	3	-3.55632	9.32851	4	10.0856	11.1144	5	-3.55632	9.32851	6	3.2717	-3.20936	6	-1.23571	-4.40136	6	2.97268	-6.19176	6	14.2052	2.18368	4
GCTGATGATCTCCG	Monocyte	-9.36736	2.70506	6	-9.2934	-2.7984	6	11.8957	9.97825	3	-3.46132	6.94974	4	11.8957	9.97825	5	-3.46132	6.94974	6	4.0118	-3.831	6	-3.43023	-3.54556	6	2.09656	-11.0662	6	11.6353	-0.294239	4
GCTGATGATGGAGG	Monocyte	-9.59055	3.11455	6	-8.74339	-3.94941	6	12.0269	10.8668	3	-3.8272	7.75431	4	12.0269	10.8668	5	-3.8272	7.75431	6	4.45545	-4.30458	6	-2.4335	-3.74308	6	9.4731	-4.5884	6	16.0624	0.932604	4
GGAACACTCACACA	Monocyte	-9.09678	3.41895	6	-9.39338	-3.25066	6	11.7727	11.2838	3	-3.26389	7.22238	4	11.7727	11.2838	5	-3.26389	7.22238	6	2.34458	-2.89679	6	-3.47915	-3.49167	6	1.59774	-10.7892	6	11.1777	-3.07297	4
GGAACACTTCCTAT	Monocyte	-8.89925	5.02365	6	-9.18666	-5.37607	6	10.8518	10.0746	3	-3.21429	8.30945	4	10.8518	10.0746	5	-3.21429	8.30945	6	3.12548	-2.95761	6	-1.08763	-4.43136	6	10.6955	-3.41487	6	15.9076	0.858277	4
GGAACTTGCATACG	Monocyte	-7.77154	5.50992	6	-9.65471	-5.89797	6	10.7289	11.263	3	-3.20175	9.26123	4	10.7289	11.263	5	-3.20175	9.26123	6	2.91562	-2.83637	6	0.0968559	-4.0449	6	5.25809	-6.59811	6	13.006	2.14326	4
GGAAGGACTGCCTC	Monocyte	-8.45792	4.86831	6	-8.89753	-5.43985	6	10.3884	10.3184	3	-4.00713	8.7841	4	10.3884	10.3184	5	-4.00713	8.7841	6	4.45863	-2.69844	6	-1.48684	-4.62801	6	11.405	-3.48041	6	13.3738	3.41862	4
GGAAGGTGATCAGC	Monocyte	-7.01475	5.95825	6	-10.2267	-5.84583	6	9.56827	11.0991	3	-4.19468	8.94847	4	9.56827	11.0991	5	-4.19468	8.94847	6	2.49685	-3.99533	6	-2.00287	-3.27999	6	13.2075	-1.43466	6	17.5466	0.149451	4
GGAAGGTGGGAACG	Monocyte	-8.55079	5.47489	6	-9.67869	-7.0691	6	10.655	10.809	3	-2.7581	8.81682	4	10.655	10.809	5	-2.7581	8.81682	6	4.12058	-1.68132	6	-1.90416	-3.521	6	9.51804	-5.79714	6	14.1075	2.40621	4
GGAAGGTGTCGCAA	Monocyte	-9.5465	4.66297	6	-8.72931	-4.42064	6	10.6561	11.4967	3	-3.55166	7.97868	4	10.6561	11.4967	5	-3.55166	7.97868	6	3.69942	-4.73797	6	-3.21907	-3.35785	6	3.66102	-8.11877	6	12.7534	1.95795	4
GGAATGCTACCAGT	Monocyte	-7.11294	6.42897	6	-10.3583	-6.71869	6	10.0346	10.0294	3	-4.13239	9.33403	4	10.0346	10.0294	5	-4.13239	9.33403	6	4.73703	-3.58793	6	-1.87953	-2.84694	6	1.43261	-10.6164	6	11.042	-4.75067	4
GGAATGCTCCAAGT	Monocyte	-8.04081	6.5401	6	-9.23361	-7.53545	6	10.4543	11.0704	3	-2.70503	8.62528	4	10.4543	11.0704	5	-2.70503	8.62528	6	2.43653	-3.73365	6	-0.125876	-3.25365	6	9.54423	-3.53958	6	13.6051	3.59696	4
GGAATGCTCCTGTC	Monocyte	-8.89587	4.84354	6	-9.08386	-5.16934	6	11.2742	11.1381	3	-3.33088	7.86731	4	11.2742	11.1381	5	-3.33088	7.86731	6	2.7303	-2.42085	6	-2.77562	-2.71145	6	8.91852	-5.59446	6	16.9477	-2.47577	4
GGAATGCTTACTTC	Monocyte	-8.5183	5.94462	6	-9.22999	-7.13572	6	9.84419	9.95154	3	-3.10433	9.50111	4	9.84419	9.95154	5	-3.10433	9.50111	6	4.21476	-4.14962	6	-0.843711	-2.45215	6	2.79202	-6.49016	6	13.9051	-4.06164	4
GGACAACTCCTAAG	Monocyte	-8.17414	6.23829	6	-8.83804	-7.05332	6	10.2911	10.573	3	-3.8024	8.38175	4	10.2911	10.573	5	-3.8024	8.38175	6	4.96851	-3.6277	6	-2.56574	-2.88358	6	3.05907	-7.27378	6	11.7397	1.03626	4
GGACAACTGAGAGC	Monocyte	-7.15907	7.11248	6	-9.83317	-6.9907	6	9.73424	10.3573	3	-4.41324	9.03885	4	9.73424	10.3573	5	-4.41324	9.03885	6	3.07966	-2.37662	6	-1.36144	-2.08236	6	6.00969	-5.18102	6	15.9593	2.54789	4
GGACAGGACTGAAC	Monocyte	-8.8779	4.38564	6	-9.27888	-4.97227	6	11.432	11.3636	3	-3.05706	8.89652	4	11.432	11.3636	5	-3.05706	8.89652	6	4.13077	-4.40472	6	-2.12112	-3.03763	6	2.42933	-8.56709	6	12.0377	-0.992391	4
GGACAGGAGTTTCT	Monocyte	-9.02118	5.95193	6	-8.84831	-6.81916	6	9.86157	11.5802	3	-3.98483	9.07613	4	9.86157	11.5802	5	-3.98483	9.07613	6	3.33915	-4.71144	6	-1.26704	-4.74398	6	4.81961	-5.05988	6	13.0139	2.63074	4
GGACATTGCTAGAC	Monocyte	-8.43994	5.59163	6	-8.82204	-5.73833	6	10.5193	10.2882	3	-3.53519	8.74524	4	10.5193	10.2882	5	-3.53519	8.74524	6	4.43698	-2.21934	6	-2.38016	-3.51681	6	13.1501	-1.7799	6	15.364	-2.66432	4
GGACATTGGCATCA	Monocyte	-8.78135	4.37523	6	-9.49683	-5.06362	6	11.1852	9.99717	3	-3.76557	7.78751	4	11.1852	9.99717	5	-3.76557	7.78751	6	3.94497	-2.49508	6	-0.832503	-2.48807	6	2.76428	-10.4295	6	14.7465	3.06307	4
GGACCCGAATGTGC	Monocyte	-9.39538	2.26969	6	-9.33168	-2.34464	6	12.3823	10.7877	3	-3.43064	6.50515	4	12.3823	10.7877	5	-3.43064	6.50515	6	2.84668	-5.01053	6	-2.86979	-4.71733	6	8.11715	-7.50895	6	13.9404	-4.12047	4
GGACCCGACACTGA	Monocyte	-8.96334	3.98806	6	-9.63343	-3.42162	6	11.1387	11.8963	3	-3.10927	7.91195	4	11.1387	11.8963	5	-3.10927	7.91195	6	2.80791	-2.36798	6	-1.44527	-5.1961	6	5.93487	-7.00204	6	15.4004	-0.542917	4
GGACCGTGCTGGAT	Monocyte	-7.78077	6.73017	6	-8.89557	-6.17881	6	10.1222	11.6094	3	-2.69561	8.78889	4	10.1222	11.6094	5	-2.69561	8.78889	6	2.77829	-3.62295	6	-0.9239	-4.65186	6	8.81103	-4.54864	6	14.7077	3.02127	4
GGACCTCTCTAGAC	Monocyte	-8.50579	4.54581	6	-9.15099	-4.37593	6	11.0055	11.119	3	-3.99953	7.7496	4	11.0055	11.119	5	-3.99953	7.7496	6	4.44966	-4.21792	6	-3.32112	-3.52024	6	9.17501	-6.4171	6	12.0997	2.23068	4
GGACCTCTTGTGGT	Monocyte	-8.53519	5.72112	6	-9.02153	-6.17636	6	10.5217	10.4302	3	-3.47921	8.6663	4	10.5217	10.4302	5	-3.47921	8.6663	6	2.2418	-3.77216	6	-1.07935	-3.60474	6	10.5579	-4.12103	6	15.6435	-0.933272	4
GGACGAGACATTGG	Monocyte	-8.71972	5.86053	6	-9.05631	-6.44041	6	11.2997	11.0275	3	-2.497	8.39367	4	11.2997	11.0275	5	-2.497	8.39367	6	3.62807	-3.41655	6	-1.1389	-4.64797	6	3.54987	-7.81134	6	13.3694	2.5786	4
GGACGCACACGTAC	Monocyte	-9.48878	3.44317	6	-9.28282	-3.21842	6	11.1088	12.0267	3	-2.89163	7.61691	4	11.1088	12.0267	5	-2.89163	7.61691	6	3.33086	-4.39953	6	-1.4158	-4.13069	6	7.00246	-5.78316	6	15.0132	-3.62005	4
GGACGCACGAATAG	Monocyte	-7.88421	7.48302	6	-8.9438	-7.69388	6	10.0254	10.5485	3	-3.07431	8.61238	4	10.0254	10.5485	5	-3.07431	8.61238	6	3.42935	-1.74745	6	-0.278267	-4.21153	6	11.4053	-1.55121	6	16.047	-2.29222	4
GGACGCTGGGTTAC	Monocyte	-9.20159	3.07589	6	-9.56409	-3.21947	6	11.4991	10.1679	3	-3.88619	7.29895	4	11.4991	10.1679	5	-3.88619	7.29895	6	2.59154	-4.24672	6	-1.72681	-3.70119	6	3.30666	-7.95873	6	11.1902	-0.0297519	4
GGACTATGAGCGTT	Monocyte	-7.72957	6.62977	6	-9.41007	-7.28024	6	9.80927	10.1257	3	-2.84086	8.76564	4	9.80927	10.1257	5	-2.84086	8.76564	6	4.18363	-2.17108	6	-0.964952	-2.60695	6	1.33932	-8.56749	6	14.3103	-0.0830703	4
GGAGACGAACCTTT	Monocyte	-7.66394	7.44756	6	-9.58817	-8.0457	6	9.43353	10.1941	3	-3.39636	9.62895	4	9.43353	10.1941	5	-3.39636	9.62895	6	2.09528	-3.42752	6	0.0427427	-3.90127	6	1.64847	-11.6796	6	11.2751	-2.12463	4
GGAGACGATGGTCA	Monocyte	-8.13167	5.50938	6	-9.22278	-6.49666	6	9.60958	10.7142	3	-3.54857	9.66666	4	9.60958	10.7142	5	-3.54857	9.66666	6	4.76387	-2.73723	6	-1.84231	-2.96937	6	12.3604	-2.02299	6	13.9762	-4.95878	4
GGAGCAGAAAGCCT	Monocyte	-8.79632	3.41157	6	-9.34531	-3.91181	6	11.5888	11.4983	3	-2.72386	7.85619	4	11.5888	11.4983	5	-2.72386	7.85619	6	2.46592	-4.27079	6	-1.5954	-4.21703	6	4.74523	-7.13455	6	12.2057	1.11841	4
GGAGCAGAGACAGG	Monocyte	-8.12112	5.05258	6	-9.4484	-5.84825	6	10.8153	10.615	3	-2.62234	8.16939	4	10.8153	10.615	5	-2.62234	8.16939	6	4.56025	-3.37625	6	-1.22738	-4.26429	6	2.16307	-11.1912	6	12.14	-1.82884	4
GGAGCAGAGGTTTG	Monocyte	-7.23765	5.52142	6	-10.1887	-5.15613	6	10.4333	10.3485	3	-3.38274	8.59784	4	10.4333	10.3485	5	-3.38274	8.59784	6	3.97695	-2.90933	6	-1.43277	-2.97525	6	3.34866	-8.59433	6	11.8962	1.91068	4
GGAGCAGATGACAC	Monocyte	-8.43699	6.41427	6	-8.95953	-6.1524	6	10.2357	11.5321	3	-3.15929	8.90953	4	10.2357	11.5321	5	-3.15929	8.90953	6	2.76153	-3.09554	6	-0.0937887	-3.64665	6	3.02902	-9.12917	6	10.9473	0.511493	4
GGAGCCACTACTGG	Monocyte	-8.91619	4.21574	6	-8.82906	-4.98108	6	11.0334	11.7133	3	-3.23864	8.55762	4	11.0334	11.7133	5	-3.23864	8.55762	6	2.33013	-3.05711	6	-1.0019	-3.56545	6	5.58549	-7.61602	6	11.354	-0.595303	4
GGAGCGCTCCATAG	Monocyte	-8.19194	6.88137	6	-8.81055	-7.36468	6	10.9488	11.7021	3	-3.4877	8.98329	4	10.9488	11.7021	5	-3.4877	8.98329	6	2.29091	-1.79777	6	-1.4212	-4.15803	6	1.55786	-9.3536	6	14.8712	2.9	4
GGAGGATGTGGCAT	Monocyte	-7.28385	7.26892	6	-10.0932	-7.89352	6	10.5401	10.2264	3	-3.87916	9.64039	4	10.5401	10.2264	5	-3.87916	9.64039	6	1.84541	-3.24679	6	0.2199	-3.09526	6	1.21955	-9.5522	6	11.2523	-5.2778	4
GGAGGCCTTGAGAA	Monocyte	-8.24451	3.46324	6	-9.66206	-3.12651	6	11.7311	10.9534	3	-3.43202	8.01062	4	11.7311	10.9534	5	-3.43202	8.01062	6	3.24906	-3.37608	6	-2.21035	-4.01665	6	10.2609	-3.86532	6	15.8365	0.149937	4
GGAGTTACCCTGAA	Monocyte	-7.46905	6.02167	6	-9.7681	-6.89191	6	9.46303	11.0179	3	-2.748	9.76175	4	9.46303	11.0179	5	-2.748	9.76175	6	3.02861	-2.43762	6	0.36259	-3.3706	6	9.27819	-4.62702	6	14.1331	-3.83556	4
GGAGTTTGGTTGTG	Monocyte	-7.72046	6.93406	6	-9.30404	-7.85044	6	10.0396	11.1145	3	-3.5041	9.70671	4	10.0396	11.1145	5	-3.5041	9.70671	6	3.09108	-3.69756	6	-0.37491	-1.80521	6	9.82373	-2.44957	6	16.3345	-1.85378	4
GGATAGCTACACTG	Monocyte	-8.43821	3.92361	6	-9.83557	-3.78686	6	11.3828	10.353	3	-3.14867	7.8568	4	11.3828	10.353	5	-3.14867	7.8568	6	2.97432	-4.46256	6	-2.84445	-3.22925	6	4.05136	-9.12284	6	11.3354	-4.07145	4
GGATAGCTCCGATA	Monocyte	-9.05419	3.99883	6	-9.40941	-3.21453	6	11.5045	10.5404	3	-2.98429	7.7314	4	11.5045	10.5404	5	-2.98429	7.7314	6	4.03659	-2.59194	6	-1.27377	-3.82336	6	7.37582	-3.9999	6	16.0726	1.50435	4
GGATGTTGCTCTCG	Monocyte	6.69822	-0.431192	2	3.71238	5.22235	1	-3.6692	4.93325	1	10.9428	5.07528	2	-3.6692	4.93325	1	10.9428	5.07528	7	11.3678	9.53428	2	10.0502	-0.786242	2	6.30231	0.0527079	7	2.16456	8.88201	7
GGATGTTGGCGGAA	Monocyte	-8.54976	3.75123	6	-9.61301	-4.314	6	10.479	10.0293	3	-4.11139	8.01297	4	10.479	10.0293	5	-4.11139	8.01297	6	4.1425	-3.75598	6	-1.43661	-2.12363	6	9.42554	-2.56753	6	14.8758	1.71554	4
GGATGTTGTACTTC	Monocyte	-8.25106	7.33827	6	-8.70722	-7.30752	6	10.4757	11.3589	3	-3.38676	9.32103	4	10.4757	11.3589	5	-3.38676	9.32103	6	2.90453	-4.18608	6	-1.47093	-4.95381	6	9.50221	-4.05752	6	15.0435	-3.76161	4
GGATTGTGAACCAC	Monocyte	-9.47238	2.07378	6	-9.13579	-2.20501	6	12.6856	10.5481	3	-3.85883	6.22301	4	12.6856	10.5481	5	-3.85883	6.22301	6	3.79239	-4.64919	6	-3.29637	-4.8217	6	11.7968	-4.62538	6	15.4362	-1.59472	4
GGATTGTGGGTTCA	Monocyte	-9.04392	4.68748	6	-9.17777	-5.14386	6	10.9418	10.2277	3	-3.09146	7.48058	4	10.9418	10.2277	5	-3.09146	7.48058	6	3.06742	-2.71738	6	-0.442977	-3.77512	6	3.48408	-9.99494	6	13.1538	1.88173	4
GGATTGTGGTGTTG	Monocyte	-8.58683	5.87055	6	-9.68666	-6.57131	6	10.7529	10.3306	3	-2.48354	8.19004	4	10.7529	10.3306	5	-2.48354	8.19004	6	4.04856	-3.81322	6	-1.65703	-2.36819	6	11.79	-4.25179	6	16.0272	0.347957	4
GGATTGTGTCCTGC	Monocyte	-7.97547	4.80102	6	-8.95024	-6.00684	6	10.0478	11.0102	3	-3.70459	8.64403	4	10.0478	11.0102	5	-3.70459	8.64403	6	4.00525	-3.24587	6	-1.38041	-2.4106	6	11.2313	-1.59954	6	17.165	-1.07008	4
GGATTGTGTCTCAT	Monocyte	-8.30252	3.62953	6	-10.0532	-4.20959	6	11.2775	11.2025	3	-3.36179	7.86384	4	11.2775	11.2025	5	-3.36179	7.86384	6	2.41371	-3.65427	6	-2.90684	-4.1033	6	8.47394	-5.54086	6	17.0134	-0.234121	4
GGCAAGGAATGTCG	Monocyte	-8.87055	4.81375	6	-9.57435	-5.8147	6	9.89059	11.2017	3	-3.19045	8.46975	4	9.89059	11.2017	5	-3.19045	8.46975	6	4.8098	-3.1873	6	-2.13124	-2.10622	6	9.4386	-5.06755	6	16.7817	-3.08564	4
GGCAAGGACCCTAC	Monocyte	-9.23158	4.26507	6	-9.63676	-3.6381	6	11.1389	11.2155	3	-3.73667	7.194	4	11.1389	11.2155	5	-3.73667	7.194	6	2.65096	-1.75167	6	-2.98192	-4.37085	6	2.83699	-8.81099	6	10.4099	1.65642	4
GGCAAGGAGGAGCA	Monocyte	-7.85008	3.83816	6	-10.185	-5.4306	6	11.007	11.0805	3	-2.61804	8.38414	4	11.007	11.0805	5	-2.61804	8.38414	6	2.58013	-4.53198	6	-2.98017	-3.58765	6	11.1584	-3.01086	6	15.6603	-3.09402	4
GGCAATACGACGAG	Monocyte	-8.35287	5.7993	6	-9.43773	-6.11464	6	10.5085	11.4698	3	-3.35937	8.03905	4	10.5085	11.4698	5	-3.35937	8.03905	6	1.96245	-2.73698	6	-1.40017	-2.16297	6	1.9952	-9.3881	6	12.0674	-1.27377	4
GGCACGTGGCGAGA	Monocyte	-9.17563	3.94259	6	-9.33738	-4.58669	6	11.2718	11.2356	3	-3.09143	8.04557	4	11.2718	11.2356	5	-3.09143	8.04557	6	3.64236	-3.66555	6	-2.62866	-4.08567	6	5.03718	-9.10626	6	12.8962	1.91332	4
GGCACGTGGCTACA	Monocyte	-7.9977	7.31201	6	-9.48573	-7.99721	6	9.9482	11.2816	3	-3.3831	9.73238	4	9.9482	11.2816	5	-3.3831	9.73238	6	2.15198	-3.56274	6	-1.51024	-2.28342	6	9.32468	-2.52824	6	15.795	-1.73703	4
GGCACTCTCGTTGA	Monocyte	-8.14861	6.71104	6	-9.63156	-7.42399	6	10.2211	11.5096	3	-3.27583	9.75787	4	10.2211	11.5096	5	-3.27583	9.75787	6	1.71207	-2.58042	6	-0.953927	-2.67795	6	4.21696	-5.88652	6	14.5348	2.83554	4
GGCACTCTGTTGTG	Monocyte	-8.6787	4.47083	6	-9.15053	-5.19506	6	10.2506	10.6193	3	-2.99139	8.13167	4	10.2506	10.6193	5	-2.99139	8.13167	6	4.09537	-3.34549	6	-2.16822	-4.40115	6	11.1523	-3.28688	6	16.3099	1.98054	4
GGCATATGAGCTAC	Monocyte	-8.28322	5.52087	6	-9.12341	-5.13691	6	11.024	11.5686	3	-3.64129	8.08469	4	11.024	11.5686	5	-3.64129	8.08469	6	3.01872	-2.35192	6	-2.05788	-2.7513	6	7.54193	-5.61208	6	14.9216	2.18142	4
GGCATATGTCAGTG	Monocyte	-7.30191	5.15038	6	-9.80062	-5.73743	6	10.4653	10.0354	3	-3.44152	9.67364	4	10.4653	10.0354	5	-3.44152	9.67364	6	2.30935	-2.89025	6	-0.672324	-4.82748	6	7.78019	-7.14445	6	16.9183	-2.17394	4
GGCCGATGGAAACA	Monocyte	-7.09882	6.87487	6	-10.0285	-7.3553	6	9.9623	11.4149	3	-3.77549	9.6043	4	9.9623	11.4149	5	-3.77549	9.6043	6	4.01448	-2.61303	6	-0.877207	-2.83801	6	3.57845	-6.89069	6	12.0734	-1.38483	4
GGCCGATGTCTTAC	Monocyte	-8.00451	5.25494	6	-10.2102	-5.3468	6	10.503	11.7146	3	-3.09761	9.25115	4	10.503	11.7146	5	-3.09761	9.25115	6	2.99686	-1.8943	6	-2.32994	-4.8114	6	9.17187	-2.4714	6	15.4478	-2.53063	4
GGCGACACAGATGA	Monocyte	-8.10065	3.76787	6	-9.5972	-3.25129	6	11.1651	10.2357	3	-3.73477	7.35076	4	11.1651	10.2357	5	-3.73477	7.35076	6	3.79015	-3.31916	6	-1.67354	-3.43218	6	4.93313	-8.08469	6	11.8497	1.99892	4
GGCGACACCAGCTA	Monocyte	-6.95874	6.58777	6	-9.22921	-7.44943	6	9.81565	10.5107	3	-3.25094	9.78059	4	9.81565	10.5107	5	-3.25094	9.78059	6	3.2396	-1.4387	6	-1.3831	-3.52664	6	8.44132	-2.80871	6	15.6105	0.458487	4
GGCGACACGAGATA	Monocyte	-6.89029	7.07525	6	-9.73466	-7.36897	6	9.46442	10.6661	3	-2.64699	9.32116	4	9.46442	10.6661	5	-2.64699	9.32116	6	3.69482	-3.04311	6	0.0196925	-3.06936	6	4.81125	-4.81862	6	11.9497	0.139337	4
GGCGACTGCCCGTT	Monocyte	-9.37962	3.02196	6	-8.89206	-3.5725	6	12.1008	10.9481	3	-3.86482	7.56064	4	12.1008	10.9481	5	-3.86482	7.56064	6	3.5348	-2.34585	6	-2.02315	-4.56401	6	10.7231	-5.81299	6	14.6464	1.84637	4
GGCGCATGATTCCT	Monocyte	-8.73148	5.53964	6	-9.46986	-5.51873	6	10.9748	10.1026	3	-2.90183	8.5083	4	10.9748	10.1026	5	-2.90183	8.5083	6	4.80094	-3.37266	6	-1.77463	-3.2498	6	1.23496	-8.95551	6	11.7938	-3.50889	4
GGCGCATGCTTCGC	Monocyte	-7.12999	6.94679	6	-10.1961	-7.73619	6	10.3261	11.3512	3	-3.65185	9.57407	4	10.3261	11.3512	5	-3.65185	9.57407	6	2.51866	-2.33608	6	-0.474988	-3.43884	6	2.6253	-8.06591	6	11.8554	-2.09978	4
GGCGCATGGTGAGG	Monocyte	-9.20125	2.19382	6	-9.32172	-2.25317	6	12.3674	10.4492	3	-3.81101	6.53661	4	12.3674	10.4492	5	-3.81101	6.53661	6	3.41499	-4.7629	6	-2.48892	-4.99106	6	2.20364	-11.1985	6	10.8045	0.661247	4
GGCGCATGTTCACT	Monocyte	-8.9032	3.25731	6	-9.13157	-3.52576	6	11.4186	10.8276	3	-3.51868	7.5658	4	11.4186	10.8276	5	-3.51868	7.5658	6	3.98954	-3.99846	6	-2.62388	-4.83218	6	7.49216	-5.476	6	15.9728	-1.04969	4
GGCGGACTCTTCGC	Monocyte	-9.47766	3.80582	6	-8.47119	-5.08655	6	11.6664	11.409	3	-2.80005	7.8483	4	11.6664	11.409	5	-2.80005	7.8483	6	2.84125	-3.2912	6	-2.9473	-4.7315	6	13.8436	-1.30076	6	16.3262	-2.10486	4
GGCGGACTTATCGG	Monocyte	-8.16485	4.7909	6	-9.64399	-4.39506	6	11.1759	11.4324	3	-3.41434	8.39178	4	11.1759	11.4324	5	-3.41434	8.39178	6	2.43599	-3.65	6	-1.3945	-2.88866	6	8.37918	-4.85627	6	13.3345	3.64218	4
GGCGGACTTTACCT	Monocyte	-8.11525	5.62473	6	-9.79893	-6.35948	6	10.3608	10.6433	3	-4.13416	9.2561	4	10.3608	10.6433	5	-4.13416	9.2561	6	3.78811	-2.86614	6	-1.16922	-2.05697	6	9.75941	-2.2403	6	16.193	-2.17538	4
GGCGGACTTTTACC	Monocyte	-8.97898	3.64333	6	-8.99473	-3.64746	6	11.7439	11.437	3	-2.75085	7.34841	4	11.7439	11.437	5	-2.75085	7.34841	6	2.82395	-3.934	6	-2.09592	-3.71964	6	2.35541	-11.0182	6	10.7141	-0.628244	4
GGCTAAACTGGTCA	Monocyte	-7.61031	4.64317	6	-9.77837	-5.32909	6	10.548	10.2496	3	-3.38704	8.52613	4	10.548	10.2496	5	-3.38704	8.52613	6	3.94199	-3.62688	6	-1.71897	-4.16518	6	10.1546	-5.78869	6	15.7879	2.37226	4
GGCTACCTCTTTAC	Monocyte	-8.13272	6.58663	6	-9.21127	-6.35694	6	10.5509	10.7857	3	-3.73444	8.47949	4	10.5509	10.7857	5	-3.73444	8.47949	6	1.65886	-3.97596	6	-0.103808	-4.56974	6	7.24828	-6.8571	6	14.5949	1.98961	4
GGCTCACTCGCCTT	Monocyte	-8.33087	5.03766	6	-9.36869	-4.85765	6	10.7094	10.8769	3	-2.89262	7.84571	4	10.7094	10.8769	5	-2.89262	7.84571	6	2.99404	-4.28996	6	-1.10067	-4.9197	6	9.88102	-5.23846	6	17.1786	-1.35963	4
GGGAACGAAAGCAA	Monocyte	-9.39334	3.50935	6	-8.69671	-4.18569	6	11.5877	10.3496	3	-3.24366	7.25619	4	11.5877	10.3496	5	-3.24366	7.25619	6	2.09817	-3.6852	6	-3.26981	-3.49499	6	6.10314	-8.35164	6	11.8748	-2.36304	4
GGGAAGTGCAACCA	Monocyte	-7.66278	7.29068	6	-9.08497	-7.68899	6	9.40842	11.3884	3	-2.91084	9.23492	4	9.40842	11.3884	5	-2.91084	9.23492	6	3.30217	-3.54729	6	-1.84691	-4.02927	6	10.6019	-3.13137	6	15.9668	0.543461	4
GGGAAGTGGTTCTT	Monocyte	-8.10092	5.43833	6	-8.90222	-6.27252	6	10.8218	10.6698	3	-4.25492	8.61944	4	10.8218	10.6698	5	-4.25492	8.61944	6	4.21289	-3.87743	6	-0.985722	-4.40903	6	3.29806	-6.86637	6	11.2538	0.182457	4
GGGAAGTGTATCGG	Monocyte	-8.39612	7.02326	6	-8.81443	-7.24601	6	10.5274	10.9786	3	-2.55499	9.50865	4	10.5274	10.9786	5	-2.55499	9.50865	6	3.3951	-1.60181	6	-0.236184	-4.62337	6	7.77406	-6.45636	6	17.1349	-2.13682	4
GGGACCTGAGTACC	Monocyte	-8.50352	6.95465	6	-9.01436	-7.0058	6	10.5222	10.5369	3	-2.7946	9.47475	4	10.5222	10.5369	5	-2.7946	9.47475	6	2.19607	-3.51088	6	-1.67462	-4.17221	6	12.7819	-2.18837	6	17.0003	-2.40444	4
GGGATGGATTTCGT	Monocyte	-8.07746	6.78758	6	-9.3479	-6.9906	6	9.72377	11.0371	3	-3.28966	8.91005	4	9.72377	11.0371	5	-3.28966	8.91005	6	2.08376	-2.79794	6	-2.3637	-3.39241	6	10.479	-4.26976	6	15.8362	1.73595	4
GGGCAGCTCATTGG	Monocyte	-7.9658	6.65034	6	-8.80166	-7.17991	6	10.9794	9.86551	3	-3.24771	8.62557	4	10.9794	9.86551	5	-3.24771	8.62557	6	2.2094	-3.68063	6	-1.54944	-4.27496	6	12.0133	-2.02049	6	14.2746	-4.50165	4
GGGCAGCTCGAGTT	Monocyte	-7.1832	6.48245	6	-9.87742	-7.16138	6	9.77419	10.0749	3	-3.87448	9.26277	4	9.77419	10.0749	5	-3.87448	9.26277	6	3.50085	-2.04418	6	-0.85494	-2.92108	6	6.06821	-5.57011	6	15.4443	-2.16641	4
GGGCAGCTGCTGAT	Monocyte	-8.19352	4.09375	6	-9.04954	-4.7401	6	10.9212	11.3629	3	-2.8284	8.44369	4	10.9212	11.3629	5	-2.8284	8.44369	6	3.12131	-2.90707	6	-2.29754	-3.00314	6	9.31035	-5.06816	6	14.8254	-4.11086	4
GGGCCAACAAGCCT	Monocyte	-8.83073	3.99443	6	-9.07899	-3.91782	6	11.5835	10.2508	3	-3.08048	7.29837	4	11.5835	10.2508	5	-3.08048	7.29837	6	2.56113	-4.0607	6	-3.17979	-3.70027	6	2.31653	-11.1835	6	12.3101	0.968601	4
GGGCCATGAAGTGA	Monocyte	-8.61795	5.53816	6	-8.7968	-6.58446	6	10.8574	10.8827	3	-3.30294	7.93966	4	10.8574	10.8827	5	-3.30294	7.93966	6	4.32895	-2.43262	6	-1.58505	-3.74091	6	12.5546	-3.68837	6	15.5998	-3.62903	4
GGGTAACTCTACGA	Monocyte	-8.11523	4.0601	6	-9.76824	-4.3111	6	11.3115	10.3874	3	-4.28965	8.30675	4	11.3115	10.3874	5	-4.28965	8.30675	6	3.73953	-3.07525	6	-1.08904	-3.84622	6	1.63724	-10.6595	6	10.8554	-0.330507	4
GGGTAACTTAAGCC	Monocyte	-8.73016	3.76578	6	-9.04758	-4.14088	6	11.6386	10.3828	3	-3.45036	7.22184	4	11.6386	10.3828	5	-3.45036	7.22184	6	2.71268	-4.34337	6	-1.87164	-5.46266	6	8.61578	-5.01857	6	15.1719	-3.21827	4
GGGTTATGCGCTAA	Monocyte	-9.05058	4.28189	6	-9.42815	-4.74223	6	11.0417	11.4142	3	-3.39118	8.06297	4	11.0417	11.4142	5	-3.39118	8.06297	6	1.59404	-2.53616	6	-1.13102	-4.28843	6	13.7141	-2.31015	6	14.2707	-4.46103	4
GGTACAACGGACGA	Monocyte	-9.46895	1.77847	6	-9.17722	-2.21342	6	12.2738	10.8722	3	-3.78508	6.80894	4	12.2738	10.8722	5	-3.78508	6.80894	6	3.19964	-4.81484	6	-1.49127	-4.46365	6	5.32334	-8.37877	6	13.5921	2.92811	4
GGTACATGACGGTT	Monocyte	-8.79915	4.54992	6	-9.92879	-4.39083	6	11.1693	10.6101	3	-4.02865	7.83593	4	11.1693	10.6101	5	-4.02865	7.83593	6	3.3689	-4.6055	6	-2.18863	-2.95009	6	2.96305	-8.96129	6	10.3504	-1.10226	4
GGTACATGCTAGTG	Monocyte	-7.37575	5.17852	6	-10.1026	-5.87742	6	9.65449	10.4819	3	-3.79399	8.84944	4	9.65449	10.4819	5	-3.79399	8.84944	6	3.46348	-2.96927	6	-1.08159	-3.29325	6	11.2314	-2.77033	6	15.3777	-2.85334	4
GGTACATGTCAGTG	Monocyte	-8.5097	4.88701	6	-8.68787	-5.86656	6	10.8865	10.6895	3	-3.28558	8.61943	4	10.8865	10.6895	5	-3.28558	8.61943	6	2.97869	-3.3891	6	-1.18473	-3.36436	6	8.82212	-5.45615	6	14.4261	2.09488	4
GGTACATGTTGACG	Monocyte	-9.05405	4.33018	6	-8.67371	-4.69698	6	11.152	11.3419	3	-3.38962	7.58688	4	11.152	11.3419	5	-3.38962	7.58688	6	4.36633	-4.65629	6	-2.62289	-2.74202	6	3.22402	-7.89848	6	11.7875	-0.173687	4
GGTACTGAACACAC	Monocyte	-7.61456	4.4243	6	-9.85009	-3.74206	6	11.2274	10.7202	3	-3.75254	7.78075	4	11.2274	10.7202	5	-3.75254	7.78075	6	2.27395	-3.21055	6	-1.30097	-4.29018	6	8.16047	-4.51246	6	14.4887	3.45146	4
GGTACTGACCTCAC	Monocyte	-8.87701	4.26157	6	-9.01893	-4.56223	6	10.7032	11.9078	3	-3.28392	8.25546	4	10.7032	11.9078	5	-3.28392	8.25546	6	4.17529	-3.1682	6	-1.72135	-3.90309	6	10.1354	-2.98261	6	12.7836	3.12135	4
GGTAGTACCCGAAT	Monocyte	-8.02775	6.62913	6	-8.81834	-6.76834	6	10.0786	11.5282	3	-2.98416	9.09874	4	10.0786	11.5282	5	-2.98416	9.09874	6	3.89357	-4.41084	6	-0.769016	-3.62013	6	9.08957	-6.36678	6	17.1335	-1.75984	4
GGTAGTACGTTTCT	Monocyte	-9.31511	2.36592	6	-9.2045	-2.57354	6	12.1646	10.8729	3	-3.71524	6.64053	4	12.1646	10.8729	5	-3.71524	6.64053	6	4.18582	-4.24776	6	-2.85812	-4.66642	6	3.12486	-8.83299	6	11.7602	-3.45225	4
GGTATGACATGACC	Monocyte	-7.62415	7.0273	6	-9.262	-7.90876	6	9.94947	10.7558	3	-3.74169	9.07423	4	9.94947	10.7558	5	-3.74169	9.07423	6	4.31122	-2.89623	6	-1.38489	-1.8939	6	2.95077	-7.85942	6	11.4322	-2.57542	4
GGTCAAACCCTTGC	Monocyte	-6.82257	7.02631	6	-9.57048	-7.70522	6	9.32268	10.7323	3	-2.79403	9.70117	4	9.32268	10.7323	5	-2.79403	9.70117	6	4.62344	-4.28164	6	-1.52289	-2.57246	6	6.63877	-6.18761	6	12.4422	3.01903	4
GGTCAAACCGCCTT	Monocyte	-6.90108	6.16481	6	-10.2984	-6.36496	6	9.896	10.0854	3	-3.54077	9.32486	4	9.896	10.0854	5	-3.54077	9.32486	6	2.35744	-4.40104	6	-0.727598	-4.76873	6	2.08869	-8.76948	6	11.181	-5.42643	4
GGTCTAGACAGATC	Monocyte	-8.06952	4.98739	6	-9.10189	-6.41009	6	11.1891	11.835	3	-4.33664	8.27289	4	11.1891	11.835	5	-4.33664	8.27289	6	4.35988	-3.50158	6	-0.443693	-4.4853	6	10.2157	-4.72471	6	15.8139	-2.30282	4
GGTCTAGACAGCTA	Monocyte	-8.96624	3.82289	6	-8.91952	-4.03409	6	11.304	10.5641	3	-3.65375	7.83864	4	11.304	10.5641	5	-3.65375	7.83864	6	3.5745	-2.66697	6	-2.65358	-4.20577	6	5.09364	-7.69068	6	12.4158	2.07864	4
GGTGATACTTTGGG	Monocyte	-8.37772	4.8561	6	-9.44937	-4.90901	6	11.0074	10.2389	3	-3.60324	8.44785	4	11.0074	10.2389	5	-3.60324	8.44785	6	2.69944	-2.15944	6	-1.00463	-4.36975	6	7.27436	-4.61779	6	11.6219	-3.61551	4
GGTGGAGACTTAGG	Monocyte	-8.13623	6.53974	6	-9.51874	-6.94782	6	9.38008	10.926	3	-3.50606	9.42613	4	9.38008	10.926	5	-3.50606	9.42613	6	3.27173	-1.63224	6	-0.743611	-2.8062	6	10.8203	-3.58576	6	17.0746	-0.912509	4
GGTGGAGAGATACC	Monocyte	-9.11885	5.03359	6	-9.4411	-5.1272	6	10.1811	11.7389	3	-2.49214	8.3351	4	10.1811	11.7389	5	-2.49214	8.3351	6	3.32158	-3.18599	6	-1.7917	-3.91358	6	2.44326	-10.6832	6	11.6477	-3.80582	4
GGTTTACTGCGAGA	Monocyte	-7.43192	6.1781	6	-9.39147	-6.49534	6	10.6777	10.5646	3	-3.19729	9.27023	4	10.6777	10.5646	5	-3.19729	9.27023	6	4.74164	-3.25989	6	-0.822405	-2.37635	6	10.322	-2.78033	6	13.5016	3.22637	4
GGTTTACTTCATTC	Monocyte	-9.54683	-1.06728	4	-8.88886	-2.37741	6	11.4606	2.42554	4	2.77677	-1.46181	3	11.4606	2.42554	4	2.77677	-1.46181	4	3.36284	-5.21062	6	-3.66348	-4.36615	6	2.62888	-12.1767	6	15.9014	-2.46396	4
GTAAGCACATTCCT	Monocyte	-7.13058	7.36273	6	-8.96843	-7.79709	6	9.39286	10.4682	3	-3.14538	9.95181	4	9.39286	10.4682	5	-3.14538	9.95181	6	3.90636	-1.80555	6	-0.123327	-2.98891	6	8.53052	-3.07562	6	13.856	3.30046	4
GTAAGCACCTAGAC	Monocyte	-8.00214	5.73784	6	-9.87136	-6.45023	6	10.3675	11.1395	3	-2.73631	9.02221	4	10.3675	11.1395	5	-2.73631	9.02221	6	3.71856	-3.27965	6	-1.15254	-3.38464	6	7.13294	-7.53488	6	15.784	-0.852612	4
GTAAGCACTCAGGT	Monocyte	-6.94718	7.31413	6	-9.75793	-8.02474	6	9.28885	10.5491	3	-3.96513	9.59369	4	9.28885	10.5491	5	-3.96513	9.59369	6	3.95581	-2.18562	6	0.381186	-3.54466	6	7.71728	-3.2868	6	13.7961	0.102951	4
GTAATAACGTGCAT	Monocyte	-8.37228	4.62183	6	-9.81812	-4.95568	6	11.2493	11.0778	3	-3.0047	7.99765	4	11.2493	11.0778	5	-3.0047	7.99765	6	3.16455	-1.79187	6	-0.834878	-4.2891	6	8.80198	-4.73097	6	13.86	3.36686	4
GTACAGTGTGGTCA	Monocyte	-8.05439	4.73591	6	-10.1236	-5.38248	6	10.8244	11.2114	3	-3.33031	7.47829	4	10.8244	11.2114	5	-3.33031	7.47829	6	2.7844	-2.75603	6	-1.20262	-4.4763	6	6.78075	-6.8333	6	16.5114	1.69855	4
GTACCCTGTCGACA	Monocyte	-7.60917	6.83528	6	-8.97671	-7.5479	6	10.4824	11.0592	3	-2.52102	9.29353	4	10.4824	11.0592	5	-2.52102	9.29353	6	4.42998	-3.28865	6	-2.28547	-4.64263	6	1.41221	-9.7014	6	13.2985	2.33349	4
GTACCCTGTGGATC	Monocyte	-7.59277	5.6467	6	-9.66424	-5.56181	6	9.47998	11.1884	3	-3.97913	9.05187	4	9.47998	11.1884	5	-3.97913	9.05187	6	4.60252	-3.3261	6	-1.17219	-2.78079	6	3.94798	-5.98304	6	13.1376	3.24499	4
GTACGAACCTTATC	Monocyte	-7.85762	6.87119	6	-9.01131	-7.47173	6	10.4953	10.1593	3	-3.55969	9.18709	4	10.4953	10.1593	5	-3.55969	9.18709	6	1.82331	-2.86141	6	-1.13376	-3.80633	6	10.2463	-4.73636	6	13.2318	2.67275	4
GTACGTGAACTCTT	Monocyte	-9.4948	1.31252	6	-9.12327	-1.6691	6	12.8866	10.667	3	-3.84911	6.24707	4	12.8866	10.667	5	-3.84911	6.24707	6	3.85814	-5.48009	6	-3.48937	-4.79411	6	3.27011	-10.7415	6	11.1145	-3.90056	4
GTACGTGACAAAGA	Monocyte	-8.36149	6.01143	6	-8.76108	-6.35759	6	9.86577	11.5898	3	-3.78623	9.02062	4	9.86577	11.5898	5	-3.78623	9.02062	6	4.25163	-2.3204	6	-1.96728	-2.93473	6	10.3457	-3.1689	6	16.6924	1.01768	4
GTACTACTCTAGAC	Monocyte	-7.15454	5.55993	6	-10.0465	-6.56111	6	10.1525	10.4501	3	-3.80814	8.06935	4	10.1525	10.4501	5	-3.80814	8.06935	6	3.61366	-3.58796	6	-0.581829	-3.57373	6	9.34861	-3.64507	6	13.9939	3.15786	4
GTACTACTTGGTTG	Monocyte	-7.68079	5.69544	6	-9.32456	-6.11655	6	10.0066	10.7836	3	-3.23132	8.23131	4	10.0066	10.7836	5	-3.23132	8.23131	6	4.50882	-2.5831	6	-0.540527	-3.94912	6	3.838	-6.09735	6	11.3742	-5.00953	4
GTAGACTGTACGAC	Monocyte	-9.24959	4.81552	6	-8.99475	-5.2442	6	10.758	10.7599	3	-3.24178	7.25242	4	10.758	10.7599	5	-3.24178	7.25242	6	2.12266	-2.69413	6	-0.424004	-3.43732	6	11.9486	-2.3559	6	15.2186	0.0366718	4
GTAGCATGCGTTAG	Monocyte	-8.45058	4.16883	6	-10.1215	-4.69539	6	10.9663	11.1725	3	-3.82745	7.84225	4	10.9663	11.1725	5	-3.82745	7.84225	6	4.3593	-3.54332	6	-2.16902	-3.45249	6	11.1045	-4.20673	6	17.1782	-0.560909	4
GTAGCTGAACCCTC	Monocyte	-7.60563	5.08752	6	-9.94288	-5.76042	6	10.9347	10.5645	3	-2.54431	7.94215	4	10.9347	10.5645	5	-2.54431	7.94215	6	4.29395	-2.25915	6	-0.791201	-3.86619	6	7.03037	-5.31641	6	15.6743	0.0820349	4
GTAGCTGACGTTGA	Monocyte	-8.87862	4.66948	6	-9.63466	-3.90086	6	11.7188	10.3336	3	-3.48688	7.58067	4	11.7188	10.3336	5	-3.48688	7.58067	6	4.43567	-3.26315	6	-2.51473	-2.63767	6	5.37601	-7.77911	6	15.3853	2.22101	4
GTAGCTGATCGCTC	Monocyte	-8.42409	4.31004	6	-9.69305	-4.34206	6	10.6479	10.3708	3	-3.78202	9.01096	4	10.6479	10.3708	5	-3.78202	9.01096	6	3.29774	-3.86045	6	-1.71708	-3.25417	6	6.64646	-3.9924	6	12.7749	3.58377	4
GTAGCTGATTGGCA	Monocyte	-8.13931	4.03996	6	-9.86938	-5.02048	6	11.6125	11.4877	3	-2.71531	8.14826	4	11.6125	11.4877	5	-2.71531	8.14826	6	1.72734	-3.31487	6	-1.24239	-5.08688	6	5.76029	-7.33169	6	11.8591	-3.35405	4
GTAGGTACAAGCCT	Monocyte	-6.97227	6.57136	6	-9.44576	-7.12874	6	9.71396	10.7014	3	-3.64002	9.34454	4	9.71396	10.7014	5	-3.64002	9.34454	6	4.55137	-2.18869	6	-1.08926	-3.70619	6	13.7107	-2.067	6	16.3991	-0.00618525	4
GTAGGTACCTAGTG	Monocyte	-8.89897	3.63214	6	-9.04157	-3.65065	6	11.6351	11.4146	3	-3.34839	7.12764	4	11.6351	11.4146	5	-3.34839	7.12764	6	3.66144	-4.90207	6	-3.28957	-3.95229	6	2.32716	-12.0829	6	12.1682	0.589382	4
GTAGGTACGGTGGA	Monocyte	-8.21335	4.49755	6	-9.765	-4.62638	6	10.7382	11.5618	3	-4.36111	9.11347	4	10.7382	11.5618	5	-4.36111	9.11347	6	3.23947	-2.26532	6	-1.87942	-3.48856	6	2.38837	-10.6295	6	11.1535	-3.84688	4
GTAGGTACTGCGTA	Monocyte	-9.27405	3.13811	6	-9.43237	-3.07026	6	11.9945	11.0565	3	-2.98255	7.5907	4	11.9945	11.0565	5	-2.98255	7.5907	6	3.99687	-4.56822	6	-2.53096	-4.0769	6	7.61602	-6.37251	6	14.4264	2.74212	4
GTAGGTACTGTCCC	Monocyte	-8.2067	4.32412	6	-10.0908	-4.17847	6	11.6824	10.1649	3	-4.14163	8.08336	4	11.6824	10.1649	5	-4.14163	8.08336	6	4.11083	-3.28831	6	-2.42916	-2.84803	6	2.44279	-10.7592	6	11.0096	-4.91286	4
GTAGTCGATCAGAC	Monocyte	-7.8679	7.26154	6	-9.47431	-8.00522	6	9.71614	10.5511	3	-3.86806	9.01715	4	9.71614	10.5511	5	-3.86806	9.01715	6	1.82963	-2.51089	6	0.272915	-4.48057	6	7.60097	-6.31547	6	17.4199	0.233651	4
GTAGTGTGGACGGA	Monocyte	-7.02421	7.42982	6	-9.91123	-7.96177	6	9.34539	10.388	3	-3.48182	9.84087	4	9.34539	10.388	5	-3.48182	9.84087	6	2.106	-2.67429	6	0.147695	-3.29378	6	1.21591	-9.52117	6	11.3208	-5.05954	4
GTAGTGTGGTAAAG	Monocyte	-7.42246	6.58041	6	-9.64598	-7.88921	6	9.82293	10.2658	3	-4.10036	9.71165	4	9.82293	10.2658	5	-4.10036	9.71165	6	3.15052	-3.49995	6	-1.00547	-2.05603	6	1.78885	-10.6323	6	11.9997	-2.17162	4
GTATCACTACACGT	Monocyte	-9.36772	5.11321	6	-8.5743	-6.44078	6	10.5811	11.0194	3	-3.68486	8.10135	4	10.5811	11.0194	5	-3.68486	8.10135	6	2.98723	-1.8725	6	-1.98009	-4.34504	6	12.0759	-2.1034	6	17.3363	-0.450527	4
GTATCTACAAGGCG	Monocyte	-6.9814	6.00233	6	-9.25287	-7.03272	6	9.74167	10.7443	3	-2.87764	9.44544	4	9.74167	10.7443	5	-2.87764	9.44544	6	4.44655	-4.01344	6	-0.300252	-2.43912	6	13.1333	-1.15136	6	15.0122	2.78042	4
GTATCTACACGCTA	Monocyte	-9.01477	5.65016	6	-8.57224	-6.24259	6	11.003	11.9207	3	-2.8381	8.66602	4	11.003	11.9207	5	-2.8381	8.66602	6	3.27624	-2.14002	6	-1.67405	-4.80738	6	11.0887	-5.24162	6	17.4162	-0.125343	4
GTATCTACGACACT	Monocyte	-8.45275	5.45456	6	-10.1843	-5.33595	6	10.689	11.6764	3	-3.85528	9.27009	4	10.689	11.6764	5	-3.85528	9.27009	6	2.60424	-3.08938	6	-0.93477	-4.6223	6	5.03021	-7.66476	6	14.8097	3.31037	4
GTATCTACGTTGTG	Monocyte	-9.34435	4.57723	6	-8.90855	-5.12775	6	10.6629	11.6056	3	-3.01924	9.06823	4	10.6629	11.6056	5	-3.01924	9.06823	6	3.02108	-3.59776	6	-1.69613	-2.44916	6	11.1914	-3.32379	6	15.1471	1.39087	4
GTATGGTGAACGAA	Monocyte	-9.35676	2.39661	6	-9.27882	-2.65579	6	12.3647	10.6956	3	-3.75727	6.68343	4	12.3647	10.6956	5	-3.75727	6.68343	6	3.16588	-4.95893	6	-2.46451	-3.83547	6	7.66289	-6.98871	6	10.7301	1.47508	4
GTATGGTGTACTCT	Monocyte	-7.07782	6.61418	6	-9.18847	-6.93565	6	10.2229	10.4797	3	-3.36703	9.8217	4	10.2229	10.4797	5	-3.36703	9.8217	6	4.05283	-3.89779	6	-1.85173	-4.74389	6	2.11486	-10.1354	6	11.516	1.71979	4
GTATGGTGTAGAGA	Monocyte	-8.10815	6.21736	6	-9.90274	-6.17125	6	9.85037	11.3493	3	-3.40133	9.07566	4	9.85037	11.3493	5	-3.40133	9.07566	6	4.12027	-3.14692	6	-0.940832	-2.597	6	3.16929	-6.70752	6	14.877	1.31207	4
GTATTCACCACTTT	Monocyte	-9.31954	3.03929	6	-9.18086	-3.25306	6	11.7101	10.1452	3	-3.70821	6.83486	4	11.7101	10.1452	5	-3.70821	6.83486	6	2.32262	-4.38817	6	-3.23889	-3.87445	6	10.9052	-5.71136	6	11.585	3.30753	4
GTATTCACGTTGCA	Monocyte	-6.89408	5.87238	6	-10.4708	-6.2198	6	11.1069	10.3786	3	-3.92967	7.66401	4	11.1069	10.3786	5	-3.92967	7.66401	6	2.70485	-3.838	6	-1.63903	-3.62307	6	5.15012	-8.64793	6	13.7341	3.15579	4
GTATTCACGTTGTG	Monocyte	-8.18278	6.36939	6	-8.54049	-6.22099	6	10.3281	10.6047	3	-2.65041	9.28414	4	10.3281	10.6047	5	-2.65041	9.28414	6	2.03295	-1.98668	6	-0.656126	-3.46233	6	10.584	-2.81853	6	16.5669	1.4671	4
GTCAACGACATGCA	Monocyte	-7.05785	6.40481	6	-9.91245	-7.58581	6	10.3335	10.2882	3	-3.51554	8.1348	4	10.3335	10.2882	5	-3.51554	8.1348	6	3.394	-3.42014	6	-0.611983	-4.44031	6	4.17433	-5.43541	6	13.5913	0.109584	4
GTCACAGACCCTCA	Monocyte	-8.14607	5.23702	6	-9.38795	-5.7483	6	11.0608	10.0144	3	-4.05987	8.65794	4	11.0608	10.0144	5	-4.05987	8.65794	6	2.88661	-3.77665	6	-0.925772	-4.82113	6	12.6917	-2.75064	6	14.7069	-4.08428	4
GTCACAGACGTCTC	Monocyte	-8.60347	4.72316	6	-8.92512	-5.08044	6	10.8748	10.8442	3	-2.92903	7.60089	4	10.8748	10.8442	5	-2.92903	7.60089	6	3.18238	-2.88204	6	-2.3824	-4.86427	6	6.87162	-7.67531	6	10.6308	1.8447	4
GTCACAGATAGAAG	Monocyte	-8.08281	5.9932	6	-9.35269	-6.11871	6	10.6834	12.0261	3	-2.67987	8.28534	4	10.6834	12.0261	5	-2.67987	8.28534	6	3.15679	-3.83262	6	-1.92018	-4.40085	6	10.9208	-4.8787	6	14.6691	-4.26943	4
GTCACAGATTCTCA	Monocyte	-8.48555	5.25459	6	-8.88118	-5.9471	6	10.8255	11.7355	3	-3.20329	7.97013	4	10.8255	11.7355	5	-3.20329	7.97013	6	3.00331	-3.07389	6	-2.26531	-2.71939	6	10.6937	-5.43081	6	11.5471	-2.26809	4
GTCACCTGGATACC	Monocyte	-7.80102	4.47046	6	-9.94775	-4.2148	6	9.95612	9.96398	3	-4.38725	8.103	4	9.95612	9.96398	5	-4.38725	8.103	6	2.91363	-2.80648	6	-1.72043	-4.53901	6	5.28778	-6.72518	6	11.5428	-0.349989	4
GTCACCTGTGGTTG	Monocyte	-8.14049	5.37977	6	-9.59153	-5.10203	6	11.3465	10.59	3	-3.02983	8.5524	4	11.3465	10.59	5	-3.02983	8.5524	6	3.78884	-1.48657	6	-1.71339	-2.11666	6	1.7506	-11.6335	6	10.9252	-5.23231	4
GTCATACTAAGGCG	Monocyte	-8.78154	4.2768	6	-9.54005	-4.14895	6	11.5064	10.558	3	-4.10111	7.88809	4	11.5064	10.558	5	-4.10111	7.88809	6	3.0456	-3.13909	6	-1.33096	-3.41132	6	2.05126	-11.1325	6	11.0959	-4.9715	4
GTCCACTGCTCGAA	Monocyte	-8.14536	6.18633	6	-9.52473	-6.63401	6	9.57602	11.0343	3	-4.31155	8.01742	4	9.57602	11.0343	5	-4.31155	8.01742	6	3.83696	-3.72956	6	-3.07113	-3.49884	6	8.40367	-6.90607	6	11.6251	2.20038	4
GTCCACTGGGTTAC	Monocyte	-9.11975	3.24224	6	-9.6941	-3.35453	6	11.7348	10.9169	3	-4.22895	7.58211	4	11.7348	10.9169	5	-4.22895	7.58211	6	4.03686	-4.01002	6	-1.83315	-4.65648	6	11.1261	-2.596	6	13.2064	3.26179	4
GTCCAGCTATGGTC	Monocyte	-7.38832	6.96436	6	-8.90806	-6.76521	6	9.99883	10.7729	3	-3.20069	9.07477	4	9.99883	10.7729	5	-3.20069	9.07477	6	3.80375	-2.76278	6	-1.03944	-3.15078	6	9.50407	-3.35894	6	16.3855	-1.23288	4
GTCCCATGAAGAAC	Monocyte	-9.16182	3.49988	6	-9.51971	-3.57472	6	11.313	10.9606	3	-3.42373	6.98843	4	11.313	10.9606	5	-3.42373	6.98843	6	4.10765	-4.0781	6	-2.40123	-4.81176	6	2.56156	-11.8861	6	11.6989	-2.96151	4
GTCGAATGCTGTAG	Monocyte	-8.08922	6.30611	6	-8.88741	-6.83846	6	10.1262	11.6235	3	-2.80849	8.57602	4	10.1262	11.6235	5	-2.80849	8.57602	6	2.89119	-3.41849	6	-1.30793	-3.76102	6	5.15139	-8.55153	6	11.6915	-3.76919	4
GTCTAACTGCGTTA	Monocyte	-9.28873	2.17254	6	-9.3031	-2.3338	6	12.3001	10.8488	3	-3.8	6.7456	4	12.3001	10.8488	5	-3.8	6.7456	6	3.20845	-4.05172	6	-2.04298	-4.52674	6	4.67761	-9.33228	6	10.7165	-2.67244	4
GTCTAACTTGTCAG	Monocyte	-7.99078	7.46733	6	-9.02903	-7.68619	6	9.94072	10.6773	3	-3.07251	8.56372	4	9.94072	10.6773	5	-3.07251	8.56372	6	4.31834	-2.98536	6	-0.233273	-4.76352	6	5.52198	-5.79269	6	16.7709	1.50254	4
GTCTAGGAAGACTC	Monocyte	-7.61636	5.46194	6	-10.3496	-5.45585	6	10.0147	10.4518	3	-3.87448	9.03425	4	10.0147	10.4518	5	-3.87448	9.03425	6	3.91259	-1.9766	6	-0.759902	-4.12384	6	4.97464	-6.0259	6	11.9465	1.61194	4
GTCTGAGATCGCAA	Monocyte	-9.47756	1.135	6	-9.03391	-1.59079	6	12.2638	10.9196	3	-3.34742	6.40207	4	12.2638	10.9196	5	-3.34742	6.40207	6	3.64881	-5.13302	6	-3.84301	-4.59494	6	5.90665	-9.39121	6	14.5222	-5.28527	4
GTGAACACGGCAAG	Monocyte	-8.11908	6.80227	6	-8.99152	-6.8429	6	9.47395	10.9227	3	-2.88379	8.84908	4	9.47395	10.9227	5	-2.88379	8.84908	6	3.70248	-3.09428	6	-2.52179	-2.37801	6	8.08699	-3.45954	6	15.3635	0.878129	4
GTGACAACCGTCTC	Monocyte	-7.46378	6.218	6	-9.05196	-6.16327	6	11.1714	11.1475	3	-3.14967	9.00302	4	11.1714	11.1475	5	-3.14967	9.00302	6	3.04157	-1.70396	6	-0.905495	-2.81458	6	4.95807	-8.38716	6	12.3129	-0.34252	4
GTGACAACGGGCAA	Monocyte	-8.01017	7.48969	6	-9.01355	-8.02302	6	10.0111	10.6321	3	-3.345	9.91921	4	10.0111	10.6321	5	-3.345	9.91921	6	2.24631	-1.7412	6	0.387532	-3.69357	6	4.63533	-4.93838	6	11.5548	2.66957	4
GTGACCCTGAAGGC	Monocyte	-8.47854	5.41193	6	-10.2696	-6.34397	6	10.2829	9.90815	3	-4.3223	9.11336	4	10.2829	9.90815	5	-4.3223	9.11336	6	2.67358	-4.29441	6	-1.45377	-4.61874	6	5.08492	-5.53548	6	11.794	1.00411	4
GTGATCGACACTAG	Monocyte	-7.82647	5.52509	6	-9.58508	-5.61404	6	10.9192	11.6046	3	-2.48757	8.37501	4	10.9192	11.6046	5	-2.48757	8.37501	6	2.21993	-2.96345	6	-1.32196	-3.96619	6	3.36396	-7.94632	6	13.7209	2.59274	4
GTGATTCTACCCTC	Monocyte	-7.53147	6.17237	6	-9.51658	-6.71895	6	10.5514	10.3394	3	-3.5831	9.08493	4	10.5514	10.3394	5	-3.5831	9.08493	6	3.55109	-2.91292	6	-1.10029	-2.67729	6	13.0423	-2.34841	6	16.05	-2.41067	4
GTGCAAACACAGCT	Monocyte	-8.20946	5.12006	6	-9.89945	-5.21508	6	11.9359	10.1998	3	-4.08461	8.27325	4	11.9359	10.1998	5	-4.08461	8.27325	6	3.57925	-1.4668	6	-1.32796	-3.65453	6	2.40153	-12.0053	6	11.2901	-6.48889	4
GTGCAAACATCGAC	Monocyte	-8.21237	6.09486	6	-9.541	-7.16825	6	9.97415	10.5906	3	-2.86285	8.9224	4	9.97415	10.5906	5	-2.86285	8.9224	6	4.38534	-2.59889	6	0.200735	-3.32596	6	1.90963	-8.40435	6	12.1546	-1.42339	4
GTGCAAACATGTCG	Monocyte	-8.74713	5.02227	6	-8.59381	-5.84586	6	11.2031	11.7444	3	-2.98971	7.88592	4	11.2031	11.7444	5	-2.98971	7.88592	6	3.58274	-2.80577	6	-2.00143	-2.12217	6	14.0232	-1.77725	6	14.5976	-5.56934	4
GTGCAAACTAACGC	Monocyte	-7.55395	5.72356	6	-9.52827	-5.80729	6	9.5048	10.6895	3	-4.23235	8.38839	4	9.5048	10.6895	5	-4.23235	8.38839	6	2.88704	-3.89366	6	-2.00404	-3.69387	6	5.6099	-7.61475	6	11.1466	-0.178651	4
GTGCCACTCCCTCA	Monocyte	-7.22182	7.21715	6	-9.24817	-7.14307	6	9.82302	10.6899	3	-3.3721	8.94979	4	9.82302	10.6899	5	-3.3721	8.94979	6	4.31067	-3.5274	6	-1.21923	-2.48255	6	4.87343	-4.97108	6	10.607	-1.71549	4
GTGCTAGATACAGC	Monocyte	-8.25872	5.17689	6	-9.55293	-5.45813	6	10.7795	10.2747	3	-3.09996	8.07841	4	10.7795	10.2747	5	-3.09996	8.07841	6	3.38668	-3.1417	6	-0.792787	-3.70527	6	3.76515	-7.36455	6	10.7579	-0.643875	4
GTGGAGGAGTAAGA	Monocyte	-9.4075	4.80445	6	-8.76634	-5.09664	6	10.8399	11.724	3	-3.86345	8.67344	4	10.8399	11.724	5	-3.86345	8.67344	6	2.90674	-3.88824	6	-1.2782	-2.74204	6	13.5628	-1.51879	6	15.3973	-1.96814	4
GTGGAGGAGTGTCA	Monocyte	-9.03891	4.77651	6	-8.98649	-5.75054	6	10.4769	11.2161	3	-3.63031	8.67476	4	10.4769	11.2161	5	-3.63031	8.67476	6	4.29232	-4.20219	6	-1.7156	-2.02719	6	6.73638	-5.53731	6	16.5093	0.00111938	4
GTGGATTGATTGGC	Monocyte	-9.14373	2.41535	6	-9.39278	-2.72611	6	11.625	10.3076	3	-3.4053	6.97026	4	11.625	10.3076	5	-3.4053	6.97026	6	3.08447	-4.40914	6	-2.3061	-4.5818	6	12.386	-3.79546	6	16.5847	-0.389995	4
GTGGATTGCGTGAT	Monocyte	-8.60865	6.2034	6	-8.47243	-6.35166	6	10.3063	11.3989	3	-3.07738	8.87322	4	10.3063	11.3989	5	-3.07738	8.87322	6	1.75262	-2.56675	6	-0.393923	-5.07804	6	9.67196	-5.27642	6	16.34	-2.95716	4
GTGGATTGTCGTTT	Monocyte	-7.60019	7.3187	6	-9.70676	-7.83378	6	9.91082	10.292	3	-3.55362	9.72733	4	9.91082	10.292	5	-3.55362	9.72733	6	1.73519	-2.87939	6	-0.135966	-3.1786	6	3.9149	-5.56844	6	12.9725	3.25517	4
GTGGATTGTGCATG	Monocyte	-8.73475	3.02367	6	-9.55424	-3.07716	6	12.2584	10.9337	3	-3.9636	7.32693	4	12.2584	10.9337	5	-3.9636	7.32693	6	3.23481	-4.04019	6	-1.81766	-3.2558	6	3.94574	-6.52824	6	10.4954	1.81564	4
GTGGTAACCCGATA	Monocyte	-8.10921	5.75249	6	-9.54518	-6.67548	6	10.0078	10.4299	3	-2.67192	9.46058	4	10.0078	10.4299	5	-2.67192	9.46058	6	2.34583	-2.44083	6	-0.523665	-4.46109	6	3.20191	-10.0175	6	15.3569	2.61219	4
GTGGTAACGACTAC	Monocyte	-8.93937	5.05172	6	-9.77689	-5.18017	6	10.6997	11.8166	3	-4.19007	8.03002	4	10.6997	11.8166	5	-4.19007	8.03002	6	3.59487	-4.08034	6	-1.42749	-3.61701	6	7.08519	-6.5975	6	12.9764	3.65627	4
GTGGTAACGGAACG	Monocyte	-8.74836	5.60611	6	-9.36246	-6.36705	6	10.2576	11.3271	3	-3.01146	8.75222	4	10.2576	11.3271	5	-3.01146	8.75222	6	2.74071	-1.98447	6	-1.81125	-4.0142	6	7.0342	-5.11541	6	12.8841	2.08871	4
GTGGTAACGTGCAT	Monocyte	-7.61023	4.60231	6	-10.189	-5.35548	6	9.8902	11.6393	3	-2.54803	8.54218	4	9.8902	11.6393	5	-2.54803	8.54218	6	2.01325	-3.27337	6	-1.66571	-2.71958	6	9.41644	-5.50267	6	13.6023	3.46086	4
GTGTACGACCAATG	Monocyte	-7.50695	7.13427	6	-9.20027	-7.13725	6	10.0335	10.7816	3	-2.58471	8.73973	4	10.0335	10.7816	5	-2.58471	8.73973	6	3.66891	-2.25178	6	-1.57091	-4.56738	6	9.28911	-3.80856	6	14.0809	-3.63744	4
GTGTACGAGTTAGC	Monocyte	-8.21156	6.14148	6	-9.1758	-6.70554	6	9.56021	10.8926	3	-2.69719	8.88197	4	9.56021	10.8926	5	-2.69719	8.88197	6	2.93897	-1.719	6	-3.00113	-3.58833	6	5.10574	-6.12846	6	11.8633	-0.159397	4
GTGTAGTGCACTAG	Monocyte	-8.31295	6.43579	6	-9.65436	-7.63325	6	9.86119	11.0372	3	-3.57145	8.9797	4	9.86119	11.0372	5	-3.57145	8.9797	6	3.03851	-4.73787	6	-2.47091	-2.90475	6	9.08363	-3.99359	6	12.7985	1.80103	4
GTGTATCTACTACG	Monocyte	-7.13372	6.89337	6	-9.87758	-6.69962	6	9.52147	11.2743	3	-3.6772	9.23625	4	9.52147	11.2743	5	-3.6772	9.23625	6	3.38696	-3.14629	6	-1.18696	-2.42405	6	1.81212	-7.6947	6	15.2447	0.645257	4
GTGTATCTCTGACA	Monocyte	-7.81801	6.17981	6	-9.37113	-7.02896	6	10.4338	10.2863	3	-4.01653	8.80196	4	10.4338	10.2863	5	-4.01653	8.80196	6	3.66489	-2.76038	6	-1.22255	-4.94952	6	4.25109	-6.16996	6	11.8629	-2.95134	4
GTGTCAGAAACCTG	Monocyte	-7.90882	6.85068	6	-9.27602	-7.45904	6	10.09	11.7036	3	-3.81367	9.52561	4	10.09	11.7036	5	-3.81367	9.52561	6	3.19299	-4.77369	6	-1.94712	-2.47494	6	4.4912	-5.2714	6	15.253	1.61575	4
GTGTCAGATTGAGC	Monocyte	-8.74891	5.60282	6	-8.91344	-5.24719	6	11.0324	12.125	3	-3.4307	8.52629	4	11.0324	12.125	5	-3.4307	8.52629	6	2.23048	-3.34813	6	-2.36622	-2.33969	6	14.1278	-1.68838	6	14.7291	-2.99845	4
GTGTCAGATTTCTG	Monocyte	-8.0442	6.29117	6	-8.80945	-7.08679	6	10.3177	11.155	3	-3.77312	9.29425	4	10.3177	11.155	5	-3.77312	9.29425	6	2.64141	-4.37868	6	-2.15883	-2.35699	6	7.70697	-3.34877	6	15.2328	2.66176	4
GTGTGATGTGTTCT	Monocyte	-7.90478	4.53137	6	-9.67005	-4.87391	6	11.5565	10.4772	3	-3.03666	7.94718	4	11.5565	10.4772	5	-3.03666	7.94718	6	3.82497	-2.66518	6	-0.957917	-3.90581	6	6.90304	-7.1766	6	11.1276	-0.309341	4
GTTAAAACGTTCAG	Monocyte	-9.10877	2.41011	6	-9.57488	-2.91285	6	12.0664	10.9832	3	-3.63723	7.16711	4	12.0664	10.9832	5	-3.63723	7.16711	6	4.15809	-4.56283	6	-2.29792	-4.97949	6	9.79782	-4.33353	6	16.6834	0.547372	4
GTTAAATGGTATGC	Monocyte	-8.48136	6.29916	6	-8.85351	-6.89583	6	10.339	10.0623	3	-2.57498	9.27384	4	10.339	10.0623	5	-2.57498	9.27384	6	2.97596	-3.55829	6	0.0902997	-3.88527	6	7.06339	-5.16996	6	14.4331	-3.69988	4
GTTAACCTACGCTA	Monocyte	-7.38754	5.35669	6	-10.1763	-4.96759	6	10.8973	10.1085	3	-4.19499	8.25107	4	10.8973	10.1085	5	-4.19499	8.25107	6	3.16834	-2.47426	6	-0.625508	-4.62107	6	3.50147	-9.71953	6	13.9011	3.05427	4
GTTAACCTCGAATC	Monocyte	-7.02856	6.48857	6	-9.62728	-6.3642	6	10.4912	10.087	3	-3.91458	9.1125	4	10.4912	10.087	5	-3.91458	9.1125	6	3.42434	-3.99293	6	-0.764222	-4.32817	6	12.2907	-2.5432	6	15.9144	-3.51254	4
GTTAACCTTTCCCG	Monocyte	-7.60563	6.06062	6	-10.4327	-5.81351	6	10.6917	10.3471	3	-4.39894	8.9671	4	10.6917	10.3471	5	-4.39894	8.9671	6	2.90934	-2.92222	6	-0.618413	-3.98675	6	5.4249	-7.28697	6	12.0071	3.4293	4
GTTACGGAAACGAA	Monocyte	-9.18223	3.52771	6	-9.22234	-3.84845	6	11.7992	11.2175	3	-3.20033	7.27258	4	11.7992	11.2175	5	-3.20033	7.27258	6	4.02642	-3.55214	6	-2.8234	-4.21605	6	5.17407	-7.51839	6	11.7974	-0.0285632	4
GTTACTACCTGCTC	Monocyte	-9.44099	-0.659608	4	-8.87683	-1.88848	6	11.5064	2.30511	4	2.73754	-1.15318	3	11.5064	2.30511	4	2.73754	-1.15318	4	2.91831	-5.03242	6	-3.79984	-4.61149	6	12.01	-4.1705	6	15.7164	-2.91868	4
GTTACTACTCTTCA	Monocyte	-8.25396	3.76124	6	-9.72596	-3.54922	6	11.1049	10.8225	3	-3.5274	7.20219	4	11.1049	10.8225	5	-3.5274	7.20219	6	3.04672	-3.48422	6	-2.31283	-3.42533	6	13.7092	-1.94228	6	14.6268	-5.45769	4
GTTAGTCTCGCATA	Monocyte	-8.10532	4.11442	6	-9.84088	-3.96499	6	10.8957	10.6931	3	-3.88227	7.58749	4	10.8957	10.6931	5	-3.88227	7.58749	6	2.61518	-3.90065	6	-2.93987	-4.50176	6	3.12748	-7.40714	6	11.4287	2.90652	4
GTTATCTGGGGAGT	Monocyte	-8.38467	4.01687	6	-9.28598	-4.64318	6	10.0045	10.881	3	-3.26333	8.0382	4	10.0045	10.881	5	-3.26333	8.0382	6	3.26704	-2.15769	6	-0.334747	-2.68226	6	12.3007	-3.12135	6	15.58	2.89404	4
GTTATCTGGGGATG	Monocyte	-8.25364	6.48516	6	-9.54824	-6.44935	6	10.5606	11.3123	3	-3.31998	8.81144	4	10.5606	11.3123	5	-3.31998	8.81144	6	4.68999	-3.42944	6	-1.37829	-3.52603	6	6.97593	-5.47225	6	15.3205	1.84122	4
GTTCAACTCGCAAT	Monocyte	-9.48569	0.900479	6	-8.97411	-1.50679	6	12.6923	10.707	3	-3.54749	6.2115	4	12.6923	10.707	5	-3.54749	6.2115	6	4.04839	-5.53875	6	-3.87986	-4.68999	6	5.61269	-9.56673	6	15.0189	-5.69267	4
GTTCAGGACGTACA	Monocyte	-8.14847	4.07996	6	-9.88677	-4.19185	6	11.1988	10.2682	3	-4.09938	7.23796	4	11.1988	10.2682	5	-4.09938	7.23796	6	4.00445	-3.50816	6	-1.55191	-4.46684	6	7.56536	-7.00174	6	12.1202	-1.14609	4
GTTCAGGAGGACTT	Monocyte	-7.95209	6.94895	6	-8.98527	-7.03034	6	10.5017	10.2695	3	-3.70452	8.15612	4	10.5017	10.2695	5	-3.70452	8.15612	6	3.26537	-1.40634	6	-1.2189	-4.37244	6	8.66972	-2.92756	6	16.6472	-1.75807	4
GTTCATACATAAGG	Monocyte	-7.88218	6.85409	6	-9.39675	-6.37091	6	9.40943	11.1027	3	-3.72744	9.57249	4	9.40943	11.1027	5	-3.72744	9.57249	6	3.37876	-2.61871	6	-0.667645	-2.37356	6	8.95673	-4.58398	6	13.5434	2.87704	4
GTTGACGAAGGAGC	Monocyte	-9.42558	4.32845	6	-9.14154	-4.53733	6	10.5493	10.5829	3	-4.17467	8.47024	4	10.5493	10.5829	5	-4.17467	8.47024	6	2.89661	-4.64752	6	-1.96375	-2.52402	6	5.41209	-5.77568	6	14.8576	0.765518	4
GTTGACGAAGTGTC	Monocyte	-8.30947	4.28731	6	-9.78153	-4.76688	6	11.4797	11.0594	3	-4.19686	7.97636	4	11.4797	11.0594	5	-4.19686	7.97636	6	3.58071	-4.4903	6	-2.50934	-3.55697	6	8.94515	-4.77859	6	15.0608	2.71667	4
GTTGACGAGAATAG	Monocyte	-7.18563	6.0468	6	-9.31413	-7.01856	6	10.0004	10.6077	3	-3.79478	9.46735	4	10.0004	10.6077	5	-3.79478	9.46735	6	3.18674	-3.81089	6	-1.52732	-2.05096	6	13.7127	-2.06219	6	14.5674	-5.63267	4
GTTGTACTAAGTGA	Monocyte	-9.13475	4.07798	6	-9.4996	-4.23385	6	11.5002	11.2372	3	-3.70943	7.2886	4	11.5002	11.2372	5	-3.70943	7.2886	6	2.78137	-3.49964	6	-2.54011	-3.55919	6	1.86868	-11.6687	6	11.2517	-6.48694	4
GTTTAAGAGTCAAC	Monocyte	-8.33243	4.86039	6	-10.3062	-5.09921	6	11.0563	10.4918	3	-3.9025	8.15093	4	11.0563	10.4918	5	-3.9025	8.15093	6	2.30929	-4.77969	6	-1.61362	-2.27784	6	7.67347	-6.13768	6	11.9121	-1.67315	4
TAAAGACTTCTCAT	Monocyte	-8.59732	3.34839	6	-9.23005	-4.16549	6	11.2962	11.6687	3	-4.12204	8.2385	4	11.2962	11.6687	5	-4.12204	8.2385	6	3.69236	-3.64742	6	-2.1818	-4.62179	6	12.327	-3.49575	6	16.7326	-3.19991	4
TAAATCGACAGATC	Monocyte	-8.05797	7.30935	6	-9.11467	-7.79401	6	10.8983	11.9766	3	-2.72974	8.94387	4	10.8983	11.9766	5	-2.72974	8.94387	6	2.39527	-2.68978	6	0.210966	-3.80959	6	6.71125	-8.86899	6	12.9374	1.2293	4
TAAATCGAGACAGG	Monocyte	-9.20307	3.06812	6	-9.14275	-3.31548	6	11.7424	10.9405	3	-3.70744	7.45843	4	11.7424	10.9405	5	-3.70744	7.45843	6	1.91779	-3.45804	6	-1.27317	-5.44242	6	6.52218	-7.85522	6	15.0813	2.1994	4
TAACAATGTTGTGG	Monocyte	-9.28418	2.81623	6	-9.01099	-3.29441	6	11.9887	10.5375	3	-3.36932	6.78891	4	11.9887	10.5375	5	-3.36932	6.78891	6	3.21166	-4.21255	6	-3.16504	-4.79116	6	8.91027	-6.03846	6	13.5823	3.60405	4
TAACATGAAGCCAT	Monocyte	-6.91135	7.06066	6	-9.86459	-7.87403	6	9.27115	11.0402	3	-3.06734	9.2837	4	9.27115	11.0402	5	-3.06734	9.2837	6	2.94381	-2.822	6	-0.428536	-2.6489	6	8.85637	-4.53958	6	15.7623	-1.69161	4
TAACCGGAGGACTT	Monocyte	-7.73409	7.13024	6	-9.62851	-7.99449	6	10.6218	11.3236	3	-3.93629	9.39993	4	10.6218	11.3236	5	-3.93629	9.39993	6	1.88592	-3.8712	6	-1.97026	-2.9508	6	1.22918	-9.01597	6	10.466	-0.515559	4
TAACCGGAGTACGT	Monocyte	-9.58805	3.24229	6	-8.89127	-3.98804	6	11.5266	11.6127	3	-2.86167	7.40091	4	11.5266	11.6127	5	-2.86167	7.40091	6	2.65366	-4.61357	6	-3.10345	-4.13695	6	12.3872	-2.89097	6	14.4311	-3.10097	4
TAACCGGAGTTCGA	Monocyte	-7.82465	6.07824	6	-9.55738	-7.16971	6	10.1874	11.0184	3	-2.99998	9.75435	4	10.1874	11.0184	5	-2.99998	9.75435	6	3.33223	-3.18877	6	-2.10872	-2.25521	6	11.3626	-1.41438	6	13.996	-3.77254	4
TAACGTCTTAGAGA	Monocyte	-8.06184	6.90064	6	-9.33618	-7.25301	6	10.0057	11.4586	3	-3.71364	9.32985	4	10.0057	11.4586	5	-3.71364	9.32985	6	3.26193	-1.60184	6	-0.606792	-3.28166	6	9.87892	-2.50678	6	15.7116	-0.464288	4
TAACTCACAACGTC	Monocyte	-7.30727	6.81825	6	-9.05518	-7.27792	6	10.2452	10.1603	3	-3.20804	9.393	4	10.2452	10.1603	5	-3.20804	9.393	6	4.64287	-2.54552	6	-0.988264	-3.31771	6	7.40575	-4.29893	6	16.1581	2.18018	4
TAACTCACTAAAGG	Monocyte	-8.18296	4.31065	6	-9.40559	-4.83793	6	10.8914	11.7564	3	-3.46801	7.29869	4	10.8914	11.7564	5	-3.46801	7.29869	6	3.01542	-3.52272	6	-2.77941	-3.30672	6	7.81	-4.39334	6	14.7862	2.49698	4
TAAGAGGACCCTCA	Monocyte	-7.8906	5.3371	6	-9.90098	-5.12743	6	10.9155	10.1307	3	-3.74979	8.09216	4	10.9155	10.1307	5	-3.74979	8.09216	6	4.40187	-3.74122	6	-2.82513	-3.20793	6	7.10449	-5.63121	6	12.1276	2.25935	4
TAAGAGGACCTGTC	Monocyte	-7.59763	5.15808	6	-9.70738	-5.96732	6	9.70792	11.2569	3	-3.97523	9.32377	4	9.70792	11.2569	5	-3.97523	9.32377	6	2.22332	-2.76211	6	-1.10577	-4.32734	6	8.69539	-4.97709	6	16.5431	-2.64053	4
TAAGAGGAGAAAGT	Monocyte	-8.03931	4.15944	6	-9.98073	-3.95499	6	11.9461	10.5708	3	-4.41201	7.57751	4	11.9461	10.5708	5	-4.41201	7.57751	6	3.62187	-2.63022	6	-1.44529	-4.05561	6	6.01912	-6.97515	6	10.2657	-0.775103	4
TAAGAGGATTGTCT	Monocyte	-8.62134	6.23781	6	-8.43835	-6.23198	6	11.1205	11.7227	3	-3.1661	9.04615	4	11.1205	11.7227	5	-3.1661	9.04615	6	3.82147	-2.5064	6	-0.500976	-4.19933	6	11.9924	-1.93764	6	14.1642	-5.29093	4
TAAGATTGGGATTC	Monocyte	-6.98972	7.40158	6	-9.78007	-7.89443	6	9.63763	11.0318	3	-3.52759	9.72812	4	9.63763	11.0318	5	-3.52759	9.72812	6	2.79597	-3.09647	6	-0.344797	-4.02477	6	11.9856	-2.14975	6	15.2714	-3.00006	4
TAAGCGTGAGTCAC	Monocyte	-9.48916	1.30605	6	-9.11272	-1.6715	6	12.8207	10.6771	3	-3.80958	6.0455	4	12.8207	10.6771	5	-3.80958	6.0455	6	3.78061	-4.87201	6	-3.37349	-4.80682	6	6.92099	-8.8046	6	15.7267	-2.31042	4
TAAGCTCTGGGCAA	Monocyte	-9.04098	5.53122	6	-8.62976	-5.66884	6	10.4873	11.6282	3	-3.34684	8.27382	4	10.4873	11.6282	5	-3.34684	8.27382	6	4.39719	-3.11192	6	-2.17601	-3.54028	6	13.427	-1.33316	6	17.0941	-2.0561	4
TAAGGGCTACACGT	Monocyte	-7.06465	7.15283	6	-9.46205	-7.61646	6	9.36698	10.4945	3	-4.21606	9.18642	4	9.36698	10.4945	5	-4.21606	9.18642	6	4.36855	-2.71025	6	-1.24222	-2.35804	6	4.35554	-6.12956	6	16.6707	-0.370455	4
TAAGGGCTACTTTC	Monocyte	-7.52482	5.06957	6	-9.93663	-6.56079	6	10.7471	10.7464	3	-3.03676	8.2498	4	10.7471	10.7464	5	-3.03676	8.2498	6	1.87317	-3.72092	6	-1.37135	-3.70895	6	6.85097	-7.18303	6	15.7887	0.791409	4
TAAGGGCTCAGATC	Monocyte	-7.00594	6.417	6	-9.43055	-6.11538	6	9.94878	10.0246	3	-4.15975	8.69766	4	9.94878	10.0246	5	-4.15975	8.69766	6	1.78898	-2.89131	6	-1.03262	-2.72827	6	8.85172	-6.06627	6	15.4989	-1.61007	4
TAATCCACACCTAG	Monocyte	-8.06711	3.80225	6	-10.0293	-3.73896	6	10.5721	11.0576	3	-2.97894	8.05614	4	10.5721	11.0576	5	-2.97894	8.05614	6	2.82263	-3.0324	6	-2.61713	-4.14689	6	11.5479	-2.33883	6	17.0986	-0.017304	4
TAATCCACGCGAAG	Monocyte	-8.44918	3.34944	6	-9.67636	-3.2379	6	11.7942	11.2112	3	-3.43035	7.16891	4	11.7942	11.2112	5	-3.43035	7.16891	6	3.20827	-2.90532	6	-1.79394	-4.62028	6	8.50542	-5.56615	6	16.8076	0.230301	4
TAATGAACCATGCA	Monocyte	-7.51147	5.32121	6	-8.73843	-5.5638	6	10.4252	11.1214	3	-3.68034	8.80013	4	10.4252	11.1214	5	-3.68034	8.80013	6	3.6956	-2.43776	6	-2.03533	-2.71619	6	8.92377	-6.24574	6	11.319	-0.874555	4
TAATGAACGCTGAT	Monocyte	-9.03885	2.7504	6	-9.23367	-2.9397	6	12.1935	10.3365	3	-3.29926	6.83004	4	12.1935	10.3365	5	-3.29926	6.83004	6	3.84765	-3.38092	6	-1.61772	-4.79417	6	4.40044	-7.81441	6	11.6702	0.4684	4
TAATGAACGTTGCA	Monocyte	-7.85749	7.4543	6	-9.04453	-7.83113	6	9.55457	11.2356	3	-2.53765	9.48166	4	9.55457	11.2356	5	-2.53765	9.48166	6	2.9018	-3.33397	6	0.0838425	-3.30903	6	7.4761	-5.02367	6	14.787	-3.06388	4
TAATGATGCTAGCA	Monocyte	-8.88601	4.94414	6	-8.92006	-5.12187	6	11.1967	10.1556	3	-3.00783	8.81498	4	11.1967	10.1556	5	-3.00783	8.81498	6	2.28318	-3.1574	6	-1.65072	-3.71836	6	7.08749	-5.10406	6	11.1011	0.0615127	4
TAATGTGAAGACTC	Monocyte	-9.05415	3.37932	6	-9.08293	-3.69532	6	11.6364	11.0096	3	-3.74712	7.44723	4	11.6364	11.0096	5	-3.74712	7.44723	6	4.93331	-3.35816	6	-1.46677	-4.90747	6	9.52953	-3.62822	6	15.5664	-4.1684	4
TAATGTGAAGCACT	Monocyte	-7.35703	5.24636	6	-10.1511	-5.86858	6	10.184	11.1834	3	-3.25605	9.10418	4	10.184	11.1834	5	-3.25605	9.10418	6	2.43625	-1.9194	6	-2.38619	-2.7229	6	4.17989	-8.63602	6	11.1361	-0.0988308	4
TACAAATGAAACGA	Monocyte	-7.83167	5.42197	6	-10.2329	-5.58381	6	9.73609	10.6478	3	-4.04586	8.22404	4	9.73609	10.6478	5	-4.04586	8.22404	6	3.85176	-3.62266	6	-1.02228	-4.32228	6	7.02109	-8.53496	6	11.6184	3.04317	4
TACAAATGGACGTT	Monocyte	-7.17302	5.9937	6	-10.2961	-6.15924	6	9.7554	10.7897	3	-3.80472	8.50669	4	9.7554	10.7897	5	-3.80472	8.50669	6	2.39048	-3.07263	6	-1.20528	-2.98611	6	5.26376	-5.21185	6	13.4675	3.42048	4
TACAAATGGTACCA	Monocyte	-7.05822	7.14145	6	-9.87455	-7.53277	6	9.47314	10.4229	3	-4.19301	9.20662	4	9.47314	10.4229	5	-4.19301	9.20662	6	3.18752	-2.76756	6	0.343942	-4.50884	6	8.17868	-3.18196	6	16.9829	0.522178	4
TACAAATGGTTTGG	Monocyte	-8.03454	4.91095	6	-10.0746	-5.20402	6	10.5564	10.8272	3	-2.97184	8.02613	4	10.5564	10.8272	5	-2.97184	8.02613	6	2.24312	-2.85468	6	-1.77255	-4.47954	6	10.9227	-3.6978	6	15.0381	2.91455	4
TACAATGACTAGTG	Monocyte	-6.73878	6.84266	6	-9.90514	-7.73612	6	9.5447	10.0756	3	-3.14384	9.84887	4	9.5447	10.0756	5	-3.14384	9.84887	6	2.118	-3.76872	6	-0.91895	-3.50933	6	5.49871	-7.28988	6	11.6275	2.28573	4
TACAATGAGCTACA	Monocyte	-6.79891	6.19713	6	-9.78877	-5.83225	6	10.0444	11.4362	3	-4.12504	9.63085	4	10.0444	11.4362	5	-4.12504	9.63085	6	3.93998	-3.47355	6	-1.35397	-3.29713	6	1.71186	-11.8009	6	10.9895	-4.15309	4
TACAATGAGGGACA	Monocyte	-7.76087	5.91962	6	-8.83291	-6.61105	6	10.281	10.2433	3	-4.04275	8.70068	4	10.281	10.2433	5	-4.04275	8.70068	6	4.30478	-4.40583	6	-1.14832	-3.01538	6	6.51491	-5.97423	6	12.1443	2.84869	4
TACACACTGCGGAA	Monocyte	-6.93109	6.96396	6	-9.4802	-7.83394	6	9.58081	9.9526	3	-2.98362	9.75158	4	9.58081	9.9526	5	-2.98362	9.75158	6	4.68583	-2.35144	6	-1.89131	-2.9406	6	2.53776	-6.80444	6	13.9874	-0.0198419	4
TACACACTTCGATG	Monocyte	-6.98621	5.84152	6	-10.3302	-5.78745	6	10.5314	10.1289	3	-3.98462	8.89721	4	10.5314	10.1289	5	-3.98462	8.89721	6	2.62516	-2.29541	6	-0.822986	-1.99045	6	4.46659	-5.43857	6	11.6612	2.21308	4
TACATAGAAAACAG	Monocyte	-7.67234	7.23423	6	-9.49275	-7.74237	6	10.5934	11.4315	3	-3.21838	9.64024	4	10.5934	11.4315	5	-3.21838	9.64024	6	2.53043	-4.77577	6	-0.633749	-4.66958	6	3.42749	-6.92356	6	14.0068	0.193518	4
TACATCACAAGGGC	Monocyte	-8.56173	5.43501	6	-8.39459	-6.40146	6	10.0248	10.9034	3	-3.28054	9.33013	4	10.0248	10.9034	5	-3.28054	9.33013	6	3.7771	-2.28903	6	-0.57168	-3.84957	6	7.16266	-5.91428	6	15.2329	-4.16882	4
TACCGCTGTGGTCA	Monocyte	-9.08792	4.97323	6	-9.51341	-5.4941	6	11.8041	11.3385	3	-2.43421	8.01623	4	11.8041	11.3385	5	-2.43421	8.01623	6	2.33532	-4.58171	6	-1.49799	-4.17663	6	3.01378	-10.5602	6	11.9689	-2.47784	4
TACCGGCTACAGTC	Monocyte	-7.92127	7.18231	6	-8.91346	-7.41588	6	9.84748	10.3765	3	-4.15182	9.31926	4	9.84748	10.3765	5	-4.15182	9.31926	6	4.21641	-2.68863	6	-0.552385	-3.47306	6	4.64354	-5.31377	6	12.0488	1.7928	4
TACCGGCTTTTCAC	Monocyte	-8.0763	6.25003	6	-9.3118	-7.16982	6	10.7976	10.683	3	-3.6956	9.40331	4	10.7976	10.683	5	-3.6956	9.40331	6	3.13117	-4.7407	6	-1.07121	-4.56973	6	9.68438	-2.3022	6	14.0772	-4.16914	4
TACGACGATCCTGC	Monocyte	-6.82024	6.65933	6	-9.80048	-6.86856	6	9.35312	10.6091	3	-3.98048	9.19894	4	9.35312	10.6091	5	-3.98048	9.19894	6	3.78657	-3.5406	6	-2.9316	-3.23903	6	2.14196	-7.39059	6	15.6313	2.36888	4
TACGATCTCGAGTT	Monocyte	-7.61482	6.50826	6	-9.47313	-7.3192	6	10.735	11.3409	3	-3.61504	9.68992	4	10.735	11.3409	5	-3.61504	9.68992	6	1.64385	-3.49323	6	-1.41108	-4.20927	6	3.80706	-5.92504	6	10.8577	-0.798735	4
TACGCCACACTGTG	Monocyte	-8.74321	4.51886	6	-9.74368	-5.43826	6	11.6981	10.6139	3	-3.46831	8.15319	4	11.6981	10.6139	5	-3.46831	8.15319	6	3.18863	-2.50403	6	-1.54707	-3.66691	6	3.27373	-9.59758	6	12.632	1.9399	4
TACGCCACATGCCA	Monocyte	-7.48147	6.37481	6	-9.90025	-6.6204	6	10.1453	10.6471	3	-2.94167	8.64194	4	10.1453	10.6471	5	-2.94167	8.64194	6	3.05677	-2.7056	6	-2.40014	-4.46288	6	14.7478	-1.29591	6	14.8996	-5.53918	4
TACGCCACCACACA	Monocyte	-6.77632	6.95402	6	-9.77493	-7.61432	6	9.88206	10.5044	3	-4.01943	9.30245	4	9.88206	10.5044	5	-4.01943	9.30245	6	3.45582	-3.3632	6	-0.943037	-3.75112	6	10.2914	-2.02648	6	14.1293	3.52389	4
TACGCCACCCCTTG	Monocyte	-9.44337	2.46673	6	-8.95398	-2.54307	6	11.8978	2.89954	4	-3.23473	6.30926	4	11.8978	2.89954	5	-3.23473	6.30926	6	4.25502	-4.92401	6	-3.70629	-4.07431	6	13.236	-2.78215	6	15.0115	-5.65386	4
TACGCCACCTTGGA	Monocyte	-7.83149	4.94286	6	-10.0163	-5.20576	6	11.1103	10.5681	3	-3.23118	9.14356	4	11.1103	10.5681	5	-3.23118	9.14356	6	2.44326	-2.89458	6	-1.38477	-4.48238	6	9.12951	-6.44566	6	16.0321	1.11037	4
TACGCCACTGCCAA	Monocyte	-8.53272	6.75605	6	-9.29434	-6.89898	6	10.2973	11.6599	3	-2.85587	8.51555	4	10.2973	11.6599	5	-2.85587	8.51555	6	2.81519	-2.20933	6	-0.489726	-2.72686	6	7.86261	-3.47948	6	15.2702	1.53682	4
TACGCCACTGGTCA	Monocyte	-8.23135	5.74816	6	-9.49714	-5.78403	6	10.5547	10.6125	3	-4.20006	8.34324	4	10.5547	10.6125	5	-4.20006	8.34324	6	2.24636	-2.54977	6	-0.673124	-3.68347	6	2.17626	-10.3921	6	11.2581	-6.16798	4
TACGCGCTCGCATA	Monocyte	-8.17005	4.68632	6	-9.90487	-4.92038	6	11.7731	11.1751	3	-2.46651	8.56986	4	11.7731	11.1751	5	-2.46651	8.56986	6	2.32122	-2.7155	6	-1.85823	-3.53611	6	3.50756	-7.82394	6	10.9412	-0.920699	4
TACGCGCTTATCTC	Monocyte	-9.24797	2.73339	6	-9.40889	-3.09323	6	12.1647	10.9837	3	-3.74926	7.36483	4	12.1647	10.9837	5	-3.74926	7.36483	6	3.38367	-3.3158	6	-2.37461	-5.1347	6	7.47612	-8.37064	6	14.5136	3.47919	4
TACGGAACTTCTCA	Monocyte	-7.4736	6.11553	6	-9.50357	-6.57557	6	10.1101	9.8335	3	-3.92006	9.22044	4	10.1101	9.8335	5	-3.92006	9.22044	6	4.10346	-3.22756	6	-0.721411	-3.19899	6	5.06208	-4.90668	6	12.4758	0.905858	4
TACGGCCTACACGT	Monocyte	-8.1071	6.50095	6	-9.74704	-7.35571	6	10.0993	10.4784	3	-3.99908	8.47087	4	10.0993	10.4784	5	-3.99908	8.47087	6	2.68929	-2.15601	6	-1.7946	-3.57628	6	1.36451	-9.14828	6	11.6401	0.0702974	4
TACGGCCTACTTTC	Monocyte	-9.13459	5.78715	6	-8.77094	-5.79627	6	10.8226	10.3715	3	-2.52914	8.03803	4	10.8226	10.3715	5	-2.52914	8.03803	6	4.83322	-2.92467	6	-2.17623	-3.64907	6	3.84349	-6.05072	6	11.9793	-0.995803	4
TACGGCCTCCCTAC	Monocyte	-8.6354	6.06713	6	-9.15588	-5.60948	6	9.79031	10.7195	3	-4.39539	8.70894	4	9.79031	10.7195	5	-4.39539	8.70894	6	2.70156	-3.79066	6	-0.927224	-2.56865	6	8.84631	-2.88932	6	12.7382	1.70834	4
TACGTACTCTTGAG	Monocyte	-7.77478	5.4075	6	-9.75349	-5.84232	6	11.1515	10.0901	3	-3.73518	8.81466	4	11.1515	10.0901	5	-3.73518	8.81466	6	4.24752	-2.69366	6	-1.61082	-4.22884	6	4.59536	-6.79873	6	15.8098	1.03911	4
TACGTACTGTCGAT	Monocyte	-9.48372	1.97712	6	-9.23152	-2.3323	6	12.4153	10.5719	3	-3.84194	6.83152	4	12.4153	10.5719	5	-3.84194	6.83152	6	2.77723	-4.98416	6	-3.46736	-3.99581	6	7.07556	-6.76639	6	14.312	3.35956	4
TACGTACTTCTTCA	Monocyte	-9.58388	3.72671	6	-8.5903	-4.90932	6	11.5067	11.5569	3	-3.10574	7.93005	4	11.5067	11.5569	5	-3.10574	7.93005	6	1.75967	-3.17222	6	-2.14043	-3.93085	6	8.61028	-6.98193	6	16.4385	-3.53466	4
TACTACTGCGTAGT	Monocyte	-8.13859	5.91183	6	-9.94665	-6.60926	6	9.96528	10.5047	3	-4.43055	8.76541	4	9.96528	10.5047	5	-4.43055	8.76541	6	2.83681	-3.37182	6	-0.746906	-3.07312	6	7.10184	-4.87542	6	16.1349	-0.0883019	4
TACTACTGGGGTGA	Monocyte	-8.32402	4.73028	6	-9.45841	-4.97571	6	11.1343	10.1462	3	-3.5383	8.19859	4	11.1343	10.1462	5	-3.5383	8.19859	6	2.72371	-3.34099	6	-0.425136	-5.17184	6	12.3658	-2.23809	6	16.192	-3.84	4
TACTACTGGTTACG	Monocyte	-8.18281	4.7578	6	-9.36129	-5.3781	6	10.9157	11.041	3	-3.03094	7.67808	4	10.9157	11.041	5	-3.03094	7.67808	6	4.31883	-2.74187	6	-1.78428	-3.473	6	10.5774	-5.07105	6	11.9677	3.42687	4
TACTCAACGTATCG	Monocyte	-7.23653	6.2963	6	-10.2619	-7.05265	6	10.3648	11.0856	3	-4.26056	9.34516	4	10.3648	11.0856	5	-4.26056	9.34516	6	2.82137	-2.3544	6	-1.30048	-3.26082	6	2.60208	-9.95124	6	10.7514	-0.939387	4
TACTCAACGTTCAG	Monocyte	-7.54051	7.46723	6	-9.10876	-7.86098	6	9.80668	10.7915	3	-4.27083	9.37019	4	9.80668	10.7915	5	-4.27083	9.37019	6	1.70907	-2.27263	6	0.329764	-3.96818	6	3.4694	-6.90581	6	11.8531	1.918	4
TACTCCCTATGGTC	Monocyte	-9.13367	3.40679	6	-8.74557	-3.98994	6	11.9616	10.6874	3	-3.50742	7.28874	4	11.9616	10.6874	5	-3.50742	7.28874	6	3.8407	-4.74028	6	-2.45514	-4.99682	6	2.17426	-10.2772	6	10.2388	-1.05354	4
TACTCTGAAGTCTG	Monocyte	-7.73112	7.45498	6	-8.85529	-7.54235	6	10.5846	10.3027	3	-2.74981	8.84832	4	10.5846	10.3027	5	-2.74981	8.84832	6	3.17794	-2.53257	6	-1.74489	-3.13614	6	13.5825	-1.1116	6	14.9663	-3.57075	4
TACTCTGACCGTTC	Monocyte	-6.96474	7.18075	6	-9.45042	-7.47683	6	10.1532	10.819	3	-3.11237	8.93098	4	10.1532	10.819	5	-3.11237	8.93098	6	2.60979	-3.14064	6	-0.346545	-4.96064	6	4.1017	-8.50018	6	13.3771	2.30753	4
TACTGGGACTTCCG	Monocyte	-9.17076	3.58293	6	-9.08078	-4.54288	6	11.1252	10.7826	3	-3.60134	7.99757	4	11.1252	10.7826	5	-3.60134	7.99757	6	3.77277	-4.62385	6	-2.3432	-2.9635	6	13.6195	-1.8646	6	14.2594	-4.51532	4
TACTGTTGCGGGAA	Monocyte	-8.30025	4.96435	6	-9.51213	-5.31051	6	11.4464	11.4488	3	-4.16165	7.83308	4	11.4464	11.4488	5	-4.16165	7.83308	6	3.8263	-3.16046	6	-2.6586	-3.48789	6	2.81419	-8.81292	6	11.2594	-3.78175	4
TACTTGACGGAAGC	Monocyte	-8.44983	4.78553	6	-9.91489	-4.9102	6	10.8149	10.9493	3	-3.70239	8.34777	4	10.8149	10.9493	5	-3.70239	8.34777	6	4.78906	-3.86583	6	-3.17634	-3.4191	6	8.66921	-6.16538	6	17.0001	-2.27249	4
TAGAAACTAGCCAT	Monocyte	-8.18824	4.59359	6	-9.55588	-4.80833	6	12.1111	10.4763	3	-2.35071	9.03682	4	12.1111	10.4763	5	-2.35071	9.03682	6	3.8665	-4.52699	6	-1.54549	-2.35991	6	4.37688	-9.02201	6	13.358	3.55673	4
TAGAATACGTATCG	Monocyte	-8.3383	4.49221	6	-9.19284	-4.87427	6	10.8122	10.9835	3	-3.42112	7.9002	4	10.8122	10.9835	5	-3.42112	7.9002	6	3.15512	-4.40895	6	-1.09167	-3.70245	6	6.05447	-6.72203	6	15.4341	1.17846	4
TAGAATTGAAGCAA	Monocyte	-8.28752	5.30639	6	-8.64129	-5.83109	6	11.1978	10.0299	3	-3.27955	7.85173	4	11.1978	10.0299	5	-3.27955	7.85173	6	3.41959	-4.5395	6	-0.649066	-3.43067	6	4.02474	-6.41255	6	11.2153	-5.25268	4
TAGAATTGCATTGG	Monocyte	-7.16608	7.41425	6	-9.81349	-7.78417	6	9.6338	11.2642	3	-2.68571	9.71801	4	9.6338	11.2642	5	-2.68571	9.71801	6	3.74047	-2.37054	6	-1.34099	-2.89041	6	9.13198	-2.76149	6	15.9291	0.575178	4
TAGAGAGATCAGGT	Monocyte	-7.22556	7.27882	6	-9.57165	-7.97336	6	10.1663	10.1195	3	-3.72823	9.1032	4	10.1663	10.1195	5	-3.72823	9.1032	6	4.6621	-3.28664	6	-0.621504	-3.86754	6	9.85419	-2.33797	6	15.2535	-4.01433	4
TAGAGCACACGCTA	Monocyte	-8.12692	3.71268	6	-9.70163	-3.1142	6	11.9613	10.3839	3	-4.06759	7.35343	4	11.9613	10.3839	5	-4.06759	7.35343	6	3.23779	-3.82607	6	-2.06171	-4.82968	6	1.67472	-8.45073	6	10.8478	-2.1853	4
TAGAGCACTCAGGT	Monocyte	-9.04717	4.70945	6	-8.46672	-4.91924	6	10.6073	11.2405	3	-2.65239	8.47041	4	10.6073	11.2405	5	-2.65239	8.47041	6	2.7146	-3.33126	6	-2.29961	-4.22525	6	3.26297	-8.4936	6	12.0129	-2.32986	4
TAGATCCTGTGTTG	Monocyte	-7.6752	6.92648	6	-8.88771	-6.99558	6	10.0699	10.8595	3	-2.59413	8.55393	4	10.0699	10.8595	5	-2.59413	8.55393	6	1.70146	-3.88239	6	-1.9833	-4.51485	6	1.26817	-9.89599	6	11.7256	-3.89251	4
TAGATTGACCGAAT	Monocyte	-8.42926	4.9824	6	-8.68162	-5.66585	6	11.4366	11.28	3	-2.72341	7.7875	4	11.4366	11.28	5	-2.72341	7.7875	6	2.82124	-4.65788	6	-1.94767	-3.43184	6	11.0348	-4.47025	6	14.9584	2.92086	4
TAGATTGATATGGC	Monocyte	-7.40025	5.00973	6	-10.397	-5.36745	6	10.1605	11.4802	3	-3.90883	9.49318	4	10.1605	11.4802	5	-3.90883	9.49318	6	1.78234	-3.8014	6	-0.923247	-2.25975	6	2.48454	-8.25945	6	12.0876	3.54577	4
TAGATTGATTCGTT	Monocyte	-9.3778	3.94626	6	-9.31197	-4.98953	6	11.0623	10.558	3	-3.00161	7.7136	4	11.0623	10.558	5	-3.00161	7.7136	6	2.39834	-1.78056	6	-2.38811	-3.30794	6	11.3221	-4.07064	6	15.696	-1.60507	4
TAGATTGATTTGCT	Monocyte	-7.78579	6.16757	6	-9.76678	-6.68819	6	10.3051	10.3902	3	-3.18272	8.99633	4	10.3051	10.3902	5	-3.18272	8.99633	6	3.01848	-2.67132	6	-0.0741447	-2.49446	6	4.37156	-5.95666	6	13.2812	3.44568	4
TAGCATCTACAGTC	Monocyte	-8.87797	4.91837	6	-8.83979	-5.70063	6	10.4678	10.8817	3	-3.03896	8.57817	4	10.4678	10.8817	5	-3.03896	8.57817	6	2.60079	-3.44458	6	-1.04413	-3.83695	6	1.87859	-9.73181	6	11.1151	-5.36866	4
TAGCATCTGAACCT	Monocyte	-8.47443	4.55827	6	-10.2625	-4.89018	6	11.1742	10.8528	3	-4.63015	7.69485	4	11.1742	10.8528	5	-4.63015	7.69485	6	3.48882	-2.4091	6	-1.30411	-4.65747	6	7.94764	-4.6985	6	15.7497	-0.762421	4
TAGCCCACCGTCTC	Monocyte	-8.68141	4.90464	6	-8.73177	-5.66602	6	10.9299	11.0732	3	-2.96241	8.17951	4	10.9299	11.0732	5	-2.96241	8.17951	6	4.06774	-4.07494	6	-1.49663	-3.19753	6	7.39402	-4.3	6	16.1145	1.37611	4
TAGCCGCTACCTGA	Monocyte	-7.60349	6.69429	6	-9.29559	-7.0444	6	9.52925	10.5084	3	-3.46609	9.48598	4	9.52925	10.5084	5	-3.46609	9.48598	6	3.78573	-1.74109	6	-0.994222	-1.93198	6	6.37021	-6.30133	6	15.2348	2.53372	4
TAGCCGCTGCTAAC	Monocyte	-8.54002	4.98364	6	-9.37884	-5.14785	6	10.3149	11.3441	3	-3.33902	7.76332	4	10.3149	11.3441	5	-3.33902	7.76332	6	3.62707	-2.73948	6	-2.12625	-2.58786	6	5.45703	-7.85288	6	12.0234	3.36169	4
TAGCGATGCTGATG	Monocyte	-7.03009	7.07569	6	-9.91411	-7.81125	6	9.89465	10.5523	3	-3.23	9.31798	4	9.89465	10.5523	5	-3.23	9.31798	6	2.51478	-2.54574	6	-0.0322895	-3.15994	6	1.87326	-11.899	6	11.2988	-3.15319	4
TAGCTACTCTCGAA	Monocyte	-9.25304	3.84603	6	-9.0608	-4.39268	6	11.5442	10.914	3	-3.95609	7.51273	4	11.5442	10.914	5	-3.95609	7.51273	6	1.76994	-2.57142	6	-0.9225	-3.30692	6	2.2056	-8.93988	6	11.4448	-5.10195	4
TAGGACTGCCATGA	Monocyte	-7.27695	6.67254	6	-9.56217	-7.44418	6	9.5899	10.7501	3	-3.57284	9.40377	4	9.5899	10.7501	5	-3.57284	9.40377	6	2.24704	-1.8358	6	-0.305832	-4.30769	6	9.43874	-3.07296	6	15.6575	-0.0932598	4
TAGGAGCTTATTCC	Monocyte	-7.83525	5.67582	6	-9.23705	-6.91229	6	10.2188	11.1524	3	-3.23619	8.09068	4	10.2188	11.1524	5	-3.23619	8.09068	6	2.68244	-1.71413	6	0.00942803	-3.87052	6	2.11168	-9.35209	6	11.8286	1.84652	4
TAGGCTGACCGTAA	Monocyte	-8.20732	5.22719	6	-10.113	-4.56293	6	10.5135	11.2957	3	-2.88269	8.21912	4	10.5135	11.2957	5	-2.88269	8.21912	6	2.91772	-2.05109	6	-0.935733	-5.14579	6	7.29316	-5.57168	6	15.5511	2.27784	4
TAGGCTGAGGACGA	Monocyte	-9.40964	2.32404	6	-9.25685	-2.12214	6	12.0655	10.7532	3	-3.26277	6.76725	4	12.0655	10.7532	5	-3.26277	6.76725	6	3.06217	-4.87475	6	-3.03649	-4.79586	6	5.63791	-9.53487	6	17.284	0.259837	4
TAGGCTGAGTTCGA	Monocyte	-7.5058	7.36564	6	-9.30404	-7.73037	6	9.63913	10.9504	3	-2.91859	8.46413	4	9.63913	10.9504	5	-2.91859	8.46413	6	4.52151	-3.01114	6	-0.694755	-2.61045	6	2.44127	-9.34219	6	14.2867	2.52069	4
TAGGGACTCCTTGC	Monocyte	-8.53223	4.51856	6	-9.54824	-5.12755	6	10.5017	11.3535	3	-3.04006	8.52752	4	10.5017	11.3535	5	-3.04006	8.52752	6	2.83059	-3.77751	6	-1.52566	-5.34988	6	7.72345	-6.82369	6	11.5798	2.03523	4
TAGGGACTGTATGC	Monocyte	-8.4409	5.31242	6	-8.64123	-6.19889	6	10.4866	11.2588	3	-4.24927	8.74351	4	10.4866	11.2588	5	-4.24927	8.74351	6	1.88116	-2.2615	6	-1.51513	-3.19189	6	2.22499	-9.51127	6	11.294	-6.21135	4
TAGGGACTTCTACT	Monocyte	-7.47099	5.35106	6	-10.3276	-6.01282	6	9.81871	11.3988	3	-3.77062	8.54471	4	9.81871	11.3988	5	-3.77062	8.54471	6	4.39882	-2.82188	6	-2.25377	-4.7255	6	9.57334	-5.09975	6	12.2346	-1.33146	4
TAGGGACTTCTCGC	Monocyte	-7.48434	7.14551	6	-9.02906	-7.41547	6	10.474	10.6932	3	-3.23876	8.91111	4	10.474	10.6932	5	-3.23876	8.91111	6	3.53335	-1.82102	6	-2.37479	-2.65996	6	8.21888	-3.80436	6	16.8848	0.893158	4
TAGGTCGACCCTAC	Monocyte	-7.40046	6.18915	6	-9.38729	-6.55417	6	10.3839	10.7046	3	-2.69982	9.45106	4	10.3839	10.7046	5	-2.69982	9.45106	6	4.0351	-2.75962	6	-0.0255718	-4.16203	6	8.31596	-3.26016	6	11.5482	1.31261	4
TAGGTCGAGGAGTG	Monocyte	-7.63225	5.19651	6	-9.82023	-5.80659	6	10.6913	10.6757	3	-3.01648	9.64536	4	10.6913	10.6757	5	-3.01648	9.64536	6	3.75454	-3.43956	6	0.021548	-3.42824	6	4.52593	-7.55399	6	16.12	1.37717	4
TAGGTGACAACCGT	Monocyte	-7.48543	6.992	6	-9.38384	-7.53914	6	10.321	10.072	3	-3.11892	9.3198	4	10.321	10.072	5	-3.11892	9.3198	6	3.52306	-4.25824	6	-0.412529	-2.61301	6	4.73633	-4.83116	6	13.3437	-0.139855	4
TAGGTGACGTCACA	Monocyte	-7.94157	6.09636	6	-9.52126	-5.90786	6	10.8884	10.7403	3	-3.66286	9.13288	4	10.8884	10.7403	5	-3.66286	9.13288	6	3.139	-3.59281	6	-1.09444	-3.57542	6	3.79726	-9.17972	6	13.0974	3.15979	4
TAGGTGACGTGTAC	Monocyte	-9.48323	3.74752	6	-8.61406	-4.73666	6	11.1214	10.8929	3	-3.16772	7.63823	4	11.1214	10.8929	5	-3.16772	7.63823	6	3.54921	-3.61912	6	-0.940898	-5.21523	6	8.09975	-6.86399	6	16.8416	-2.63811	4
TAGGTGTGAAGAGT	Monocyte	-7.82041	6.28749	6	-9.40256	-6.37366	6	9.59777	10.4722	3	-4.5436	8.87145	4	9.59777	10.4722	5	-4.5436	8.87145	6	2.65978	-2.0922	6	-0.151216	-3.30265	6	5.68524	-4.42773	6	11.8571	1.94286	4
TAGGTGTGACCAAC	Monocyte	-7.63729	5.85011	6	-8.78626	-6.85134	6	10.4341	10.1777	3	-4.29944	8.76364	4	10.4341	10.1777	5	-4.29944	8.76364	6	3.08471	-4.04882	6	-1.44782	-5.23453	6	14.8415	-1.16875	6	14.8493	-5.57402	4
TAGGTGTGTCTCCG	Monocyte	-8.9848	2.54552	6	-9.56051	-2.86669	6	12.3997	10.9095	3	-3.11629	7.27987	4	12.3997	10.9095	5	-3.11629	7.27987	6	4.08706	-3.08668	6	-2.03505	-4.78308	6	6.61896	-7.67988	6	15.5672	2.55987	4
TAGGTTCTCCATAG	Monocyte	-8.43171	4.8396	6	-9.92888	-5.28232	6	11.2812	10.9164	3	-4.23677	8.53069	4	11.2812	10.9164	5	-4.23677	8.53069	6	4.2975	-2.80836	6	-0.934388	-4.40727	6	3.39177	-8.77471	6	16.1389	1.17302	4
TAGTACCTAAGGGC	Monocyte	-7.98028	6.73765	6	-8.79556	-7.39823	6	9.82167	11.4044	3	-3.3504	9.72907	4	9.82167	11.4044	5	-3.3504	9.72907	6	3.15316	-1.39639	6	-0.685899	-3.00118	6	13.403	-1.07669	6	14.6335	-5.48824	4
TAGTACCTTGCTGA	Monocyte	-8.1093	5.59296	6	-9.45344	-6.80228	6	11.2163	10.8715	3	-3.35033	9.01423	4	11.2163	10.8715	5	-3.35033	9.01423	6	2.71776	-2.22285	6	-1.28961	-4.43865	6	8.8805	-2.96878	6	14.7923	2.76659	4
TAGTATGACTTATC	Monocyte	-7.19681	5.74772	6	-10.0136	-7.11321	6	9.77343	10.5584	3	-3.41039	9.03017	4	9.77343	10.5584	5	-3.41039	9.03017	6	1.61519	-3.88455	6	-0.241145	-2.81268	6	8.70667	-4.80428	6	14.6111	2.3563	4
TAGTCACTAGCGTT	Monocyte	-8.80582	4.98693	6	-9.75333	-5.13161	6	11.2222	10.2778	3	-4.16628	7.9698	4	11.2222	10.2778	5	-4.16628	7.9698	6	3.6552	-2.50452	6	-0.874548	-2.31709	6	3.55026	-8.02189	6	12.1846	2.82887	4
TAGTCACTCATGGT	Monocyte	-7.7079	5.98661	6	-9.89638	-7.06591	6	9.85185	9.80725	3	-4.00444	9.53694	4	9.85185	9.80725	5	-4.00444	9.53694	6	3.29344	-4.40512	6	-0.782335	-4.08742	6	3.80413	-8.91484	6	11.1727	-3.01558	4
TAGTGGTGGTAAAG	Monocyte	-7.41934	7.57745	6	-9.27693	-7.95167	6	9.41042	11.078	3	-3.71107	9.84159	4	9.41042	11.078	5	-3.71107	9.84159	6	1.6479	-3.01275	6	0.244599	-3.17628	6	12.8904	-1.98466	6	15.8678	-1.92435	4
TAGTTAGAAAGTGA	Monocyte	-9.25652	5.57643	6	-8.50861	-5.41189	6	10.6406	10.8541	3	-2.99399	8.61698	4	10.6406	10.8541	5	-2.99399	8.61698	6	2.67003	-1.93277	6	-1.71503	-3.11834	6	3.03871	-8.09577	6	14.6036	2.23072	4
TAGTTAGACGAACT	Monocyte	-8.04992	6.00722	6	-9.89797	-6.38777	6	11.4977	10.7144	3	-3.71499	8.30322	4	11.4977	10.7144	5	-3.71499	8.30322	6	3.84993	-3.74142	6	-2.14324	-3.45322	6	5.08024	-7.98965	6	13.7426	3.55529	4
TAGTTAGAGTCGTA	Monocyte	-8.65858	5.45817	6	-9.54431	-4.98536	6	11.4693	10.5064	3	-3.90823	8.54663	4	11.4693	10.5064	5	-3.90823	8.54663	6	4.51012	-3.07345	6	-2.8861	-3.0414	6	9.04282	-3.58422	6	17.3441	-0.735752	4
TATAAGACCCCTTG	Monocyte	-7.26025	5.43307	6	-9.86352	-6.04441	6	9.97357	10.773	3	-3.18921	8.74248	4	9.97357	10.773	5	-3.18921	8.74248	6	3.49147	-2.04811	6	-1.51453	-2.93866	6	7.1024	-7.11071	6	12.6667	3.19199	4
TATAAGTGCAGATC	Monocyte	6.5714	-0.955045	2	1.07498	3.9696	1	-2.92272	6.68486	5	12.2962	5.03037	1	-2.92272	6.68486	2	12.2962	5.03037	7	9.88061	9.0828	2	10.3164	3.32983	1	-7.0404	-3.63473	2	3.59436	15.9281	6
TATAAGTGTGCAGT	Monocyte	6.98559	0.519897	2	-0.188791	4.13544	1	-2.58575	6.30522	5	12.311	5.38622	1	-2.58575	6.30522	2	12.311	5.38622	7	11.1269	8.44723	2	10.7386	2.4286	1	-1.51121	-6.57615	2	3.75382	16.3259	6
TATACAGACTCAGA	Monocyte	-8.36787	3.9031	6	-9.80141	-4.16841	6	11.3768	10.7356	3	-3.75418	7.86677	4	11.3768	10.7356	5	-3.75418	7.86677	6	2.59316	-4.03706	6	-2.60821	-4.03251	6	12.8919	-2.68213	6	15.007	-3.31825	4
TATACAGATGCCCT	Monocyte	-8.75727	6.16441	6	-8.57342	-6.33353	6	10.4572	11.459	3	-3.7051	9.20026	4	10.4572	11.459	5	-3.7051	9.20026	6	2.96654	-3.5445	6	-2.35636	-4.30445	6	13.9695	-1.76995	6	14.0765	-5.09288	4
TATAGATGAGGTCT	Monocyte	-7.53812	4.48497	6	-10.163	-3.7902	6	10.5138	9.84977	3	-4.37406	7.89508	4	10.5138	9.84977	5	-4.37406	7.89508	6	4.29071	-3.88624	6	-2.44934	-4.10071	6	5.70781	-7.13934	6	12.0514	0.721061	4
TATAGATGCTTCCG	Monocyte	-9.29194	2.90444	6	-9.10899	-3.45734	6	11.4328	10.6702	3	-3.44628	7.08052	4	11.4328	10.6702	5	-3.44628	7.08052	6	4.42558	-4.02843	6	-2.11088	-3.01755	6	1.86333	-10.7413	6	11.7463	-3.00008	4
TATAGATGGAGAGC	Monocyte	-8.02514	6.71613	6	-9.58466	-7.06679	6	9.70707	10.078	3	-4.04677	8.99233	4	9.70707	10.078	5	-4.04677	8.99233	6	1.78205	-2.59718	6	-1.22605	-3.16807	6	3.02873	-7.59398	6	11.6722	-2.50452	4
TATAGATGTGAGAA	Monocyte	-8.69373	6.12566	6	-9.6356	-6.70088	6	10.5178	10.8707	3	-2.6092	9.58711	4	10.5178	10.8707	5	-2.6092	9.58711	6	1.83232	-2.63211	6	0.0953973	-3.76948	6	7.34458	-4.9495	6	13.6452	3.40022	4
TATAGCCTTCTCAT	Monocyte	-7.24335	7.49578	6	-9.48524	-7.97862	6	9.75479	10.0691	3	-4.07362	9.54963	4	9.75479	10.0691	5	-4.07362	9.54963	6	2.62077	-2.26313	6	0.391986	-3.41069	6	8.90763	-2.61577	6	15.3725	1.90098	4
TATCCAACCGTAAC	Monocyte	-7.15184	6.85366	6	-9.747	-7.20123	6	9.66966	10.4194	3	-3.84931	9.12152	4	9.66966	10.4194	5	-3.84931	9.12152	6	4.25431	-3.58691	6	0.36695	-3.68637	6	2.65462	-12.3461	6	11.2889	-6.47142	4
TATCCAACTTTACC	Monocyte	-8.63391	6.29671	6	-9.33025	-7.03223	6	10.7674	10.5888	3	-3.02883	9.4105	4	10.7674	10.5888	5	-3.02883	9.4105	6	4.24983	-1.92014	6	-2.87883	-4.04525	6	11.236	-4.45684	6	14.7643	1.40494	4
TATCCTGATATTCC	Monocyte	-9.37019	1.9306	6	-9.20942	-2.00771	6	12.8243	10.6526	3	-3.8594	6.42567	4	12.8243	10.6526	5	-3.8594	6.42567	6	4.15205	-4.87361	6	-3.11659	-4.04677	6	6.12033	-8.55245	6	15.8333	2.32963	4
TATCGACTAAACAG	Monocyte	-8.85656	5.00063	6	-9.0402	-5.84816	6	10.5241	10.9197	3	-3.49525	8.85021	4	10.5241	10.9197	5	-3.49525	8.85021	6	4.11182	-4.01556	6	-0.845896	-3.19768	6	4.59542	-5.8099	6	16.467	-1.79409	4
TATCGACTAACCAC	Monocyte	-7.45791	7.16598	6	-9.48754	-7.73171	6	9.97928	11.1245	3	-2.60056	8.17868	4	9.97928	11.1245	5	-2.60056	8.17868	6	4.1568	-2.00931	6	-0.959254	-4.10281	6	12.4468	-2.08938	6	14.032	-4.48256	4
TATCGTACTTACTC	Monocyte	-7.3369	5.73282	6	-9.48056	-6.41533	6	9.94273	11.0798	3	-3.95894	9.15345	4	9.94273	11.0798	5	-3.95894	9.15345	6	4.59933	-2.30872	6	-1.24618	-2.43473	6	10.1826	-2.58225	6	16.8029	-0.270792	4
TATCTCGAAGGAGC	Monocyte	-7.52928	5.67296	6	-10.2173	-5.81117	6	9.81493	10.0043	3	-2.93529	9.53031	4	9.81493	10.0043	5	-2.93529	9.53031	6	3.93912	-2.68081	6	-0.617475	-4.13733	6	7.80158	-4.74762	6	17.3783	0.072038	4
TATCTCGACATTGG	Monocyte	-6.92417	7.01368	6	-9.72623	-7.44038	6	9.41002	11.1887	3	-3.45687	9.49404	4	9.41002	11.1887	5	-3.45687	9.49404	6	3.60424	-4.03509	6	-1.09549	-2.6164	6	2.97787	-7.4198	6	15.8001	0.937581	4
TATCTCGAGTTACG	Monocyte	-8.23491	5.97376	6	-8.76917	-6.30378	6	10.1498	10.8764	3	-3.21491	8.52419	4	10.1498	10.8764	5	-3.21491	8.52419	6	3.30494	-2.15487	6	-0.749319	-3.6419	6	7.77621	-8.05702	6	12.034	-0.31754	4
TATCTGACACACAC	Monocyte	-6.73109	6.99516	6	-9.81718	-7.90485	6	9.46516	10.67	3	-3.97801	9.30048	4	9.46516	10.67	5	-3.97801	9.30048	6	3.74135	-2.61374	6	-1.3123	-1.81917	6	1.51217	-10.6455	6	11.1736	-3.65341	4
TATCTTCTACGTAC	Monocyte	-6.96086	6.18734	6	-9.85171	-6.7409	6	10.4367	10.0438	3	-3.92079	8.22496	4	10.4367	10.0438	5	-3.92079	8.22496	6	2.82414	-4.0973	6	-0.596258	-4.3866	6	9.94325	-6.39213	6	13.2662	1.4466	4
TATGAATGCAACCA	Monocyte	-8.39222	3.65282	6	-9.31476	-3.55998	6	11.4817	10.9261	3	-2.97974	7.91043	4	11.4817	10.9261	5	-2.97974	7.91043	6	4.53206	-4.12801	6	-1.10829	-4.54129	6	12.4414	-2.63612	6	14.9851	-3.50779	4
TATGCGGAGTCTTT	Monocyte	-7.85521	5.65061	6	-9.32326	-6.30454	6	10.3699	10.6013	3	-3.25388	9.26013	4	10.3699	10.6013	5	-3.25388	9.26013	6	4.50702	-4.27327	6	-0.205053	-3.20146	6	13.2414	-2.34038	6	15.8676	-1.34649	4
TATGCGGATCACCC	Monocyte	-7.42653	4.98051	6	-10.103	-5.20632	6	10.552	9.82534	3	-4.1181	9.03863	4	10.552	9.82534	5	-4.1181	9.03863	6	2.07536	-4.06546	6	-1.3159	-2.62846	6	11.4312	-4.81683	6	15.5393	0.054757	4
TATGCGGATGCTGA	Monocyte	-7.82057	5.95416	6	-9.74829	-6.24798	6	10.7926	10.7549	3	-2.56306	9.02062	4	10.7926	10.7549	5	-2.56306	9.02062	6	3.50124	-1.48138	6	-1.76264	-2.29216	6	1.29777	-9.46199	6	13.0031	3.51141	4
TATGGGTGAGAATG	Monocyte	-8.41655	5.80243	6	-8.53152	-6.57005	6	10.1923	10.0765	3	-4.11572	8.97459	4	10.1923	10.0765	5	-4.11572	8.97459	6	2.93448	-4.50285	6	-1.18063	-3.14324	6	2.73702	-10.0289	6	11.8136	-3.04026	4
TATGGGTGCCCAAA	Monocyte	-8.05512	4.77843	6	-9.50111	-4.64981	6	11.3308	11.1387	3	-3.0313	8.23476	4	11.3308	11.1387	5	-3.0313	8.23476	6	4.8259	-3.97464	6	-2.18046	-4.86071	6	7.25385	-4.40011	6	14.0625	2.60039	4
TATGGGTGTTGGCA	Monocyte	-8.53171	4.36206	6	-9.47275	-5.45853	6	11.2489	10.7114	3	-3.78653	8.33404	4	11.2489	10.7114	5	-3.78653	8.33404	6	2.36344	-3.37468	6	-2.54023	-5.00049	6	4.31795	-7.64136	6	11.8354	0.727588	4
TATGGTCTACGGGA	Monocyte	-7.79986	4.37327	6	-10.2217	-4.61565	6	10.9426	11.3779	3	-3.77168	8.15366	4	10.9426	11.3779	5	-3.77168	8.15366	6	3.37782	-3.30056	6	-1.54205	-4.69285	6	6.41729	-8.38734	6	12.6742	1.26251	4
TATGTCTGAGAGTA	Monocyte	-9.37512	3.0613	6	-8.80333	-3.51699	6	11.8188	11.042	3	-3.73082	7.45633	4	11.8188	11.042	5	-3.73082	7.45633	6	3.4637	-4.19402	6	-2.87584	-3.51885	6	10.8322	-3.93732	6	15.4803	1.8866	4
TATGTCTGTAGCCA	Monocyte	-8.85786	5.89383	6	-8.80073	-6.73681	6	10.9931	10.5151	3	-3.31323	9.22038	4	10.9931	10.5151	5	-3.31323	9.22038	6	1.79603	-2.74244	6	-1.15306	-3.33789	6	5.1246	-8.12735	6	11.1047	-0.788765	4
TATTTCCTCCAACA	Monocyte	-9.26548	3.84135	6	-8.55445	-4.4812	6	10.8621	10.4919	3	-3.71042	7.30543	4	10.8621	10.4919	5	-3.71042	7.30543	6	2.74054	-3.92962	6	-2.04307	-4.57995	6	4.02565	-8.99419	6	17.3326	0.126078	4
TCAACACTAGTCGT	Monocyte	-8.24151	6.60674	6	-9.28218	-7.20574	6	10.1246	11.4716	3	-2.59624	8.39683	4	10.1246	11.4716	5	-2.59624	8.39683	6	2.27882	-3.26529	6	-0.826061	-3.59474	6	10.8511	-4.43316	6	17.2115	-0.961731	4
TCAACACTCTATGG	Monocyte	-9.39943	2.27122	6	-9.2097	-2.33702	6	12.6732	10.4876	3	-3.87394	6.42358	4	12.6732	10.4876	5	-3.87394	6.42358	6	3.05977	-4.79443	6	-3.12302	-4.69702	6	3.44826	-10.0828	6	11.457	-1.8023	4
TCAAGGACACGCAT	Monocyte	-8.44796	5.23349	6	-8.73553	-5.67141	6	11.3852	10.4302	3	-3.71475	8.98886	4	11.3852	10.4302	5	-3.71475	8.98886	6	2.92369	-3.80872	6	-1.32865	-2.6924	6	2.43005	-9.50113	6	11.5914	3.37601	4
TCAAGGACGATAAG	Monocyte	-8.26703	7.07556	6	-8.80291	-6.91708	6	9.74602	11.0922	3	-4.23134	9.57353	4	9.74602	11.0922	5	-4.23134	9.57353	6	3.21474	-2.68975	6	-1.0474	-2.80772	6	8.27091	-4.42208	6	14.6227	-5.55745	4
TCAAGTCTCTGTTT	Monocyte	-7.68641	5.85115	6	-9.14683	-5.96404	6	10.5154	11.0393	3	-2.88834	8.83437	4	10.5154	11.0393	5	-2.88834	8.83437	6	4.53145	-2.73494	6	-0.18893	-3.97143	6	12.5688	-2.44023	6	14.3976	-5.46583	4
TCAAGTCTTGGTAC	Monocyte	-7.57293	6.67422	6	-9.50605	-7.10463	6	10.2673	10.3073	3	-3.42909	9.16514	4	10.2673	10.3073	5	-3.42909	9.16514	6	2.6416	-3.18197	6	-0.289386	-2.84724	6	11.199	-1.53866	6	11.7647	3.28095	4
TCAATAGACTACCC	Monocyte	-8.60858	4.94107	6	-9.69077	-5.75661	6	11.0641	10.8697	3	-2.82235	9.35514	4	11.0641	10.8697	5	-2.82235	9.35514	6	4.61257	-3.36408	6	-1.40422	-3.37854	6	2.75599	-8.62499	6	15.5616	2.90428	4
TCAATAGAGTCTAG	Monocyte	-8.10984	5.61911	6	-10.0404	-6.05848	6	10.0871	11.0391	3	-3.05056	8.84539	4	10.0871	11.0391	5	-3.05056	8.84539	6	4.34821	-2.92436	6	-2.88002	-2.6449	6	5.89703	-7.01515	6	10.9324	0.984588	4
TCAATAGATAGCCA	Monocyte	-9.40816	4.94333	6	-8.77504	-5.70686	6	10.6678	11.738	3	-3.32545	7.76578	4	10.6678	11.738	5	-3.32545	7.76578	6	3.6227	-2.91918	6	-2.53366	-4.45893	6	7.79155	-6.2376	6	10.837	-0.0690585	4
TCAATCACCTAGAC	Monocyte	-8.96859	2.77355	6	-9.44487	-2.9272	6	12.2034	11.1164	3	-4.03951	7.36915	4	12.2034	11.1164	5	-4.03951	7.36915	6	2.99597	-4.85966	6	-1.8543	-4.04683	6	11.6292	-2.78779	6	16.2501	-2.39215	4
TCAATCACGAAGGC	Monocyte	-9.53201	3.50013	6	-8.67017	-4.4956	6	12.2451	10.9121	3	-3.19041	7.37113	4	12.2451	10.9121	5	-3.19041	7.37113	6	2.76778	-4.43427	6	-3.22616	-4.98204	6	10.1618	-6.33577	6	15.3659	1.29475	4
TCACATACGGTTAC	Monocyte	-8.95468	4.31246	6	-9.74664	-4.30871	6	10.8705	11.6604	3	-3.4392	7.0199	4	10.8705	11.6604	5	-3.4392	7.0199	6	3.05249	-3.86446	6	-1.86136	-4.07339	6	3.28904	-7.39614	6	16.5019	-2.90069	4
TCACTATGCGCTAA	Monocyte	-6.7906	6.36211	6	-10.3696	-6.3891	6	10.5669	11.2021	3	-3.69184	9.15271	4	10.5669	11.2021	5	-3.69184	9.15271	6	3.31777	-4.49568	6	-0.985608	-3.24549	6	10.8862	-2.86538	6	15.1987	0.518493	4
TCAGCGCTCTATGG	Monocyte	-8.00272	3.82053	6	-9.91283	-4.15621	6	11.0173	10.6968	3	-3.80984	7.88835	4	11.0173	10.6968	5	-3.80984	7.88835	6	2.42243	-3.80223	6	-1.17085	-4.6022	6	4.93745	-8.27246	6	15.7709	0.971166	4
TCAGGATGTTAGGC	Monocyte	-8.05853	4.92113	6	-9.61204	-5.21208	6	11.297	9.85358	3	-3.98518	8.44981	4	11.297	9.85358	5	-3.98518	8.44981	6	2.86228	-2.94464	6	-0.692649	-5.20706	6	12.4901	-2.74914	6	17.2947	0.368219	4
TCAGTACTTGAACC	Monocyte	-9.48981	1.25921	6	-9.09037	-1.71837	6	12.9218	10.653	3	-3.70594	6.1375	4	12.9218	10.653	5	-3.70594	6.1375	6	3.68989	-5.21356	6	-3.23254	-4.99114	6	11.198	-5.42216	6	16.3815	-3.25248	4
TCAGTTACAGTAGA	Monocyte	-7.20965	5.23326	6	-10.2133	-5.2503	6	10.0628	10.3061	3	-4.05693	8.33809	4	10.0628	10.3061	5	-4.05693	8.33809	6	3.54852	-3.02998	6	-1.58751	-2.64324	6	8.90175	-7.17934	6	13.9081	1.9623	4
TCATCAACCAGGAG	Monocyte	-8.34781	6.78944	6	-8.79548	-6.61375	6	11.0523	11.7189	3	-2.41614	9.10293	4	11.0523	11.7189	5	-2.41614	9.10293	6	2.19862	-4.0948	6	-1.7311	-3.86293	6	6.26638	-5.54927	6	16.5241	0.0930079	4
TCATCAACTCACGA	Monocyte	-8.78757	3.39258	6	-9.18396	-3.4689	6	11.8224	10.4823	3	-2.85143	7.58437	4	11.8224	10.4823	5	-2.85143	7.58437	6	3.57484	-3.67747	6	-2.68243	-4.60114	6	11.6444	-4.11973	6	14.0433	-4.9461	4
TCATCAACTGCTAG	Monocyte	-9.12652	5.4187	6	-9.00929	-6.53694	6	10.9618	10.7392	3	-3.36774	8.68299	4	10.9618	10.7392	5	-3.36774	8.68299	6	3.2333	-4.7126	6	-2.08938	-2.06249	6	2.29143	-7.35689	6	12.6571	1.86986	4
TCATCATGAAACGA	Monocyte	-9.34497	3.75213	6	-8.77997	-4.63262	6	11.4039	10.3459	3	-2.81001	7.74869	4	11.4039	10.3459	5	-2.81001	7.74869	6	3.00691	-1.92949	6	-2.67728	-4.32124	6	4.22442	-6.54664	6	12.0281	0.0828934	4
TCATCATGCCTAAG	Monocyte	-7.19066	5.93588	6	-10.3861	-5.5912	6	10.3808	10.7169	3	-4.06216	8.73682	4	10.3808	10.7169	5	-4.06216	8.73682	6	3.36663	-2.87481	6	-0.919115	-4.27992	6	8.45093	-4.56562	6	15.3277	-3.12097	4
TCATCATGGCGGAA	Monocyte	-7.02384	5.59044	6	-10.4874	-5.24809	6	10.4189	10.1577	3	-4.46031	8.94006	4	10.4189	10.1577	5	-4.46031	8.94006	6	3.23454	-2.93089	6	-1.55638	-2.64568	6	3.36958	-7.72622	6	11.5101	-4.2528	4
TCATCATGTCGCCT	Monocyte	-7.62019	5.74671	6	-9.35908	-6.03131	6	10.0983	10.5165	3	-2.7495	8.80627	4	10.0983	10.5165	5	-2.7495	8.80627	6	3.50151	-2.54741	6	-0.359457	-4.49909	6	4.03501	-9.80098	6	11.3558	-1.90558	4
TCATCATGTGGTAC	Monocyte	-8.10488	7.25457	6	-9.64712	-7.88905	6	10.0784	10.8124	3	-2.75954	8.8336	4	10.0784	10.8124	5	-2.75954	8.8336	6	2.72356	-2.00678	6	-0.222848	-2.86892	6	6.91156	-6.15595	6	14.3424	3.48115	4
TCATCCCTACACTG	Monocyte	-6.99186	7.33616	6	-9.80168	-7.59489	6	9.55013	10.4112	3	-3.43091	9.83147	4	9.55013	10.4112	5	-3.43091	9.83147	6	2.13701	-1.96094	6	-0.29577	-2.24742	6	8.48351	-3.23392	6	10.9969	0.268896	4
TCATCCCTCCCGTT	Monocyte	-8.92249	5.06888	6	-9.15251	-5.62056	6	10.9016	11.236	3	-3.07003	8.24776	4	10.9016	11.236	5	-3.07003	8.24776	6	2.29789	-2.15737	6	-0.636964	-4.43814	6	13.0795	-1.52947	6	16.5074	-3.57308	4
TCATTCGAATTCTC	Monocyte	-9.14484	2.85235	6	-9.36896	-3.0508	6	11.9384	10.7575	3	-3.48065	6.76019	4	11.9384	10.7575	5	-3.48065	6.76019	6	2.91245	-4.18483	6	-3.25653	-4.13781	6	2.36481	-11.0836	6	11.6152	3.14351	4
TCATTGACCTCTCG	Monocyte	-9.37523	4.63133	6	-8.5136	-5.22781	6	11.6328	11.6806	3	-2.81345	7.64864	4	11.6328	11.6806	5	-2.81345	7.64864	6	3.18334	-4.62202	6	-1.1133	-5.62897	6	5.10172	-6.74229	6	16.2427	2.33956	4
TCATTGACGGTTTG	Monocyte	-8.32791	5.04533	6	-9.6749	-5.41521	6	11.4097	11.6415	3	-3.35151	8.59852	4	11.4097	11.6415	5	-3.35151	8.59852	6	2.41642	-3.17861	6	-1.08753	-3.80991	6	8.03133	-6.08919	6	14.6753	-4.19195	4
TCCACGTGAGACTC	Monocyte	-7.6602	5.69874	6	-9.85168	-6.26321	6	10.6993	10.2975	3	-2.7629	8.92596	4	10.6993	10.2975	5	-2.7629	8.92596	6	1.96386	-2.7894	6	-0.812884	-4.31532	6	4.10401	-8.85454	6	10.9653	2.27922	4
TCCACGTGGAAGGC	Monocyte	-7.75731	7.29783	6	-8.82598	-7.68638	6	10.1036	10.4928	3	-3.42008	9.78402	4	10.1036	10.4928	5	-3.42008	9.78402	6	2.21276	-4.44726	6	-1.08451	-3.52821	6	11.7506	-2.42581	6	16.1571	0.636091	4
TCCACTCTACTAGC	Monocyte	-9.454	3.02227	6	-9.22029	-3.12452	6	12.2677	10.7886	3	-3.48836	7.25966	4	12.2677	10.7886	5	-3.48836	7.25966	6	4.39415	-4.29276	6	-3.08379	-3.73645	6	9.11048	-6.30531	6	14.5853	2.74202	4
TCCACTCTCATTTC	Monocyte	-7.53347	5.03443	6	-10.4321	-5.66199	6	10.9463	11.2732	3	-4.07304	8.9426	4	10.9463	11.2732	5	-4.07304	8.9426	6	1.95028	-3.95552	6	-2.52861	-3.18915	6	4.03039	-7.76592	6	13.3699	3.66426	4
TCCACTCTCTGTGA	Monocyte	-8.04811	3.9224	6	-10.0699	-3.79934	6	11.1297	11.0983	3	-3.32738	7.79754	4	11.1297	11.0983	5	-3.32738	7.79754	6	3.05164	-3.68661	6	-2.10124	-4.34651	6	12.6273	-2.20002	6	15.5782	-2.41492	4
TCCACTCTTCCAAG	Monocyte	-7.81704	7.14263	6	-8.98146	-7.72064	6	10.0548	10.5064	3	-2.86511	9.42447	4	10.0548	10.5064	5	-2.86511	9.42447	6	2.54585	-2.7474	6	-0.662789	-3.04714	6	8.21273	-6.42264	6	13.6143	3.66017	4
TCCAGAGAAGCGTT	Monocyte	-8.52172	6.13518	6	-8.94112	-6.73405	6	10.1441	11.4582	3	-2.86667	9.1389	4	10.1441	11.4582	5	-2.86667	9.1389	6	3.79186	-1.48571	6	-2.47482	-2.52957	6	14.4817	-1.26184	6	14.944	-5.5497	4
TCCATAACAGAGAT	Monocyte	-8.01767	6.96817	6	-8.67884	-6.92976	6	9.72135	10.8888	3	-3.50028	9.43829	4	9.72135	10.8888	5	-3.50028	9.43829	6	3.66026	-3.07966	6	-0.329486	-3.03217	6	11.5567	-2.56815	6	16.242	-0.93747	4
TCCATAACAGGAGC	Monocyte	-7.79256	7.24283	6	-9.87542	-7.81564	6	9.47597	11.2932	3	-3.74146	9.23388	4	9.47597	11.2932	5	-3.74146	9.23388	6	3.64956	-2.14055	6	-1.07474	-3.46583	6	4.66376	-5.04134	6	16.0227	1.31488	4
TCCATCCTACTGTG	Monocyte	-8.30379	3.72482	6	-9.28073	-4.35708	6	11.6522	11.0571	3	-3.00949	7.93772	4	11.6522	11.0571	5	-3.00949	7.93772	6	4.24539	-3.15078	6	-2.10967	-2.98896	6	12.9919	-2.47759	6	14.9654	-4.23622	4
TCCATCCTATGACC	Monocyte	-7.45453	6.08156	6	-10.2606	-6.58172	6	10.4145	9.87877	3	-4.06879	9.5483	4	10.4145	9.87877	5	-4.06879	9.5483	6	3.64003	-2.13842	6	0.106258	-3.73674	6	7.33563	-4.74056	6	10.922	1.4104	4
TCCCACGACCTGTC	Monocyte	-9.53128	1.21954	6	-9.09587	-1.6118	6	12.9585	10.7014	3	-3.75208	6.13679	4	12.9585	10.7014	5	-3.75208	6.13679	6	3.51758	-4.98049	6	-3.46083	-4.5668	6	6.92714	-8.72657	6	14.7447	1.21791	4
TCCCACGAGTGTCA	Monocyte	-8.72956	6.38144	6	-8.71676	-7.25988	6	9.7324	11.0407	3	-2.71791	9.52355	4	9.7324	11.0407	5	-2.71791	9.52355	6	2.51345	-3.76899	6	-0.528579	-3.07489	6	13.642	-2.11903	6	14.0422	-4.01336	4
TCCCACGATGAGAA	Monocyte	-9.42278	3.66346	6	-8.67403	-4.44271	6	10.4292	11.1388	3	-3.919	8.36845	4	10.4292	11.1388	5	-3.919	8.36845	6	2.72625	-3.94508	6	-2.98372	-3.45431	6	12.8705	-1.53582	6	14.6605	2.26074	4
TCCCATCTGCGAGA	Monocyte	-7.73883	5.63913	6	-9.27373	-6.58724	6	10.6409	11.614	3	-3.58676	8.47162	4	10.6409	11.614	5	-3.58676	8.47162	6	2.50074	-2.40766	6	-0.235225	-4.40772	6	10.2422	-4.15147	6	16.1848	-3.71297	4
TCCCATCTGTTCGA	Monocyte	-7.15811	7.40058	6	-9.63456	-8.00683	6	10.2789	10.368	3	-3.56352	9.10945	4	10.2789	10.368	5	-3.56352	9.10945	6	3.45591	-2.7623	6	-0.806049	-4.05752	6	1.71546	-11.8844	6	12.1103	-0.314225	4
TCCCATCTTCATTC	Monocyte	-6.98987	6.65545	6	-9.66281	-7.09254	6	9.99354	10.2089	3	-3.49274	9.49337	4	9.99354	10.2089	5	-3.49274	9.49337	6	4.72847	-3.1091	6	-1.24617	-2.40915	6	14.671	-1.26082	6	14.6704	-3.84033	4
TCCCGAACTCTCAT	Monocyte	-7.66355	5.02351	6	-9.64404	-4.46098	6	11.2787	10.4154	3	-4.4372	8.15893	4	11.2787	10.4154	5	-4.4372	8.15893	6	3.84248	-2.79745	6	-2.17884	-3.48215	6	9.50298	-4.59159	6	15.7068	2.92791	4
TCCCGATGCTAAGC	Monocyte	-7.88966	7.37713	6	-9.20113	-7.64876	6	10.7092	11.1465	3	-3.64465	9.58084	4	10.7092	11.1465	5	-3.64465	9.58084	6	1.67593	-3.44733	6	-0.636091	-3.32699	6	7.78348	-4.86463	6	11.2969	1.37743	4
TCCCTACTAACCAC	Monocyte	-7.61296	5.97161	6	-9.47568	-5.63268	6	9.81534	11.1228	3	-2.55894	8.56872	4	9.81534	11.1228	5	-2.55894	8.56872	6	3.91733	-2.13513	6	-1.01572	-5.06104	6	1.74583	-9.24275	6	12.1459	-2.43899	4
TCCGAGCTCAATCG	Monocyte	-7.97419	4.8285	6	-9.10922	-5.4961	6	10.5749	10.1301	3	-3.80994	7.93026	4	10.5749	10.1301	5	-3.80994	7.93026	6	4.34415	-3.78965	6	-2.07217	-4.4027	6	7.38867	-6.65088	6	16.145	2.18726	4
TCCGGACTAGATGA	Monocyte	-7.5735	4.72974	6	-9.8032	-5.4097	6	10.2172	11.7441	3	-3.39101	7.94717	4	10.2172	11.7441	5	-3.39101	7.94717	6	3.86773	-3.10126	6	-1.68603	-4.48133	6	9.47392	-6.82355	6	16.6168	-0.479322	4
TCCTAAACCGACTA	Monocyte	-8.31767	5.77292	6	-9.93841	-6.18993	6	10.1274	11.8386	3	-3.90586	8.83291	4	10.1274	11.8386	5	-3.90586	8.83291	6	3.71384	-3.25589	6	-2.06541	-3.76374	6	5.19518	-6.26257	6	10.472	1.75749	4
TCCTAAACGGACTT	Monocyte	-7.86757	6.56261	6	-9.3913	-7.09119	6	10.1682	10.5458	3	-3.23896	9.17107	4	10.1682	10.5458	5	-3.23896	9.17107	6	2.68314	-4.60925	6	-1.42057	-1.91433	6	2.16889	-9.4485	6	11.1435	1.58653	4
TCCTAAACGTAGGG	Monocyte	-7.14177	7.10283	6	-9.55651	-6.97392	6	10.0819	10.0802	3	-4.31016	9.22691	4	10.0819	10.0802	5	-4.31016	9.22691	6	4.26854	-2.88078	6	-1.26589	-3.60945	6	2.2656	-10.2691	6	11.8248	-3.44892	4
TCCTAATGTCTCCG	Monocyte	-7.29228	5.9208	6	-10.2723	-5.56882	6	10.6213	11.7736	3	-3.5385	7.62956	4	10.6213	11.7736	5	-3.5385	7.62956	6	4.31311	-3.02873	6	-0.456018	-3.27278	6	2.40843	-12.2888	6	10.9663	-4.8968	4
TCCTACCTGAGGAC	Monocyte	-8.08156	4.20229	6	-10.0328	-4.73472	6	10.375	11.0434	3	-3.59176	9.1391	4	10.375	11.0434	5	-3.59176	9.1391	6	3.10643	-3.39449	6	-0.897439	-4.17465	6	7.50295	-7.17188	6	12.7155	1.36728	4
TCCTATGACTTATC	Monocyte	-9.26274	4.57785	6	-8.50093	-5.30544	6	10.4954	10.023	3	-3.50941	8.34969	4	10.4954	10.023	5	-3.50941	8.34969	6	2.67619	-3.67757	6	-1.84067	-3.52319	6	8.81787	-5.52254	6	15.3693	1.78716	4
TCGACCTGCTGTAG	Monocyte	-8.59212	4.02702	6	-9.3891	-3.85874	6	11.7064	10.1029	3	-4.25221	7.79779	4	11.7064	10.1029	5	-4.25221	7.79779	6	3.43791	-1.46372	6	-2.02299	-4.7669	6	2.3688	-7.84803	6	11.5984	0.418412	4
TCGACCTGGAATGA	Monocyte	-8.76034	3.01888	6	-9.51096	-2.92399	6	11.6089	10.1222	3	-4.09406	6.93762	4	11.6089	10.1222	5	-4.09406	6.93762	6	3.91141	-4.1912	6	-2.60584	-3.2867	6	3.38316	-8.70048	6	13.757	3.4662	4
TCGACGCTGGAGTG	Monocyte	-8.11158	6.75718	6	-9.53977	-7.56185	6	10.7828	11.6604	3	-4.06996	8.74699	4	10.7828	11.6604	5	-4.06996	8.74699	6	4.46772	-2.70297	6	0.0113224	-3.92434	6	3.03027	-6.41602	6	10.5552	0.227847	4
TCGAGAACACACAC	Monocyte	-8.97033	4.85067	6	-9.35674	-4.91858	6	10.2694	10.7095	3	-3.33651	8.28925	4	10.2694	10.7095	5	-3.33651	8.28925	6	4.60322	-4.19808	6	-1.93863	-4.54816	6	11.3829	-2.70319	6	15.4426	0.319026	4
TCGAGCCTGAAACA	Monocyte	-7.9222	7.04684	6	-9.05567	-7.39869	6	10.3439	10.2388	3	-4.11333	9.15816	4	10.3439	10.2388	5	-4.11333	9.15816	6	2.89134	-1.9393	6	-1.08185	-4.67837	6	4.43075	-5.48768	6	11.1542	0.0376147	4
TCGATACTAAAGTG	Monocyte	-8.90564	5.17717	6	-8.84704	-5.88857	6	10.7693	11.0721	3	-2.89699	8.55322	4	10.7693	11.0721	5	-2.89699	8.55322	6	1.65093	-3.19366	6	-1.24674	-3.30409	6	3.63526	-6.67964	6	11.4543	-0.251577	4
TCGATACTCCTATT	Monocyte	-8.59176	5.73014	6	-9.80124	-6.08987	6	9.61968	10.9141	3	-3.05885	8.25682	4	9.61968	10.9141	5	-3.05885	8.25682	6	2.52558	-2.29439	6	-0.580129	-2.52574	6	5.93993	-6.95112	6	11.687	-0.415198	4
TCGATACTGAAGGC	Monocyte	-7.18026	6.45078	6	-9.70184	-6.51861	6	10.3969	11.5786	3	-3.19183	8.02443	4	10.3969	11.5786	5	-3.19183	8.02443	6	2.15508	-4.04929	6	-1.57703	-4.13431	6	10.7328	-2.53849	6	16.5208	1.68547	4
TCGATTTGACTCTT	Monocyte	-9.50069	0.987354	6	-8.99841	-1.50507	6	13.172	10.5947	3	-3.80603	5.88468	4	13.172	10.5947	5	-3.80603	5.88468	6	3.50793	-5.44659	6	-3.87976	-4.86972	6	6.36262	-9.16725	6	17.1437	-1.43369	4
TCGATTTGGGTTTG	Monocyte	-6.92216	6.96011	6	-9.30363	-7.32748	6	10.6524	11.1734	3	-3.81028	9.58379	4	10.6524	11.1734	5	-3.81028	9.58379	6	2.15442	-3.36958	6	-1.9954	-4.11067	6	8.4369	-3.68588	6	14.8734	0.524101	4
TCGCAAGAAGTCGT	Monocyte	-8.66661	3.21228	6	-9.46121	-3.05702	6	11.4428	10.9182	3	-3.84543	7.54388	4	11.4428	10.9182	5	-3.84543	7.54388	6	4.08025	-4.78646	6	-2.38692	-4.91443	6	11.2273	-4.16501	6	15.7434	-2.10423	4
TCGCAAGATACTCT	Monocyte	-7.54644	7.2705	6	-9.28082	-7.3384	6	9.54514	11.6837	3	-3.48528	9.85401	4	9.54514	11.6837	5	-3.48528	9.85401	6	2.418	-1.96001	6	-1.04103	-3.6492	6	6.11838	-4.94065	6	10.4211	-1.28375	4
TCGCACACCAACCA	Monocyte	-7.2844	6.16	6	-9.84001	-6.91043	6	10.2414	10.7313	3	-2.76119	8.97599	4	10.2414	10.7313	5	-2.76119	8.97599	6	3.45173	-2.32648	6	-1.23702	-5.2376	6	10.059	-6.36048	6	11.4061	0.487643	4
TCGCACACGACTAC	Monocyte	-7.43153	4.63004	6	-10.1722	-4.85118	6	10.6378	11.2991	3	-3.89086	8.48211	4	10.6378	11.2991	5	-3.89086	8.48211	6	3.21944	-4.77496	6	-0.770738	-4.37616	6	12.9097	-2.61569	6	14.1194	-4.64727	4
TCGCACACTGAACC	Monocyte	-9.52222	3.22558	6	-8.92768	-3.35527	6	11.8309	10.4514	3	-3.62254	7.07586	4	11.8309	10.4514	5	-3.62254	7.07586	6	2.72955	-4.00307	6	-2.21462	-5.18385	6	5.74669	-5.7684	6	11.6239	0.263181	4
TCGCACTGGCGTTA	Monocyte	-7.89561	6.44955	6	-10.0834	-6.64653	6	9.53568	10.2669	3	-3.77621	8.43898	4	9.53568	10.2669	5	-3.77621	8.43898	6	4.92416	-2.97232	6	-2.45192	-2.94909	6	8.02891	-5.97327	6	16.3901	-0.456544	4
TCGCAGCTCCGAAT	Monocyte	-7.78307	4.56193	6	-9.4745	-5.34857	6	11.4975	10.3719	3	-3.23674	7.43308	4	11.4975	10.3719	5	-3.23674	7.43308	6	3.161	-4.14423	6	-1.63791	-5.25629	6	12.4042	-3.51706	6	16.5082	1.917	4
TCGCAGCTGGTCTA	Monocyte	-6.87371	6.2492	6	-9.90718	-6.38	6	10.2017	10.4345	3	-3.84323	8.98338	4	10.2017	10.4345	5	-3.84323	8.98338	6	2.22929	-4.36716	6	-0.769663	-2.98769	6	2.34586	-7.35787	6	12.0123	-0.194027	4
TCGGCACTGGAAAT	Monocyte	-7.62323	6.13461	6	-10.3773	-6.53554	6	10.0897	10.2343	3	-2.91896	8.72528	4	10.0897	10.2343	5	-2.91896	8.72528	6	3.26892	-3.39571	6	-0.844943	-3.8047	6	3.09696	-6.54546	6	16.1982	0.598352	4
TCGGCACTGTCTAG	Monocyte	-7.45716	7.03537	6	-9.68973	-7.98629	6	10.3683	10.8211	3	-3.38149	9.3707	4	10.3683	10.8211	5	-3.38149	9.3707	6	3.36349	-2.65219	6	-0.536342	-3.93308	6	8.47562	-4.45188	6	15.5677	-1.48646	4
TCGGCACTTCGTGA	Monocyte	-8.20817	5.20131	6	-9.85686	-5.16006	6	10.9573	11.2239	3	-2.67965	8.94484	4	10.9573	11.2239	5	-2.67965	8.94484	6	3.35262	-4.88046	6	-2.17124	-3.19293	6	7.17574	-6.07438	6	10.6383	1.69769	4
TCGGCACTTGGAAA	Monocyte	-7.66322	5.82074	6	-9.83676	-6.17855	6	10.0674	10.8072	3	-4.2437	8.24263	4	10.0674	10.8072	5	-4.2437	8.24263	6	2.86931	-3.62253	6	-0.54846	-4.31416	6	2.01401	-10.2152	6	11.7186	-0.819644	4
TCGTGAGAAGCAAA	Monocyte	-8.89876	2.85172	6	-9.69	-2.99986	6	11.9059	10.6009	3	-3.76209	7.2464	4	11.9059	10.6009	5	-3.76209	7.2464	6	3.96587	-4.99671	6	-0.860166	-3.42888	6	11.3904	-5.06842	6	14.5013	3.35318	4
TCGTGAGACATTTC	Monocyte	-8.36846	4.53592	6	-9.39854	-4.77195	6	10.769	10.8043	3	-3.99511	8.50684	4	10.769	10.8043	5	-3.99511	8.50684	6	3.23561	-1.82738	6	-0.884042	-3.9009	6	12.1106	-2.67755	6	16.7965	1.55167	4
TCGTGAGATAGACC	Monocyte	-8.02772	4.9498	6	-10.2803	-5.29877	6	10.4974	11.7552	3	-3.22822	9.12182	4	10.4974	11.7552	5	-3.22822	9.12182	6	2.61733	-3.23105	6	-2.18452	-4.10804	6	3.45228	-7.13411	6	12.7573	2.60556	4
TCGTGAGATTCTTG	Monocyte	-8.16586	5.19959	6	-8.96905	-5.50963	6	10.6966	11.8706	3	-2.60922	9.43009	4	10.6966	11.8706	5	-2.60922	9.43009	6	3.66228	-3.24621	6	-1.15934	-3.691	6	12.7447	-3.01841	6	14.3315	-4.16846	4
TCGTTATGCCACAA	Monocyte	-9.3977	2.5876	6	-9.21439	-3.10078	6	11.7571	11.4629	3	-3.49135	7.23625	4	11.7571	11.4629	5	-3.49135	7.23625	6	3.11857	-4.18441	6	-2.12063	-4.69814	6	9.02564	-6.39503	6	16.3809	2.28611	4
TCGTTATGGGTGGA	Monocyte	-9.41866	2.74555	6	-9.13434	-3.17448	6	11.4865	10.4375	3	-3.96344	7.24807	4	11.4865	10.4375	5	-3.96344	7.24807	6	3.19538	-4.95671	6	-2.54141	-4.44165	6	2.37468	-10.8511	6	12.237	3.41276	4
TCTAAGCTCTCCAC	Monocyte	-8.32414	5.75001	6	-9.38694	-6.26731	6	9.83202	10.8607	3	-4.21956	9.37635	4	9.83202	10.8607	5	-4.21956	9.37635	6	4.13853	-2.34729	6	-1.41394	-3.51423	6	12.0862	-3.32257	6	16.5703	-0.764654	4
TCTACAACCGAATC	Monocyte	-7.84847	7.33793	6	-8.888	-7.53782	6	9.52078	11.0338	3	-3.18418	9.48045	4	9.52078	11.0338	5	-3.18418	9.48045	6	4.45048	-2.4022	6	-1.01709	-2.11089	6	5.99235	-4.87048	6	16.4137	-0.795414	4
TCTACAACCGTAAC	Monocyte	-9.47559	1.53327	6	-9.22219	-1.78237	6	12.6543	10.5881	3	-3.77869	6.20671	4	12.6543	10.5881	5	-3.77869	6.20671	6	3.82109	-5.16711	6	-3.42921	-3.72765	6	5.43235	-9.5303	6	14.75	1.58741	4
TCTACAACTGCACA	Monocyte	-7.97078	6.11511	6	-9.58665	-6.74807	6	10.1035	11.632	3	-3.15697	8.66168	4	10.1035	11.632	5	-3.15697	8.66168	6	2.30633	-1.88745	6	-0.0446698	-2.84649	6	2.82763	-8.3403	6	11.2368	-5.5955	4
TCTAGACTGACGGA	Monocyte	-7.15991	5.39732	6	-10.1204	-5.13303	6	9.8835	10.3584	3	-3.82428	8.38718	4	9.8835	10.3584	5	-3.82428	8.38718	6	3.35578	-4.40784	6	-1.96798	-3.42323	6	13.3989	-2.03547	6	14.0743	-4.45046	4
TCTAGTTGGTTCTT	Monocyte	-8.05303	5.24743	6	-9.52511	-6.01754	6	9.80804	10.6715	3	-3.23512	8.82475	4	9.80804	10.6715	5	-3.23512	8.82475	6	4.0116	-3.11121	6	-1.21762	-3.78838	6	5.85334	-5.87405	6	14.4919	2.60149	4
TCTATGTGCGTGTA	Monocyte	-8.33817	3.60366	6	-9.989	-3.86641	6	11.6398	11.0282	3	-3.78446	7.75113	4	11.6398	11.0282	5	-3.78446	7.75113	6	3.12906	-2.7047	6	-1.65278	-3.17294	6	5.83696	-5.84472	6	12.2822	3.3054	4
TCTCAAACCTTGTT	Monocyte	-8.26522	6.18475	6	-8.73738	-6.74246	6	10.8959	11.2695	3	-3.36358	7.8352	4	10.8959	11.2695	5	-3.36358	7.8352	6	2.5346	-2.49435	6	-1.88104	-4.79649	6	10.7097	-5.01543	6	17.377	0.102668	4
TCTCCACTCACTCC	Monocyte	-7.74505	5.32762	6	-8.83465	-6.56646	6	9.95033	11.9015	3	-3.46176	8.6205	4	9.95033	11.9015	5	-3.46176	8.6205	6	3.59975	-3.50375	6	-0.213782	-3.32371	6	5.58844	-8.19834	6	14.5894	3.32284	4
TCTCTAGATCCTTA	Monocyte	-8.43011	4.45082	6	-9.75772	-5.47378	6	11.0741	10.3864	3	-3.83904	8.03081	4	11.0741	10.3864	5	-3.83904	8.03081	6	2.36304	-3.83507	6	-0.548595	-5.10745	6	8.10818	-6.83236	6	15.0916	0.632486	4
TCTTGATGAGCGGA	Monocyte	-8.16203	5.97463	6	-10.2548	-5.54422	6	10.6979	11.5428	3	-4.15155	8.63635	4	10.6979	11.5428	5	-4.15155	8.63635	6	2.94654	-2.36393	6	-0.323424	-3.94019	6	4.65142	-8.48446	6	15.9495	1.33776	4
TCTTGATGCCATGA	Monocyte	-8.66282	5.24923	6	-9.1871	-5.25045	6	10.8087	9.97721	3	-4.09791	8.11912	4	10.8087	9.97721	5	-4.09791	8.11912	6	3.48357	-3.25684	6	-1.08394	-2.31697	6	8.42107	-7.30191	6	15.902	2.3384	4
TCTTGATGCCTAAG	Monocyte	-8.98478	4.76009	6	-9.61093	-5.02609	6	10.8923	11.607	3	-3.74808	8.38099	4	10.8923	11.607	5	-3.74808	8.38099	6	4.1285	-2.52207	6	-2.10901	-3.99077	6	3.18463	-9.84768	6	12.4745	1.42733	4
TCTTGATGCTGAGT	Monocyte	-9.27758	3.41557	6	-9.18131	-3.746	6	11.5063	10.7805	3	-2.87208	7.3457	4	11.5063	10.7805	5	-2.87208	7.3457	6	3.99489	-4.77966	6	-2.33703	-3.52417	6	1.98235	-8.90369	6	11.8786	-2.7649	4
TGAAATTGACGGAG	Monocyte	-9.49137	3.81131	6	-8.86126	-3.96426	6	11.5752	11.4588	3	-2.84274	7.84807	4	11.5752	11.4588	5	-2.84274	7.84807	6	4.36427	-3.68839	6	-2.13668	-4.46748	6	12.6725	-1.91502	6	14.6052	-4.03511	4
TGAACCGATGAGAA	Monocyte	-9.49058	1.08195	6	-9.03404	-1.50635	6	12.6882	10.7573	3	-3.50001	6.17495	4	12.6882	10.7573	5	-3.50001	6.17495	6	3.93695	-5.20061	6	-3.82956	-4.67627	6	5.74713	-9.56828	6	15.0192	-5.70254	4
TGAAGCACGGAACG	Monocyte	-9.02691	4.28428	6	-9.24289	-4.57576	6	11.2084	10.3087	3	-4.2115	7.27379	4	11.2084	10.3087	5	-4.2115	7.27379	6	2.58556	-3.34005	6	-1.39278	-3.50646	6	3.37085	-9.76505	6	11.2084	-5.83057	4
TGAAGCACTCGTGA	Monocyte	-7.47335	6.1873	6	-10.1161	-6.45546	6	9.73647	10.5756	3	-3.59726	9.63151	4	9.73647	10.5756	5	-3.59726	9.63151	6	2.84989	-2.525	6	-1.23248	-3.10967	6	13.9167	-1.4179	6	14.1307	-3.42969	4
TGAAGCTGCGAACT	Monocyte	-8.94459	3.47415	6	-9.42448	-2.84257	6	11.6665	11.2863	3	-3.14275	7.36357	4	11.6665	11.2863	5	-3.14275	7.36357	6	1.7923	-3.19566	6	-3.04626	-4.00818	6	12.3717	-3.56681	6	16.8932	0.344054	4
TGAAGCTGTGGAAA	Monocyte	-7.46248	6.53925	6	-10.0623	-6.69113	6	10.1877	11.6984	3	-3.95729	9.38481	4	10.1877	11.6984	5	-3.95729	9.38481	6	3.72081	-2.08242	6	-0.97497	-3.46094	6	1.97566	-8.55789	6	11.0992	-3.71574	4
TGAATAACCTTAGG	Monocyte	-7.91071	4.62446	6	-8.72464	-5.9929	6	10.2967	11.5676	3	-3.43934	8.67072	4	10.2967	11.5676	5	-3.43934	8.67072	6	4.6827	-4.24561	6	-1.81594	-4.10976	6	10.7225	-1.96983	6	16.4129	-1.527	4
TGACACGAAACTGC	Monocyte	-7.32242	7.49757	6	-9.46307	-7.78646	6	10.339	11.4955	3	-2.58446	9.23113	4	10.339	11.4955	5	-2.58446	9.23113	6	4.07338	-1.74553	6	-0.993054	-3.63115	6	4.71839	-6.39654	6	15.8258	0.632306	4
TGACACGAAGATGA	Monocyte	-8.34188	5.52089	6	-9.15724	-6.11113	6	10.405	10.8805	3	-3.98161	8.89124	4	10.405	10.8805	5	-3.98161	8.89124	6	3.82579	-2.12659	6	-1.83443	-3.50045	6	2.89159	-8.01005	6	12.862	1.18162	4
TGACACGAGTCGTA	Monocyte	-9.2444	3.39653	6	-9.15014	-3.43512	6	11.7084	10.7766	3	-3.48946	7.11607	4	11.7084	10.7766	5	-3.48946	7.11607	6	2.66354	-4.67371	6	-1.97129	-4.71662	6	12.498	-3.63234	6	15.9351	-0.0482664	4
TGACCGCTCGTGAT	Monocyte	-9.39021	3.09834	6	-8.92192	-4.09495	6	11.0206	11.1209	3	-3.86159	7.73273	4	11.0206	11.1209	5	-3.86159	7.73273	6	2.82501	-5.04998	6	-1.71198	-5.19382	6	7.74794	-8.22324	6	15.2013	0.830787	4
TGACTGGAACCAAC	Monocyte	-9.49491	1.06661	6	-8.95353	-1.4961	6	12.7639	10.5788	3	-3.68202	6.2122	4	12.7639	10.5788	5	-3.68202	6.2122	6	3.85225	-5.47418	6	-3.34299	-5.15116	6	13.6599	-2.30947	6	14.9122	-5.54325	4
TGACTTTGAGAGAT	Monocyte	-7.08292	6.35246	6	-9.35861	-6.04676	6	10.664	10.2995	3	-3.13013	9.15334	4	10.664	10.2995	5	-3.13013	9.15334	6	2.03498	-3.98673	6	-0.9722	-3.8794	6	2.24548	-8.93152	6	11.2436	-5.90595	4
TGACTTTGGAGACG	Monocyte	-8.31655	6.97781	6	-9.14283	-7.36838	6	9.72364	11.1836	3	-2.31429	9.18392	4	9.72364	11.1836	5	-2.31429	9.18392	6	1.61194	-2.54071	6	-0.95357	-4.86353	6	4.68787	-7.01307	6	10.73	1.5711	4
TGAGACACACAGTC	Monocyte	-9.29463	5.19083	6	-8.68352	-5.79573	6	10.3697	11.2716	3	-2.96635	8.46763	4	10.3697	11.2716	5	-2.96635	8.46763	6	3.35425	-3.08813	6	-2.25466	-2.12643	6	10.3061	-6.12143	6	15.5005	-4.14334	4
TGAGACACTGTTTC	Monocyte	-8.41751	4.17082	6	-9.98252	-4.65927	6	10.9269	10.6516	3	-3.44372	7.19035	4	10.9269	10.6516	5	-3.44372	7.19035	6	3.71383	-3.59442	6	-2.55654	-3.40562	6	8.96339	-6.45728	6	12.4004	2.66396	4
TGAGACACTTCACT	Monocyte	-8.4998	5.31947	6	-8.74681	-5.59882	6	10.8181	11.1322	3	-3.4634	8.1534	4	10.8181	11.1322	5	-3.4634	8.1534	6	4.22605	-3.47706	6	-1.9428	-2.97317	6	4.72321	-8.15231	6	11.7341	-2.491	4
TGAGCTGATACTTC	Monocyte	-7.71005	7.15098	6	-9.51448	-7.40889	6	9.8054	10.0108	3	-3.54329	9.04307	4	9.8054	10.0108	5	-3.54329	9.04307	6	4.07374	-3.7137	6	-1.13073	-1.9663	6	10.5903	-2.1454	6	15.255	0.392681	4
TGAGGTACGCATCA	Monocyte	-7.64552	7.37332	6	-9.21579	-7.60277	6	9.82904	10.8403	3	-2.9393	9.89946	4	9.82904	10.8403	5	-2.9393	9.89946	6	3.33996	-3.90578	6	-0.466835	-2.0146	6	9.7466	-4.04041	6	11.4117	1.91466	4
TGAGTCGACTTGGA	Monocyte	-7.44708	4.94791	6	-9.8947	-6.15953	6	10.108	10.8361	3	-2.53958	9.30329	4	10.108	10.8361	5	-2.53958	9.30329	6	2.44178	-2.36805	6	-1.35786	-4.13753	6	12.4284	-3.30111	6	17.1042	-2.15177	4
TGAGTGACAAGATG	Monocyte	-8.17308	4.0168	6	-10.1953	-4.14841	6	11.0395	11.6055	3	-3.49709	8.23593	4	11.0395	11.6055	5	-3.49709	8.23593	6	2.56251	-2.99607	6	-0.657807	-3.59906	6	8.69418	-3.71201	6	12.1267	2.34362	4
TGAGTGACGAGCAG	Monocyte	-7.44799	5.38273	6	-9.92076	-5.68253	6	10.6627	11.6655	3	-2.61836	8.94409	4	10.6627	11.6655	5	-2.61836	8.94409	6	3.51306	-2.17635	6	-2.39987	-3.75426	6	2.92346	-8.99287	6	10.8872	-1.60311	4
TGATAAACGGTAAA	Monocyte	-7.30183	5.51005	6	-10.1492	-6.15832	6	9.57193	10.5882	3	-2.67715	9.06495	4	9.57193	10.5882	5	-2.67715	9.06495	6	3.75987	-2.55881	6	-0.499306	-3.96183	6	7.80616	-4.49907	6	16.0205	0.267073	4
TGATAAACGTCCTC	Monocyte	-8.2135	6.42809	6	-8.55414	-6.50725	6	10.3466	10.3074	3	-3.73866	8.85153	4	10.3466	10.3074	5	-3.73866	8.85153	6	2.53006	-2.88008	6	-0.402719	-4.71819	6	7.01785	-6.7712	6	12.3915	0.708044	4
TGATACCTACCAGT	Monocyte	-8.72658	6.5934	6	-9.1591	-7.36464	6	10.4584	11.7589	3	-3.85951	9.01486	4	10.4584	11.7589	5	-3.85951	9.01486	6	1.68775	-3.76678	6	-0.373988	-2.17798	6	2.21971	-12.0843	6	10.8676	-3.01977	4
TGATACCTCTCTCG	Monocyte	-8.52507	3.73227	6	-9.95472	-3.75107	6	11.3831	10.5863	3	-3.45693	7.55698	4	11.3831	10.5863	5	-3.45693	7.55698	6	2.69303	-3.47143	6	-1.04905	-4.66124	6	4.24323	-6.5965	6	11.5742	-0.3715	4
TGATATGATCGCTC	Monocyte	-8.76602	3.04183	6	-9.59087	-3.75753	6	11.5498	11.7049	3	-3.32385	7.49419	4	11.5498	11.7049	5	-3.32385	7.49419	6	4.11187	-2.94615	6	-2.65674	-4.27949	6	10.3133	-5.87291	6	16.597	-2.01932	4
TGATCGGAGACGGA	Monocyte	-8.00889	4.00738	6	-9.06288	-5.23737	6	10.3836	11.6417	3	-3.66671	8.09679	4	10.3836	11.6417	5	-3.66671	8.09679	6	4.56394	-4.37105	6	-1.7002	-3.86107	6	11.9271	-3.2032	6	14.0961	-3.59954	4
TGATTAGAACACAC	Monocyte	-8.01745	5.88524	6	-9.70023	-6.06715	6	11.1705	10.6036	3	-4.33451	9.07362	4	11.1705	10.6036	5	-4.33451	9.07362	6	4.55459	-3.27202	6	-0.613911	-4.89016	6	8.90982	-5.23133	6	15.4166	2.36009	4
TGATTAGACAAAGA	Monocyte	-8.12445	6.07919	6	-9.27388	-6.51945	6	11.223	10.1396	3	-3.30729	8.69354	4	11.223	10.1396	5	-3.30729	8.69354	6	3.25082	-3.23569	6	-1.83778	-2.75932	6	2.64713	-12.1021	6	11.3681	-6.38709	4
TGATTAGATCTTTG	Monocyte	-8.33885	3.55225	6	-10.0485	-3.9551	6	11.5984	9.93615	3	-4.11634	7.80832	4	11.5984	9.93615	5	-4.11634	7.80832	6	2.9482	-3.07538	6	-1.98292	-4.26172	6	7.04581	-7.05299	6	15.07	3.05686	4
TGATTCACGCTACA	Monocyte	-8.21824	5.01092	6	-10.3605	-5.44107	6	10.3194	11.3534	3	-3.81984	8.75038	4	10.3194	11.3534	5	-3.81984	8.75038	6	2.34248	-3.84054	6	-1.322	-3.28863	6	9.44774	-6.90125	6	11.6717	1.595	4
TGATTCACGGTGTT	Monocyte	-9.42534	1.83294	6	-9.05556	-2.31021	6	12.6204	10.8399	3	-3.86911	6.75302	4	12.6204	10.8399	5	-3.86911	6.75302	6	3.08387	-4.73817	6	-3.07729	-4.59567	6	7.42839	-8.43395	6	12.3514	2.70827	4
TGATTCACTGATGC	Monocyte	-7.62336	5.12731	6	-10.5012	-5.49946	6	10.888	10.7971	3	-2.55493	8.6848	4	10.888	10.7971	5	-2.55493	8.6848	6	3.45006	-3.03578	6	-0.357508	-3.63416	6	2.09945	-12.1477	6	11.249	-6.14313	4
TGATTCACTGGCAT	Monocyte	-8.13042	4.25354	6	-9.63249	-4.74382	6	10.6152	11.2655	3	-3.51722	8.69734	4	10.6152	11.2655	5	-3.51722	8.69734	6	4.11279	-4.0446	6	-1.29098	-3.73485	6	12.5216	-1.7319	6	16.1078	-3.85808	4
TGATTCTGGAATAG	Monocyte	-6.93805	7.32055	6	-9.15308	-7.78886	6	9.52786	11.2645	3	-3.55435	9.14943	4	9.52786	11.2645	5	-3.55435	9.14943	6	4.16657	-4.07948	6	-1.15749	-3.9344	6	8.68182	-2.72013	6	14.9055	-3.63127	4
TGATTCTGTCCTAT	Monocyte	-8.64052	6.0007	6	-8.59985	-6.56065	6	10.3973	10.4313	3	-3.11193	9.3551	4	10.3973	10.4313	5	-3.11193	9.3551	6	4.23416	-3.64314	6	-0.319159	-2.42215	6	6.85487	-3.77377	6	11.713	0.595898	4
TGCAACGAGTGTCA	Monocyte	-8.83472	3.4528	6	-9.18551	-3.78765	6	10.3006	10.8044	3	-3.58476	7.77956	4	10.3006	10.8044	5	-3.58476	7.77956	6	3.68392	-2.83129	6	-2.36325	-3.0668	6	7.23735	-5.98396	6	12.3614	1.84558	4
TGCAAGACACCGAT	Monocyte	-8.05708	5.33845	6	-9.0009	-6.16868	6	10.8006	10.2468	3	-4.00274	8.19875	4	10.8006	10.2468	5	-4.00274	8.19875	6	2.68832	-3.04161	6	-3.20249	-2.90864	6	13.556	-2.06375	6	15.9076	-4.01048	4
TGCAAGACACTACG	Monocyte	-7.41854	5.14311	6	-10.4141	-5.99954	6	11.0233	11.0527	3	-4.1996	8.00638	4	11.0233	11.0527	5	-4.1996	8.00638	6	1.70918	-3.91719	6	-1.91291	-2.55556	6	4.76326	-5.8324	6	11.4127	-0.714441	4
TGCAAGTGCTGCTC	Monocyte	-8.84989	3.91659	6	-9.21475	-4.02457	6	11.7189	11.7059	3	-2.85313	7.97851	4	11.7189	11.7059	5	-2.85313	7.97851	6	3.8682	-2.03053	6	-1.55712	-5.00403	6	10.0863	-3.87932	6	16.3324	-1.02116	4
TGCAAGTGGTATCG	Monocyte	-7.62015	7.21339	6	-9.51829	-7.46074	6	9.7146	11.1969	3	-2.79216	9.45091	4	9.7146	11.1969	5	-2.79216	9.45091	6	1.91436	-3.29297	6	-2.26153	-2.56493	6	7.96817	-7.65516	6	16.5625	-0.414107	4
TGCAATCTACTACG	Monocyte	-7.11038	6.89667	6	-9.93699	-7.49319	6	9.86961	10.467	3	-3.38891	9.35783	4	9.86961	10.467	5	-3.38891	9.35783	6	1.86041	-2.98628	6	-0.903036	-4.26066	6	9.00121	-3.8145	6	11.6166	3.32078	4
TGCACAGACCAATG	Monocyte	-7.53684	7.5978	6	-9.24545	-8.11767	6	9.77203	10.2274	3	-3.64064	9.90541	4	9.77203	10.2274	5	-3.64064	9.90541	6	3.57264	-2.45128	6	-1.04262	-2.44007	6	6.3225	-4.39719	6	13.4387	-0.138265	4
TGCAGATGTGTCAG	Monocyte	-7.52227	6.968	6	-8.76262	-7.21677	6	10.2288	10.874	3	-2.65593	9.08935	4	10.2288	10.874	5	-2.65593	9.08935	6	3.7743	-2.15378	6	0.00444419	-3.14685	6	3.24046	-10.2632	6	11.9765	1.26876	4
TGCATGGACCTGTC	Monocyte	-8.94942	5.27333	6	-9.34306	-5.27333	6	10.2818	11.2449	3	-4.44554	8.35873	4	10.2818	11.2449	5	-4.44554	8.35873	6	4.25422	-2.9803	6	-0.79235	-3.22567	6	10.9696	-4.63222	6	16.3249	1.3245	4
TGCATGGAGGCGAA	Monocyte	-9.36517	5.14364	6	-9.08799	-5.98699	6	10.8619	11.9087	3	-2.54679	8.88422	4	10.8619	11.9087	5	-2.54679	8.88422	6	1.53385	-3.18573	6	-0.870597	-3.74657	6	8.49025	-7.3806	6	14.7123	2.27607	4
TGCATGGATGTGAC	Monocyte	-7.69438	4.94165	6	-9.48789	-4.50793	6	11.5046	10.133	3	-3.85809	8.22995	4	11.5046	10.133	5	-3.85809	8.22995	6	3.8748	-3.56748	6	-0.419308	-4.19117	6	7.82857	-6.983	6	10.8014	1.92361	4
TGCCACTGCTTGGA	Monocyte	-8.89683	4.18618	6	-9.19614	-4.46049	6	11.8783	10.9228	3	-3.29606	8.034	4	11.8783	10.9228	5	-3.29606	8.034	6	3.70982	-2.75635	6	-2.57077	-4.59607	6	2.22627	-9.19959	6	11.0117	-4.40983	4
TGCCAGCTACCACA	Monocyte	-8.23596	7.2218	6	-8.76133	-6.96181	6	9.81066	11.5137	3	-3.54325	8.84779	4	9.81066	11.5137	5	-3.54325	8.84779	6	2.60382	-2.75054	6	-1.86809	-3.42011	6	3.89728	-7.77057	6	11.9656	-2.25108	4
TGCCAGCTAGCATC	Monocyte	-8.58646	5.9944	6	-9.0782	-6.2249	6	10.7636	11.4723	3	-2.94879	8.1518	4	10.7636	11.4723	5	-2.94879	8.1518	6	1.25986	-3.47735	6	-1.82417	-4.07262	6	9.47364	-5.63182	6	14.5617	-3.02503	4
TGCCAGCTTGTGCA	Monocyte	-7.22275	6.039	6	-9.45772	-6.96392	6	10.3426	10.7656	3	-3.08704	8.89113	4	10.3426	10.7656	5	-3.08704	8.89113	6	3.25749	-3.59886	6	-1.71853	-3.15172	6	2.06807	-10.058	6	11.7198	-1.59866	4
TGCCCAACTACTCT	Monocyte	-9.39462	2.51066	6	-9.16005	-2.98713	6	12.1378	11.0009	3	-3.12271	7.46259	4	12.1378	11.0009	5	-3.12271	7.46259	6	4.24317	-4.10791	6	-2.73277	-3.64936	6	2.15744	-10.4616	6	11.3852	-5.06426	4
TGCCGACTCACCAA	Monocyte	-8.38788	6.92034	6	-9.11601	-7.44197	6	10.0856	11.8902	3	-2.50183	9.14983	4	10.0856	11.8902	5	-2.50183	9.14983	6	4.4301	-3.03433	6	-1.86338	-3.21294	6	8.44166	-4.89622	6	16.6799	-3.1159	4
TGCGAAACAAACAG	Monocyte	-8.65088	6.3364	6	-9.17487	-7.71784	6	10.7503	10.8594	3	-2.91732	8.67265	4	10.7503	10.8594	5	-2.91732	8.67265	6	2.17795	-2.11214	6	-1.13875	-1.88786	6	13.0392	-2.5869	6	14.806	2.02949	4
TGCGAAACACACGT	Monocyte	-9.16134	5.95403	6	-8.70829	-5.4129	6	11.1624	11.2508	3	-3.4064	7.58488	4	11.1624	11.2508	5	-3.4064	7.58488	6	2.88666	-2.73939	6	-1.29819	-5.29494	6	3.54907	-9.66956	6	11.1771	-4.06427	4
TGCGAAACGATACC	Monocyte	-8.06573	5.88384	6	-10.0048	-6.44328	6	9.92427	11.6435	3	-3.73588	8.49278	4	9.92427	11.6435	5	-3.73588	8.49278	6	3.82549	-3.00013	6	-2.40318	-3.47245	6	11.7986	-2.42774	6	16.7109	-0.707817	4
TGCGAAACTAGTCG	Monocyte	-7.39624	5.27224	6	-9.8929	-5.92112	6	9.8934	10.9326	3	-4.43792	8.04113	4	9.8934	10.9326	5	-4.43792	8.04113	6	4.31199	-3.10305	6	-1.29654	-2.01269	6	7.61302	-7.86858	6	11.7689	3.48833	4
TGCGAAACTCGACA	Monocyte	4.27885	9.20666	3	0.199471	-10.1964	4	0.389638	-2.76746	2	9.26623	15.243	5	0.389638	-2.76746	3	9.26623	15.243	3	12.4686	0.200483	3	10.3951	8.00053	4	-10.7341	-0.435945	5	10.3708	11.5608	5
TGCGATGAAAAGTG	Monocyte	-8.28747	3.58817	6	-9.94609	-3.84198	6	11.0586	10.3135	3	-3.90307	8.27952	4	11.0586	10.3135	5	-3.90307	8.27952	6	4.16987	-2.80393	6	-1.142	-5.19313	6	9.92936	-4.17159	6	16.2854	-1.40886	4
TGCGATGAATGTCG	Monocyte	-7.60293	6.46324	6	-8.91513	-7.49715	6	10.3674	10.2685	3	-4.20932	9.35281	4	10.3674	10.2685	5	-4.20932	9.35281	6	2.82062	-4.37387	6	-0.274632	-2.99195	6	9.09985	-7.09795	6	16.0434	-1.52459	4
TGCGCACTACGCTA	Monocyte	-9.29476	4.056	6	-9.09611	-4.51596	6	11.3007	10.5813	3	-3.60254	8.00612	4	11.3007	10.5813	5	-3.60254	8.00612	6	4.00745	-3.50496	6	-0.846652	-5.04722	6	6.80622	-8.55151	6	15.8947	0.46894	4
TGCGTAGACCGAAT	Monocyte	-8.98846	5.29834	6	-8.89953	-5.45003	6	11.6312	11.5063	3	-3.24841	8.21159	4	11.6312	11.5063	5	-3.24841	8.21159	6	2.02108	-4.35412	6	-1.87321	-5.07534	6	4.79815	-6.72395	6	12.6397	3.32208	4
TGCGTAGAGTAGGG	Monocyte	-8.87382	3.10313	6	-9.76051	-3.64645	6	11.0038	10.0153	3	-3.88098	7.41483	4	11.0038	10.0153	5	-3.88098	7.41483	6	2.79419	-4.24714	6	-1.39371	-4.43694	6	6.84531	-7.27008	6	10.7355	1.42454	4
TGCGTAGATGGTAC	Monocyte	-9.45217	4.66793	6	-8.73272	-5.16909	6	10.9781	11.7549	3	-3.33776	8.52629	4	10.9781	11.7549	5	-3.33776	8.52629	6	2.08861	-2.64327	6	-1.63614	-3.19992	6	2.66108	-9.64427	6	15.4674	2.1534	4
TGCTAGGAATTCCT	Monocyte	-7.99234	4.50712	6	-9.21885	-5.71021	6	10.4075	10.3006	3	-2.66363	8.96667	4	10.4075	10.3006	5	-2.66363	8.96667	6	4.39477	-3.02155	6	-1.09711	-2.96814	6	8.88898	-4.22675	6	13.8374	2.57289	4
TGCTATACGGTTAC	Monocyte	-9.38677	1.95138	6	-9.28641	-2.42319	6	12.5705	10.7416	3	-3.61912	6.43072	4	12.5705	10.7416	5	-3.61912	6.43072	6	3.08285	-4.18176	6	-2.58926	-4.75834	6	11.7216	-4.65761	6	13.8152	3.3796	4
TGCTATACTCGACA	Monocyte	-8.67713	5.52244	6	-8.88359	-5.14053	6	10.9616	11.6504	3	-2.66117	8.56081	4	10.9616	11.6504	5	-2.66117	8.56081	6	2.99583	-2.80685	6	-0.835132	-4.27912	6	6.42116	-4.81208	6	17.0926	-0.28921	4
TGCTATACTCGCTC	Monocyte	-6.87291	6.65395	6	-10.1348	-7.53397	6	9.53521	10.3659	3	-3.39738	9.81278	4	9.53521	10.3659	5	-3.39738	9.81278	6	4.31881	-3.11222	6	-0.00547064	-3.29154	6	10.0805	-2.2051	6	17.3236	-0.264259	4
TGCTGAGATAGCGT	Monocyte	-8.10833	6.81166	6	-9.19318	-7.03336	6	10.5784	10.8774	3	-2.60801	9.03564	4	10.5784	10.8774	5	-2.60801	9.03564	6	1.86995	-3.70291	6	-0.0338087	-3.4115	6	10.5214	-3.60125	6	15.844	0.0551682	4
TGCTGAGATGGGAG	Monocyte	-7.11678	7.24363	6	-9.85766	-8.06129	6	10.1857	10.002	3	-2.94432	9.56191	4	10.1857	10.002	5	-2.94432	9.56191	6	2.12834	-2.82718	6	0.0538893	-3.64258	6	7.09497	-3.57563	6	10.8309	1.61139	4
TGGAAAGAGCTGAT	Monocyte	-9.10719	4.19446	6	-8.76523	-5.38771	6	10.1819	11.2	3	-3.15888	8.04877	4	10.1819	11.2	5	-3.15888	8.04877	6	3.30477	-3.00102	6	-0.214479	-4.56422	6	7.69813	-8.24051	6	14.6178	2.83917	4
TGGAACACCTGGAT	Monocyte	-8.47072	5.1101	6	-9.93295	-5.52732	6	9.84601	10.0062	3	-3.04535	9.18253	4	9.84601	10.0062	5	-3.04535	9.18253	6	4.08403	-1.85588	6	-0.679188	-2.03602	6	10.64	-3.71016	6	15.856	0.814801	4
TGGACCCTGCATCA	Monocyte	-8.66697	4.63718	6	-9.54224	-4.75943	6	10.754	11.6436	3	-3.6146	7.59411	4	10.754	11.6436	5	-3.6146	7.59411	6	4.82462	-3.80311	6	-2.10306	-4.59784	6	11.1023	-4.99112	6	15.531	-3.37032	4
TGGACCCTTCCTGC	Monocyte	-8.21988	5.00898	6	-9.50508	-5.26939	6	10.844	10.0134	3	-3.73095	8.57156	4	10.844	10.0134	5	-3.73095	8.57156	6	3.54684	-3.30246	6	-0.985889	-4.2682	6	6.91607	-5.88519	6	11.8116	1.58866	4
TGGACCCTTGTCAG	Monocyte	-9.16246	3.73181	6	-8.85654	-3.7028	6	11.4907	10.7253	3	-2.86783	8.00153	4	11.4907	10.7253	5	-2.86783	8.00153	6	2.32231	-2.5306	6	-0.965712	-5.37253	6	8.42296	-4.47192	6	16.5145	1.87809	4
TGGACTGAGACGGA	Monocyte	-7.59913	5.83935	6	-9.27023	-6.48711	6	9.53782	10.4533	3	-2.70031	9.34059	4	9.53782	10.4533	5	-2.70031	9.34059	6	3.59015	-1.86159	6	-0.542197	-4.32699	6	11.4568	-3.18548	6	16.6623	1.14501	4
TGGAGACTGTCTTT	Monocyte	-8.38591	3.43835	6	-10.0342	-3.79633	6	11.6479	10.8944	3	-2.76037	7.49095	4	11.6479	10.8944	5	-2.76037	7.49095	6	2.78547	-4.27079	6	-1.56029	-5.23971	6	12.1078	-2.33867	6	14.9632	-3.15133	4
TGGAGGGACTTATC	Monocyte	-7.94741	6.89975	6	-8.74557	-6.78558	6	10.1841	11.6361	3	-2.44681	8.7991	4	10.1841	11.6361	5	-2.44681	8.7991	6	2.25565	-3.07542	6	-1.51355	-2.99172	6	6.99269	-6.70441	6	11.6083	0.0892543	4
TGGAGGGATTTCTG	Monocyte	-8.7339	4.89604	6	-9.16643	-5.70374	6	10.1598	10.8823	3	-3.32883	8.64343	4	10.1598	10.8823	5	-3.32883	8.64343	6	2.0717	-3.26702	6	-0.954542	-3.3803	6	5.67423	-8.53552	6	12.0217	-1.64791	4
TGGATCGATGGTCA	Monocyte	-8.31824	6.57186	6	-9.32084	-6.95134	6	10.919	11.813	3	-3.33036	9.17147	4	10.919	11.813	5	-3.33036	9.17147	6	2.95045	-2.61363	6	0.18713	-3.27124	6	9.30905	-2.73103	6	16.8571	1.01867	4
TGGATGACGCTTAG	Monocyte	-9.54243	2.86979	6	-8.80727	-3.94977	6	11.5307	10.1367	3	-3.75362	7.50204	4	11.5307	10.1367	5	-3.75362	7.50204	6	4.67827	-3.59883	6	-1.95166	-4.23082	6	7.49702	-7.23631	6	15.8052	0.0113556	4
TGGATGACGTATGC	Monocyte	-8.74743	3.35171	6	-9.31645	-4.1258	6	11.6992	10.4084	3	-3.63705	7.04654	4	11.6992	10.4084	5	-3.63705	7.04654	6	3.08244	-4.6382	6	-2.711	-4.33586	6	4.29893	-5.9767	6	10.9146	-0.241092	4
TGGATGTGGCGAAG	Monocyte	-8.99204	5.8055	6	-9.85028	-6.39255	6	10.803	11.4962	3	-2.48937	8.52066	4	10.803	11.4962	5	-2.48937	8.52066	6	2.89511	-2.80762	6	-1.84398	-2.60421	6	9.98119	-2.77636	6	15.1232	-3.94982	4
TGGATGTGGTGTCA	Monocyte	-7.44825	4.8575	6	-10.0397	-5.13992	6	10.7269	10.2955	3	-3.93196	9.2002	4	10.7269	10.2955	5	-3.93196	9.2002	6	4.58094	-4.15829	6	-1.22663	-2.60689	6	9.75236	-4.44024	6	14.801	0.748713	4
TGGGTATGTGTGAC	Monocyte	-7.88005	6.38182	6	-9.46087	-7.23482	6	10.7738	10.9672	3	-3.12749	9.40334	4	10.7738	10.9672	5	-3.12749	9.40334	6	4.81222	-2.74958	6	-0.763931	-3.31751	6	4.66978	-5.0611	6	16.3099	1.22685	4
TGGTACGAAAGGCG	Monocyte	-7.55433	5.7083	6	-9.50255	-6.23009	6	10.1353	10.6141	3	-3.52125	8.18718	4	10.1353	10.6141	5	-3.52125	8.18718	6	3.77053	-2.4643	6	-1.76983	-4.42562	6	9.27098	-3.95774	6	14.0832	-4.8271	4
TGGTACGAATTCTC	Monocyte	-8.57926	5.0507	6	-9.46423	-5.72182	6	10.6521	10.4291	3	-3.07232	8.39962	4	10.6521	10.4291	5	-3.07232	8.39962	6	2.23989	-4.43984	6	-2.47609	-2.46097	6	9.66904	-3.72222	6	15.2931	-3.68412	4
TGGTAGTGGACGGA	Monocyte	-7.96261	7.36448	6	-9.69515	-7.95073	6	10.1901	10.7938	3	-2.77985	8.63237	4	10.1901	10.7938	5	-2.77985	8.63237	6	4.62502	-2.50809	6	-0.756665	-3.59131	6	8.59301	-3.36854	6	16.3975	0.11588	4
TGGTAGTGTCTATC	Monocyte	-7.40217	5.13281	6	-10.1213	-6.33073	6	10.1462	10.91	3	-4.35586	8.11648	4	10.1462	10.91	5	-4.35586	8.11648	6	2.57856	-2.98077	6	-1.02798	-3.75889	6	9.5289	-5.99723	6	15.1014	0.632218	4
TGGTATCTGTACGT	Monocyte	-8.39404	5.77212	6	-9.73897	-6.13693	6	10.6693	9.93963	3	-3.72311	8.12661	4	10.6693	9.93963	5	-3.72311	8.12661	6	2.28478	-3.08951	6	-0.670897	-4.0118	6	2.72347	-6.25282	6	11.1237	-2.81686	4
TGGTATCTTCGATG	Monocyte	-9.3871	5.03801	6	-8.78388	-4.87735	6	10.8126	11.4524	3	-4.03515	8.07681	4	10.8126	11.4524	5	-4.03515	8.07681	6	1.84437	-3.06465	6	-1.40317	-3.01153	6	2.30253	-7.86943	6	14.6374	1.218	4
TGGTCAGAGCATCA	Monocyte	-8.02717	6.05709	6	-9.24291	-7.10136	6	9.95107	11.6277	3	-3.14395	9.4137	4	9.95107	11.6277	5	-3.14395	9.4137	6	2.80728	-1.59539	6	0.029761	-3.17764	6	4.56976	-5.17447	6	15.8207	2.84995	4
TGGTCAGAGCTAAC	Monocyte	-9.14277	3.20802	6	-9.12156	-4.07509	6	11.1748	11.0363	3	-2.9578	8.32223	4	11.1748	11.0363	5	-2.9578	8.32223	6	2.76311	-4.13207	6	-0.958091	-3.94617	6	14.7355	-1.23774	6	15.0617	-5.60082	4
TGGTCAGATCCTTA	Monocyte	-7.89991	6.6151	6	-9.24468	-7.1343	6	10.2747	10.5352	3	-3.4271	8.8285	4	10.2747	10.5352	5	-3.4271	8.8285	6	1.9026	-2.98977	6	-1.62629	-3.74699	6	5.08472	-5.76307	6	14.5231	3.16583	4
TGTAAAACGAGGGT	Monocyte	-7.71517	6.29954	6	-9.51736	-6.90539	6	9.97368	9.78262	3	-4.22843	9.10696	4	9.97368	9.78262	5	-4.22843	9.10696	6	3.20214	-4.06155	6	-0.981988	-2.4623	6	3.34321	-8.64652	6	10.9952	-2.64842	4
TGTAAAACTCTTTG	Monocyte	-8.89346	3.12645	6	-9.54597	-3.2407	6	12.0916	10.67	3	-3.23886	6.68519	4	12.0916	10.67	5	-3.23886	6.68519	6	3.00762	-4.66923	6	-0.88989	-4.31845	6	2.8313	-6.55458	6	14.7064	3.08665	4
TGTAACCTCGATAC	Monocyte	-7.8382	7.45884	6	-9.28776	-7.96294	6	9.8421	10.2282	3	-3.01877	9.84936	4	9.8421	10.2282	5	-3.01877	9.84936	6	3.06691	-2.38342	6	-1.32701	-2.12025	6	2.55241	-12.4028	6	11.3188	-6.38521	4
TGTAATGATGGCAT	Monocyte	-8.62523	6.53403	6	-8.97492	-6.93524	6	9.82001	11.1032	3	-3.36553	9.20805	4	9.82001	11.1032	5	-3.36553	9.20805	6	2.36825	-2.47844	6	-0.566308	-2.74796	6	13.8538	-1.91817	6	14.2122	-5.10763	4
TGTAGGTGGTAGGG	Monocyte	-7.64737	5.60144	6	-9.37235	-5.79514	6	10.5182	10.3701	3	-3.39759	8.55692	4	10.5182	10.3701	5	-3.39759	8.55692	6	4.65223	-4.09856	6	-1.35876	-3.46198	6	6.57647	-4.72132	6	10.4545	1.8567	4
TGTATCTGTATCGG	Monocyte	-8.47406	4.36888	6	-10.2571	-5.06835	6	10.5891	10.5054	3	-2.90806	8.15521	4	10.5891	10.5054	5	-2.90806	8.15521	6	3.6981	-3.6902	6	-1.22619	-2.8065	6	12.3456	-3.06413	6	16.3081	-2.45449	4
TGTCAGGACGATAC	Monocyte	-8.6026	5.51224	6	-8.97754	-5.96894	6	10.488	11.6188	3	-3.37499	7.77367	4	10.488	11.6188	5	-3.37499	7.77367	6	3.51948	-3.41041	6	-2.39375	-3.30507	6	8.28577	-3.03932	6	11.167	2.4507	4
TGTCAGGAGGCAAG	Monocyte	-7.98	4.78566	6	-9.89084	-5.14532	6	11.6441	11.3827	3	-2.70088	7.76969	4	11.6441	11.3827	5	-2.70088	7.76969	6	3.4143	-3.59066	6	-1.851	-4.50038	6	4.63039	-6.68224	6	11.734	0.7413	4
TGTCAGGATAGCCA	Monocyte	-9.06724	3.15175	6	-9.68085	-3.4468	6	11.193	11.1079	3	-4.13935	7.62593	4	11.193	11.1079	5	-4.13935	7.62593	6	3.34344	-4.53519	6	-2.62896	-3.30758	6	10.4254	-5.97561	6	14.3614	3.45381	4
TGTCTAACGGACTT	Monocyte	-8.57084	6.65521	6	-8.52959	-6.30151	6	9.96317	11.36	3	-2.92637	8.76053	4	9.96317	11.36	5	-2.92637	8.76053	6	2.47814	-1.71118	6	-2.68167	-3.16536	6	12.0353	-2.27091	6	15.0655	-3.90938	4
TGTGACGATTTGTC	Monocyte	-8.54074	4.6975	6	-9.121	-5.49244	6	11.3215	11.1449	3	-3.38653	7.86613	4	11.3215	11.1449	5	-3.38653	7.86613	6	1.77186	-3.76683	6	-2.52313	-2.54202	6	4.17955	-7.67698	6	16.3656	1.91484	4
TGTGAGTGCCTATT	Monocyte	-9.21425	2.70449	6	-9.46058	-2.89314	6	12.1435	11.0435	3	-3.56002	6.82954	4	12.1435	11.0435	5	-3.56002	6.82954	6	2.75023	-3.35774	6	-2.46408	-4.52959	6	10.9319	-5.75143	6	14.9381	0.475446	4
TGTGATCTCAGCTA	Monocyte	-6.93638	6.47572	6	-10.4776	-6.27603	6	9.25571	10.5388	3	-4.24993	8.96036	4	9.25571	10.5388	5	-4.24993	8.96036	6	3.1308	-2.62546	6	-2.13585	-3.0587	6	2.64951	-6.71491	6	11.0711	-2.19554	4
TGTGGATGATAAGG	Monocyte	-7.95881	4.97406	6	-9.17282	-6.10728	6	10.8682	10.7457	3	-4.19892	9.041	4	10.8682	10.7457	5	-4.19892	9.041	6	4.69311	-3.41656	6	0.0123677	-3.70708	6	3.69967	-6.09635	6	11.2787	-0.00919405	4
TGTTAAGAGGAGGT	Monocyte	-7.58355	7.10002	6	-8.6944	-6.51583	6	10.7724	11.7254	3	-3.62062	9.09443	4	10.7724	11.7254	5	-3.62062	9.09443	6	3.06177	-1.63022	6	-2.32338	-3.63209	6	13.583	-1.40769	6	14.6001	-5.5439	4
TTACACACGAATCC	Monocyte	-7.64649	4.86273	6	-10.2607	-5.2529	6	9.44276	11.0372	3	-3.86469	8.84564	4	9.44276	11.0372	5	-3.86469	8.84564	6	2.84364	-3.84659	6	-1.40842	-2.58777	6	11.7892	-4.44487	6	16.4564	-3.57701	4
TTACGACTTTTGTC	Monocyte	-8.61073	4.67371	6	-9.09132	-4.49439	6	11.3819	10.9067	3	-3.05515	8.29555	4	11.3819	10.9067	5	-3.05515	8.29555	6	3.20549	-3.48319	6	-2.41425	-3.4767	6	3.61856	-7.4588	6	12.1164	-1.19287	4
TTACGTACTGCCTC	Monocyte	-8.38529	5.16343	6	-10.0964	-6.34103	6	10.2296	10.1015	3	-4.26081	7.91114	4	10.2296	10.1015	5	-4.26081	7.91114	6	2.48815	-3.35254	6	-0.542346	-3.70083	6	2.1086	-9.22592	6	11.3804	-3.51725	4
TTACTCGAAGACTC	Monocyte	-7.81943	4.37608	6	-9.66745	-5.1608	6	10.0324	10.8487	3	-4.4342	8.43735	4	10.0324	10.8487	5	-4.4342	8.43735	6	4.53363	-2.98744	6	-1.16976	-4.4858	6	10.1899	-3.74556	6	15.8925	0.385677	4
TTACTCGACCTTGC	Monocyte	-9.5074	4.7869	6	-8.79899	-5.22208	6	10.8839	10.7169	3	-2.95568	8.64155	4	10.8839	10.7169	5	-2.95568	8.64155	6	3.68637	-2.22543	6	-1.38723	-4.21358	6	4.36753	-7.86937	6	14.842	2.45382	4
TTACTCGACGTACA	Monocyte	-9.19876	2.20816	6	-9.25631	-2.09872	6	12.3723	10.6935	3	-3.46763	6.63247	4	12.3723	10.6935	5	-3.46763	6.63247	6	3.56485	-4.04919	6	-2.89896	-4.65439	6	8.2839	-6.90567	6	15.1751	1.42797	4
TTAGAATGACTTTC	Monocyte	-7.14436	6.81933	6	-9.43409	-7.47333	6	9.19052	10.8249	3	-3.72937	9.99711	4	9.19052	10.8249	5	-3.72937	9.99711	6	2.39887	-3.90676	6	-0.167206	-4.19239	6	2.16695	-12.2152	6	12.5051	0.453213	4
TTAGAATGCGTGAT	Monocyte	-7.59542	7.41366	6	-9.4839	-7.94251	6	10.0884	11.0124	3	-2.62288	9.26703	4	10.0884	11.0124	5	-2.62288	9.26703	6	3.08032	-2.01932	6	-1.31017	-5.19877	6	6.66088	-3.71975	6	14.7154	-0.0862265	4
TTAGAATGCTATTC	Monocyte	-9.16824	3.05242	6	-9.42237	-3.05641	6	11.8209	10.8395	3	-3.69001	6.94718	4	11.8209	10.8395	5	-3.69001	6.94718	6	4.41486	-3.12817	6	-1.73508	-4.47494	6	3.99992	-8.97089	6	14.4993	3.33241	4
TTAGGGACCGCAAT	Monocyte	-7.69493	5.78376	6	-10.1963	-5.75176	6	10.0257	11.5531	3	-2.62949	8.9041	4	10.0257	11.5531	5	-2.62949	8.9041	6	2.58544	-3.55671	6	-2.24203	-2.45638	6	7.96537	-6.72534	6	13.4204	3.21301	4
TTAGGGTGCGGAGA	Monocyte	-7.52903	6.89281	6	-9.25175	-6.51521	6	10.464	12.0871	3	-2.63265	9.53783	4	10.464	12.0871	5	-2.63265	9.53783	6	1.87444	-3.38913	6	-0.201957	-2.67449	6	5.80863	-4.70081	6	13.9982	2.86805	4
TTAGGGTGTGTGAC	Monocyte	-9.50636	1.24322	6	-9.13059	-1.65425	6	13.2712	10.5376	3	-4.09004	5.97119	4	13.2712	10.5376	5	-4.09004	5.97119	6	3.80278	-5.58353	6	-3.46248	-4.70686	6	3.96911	-9.95245	6	11.849	1.09568	4
TTAGTCACATAAGG	Monocyte	-7.35848	5.66439	6	-9.82705	-6.63137	6	9.42679	10.3052	3	-4.33476	8.73981	4	9.42679	10.3052	5	-4.33476	8.73981	6	4.88235	-3.70636	6	-2.4554	-3.54202	6	10.6767	-2.58877	6	14.7474	2.83811	4
TTAGTCACGAGGAC	Monocyte	-8.76376	6.12543	6	-8.66912	-5.96674	6	10.2014	11.5593	3	-2.57826	8.48543	4	10.2014	11.5593	5	-2.57826	8.48543	6	1.92155	-3.97874	6	-2.68991	-2.68127	6	1.37778	-9.44611	6	11.026	-5.03574	4
TTAGTCTGTTATCC	Monocyte	-9.05237	3.84213	6	-8.91394	-4.19526	6	11.43	10.3895	3	-3.11983	6.97153	4	11.43	10.3895	5	-3.11983	6.97153	6	2.31026	-3.84566	6	-2.78847	-3.278	6	2.05744	-11.2349	6	11.8231	-2.57633	4
TTAGTCTGTTCTCA	Monocyte	-9.43532	1.66125	6	-9.02532	-2.39795	6	12.6829	10.5377	3	-3.29478	6.51316	4	12.6829	10.5377	5	-3.29478	6.51316	6	3.33099	-4.48073	6	-3.38963	-4.47084	6	5.46893	-9.41956	6	14.4619	3.30304	4
TTATGAGAAAAACG	Monocyte	-9.48852	3.10692	6	-8.916	-2.89636	6	12.1029	11.0053	3	-3.26939	6.87469	4	12.1029	11.0053	5	-3.26939	6.87469	6	3.28437	-4.4885	6	-3.20815	-4.11166	6	5.45996	-8.41643	6	11.17	2.38941	4
TTATGAGAAGGTCT	Monocyte	-8.41661	4.04175	6	-9.91077	-4.7838	6	10.9136	9.70911	3	-4.27238	7.93455	4	10.9136	9.70911	5	-4.27238	7.93455	6	2.15666	-3.99914	6	-0.746241	-3.4604	6	4.60968	-7.66038	6	12.2635	-0.420644	4
TTATGAGACGTGAT	Monocyte	-9.50102	1.06973	6	-9.00893	-1.50686	6	13.0571	10.5845	3	-3.75506	5.98789	4	13.0571	10.5845	5	-3.75506	5.98789	6	3.89903	-5.52401	6	-3.67079	-4.88704	6	6.26403	-9.23147	6	16.9335	0.564111	4
TTATGAGAGACGAG	Monocyte	-7.90879	3.81419	6	-9.8409	-3.73979	6	11.0134	10.4478	3	-3.18018	7.82244	4	11.0134	10.4478	5	-3.18018	7.82244	6	3.41221	-4.71014	6	-2.50025	-4.94649	6	11.637	-2.89809	6	15.2477	-3.16688	4
TTATGAGAGAGGAC	Monocyte	-8.18466	6.12811	6	-9.67454	-6.46313	6	10.5375	10.8818	3	-2.59398	9.23995	4	10.5375	10.8818	5	-2.59398	9.23995	6	3.56177	-2.07554	6	-2.09784	-3.3384	6	2.18418	-8.21575	6	11.9433	-2.96506	4
TTATGAGAGCCATA	Monocyte	-8.51078	6.52723	6	-9.30374	-7.0899	6	9.93134	11.1971	3	-3.69345	8.82927	4	9.93134	11.1971	5	-3.69345	8.82927	6	2.46807	-3.76003	6	-0.936097	-4.028	6	8.69443	-7.30961	6	14.3242	3.01939	4
TTATGCACTGCTCC	Monocyte	-8.54431	3.37237	6	-9.85154	-3.73888	6	11.4961	10.3647	3	-4.46957	8.12924	4	11.4961	10.3647	5	-4.46957	8.12924	6	3.26644	-3.62742	6	-1.75791	-3.0719	6	2.95444	-7.71153	6	10.4541	-0.595554	4
TTATGGCTCAACTG	Monocyte	-8.49606	4.94494	6	-9.49947	-4.97765	6	11.0808	11.3287	3	-3.16712	8.83965	4	11.0808	11.3287	5	-3.16712	8.83965	6	1.63933	-2.38463	6	-1.36948	-4.07806	6	11.9705	-4.32649	6	17.0424	-2.59232	4
TTATGGCTGGTCAT	Monocyte	-8.65014	6.14734	6	-8.87704	-6.50785	6	10.3406	11.7193	3	-3.70993	9.08957	4	10.3406	11.7193	5	-3.70993	9.08957	6	3.83703	-2.65815	6	-1.51694	-2.52245	6	8.40824	-6.75581	6	13.4641	3.68026	4
TTATTCCTTGCCTC	Monocyte	-8.30006	5.70396	6	-9.81482	-5.47925	6	10.093	10.3404	3	-3.9265	9.13087	4	10.093	10.3404	5	-3.9265	9.13087	6	4.76229	-3.50485	6	-1.85031	-3.53323	6	7.72036	-3.52345	6	16.0453	0.5038	4
TTCAAAGACTGTCC	Monocyte	-8.38362	4.69168	6	-9.45772	-5.34603	6	10.4827	11.2845	3	-3.6403	8.48786	4	10.4827	11.2845	5	-3.6403	8.48786	6	4.7397	-2.8971	6	-1.45232	-1.8539	6	12.1268	-1.89269	6	14.8105	-3.0537	4
TTCAAAGATGCTCC	Monocyte	-7.96045	5.4977	6	-9.06847	-6.48874	6	10.6711	11.2288	3	-2.84436	8.22382	4	10.6711	11.2288	5	-2.84436	8.22382	6	1.98912	-3.29577	6	-0.714667	-3.7316	6	3.12177	-6.48782	6	16.2207	1.48425	4
TTCAAGCTTGCCTC	Monocyte	-8.24929	4.52642	6	-9.47047	-4.99188	6	11.299	10.2143	3	-3.85942	7.82573	4	11.299	10.2143	5	-3.85942	7.82573	6	3.58028	-4.0052	6	-1.94153	-4.00055	6	2.95503	-10.7907	6	13.0917	1.47266	4
TTCAAGCTTTCGTT	Monocyte	-8.02552	7.54804	6	-8.90075	-7.68874	6	9.95539	11.533	3	-3.99294	9.66725	4	9.95539	11.533	5	-3.99294	9.66725	6	2.98083	-3.3053	6	-0.999851	-5.20405	6	7.99901	-3.069	6	16.4537	-3.54917	4
TTCACAACGGATCT	Monocyte	-7.2777	6.8713	6	-9.83197	-7.50442	6	9.75554	10.8895	3	-3.46214	9.89313	4	9.75554	10.8895	5	-3.46214	9.89313	6	2.68163	-3.11813	6	-0.636574	-3.18023	6	6.43166	-3.88079	6	11.6109	-0.535818	4
TTCACCCTACACAC	Monocyte	-9.46884	2.46278	6	-9.4031	-2.72365	6	12.2955	10.8429	3	-3.28703	6.82634	4	12.2955	10.8429	5	-3.28703	6.82634	6	3.47651	-4.337	6	-2.70698	-4.54361	6	13.7104	-2.14545	6	16.1241	-3.91364	4
TTCACCCTGAGGGT	Monocyte	-9.2088	2.7984	6	-9.48134	-2.62659	6	11.559	10.4502	3	-4.07198	7.23607	4	11.559	10.4502	5	-4.07198	7.23607	6	4.29785	-4.33655	6	-2.81712	-3.68152	6	12.505	-1.83707	6	16.6703	-0.345913	4
TTCAGACTTGCCCT	Monocyte	-8.90478	2.64752	6	-9.51179	-2.57226	6	11.964	10.3018	3	-4.24664	7.00094	4	11.964	10.3018	5	-4.24664	7.00094	6	4.29628	-3.44427	6	-2.55151	-4.84837	6	6.74818	-8.23802	6	13.566	3.41497	4
TTCAGTACCATTGG	Monocyte	-8.67056	6.10211	6	-9.46159	-6.40498	6	10.256	10.8016	3	-3.03161	9.25606	4	10.256	10.8016	5	-3.03161	9.25606	6	3.96881	-2.66743	6	-1.01297	-4.01464	6	2.64109	-7.26014	6	11.2069	0.362919	4
TTCAGTACGAGACG	Monocyte	-8.42291	7.03792	6	-9.06102	-6.6614	6	10.7209	11.3694	3	-3.31318	8.70946	4	10.7209	11.3694	5	-3.31318	8.70946	6	1.94663	-3.15055	6	-1.15935	-3.31088	6	10.7673	-1.76753	6	17.0226	-2.22856	4
TTCATGTGAGGGTG	Monocyte	-8.67337	4.36299	6	-8.72035	-5.31433	6	11.1568	10.6726	3	-3.43422	8.00122	4	11.1568	10.6726	5	-3.43422	8.00122	6	2.93793	-2.6619	6	-2.54026	-2.42809	6	11.0552	-5.047	6	15.6496	2.16973	4
TTCATTCTCCCACT	Monocyte	-9.12908	4.79755	6	-8.51144	-5.39097	6	11.3441	11.2318	3	-2.73161	7.77314	4	11.3441	11.2318	5	-2.73161	7.77314	6	1.96185	-2.79882	6	-1.86099	-4.61807	6	11.6327	-4.93801	6	12.2946	0.00754369	4
TTCATTCTTCTATC	Monocyte	-7.86882	6.21662	6	-9.13004	-6.59015	6	10.6118	10.797	3	-3.16557	8.97059	4	10.6118	10.797	5	-3.16557	8.97059	6	3.71183	-2.53368	6	-2.98881	-3.14912	6	4.20636	-7.55121	6	12.7095	2.41349	4
TTCCTAGACAACCA	Monocyte	-9.52907	3.14735	6	-8.70729	-3.68428	6	11.2526	10.3797	3	-3.30613	7.51178	4	11.2526	10.3797	5	-3.30613	7.51178	6	4.55665	-3.50597	6	-1.81039	-4.90271	6	6.97407	-6.90824	6	16.6155	1.36817	4
TTCCTAGACCGCTT	Monocyte	-8.65958	3.5108	6	-9.21589	-3.43287	6	11.7367	11.2394	3	-3.37646	7.49342	4	11.7367	11.2394	5	-3.37646	7.49342	6	4.18518	-4.37216	6	-1.37345	-4.69511	6	7.75294	-6.95559	6	15.7819	1.20388	4
TTCGAGGAGTGTAC	Monocyte	-8.58886	4.90301	6	-9.06642	-4.87431	6	10.0328	11.255	3	-2.57686	8.75723	4	10.0328	11.255	5	-2.57686	8.75723	6	2.13965	-1.9915	6	-0.498735	-4.62695	6	13.7005	-1.42152	6	16.6851	-3.15043	4
TTCGATTGAAACGA	Monocyte	-9.36121	2.61431	6	-9.20699	-2.44351	6	12.5929	10.859	3	-3.77653	6.81568	4	12.5929	10.859	5	-3.77653	6.81568	6	3.40431	-4.25805	6	-2.88882	-4.33555	6	11.3237	-5.03425	6	15.7047	1.82964	4
TTCTAGTGGCTCCT	Monocyte	-9.45459	1.77172	6	-9.26366	-2.12945	6	12.6528	10.5652	3	-3.89539	6.52687	4	12.6528	10.5652	5	-3.89539	6.52687	6	3.69062	-5.03138	6	-3.03084	-4.15508	6	4.76774	-7.36246	6	15.1679	0.11189	4
TTCTCAGAACTGGT	Monocyte	-8.43467	4.17195	6	-9.94549	-4.55137	6	11.3306	10.2574	3	-4.14695	8.25774	4	11.3306	10.2574	5	-4.14695	8.25774	6	4.48222	-3.95903	6	-0.642994	-4.55671	6	3.56853	-8.13311	6	10.5781	-0.213685	4
TTCTTACTCGTAGT	Monocyte	-8.33538	6.05722	6	-8.8639	-6.61469	6	9.46823	10.8952	3	-3.11292	9.68954	4	9.46823	10.8952	5	-3.11292	9.68954	6	3.62235	-3.1517	6	-2.10912	-2.64413	6	8.34378	-4.66759	6	12.039	-2.28643	4
TTCTTACTGACAAA	Monocyte	-8.86069	6.06959	6	-8.5266	-6.44522	6	10.2903	11.8819	3	-2.71127	8.11316	4	10.2903	11.8819	5	-2.71127	8.11316	6	3.37582	-4.32717	6	-1.46527	-2.64702	6	7.44586	-6.06418	6	16.6921	0.410096	4
TTCTTACTGTACAC	Monocyte	-8.88466	5.33331	6	-9.22435	-5.7713	6	10.6585	10.8947	3	-4.06731	9.0258	4	10.6585	10.8947	5	-4.06731	9.0258	6	2.86562	-1.21736	6	-0.96526	-4.09267	6	12.1563	-3.38623	6	14.4681	-3.15561	4
TTCTTACTTCAGAC	Monocyte	-8.22601	5.82703	6	-9.87634	-6.38725	6	12.049	11.0225	3	-4.25131	8.79162	4	12.049	11.0225	5	-4.25131	8.79162	6	1.91974	-3.09302	6	-0.744449	-3.06759	6	2.97867	-10.309	6	10.7341	-2.48867	4
TTGAACCTAGCTCA	Monocyte	-7.26602	6.33337	6	-9.53797	-6.86983	6	9.73925	11.1048	3	-2.91975	8.8268	4	9.73925	11.1048	5	-2.91975	8.8268	6	2.04659	-3.82863	6	-0.332809	-3.44402	6	4.76597	-8.34207	6	14.8844	3.081	4
TTGAACCTGCTCCT	Monocyte	-7.08418	7.05732	6	-9.49886	-7.86201	6	11.0982	11.7827	3	-2.888	9.60009	4	11.0982	11.7827	5	-2.888	9.60009	6	4.2051	-2.35862	6	-1.65476	-4.00052	6	5.55159	-6.37054	6	15.1488	-3.87619	4
TTGACACTCGAGTT	Monocyte	-8.32566	5.62371	6	-9.17675	-6.16144	6	10.4816	10.2699	3	-4.0996	8.84335	4	10.4816	10.2699	5	-4.0996	8.84335	6	3.60835	-2.2612	6	-1.02719	-4.46474	6	6.76051	-6.12398	6	14.9242	2.44405	4
TTGAGGACCATACG	Monocyte	-8.82502	3.92488	6	-9.74878	-3.87556	6	11.1976	10.9818	3	-4.14302	7.38344	4	11.1976	10.9818	5	-4.14302	7.38344	6	3.27396	-3.97539	6	-3.25826	-3.62227	6	3.01753	-9.91625	6	13.455	3.66874	4
TTGAGGTGTGACTG	Monocyte	-9.62403	2.85698	6	-8.91311	-3.35983	6	12.1918	10.6448	3	-3.19525	7.04407	4	12.1918	10.6448	5	-3.19525	7.04407	6	2.46731	-4.54231	6	-2.35937	-4.95282	6	2.7698	-10.878	6	11.0269	-3.37429	4
TTGATCTGTAAGGA	Monocyte	-7.04136	6.6987	6	-10.2591	-7.00168	6	9.66049	10.5093	3	-2.84762	9.06851	4	9.66049	10.5093	5	-2.84762	9.06851	6	2.77066	-3.53207	6	0.279181	-3.55027	6	5.57803	-7.15112	6	17.4663	0.197049	4
TTGCATTGCGATAC	Monocyte	-7.95507	6.49629	6	-9.30805	-6.8971	6	10.4906	11.2706	3	-3.50235	8.79304	4	10.4906	11.2706	5	-3.50235	8.79304	6	2.60398	-3.62503	6	-1.95061	-2.59066	6	7.67169	-5.80161	6	12.8107	3.55654	4
TTGCATTGGACGTT	Monocyte	-9.28982	3.73671	6	-8.67766	-4.42522	6	11.0015	11.3251	3	-3.11444	7.7832	4	11.0015	11.3251	5	-3.11444	7.7832	6	3.02751	-4.82279	6	-2.27706	-3.48152	6	6.37629	-8.88105	6	14.7768	-3.76755	4
TTGCTATGAGCAAA	Monocyte	-8.65386	5.3367	6	-9.40863	-5.858	6	10.9036	10.4185	3	-4.13319	8.3822	4	10.9036	10.4185	5	-4.13319	8.3822	6	3.35923	-3.96518	6	-2.05757	-3.58665	6	4.69951	-7.1528	6	10.8919	-0.634519	4
TTGGAGACTCGTGA	Monocyte	4.02044	9.23382	3	0.238638	-10.4128	4	0.2299	-3.34815	2	9.18484	15.8674	5	0.2299	-3.34815	3	9.18484	15.8674	3	12.8128	1.00313	3	10.6515	7.9319	4	-10.4644	-0.711261	5	15.3638	15.3823	5
TTGGAGTGAGGTCT	Monocyte	-7.05472	6.45769	6	-9.89194	-7.67459	6	9.64196	10.8936	3	-3.42352	8.80304	4	9.64196	10.8936	5	-3.42352	8.80304	6	2.2998	-2.06326	6	0.0273286	-3.89792	6	7.02014	-5.29295	6	12.8001	3.47384	4
TTGGAGTGGAATCC	Monocyte	-7.92868	5.93084	6	-8.79104	-6.17744	6	10.4585	11.0033	3	-3.91863	9.62425	4	10.4585	11.0033	5	-3.91863	9.62425	6	2.20367	-3.63284	6	-1.66414	-2.78441	6	12.4013	-1.84112	6	17.0304	-0.134645	4
TTGGGAACCTACCC	Monocyte	-7.99694	6.82771	6	-9.41948	-6.3283	6	10.9896	11.083	3	-3.89252	8.63194	4	10.9896	11.083	5	-3.89252	8.63194	6	2.63966	-3.23753	6	-1.44115	-3.3755	6	10.5541	-5.57981	6	15.734	-0.376951	4
TTGGGAACCTCATT	Monocyte	-8.16212	5.52584	6	-9.55405	-6.35152	6	11.0311	11.3993	3	-2.79055	8.82964	4	11.0311	11.3993	5	-2.79055	8.82964	6	3.18894	-4.01754	6	-2.30788	-3.43494	6	4.44242	-9.1862	6	12.4756	0.867187	4
TTGGGAACGTTTGG	Monocyte	-9.19493	5.1396	6	-9.08345	-5.22778	6	10.9432	11.02	3	-3.20172	8.21166	4	10.9432	11.02	5	-3.20172	8.21166	6	3.13218	-2.61273	6	-1.6884	-3.19525	6	7.14821	-5.67047	6	16.9884	-2.45916	4
TTGGTACTGGGATG	Monocyte	-8.52824	4.78476	6	-9.52954	-5.34884	6	10.6968	10.6409	3	-3.65538	8.28832	4	10.6968	10.6409	5	-3.65538	8.28832	6	3.16348	-1.99285	6	-1.87782	-3.60435	6	4.12867	-7.53835	6	14.8148	2.91183	4
TTGTACACAACCAC	Monocyte	-7.14371	6.91359	6	-9.65858	-7.78184	6	10.1309	10.4434	3	-2.76455	9.576	4	10.1309	10.4434	5	-2.76455	9.576	6	3.66971	-2.21841	6	-0.71481	-3.23068	6	13.3761	-1.11519	6	15.326	-2.63668	4
TTGTAGCTCCTCCA	Monocyte	-9.2767	3.59242	6	-8.76014	-4.23993	6	11.4517	11.582	3	-2.72171	7.75393	4	11.4517	11.582	5	-2.72171	7.75393	6	2.61714	-1.5963	6	-2.43663	-2.92003	6	14.2856	-1.62309	6	14.1252	-3.78737	4
TTGTAGCTCGTAAC	Monocyte	-9.21321	3.30228	6	-9.00023	-3.51398	6	10.981	10.3707	3	-3.32278	7.62765	4	10.981	10.3707	5	-3.32278	7.62765	6	2.90872	-4.28383	6	-1.15291	-4.84343	6	8.97376	-5.15708	6	11.6234	3.33756	4
TTGTAGCTTCCCGT	Monocyte	-9.22888	5.11227	6	-9.525	-5.20731	6	11.1526	10.4703	3	-2.73509	8.14666	4	11.1526	10.4703	5	-2.73509	8.14666	6	2.66251	-3.03978	6	-0.98573	-3.80796	6	4.0995	-5.38506	6	14.8854	1.94005	4
TTTAGAGAATCAGC	Monocyte	-8.71249	4.40588	6	-9.38875	-4.67098	6	10.6835	10.8045	3	-4.22847	8.20877	4	10.6835	10.8045	5	-4.22847	8.20877	6	2.12721	-3.54255	6	-0.324011	-4.05734	6	2.99227	-8.93145	6	11.1293	-5.4232	4
TTTAGAGACTCATT	Monocyte	-8.29797	6.36561	6	-9.40638	-6.87495	6	9.99022	11.3232	3	-2.57052	8.78272	4	9.99022	11.3232	5	-2.57052	8.78272	6	1.77902	-2.9143	6	-0.0897379	-3.94149	6	9.40875	-4.11135	6	16.996	-2.76304	4
TTTAGCTGACTAGC	Monocyte	-8.11827	5.32272	6	-9.6216	-6.0049	6	9.95222	10.7045	3	-3.9839	8.66224	4	9.95222	10.7045	5	-3.9839	8.66224	6	2.57042	-2.14065	6	-0.974444	-2.0878	6	9.07513	-6.67032	6	15.7687	-0.580627	4
TTTAGCTGTCTCAT	Monocyte	-8.49949	4.97545	6	-9.31785	-6.0289	6	11.1278	11.062	3	-2.50649	8.65119	4	11.1278	11.062	5	-2.50649	8.65119	6	1.67363	-2.88124	6	-1.69	-2.75302	6	1.48547	-9.66012	6	11.1502	-5.11907	4
TTTATCCTTAAGCC	Monocyte	-9.25296	2.08477	6	-9.19299	-2.19904	6	12.5641	10.7247	3	-3.66901	6.55565	4	12.5641	10.7247	5	-3.66901	6.55565	6	3.47531	-4.96873	6	-2.63194	-4.71656	6	7.45998	-8.45349	6	12.2907	2.46061	4
TTTCACGAGCCAAT	Monocyte	-7.8765	4.62589	6	-9.03628	-5.16672	6	10.8968	11.8926	3	-2.42573	8.19282	4	10.8968	11.8926	5	-2.42573	8.19282	6	2.11335	-2.40983	6	-2.34999	-3.94531	6	12.8663	-1.759	6	16.1	-3.90156	4
TTTCACGAGGCGAA	Monocyte	-7.55577	4.71528	6	-9.9773	-4.83067	6	10.5005	10.2128	3	-4.03705	8.28747	4	10.5005	10.2128	5	-4.03705	8.28747	6	3.94768	-3.76385	6	-2.62269	-4.34887	6	9.79121	-6.48453	6	17.3695	0.197032	4
TTTCAGTGCCATAG	Monocyte	-8.53621	4.05523	6	-9.87565	-4.03787	6	12.0318	11.2131	3	-3.76448	7.20876	4	12.0318	11.2131	5	-3.76448	7.20876	6	2.03505	-2.22824	6	-1.73039	-2.93809	6	10.2709	-4.59755	6	12.1756	2.28401	4
TTTCAGTGTCCTGC	Monocyte	-9.39482	5.05945	6	-8.73723	-6.06403	6	10.6895	11.5645	3	-2.6748	9.67928	4	10.6895	11.5645	5	-2.6748	9.67928	6	3.8963	-3.71301	6	-1.4307	-2.41054	6	1.73712	-9.06895	6	11.5545	-0.567043	4
TTTCAGTGTGTGCA	Monocyte	-8.8255	3.1758	6	-9.05251	-3.97746	6	11.2766	10.5984	3	-4.05213	7.40997	4	11.2766	10.5984	5	-4.05213	7.40997	6	2.09035	-4.26102	6	-1.34756	-4.3882	6	11.7602	-4.12677	6	16.3533	-2.61311	4
TTTCCAGATTGCGA	Monocyte	-9.12452	2.85926	6	-9.59585	-2.82169	6	12.0217	10.8125	3	-3.08985	7.19014	4	12.0217	10.8125	5	-3.08985	7.19014	6	3.09581	-4.21299	6	-3.24852	-4.13974	6	8.46946	-7.07786	6	11.3456	2.73842	4
TTTCGAACACAGCT	Monocyte	-8.55702	5.62223	6	-9.49406	-5.69911	6	11.2278	11.4096	3	-2.74529	8.00922	4	11.2278	11.4096	5	-2.74529	8.00922	6	2.41328	-3.86853	6	-2.32002	-3.95318	6	2.31461	-9.02887	6	10.8359	-3.13062	4
TTTCGAACGCTAAC	Monocyte	-8.98489	4.70803	6	-9.50305	-6.005	6	10.7325	10.8219	3	-2.66855	8.40007	4	10.7325	10.8219	5	-2.66855	8.40007	6	2.71022	-3.46893	6	-0.293458	-3.75282	6	9.04189	-4.44604	6	16.1297	-1.22343	4
TTTGACTGAGTAGA	Monocyte	-9.27113	2.02908	6	-9.2699	-2.0015	6	12.8508	10.6951	3	-4.0453	6.21235	4	12.8508	10.6951	5	-4.0453	6.21235	6	3.86348	-4.53385	6	-2.99586	-5.04719	6	11.0298	-5.74206	6	15.7669	-1.08567	4
TTTGCATGTCACCC	Monocyte	-9.06465	4.52227	6	-9.33764	-4.18801	6	11.0496	11.2805	3	-2.99936	8.12536	4	11.0496	11.2805	5	-2.99936	8.12536	6	2.88405	-2.27351	6	-0.747246	-4.27349	6	8.53354	-5.06584	6	15.6477	-3.91435	4
AAACATTGGTGCAT	B	-9.37124	-5.16543	4	-6.41634	9.1631	5	11.5594	0.231584	4	4.31743	-4.66342	3	11.5594	0.231584	4	4.31743	-4.66342	4	-1.63821	10.6415	4	-2.32013	4.50335	5	12.0852	3.56596	3	-1.25074	-4.26278	3
AAACCGTGACGGTT	B	-8.83537	-5.43153	4	-7.82515	10.5638	5	10.1015	0.0844844	4	4.30031	-4.99195	3	10.1015	0.0844844	4	4.30031	-4.99195	4	-1.61338	10.4239	4	-2.757	5.90458	5	13.6872	1.67081	3	-1.41275	-6.22906	3
AAACCGTGTGCATG	B	-9.73754	-5.49098	4	-6.34897	9.10603	5	10.9761	-0.0228542	4	4.68963	-3.47986	3	10.9761	-0.0228542	4	4.68963	-3.47986	4	-1.03719	8.97306	4	-1.09435	4.3756	5	10.2711	12.3876	3	-3.04925	-3.79675	3
AAACGCTGATCTTC	B	-8.44924	-2.73458	4	-8.15685	8.39188	5	9.99895	0.743227	4	3.59685	-4.19966	3	9.99895	0.743227	4	3.59685	-4.19966	4	-2.51042	9.05438	4	-3.40527	5.92514	5	9.84594	9.43238	3	-3.63915	-2.13693	3
AAACGGCTGCATAC	B	-8.39009	-4.28379	4	-7.9629	8.65828	5	10.462	0.340216	4	3.90403	-4.63013	3	10.462	0.340216	4	3.90403	-4.63013	4	-2.37629	10.2224	4	-2.55846	6.70542	5	10.3845	16.8295	3	-5.37049	2.45179	3
AAACGGCTGTTACG	B	-10.3824	-6.25632	4	-6.63204	10.4539	5	12.6957	-0.872279	4	5.63559	-2.90899	3	12.6957	-0.872279	4	5.63559	-2.90899	4	0.338574	9.39502	4	-1.54483	4.26207	5	9.91828	19.9734	3	-7.25291	-5.20669	3
AAAGACGACCTTAT	B	-9.03931	-1.98246	4	-8.05613	7.01067	5	11.3365	1.21068	4	2.96622	-3.43624	3	11.3365	1.21068	4	2.96622	-3.43624	4	0.138743	7.96299	4	-3.51157	5.1544	5	15.0518	10.1696	3	-5.52776	1.60413	3
AAAGACGAGTGCTA	B	-9.35864	-5.09193	4	-7.33486	9.91569	5	10.4851	0.535247	4	4.91776	-4.99332	3	10.4851	0.535247	4	4.91776	-4.99332	4	-1.84849	10.1358	4	-2.00153	4.33973	5	11.0615	7.64096	3	-4.36744	2.50616	3
AAAGAGACGAACTC	B	-9.65158	-4.54019	4	-6.79986	8.59272	5	11.7677	1.05882	4	4.23	-3.02517	3	11.7677	1.05882	4	4.23	-3.02517	4	-0.627339	7.39728	4	-2.82001	5.01157	5	11.8055	16.1353	3	-9.01681	0.231832	3
AAAGATCTTGATGC	B	-8.35729	-3.92366	4	-8.00241	9.2826	5	10.8061	0.618592	4	3.68084	-3.39049	3	10.8061	0.618592	4	3.68084	-3.39049	4	-1.61211	8.5992	4	-1.82177	4.34622	5	9.78086	14.7292	3	-3.85699	-1.81447	3
AAAGTTTGTCCTAT	B	-9.86059	-4.35551	4	-6.12562	9.21035	5	12.0412	0.228546	4	5.20232	-2.84876	3	12.0412	0.228546	4	5.20232	-2.84876	4	-0.303059	9.70454	4	-1.93482	4.34163	5	10.8359	10.8445	3	-5.32877	1.81537	3
AAATCAACACACTG	B	-10.7843	-5.75589	4	-5.6687	10.074	5	11.8575	-1.3982	4	5.92729	-2.78827	3	11.8575	-1.3982	4	5.92729	-2.78827	4	-0.0169377	8.98535	4	-1.56452	4.62954	5	17.2475	10.8749	3	-8.57144	-1.08393	3
AAATCAACATGTCG	B	-10.1534	-6.05221	4	-6.04951	9.98776	5	10.938	-1.02938	4	4.25388	-4.64849	3	10.938	-1.02938	4	4.25388	-4.64849	4	0.392881	10.4137	4	-1.82142	4.30783	5	9.55072	10.5624	3	-3.12906	-3.5085	3
AAATCAACCCAATG	B	-8.3218	-3.93339	4	-8.33046	8.85724	5	10.5071	1.76108	4	2.86432	-3.8621	3	10.5071	1.76108	4	2.86432	-3.8621	4	-1.8583	9.60389	4	-2.9943	5.05067	5	10.7825	7.42214	3	-3.34951	-3.01234	3
AAATCATGCCGCTT	B	-9.99991	-6.93608	4	-6.20434	11.5742	5	11.0701	-1.30761	4	5.57341	-3.91062	3	11.0701	-1.30761	4	5.57341	-3.91062	4	-0.0629337	9.78766	4	-0.0855624	6.12779	5	10.5444	7.08165	3	-1.07126	-3.84659	3
AAATCATGCGTTGA	B	-9.01793	-5.76141	4	-7.26764	10.5165	5	10.3538	0.448708	4	4.10444	-4.18213	3	10.3538	0.448708	4	4.10444	-4.18213	4	-1.62944	9.77451	4	-1.82804	7.14231	5	15.703	10.1861	3	-4.05274	1.34584	3
AAATGGGAGATAAG	B	-8.93864	-4.18784	4	-7.99946	9.02774	5	11.5736	0.971673	4	4.19968	-3.64993	3	11.5736	0.971673	4	4.19968	-3.64993	4	0.191556	8.98188	4	-1.81267	5.21609	5	9.64078	9.57754	3	-2.38622	-0.397257	3
AAATGTTGATTCTC	B	-10.5103	-5.93109	4	-6.1205	9.71368	5	10.4362	-0.407841	4	5.20811	-4.84118	3	10.4362	-0.407841	4	5.20811	-4.84118	4	0.343507	8.98372	4	-1.59303	5.07383	5	11.1743	13.3261	3	-3.11828	-3.36936	3
AAATTCGAATTCCT	B	-10.2697	-6.37874	4	-5.53702	10.623	5	11.0845	-1.62897	4	5.81583	-3.65903	3	11.0845	-1.62897	4	5.81583	-3.65903	4	-0.0459866	10.183	4	-0.949418	6.2163	5	13.1455	12.2855	3	-9.18861	-0.525806	3
AAATTGACAAGGTA	B	-10.5748	-5.62945	4	-5.50175	9.30516	5	11.2424	-0.675466	4	5.78841	-3.46562	3	11.2424	-0.675466	4	5.78841	-3.46562	4	0.526846	8.66892	4	-2.38258	4.50872	5	10.4498	5.42747	3	-4.8376	2.12509	3
AACAATACCTACGA	B	-9.46975	-4.67366	4	-7.99736	10.0961	5	10.8883	0.256803	4	4.15942	-4.07859	3	10.8883	0.256803	4	4.15942	-4.07859	4	-0.834522	10.077	4	-2.87053	5.65012	5	15.5762	5.53671	3	-1.99788	-2.70424	3
AACACTCTCTGAAC	B	-11.048	-4.58855	4	-5.98634	8.55384	5	12.1852	-0.988131	4	5.23131	-2.83219	3	12.1852	-0.988131	4	5.23131	-2.83219	4	0.419856	9.17001	4	-1.80373	4.96065	5	6.35068	18.4917	3	-8.32935	-1.76938	3
AACACTCTTGACTG	B	-9.65427	-6.79946	4	-6.27113	11.4885	5	10.8656	-1.35595	4	5.7562	-4.59897	3	10.8656	-1.35595	4	5.7562	-4.59897	4	-0.175793	7.78702	4	-1.77232	5.46733	5	10.258	11.0074	3	-6.42977	1.79754	3
AACAGAGAACGCTA	B	-8.52285	-4.82604	4	-7.57852	10.4032	5	9.85653	0.263489	4	4.05204	-4.2854	3	9.85653	0.263489	4	4.05204	-4.2854	4	-2.09122	9.91283	4	-1.21677	4.33775	5	13.1464	12.2848	3	-4.13722	2.32252	3
AACAGCACGAATGA	B	-9.21643	-3.0356	4	-7.30014	7.98508	5	10.4537	0.860123	4	4.04676	-3.03355	3	10.4537	0.860123	4	4.04676	-3.03355	4	-0.375095	8.63395	4	-1.41468	4.70786	5	14.2558	9.94243	3	-4.06719	0.0491169	3
AACAGCACTGCAGT	B	-11.0646	-5.3795	4	-6.72808	10.6219	5	11.3613	-1.34941	4	5.53641	-3.35431	3	11.3613	-1.34941	4	5.53641	-3.35431	4	-0.106655	8.66559	4	-0.532086	6.1779	5	10.693	5.41006	3	-5.90988	2.95628	3
AACAGCACTTTGCT	B	-9.91057	-6.66322	4	-6.30151	11.3145	5	12.2412	-0.364959	4	5.07538	-3.87097	3	12.2412	-0.364959	4	5.07538	-3.87097	4	-2.17132	9.7821	4	-1.63666	6.98462	5	13.1724	1.92548	3	-5.69403	3.23006	3
AACATATGATGCTG	B	-9.5001	-6.35418	4	-7.30229	11.1341	5	11.6396	-1.58469	4	4.93192	-3.38955	3	11.6396	-1.58469	4	4.93192	-3.38955	4	-0.549987	10.2541	4	-2.8324	4.69426	5	12.108	9.43782	3	-6.3889	2.7519	3
AACATTGATGCTTT	B	-9.39661	-0.972061	4	-8.16062	5.72287	5	12.0221	2.51147	4	2.51228	-1.47675	3	12.0221	2.51147	4	2.51228	-1.47675	4	-2.5121	7.04532	4	-3.89	2.87156	5	9.30442	13.1827	3	-7.36687	2.82329	3
[truncated: 11,739 more rows]

## Sheet: Figure_S7c,d,e
Cell_Barcode	True_Label	scMINER									Seurat
		UMAP_1	UMAP_2	Cluster_Label							UMAP_1	UMAP_2	Cluster_Label
[truncated: 13,606 more rows]
