# Supplementary material for: scMINER: a mutual information-based framework for clustering and hidden driver inference from single-cell transcriptomics data
Source: Nat Commun. 2025 May 8;16:4305. doi: 10.1038/s41467-025-59620-6 (PMC12062461; doi:10.1038/s41467-025-59620-6)
Supplement: Supplementary file 4 — Source Data [file 41467_2025_59620_MOESM4_ESM.zip › SourceData/Source_Data_Figure_S8.xlsx]

## Sheet: Figure_S8a
True Positive Edges (left panels)					Early Precision Ratio (middle panels)					ROC (right panels)													AUPRC ratio
# Top_Ranked_Edges	# True_Postive_Edges	Method	Dataset		# Top_Ranked_Edges	Early_Precision_Ratio	Method	Dataset		Tpex			Tex			Tregs Spleen			Tregs VAT				TF	Dataset	scMINER	GENIE3	GRNBoost2	PIDC
										1-Specificity	Sensitivity	Method	1-Specificity	Sensitivity	Method	1-Specificity	Sensitivity	Method	1-Specificity	Sensitivity	Method
1	0	scMINER	Tpex		1	NA	scMINER	Tpex		1	1	scMINER	1	1	scMINER	1	1	scMINER	1	1	scMINER		Ar	Tpex	0.541651	0.555493	1.37099	0.229636
101	4	scMINER	Tpex		101	0.8	scMINER	Tpex		0.999983	1	scMINER	0.999981	1	scMINER	0.999985	1	scMINER	0.999987	1	scMINER		Arid3a	Tpex	0.243467	0.243041	0.647216	1.10133
201	10	scMINER	Tpex		201	1	scMINER	Tpex		0.999965	1	scMINER	0.999961	1	scMINER	0.99997	1	scMINER	0.999973	1	scMINER		Arid3b	Tpex	0.259753	0.693781	0.20919	0.509844
301	17	scMINER	Tpex		301	1.30769	scMINER	Tpex		0.999948	1	scMINER	0.999942	1	scMINER	0.999955	1	scMINER	0.99996	1	scMINER		Arnt	Tpex	3.61211	0.531126	3.61239	0.866176
401	23	scMINER	Tpex		401	1.76923	scMINER	Tpex		0.999931	1	scMINER	0.999922	1	scMINER	0.99994	1	scMINER	0.999946	1	scMINER		Arntl	Tpex	0.393361	0.258545	0.287309	0.731198
501	30	scMINER	Tpex		501	1.57895	scMINER	Tpex		0.999914	1	scMINER	0.999903	1	scMINER	0.999925	1	scMINER	0.999946	0.999846	scMINER		Atf1	Tpex	1.09055	0.222944	0.590897	0.454877
601	38	scMINER	Tpex		601	1.58333	scMINER	Tpex		0.999896	1	scMINER	0.999883	1	scMINER	0.99991	1	scMINER	0.999933	0.999846	scMINER		Atf2	Tpex	2.40307	1.45103	1.2781	0.691592
701	46	scMINER	Tpex		701	1.76923	scMINER	Tpex		0.999879	1	scMINER	0.999864	1	scMINER	0.999895	1	scMINER	0.99992	0.999846	scMINER		Atf3	Tpex	0.695703	2.32371	4.3691	1.18922
801	55	scMINER	Tpex		801	1.77419	scMINER	Tpex		0.999862	1	scMINER	0.999845	1	scMINER	0.99988	1	scMINER	0.999906	0.999846	scMINER		Atf4	Tpex	0.953688	0.460293	0.653106	0.635123
901	64	scMINER	Tpex		901	1.88235	scMINER	Tpex		0.999845	1	scMINER	0.999825	1	scMINER	0.999865	1	scMINER	0.999893	0.999846	scMINER		Bach1	Tpex	2.1332	0.785374	0.882328	0.439529
1001	68	scMINER	Tpex		1001	1.83784	scMINER	Tpex		0.999827	1	scMINER	0.999806	1	scMINER	0.99985	1	scMINER	0.99988	0.999846	scMINER		Bach2	Tpex	1.4016	1.41548	1.00698	0.365864
1101	79	scMINER	Tpex		1101	1.88095	scMINER	Tpex		0.99981	1	scMINER	0.999786	1	scMINER	0.99985	0.999872	scMINER	0.999866	0.999846	scMINER		Batf	Tpex	1.69472	0.844434	1.08896	1.35654
1201	83	scMINER	Tpex		1201	1.80435	scMINER	Tpex		0.999793	1	scMINER	0.999767	1	scMINER	0.999835	0.999872	scMINER	0.999866	0.999691	scMINER		Batf3	Tpex	0.253457	0.243998	0.398973	0.276222
1301	92	scMINER	Tpex		1301	1.76923	scMINER	Tpex		0.999775	1	scMINER	0.999747	1	scMINER	0.99982	0.999872	scMINER	0.999853	0.999691	scMINER		Bcl6	Tpex	0.171453	0.298577	0.182193	0.309156
1401	105	scMINER	Tpex		1401	1.81034	scMINER	Tpex		0.999758	1	scMINER	0.999728	1	scMINER	0.999806	0.999872	scMINER	0.999839	0.999691	scMINER		Bhlha15	Tpex	1.26017	0.942792	0.716646	0.552044
1501	116	scMINER	Tpex		1501	1.93333	scMINER	Tpex		0.999741	1	scMINER	0.999708	1	scMINER	0.999791	0.999872	scMINER	0.999826	0.999691	scMINER		Bhlhe40	Tpex	1.52574	0.494721	0.453424	0.919003
1601	130	scMINER	Tpex		1601	2.06349	scMINER	Tpex		0.999724	1	scMINER	0.999689	1	scMINER	0.999776	0.999872	scMINER	0.999813	0.999691	scMINER		Cebpb	Tpex	5.18583	0.608375	0.415445	0.514171
1701	143	scMINER	Tpex		1701	2.10294	scMINER	Tpex		0.999706	1	scMINER	0.99967	1	scMINER	0.999761	0.999872	scMINER	0.999799	0.999691	scMINER		Cebpg	Tpex	1.6487	0.134203	0.994175	0.387816
1801	153	scMINER	Tpex		1801	2.06757	scMINER	Tpex		0.999689	1	scMINER	0.99965	1	scMINER	0.999746	0.999872	scMINER	0.999786	0.999691	scMINER		Creb1	Tpex	2.92505	0.518186	1.29951	1.17464
1901	161	scMINER	Tpex		1901	2.0641	scMINER	Tpex		0.999672	1	scMINER	0.999631	1	scMINER	0.999731	0.999872	scMINER	0.999772	0.999691	scMINER		Creb3	Tpex	1.44963	1.20578	4.52965	0.873628
2001	167	scMINER	Tpex		2001	2.01205	scMINER	Tpex		0.999654	1	scMINER	0.999611	1	scMINER	0.999716	0.999872	scMINER	0.999759	0.999691	scMINER		Creb3l1	Tpex	0.116295	0.453445	0.676053	0.643446
2101	172	scMINER	Tpex		2101	1.95455	scMINER	Tpex		0.999637	1	scMINER	0.999592	1	scMINER	0.999701	0.999872	scMINER	0.999746	0.999691	scMINER		Creb3l2	Tpex	0.214523	6.53866	0.423991	0.907836
2201	181	scMINER	Tpex		2201	2.01111	scMINER	Tpex		0.99962	1	scMINER	0.999572	1	scMINER	0.999686	0.999872	scMINER	0.999732	0.999691	scMINER		Crem	Tpex	0.353764	0.053152	0.259038	0.117874
2301	188	scMINER	Tpex		2301	2	scMINER	Tpex		0.999603	1	scMINER	0.999553	1	scMINER	0.999671	0.999872	scMINER	0.999719	0.999691	scMINER		Ctcf	Tpex	0.911127	0.749626	1.68858	1.77431
2401	193	scMINER	Tpex		2401	1.94949	scMINER	Tpex		0.999585	1	scMINER	0.999534	1	scMINER	0.999656	0.999872	scMINER	0.999706	0.999691	scMINER		Ctcfl	Tpex	0.960448	1.16139	1.73131	1.46371
2501	203	scMINER	Tpex		2501	1.8972	scMINER	Tpex		0.999568	1	scMINER	0.999514	1	scMINER	0.999641	0.999872	scMINER	0.999692	0.999691	scMINER		Dbp	Tpex	7.53651	4.20074	2.12723	2.47826
2601	217	scMINER	Tpex		2601	1.97273	scMINER	Tpex		0.999551	1	scMINER	0.999495	1	scMINER	0.999626	0.999872	scMINER	0.999679	0.999691	scMINER		E2f4	Tpex	0.731229	0.734824	0.0817238	0.171528
2701	221	scMINER	Tpex		2701	1.9386	scMINER	Tpex		0.999534	1	scMINER	0.999475	1	scMINER	0.999611	0.999872	scMINER	0.999665	0.999691	scMINER		E2f6	Tpex	1.18754	0.251631	0.390018	0.271611
2801	231	scMINER	Tpex		2801	1.95763	scMINER	Tpex		0.999516	1	scMINER	0.999456	1	scMINER	0.999596	0.999872	scMINER	0.999652	0.999691	scMINER		E2f7	Tpex	1.68788	2.04985	1.71855	3.98021
2901	243	scMINER	Tpex		2901	1.97561	scMINER	Tpex		0.999499	1	scMINER	0.999436	1	scMINER	0.999596	0.999744	scMINER	0.999639	0.999691	scMINER		E2f8	Tpex	6.19607	0.408211	1.00521	2.22779
3001	248	scMINER	Tpex		3001	1.96825	scMINER	Tpex		0.999482	1	scMINER	0.999417	1	scMINER	0.999581	0.999744	scMINER	0.999625	0.999691	scMINER		Ebf1	Tpex	1.74326	0.186036	1.26529	1.04915
3101	257	scMINER	Tpex		3101	2.02362	scMINER	Tpex		0.999464	1	scMINER	0.999397	1	scMINER	0.999566	0.999744	scMINER	0.999612	0.999691	scMINER		Egr1	Tpex	0.99267	0.199905	0.923342	0.242509
3201	262	scMINER	Tpex		3201	2.03101	scMINER	Tpex		0.999464	0.999665	scMINER	0.999378	1	scMINER	0.999551	0.999744	scMINER	0.999598	0.999691	scMINER		Egr2	Tpex	0.521174	0.208789	0.839628	0.233915
3301	272	scMINER	Tpex		3301	1.9854	scMINER	Tpex		0.999447	0.999665	scMINER	0.999359	1	scMINER	0.999536	0.999744	scMINER	0.999585	0.999691	scMINER		Egr4	Tpex	0.92629	0.998998	3.61693	0.674145
3401	278	scMINER	Tpex		3401	1.98571	scMINER	Tpex		0.99943	0.999665	scMINER	0.999339	1	scMINER	0.999521	0.999744	scMINER	0.999572	0.999691	scMINER		Elf1	Tpex	1.74733	1.19863	2.39419	2.21488
3501	288	scMINER	Tpex		3501	2.02817	scMINER	Tpex		0.999413	0.999665	scMINER	0.99932	1	scMINER	0.999506	0.999744	scMINER	0.999558	0.999691	scMINER		Elf2	Tpex	2.61179	0.457325	1.37233	0.552099
3601	303	scMINER	Tpex		3601	2.06122	scMINER	Tpex		0.999395	0.999665	scMINER	0.9993	1	scMINER	0.999491	0.999744	scMINER	0.999545	0.999691	scMINER		Elf4	Tpex	2.38113	0.592911	1.94324	0.388182
3701	308	scMINER	Tpex		3701	2.05333	scMINER	Tpex		0.999395	0.999329	scMINER	0.999281	1	scMINER	0.999476	0.999744	scMINER	0.999532	0.999691	scMINER		Elk1	Tpex	0.459104	0.0956805	0.392635	0.317125
3801	314	scMINER	Tpex		3801	2.05229	scMINER	Tpex		0.999378	0.999329	scMINER	0.999261	1	scMINER	0.999476	0.999617	scMINER	0.999518	0.999691	scMINER		Elk3	Tpex	1.99345	0.287982	0.539964	0.226125
3901	324	scMINER	Tpex		3901	2.025	scMINER	Tpex		0.999361	0.999329	scMINER	0.999242	1	scMINER	0.999461	0.999617	scMINER	0.999505	0.999691	scMINER		Elk4	Tpex	2.37199	0.6995	2.125	0.848079
4001	337	scMINER	Tpex		4001	2.04242	scMINER	Tpex		0.999361	0.998994	scMINER	0.999223	1	scMINER	0.999447	0.999617	scMINER	0.999491	0.999691	scMINER		Eomes	Tpex	1.00585	0.917061	0.792507	1.34409
4101	345	scMINER	Tpex		4101	2.05357	scMINER	Tpex		0.999344	0.998994	scMINER	0.999203	1	scMINER	0.999432	0.999617	scMINER	0.999478	0.999691	scMINER		Erf	Tpex	1.10456	0.340116	0.491656	0.611702
4201	352	scMINER	Tpex		4201	2.03468	scMINER	Tpex		0.999326	0.998994	scMINER	0.999184	1	scMINER	0.999417	0.999617	scMINER	0.999465	0.999691	scMINER		Esr1	Tpex	0.19369	0.585209	0.146778	2.83707
4301	360	scMINER	Tpex		4301	2.0339	scMINER	Tpex		0.999309	0.998994	scMINER	0.999164	1	scMINER	0.999402	0.999617	scMINER	0.999465	0.999537	scMINER		Esrra	Tpex	0.520479	0.0891554	0.113229	0.1316
4401	364	scMINER	Tpex		4401	2.03352	scMINER	Tpex		0.999292	0.998994	scMINER	0.999145	1	scMINER	0.999387	0.999617	scMINER	0.999451	0.999537	scMINER		Ets1	Tpex	1.03132	0.4688	0.830423	0.58012
4501	370	scMINER	Tpex		4501	2.03297	scMINER	Tpex		0.999274	0.998994	scMINER	0.999125	1	scMINER	0.999372	0.999617	scMINER	0.999438	0.999537	scMINER		Ets2	Tpex	0.277762	0.129629	0.251804	0.236292
4601	378	scMINER	Tpex		4601	2.03226	scMINER	Tpex		0.999257	0.998994	scMINER	0.999106	1	scMINER	0.999357	0.999617	scMINER	0.999424	0.999537	scMINER		Etv3	Tpex	3.43741	1.44721	1.46679	1.60338
4701	388	scMINER	Tpex		4701	2.04211	scMINER	Tpex		0.99924	0.998994	scMINER	0.999086	1	scMINER	0.999342	0.999617	scMINER	0.999424	0.999382	scMINER		Etv5	Tpex	0.84441	0.917184	1.35282	1.30979
4801	394	scMINER	Tpex		4801	2.04145	scMINER	Tpex		0.999223	0.998994	scMINER	0.999067	1	scMINER	0.999327	0.999617	scMINER	0.999411	0.999382	scMINER		Etv6	Tpex	0.685216	0.410087	0.591077	0.48953
4901	404	scMINER	Tpex		4901	2.06122	scMINER	Tpex		0.999205	0.998994	scMINER	0.999048	1	scMINER	0.999312	0.999617	scMINER	0.999398	0.999382	scMINER		Fli1	Tpex	1.78172	0.291178	1.15076	0.730574
5001	410	scMINER	Tpex		5001	2.0603	scMINER	Tpex		0.999188	0.998994	scMINER	0.999028	1	scMINER	0.999297	0.999617	scMINER	0.999384	0.999382	scMINER		Fos	Tpex	0.987517	2.53033	0.541782	1.44715
5101	419	scMINER	Tpex		5101	2.03398	scMINER	Tpex		0.999171	0.998994	scMINER	0.999009	1	scMINER	0.999282	0.999617	scMINER	0.999371	0.999382	scMINER		Fosl1	Tpex	1.12994	0.681252	0.439004	0.64448
5201	426	scMINER	Tpex		5201	2.03828	scMINER	Tpex		0.999154	0.998994	scMINER	0.998989	1	scMINER	0.999267	0.999617	scMINER	0.999358	0.999382	scMINER		Fosl2	Tpex	2.51915	0.325473	0.746621	0.559055
5301	428	scMINER	Tpex		5301	2.01887	scMINER	Tpex		0.999136	0.998994	scMINER	0.99897	1	scMINER	0.999252	0.999617	scMINER	0.999358	0.999228	scMINER		Foxd2	Tpex	0.811027	1.2824	0.746373	2.46576
5401	440	scMINER	Tpex		5401	2.02765	scMINER	Tpex		0.999119	0.998994	scMINER	0.99895	1	scMINER	0.999237	0.999617	scMINER	0.999344	0.999228	scMINER		Foxj2	Tpex	0.350421	0.241574	1.05543	0.140119
5501	446	scMINER	Tpex		5501	2.02727	scMINER	Tpex		0.999102	0.998994	scMINER	0.998931	1	scMINER	0.999222	0.999617	scMINER	0.999331	0.999228	scMINER		Foxj3	Tpex	0.551665	0.771293	0.948953	0.977434
5601	453	scMINER	Tpex		5601	2.01333	scMINER	Tpex		0.999084	0.998994	scMINER	0.998912	1	scMINER	0.999207	0.999617	scMINER	0.999317	0.999228	scMINER		Foxk1	Tpex	3.02039	0.280235	2.80108	0.54328
5701	465	scMINER	Tpex		5701	2.04846	scMINER	Tpex		0.999067	0.998994	scMINER	0.998892	1	scMINER	0.999192	0.999617	scMINER	0.999304	0.999228	scMINER		Foxk2	Tpex	2.06199	0.32078	1.38688	0.798578
5801	472	scMINER	Tpex		5801	2.01709	scMINER	Tpex		0.99905	0.998994	scMINER	0.998892	0.999492	scMINER	0.999177	0.999617	scMINER	0.999291	0.999228	scMINER		Foxo1	Tpex	1.19485	0.24483	0.691675	0.555258
5901	478	scMINER	Tpex		5901	2.03404	scMINER	Tpex		0.999033	0.998994	scMINER	0.998873	0.999492	scMINER	0.999162	0.999617	scMINER	0.999277	0.999228	scMINER		Foxo3	Tpex	0.723161	0.480653	0.222947	0.287714
6001	484	scMINER	Tpex		6001	2.05085	scMINER	Tpex		0.999015	0.998994	scMINER	0.998853	0.999492	scMINER	0.999162	0.999489	scMINER	0.999264	0.999228	scMINER		Foxp2	Tpex	3.44507	1.04318	2.25161	0.922906
6101	486	scMINER	Tpex		6101	2.025	scMINER	Tpex		0.999015	0.998658	scMINER	0.998834	0.999492	scMINER	0.999147	0.999489	scMINER	0.99925	0.999228	scMINER		Gabpa	Tpex	1.00355	1.27578	0.999325	1.02932
6201	491	scMINER	Tpex		6201	1.98785	scMINER	Tpex		0.998998	0.998658	scMINER	0.998814	0.999492	scMINER	0.999132	0.999489	scMINER	0.999237	0.999228	scMINER		Gata3	Tpex	4.15601	0.8673	1.49639	1.10548
6301	504	scMINER	Tpex		6301	2	scMINER	Tpex		0.998981	0.998658	scMINER	0.998795	0.999492	scMINER	0.999132	0.999361	scMINER	0.999224	0.999228	scMINER		Gfi1	Tpex	0.456848	0.264067	1.24287	0.199689
6401	514	scMINER	Tpex		6401	2	scMINER	Tpex		0.998963	0.998658	scMINER	0.998775	0.999492	scMINER	0.999132	0.999233	scMINER	0.99921	0.999228	scMINER		Grhl1	Tpex	5.53371	3.48092	2.75122	2.42958
6501	517	scMINER	Tpex		6501	1.95833	scMINER	Tpex		0.998946	0.998658	scMINER	0.998756	0.999492	scMINER	0.999117	0.999233	scMINER	0.999197	0.999228	scMINER		Hes1	Tpex	0.877685	1.06863	1.18403	1.17218
6601	527	scMINER	Tpex		6601	1.95911	scMINER	Tpex		0.998929	0.998658	scMINER	0.998737	0.999492	scMINER	0.999102	0.999233	scMINER	0.999184	0.999228	scMINER		Hes6	Tpex	1.1673	1.00521	1.98052	1.1199
6701	537	scMINER	Tpex		6701	1.98155	scMINER	Tpex		0.998912	0.998658	scMINER	0.998717	0.999492	scMINER	0.999102	0.999105	scMINER	0.99917	0.999228	scMINER		Hes7	Tpex	1.08901	1.62613	1.73567	1.47165
6801	544	scMINER	Tpex		6801	1.99267	scMINER	Tpex		0.998894	0.998658	scMINER	0.998698	0.999492	scMINER	0.999087	0.999105	scMINER	0.999157	0.999228	scMINER		Hey1	Tpex	1.66796	0.897073	1.96507	0.344166
6901	549	scMINER	Tpex		6901	1.96071	scMINER	Tpex		0.998877	0.998658	scMINER	0.998678	0.999492	scMINER	0.999073	0.999105	scMINER	0.999143	0.999228	scMINER		Hic1	Tpex	0.575776	0.59021	1.60468	0.75189
7001	555	scMINER	Tpex		7001	1.96809	scMINER	Tpex		0.99886	0.998658	scMINER	0.998659	0.999492	scMINER	0.999058	0.999105	scMINER	0.99913	0.999228	scMINER		Hic2	Tpex	0.358116	0.384966	0.486341	0.753846
7101	562	scMINER	Tpex		7101	1.96503	scMINER	Tpex		0.998843	0.998658	scMINER	0.998639	0.999492	scMINER	0.999043	0.999105	scMINER	0.999117	0.999228	scMINER		Hif1a	Tpex	1.6763	0.194953	0.113435	0.739422
7201	574	scMINER	Tpex		7201	1.97931	scMINER	Tpex		0.998825	0.998658	scMINER	0.99862	0.999492	scMINER	0.999028	0.999105	scMINER	0.999103	0.999228	scMINER		Hinfp	Tpex	0.280345	0.523478	0.963978	0.362132
7301	584	scMINER	Tpex		7301	1.98639	scMINER	Tpex		0.998825	0.998323	scMINER	0.998601	0.999492	scMINER	0.999013	0.999105	scMINER	0.99909	0.999228	scMINER		Hlf	Tpex	0.119455	0.260616	0.152792	0.273954
7401	592	scMINER	Tpex		7401	2.00678	scMINER	Tpex		0.998808	0.998323	scMINER	0.998581	0.999492	scMINER	0.998998	0.999105	scMINER	0.999076	0.999228	scMINER		Hmbox1	Tpex	1.23315	0.475929	0.720483	1.0307
7501	597	scMINER	Tpex		7501	1.97682	scMINER	Tpex		0.998791	0.998323	scMINER	0.998562	0.999492	scMINER	0.998983	0.999105	scMINER	0.999063	0.999228	scMINER		Hoxa7	Tpex	5.01396	1.9132	1.33454	6.02901
7601	608	scMINER	Tpex		7601	2	scMINER	Tpex		0.998773	0.998323	scMINER	0.998542	0.999492	scMINER	0.998968	0.999105	scMINER	0.99905	0.999228	scMINER		Hoxc8	Tpex	4.68541	3.17456	2.6046	1.17079
7701	610	scMINER	Tpex		7701	1.98697	scMINER	Tpex		0.998756	0.998323	scMINER	0.998523	0.999492	scMINER	0.998953	0.999105	scMINER	0.999036	0.999228	scMINER		Hoxc9	Tpex	0.652042	0.219162	0.186902	0.725621
7801	619	scMINER	Tpex		7801	2.00324	scMINER	Tpex		0.998739	0.998323	scMINER	0.998503	0.999492	scMINER	0.998938	0.999105	scMINER	0.999023	0.999228	scMINER		Hsf1	Tpex	1.01383	0.287702	0.233339	0.265779
7901	628	scMINER	Tpex		7901	2.00639	scMINER	Tpex		0.998722	0.998323	scMINER	0.998484	0.999492	scMINER	0.998938	0.998977	scMINER	0.99901	0.999228	scMINER		Hsf2	Tpex	0.706786	0.516278	0.168162	0.920945
8001	635	scMINER	Tpex		8001	1.99686	scMINER	Tpex		0.998704	0.998323	scMINER	0.998464	0.999492	scMINER	0.998923	0.998977	scMINER	0.99901	0.999073	scMINER		Hsf4	Tpex	107.771	3.07255	2.26059	2.00884
8101	645	scMINER	Tpex		8101	1.9969	scMINER	Tpex		0.998687	0.998323	scMINER	0.998445	0.999492	scMINER	0.998908	0.998977	scMINER	0.998996	0.999073	scMINER		Ikzf1	Tpex	1.31979	0.618474	1.15565	1.26213
8201	652	scMINER	Tpex		8201	2.00615	scMINER	Tpex		0.99867	0.998323	scMINER	0.998426	0.999492	scMINER	0.998893	0.998977	scMINER	0.998983	0.999073	scMINER		Irf1	Tpex	1.93141	0.839396	0.975288	1.75829
8301	654	scMINER	Tpex		8301	2.00613	scMINER	Tpex		0.998653	0.998323	scMINER	0.998406	0.999492	scMINER	0.998878	0.998977	scMINER	0.998969	0.999073	scMINER		Irf2	Tpex	2.00927	0.995605	1.08909	1.67105
8401	663	scMINER	Tpex		8401	2.00909	scMINER	Tpex		0.998635	0.998323	scMINER	0.998387	0.999492	scMINER	0.998863	0.998977	scMINER	0.998956	0.999073	scMINER		Irf3	Tpex	0.293031	0.347994	0.239103	0.441953
8501	668	scMINER	Tpex		8501	1.99403	scMINER	Tpex		0.998618	0.998323	scMINER	0.998367	0.999492	scMINER	0.998848	0.998977	scMINER	0.998943	0.999073	scMINER		Irf4	Tpex	0.728113	0.192067	0.31124	0.349135
8601	681	scMINER	Tpex		8601	2.00885	scMINER	Tpex		0.998601	0.998323	scMINER	0.998348	0.999492	scMINER	0.998833	0.998977	scMINER	0.998929	0.999073	scMINER		Irf5	Tpex	2.53535	2.42003	1.18162	11.2195
8701	685	scMINER	Tpex		8701	1.99128	scMINER	Tpex		0.998583	0.998323	scMINER	0.998328	0.999492	scMINER	0.998818	0.998977	scMINER	0.998916	0.999073	scMINER		Irf7	Tpex	1.79677	2.61291	2.39649	2.91876
8801	693	scMINER	Tpex		8801	1.99138	scMINER	Tpex		0.998566	0.998323	scMINER	0.998309	0.999492	scMINER	0.998803	0.998977	scMINER	0.998902	0.999073	scMINER		Irf8	Tpex	0.520237	0.974329	1.33492	0.509427
8901	696	scMINER	Tpex		8901	1.9661	scMINER	Tpex		0.998549	0.998323	scMINER	0.99829	0.999492	scMINER	0.998788	0.998977	scMINER	0.998889	0.999073	scMINER		Irf9	Tpex	1.18184	0.699168	1.01338	0.992524
9001	702	scMINER	Tpex		9001	1.96639	scMINER	Tpex		0.998532	0.998323	scMINER	0.99827	0.999492	scMINER	0.998773	0.998977	scMINER	0.998876	0.999073	scMINER		Jdp2	Tpex	2.11077	0.773996	1.47833	0.711761
9101	705	scMINER	Tpex		9101	1.94751	scMINER	Tpex		0.998514	0.998323	scMINER	0.99827	0.998984	scMINER	0.998758	0.998977	scMINER	0.998862	0.999073	scMINER		Jun	Tpex	0.95188	0.278818	0.737831	0.751753
9201	710	scMINER	Tpex		9201	1.93989	scMINER	Tpex		0.998497	0.998323	scMINER	0.998251	0.998984	scMINER	0.998743	0.998977	scMINER	0.998849	0.999073	scMINER		Junb	Tpex	4.96094	4.43649	6.60328	3.48476
9301	717	scMINER	Tpex		9301	1.95902	scMINER	Tpex		0.99848	0.998323	scMINER	0.998231	0.998984	scMINER	0.998728	0.998977	scMINER	0.998849	0.998919	scMINER		Jund	Tpex	1.32423	0.71807	1.18737	0.892946
9401	725	scMINER	Tpex		9401	1.9437	scMINER	Tpex		0.998463	0.998323	scMINER	0.998212	0.998984	scMINER	0.998714	0.998977	scMINER	0.998835	0.998919	scMINER		Klf10	Tpex	1.56484	0.893438	1.13481	0.740906
9501	726	scMINER	Tpex		9501	1.90551	scMINER	Tpex		0.998445	0.998323	scMINER	0.998192	0.998984	scMINER	0.998699	0.998977	scMINER	0.998822	0.998919	scMINER		Klf11	Tpex	0.857229	0.372828	0.706123	0.580935
9601	732	scMINER	Tpex		9601	1.91623	scMINER	Tpex		0.998428	0.998323	scMINER	0.998173	0.998984	scMINER	0.998684	0.998977	scMINER	0.998809	0.998919	scMINER		Klf13	Tpex	1.61053	0.907863	1.0513	1.33383
9701	735	scMINER	Tpex		9701	1.90909	scMINER	Tpex		0.998411	0.998323	scMINER	0.998154	0.998984	scMINER	0.998669	0.998977	scMINER	0.998795	0.998919	scMINER		Klf16	Tpex	0.836571	0.15047	0.64845	0.222785
9801	741	scMINER	Tpex		9801	1.90979	scMINER	Tpex		0.998393	0.998323	scMINER	0.998154	0.998476	scMINER	0.998654	0.998977	scMINER	0.998782	0.998919	scMINER		Klf2	Tpex	1.54223	0.620168	1.74295	0.927395
9901	751	scMINER	Tpex		9901	1.91094	scMINER	Tpex		0.998376	0.998323	scMINER	0.998134	0.998476	scMINER	0.998639	0.998977	scMINER	0.998769	0.998919	scMINER		Klf3	Tpex	1.44725	0.589434	2.10352	0.604847
10001	760	scMINER	Tpex		10001	1.90955	scMINER	Tpex		0.998359	0.998323	scMINER	0.998115	0.998476	scMINER	0.998624	0.998977	scMINER	0.998755	0.998919	scMINER		Klf4	Tpex	1.38116	0.591433	0.847647	0.661659
10101	770	scMINER	Tpex		10101	1.91067	scMINER	Tpex		0.998342	0.998323	scMINER	0.998095	0.998476	scMINER	0.998609	0.998977	scMINER	0.998742	0.998919	scMINER		Klf6	Tpex	1.17104	0.619404	1.2284	1.31683
10201	775	scMINER	Tpex		10201	1.90418	scMINER	Tpex		0.998324	0.998323	scMINER	0.998076	0.998476	scMINER	0.998594	0.998977	scMINER	0.998728	0.998919	scMINER		Klf9	Tpex	1.37051	0.342646	1.05258	0.455087
10301	783	scMINER	Tpex		10301	1.89588	scMINER	Tpex		0.998307	0.998323	scMINER	0.998056	0.998476	scMINER	0.998579	0.998977	scMINER	0.998715	0.998919	scMINER		Lef1	Tpex	0.721172	0.768208	0.967669	1.07036
10401	787	scMINER	Tpex		10401	1.90097	scMINER	Tpex		0.99829	0.998323	scMINER	0.998037	0.998476	scMINER	0.998564	0.998977	scMINER	0.998702	0.998919	scMINER		Lin54	Tpex	1.63771	0.89637	2.1192	2.30977
10501	795	scMINER	Tpex		10501	1.89286	scMINER	Tpex		0.998272	0.998323	scMINER	0.998017	0.998476	scMINER	0.998564	0.99885	scMINER	0.998688	0.998919	scMINER		Mafb	Tpex	0.509087	4.6957	32.8115	8.51259
10601	806	scMINER	Tpex		10601	1.89647	scMINER	Tpex		0.998255	0.998323	scMINER	0.997998	0.998476	scMINER	0.998549	0.99885	scMINER	0.998675	0.998919	scMINER		Maff	Tpex	0.221566	0.18203	1.07173	0.188331
10701	813	scMINER	Tpex		10701	1.88194	scMINER	Tpex		0.998238	0.998323	scMINER	0.997979	0.998476	scMINER	0.998549	0.998722	scMINER	0.998661	0.998919	scMINER		Mafg	Tpex	0.178868	0.966776	0.743	1.3026
10801	820	scMINER	Tpex		10801	1.87643	scMINER	Tpex		0.998221	0.998323	scMINER	0.997959	0.998476	scMINER	0.998534	0.998722	scMINER	0.998648	0.998919	scMINER		Mafk	Tpex	0.228397	3.00002	0.252795	0.325062
10901	828	scMINER	Tpex		10901	1.8733	scMINER	Tpex		0.998203	0.998323	scMINER	0.99794	0.998476	scMINER	0.998519	0.998722	scMINER	0.998635	0.998919	scMINER		Max	Tpex	1.1075	0.227151	0.395171	0.584023
11001	838	scMINER	Tpex		11001	1.88739	scMINER	Tpex		0.998186	0.998323	scMINER	0.99792	0.998476	scMINER	0.998519	0.998594	scMINER	0.998621	0.998919	scMINER		Maz	Tpex	1.27333	0.394492	0.920635	0.605532
11101	845	scMINER	Tpex		11101	1.88196	scMINER	Tpex		0.998169	0.998323	scMINER	0.997901	0.998476	scMINER	0.998504	0.998594	scMINER	0.998608	0.998919	scMINER		Mef2a	Tpex	0.374934	0.80733	0.703983	0.846217
11201	853	scMINER	Tpex		11201	1.87885	scMINER	Tpex		0.998152	0.998323	scMINER	0.997881	0.998476	scMINER	0.998489	0.998594	scMINER	0.998595	0.998919	scMINER		Mef2c	Tpex	0.237502	3.3735	4.60241	3.89402
11301	864	scMINER	Tpex		11301	1.89474	scMINER	Tpex		0.998134	0.998323	scMINER	0.997862	0.998476	scMINER	0.998474	0.998594	scMINER	0.998581	0.998919	scMINER		Mef2d	Tpex	1.09277	0.717383	0.422914	0.828146
11401	873	scMINER	Tpex		11401	1.89371	scMINER	Tpex		0.998117	0.998323	scMINER	0.997843	0.998476	scMINER	0.998459	0.998594	scMINER	0.998568	0.998919	scMINER		Meis1	Tpex	0.256987	1.12576	1.11653	1.2439
11501	880	scMINER	Tpex		11501	1.88437	scMINER	Tpex		0.9981	0.998323	scMINER	0.997823	0.998476	scMINER	0.998444	0.998594	scMINER	0.998554	0.998919	scMINER		Meis3	Tpex	0.318743	0.135237	0.50175	0.199329
11601	891	scMINER	Tpex		11601	1.88372	scMINER	Tpex		0.998082	0.998323	scMINER	0.997804	0.998476	scMINER	0.998429	0.998594	scMINER	0.998541	0.998919	scMINER		Mga	Tpex	0.290954	0.107614	0.348509	0.362043
11701	902	scMINER	Tpex		11701	1.88309	scMINER	Tpex		0.998065	0.998323	scMINER	0.997784	0.998476	scMINER	0.998414	0.998594	scMINER	0.998528	0.998919	scMINER		Mlx	Tpex	0.861074	0.321556	0.214475	0.412729
11801	911	scMINER	Tpex		11801	1.89004	scMINER	Tpex		0.998048	0.998323	scMINER	0.997765	0.998476	scMINER	0.998414	0.998466	scMINER	0.998514	0.998919	scMINER		Mlxip	Tpex	0.176901	0.432228	0.677781	0.305488
11901	918	scMINER	Tpex		11901	1.87347	scMINER	Tpex		0.998031	0.998323	scMINER	0.997765	0.997969	scMINER	0.998399	0.998466	scMINER	0.998501	0.998919	scMINER		Mnt	Tpex	0.349777	0.421606	1.95327	0.560865
12001	922	scMINER	Tpex		12001	1.87018	scMINER	Tpex		0.998013	0.998323	scMINER	0.997745	0.997969	scMINER	0.998384	0.998466	scMINER	0.998487	0.998919	scMINER		Msc	Tpex	0.135447	0.166157	0.207738	0.160164
12101	929	scMINER	Tpex		12101	1.86922	scMINER	Tpex		0.997996	0.998323	scMINER	0.997726	0.997969	scMINER	0.998369	0.998466	scMINER	0.998474	0.998919	scMINER		Mtf1	Tpex	0.319484	0.551359	0.243643	0.179834
12201	936	scMINER	Tpex		12201	1.86826	scMINER	Tpex		0.997979	0.998323	scMINER	0.997706	0.997969	scMINER	0.998369	0.998338	scMINER	0.998461	0.998919	scMINER		Mxi1	Tpex	0.589624	0.275875	0.522252	0.979756
12301	943	scMINER	Tpex		12301	1.88224	scMINER	Tpex		0.997962	0.998323	scMINER	0.997687	0.997969	scMINER	0.998355	0.998338	scMINER	0.998447	0.998919	scMINER		Myb	Tpex	0.349518	0.109527	1.17835	0.0826954
12401	954	scMINER	Tpex		12401	1.88911	scMINER	Tpex		0.997944	0.998323	scMINER	0.997668	0.997969	scMINER	0.99834	0.998338	scMINER	0.998434	0.998919	scMINER		Myc	Tpex	1.11389	0.636197	1.48447	0.549062
12501	962	scMINER	Tpex		12501	1.88627	scMINER	Tpex		0.997927	0.998323	scMINER	0.997648	0.997969	scMINER	0.998325	0.998338	scMINER	0.998421	0.998919	scMINER		Mzf1	Tpex	1.4853	1.02578	1.14864	1.25416
12601	970	scMINER	Tpex		12601	1.89084	scMINER	Tpex		0.99791	0.998323	scMINER	0.997629	0.997969	scMINER	0.99831	0.998338	scMINER	0.998407	0.998919	scMINER		Nfat5	Tpex	1.50428	0.416678	0.513377	0.381704
12701	975	scMINER	Tpex		12701	1.88224	scMINER	Tpex		0.997892	0.998323	scMINER	0.997629	0.997461	scMINER	0.998295	0.998338	scMINER	0.998394	0.998919	scMINER		Nfatc2	Tpex	0.985874	1.26661	0.26434	1.04261
12801	980	scMINER	Tpex		12801	1.88825	scMINER	Tpex		0.997875	0.998323	scMINER	0.997609	0.997461	scMINER	0.99828	0.998338	scMINER	0.99838	0.998919	scMINER		Nfatc3	Tpex	4.43732	0.854079	7.83074	0.882211
12901	986	scMINER	Tpex		12901	1.88528	scMINER	Tpex		0.997858	0.998323	scMINER	0.99759	0.997461	scMINER	0.998265	0.998338	scMINER	0.998367	0.998919	scMINER		Nfatc4	Tpex	0.384795	0.523319	0.962532	1.70717
13001	994	scMINER	Tpex		13001	1.88615	scMINER	Tpex		0.997841	0.998323	scMINER	0.99757	0.997461	scMINER	0.99825	0.998338	scMINER	0.998354	0.998919	scMINER		Nfe2	Tpex	0.328688	0.16899	0.19938	0.356542
13101	1002	scMINER	Tpex		13101	1.8764	scMINER	Tpex		0.997823	0.998323	scMINER	0.997551	0.997461	scMINER	0.998235	0.998338	scMINER	0.99834	0.998919	scMINER		Nfe2l2	Tpex	0.758118	1.1168	3.01165	0.680118
13201	1016	scMINER	Tpex		13201	1.89199	scMINER	Tpex		0.997806	0.998323	scMINER	0.997532	0.997461	scMINER	0.99822	0.998338	scMINER	0.998327	0.998919	scMINER		Nfia	Tpex	3.50583	0.470791	3.44054	2.28722
13301	1022	scMINER	Tpex		13301	1.88214	scMINER	Tpex		0.997789	0.998323	scMINER	0.997512	0.997461	scMINER	0.998205	0.998338	scMINER	0.998313	0.998919	scMINER		Nfib	Tpex	0.218754	0.0385196	0.180024	0.112342
13401	1032	scMINER	Tpex		13401	1.89358	scMINER	Tpex		0.997772	0.998323	scMINER	0.997493	0.997461	scMINER	0.99819	0.998338	scMINER	0.9983	0.998919	scMINER		Nfic	Tpex	1.6548	0.564542	1.24911	0.649001
13501	1033	scMINER	Tpex		13501	1.89194	scMINER	Tpex		0.997754	0.998323	scMINER	0.997473	0.997461	scMINER	0.998175	0.998338	scMINER	0.998287	0.998919	scMINER		Nfil3	Tpex	4.5272	0.40463	0.460874	0.427014
13601	1043	scMINER	Tpex		13601	1.90328	scMINER	Tpex		0.997737	0.998323	scMINER	0.997454	0.997461	scMINER	0.99816	0.998338	scMINER	0.998273	0.998919	scMINER		Nfix	Tpex	3.3556	1.12089	1.14685	1.03971
13701	1050	scMINER	Tpex		13701	1.90563	scMINER	Tpex		0.99772	0.998323	scMINER	0.997434	0.997461	scMINER	0.998145	0.998338	scMINER	0.99826	0.998919	scMINER		Nfkb1	Tpex	0.213562	0.142305	0.245087	0.0916165
13801	1057	scMINER	Tpex		13801	1.89767	scMINER	Tpex		0.997702	0.998323	scMINER	0.997415	0.997461	scMINER	0.99813	0.998338	scMINER	0.99826	0.998764	scMINER		Nfkb2	Tpex	2.11612	0.809463	2.44136	1.40024
13901	1062	scMINER	Tpex		13901	1.88968	scMINER	Tpex		0.997685	0.998323	scMINER	0.997395	0.997461	scMINER	0.998115	0.998338	scMINER	0.998247	0.998764	scMINER		Nfya	Tpex	0.654138	0.0397159	0.395275	0.45066
14001	1070	scMINER	Tpex		14001	1.89716	scMINER	Tpex		0.997668	0.998323	scMINER	0.997376	0.997461	scMINER	0.9981	0.998338	scMINER	0.998233	0.998764	scMINER		Nfyb	Tpex	2.10122	0.828151	1.03524	0.726348
14101	1079	scMINER	Tpex		14101	1.89631	scMINER	Tpex		0.997651	0.998323	scMINER	0.997357	0.997461	scMINER	0.998085	0.998338	scMINER	0.99822	0.998764	scMINER		Nfyc	Tpex	1.28137	0.796939	1.99668	0.616316
14201	1084	scMINER	Tpex		14201	1.88522	scMINER	Tpex		0.997633	0.998323	scMINER	0.997337	0.997461	scMINER	0.99807	0.998338	scMINER	0.998206	0.998764	scMINER		Nr1d1	Tpex	0.0419959	0.101917	0.0518645	0.342471
14301	1090	scMINER	Tpex		14301	1.88256	scMINER	Tpex		0.997616	0.998323	scMINER	0.997318	0.997461	scMINER	0.998055	0.998338	scMINER	0.998193	0.998764	scMINER		Nr1d2	Tpex	1.32243	0.143258	2.37324	0.401045
14401	1099	scMINER	Tpex		14401	1.89157	scMINER	Tpex		0.997599	0.998323	scMINER	0.997298	0.997461	scMINER	0.99804	0.998338	scMINER	0.99818	0.998764	scMINER		Nr1i3	Tpex	2.55346	2.01475	5.26365	5.7495
14501	1103	scMINER	Tpex		14501	1.88547	scMINER	Tpex		0.997581	0.998323	scMINER	0.997279	0.997461	scMINER	0.998025	0.998338	scMINER	0.998166	0.998764	scMINER		Nr2c1	Tpex	0.260734	0.291644	0.32885	0.841448
14601	1110	scMINER	Tpex		14601	1.88455	scMINER	Tpex		0.997564	0.998323	scMINER	0.997259	0.997461	scMINER	0.99801	0.998338	scMINER	0.998153	0.998764	scMINER		Nr2c2	Tpex	1.16778	0.866981	1.4227	0.689025
14701	1117	scMINER	Tpex		14701	1.88047	scMINER	Tpex		0.997547	0.998323	scMINER	0.99724	0.997461	scMINER	0.997995	0.998338	scMINER	0.998139	0.998764	scMINER		Nr2f6	Tpex	1.75281	0.420676	0.257292	0.448511
14801	1125	scMINER	Tpex		14801	1.88127	scMINER	Tpex		0.99753	0.998323	scMINER	0.997221	0.997461	scMINER	0.997981	0.998338	scMINER	0.998126	0.998764	scMINER		Nr3c1	Tpex	0.356546	0.754169	1.03728	0.689215
14901	1131	scMINER	Tpex		14901	1.87252	scMINER	Tpex		0.997512	0.998323	scMINER	0.997201	0.997461	scMINER	0.997966	0.998338	scMINER	0.998113	0.998764	scMINER		Nr4a1	Tpex	1.16964	0.206393	0.753187	0.34873
15001	1135	scMINER	Tpex		15001	1.86371	scMINER	Tpex		0.997512	0.997987	scMINER	0.997182	0.997461	scMINER	0.997951	0.998338	scMINER	0.998099	0.998764	scMINER		Nr4a2	Tpex	1.68638	1.11382	1.26823	2.04753
15101	1146	scMINER	Tpex		15101	1.86949	scMINER	Tpex		0.997495	0.997987	scMINER	0.997162	0.997461	scMINER	0.997936	0.998338	scMINER	0.998086	0.998764	scMINER		Nr6a1	Tpex	0.446009	0.695738	1.26516	1.33302
15201	1156	scMINER	Tpex		15201	1.87662	scMINER	Tpex		0.997478	0.997987	scMINER	0.997143	0.997461	scMINER	0.997921	0.998338	scMINER	0.998073	0.998764	scMINER		Nrf1	Tpex	2.40056	0.752207	0.718073	0.718213
15301	1166	scMINER	Tpex		15301	1.88065	scMINER	Tpex		0.997461	0.997987	scMINER	0.997123	0.997461	scMINER	0.997906	0.998338	scMINER	0.998059	0.998764	scMINER		Osr1	Tpex	0.41277	0.448709	0.18617	0.439442
15401	1172	scMINER	Tpex		15401	1.88122	scMINER	Tpex		0.997443	0.997987	scMINER	0.997104	0.997461	scMINER	0.997891	0.998338	scMINER	0.998046	0.998764	scMINER		Osr2	Tpex	1.06625	1.88914	1.97647	1.77598
15501	1179	scMINER	Tpex		15501	1.88339	scMINER	Tpex		0.997426	0.997987	scMINER	0.997084	0.997461	scMINER	0.997876	0.998338	scMINER	0.998032	0.998764	scMINER		Pax9	Tpex	2.23677	1.52045	0.987695	0.957124
15601	1187	scMINER	Tpex		15601	1.8752	scMINER	Tpex		0.997409	0.997987	scMINER	0.997065	0.997461	scMINER	0.997876	0.99821	scMINER	0.998019	0.998764	scMINER		Pbx2	Tpex	0.749263	3.84008	3.11347	3.90008
15701	1197	scMINER	Tpex		15701	1.87324	scMINER	Tpex		0.997391	0.997987	scMINER	0.997046	0.997461	scMINER	0.997861	0.99821	scMINER	0.998006	0.998764	scMINER		Pbx3	Tpex	1.13894	1.02103	0.821452	1.29258
15801	1202	scMINER	Tpex		15801	1.86646	scMINER	Tpex		0.997374	0.997987	scMINER	0.997026	0.997461	scMINER	0.997846	0.99821	scMINER	0.997992	0.998764	scMINER		Pknox1	Tpex	2.02174	0.233217	0.427391	0.540249
15901	1210	scMINER	Tpex		15901	1.86441	scMINER	Tpex		0.997357	0.997987	scMINER	0.997007	0.997461	scMINER	0.997846	0.998083	scMINER	0.997979	0.998764	scMINER		Plag1	Tpex	2.77829	2.59495	2.54386	1.88344
16001	1214	scMINER	Tpex		16001	1.85911	scMINER	Tpex		0.99734	0.997987	scMINER	0.996987	0.997461	scMINER	0.997831	0.998083	scMINER	0.997965	0.998764	scMINER		Plagl1	Tpex	2.47433	0.414737	0.753496	0.661166
16101	1222	scMINER	Tpex		16101	1.86565	scMINER	Tpex		0.997322	0.997987	scMINER	0.996968	0.997461	scMINER	0.997816	0.998083	scMINER	0.997965	0.99861	scMINER		Pou2f2	Tpex	0.850831	0.525829	0.91572	0.84051
16201	1229	scMINER	Tpex		16201	1.87062	scMINER	Tpex		0.997305	0.997987	scMINER	0.996948	0.997461	scMINER	0.997801	0.998083	scMINER	0.997952	0.99861	scMINER		Pou3f1	Tpex	0.0772216	0.638485	0.636577	0.564773
16301	1238	scMINER	Tpex		16301	1.87009	scMINER	Tpex		0.997288	0.997987	scMINER	0.996929	0.997461	scMINER	0.997786	0.998083	scMINER	0.997939	0.99861	scMINER		Pou3f2	Tpex	0.372164	2.46609	3.0187	4.118
16401	1241	scMINER	Tpex		16401	1.87179	scMINER	Tpex		0.997271	0.997987	scMINER	0.99691	0.997461	scMINER	0.997771	0.998083	scMINER	0.997925	0.99861	scMINER		Pou3f3	Tpex	0.503005	1.02126	0.510561	0.147359
16501	1244	scMINER	Tpex		16501	1.87068	scMINER	Tpex		0.997253	0.997987	scMINER	0.99689	0.997461	scMINER	0.997756	0.998083	scMINER	0.997912	0.99861	scMINER		Pou5f1	Tpex	4.93151	2.4644	4.9192	2.1738
16601	1247	scMINER	Tpex		16601	1.86677	scMINER	Tpex		0.997236	0.997987	scMINER	0.996871	0.997461	scMINER	0.997741	0.998083	scMINER	0.997899	0.99861	scMINER		Pou6f1	Tpex	0.248517	2.35809	1.0574	1.00642
16701	1254	scMINER	Tpex		16701	1.87164	scMINER	Tpex		0.997236	0.997652	scMINER	0.996851	0.997461	scMINER	0.997726	0.998083	scMINER	0.997885	0.99861	scMINER		Ppard	Tpex	0.723765	0.129998	0.620325	0.12775
16801	1258	scMINER	Tpex		16801	1.87481	scMINER	Tpex		0.997219	0.997652	scMINER	0.996832	0.997461	scMINER	0.997711	0.998083	scMINER	0.997872	0.99861	scMINER		Prdm1	Tpex	1.14501	0.560766	0.776355	0.38888
16901	1262	scMINER	Tpex		16901	1.86963	scMINER	Tpex		0.997201	0.997652	scMINER	0.996812	0.997461	scMINER	0.997696	0.998083	scMINER	0.997858	0.99861	scMINER		Prdm15	Tpex	0.0178284	0.0148138	0.0747346	0.025964
17001	1266	scMINER	Tpex		17001	1.86726	scMINER	Tpex		0.997184	0.997652	scMINER	0.996793	0.997461	scMINER	0.997681	0.998083	scMINER	0.997845	0.99861	scMINER		Prdm4	Tpex	1.56234	2.33562	3.303	2.36085
17101	1270	scMINER	Tpex		17101	1.85944	scMINER	Tpex		0.997167	0.997652	scMINER	0.996774	0.997461	scMINER	0.997666	0.998083	scMINER	0.997832	0.99861	scMINER		Rara	Tpex	0.684159	0.562686	1.05396	1.52867
17201	1274	scMINER	Tpex		17201	1.85174	scMINER	Tpex		0.99715	0.997652	scMINER	0.996754	0.997461	scMINER	0.997651	0.998083	scMINER	0.997818	0.99861	scMINER		Rarg	Tpex	1.35316	0.744919	1.0689	0.755926
17301	1280	scMINER	Tpex		17301	1.85239	scMINER	Tpex		0.997132	0.997652	scMINER	0.996735	0.997461	scMINER	0.997636	0.998083	scMINER	0.997805	0.99861	scMINER		Rbpj	Tpex	1.46304	1.18532	4.46889	2.07727
17401	1289	scMINER	Tpex		17401	1.8388	scMINER	Tpex		0.997115	0.997652	scMINER	0.996715	0.997461	scMINER	0.997622	0.998083	scMINER	0.997791	0.99861	scMINER		Rel	Tpex	1.1077	0.418385	0.927383	0.145081
17501	1302	scMINER	Tpex		17501	1.8547	scMINER	Tpex		0.997098	0.997652	scMINER	0.996696	0.997461	scMINER	0.997607	0.998083	scMINER	0.997778	0.99861	scMINER		Rela	Tpex	1.22388	0.0480996	0.129413	0.189659
17601	1309	scMINER	Tpex		17601	1.85411	scMINER	Tpex		0.997081	0.997652	scMINER	0.996676	0.997461	scMINER	0.997592	0.998083	scMINER	0.997765	0.99861	scMINER		Rest	Tpex	1.48832	0.360141	0.581163	0.184401
17701	1314	scMINER	Tpex		17701	1.8481	scMINER	Tpex		0.997063	0.997652	scMINER	0.996657	0.997461	scMINER	0.997577	0.998083	scMINER	0.997751	0.99861	scMINER		Rfx1	Tpex	0.552815	0.144199	1.85731	0.452867
17801	1322	scMINER	Tpex		17801	1.84895	scMINER	Tpex		0.997046	0.997652	scMINER	0.996637	0.997461	scMINER	0.997562	0.998083	scMINER	0.997738	0.99861	scMINER		Rfx2	Tpex	0.645671	0.533738	0.720548	1.4636
17901	1329	scMINER	Tpex		17901	1.84327	scMINER	Tpex		0.997029	0.997652	scMINER	0.996618	0.997461	scMINER	0.997547	0.998083	scMINER	0.997725	0.99861	scMINER		Rfx3	Tpex	2.54885	0.53188	1.68584	0.315063
18001	1334	scMINER	Tpex		18001	1.83494	scMINER	Tpex		0.997011	0.997652	scMINER	0.996599	0.997461	scMINER	0.997532	0.998083	scMINER	0.997711	0.99861	scMINER		Rfx5	Tpex	0.468719	0.277734	0.738518	0.738069
18101	1340	scMINER	Tpex		18101	1.82313	scMINER	Tpex		0.996994	0.997652	scMINER	0.996579	0.997461	scMINER	0.997517	0.998083	scMINER	0.997698	0.99861	scMINER		Rfx7	Tpex	3.47449	0.505064	2.14886	0.748986
18201	1348	scMINER	Tpex		18201	1.81671	scMINER	Tpex		0.996977	0.997652	scMINER	0.99656	0.997461	scMINER	0.997502	0.998083	scMINER	0.997698	0.998455	scMINER		Rora	Tpex	1.49108	1.24139	2.33524	0.301282
18301	1356	scMINER	Tpex		18301	1.81769	scMINER	Tpex		0.99696	0.997652	scMINER	0.99654	0.997461	scMINER	0.997487	0.998083	scMINER	0.997684	0.998455	scMINER		Rorb	Tpex	0.170681	0.515908	2.70556	0.633382
18401	1368	scMINER	Tpex		18401	1.81673	scMINER	Tpex		0.996942	0.997652	scMINER	0.996521	0.997461	scMINER	0.997472	0.998083	scMINER	0.997671	0.998455	scMINER		Rreb1	Tpex	1.25681	0.41141	0.264752	0.578414
18501	1371	scMINER	Tpex		18501	1.81589	scMINER	Tpex		0.996925	0.997652	scMINER	0.996501	0.997461	scMINER	0.997472	0.997955	scMINER	0.997658	0.998455	scMINER		Runx1	Tpex	1.26869	0.8149	0.961548	0.637553
18601	1377	scMINER	Tpex		18601	1.81423	scMINER	Tpex		0.996908	0.997652	scMINER	0.996482	0.997461	scMINER	0.997457	0.997955	scMINER	0.997644	0.998455	scMINER		Runx2	Tpex	0.507313	0.127704	0.326715	0.165825
18701	1381	scMINER	Tpex		18701	1.80287	scMINER	Tpex		0.99689	0.997652	scMINER	0.996463	0.997461	scMINER	0.997442	0.997955	scMINER	0.997631	0.998455	scMINER		Runx3	Tpex	0.981392	0.587231	0.850938	1.64666
18801	1387	scMINER	Tpex		18801	1.79896	scMINER	Tpex		0.996873	0.997652	scMINER	0.996443	0.997461	scMINER	0.997427	0.997955	scMINER	0.997617	0.998455	scMINER		Rxrb	Tpex	3.42007	0.695331	0.891794	0.959866
18901	1394	scMINER	Tpex		18901	1.79871	scMINER	Tpex		0.996856	0.997652	scMINER	0.996424	0.997461	scMINER	0.997412	0.997955	scMINER	0.997604	0.998455	scMINER		Smad4	Tpex	0.689668	0.395592	0.8658	0.411027
19001	1403	scMINER	Tpex		19001	1.80334	scMINER	Tpex		0.996839	0.997652	scMINER	0.996404	0.997461	scMINER	0.997397	0.997955	scMINER	0.997604	0.998301	scMINER		Snai1	Tpex	0.545638	0.711725	0.693835	0.565574
19101	1412	scMINER	Tpex		19101	1.80102	scMINER	Tpex		0.996821	0.997652	scMINER	0.996385	0.997461	scMINER	0.997382	0.997955	scMINER	0.997591	0.998301	scMINER		Snai3	Tpex	12.9461	0.598649	4.64346	0.644634
19201	1415	scMINER	Tpex		19201	1.80255	scMINER	Tpex		0.996804	0.997652	scMINER	0.996365	0.997461	scMINER	0.997367	0.997955	scMINER	0.997577	0.998301	scMINER		Sox1	Tpex	0.351032	0.584482	2.56821	0.631117
19301	1427	scMINER	Tpex		19301	1.81091	scMINER	Tpex		0.996787	0.997652	scMINER	0.996365	0.996953	scMINER	0.997352	0.997955	scMINER	0.997564	0.998301	scMINER		Sox11	Tpex	0.36671	0.298268	0.886652	0.446375
19401	1432	scMINER	Tpex		19401	1.80126	scMINER	Tpex		0.99677	0.997652	scMINER	0.996346	0.996953	scMINER	0.997337	0.997955	scMINER	0.997551	0.998301	scMINER		Sox4	Tpex	1.78896	2.02143	3.79529	1.77973
19501	1439	scMINER	Tpex		19501	1.80552	scMINER	Tpex		0.996752	0.997652	scMINER	0.996326	0.996953	scMINER	0.997322	0.997955	scMINER	0.997537	0.998301	scMINER		Sox5	Tpex	7.20949	0.649182	0.535601	0.860591
19601	1446	scMINER	Tpex		19601	1.80299	scMINER	Tpex		0.996735	0.997652	scMINER	0.996307	0.996953	scMINER	0.997307	0.997955	scMINER	0.997524	0.998301	scMINER		Sox6	Tpex	0.180199	0.66763	0.147081	0.32905
19701	1457	scMINER	Tpex		19701	1.80769	scMINER	Tpex		0.996718	0.997652	scMINER	0.996288	0.996953	scMINER	0.997292	0.997955	scMINER	0.99751	0.998301	scMINER		Sox8	Tpex	0.500822	0.397214	0.63305	0.611367
19801	1463	scMINER	Tpex		19801	1.81289	scMINER	Tpex		0.9967	0.997652	scMINER	0.996268	0.996953	scMINER	0.997277	0.997955	scMINER	0.997497	0.998301	scMINER		Sp1	Tpex	1.95027	0.588624	1.57002	0.579816
19901	1468	scMINER	Tpex		19901	1.81459	scMINER	Tpex		0.996683	0.997652	scMINER	0.996249	0.996953	scMINER	0.997262	0.997955	scMINER	0.997484	0.998301	scMINER		Sp2	Tpex	2.05616	1.83159	3.59166	1.64205
20001	1474	scMINER	Tpex		20001	1.80637	scMINER	Tpex		0.996666	0.997652	scMINER	0.996229	0.996953	scMINER	0.997248	0.997955	scMINER	0.99747	0.998301	scMINER		Sp3	Tpex	1.0003	0.712539	1.06965	0.865972
20101	1481	scMINER	Tpex		20101	1.8083	scMINER	Tpex		0.996649	0.997652	scMINER	0.99621	0.996953	scMINER	0.997233	0.997955	scMINER	0.997457	0.998301	scMINER		Sp4	Tpex	0.658906	0.0703401	0.569723	0.299681
20201	1488	scMINER	Tpex		20201	1.80583	scMINER	Tpex		0.996631	0.997652	scMINER	0.99619	0.996953	scMINER	0.997218	0.997955	scMINER	0.997443	0.998301	scMINER		Sp9	Tpex	1.17971	0.81241	0.983695	1.17024
20301	1497	scMINER	Tpex		20301	1.81235	scMINER	Tpex		0.996614	0.997652	scMINER	0.996171	0.996953	scMINER	0.997203	0.997955	scMINER	0.99743	0.998301	scMINER		Spic	Tpex	0.419966	0.751618	0.910838	0.857759
20401	1502	scMINER	Tpex		20401	1.80964	scMINER	Tpex		0.996597	0.997652	scMINER	0.996152	0.996953	scMINER	0.997188	0.997955	scMINER	0.997417	0.998301	scMINER		Srebf1	Tpex	0.410319	0.657108	2.00668	1.53954
20501	1508	scMINER	Tpex		20501	1.80599	scMINER	Tpex		0.99658	0.997652	scMINER	0.996132	0.996953	scMINER	0.997173	0.997955	scMINER	0.997403	0.998301	scMINER		Srebf2	Tpex	0.760849	0.305648	0.53938	0.0964687
20601	1513	scMINER	Tpex		20601	1.79691	scMINER	Tpex		0.996562	0.997652	scMINER	0.996113	0.996953	scMINER	0.997158	0.997955	scMINER	0.99739	0.998301	scMINER		Stat1	Tpex	2.87584	2.57353	2.91453	2.74795
20701	1520	scMINER	Tpex		20701	1.79457	scMINER	Tpex		0.996545	0.997652	scMINER	0.996093	0.996953	scMINER	0.997143	0.997955	scMINER	0.997377	0.998301	scMINER		Stat2	Tpex	0.768633	0.260863	0.573323	0.210962
20801	1529	scMINER	Tpex		20801	1.7925	scMINER	Tpex		0.996528	0.997652	scMINER	0.996074	0.996953	scMINER	0.997128	0.997955	scMINER	0.997377	0.998146	scMINER		Stat3	Tpex	1.23894	0.624485	1.36652	0.863219
20901	1535	scMINER	Tpex		20901	1.79322	scMINER	Tpex		0.99651	0.997652	scMINER	0.996054	0.996953	scMINER	0.997113	0.997955	scMINER	0.997363	0.998146	scMINER		Stat4	Tpex	1.85649	1.00807	1.74817	1.03292
21001	1543	scMINER	Tpex		21001	1.79837	scMINER	Tpex		0.996493	0.997652	scMINER	0.996035	0.996953	scMINER	0.997098	0.997955	scMINER	0.99735	0.998146	scMINER		Stat5a	Tpex	0.80002	1.31968	1.86852	0.0894952
21101	1555	scMINER	Tpex		21101	1.80185	scMINER	Tpex		0.996476	0.997652	scMINER	0.996015	0.996953	scMINER	0.997083	0.997955	scMINER	0.997336	0.998146	scMINER		Stat5b	Tpex	0.916912	0.359547	0.654987	1.01834
21201	1561	scMINER	Tpex		21201	1.80881	scMINER	Tpex		0.996459	0.997652	scMINER	0.995996	0.996953	scMINER	0.997068	0.997955	scMINER	0.997323	0.998146	scMINER		Stat6	Tpex	0.125258	0.015532	0.0476584	0.0573981
21301	1567	scMINER	Tpex		21301	1.8053	scMINER	Tpex		0.996441	0.997652	scMINER	0.995977	0.996953	scMINER	0.997053	0.997955	scMINER	0.99731	0.998146	scMINER		Tbx1	Tpex	0.498547	0.525716	0.578836	1.09068
21401	1576	scMINER	Tpex		21401	1.80734	scMINER	Tpex		0.996424	0.997652	scMINER	0.995957	0.996953	scMINER	0.997038	0.997955	scMINER	0.997296	0.998146	scMINER		Tbx21	Tpex	0.776793	0.384129	0.382738	0.291139
21501	1580	scMINER	Tpex		21501	1.8016	scMINER	Tpex		0.996407	0.997652	scMINER	0.995938	0.996953	scMINER	0.997023	0.997955	scMINER	0.997283	0.998146	scMINER		Tbx3	Tpex	1.04022	0.590259	0.707391	0.826688
21601	1589	scMINER	Tpex		21601	1.80568	scMINER	Tpex		0.99639	0.997652	scMINER	0.995918	0.996953	scMINER	0.997008	0.997955	scMINER	0.997269	0.998146	scMINER		Tbx6	Tpex	0.54709	0.250088	0.518778	0.333913
21701	1594	scMINER	Tpex		21701	1.80521	scMINER	Tpex		0.996372	0.997652	scMINER	0.995899	0.996953	scMINER	0.996993	0.997955	scMINER	0.997256	0.998146	scMINER		Tcf12	Tpex	0.965028	0.630713	0.779514	0.814485
21801	1602	scMINER	Tpex		21801	1.80609	scMINER	Tpex		0.996372	0.997316	scMINER	0.995879	0.996953	scMINER	0.996978	0.997955	scMINER	0.997243	0.998146	scMINER		Tcf3	Tpex	0.538838	0.384688	0.966184	0.402744
21901	1607	scMINER	Tpex		21901	1.80157	scMINER	Tpex		0.996355	0.997316	scMINER	0.99586	0.996953	scMINER	0.996963	0.997955	scMINER	0.997229	0.998146	scMINER		Tcf4	Tpex	1.871	0.471582	1.09535	0.61662
22001	1612	scMINER	Tpex		22001	1.80313	scMINER	Tpex		0.996338	0.997316	scMINER	0.995841	0.996953	scMINER	0.996948	0.997955	scMINER	0.997216	0.998146	scMINER		Tcf7	Tpex	0.728368	0.715873	2.04072	1.29262
22101	1618	scMINER	Tpex		22101	1.80984	scMINER	Tpex		0.99632	0.997316	scMINER	0.995821	0.996953	scMINER	0.996933	0.997955	scMINER	0.997203	0.998146	scMINER		Tcf7l1	Tpex	0.865235	0.665289	0.945879	1.4486
22201	1623	scMINER	Tpex		22201	1.80735	scMINER	Tpex		0.996303	0.997316	scMINER	0.995802	0.996953	scMINER	0.996933	0.997827	scMINER	0.997189	0.998146	scMINER		Tcf7l2	Tpex	2.36804	0.964747	1.10963	1.28484
22301	1630	scMINER	Tpex		22301	1.8031	scMINER	Tpex		0.996286	0.997316	scMINER	0.995782	0.996953	scMINER	0.996918	0.997827	scMINER	0.997176	0.998146	scMINER		Tef	Tpex	0.733908	0.471947	0.249966	0.450581
22401	1636	scMINER	Tpex		22401	1.80176	scMINER	Tpex		0.996286	0.996981	scMINER	0.995763	0.996953	scMINER	0.996903	0.997827	scMINER	0.997162	0.998146	scMINER		Tfap2a	Tpex	0.614768	0.443906	0.964587	0.557993
22501	1642	scMINER	Tpex		22501	1.79847	scMINER	Tpex		0.996269	0.996981	scMINER	0.995743	0.996953	scMINER	0.996889	0.997827	scMINER	0.997149	0.998146	scMINER		Tfap2b	Tpex	0.809272	0.521776	0.571739	0.588988
22601	1646	scMINER	Tpex		22601	1.78525	scMINER	Tpex		0.996251	0.996981	scMINER	0.995724	0.996953	scMINER	0.996874	0.997827	scMINER	0.997136	0.998146	scMINER		Tfap4	Tpex	1.07505	3.24766	2.09146	2.93207
22701	1649	scMINER	Tpex		22701	1.77886	scMINER	Tpex		0.996234	0.996981	scMINER	0.995704	0.996953	scMINER	0.996859	0.997827	scMINER	0.997122	0.998146	scMINER		Tfdp1	Tpex	1.58817	1.86785	2.0063	1.64033
22801	1653	scMINER	Tpex		22801	1.77551	scMINER	Tpex		0.996217	0.996981	scMINER	0.995685	0.996953	scMINER	0.996844	0.997827	scMINER	0.997109	0.998146	scMINER		Tfe3	Tpex	1.27106	0.902367	1.24145	0.708243
22901	1657	scMINER	Tpex		22901	1.77599	scMINER	Tpex		0.996199	0.996981	scMINER	0.995666	0.996953	scMINER	0.996829	0.997827	scMINER	0.997095	0.998146	scMINER		Tfeb	Tpex	2.6994	8.36845	10.2	4.84355
23001	1661	scMINER	Tpex		23001	1.77647	scMINER	Tpex		0.996182	0.996981	scMINER	0.995646	0.996953	scMINER	0.996814	0.997827	scMINER	0.997082	0.998146	scMINER		Tgif2	Tpex	0.694237	0.296106	0.88702	0.478911
23101	1665	scMINER	Tpex		23101	1.76752	scMINER	Tpex		0.996165	0.996981	scMINER	0.995627	0.996953	scMINER	0.996799	0.997827	scMINER	0.997069	0.998146	scMINER		Thap1	Tpex	0.412286	0.329463	0.493261	0.381493
23201	1668	scMINER	Tpex		23201	1.76321	scMINER	Tpex		0.996148	0.996981	scMINER	0.995607	0.996953	scMINER	0.996784	0.997827	scMINER	0.997055	0.998146	scMINER		Thap11	Tpex	1.72127	0.972014	1.24273	0.773228
23301	1673	scMINER	Tpex		23301	1.75735	scMINER	Tpex		0.99613	0.996981	scMINER	0.995588	0.996953	scMINER	0.996769	0.997827	scMINER	0.997042	0.998146	scMINER		Thrb	Tpex	0.866605	0.378133	0.838401	0.323249
23401	1680	scMINER	Tpex		23401	1.75916	scMINER	Tpex		0.996113	0.996981	scMINER	0.995568	0.996953	scMINER	0.996754	0.997827	scMINER	0.997029	0.998146	scMINER		Usf1	Tpex	1.1646	0.203665	0.717625	0.302519
23501	1690	scMINER	Tpex		23501	1.76042	scMINER	Tpex		0.996096	0.996981	scMINER	0.995549	0.996953	scMINER	0.996739	0.997827	scMINER	0.997015	0.998146	scMINER		Usf2	Tpex	2.41155	1.04357	1.6441	1.31408
23601	1696	scMINER	Tpex		23601	1.76299	scMINER	Tpex		0.996079	0.996981	scMINER	0.99553	0.996953	scMINER	0.996724	0.997827	scMINER	0.997002	0.998146	scMINER		Vezf1	Tpex	0.639954	1.37721	1.44068	1.88061
23701	1698	scMINER	Tpex		23701	1.75595	scMINER	Tpex		0.996061	0.996981	scMINER	0.99551	0.996953	scMINER	0.996709	0.997827	scMINER	0.996988	0.998146	scMINER		Yy1	Tpex	3.55128	0.790404	2.98754	2.04128
23801	1703	scMINER	Tpex		23801	1.75567	scMINER	Tpex		0.996044	0.996981	scMINER	0.995491	0.996953	scMINER	0.996709	0.997699	scMINER	0.996975	0.998146	scMINER		Zbtb12	Tpex	0.329932	0.381074	0.9321	0.38261
23901	1706	scMINER	Tpex		23901	1.74974	scMINER	Tpex		0.996027	0.996981	scMINER	0.995471	0.996953	scMINER	0.996694	0.997699	scMINER	0.996962	0.998146	scMINER		Zbtb14	Tpex	1.26782	0.322982	0.562378	0.546078
24001	1714	scMINER	Tpex		24001	1.75435	scMINER	Tpex		0.996009	0.996981	scMINER	0.995452	0.996953	scMINER	0.996679	0.997699	scMINER	0.996962	0.997992	scMINER		Zbtb18	Tpex	1.52611	0.817797	0.320262	1.14061
24101	1715	scMINER	Tpex		24101	1.74112	scMINER	Tpex		0.996009	0.996645	scMINER	0.995452	0.996445	scMINER	0.996664	0.997699	scMINER	0.996948	0.997992	scMINER		Zbtb32	Tpex	4.32209	1.13631	1.46665	0.985746
24201	1717	scMINER	Tpex		24201	1.73785	scMINER	Tpex		0.995992	0.996645	scMINER	0.995432	0.996445	scMINER	0.996649	0.997699	scMINER	0.996935	0.997992	scMINER		Zbtb33	Tpex	0.238494	0.307409	0.947551	1.10331
24301	1721	scMINER	Tpex		24301	1.72791	scMINER	Tpex		0.995975	0.996645	scMINER	0.995413	0.996445	scMINER	0.996634	0.997699	scMINER	0.996921	0.997992	scMINER		Zbtb6	Tpex	1.52703	0.792488	0.606511	2.54636
24401	1725	scMINER	Tpex		24401	1.725	scMINER	Tpex		0.995958	0.996645	scMINER	0.995393	0.996445	scMINER	0.996619	0.997699	scMINER	0.996908	0.997992	scMINER		Zbtb7a	Tpex	1.79109	1.0437	1.92433	1.15577
24501	1728	scMINER	Tpex		24501	1.7194	scMINER	Tpex		0.99594	0.996645	scMINER	0.995374	0.996445	scMINER	0.996604	0.997699	scMINER	0.996895	0.997992	scMINER		Zbtb7b	Tpex	0.153252	0.240929	0.282404	0.2355
24601	1729	scMINER	Tpex		24601	1.71528	scMINER	Tpex		0.995923	0.996645	scMINER	0.995355	0.996445	scMINER	0.996589	0.997699	scMINER	0.996881	0.997992	scMINER		Zeb1	Tpex	2.3104	0.896634	1.66974	2.29489
24701	1736	scMINER	Tpex		24701	1.71372	scMINER	Tpex		0.995906	0.996645	scMINER	0.995335	0.996445	scMINER	0.996574	0.997699	scMINER	0.996868	0.997992	scMINER		Zic3	Tpex	0.691959	1.16628	1.15533	0.614519
24801	1739	scMINER	Tpex		24801	1.70825	scMINER	Tpex		0.995889	0.996645	scMINER	0.995335	0.995937	scMINER	0.996559	0.997699	scMINER	0.996855	0.997992	scMINER		Zkscan1	Tpex	0.518093	0.286344	1.03196	1.10001
24901	1741	scMINER	Tpex		24901	1.70686	scMINER	Tpex		0.995871	0.996645	scMINER	0.995316	0.995937	scMINER	0.996544	0.997699	scMINER	0.996841	0.997992	scMINER		Zkscan5	Tpex	0.905993	0.296647	0.840009	0.556799
25001	1746	scMINER	Tpex		25001	1.71009	scMINER	Tpex		0.995854	0.996645	scMINER	0.995296	0.995937	scMINER	0.996529	0.997699	scMINER	0.996828	0.997992	scMINER		Zscan29	Tpex	1.34358	10.4795	1.55163	11.0251
25101	1748	scMINER	Tpex		25101	1.7037	scMINER	Tpex		0.995837	0.996645	scMINER	0.995277	0.995937	scMINER	0.996515	0.997699	scMINER	0.996828	0.997837	scMINER		Ar	Tex	1.11765	0.37343	0.346167	0.897435
25201	1751	scMINER	Tpex		25201	1.69506	scMINER	Tpex		0.995819	0.996645	scMINER	0.995257	0.995937	scMINER	0.9965	0.997699	scMINER	0.996814	0.997837	scMINER		Arid3a	Tex	1.06045	0.864487	1.80769	0.303854
25301	1751	scMINER	Tpex		25301	1.69179	scMINER	Tpex		0.995802	0.996645	scMINER	0.995238	0.995937	scMINER	0.996485	0.997699	scMINER	0.996814	0.997683	scMINER		Arid3b	Tex	0.081642	0.316119	0.22052	2.6148
25401	1757	scMINER	Tpex		25401	1.69105	scMINER	Tpex		0.995785	0.996645	scMINER	0.995219	0.995937	scMINER	0.99647	0.997699	scMINER	0.996801	0.997683	scMINER		Arnt	Tex	0.431384	0.686078	0.712372	0.57044
25501	1765	scMINER	Tpex		25501	1.69549	scMINER	Tpex		0.995768	0.996645	scMINER	0.995199	0.995937	scMINER	0.99647	0.997571	scMINER	0.996788	0.997683	scMINER		Arntl	Tex	0.103204	0.275544	0.693463	0.248627
25601	1766	scMINER	Tpex		25601	1.69319	scMINER	Tpex		0.99575	0.996645	scMINER	0.99518	0.995937	scMINER	0.996455	0.997571	scMINER	0.996774	0.997683	scMINER		Atf1	Tex	2.83608	5.70901	3.41414	0.732144
25701	1767	scMINER	Tpex		25701	1.68768	scMINER	Tpex		0.995733	0.996645	scMINER	0.99516	0.995937	scMINER	0.99644	0.997571	scMINER	0.996761	0.997683	scMINER		Atf2	Tex	3.97976	3.22566	4.57418	2.12639
25801	1771	scMINER	Tpex		25801	1.68346	scMINER	Tpex		0.995716	0.996645	scMINER	0.995141	0.995937	scMINER	0.996425	0.997571	scMINER	0.996747	0.997683	scMINER		Atf3	Tex	1.50785	1.36206	2.93894	1.38124
25901	1774	scMINER	Tpex		25901	1.68152	scMINER	Tpex		0.995699	0.996645	scMINER	0.995121	0.995937	scMINER	0.99641	0.997571	scMINER	0.996734	0.997683	scMINER		Atf4	Tex	1.4326	2.67887	2.19559	4.72465
26001	1777	scMINER	Tpex		26001	1.678	scMINER	Tpex		0.995681	0.996645	scMINER	0.995102	0.995937	scMINER	0.996395	0.997571	scMINER	0.996721	0.997683	scMINER		Atf7	Tex	0.362563	0.199959	0.267006	0.643831
26101	1783	scMINER	Tpex		26101	1.67575	scMINER	Tpex		0.995664	0.996645	scMINER	0.995083	0.995937	scMINER	0.99638	0.997571	scMINER	0.996707	0.997683	scMINER		Bach1	Tex	0.346718	0.174676	0.3404	0.178037
26201	1788	scMINER	Tpex		26201	1.6773	scMINER	Tpex		0.995647	0.996645	scMINER	0.995063	0.995937	scMINER	0.996365	0.997571	scMINER	0.996694	0.997683	scMINER		Bach2	Tex	18.8098	0.812703	5.87266	0.56995
26301	1793	scMINER	Tpex		26301	1.6757	scMINER	Tpex		0.995629	0.996645	scMINER	0.995044	0.995937	scMINER	0.99635	0.997571	scMINER	0.99668	0.997683	scMINER		Batf	Tex	1.04044	0.729256	1.78511	1.57463
26401	1796	scMINER	Tpex		26401	1.66914	scMINER	Tpex		0.995612	0.996645	scMINER	0.995024	0.995937	scMINER	0.996335	0.997571	scMINER	0.996667	0.997683	scMINER		Batf3	Tex	0.802619	0.595587	1.38889	0.737174
26501	1797	scMINER	Tpex		26501	1.66852	scMINER	Tpex		0.995595	0.996645	scMINER	0.995005	0.995937	scMINER	0.99632	0.997571	scMINER	0.996654	0.997683	scMINER		Bhlhe40	Tex	1.70832	1.31078	1.77572	1.6947
26601	1800	scMINER	Tpex		26601	1.66359	scMINER	Tpex		0.995578	0.996645	scMINER	0.994985	0.995937	scMINER	0.996305	0.997571	scMINER	0.99664	0.997683	scMINER		Bhlhe41	Tex	1.16661	0.710042	2.0223	2.49552
26701	1806	scMINER	Tpex		26701	1.66145	scMINER	Tpex		0.99556	0.996645	scMINER	0.994966	0.995937	scMINER	0.99629	0.997571	scMINER	0.996627	0.997683	scMINER		Cebpa	Tex	2.85241	3.62437	5.26819	5.31691
26801	1812	scMINER	Tpex		26801	1.65934	scMINER	Tpex		0.995543	0.996645	scMINER	0.994966	0.995429	scMINER	0.996275	0.997571	scMINER	0.996614	0.997683	scMINER		Cebpb	Tex	1.97972	0.55524	1.67493	0.292705
26901	1815	scMINER	Tpex		26901	1.65602	scMINER	Tpex		0.995526	0.996645	scMINER	0.994946	0.995429	scMINER	0.996275	0.997443	scMINER	0.9966	0.997683	scMINER		Creb1	Tex	0.726083	0.129595	1.15094	0.866732
27001	1821	scMINER	Tpex		27001	1.65696	scMINER	Tpex		0.995508	0.996645	scMINER	0.994927	0.995429	scMINER	0.99626	0.997443	scMINER	0.996587	0.997683	scMINER		Creb3l1	Tex	1.54108	1.11226	5.17223	5.91759
27101	1823	scMINER	Tpex		27101	1.65127	scMINER	Tpex		0.995491	0.996645	scMINER	0.994908	0.995429	scMINER	0.996245	0.997443	scMINER	0.996573	0.997683	scMINER		Creb3l2	Tex	1.93707	1.01588	0.615884	3.37117
27201	1828	scMINER	Tpex		27201	1.64982	scMINER	Tpex		0.995474	0.996645	scMINER	0.994888	0.995429	scMINER	0.99623	0.997443	scMINER	0.99656	0.997683	scMINER		Crem	Tex	0.505204	0.193231	0.255169	0.50219
27301	1830	scMINER	Tpex		27301	1.6442	scMINER	Tpex		0.995457	0.996645	scMINER	0.994869	0.995429	scMINER	0.996215	0.997443	scMINER	0.996547	0.997683	scMINER		Ctcf	Tex	1.85061	1.20967	3.18605	0.829068
27401	1835	scMINER	Tpex		27401	1.64279	scMINER	Tpex		0.995439	0.996645	scMINER	0.994849	0.995429	scMINER	0.9962	0.997443	scMINER	0.996533	0.997683	scMINER		Ctcfl	Tex	0.910396	0.595219	0.827655	1.13254
27501	1838	scMINER	Tpex		27501	1.63961	scMINER	Tpex		0.995422	0.996645	scMINER	0.99483	0.995429	scMINER	0.996185	0.997443	scMINER	0.99652	0.997683	scMINER		Dmrta2	Tex	0.153998	1.5094	1.54516	1.08164
27601	1841	scMINER	Tpex		27601	1.63354	scMINER	Tpex		0.995405	0.996645	scMINER	0.99481	0.995429	scMINER	0.99617	0.997443	scMINER	0.996506	0.997683	scMINER		E2f6	Tex	1.10845	0.524007	1.50992	0.621634
27701	1842	scMINER	Tpex		27701	1.62721	scMINER	Tpex		0.995388	0.996645	scMINER	0.994791	0.995429	scMINER	0.996156	0.997443	scMINER	0.996493	0.997683	scMINER		E2f7	Tex	0.0263302	0.0277726	0.035007	0.0271391
27801	1847	scMINER	Tpex		27801	1.63019	scMINER	Tpex		0.99537	0.996645	scMINER	0.994772	0.995429	scMINER	0.996141	0.997443	scMINER	0.99648	0.997683	scMINER		Ebf1	Tex	0.0557237	0.115522	0.852122	0.0727724
27901	1851	scMINER	Tpex		27901	1.62654	scMINER	Tpex		0.995353	0.996645	scMINER	0.994752	0.995429	scMINER	0.996126	0.997443	scMINER	0.99648	0.997528	scMINER		Egr1	Tex	0.992379	0.158204	0.454524	0.228887
28001	1853	scMINER	Tpex		28001	1.62259	scMINER	Tpex		0.995336	0.996645	scMINER	0.994733	0.995429	scMINER	0.996111	0.997443	scMINER	0.996466	0.997528	scMINER		Egr2	Tex	1.19271	0.391365	1.33423	0.729811
28101	1856	scMINER	Tpex		28101	1.62238	scMINER	Tpex		0.995318	0.996645	scMINER	0.994713	0.995429	scMINER	0.996096	0.997443	scMINER	0.996453	0.997528	scMINER		Elf1	Tex	1.29014	0.567582	1.46767	1.30048
28201	1859	scMINER	Tpex		28201	1.61793	scMINER	Tpex		0.995301	0.996645	scMINER	0.994694	0.995429	scMINER	0.996081	0.997443	scMINER	0.99644	0.997528	scMINER		Elf4	Tex	1.52286	0.507972	0.47892	1.27249
28301	1861	scMINER	Tpex		28301	1.61405	scMINER	Tpex		0.995284	0.996645	scMINER	0.994674	0.995429	scMINER	0.996066	0.997443	scMINER	0.996426	0.997528	scMINER		Elk1	Tex	3.66385	0.460276	1.15451	0.295184
28401	1864	scMINER	Tpex		28401	1.60828	scMINER	Tpex		0.995267	0.996645	scMINER	0.994655	0.995429	scMINER	0.996051	0.997443	scMINER	0.996413	0.997528	scMINER		Elk3	Tex	1.06429	0.412271	0.553006	0.363249
28501	1868	scMINER	Tpex		28501	1.60343	scMINER	Tpex		0.995249	0.996645	scMINER	0.994635	0.995429	scMINER	0.996036	0.997443	scMINER	0.996399	0.997528	scMINER		Elk4	Tex	0.814361	0.321355	1.89061	0.427055
28601	1871	scMINER	Tpex		28601	1.60051	scMINER	Tpex		0.995232	0.996645	scMINER	0.994616	0.995429	scMINER	0.996021	0.997443	scMINER	0.996386	0.997528	scMINER		Eomes	Tex	1.43323	1.50729	1.18327	1.36853
28701	1879	scMINER	Tpex		28701	1.60051	scMINER	Tpex		0.995215	0.996645	scMINER	0.994597	0.995429	scMINER	0.996006	0.997443	scMINER	0.996373	0.997528	scMINER		Erf	Tex	0.542805	0.223864	0.300415	0.279371
28801	1884	scMINER	Tpex		28801	1.60204	scMINER	Tpex		0.995198	0.996645	scMINER	0.994577	0.995429	scMINER	0.995991	0.997443	scMINER	0.996359	0.997528	scMINER		Esrra	Tex	0.435213	0.0921738	1.24303	0.0822218
28901	1886	scMINER	Tpex		28901	1.60238	scMINER	Tpex		0.99518	0.996645	scMINER	0.994558	0.995429	scMINER	0.995976	0.997443	scMINER	0.996346	0.997528	scMINER		Ets1	Tex	1.63608	0.546332	0.961343	1.5629
29001	1889	scMINER	Tpex		29001	1.59949	scMINER	Tpex		0.995163	0.996645	scMINER	0.994538	0.995429	scMINER	0.995961	0.997443	scMINER	0.996332	0.997528	scMINER		Ets2	Tex	0.981964	0.273503	0.593698	0.455617
29101	1892	scMINER	Tpex		29101	1.59797	scMINER	Tpex		0.995146	0.996645	scMINER	0.994519	0.995429	scMINER	0.995946	0.997443	scMINER	0.996319	0.997528	scMINER		Etv3	Tex	0.168837	0.0529862	0.409399	0.18693
29201	1898	scMINER	Tpex		29201	1.59228	scMINER	Tpex		0.995128	0.996645	scMINER	0.994499	0.995429	scMINER	0.995931	0.997443	scMINER	0.996306	0.997528	scMINER		Etv5	Tex	0.388881	0.184504	0.323331	0.39269
29301	1903	scMINER	Tpex		29301	1.58848	scMINER	Tpex		0.995111	0.996645	scMINER	0.99448	0.995429	scMINER	0.995916	0.997443	scMINER	0.996292	0.997528	scMINER		Etv6	Tex	1.50544	1.38029	1.77481	1.93035
29401	1907	scMINER	Tpex		29401	1.58917	scMINER	Tpex		0.995094	0.996645	scMINER	0.994461	0.995429	scMINER	0.995901	0.997443	scMINER	0.996279	0.997528	scMINER		Fli1	Tex	1.79744	0.560758	0.995093	0.870057
29501	1915	scMINER	Tpex		29501	1.58789	scMINER	Tpex		0.995077	0.996645	scMINER	0.994441	0.995429	scMINER	0.995886	0.997443	scMINER	0.996266	0.997528	scMINER		Fos	Tex	0.779645	0.113425	0.19285	0.323078
29601	1918	scMINER	Tpex		29601	1.58644	scMINER	Tpex		0.995059	0.996645	scMINER	0.994422	0.995429	scMINER	0.995871	0.997443	scMINER	0.996252	0.997528	scMINER		Fosl2	Tex	0.995498	0.182149	0.2677	0.467105
29701	1919	scMINER	Tpex		29701	1.58072	scMINER	Tpex		0.995042	0.996645	scMINER	0.994402	0.995429	scMINER	0.995856	0.997443	scMINER	0.996239	0.997528	scMINER		Foxc1	Tex	1.55212	4.05267	3.93022	6.16759
29801	1921	scMINER	Tpex		29801	1.57459	scMINER	Tpex		0.995025	0.996645	scMINER	0.994383	0.995429	scMINER	0.995841	0.997443	scMINER	0.996225	0.997528	scMINER		Foxf2	Tex	0.0324833	0.136827	0.209158	0.150014
29901	1925	scMINER	Tpex		29901	1.57658	scMINER	Tpex		0.995008	0.996645	scMINER	0.994383	0.994921	scMINER	0.995826	0.997443	scMINER	0.996212	0.997528	scMINER		Foxj2	Tex	0.125896	0.352594	0.125008	0.318138
30001	1928	scMINER	Tpex		30001	1.57259	scMINER	Tpex		0.99499	0.996645	scMINER	0.994363	0.994921	scMINER	0.995811	0.997443	scMINER	0.996199	0.997528	scMINER		Foxj3	Tex	0.109134	0.122085	0.048359	0.622956
30101	1932	scMINER	Tpex		30101	1.57329	scMINER	Tpex		0.994973	0.996645	scMINER	0.994344	0.994921	scMINER	0.995796	0.997443	scMINER	0.996185	0.997528	scMINER		Foxk1	Tex	1.0063	0.896605	2.36728	0.969888
30201	1935	scMINER	Tpex		30201	1.56934	scMINER	Tpex		0.994956	0.996645	scMINER	0.994324	0.994921	scMINER	0.995782	0.997443	scMINER	0.996172	0.997528	scMINER		Foxk2	Tex	0.591369	0.478186	0.077452	0.337926
30301	1939	scMINER	Tpex		30301	1.56624	scMINER	Tpex		0.994938	0.996645	scMINER	0.994305	0.994921	scMINER	0.995782	0.997316	scMINER	0.996158	0.997528	scMINER		Foxo1	Tex	2.67487	0.948231	1.21589	0.938572
30401	1943	scMINER	Tpex		30401	1.56567	scMINER	Tpex		0.994921	0.996645	scMINER	0.994286	0.994921	scMINER	0.995767	0.997316	scMINER	0.996145	0.997528	scMINER		Foxo3	Tex	0.957451	0.255484	0.726053	0.617272
30501	1947	scMINER	Tpex		30501	1.56135	scMINER	Tpex		0.994904	0.996645	scMINER	0.994266	0.994921	scMINER	0.995752	0.997316	scMINER	0.996132	0.997528	scMINER		Foxp2	Tex	0.867341	0.280648	0.496238	0.974998
30601	1950	scMINER	Tpex		30601	1.55751	scMINER	Tpex		0.994887	0.996645	scMINER	0.994247	0.994921	scMINER	0.995737	0.997316	scMINER	0.996118	0.997528	scMINER		Foxp3	Tex	1.09946	0.415539	0.933695	0.715794
30701	1954	scMINER	Tpex		30701	1.55449	scMINER	Tpex		0.994869	0.996645	scMINER	0.994227	0.994921	scMINER	0.995722	0.997316	scMINER	0.996105	0.997528	scMINER		Gabpa	Tex	0.710361	0.244991	0.62693	0.278249
30801	1956	scMINER	Tpex		30801	1.55115	scMINER	Tpex		0.994852	0.996645	scMINER	0.994208	0.994921	scMINER	0.995707	0.997316	scMINER	0.996092	0.997528	scMINER		Grhl2	Tex	0.0543596	0.270658	0.181527	0.133921
30901	1959	scMINER	Tpex		30901	1.54739	scMINER	Tpex		0.994835	0.996645	scMINER	0.994188	0.994921	scMINER	0.995692	0.997316	scMINER	0.996078	0.997528	scMINER		Hes1	Tex	1.9162	2.36612	3.16409	1.32472
31001	1961	scMINER	Tpex		31001	1.54167	scMINER	Tpex		0.994817	0.996645	scMINER	0.994169	0.994921	scMINER	0.995677	0.997316	scMINER	0.996065	0.997528	scMINER		Hes6	Tex	0.644559	1.86689	0.586406	0.619773
31101	1963	scMINER	Tpex		31101	1.53599	scMINER	Tpex		0.9948	0.996645	scMINER	0.99415	0.994921	scMINER	0.995662	0.997316	scMINER	0.996051	0.997528	scMINER		Hesx1	Tex	5.96733	14.2633	2.29606	14.3437
31201	1968	scMINER	Tpex		31201	1.53271	scMINER	Tpex		0.994783	0.996645	scMINER	0.99413	0.994921	scMINER	0.995647	0.997316	scMINER	0.996038	0.997528	scMINER		Hey1	Tex	0.703646	0.59543	0.717632	0.427264
31301	1971	scMINER	Tpex		31301	1.52672	scMINER	Tpex		0.994766	0.996645	scMINER	0.994111	0.994921	scMINER	0.995632	0.997316	scMINER	0.996025	0.997528	scMINER		Hic1	Tex	2.51639	0.167648	1.55815	1.4946
31401	1976	scMINER	Tpex		31401	1.52469	scMINER	Tpex		0.994748	0.996645	scMINER	0.994091	0.994921	scMINER	0.995617	0.997316	scMINER	0.996011	0.997528	scMINER		Hif1a	Tex	1.94869	0.172986	11.0983	0.265211
31501	1981	scMINER	Tpex		31501	1.52619	scMINER	Tpex		0.994731	0.996645	scMINER	0.994072	0.994921	scMINER	0.995602	0.997316	scMINER	0.995998	0.997528	scMINER		Hlf	Tex	2.51599	3.91397	14.7885	4.51768
31601	1984	scMINER	Tpex		31601	1.52381	scMINER	Tpex		0.994714	0.996645	scMINER	0.994052	0.994921	scMINER	0.995587	0.997316	scMINER	0.995984	0.997528	scMINER		Ikzf1	Tex	0.856134	0.431602	0.620077	1.14161
31701	1988	scMINER	Tpex		31701	1.52337	scMINER	Tpex		0.994697	0.996645	scMINER	0.994033	0.994921	scMINER	0.995572	0.997316	scMINER	0.995971	0.997528	scMINER		Irf1	Tex	1.09417	0.275496	0.856234	0.921694
31801	1990	scMINER	Tpex		31801	1.52257	scMINER	Tpex		0.994679	0.996645	scMINER	0.994033	0.994413	scMINER	0.995557	0.997316	scMINER	0.995958	0.997528	scMINER		Irf2	Tex	1.14414	0.811324	1.10064	1.01442
31901	1995	scMINER	Tpex		31901	1.52174	scMINER	Tpex		0.994662	0.996645	scMINER	0.994033	0.993906	scMINER	0.995542	0.997316	scMINER	0.995944	0.997528	scMINER		Irf3	Tex	0.359429	0.228872	0.410401	0.159845
32001	1998	scMINER	Tpex		32001	1.51824	scMINER	Tpex		0.994645	0.996645	scMINER	0.994013	0.993906	scMINER	0.995527	0.997316	scMINER	0.995931	0.997528	scMINER		Irf4	Tex	0.487944	1.10163	2.99193	1.0268
32101	2002	scMINER	Tpex		32101	1.50753	scMINER	Tpex		0.994627	0.996645	scMINER	0.993994	0.993906	scMINER	0.995512	0.997316	scMINER	0.995918	0.997528	scMINER		Irf5	Tex	0.302733	0.343493	1.15445	0.449956
32201	2006	scMINER	Tpex		32201	1.50262	scMINER	Tpex		0.99461	0.996645	scMINER	0.993975	0.993906	scMINER	0.995497	0.997316	scMINER	0.995904	0.997528	scMINER		Irf7	Tex	2.20808	6.67595	6.70022	6.0869
32301	2011	scMINER	Tpex		32301	1.50299	scMINER	Tpex		0.994593	0.996645	scMINER	0.993955	0.993906	scMINER	0.995482	0.997316	scMINER	0.995891	0.997528	scMINER		Irf8	Tex	0.99174	0.364255	2.88616	0.442784
32401	2015	scMINER	Tpex		32401	1.49926	scMINER	Tpex		0.994576	0.996645	scMINER	0.993936	0.993906	scMINER	0.995467	0.997316	scMINER	0.995877	0.997528	scMINER		Irf9	Tex	0.963497	3.84656	1.74355	1.65087
32501	2017	scMINER	Tpex		32501	1.49407	scMINER	Tpex		0.994558	0.996645	scMINER	0.993916	0.993906	scMINER	0.995452	0.997316	scMINER	0.995864	0.997528	scMINER		Jdp2	Tex	2.85443	1.43529	1.23954	2.19773
32601	2021	scMINER	Tpex		32601	1.49372	scMINER	Tpex		0.994541	0.996645	scMINER	0.993897	0.993906	scMINER	0.995437	0.997316	scMINER	0.995851	0.997528	scMINER		Jun	Tex	1.72623	0.414859	0.491539	1.38652
32701	2022	scMINER	Tpex		32701	1.48567	scMINER	Tpex		0.994524	0.996645	scMINER	0.993877	0.993906	scMINER	0.995423	0.997316	scMINER	0.995837	0.997528	scMINER		Junb	Tex	2.94469	1.10441	3.97994	1.57577
32801	2023	scMINER	Tpex		32801	1.48205	scMINER	Tpex		0.994507	0.996645	scMINER	0.993858	0.993906	scMINER	0.995408	0.997316	scMINER	0.995824	0.997528	scMINER		Jund	Tex	1.06159	0.702981	1.25129	1.41925
32901	2026	scMINER	Tpex		32901	1.47991	scMINER	Tpex		0.994489	0.996645	scMINER	0.993839	0.993906	scMINER	0.995393	0.997316	scMINER	0.99581	0.997528	scMINER		Klf10	Tex	0.746313	0.377479	0.465673	0.283211
33001	2028	scMINER	Tpex		33001	1.47813	scMINER	Tpex		0.994472	0.996645	scMINER	0.993819	0.993906	scMINER	0.995378	0.997316	scMINER	0.995797	0.997528	scMINER		Klf11	Tex	1.19028	0.913726	1.06003	0.591803
33101	2032	scMINER	Tpex		33101	1.47997	scMINER	Tpex		0.994455	0.996645	scMINER	0.9938	0.993906	scMINER	0.995363	0.997316	scMINER	0.995784	0.997528	scMINER		Klf13	Tex	1.92359	0.550135	1.57789	2.11106
33201	2033	scMINER	Tpex		33201	1.47426	scMINER	Tpex		0.994455	0.99631	scMINER	0.99378	0.993906	scMINER	0.995348	0.997316	scMINER	0.99577	0.997528	scMINER		Klf16	Tex	0.808726	0.491796	0.715747	0.959844
33301	2037	scMINER	Tpex		33301	1.47182	scMINER	Tpex		0.994437	0.99631	scMINER	0.993761	0.993906	scMINER	0.995333	0.997316	scMINER	0.995757	0.997528	scMINER		Klf2	Tex	1.30609	1.57752	2.58165	1.39247
33401	2040	scMINER	Tpex		33401	1.47292	scMINER	Tpex		0.99442	0.99631	scMINER	0.993741	0.993906	scMINER	0.995318	0.997316	scMINER	0.995744	0.997528	scMINER		Klf3	Tex	3.42047	0.642488	1.81953	0.530269
33501	2045	scMINER	Tpex		33501	1.47334	scMINER	Tpex		0.994403	0.99631	scMINER	0.993722	0.993906	scMINER	0.995303	0.997316	scMINER	0.99573	0.997528	scMINER		Klf4	Tex	1.06347	0.604805	1.18923	0.679554
33601	2048	scMINER	Tpex		33601	1.46915	scMINER	Tpex		0.994386	0.99631	scMINER	0.993703	0.993906	scMINER	0.995288	0.997316	scMINER	0.995717	0.997528	scMINER		Klf6	Tex	0.810332	0.340105	0.977149	1.2451
33701	2049	scMINER	Tpex		33701	1.46777	scMINER	Tpex		0.994368	0.99631	scMINER	0.993683	0.993906	scMINER	0.995273	0.997316	scMINER	0.995703	0.997528	scMINER		Klf9	Tex	2.32802	0.306662	0.875521	0.341507
33801	2053	scMINER	Tpex		33801	1.46538	scMINER	Tpex		0.994351	0.99631	scMINER	0.993664	0.993906	scMINER	0.995273	0.997188	scMINER	0.99569	0.997528	scMINER		Lef1	Tex	0.207946	0.0404881	0.113369	0.131136
33901	2053	scMINER	Tpex		33901	1.46121	scMINER	Tpex		0.994334	0.99631	scMINER	0.993644	0.993906	scMINER	0.995258	0.997188	scMINER	0.995677	0.997528	scMINER		Mafk	Tex	1.18984	1.88274	0.799764	2.37266
34001	2055	scMINER	Tpex		34001	1.45745	scMINER	Tpex		0.994317	0.99631	scMINER	0.993625	0.993906	scMINER	0.995243	0.997188	scMINER	0.995663	0.997528	scMINER		Max	Tex	1.81376	3.90156	2.31727	0.421299
34101	2066	scMINER	Tpex		34101	1.46214	scMINER	Tpex		0.994299	0.99631	scMINER	0.993605	0.993906	scMINER	0.995228	0.997188	scMINER	0.99565	0.997528	scMINER		Maz	Tex	0.814629	0.284949	0.808773	0.472486
34201	2068	scMINER	Tpex		34201	1.45736	scMINER	Tpex		0.994282	0.99631	scMINER	0.993586	0.993906	scMINER	0.995213	0.997188	scMINER	0.995636	0.997528	scMINER		Mef2a	Tex	0.821678	0.262184	0.882871	1.6213
34301	2071	scMINER	Tpex		34301	1.45231	scMINER	Tpex		0.994265	0.99631	scMINER	0.993566	0.993906	scMINER	0.995198	0.997188	scMINER	0.995623	0.997528	scMINER		Mef2c	Tex	1.62317	0.0824434	0.39238	0.264673
34401	2076	scMINER	Tpex		34401	1.45073	scMINER	Tpex		0.994247	0.99631	scMINER	0.993547	0.993906	scMINER	0.995183	0.997188	scMINER	0.99561	0.997528	scMINER		Mef2d	Tex	0.594665	0.162842	0.530465	0.215054
34501	2079	scMINER	Tpex		34501	1.45182	scMINER	Tpex		0.99423	0.99631	scMINER	0.993528	0.993906	scMINER	0.995168	0.997188	scMINER	0.995596	0.997528	scMINER		Meis2	Tex	0.71308	0.719371	1.38934	0.44617
34601	2082	scMINER	Tpex		34601	1.44684	scMINER	Tpex		0.994213	0.99631	scMINER	0.993508	0.993906	scMINER	0.995153	0.997188	scMINER	0.995583	0.997528	scMINER		Meis3	Tex	1.33861	0.400928	1.1291	0.544105
34701	2086	scMINER	Tpex		34701	1.4466	scMINER	Tpex		0.994196	0.99631	scMINER	0.993489	0.993906	scMINER	0.995138	0.997188	scMINER	0.99557	0.997528	scMINER		Mga	Tex	1.11326	0.331047	3.85432	0.551514
34801	2091	scMINER	Tpex		34801	1.44207	scMINER	Tpex		0.994178	0.99631	scMINER	0.993469	0.993906	scMINER	0.995123	0.997188	scMINER	0.995556	0.997528	scMINER		Mlx	Tex	2.23215	0.976652	3.46661	2.39636
34901	2092	scMINER	Tpex		34901	1.4378	scMINER	Tpex		0.994161	0.99631	scMINER	0.99345	0.993906	scMINER	0.995108	0.997188	scMINER	0.995543	0.997528	scMINER		Mlxip	Tex	6.01138	1.58965	2.5381	0.692778
35001	2096	scMINER	Tpex		35001	1.43857	scMINER	Tpex		0.994144	0.99631	scMINER	0.99343	0.993906	scMINER	0.995093	0.997188	scMINER	0.995529	0.997528	scMINER		Msc	Tex	3.25318	4.69216	7.35909	6.8158
35101	2101	scMINER	Tpex		35101	1.43904	scMINER	Tpex		0.994126	0.99631	scMINER	0.993411	0.993906	scMINER	0.995078	0.997188	scMINER	0.995516	0.997528	scMINER		Mxi1	Tex	0.193315	0.146505	1.41001	0.136268
35201	2104	scMINER	Tpex		35201	1.43814	scMINER	Tpex		0.994109	0.99631	scMINER	0.993392	0.993906	scMINER	0.995064	0.997188	scMINER	0.995503	0.997528	scMINER		Myb	Tex	1.68084	2.37105	1.80048	4.64622
35301	2105	scMINER	Tpex		35301	1.43295	scMINER	Tpex		0.994092	0.99631	scMINER	0.993372	0.993906	scMINER	0.995049	0.997188	scMINER	0.995489	0.997528	scMINER		Mzf1	Tex	0.960531	0.316122	0.242263	0.508827
35401	2108	scMINER	Tpex		35401	1.43207	scMINER	Tpex		0.994075	0.99631	scMINER	0.993353	0.993906	scMINER	0.995034	0.997188	scMINER	0.995476	0.997528	scMINER		Nfat5	Tex	0.552932	0.954032	0.927887	1.20656
35501	2113	scMINER	Tpex		35501	1.4306	scMINER	Tpex		0.994057	0.99631	scMINER	0.993333	0.993906	scMINER	0.995019	0.997188	scMINER	0.995462	0.997528	scMINER		Nfatc1	Tex	1.74411	0.591284	0.899888	1.17339
35601	2120	scMINER	Tpex		35601	1.43534	scMINER	Tpex		0.99404	0.99631	scMINER	0.993314	0.993906	scMINER	0.995004	0.997188	scMINER	0.995449	0.997528	scMINER		Nfatc2	Tex	0.660777	0.210072	0.335481	0.237971
35701	2126	scMINER	Tpex		35701	1.43649	scMINER	Tpex		0.994023	0.99631	scMINER	0.993294	0.993906	scMINER	0.995004	0.99706	scMINER	0.995436	0.997528	scMINER		Nfatc3	Tex	3.21411	0.526584	0.853667	0.392788
35801	2132	scMINER	Tpex		35801	1.43957	scMINER	Tpex		0.994006	0.99631	scMINER	0.993275	0.993906	scMINER	0.994989	0.99706	scMINER	0.995422	0.997528	scMINER		Nfe2l1	Tex	6.08533	1.62182	3.90029	5.24013
35901	2135	scMINER	Tpex		35901	1.43965	scMINER	Tpex		0.993988	0.99631	scMINER	0.993255	0.993906	scMINER	0.994974	0.99706	scMINER	0.995409	0.997528	scMINER		Nfe2l2	Tex	10.6653	1.2571	1.61248	0.569363
36001	2140	scMINER	Tpex		36001	1.44302	scMINER	Tpex		0.993971	0.99631	scMINER	0.993236	0.993906	scMINER	0.994959	0.99706	scMINER	0.995396	0.997528	scMINER		Nfic	Tex	0.958597	1.62147	1.61311	0.864949
36101	2145	scMINER	Tpex		36101	1.44639	scMINER	Tpex		0.993954	0.99631	scMINER	0.993217	0.993906	scMINER	0.994944	0.99706	scMINER	0.995382	0.997528	scMINER		Nfix	Tex	1.25782	1.66053	2.3727	2.35151
36201	2148	scMINER	Tpex		36201	1.44452	scMINER	Tpex		0.993936	0.99631	scMINER	0.993197	0.993906	scMINER	0.994929	0.99706	scMINER	0.995369	0.997528	scMINER		Nfya	Tex	1.00052	1.11829	1.44048	1.08252
36301	2153	scMINER	Tpex		36301	1.44497	scMINER	Tpex		0.993919	0.99631	scMINER	0.993178	0.993906	scMINER	0.994914	0.99706	scMINER	0.995355	0.997528	scMINER		Nfyb	Tex	1.80067	0.741419	1.47555	0.60989
36401	2154	scMINER	Tpex		36401	1.4408	scMINER	Tpex		0.993902	0.99631	scMINER	0.993158	0.993906	scMINER	0.994899	0.99706	scMINER	0.995342	0.997528	scMINER		Nfyc	Tex	2.02558	0.301921	0.849571	0.129173
36501	2156	scMINER	Tpex		36501	1.43733	scMINER	Tpex		0.993885	0.99631	scMINER	0.993139	0.993906	scMINER	0.994884	0.99706	scMINER	0.995329	0.997528	scMINER		Nr1d1	Tex	0.641556	1.10266	0.414584	0.525626
36601	2164	scMINER	Tpex		36601	1.43979	scMINER	Tpex		0.993867	0.99631	scMINER	0.993119	0.993906	scMINER	0.994869	0.99706	scMINER	0.995315	0.997528	scMINER		Nr2c1	Tex	0.637813	0.733838	0.594593	1.79312
36701	2168	scMINER	Tpex		36701	1.44053	scMINER	Tpex		0.99385	0.99631	scMINER	0.9931	0.993906	scMINER	0.994854	0.99706	scMINER	0.995302	0.997528	scMINER		Nr2c2	Tex	0.183754	0.287248	0.589919	0.187255
36801	2171	scMINER	Tpex		36801	1.43585	scMINER	Tpex		0.993833	0.99631	scMINER	0.993081	0.993906	scMINER	0.994839	0.99706	scMINER	0.995288	0.997528	scMINER		Nr2f6	Tex	2.11716	2.15475	1.89291	2.38315
36901	2178	scMINER	Tpex		36901	1.43952	scMINER	Tpex		0.993816	0.99631	scMINER	0.993061	0.993906	scMINER	0.994824	0.99706	scMINER	0.995275	0.997528	scMINER		Nr4a1	Tex	0.592039	0.11327	0.253383	0.0994391
37001	2181	scMINER	Tpex		37001	1.43865	scMINER	Tpex		0.993798	0.99631	scMINER	0.993042	0.993906	scMINER	0.994809	0.99706	scMINER	0.995262	0.997528	scMINER		Nr4a2	Tex	1.87473	1.61245	8.9734	2.14938
37101	2184	scMINER	Tpex		37101	1.4359	scMINER	Tpex		0.993781	0.99631	scMINER	0.993022	0.993906	scMINER	0.994794	0.99706	scMINER	0.995248	0.997528	scMINER		Nrf1	Tex	0.52527	0.296599	1.43837	0.0488428
37201	2187	scMINER	Tpex		37201	1.43504	scMINER	Tpex		0.993764	0.99631	scMINER	0.993003	0.993906	scMINER	0.994779	0.99706	scMINER	0.995235	0.997528	scMINER		Osr1	Tex	0.451284	0.161157	0.518342	0.195939
37301	2191	scMINER	Tpex		37301	1.43296	scMINER	Tpex		0.993746	0.99631	scMINER	0.992983	0.993906	scMINER	0.994764	0.99706	scMINER	0.995222	0.997528	scMINER		Osr2	Tex	1.01281	0.234199	0.769812	0.637419
37401	2194	scMINER	Tpex		37401	1.43492	scMINER	Tpex		0.993729	0.99631	scMINER	0.992964	0.993906	scMINER	0.994749	0.99706	scMINER	0.995208	0.997528	scMINER		Pbx1	Tex	0.562152	2.34853	0.501012	0.574591
37501	2197	scMINER	Tpex		37501	1.43127	scMINER	Tpex		0.993712	0.99631	scMINER	0.992944	0.993906	scMINER	0.994734	0.99706	scMINER	0.995195	0.997528	scMINER		Pbx2	Tex	2.08763	1.07742	0.600713	1.118
37601	2202	scMINER	Tpex		37601	1.43266	scMINER	Tpex		0.993695	0.99631	scMINER	0.992925	0.993906	scMINER	0.994719	0.99706	scMINER	0.995181	0.997528	scMINER		Pbx3	Tex	2.20181	12.7312	1.0406	3.42914
37701	2208	scMINER	Tpex		37701	1.43284	scMINER	Tpex		0.993677	0.99631	scMINER	0.992906	0.993906	scMINER	0.994704	0.99706	scMINER	0.995168	0.997528	scMINER		Pknox1	Tex	0.761925	0.55713	0.999979	0.247485
37801	2215	scMINER	Tpex		37801	1.43273	scMINER	Tpex		0.99366	0.99631	scMINER	0.992886	0.993906	scMINER	0.99469	0.99706	scMINER	0.995155	0.997528	scMINER		Plag1	Tex	0.513632	0.204055	0.22225	0.539695
37901	2220	scMINER	Tpex		37901	1.43041	scMINER	Tpex		0.993643	0.99631	scMINER	0.992867	0.993906	scMINER	0.994675	0.99706	scMINER	0.995141	0.997528	scMINER		Plagl1	Tex	0.932807	0.329079	0.58097	0.48715
38001	2224	scMINER	Tpex		38001	1.43023	scMINER	Tpex		0.993626	0.99631	scMINER	0.992847	0.993906	scMINER	0.99466	0.99706	scMINER	0.995128	0.997528	scMINER		Pou2f2	Tex	0.622695	0.500782	0.49492	0.947589
38101	2227	scMINER	Tpex		38101	1.42848	scMINER	Tpex		0.993608	0.99631	scMINER	0.992828	0.993906	scMINER	0.994645	0.99706	scMINER	0.995114	0.997528	scMINER		Pou3f2	Tex	1.64733	1.17362	3.67936	1.7818
38201	2232	scMINER	Tpex		38201	1.42802	scMINER	Tpex		0.993591	0.99631	scMINER	0.992808	0.993906	scMINER	0.99463	0.99706	scMINER	0.995101	0.997528	scMINER		Pou4f1	Tex	2.74806	1.34473	1.35164	3.46371
38301	2236	scMINER	Tpex		38301	1.42693	scMINER	Tpex		0.993574	0.99631	scMINER	0.992789	0.993906	scMINER	0.99463	0.996932	scMINER	0.995088	0.997528	scMINER		Pou5f1	Tex	0.855784	0.317784	0.0791513	0.212897
38401	2239	scMINER	Tpex		38401	1.42611	scMINER	Tpex		0.993556	0.99631	scMINER	0.99277	0.993906	scMINER	0.994615	0.996932	scMINER	0.995074	0.997528	scMINER		Ppard	Tex	16.0375	2.15022	2.33701	1.4091
38501	2244	scMINER	Tpex		38501	1.42839	scMINER	Tpex		0.993539	0.99631	scMINER	0.99275	0.993906	scMINER	0.9946	0.996932	scMINER	0.995061	0.997528	scMINER		Prdm15	Tex	0.979893	0.314258	0.770841	0.645924
38601	2248	scMINER	Tpex		38601	1.42912	scMINER	Tpex		0.993522	0.99631	scMINER	0.992731	0.993906	scMINER	0.994585	0.996932	scMINER	0.995048	0.997528	scMINER		Prdm4	Tex	0.547865	0.0336037	0.186515	0.0496742
38701	2251	scMINER	Tpex		38701	1.42739	scMINER	Tpex		0.993505	0.99631	scMINER	0.992711	0.993906	scMINER	0.99457	0.996932	scMINER	0.995034	0.997528	scMINER		Rara	Tex	2.39464	0.948576	1.61399	0.874816
38801	2254	scMINER	Tpex		38801	1.42298	scMINER	Tpex		0.993487	0.99631	scMINER	0.992692	0.993906	scMINER	0.994555	0.996932	scMINER	0.995021	0.997528	scMINER		Rarg	Tex	1.81129	0.869273	2.06828	0.478389
38901	2258	scMINER	Tpex		38901	1.42281	scMINER	Tpex		0.99347	0.99631	scMINER	0.992672	0.993906	scMINER	0.99454	0.996932	scMINER	0.995007	0.997528	scMINER		Rbpj	Tex	0.790141	1.15529	2.62306	0.686301
39001	2260	scMINER	Tpex		39001	1.42049	scMINER	Tpex		0.993453	0.99631	scMINER	0.992653	0.993906	scMINER	0.994525	0.996932	scMINER	0.994994	0.997528	scMINER		Rela	Tex	3.97785	0.214869	1.03341	0.816737
39101	2263	scMINER	Tpex		39101	1.41703	scMINER	Tpex		0.993435	0.99631	scMINER	0.992633	0.993906	scMINER	0.99451	0.996932	scMINER	0.994981	0.997528	scMINER		Relb	Tex	0.299265	0.219195	0.235267	0.75683
39201	2266	scMINER	Tpex		39201	1.41448	scMINER	Tpex		0.993418	0.99631	scMINER	0.992614	0.993906	scMINER	0.99451	0.996804	scMINER	0.994967	0.997528	scMINER		Rest	Tex	0.587131	0.19797	1.66967	0.180459
39301	2268	scMINER	Tpex		39301	1.41308	scMINER	Tpex		0.993401	0.99631	scMINER	0.992595	0.993906	scMINER	0.994495	0.996804	scMINER	0.994954	0.997528	scMINER		Rfx1	Tex	0.676611	0.521563	0.362516	0.60766
39401	2270	scMINER	Tpex		39401	1.40906	scMINER	Tpex		0.993384	0.99631	scMINER	0.992575	0.993906	scMINER	0.99448	0.996804	scMINER	0.99494	0.997528	scMINER		Rfx3	Tex	0.42406	0.184466	1.19919	0.231569
39501	2274	scMINER	Tpex		39501	1.41067	scMINER	Tpex		0.993366	0.99631	scMINER	0.992556	0.993906	scMINER	0.994465	0.996804	scMINER	0.994927	0.997528	scMINER		Rfx7	Tex	0.293718	0.264799	0.590764	0.239477
39601	2277	scMINER	Tpex		39601	1.40991	scMINER	Tpex		0.993349	0.99631	scMINER	0.992536	0.993906	scMINER	0.994465	0.996676	scMINER	0.994914	0.997528	scMINER		Rora	Tex	0.952889	0.570653	2.96091	1.08299
39701	2279	scMINER	Tpex		39701	1.40853	scMINER	Tpex		0.993332	0.99631	scMINER	0.992517	0.993906	scMINER	0.99445	0.996676	scMINER	0.9949	0.997528	scMINER		Rorb	Tex	0.226748	0.429841	0.558408	0.703309
39801	2281	scMINER	Tpex		39801	1.40629	scMINER	Tpex		0.993315	0.99631	scMINER	0.992497	0.993906	scMINER	0.994435	0.996676	scMINER	0.994887	0.997528	scMINER		Rorc	Tex	0.308645	2.02101	1.78028	3.11123
39901	2288	scMINER	Tpex		39901	1.40454	scMINER	Tpex		0.993297	0.99631	scMINER	0.992478	0.993906	scMINER	0.99442	0.996676	scMINER	0.994874	0.997528	scMINER		Rreb1	Tex	1.03014	0.258426	0.63778	0.567134
40001	2294	scMINER	Tpex		40001	1.4065	scMINER	Tpex		0.99328	0.99631	scMINER	0.992459	0.993906	scMINER	0.994405	0.996676	scMINER	0.99486	0.997528	scMINER		Runx1	Tex	0.951365	0.316221	0.557685	0.255137
40101	2301	scMINER	Tpex		40101	1.4082	scMINER	Tpex		0.993263	0.99631	scMINER	0.992439	0.993906	scMINER	0.99439	0.996676	scMINER	0.994847	0.997528	scMINER		Runx2	Tex	0.987911	2.20213	3.44724	2.36549
40201	2302	scMINER	Tpex		40201	1.40451	scMINER	Tpex		0.993245	0.99631	scMINER	0.99242	0.993906	scMINER	0.994375	0.996676	scMINER	0.994833	0.997528	scMINER		Runx3	Tex	1.62065	0.960231	1.39675	1.66842
40301	2303	scMINER	Tpex		40301	1.40085	scMINER	Tpex		0.993228	0.99631	scMINER	0.9924	0.993906	scMINER	0.99436	0.996676	scMINER	0.99482	0.997528	scMINER		Rxra	Tex	0.680522	0.861803	1.12371	1.33931
40401	2307	scMINER	Tpex		40401	1.40158	scMINER	Tpex		0.993211	0.99631	scMINER	0.992381	0.993906	scMINER	0.994345	0.996676	scMINER	0.994807	0.997528	scMINER		Smad4	Tex	4.90947	1.15607	11.5041	5.26633
40501	2310	scMINER	Tpex		40501	1.39661	scMINER	Tpex		0.993194	0.99631	scMINER	0.992361	0.993906	scMINER	0.994331	0.996676	scMINER	0.994793	0.997528	scMINER		Snai1	Tex	0.777745	0.221256	0.486506	0.199242
40601	2311	scMINER	Tpex		40601	1.39469	scMINER	Tpex		0.993176	0.99631	scMINER	0.992342	0.993906	scMINER	0.994316	0.996676	scMINER	0.99478	0.997528	scMINER		Snai3	Tex	0.461309	0.359612	0.624946	0.317544
40701	2315	scMINER	Tpex		40701	1.39206	scMINER	Tpex		0.993159	0.99631	scMINER	0.992322	0.993906	scMINER	0.994301	0.996676	scMINER	0.994766	0.997528	scMINER		Sox11	Tex	2.08679	2.49004	1.4806	4.48545
40801	2319	scMINER	Tpex		40801	1.39447	scMINER	Tpex		0.993142	0.99631	scMINER	0.992303	0.993906	scMINER	0.994286	0.996676	scMINER	0.994753	0.997528	scMINER		Sox4	Tex	2.01441	2.71733	2.12749	1.9157
40901	2322	scMINER	Tpex		40901	1.39125	scMINER	Tpex		0.993125	0.99631	scMINER	0.992284	0.993906	scMINER	0.994271	0.996676	scMINER	0.99474	0.997528	scMINER		Sp1	Tex	3.88581	0.720318	1.67887	1.1478
41001	2325	scMINER	Tpex		41001	1.39138	scMINER	Tpex		0.993125	0.995975	scMINER	0.992284	0.993398	scMINER	0.994256	0.996676	scMINER	0.99474	0.997374	scMINER		Sp2	Tex	1.35818	0.795088	0.927504	0.481523
41101	2328	scMINER	Tpex		41101	1.39068	scMINER	Tpex		0.993107	0.995975	scMINER	0.992264	0.993398	scMINER	0.994241	0.996676	scMINER	0.994726	0.997374	scMINER		Sp3	Tex	1.29456	0.336495	0.705966	0.351715
41201	2329	scMINER	Tpex		41201	1.38796	scMINER	Tpex		0.99309	0.995975	scMINER	0.992245	0.993398	scMINER	0.994226	0.996676	scMINER	0.994713	0.997374	scMINER		Sp4	Tex	0.477508	1.39413	1.32857	1.16954
41301	2332	scMINER	Tpex		41301	1.38727	scMINER	Tpex		0.993073	0.995975	scMINER	0.992225	0.993398	scMINER	0.994211	0.996676	scMINER	0.9947	0.997374	scMINER		Sp9	Tex	1.1034	0.897173	0.937015	1.03552
41401	2337	scMINER	Tpex		41401	1.38694	scMINER	Tpex		0.993055	0.995975	scMINER	0.992206	0.993398	scMINER	0.994196	0.996676	scMINER	0.994686	0.997374	scMINER		Spic	Tex	0.453617	0.553689	0.541711	0.548033
41501	2340	scMINER	Tpex		41501	1.38708	scMINER	Tpex		0.993038	0.995975	scMINER	0.992186	0.993398	scMINER	0.994181	0.996676	scMINER	0.994673	0.997374	scMINER		Srebf1	Tex	0.926333	0.791179	0.735034	0.554645
41601	2341	scMINER	Tpex		41601	1.38521	scMINER	Tpex		0.993021	0.995975	scMINER	0.992167	0.993398	scMINER	0.994166	0.996676	scMINER	0.994659	0.997374	scMINER		Srebf2	Tex	1.45546	3.76424	1.2588	1.35327
41701	2342	scMINER	Tpex		41701	1.3809	scMINER	Tpex		0.993004	0.995975	scMINER	0.992148	0.993398	scMINER	0.994151	0.996676	scMINER	0.994646	0.997374	scMINER		Stat1	Tex	1.33906	0.549681	0.337762	1.06483
41801	2346	scMINER	Tpex		41801	1.38	scMINER	Tpex		0.992986	0.995975	scMINER	0.992128	0.993398	scMINER	0.994136	0.996676	scMINER	0.994633	0.997374	scMINER		Stat2	Tex	3.72196	0.753486	1.11538	1.43017
41901	2352	scMINER	Tpex		41901	1.37866	scMINER	Tpex		0.992969	0.995975	scMINER	0.992109	0.993398	scMINER	0.994121	0.996676	scMINER	0.994619	0.997374	scMINER		Stat3	Tex	0.920197	0.465263	1.101	1.01966
42001	2356	scMINER	Tpex		42001	1.37939	scMINER	Tpex		0.992952	0.995975	scMINER	0.992089	0.993398	scMINER	0.994121	0.996549	scMINER	0.994606	0.997374	scMINER		Stat4	Tex	3.12401	1.18821	3.42215	0.736483
42101	2360	scMINER	Tpex		42101	1.3785	scMINER	Tpex		0.992935	0.995975	scMINER	0.99207	0.993398	scMINER	0.994106	0.996549	scMINER	0.994592	0.997374	scMINER		Stat5b	Tex	4.72371	8.52661	3.97213	2.76392
42201	2362	scMINER	Tpex		42201	1.37806	scMINER	Tpex		0.992917	0.995975	scMINER	0.99205	0.993398	scMINER	0.994091	0.996549	scMINER	0.994579	0.997374	scMINER		Tbx21	Tex	2.32548	0.412414	2.00555	0.240495
42301	2364	scMINER	Tpex		42301	1.37522	scMINER	Tpex		0.9929	0.995975	scMINER	0.992031	0.993398	scMINER	0.994076	0.996549	scMINER	0.994566	0.997374	scMINER		Tbx3	Tex	1.02147	0.371036	0.553561	1.53229
42401	2365	scMINER	Tpex		42401	1.37261	scMINER	Tpex		0.992883	0.995975	scMINER	0.992012	0.993398	scMINER	0.994061	0.996549	scMINER	0.994552	0.997374	scMINER		Tbx6	Tex	1.393	0.907574	0.505369	1.26843
42501	2367	scMINER	Tpex		42501	1.37138	scMINER	Tpex		0.992865	0.995975	scMINER	0.991992	0.993398	scMINER	0.994046	0.996549	scMINER	0.994539	0.997374	scMINER		Tcf12	Tex	0.485135	0.240508	0.428087	0.379248
42601	2367	scMINER	Tpex		42601	1.36663	scMINER	Tpex		0.992848	0.995975	scMINER	0.991973	0.993398	scMINER	0.994031	0.996549	scMINER	0.994525	0.997374	scMINER		Tcf3	Tex	1.0988	0.342998	5.42776	0.429068
42701	2370	scMINER	Tpex		42701	1.36599	scMINER	Tpex		0.992831	0.995975	scMINER	0.991953	0.993398	scMINER	0.994016	0.996549	scMINER	0.994512	0.997374	scMINER		Tcf4	Tex	0.916083	3.30527	4.68625	2.24563
42801	2373	scMINER	Tpex		42801	1.36301	scMINER	Tpex		0.992814	0.995975	scMINER	0.991934	0.993398	scMINER	0.994001	0.996549	scMINER	0.994499	0.997374	scMINER		Tcf7	Tex	0.640392	0.532998	0.403456	1.20626
42901	2375	scMINER	Tpex		42901	1.36025	scMINER	Tpex		0.992796	0.995975	scMINER	0.991914	0.993398	scMINER	0.993986	0.996549	scMINER	0.994485	0.997374	scMINER		Tcf7l1	Tex	0.635152	0.174619	0.101225	0.246392
43001	2376	scMINER	Tpex		43001	1.35771	scMINER	Tpex		0.992779	0.995975	scMINER	0.991895	0.993398	scMINER	0.993971	0.996549	scMINER	0.994472	0.997374	scMINER		Tcf7l2	Tex	0.767373	0.375412	0.298968	0.864071
43101	2378	scMINER	Tpex		43101	1.35731	scMINER	Tpex		0.992762	0.995975	scMINER	0.991875	0.993398	scMINER	0.993957	0.996549	scMINER	0.994459	0.997374	scMINER		Tfap2a	Tex	1.24244	2.24851	3.89054	1.35215
43201	2385	scMINER	Tpex		43201	1.35666	scMINER	Tpex		0.992744	0.995975	scMINER	0.991856	0.993398	scMINER	0.993942	0.996549	scMINER	0.994445	0.997374	scMINER		Tfap4	Tex	1.68204	0.185317	0.143786	0.302118
43301	2393	scMINER	Tpex		43301	1.35812	scMINER	Tpex		0.992727	0.995975	scMINER	0.991837	0.993398	scMINER	0.993927	0.996549	scMINER	0.994432	0.997374	scMINER		Tfdp1	Tex	0.899418	0.156274	0.144442	0.392896
43401	2397	scMINER	Tpex		43401	1.35654	scMINER	Tpex		0.99271	0.995975	scMINER	0.991817	0.993398	scMINER	0.993912	0.996549	scMINER	0.994418	0.997374	scMINER		Tfe3	Tex	0.385617	0.982668	0.27807	0.275301
43501	2403	scMINER	Tpex		43501	1.3538	scMINER	Tpex		0.992693	0.995975	scMINER	0.991798	0.993398	scMINER	0.993897	0.996549	scMINER	0.994418	0.997219	scMINER		Tfeb	Tex	1.25748	0.83681	0.300254	1.40341
43601	2407	scMINER	Tpex		43601	1.35529	scMINER	Tpex		0.992675	0.995975	scMINER	0.991778	0.993398	scMINER	0.993882	0.996549	scMINER	0.994405	0.997219	scMINER		Thap1	Tex	1.4581	0.338979	1.34187	0.712333
43701	2413	scMINER	Tpex		43701	1.35334	scMINER	Tpex		0.992658	0.995975	scMINER	0.991759	0.993398	scMINER	0.993867	0.996549	scMINER	0.994392	0.997219	scMINER		Thap11	Tex	1.02802	0.632973	1.3733	0.392831
43801	2416	scMINER	Tpex		43801	1.35199	scMINER	Tpex		0.992641	0.995975	scMINER	0.991739	0.993398	scMINER	0.993852	0.996549	scMINER	0.994378	0.997219	scMINER		Thrb	Tex	0.860268	0.616601	1.73879	1.49924
43901	2416	scMINER	Tpex		43901	1.34897	scMINER	Tpex		0.992624	0.995975	scMINER	0.99172	0.993398	scMINER	0.993837	0.996549	scMINER	0.994365	0.997219	scMINER		Twist2	Tex	7.7915	0.799484	0.78734	1.58904
44001	2420	scMINER	Tpex		44001	1.34819	scMINER	Tpex		0.992606	0.995975	scMINER	0.991701	0.993398	scMINER	0.993822	0.996549	scMINER	0.994351	0.997219	scMINER		Usf1	Tex	0.832193	1.0308	9.72665	1.80617
44101	2423	scMINER	Tpex		44101	1.34536	scMINER	Tpex		0.992589	0.995975	scMINER	0.991681	0.993398	scMINER	0.993807	0.996549	scMINER	0.994338	0.997219	scMINER		Usf2	Tex	1.78576	1.06975	0.200775	0.998812
44201	2426	scMINER	Tpex		44201	1.34554	scMINER	Tpex		0.992572	0.995975	scMINER	0.991662	0.993398	scMINER	0.993792	0.996549	scMINER	0.994325	0.997219	scMINER		Vezf1	Tex	4.84544	2.28958	1.77017	2.05809
44301	2431	scMINER	Tpex		44301	1.34681	scMINER	Tpex		0.992554	0.995975	scMINER	0.991642	0.993398	scMINER	0.993777	0.996549	scMINER	0.994311	0.997219	scMINER		Xbp1	Tex	0.662411	0.103149	0.187433	0.306037
44401	2434	scMINER	Tpex		44401	1.34475	scMINER	Tpex		0.992537	0.995975	scMINER	0.991623	0.993398	scMINER	0.993762	0.996549	scMINER	0.994298	0.997219	scMINER		Zbtb14	Tex	1.39478	1.2225	1.16951	0.900611
44501	2437	scMINER	Tpex		44501	1.34344	scMINER	Tpex		0.99252	0.995975	scMINER	0.991603	0.993398	scMINER	0.993747	0.996549	scMINER	0.994285	0.997219	scMINER		Zbtb26	Tex	2.09169	1.48258	0.871418	0.754293
44601	2443	scMINER	Tpex		44601	1.34378	scMINER	Tpex		0.992503	0.995975	scMINER	0.991584	0.993398	scMINER	0.993732	0.996549	scMINER	0.994271	0.997219	scMINER		Zbtb6	Tex	0.197294	1.05169	2.32587	1.05105
44701	2447	scMINER	Tpex		44701	1.34377	scMINER	Tpex		0.992485	0.995975	scMINER	0.991564	0.993398	scMINER	0.993717	0.996549	scMINER	0.994258	0.997219	scMINER		Zbtb7a	Tex	2.48769	0.410835	0.937743	1.71904
44801	2450	scMINER	Tpex		44801	1.34394	scMINER	Tpex		0.992468	0.995975	scMINER	0.991545	0.993398	scMINER	0.993702	0.996549	scMINER	0.994244	0.997219	scMINER		Zfx	Tex	2.11185	4.39239	1.02436	4.36821
44901	2455	scMINER	Tpex		44901	1.34668	scMINER	Tpex		0.992451	0.995975	scMINER	0.991526	0.993398	scMINER	0.993687	0.996549	scMINER	0.994231	0.997219	scMINER		Zkscan5	Tex	0.859113	0.396833	0.953706	0.505775
45001	2457	scMINER	Tpex		45001	1.34704	scMINER	Tpex		0.992434	0.995975	scMINER	0.991506	0.993398	scMINER	0.993672	0.996549	scMINER	0.994218	0.997219	scMINER		Arid3a	Tregs Spleen	1.31722	0.789857	1.09008	1.21109
45101	2462	scMINER	Tpex		45101	1.34389	scMINER	Tpex		0.992416	0.995975	scMINER	0.991487	0.993398	scMINER	0.993657	0.996549	scMINER	0.994204	0.997219	scMINER		Arid3b	Tregs Spleen	4.94448	0.843569	2.1837	1.55245
45201	2464	scMINER	Tpex		45201	1.34132	scMINER	Tpex		0.992399	0.995975	scMINER	0.991467	0.993398	scMINER	0.993642	0.996549	scMINER	0.994191	0.997219	scMINER		Arid5a	Tregs Spleen	0.269621	0.578534	0.207916	0.284772
45301	2467	scMINER	Tpex		45301	1.34003	scMINER	Tpex		0.992382	0.995975	scMINER	0.991448	0.993398	scMINER	0.993627	0.996549	scMINER	0.994177	0.997219	scMINER		Arnt	Tregs Spleen	2.62185	0.683616	1.30181	1.15525
45401	2472	scMINER	Tpex		45401	1.33911	scMINER	Tpex		0.992364	0.995975	scMINER	0.991428	0.993398	scMINER	0.993612	0.996549	scMINER	0.994164	0.997219	scMINER		Arnt2	Tregs Spleen	2.00237	2.41222	2.87768	1.43675
45501	2473	scMINER	Tpex		45501	1.33893	scMINER	Tpex		0.992347	0.995975	scMINER	0.991409	0.993398	scMINER	0.993598	0.996549	scMINER	0.994151	0.997219	scMINER		Arntl	Tregs Spleen	0.849728	0.540454	1.36979	0.539442
45601	2478	scMINER	Tpex		45601	1.33874	scMINER	Tpex		0.99233	0.995975	scMINER	0.99139	0.993398	scMINER	0.993583	0.996549	scMINER	0.994137	0.997219	scMINER		Ascl2	Tregs Spleen	0.856912	0.795428	1.27393	0.773775
45701	2482	scMINER	Tpex		45701	1.33801	scMINER	Tpex		0.992313	0.995975	scMINER	0.99137	0.993398	scMINER	0.993568	0.996549	scMINER	0.994124	0.997219	scMINER		Atf1	Tregs Spleen	1.54044	0.679348	1.10966	0.760286
45801	2487	scMINER	Tpex		45801	1.3407	scMINER	Tpex		0.992295	0.995975	scMINER	0.991351	0.993398	scMINER	0.993553	0.996549	scMINER	0.994111	0.997219	scMINER		Atf2	Tregs Spleen	1.82779	0.789655	2.64452	1.09237
45901	2491	scMINER	Tpex		45901	1.33997	scMINER	Tpex		0.992278	0.995975	scMINER	0.991331	0.993398	scMINER	0.993538	0.996549	scMINER	0.994097	0.997219	scMINER		Atf3	Tregs Spleen	0.947383	0.782663	0.660096	0.758483
46001	2493	scMINER	Tpex		46001	1.3396	scMINER	Tpex		0.992261	0.995975	scMINER	0.991312	0.993398	scMINER	0.993523	0.996549	scMINER	0.994084	0.997219	scMINER		Atf4	Tregs Spleen	1.81661	1.06302	1.79417	1.23183
46101	2495	scMINER	Tpex		46101	1.33924	scMINER	Tpex		0.992244	0.995975	scMINER	0.991292	0.993398	scMINER	0.993508	0.996549	scMINER	0.99407	0.997219	scMINER		Atf6	Tregs Spleen	14.8144	3.31131	3.90349	8.47864
46201	2503	scMINER	Tpex		46201	1.34209	scMINER	Tpex		0.992226	0.995975	scMINER	0.991273	0.993398	scMINER	0.993493	0.996549	scMINER	0.994057	0.997219	scMINER		Atf7	Tregs Spleen	34.8953	5.64023	5.64734	1.79148
46301	2504	scMINER	Tpex		46301	1.33761	scMINER	Tpex		0.992209	0.995975	scMINER	0.991253	0.993398	scMINER	0.993478	0.996549	scMINER	0.994044	0.997219	scMINER		Bach1	Tregs Spleen	0.592807	0.702608	0.814221	0.615122
46401	2508	scMINER	Tpex		46401	1.3376	scMINER	Tpex		0.992192	0.995975	scMINER	0.991234	0.993398	scMINER	0.993463	0.996549	scMINER	0.99403	0.997219	scMINER		Bach2	Tregs Spleen	1.68359	0.457614	0.925586	0.73921
46501	2509	scMINER	Tpex		46501	1.33457	scMINER	Tpex		0.992174	0.995975	scMINER	0.991215	0.993398	scMINER	0.993448	0.996549	scMINER	0.994017	0.997219	scMINER		Barx2	Tregs Spleen	0.38271	0.266913	0.197803	0.268387
46601	2512	scMINER	Tpex		46601	1.33263	scMINER	Tpex		0.992157	0.995975	scMINER	0.991195	0.993398	scMINER	0.993433	0.996549	scMINER	0.994003	0.997219	scMINER		Batf	Tregs Spleen	1.59068	1.02781	1.36444	0.882637
46701	2515	scMINER	Tpex		46701	1.33069	scMINER	Tpex		0.99214	0.995975	scMINER	0.991176	0.993398	scMINER	0.993418	0.996549	scMINER	0.99399	0.997219	scMINER		Bcl6	Tregs Spleen	1.56521	3.96938	1.26442	1.21282
46801	2518	scMINER	Tpex		46801	1.33087	scMINER	Tpex		0.992123	0.995975	scMINER	0.991156	0.993398	scMINER	0.993403	0.996549	scMINER	0.993977	0.997219	scMINER		Bhlhe40	Tregs Spleen	4.88256	0.393937	2.30168	0.925541
46901	2520	scMINER	Tpex		46901	1.32771	scMINER	Tpex		0.992105	0.995975	scMINER	0.991137	0.993398	scMINER	0.993388	0.996549	scMINER	0.993963	0.997219	scMINER		Cebpa	Tregs Spleen	0.389928	0.457116	0.431484	0.328344
47001	2522	scMINER	Tpex		47001	1.32458	scMINER	Tpex		0.992088	0.995975	scMINER	0.991117	0.993398	scMINER	0.993373	0.996549	scMINER	0.99395	0.997219	scMINER		Cebpb	Tregs Spleen	2.06302	0.206361	1.85682	0.114941
47101	2526	scMINER	Tpex		47101	1.3239	scMINER	Tpex		0.992071	0.995975	scMINER	0.991098	0.993398	scMINER	0.993358	0.996549	scMINER	0.993937	0.997219	scMINER		Cebpg	Tregs Spleen	1.99024	0.936091	1.93359	1.47948
47201	2529	scMINER	Tpex		47201	1.32408	scMINER	Tpex		0.992053	0.995975	scMINER	0.991079	0.993398	scMINER	0.993343	0.996549	scMINER	0.993923	0.997219	scMINER		Cenpb	Tregs Spleen	0.478252	0.619539	0.48343	0.423068
47301	2531	scMINER	Tpex		47301	1.32236	scMINER	Tpex		0.992036	0.995975	scMINER	0.991059	0.993398	scMINER	0.993343	0.996421	scMINER	0.99391	0.997219	scMINER		Clock	Tregs Spleen	1.8353	0.819662	4.99455	0.387317
47401	2534	scMINER	Tpex		47401	1.32324	scMINER	Tpex		0.992019	0.995975	scMINER	0.99104	0.993398	scMINER	0.993328	0.996421	scMINER	0.993896	0.997219	scMINER		Creb1	Tregs Spleen	0.772571	0.641516	0.427921	0.763474
47501	2537	scMINER	Tpex		47501	1.32342	scMINER	Tpex		0.992002	0.995975	scMINER	0.99102	0.993398	scMINER	0.993313	0.996421	scMINER	0.993883	0.997219	scMINER		Creb3	Tregs Spleen	1.08411	0.921249	0.664656	0.827317
47601	2542	scMINER	Tpex		47601	1.32396	scMINER	Tpex		0.991984	0.995975	scMINER	0.991001	0.993398	scMINER	0.993298	0.996421	scMINER	0.99387	0.997219	scMINER		Creb3l1	Tregs Spleen	1.96293	1.57453	2.46341	0.574951
47701	2548	scMINER	Tpex		47701	1.32226	scMINER	Tpex		0.991967	0.995975	scMINER	0.990981	0.993398	scMINER	0.993283	0.996421	scMINER	0.993856	0.997219	scMINER		Creb3l2	Tregs Spleen	5.00941	2.24785	2.4138	0.824938
47801	2550	scMINER	Tpex		47801	1.31919	scMINER	Tpex		0.99195	0.995975	scMINER	0.990962	0.993398	scMINER	0.993268	0.996421	scMINER	0.993843	0.997219	scMINER		Crem	Tregs Spleen	0.122829	0.269166	0.329801	0.127358
47901	2552	scMINER	Tpex		47901	1.3175	scMINER	Tpex		0.991933	0.995975	scMINER	0.990942	0.993398	scMINER	0.993253	0.996421	scMINER	0.993829	0.997219	scMINER		Ctcf	Tregs Spleen	0.914533	0.801709	0.777521	0.887922
48001	2553	scMINER	Tpex		48001	1.3153	scMINER	Tpex		0.991915	0.995975	scMINER	0.990923	0.993398	scMINER	0.993238	0.996421	scMINER	0.993816	0.997219	scMINER		Cux1	Tregs Spleen	51.5444	0.511748	1.09297	7.63599
48101	2556	scMINER	Tpex		48101	1.31549	scMINER	Tpex		0.991898	0.995975	scMINER	0.990904	0.993398	scMINER	0.993224	0.996421	scMINER	0.993803	0.997219	scMINER		E2f1	Tregs Spleen	1.2233	1.28473	3.7031	0.267761
48201	2559	scMINER	Tpex		48201	1.31433	scMINER	Tpex		0.991881	0.995975	scMINER	0.990884	0.993398	scMINER	0.993209	0.996421	scMINER	0.993789	0.997219	scMINER		E2f2	Tregs Spleen	0.912413	1.80762	0.848003	0.367327
48301	2560	scMINER	Tpex		48301	1.3108	scMINER	Tpex		0.991863	0.995975	scMINER	0.990865	0.993398	scMINER	0.993194	0.996421	scMINER	0.993776	0.997219	scMINER		E2f4	Tregs Spleen	1.33979	0.630169	1.6536	0.421238
48401	2561	scMINER	Tpex		48401	1.30997	scMINER	Tpex		0.991846	0.995975	scMINER	0.990845	0.993398	scMINER	0.993179	0.996421	scMINER	0.993763	0.997219	scMINER		E2f6	Tregs Spleen	0.984496	0.627654	0.985885	0.535675
48501	2562	scMINER	Tpex		48501	1.30781	scMINER	Tpex		0.991829	0.995975	scMINER	0.990826	0.993398	scMINER	0.993164	0.996421	scMINER	0.993749	0.997219	scMINER		E2f7	Tregs Spleen	0.924112	0.44753	1.41083	0.983355
48601	2565	scMINER	Tpex		48601	1.30601	scMINER	Tpex		0.991812	0.995975	scMINER	0.990806	0.993398	scMINER	0.993149	0.996421	scMINER	0.993736	0.997219	scMINER		E2f8	Tregs Spleen	6.86688	3.12963	2.29568	2.49428
48701	2568	scMINER	Tpex		48701	1.30621	scMINER	Tpex		0.991794	0.995975	scMINER	0.990787	0.993398	scMINER	0.993134	0.996421	scMINER	0.993722	0.997219	scMINER		Ebf1	Tregs Spleen	1.11074	1.24878	1.10355	0.541935
48801	2575	scMINER	Tpex		48801	1.3091	scMINER	Tpex		0.991777	0.995975	scMINER	0.990768	0.993398	scMINER	0.993119	0.996421	scMINER	0.993709	0.997219	scMINER		Egr1	Tregs Spleen	1.44583	0.746927	0.935326	1.01159
48901	2579	scMINER	Tpex		48901	1.30781	scMINER	Tpex		0.99176	0.995975	scMINER	0.990748	0.993398	scMINER	0.993104	0.996421	scMINER	0.993696	0.997219	scMINER		Egr2	Tregs Spleen	3.78925	0.996388	1.1481	0.919493
49001	2583	scMINER	Tpex		49001	1.30586	scMINER	Tpex		0.991743	0.995975	scMINER	0.990729	0.993398	scMINER	0.993089	0.996421	scMINER	0.993682	0.997219	scMINER		Egr3	Tregs Spleen	2.00649	1.14916	1.39369	1.14188
49101	2586	scMINER	Tpex		49101	1.30343	scMINER	Tpex		0.991725	0.995975	scMINER	0.990709	0.993398	scMINER	0.993089	0.996293	scMINER	0.993669	0.997219	scMINER		Elf1	Tregs Spleen	1.58352	0.963004	1.07038	1.05656
49201	2590	scMINER	Tpex		49201	1.30413	scMINER	Tpex		0.991708	0.995975	scMINER	0.99069	0.993398	scMINER	0.993074	0.996293	scMINER	0.993655	0.997219	scMINER		Elf2	Tregs Spleen	1.50995	0.576969	0.678899	1.15709
49301	2595	scMINER	Tpex		49301	1.30468	scMINER	Tpex		0.991691	0.995975	scMINER	0.99067	0.993398	scMINER	0.993074	0.996165	scMINER	0.993642	0.997219	scMINER		Elf4	Tregs Spleen	1.99611	0.953439	1.12547	1.1456
49401	2599	scMINER	Tpex		49401	1.30276	scMINER	Tpex		0.991673	0.995975	scMINER	0.990651	0.993398	scMINER	0.993059	0.996165	scMINER	0.993629	0.997219	scMINER		Elk1	Tregs Spleen	0.559522	0.555897	0.990105	0.693431
49501	2602	scMINER	Tpex		49501	1.30165	scMINER	Tpex		0.991656	0.995975	scMINER	0.990631	0.993398	scMINER	0.993044	0.996165	scMINER	0.993615	0.997219	scMINER		Elk3	Tregs Spleen	1.32521	0.739335	0.485027	0.799861
49601	2607	scMINER	Tpex		49601	1.30025	scMINER	Tpex		0.991639	0.995975	scMINER	0.990612	0.993398	scMINER	0.993029	0.996165	scMINER	0.993602	0.997219	scMINER		Elk4	Tregs Spleen	1.50415	0.877951	0.941389	1.01756
49701	2612	scMINER	Tpex		49701	1.30015	scMINER	Tpex		0.991622	0.995975	scMINER	0.990593	0.993398	scMINER	0.993014	0.996165	scMINER	0.993589	0.997219	scMINER		Eomes	Tregs Spleen	0.510222	0.253102	0.103873	0.48505
49801	2614	scMINER	Tpex		49801	1.29985	scMINER	Tpex		0.991604	0.995975	scMINER	0.990573	0.993398	scMINER	0.992999	0.996165	scMINER	0.993575	0.997219	scMINER		Erf	Tregs Spleen	1.68854	0.768485	0.677499	1.99409
49901	2616	scMINER	Tpex		49901	1.29826	scMINER	Tpex		0.991587	0.995975	scMINER	0.990554	0.993398	scMINER	0.992984	0.996165	scMINER	0.993562	0.997219	scMINER		Esr1	Tregs Spleen	1.18541	1.26533	1.26092	0.610554
50001	2620	scMINER	Tpex		50001	1.29767	scMINER	Tpex		0.99157	0.995975	scMINER	0.990534	0.993398	scMINER	0.992969	0.996165	scMINER	0.993548	0.997219	scMINER		Esrra	Tregs Spleen	6.53834	1.89356	4.5745	1.13182
50101	2624	scMINER	Tpex		50101	1.29452	scMINER	Tpex		0.991553	0.995975	scMINER	0.990515	0.993398	scMINER	0.992954	0.996165	scMINER	0.993535	0.997219	scMINER		Ets1	Tregs Spleen	2.10177	1.89945	1.86384	1.3619
50201	2625	scMINER	Tpex		50201	1.29183	scMINER	Tpex		0.991535	0.995975	scMINER	0.990495	0.993398	scMINER	0.992939	0.996165	scMINER	0.993522	0.997219	scMINER		Ets2	Tregs Spleen	0.616333	0.529685	0.579246	0.730366
50301	2631	scMINER	Tpex		50301	1.29287	scMINER	Tpex		0.991518	0.995975	scMINER	0.990476	0.993398	scMINER	0.992924	0.996165	scMINER	0.993508	0.997219	scMINER		Etv3	Tregs Spleen	1.15567	0.682218	1.67182	0.250919
50401	2634	scMINER	Tpex		50401	1.29181	scMINER	Tpex		0.991501	0.995975	scMINER	0.990457	0.993398	scMINER	0.992909	0.996165	scMINER	0.993495	0.997219	scMINER		Etv5	Tregs Spleen	0.435938	0.582329	0.684825	0.6496
50501	2637	scMINER	Tpex		50501	1.29201	scMINER	Tpex		0.991483	0.995975	scMINER	0.990437	0.993398	scMINER	0.992909	0.996037	scMINER	0.993481	0.997219	scMINER		Etv6	Tregs Spleen	1.47514	0.647276	0.602173	0.764306
50601	2639	scMINER	Tpex		50601	1.2911	scMINER	Tpex		0.991466	0.995975	scMINER	0.990418	0.993398	scMINER	0.992909	0.995909	scMINER	0.993468	0.997219	scMINER		Fli1	Tregs Spleen	2.35015	0.83768	1.0975	1.33035
50701	2645	scMINER	Tpex		50701	1.29087	scMINER	Tpex		0.991449	0.995975	scMINER	0.990398	0.993398	scMINER	0.992894	0.995909	scMINER	0.993455	0.997219	scMINER		Fos	Tregs Spleen	1.21722	0.817889	0.717457	0.839119
50801	2648	scMINER	Tpex		50801	1.29108	scMINER	Tpex		0.991432	0.995975	scMINER	0.990379	0.993398	scMINER	0.992879	0.995909	scMINER	0.993441	0.997219	scMINER		Fosl2	Tregs Spleen	0.73671	0.513708	0.750167	0.664367
50901	2654	scMINER	Tpex		50901	1.29148	scMINER	Tpex		0.991414	0.995975	scMINER	0.990359	0.993398	scMINER	0.992865	0.995909	scMINER	0.993428	0.997219	scMINER		Foxd2	Tregs Spleen	1.85086	1.57275	2.43882	1.0446
51001	2658	scMINER	Tpex		51001	1.29217	scMINER	Tpex		0.991397	0.995975	scMINER	0.99034	0.993398	scMINER	0.99285	0.995909	scMINER	0.993415	0.997219	scMINER		Foxj2	Tregs Spleen	1.92784	6.03725	1.71766	1.98604
51101	2663	scMINER	Tpex		51101	1.29335	scMINER	Tpex		0.99138	0.995975	scMINER	0.990321	0.993398	scMINER	0.992835	0.995909	scMINER	0.993401	0.997219	scMINER		Foxj3	Tregs Spleen	1.20794	0.307458	1.20703	0.774049
51201	2669	scMINER	Tpex		51201	1.295	scMINER	Tpex		0.991362	0.995975	scMINER	0.990301	0.993398	scMINER	0.99282	0.995909	scMINER	0.993388	0.997219	scMINER		Foxk1	Tregs Spleen	1.54651	1.40303	1.80785	1.36979
51301	2670	scMINER	Tpex		51301	1.2936	scMINER	Tpex		0.991345	0.995975	scMINER	0.990282	0.993398	scMINER	0.992805	0.995909	scMINER	0.993374	0.997219	scMINER		Foxk2	Tregs Spleen	0.766213	0.660143	0.90025	1.31054
51401	2674	scMINER	Tpex		51401	1.29179	scMINER	Tpex		0.991328	0.995975	scMINER	0.990262	0.993398	scMINER	0.99279	0.995909	scMINER	0.993361	0.997219	scMINER		Foxn3	Tregs Spleen	2.12858	0.707275	1.70629	0.83661
51501	2677	scMINER	Tpex		51501	1.28826	scMINER	Tpex		0.991311	0.995975	scMINER	0.990243	0.993398	scMINER	0.992775	0.995909	scMINER	0.993348	0.997219	scMINER		Foxo1	Tregs Spleen	1.89913	0.716372	0.825419	1.28273
51601	2681	scMINER	Tpex		51601	1.2877	scMINER	Tpex		0.991311	0.995639	scMINER	0.990223	0.993398	scMINER	0.992775	0.995782	scMINER	0.993334	0.997219	scMINER		Foxo3	Tregs Spleen	2.19293	1.66278	1.82343	0.44224
51701	2687	scMINER	Tpex		51701	1.28811	scMINER	Tpex		0.991293	0.995639	scMINER	0.990204	0.993398	scMINER	0.99276	0.995782	scMINER	0.993321	0.997219	scMINER		Foxo4	Tregs Spleen	0.656997	0.76728	0.50004	0.411511
51801	2692	scMINER	Tpex		51801	1.28742	scMINER	Tpex		0.991276	0.995639	scMINER	0.990184	0.993398	scMINER	0.992745	0.995782	scMINER	0.993307	0.997219	scMINER		Foxp3	Tregs Spleen	1.84015	0.884818	1.16224	1.30599
51901	2693	scMINER	Tpex		51901	1.28728	scMINER	Tpex		0.991259	0.995639	scMINER	0.990165	0.993398	scMINER	0.992745	0.995654	scMINER	0.993294	0.997219	scMINER		Gabpa	Tregs Spleen	0.947906	0.272854	0.624282	0.562391
52001	2696	scMINER	Tpex		52001	1.28626	scMINER	Tpex		0.991242	0.995639	scMINER	0.990146	0.993398	scMINER	0.99273	0.995654	scMINER	0.993281	0.997219	scMINER		Gata1	Tregs Spleen	6.3233	0.150058	0.928223	1.35785
52101	2699	scMINER	Tpex		52101	1.28402	scMINER	Tpex		0.991224	0.995639	scMINER	0.990126	0.993398	scMINER	0.992715	0.995654	scMINER	0.993267	0.997219	scMINER		Gata3	Tregs Spleen	0.753023	1.00644	0.947852	0.939983
52201	2700	scMINER	Tpex		52201	1.28266	scMINER	Tpex		0.991207	0.995639	scMINER	0.990107	0.993398	scMINER	0.9927	0.995654	scMINER	0.993254	0.997219	scMINER		Gfi1	Tregs Spleen	1.57629	0.450544	0.744369	0.422546
52301	2702	scMINER	Tpex		52301	1.28178	scMINER	Tpex		0.99119	0.995639	scMINER	0.990087	0.993398	scMINER	0.992685	0.995654	scMINER	0.993241	0.997219	scMINER		Glis2	Tregs Spleen	0.433518	0.703019	1.08494	0.433844
52401	2704	scMINER	Tpex		52401	1.27909	scMINER	Tpex		0.991172	0.995639	scMINER	0.990068	0.993398	scMINER	0.99267	0.995654	scMINER	0.993227	0.997219	scMINER		Glis3	Tregs Spleen	0.298751	0.757613	1.60058	1.52788
52501	2707	scMINER	Tpex		52501	1.2787	scMINER	Tpex		0.991155	0.995639	scMINER	0.990048	0.993398	scMINER	0.992655	0.995654	scMINER	0.993214	0.997219	scMINER		Grhl1	Tregs Spleen	0.693082	0.616322	0.458528	0.400303
52601	2709	scMINER	Tpex		52601	1.27843	scMINER	Tpex		0.991138	0.995639	scMINER	0.990029	0.993398	scMINER	0.99264	0.995654	scMINER	0.9932	0.997219	scMINER		Hes5	Tregs Spleen	0.960873	1.99198	4.72366	0.981819
52701	2711	scMINER	Tpex		52701	1.27637	scMINER	Tpex		0.991121	0.995639	scMINER	0.99001	0.993398	scMINER	0.992625	0.995654	scMINER	0.993187	0.997219	scMINER		Hes6	Tregs Spleen	1.86031	0.800536	1.03023	0.899902
52801	2718	scMINER	Tpex		52801	1.27786	scMINER	Tpex		0.991103	0.995639	scMINER	0.98999	0.993398	scMINER	0.99261	0.995654	scMINER	0.993174	0.997219	scMINER		Hes7	Tregs Spleen	0.98289	0.438095	0.174887	0.476523
52901	2719	scMINER	Tpex		52901	1.27473	scMINER	Tpex		0.991086	0.995639	scMINER	0.989971	0.993398	scMINER	0.992595	0.995654	scMINER	0.99316	0.997219	scMINER		Hesx1	Tregs Spleen	0.737566	1.96855	1.43675	2.37739
53001	2722	scMINER	Tpex		53001	1.27494	scMINER	Tpex		0.991069	0.995639	scMINER	0.989951	0.993398	scMINER	0.99258	0.995654	scMINER	0.993147	0.997219	scMINER		Hey1	Tregs Spleen	0.618056	1.00502	2.6707	0.972514
53101	2725	scMINER	Tpex		53101	1.27515	scMINER	Tpex		0.991052	0.995639	scMINER	0.989932	0.993398	scMINER	0.992565	0.995654	scMINER	0.993133	0.997219	scMINER		Hic1	Tregs Spleen	1.20723	0.556288	1.53204	1.40184
53201	2729	scMINER	Tpex		53201	1.27523	scMINER	Tpex		0.991034	0.995639	scMINER	0.989912	0.993398	scMINER	0.99255	0.995654	scMINER	0.99312	0.997219	scMINER		Hic2	Tregs Spleen	0.186264	0.115023	0.220869	0.252339
53301	2732	scMINER	Tpex		53301	1.27366	scMINER	Tpex		0.991017	0.995639	scMINER	0.989893	0.993398	scMINER	0.992535	0.995654	scMINER	0.993107	0.997219	scMINER		Hif1a	Tregs Spleen	0.626311	1.79827	0.868089	0.909593
53401	2735	scMINER	Tpex		53401	1.27328	scMINER	Tpex		0.991	0.995639	scMINER	0.989873	0.993398	scMINER	0.99252	0.995654	scMINER	0.993093	0.997219	scMINER		Hinfp	Tregs Spleen	0.438818	0.122386	0.762239	0.587346
53501	2737	scMINER	Tpex		53501	1.27243	scMINER	Tpex		0.990982	0.995639	scMINER	0.989873	0.99289	scMINER	0.992505	0.995654	scMINER	0.99308	0.997219	scMINER		Hlf	Tregs Spleen	2.2058	1.89699	1.9223	0.8036
53601	2739	scMINER	Tpex		53601	1.27041	scMINER	Tpex		0.990965	0.995639	scMINER	0.989854	0.99289	scMINER	0.992491	0.995654	scMINER	0.993067	0.997219	scMINER		Hltf	Tregs Spleen	0.431249	0.917131	2.63851	0.339007
53701	2742	scMINER	Tpex		53701	1.27062	scMINER	Tpex		0.990948	0.995639	scMINER	0.989835	0.99289	scMINER	0.992491	0.995526	scMINER	0.993053	0.997219	scMINER		Hmbox1	Tregs Spleen	0.532786	1.97574	8.05639	1.30004
53801	2746	scMINER	Tpex		53801	1.27071	scMINER	Tpex		0.990931	0.995639	scMINER	0.989815	0.99289	scMINER	0.992476	0.995526	scMINER	0.99304	0.997219	scMINER		Hoxb3	Tregs Spleen	3.18918	0.323893	4.47669	3.51478
53901	2750	scMINER	Tpex		53901	1.26904	scMINER	Tpex		0.990913	0.995639	scMINER	0.989796	0.99289	scMINER	0.992461	0.995526	scMINER	0.993026	0.997219	scMINER		Hoxb4	Tregs Spleen	0.200068	0.0443084	0.180542	0.132225
54001	2754	scMINER	Tpex		54001	1.26854	scMINER	Tpex		0.990896	0.995639	scMINER	0.989776	0.99289	scMINER	0.992446	0.995526	scMINER	0.993026	0.997065	scMINER		Hsf2	Tregs Spleen	0.718442	0.424369	1.91839	1.44305
54101	2759	scMINER	Tpex		54101	1.26909	scMINER	Tpex		0.990879	0.995639	scMINER	0.989757	0.99289	scMINER	0.992431	0.995526	scMINER	0.993013	0.997065	scMINER		Hsf4	Tregs Spleen	0.333438	0.354989	0.459556	0.458982
54201	2759	scMINER	Tpex		54201	1.26676	scMINER	Tpex		0.990862	0.995639	scMINER	0.989737	0.99289	scMINER	0.992416	0.995526	scMINER	0.993	0.997065	scMINER		Ikzf1	Tregs Spleen	1.61043	1.02293	1.09628	1.11592
54301	2765	scMINER	Tpex		54301	1.26603	scMINER	Tpex		0.990844	0.995639	scMINER	0.989718	0.99289	scMINER	0.992401	0.995526	scMINER	0.992986	0.997065	scMINER		Irf1	Tregs Spleen	1.43933	0.735111	0.840619	0.936643
54401	2767	scMINER	Tpex		54401	1.26578	scMINER	Tpex		0.990827	0.995639	scMINER	0.989699	0.99289	scMINER	0.992386	0.995526	scMINER	0.992973	0.997065	scMINER		Irf2	Tregs Spleen	2.8347	1.40937	1.38194	2.14521
54501	2769	scMINER	Tpex		54501	1.26323	scMINER	Tpex		0.99081	0.995639	scMINER	0.989679	0.99289	scMINER	0.992371	0.995526	scMINER	0.992959	0.997065	scMINER		Irf3	Tregs Spleen	1.17906	0.380379	0.454596	0.724504
54601	2773	scMINER	Tpex		54601	1.26448	scMINER	Tpex		0.990792	0.995639	scMINER	0.98966	0.99289	scMINER	0.992356	0.995526	scMINER	0.992946	0.997065	scMINER		Irf4	Tregs Spleen	5.44597	1.00991	1.7018	0.430284
54701	2776	scMINER	Tpex		54701	1.2601	scMINER	Tpex		0.990775	0.995639	scMINER	0.98964	0.99289	scMINER	0.992341	0.995526	scMINER	0.992933	0.997065	scMINER		Irf5	Tregs Spleen	0.47654	0.298319	0.686117	0.405614
54801	2777	scMINER	Tpex		54801	1.25827	scMINER	Tpex		0.990758	0.995639	scMINER	0.989621	0.99289	scMINER	0.992326	0.995526	scMINER	0.992919	0.997065	scMINER		Irf6	Tregs Spleen	1.28294	0.722814	0.990366	1.06731
54901	2780	scMINER	Tpex		54901	1.25621	scMINER	Tpex		0.990741	0.995639	scMINER	0.989601	0.99289	scMINER	0.992311	0.995526	scMINER	0.992906	0.997065	scMINER		Irf7	Tregs Spleen	0.732483	0.333268	1.03813	0.355092
55001	2782	scMINER	Tpex		55001	1.25542	scMINER	Tpex		0.990723	0.995639	scMINER	0.989582	0.99289	scMINER	0.992296	0.995526	scMINER	0.992893	0.997065	scMINER		Irf8	Tregs Spleen	3.57916	2.19812	8.58853	3.2424
55101	2787	scMINER	Tpex		55101	1.25484	scMINER	Tpex		0.990706	0.995639	scMINER	0.989562	0.99289	scMINER	0.992281	0.995526	scMINER	0.992879	0.997065	scMINER		Irf9	Tregs Spleen	1.84412	0.883129	1.11936	0.728822
55201	2796	scMINER	Tpex		55201	1.25494	scMINER	Tpex		0.990689	0.995639	scMINER	0.989562	0.992382	scMINER	0.992281	0.995398	scMINER	0.992866	0.997065	scMINER		Jun	Tregs Spleen	1.68546	1.55078	1.74501	1.56243
55301	2797	scMINER	Tpex		55301	1.2537	scMINER	Tpex		0.990671	0.995639	scMINER	0.989543	0.992382	scMINER	0.992266	0.995398	scMINER	0.992852	0.997065	scMINER		Junb	Tregs Spleen	1.45067	1.31203	1.81355	0.791245
55401	2802	scMINER	Tpex		55401	1.25481	scMINER	Tpex		0.990654	0.995639	scMINER	0.989524	0.992382	scMINER	0.992251	0.995398	scMINER	0.992839	0.997065	scMINER		Jund	Tregs Spleen	1.45838	1.16639	1.50298	1.01151
55501	2808	scMINER	Tpex		55501	1.25581	scMINER	Tpex		0.990637	0.995639	scMINER	0.989504	0.992382	scMINER	0.992251	0.99527	scMINER	0.992826	0.997065	scMINER		Klf10	Tregs Spleen	0.888107	0.575984	0.819169	0.708545
55601	2814	scMINER	Tpex		55601	1.25681	scMINER	Tpex		0.99062	0.995639	scMINER	0.989485	0.992382	scMINER	0.992236	0.99527	scMINER	0.992812	0.997065	scMINER		Klf11	Tregs Spleen	0.833343	0.597427	0.800033	0.654667
55701	2814	scMINER	Tpex		55701	1.25569	scMINER	Tpex		0.990602	0.995639	scMINER	0.989465	0.992382	scMINER	0.992221	0.99527	scMINER	0.992799	0.997065	scMINER		Klf12	Tregs Spleen	0.994819	0.583036	0.912482	0.588809
55801	2818	scMINER	Tpex		55801	1.25412	scMINER	Tpex		0.990585	0.995639	scMINER	0.989446	0.992382	scMINER	0.992206	0.99527	scMINER	0.992785	0.997065	scMINER		Klf13	Tregs Spleen	1.26295	1.20782	1.12066	1.24132
55901	2821	scMINER	Tpex		55901	1.25266	scMINER	Tpex		0.990568	0.995639	scMINER	0.989426	0.992382	scMINER	0.992191	0.99527	scMINER	0.992772	0.997065	scMINER		Klf16	Tregs Spleen	1.08662	0.546648	0.691427	0.87995
56001	2826	scMINER	Tpex		56001	1.25266	scMINER	Tpex		0.990551	0.995639	scMINER	0.989426	0.991874	scMINER	0.992176	0.99527	scMINER	0.992759	0.997065	scMINER		Klf2	Tregs Spleen	1.51277	1.64857	1.60881	1.53352
56101	2834	scMINER	Tpex		56101	1.25565	scMINER	Tpex		0.990533	0.995639	scMINER	0.989407	0.991874	scMINER	0.992161	0.99527	scMINER	0.992745	0.997065	scMINER		Klf3	Tregs Spleen	1.59041	1.11502	1.05877	1.47614
56201	2840	scMINER	Tpex		56201	1.25442	scMINER	Tpex		0.990516	0.995639	scMINER	0.989388	0.991874	scMINER	0.992146	0.99527	scMINER	0.992732	0.997065	scMINER		Klf4	Tregs Spleen	0.585856	0.776451	0.980102	0.95602
56301	2841	scMINER	Tpex		56301	1.25265	scMINER	Tpex		0.990499	0.995639	scMINER	0.989368	0.991874	scMINER	0.992132	0.99527	scMINER	0.992719	0.997065	scMINER		Klf6	Tregs Spleen	1.57127	0.925673	0.942083	1.15888
56401	2847	scMINER	Tpex		56401	1.25363	scMINER	Tpex		0.990481	0.995639	scMINER	0.989349	0.991874	scMINER	0.992117	0.99527	scMINER	0.992705	0.997065	scMINER		Klf9	Tregs Spleen	1.54165	1.03628	1.17752	0.912435
56501	2848	scMINER	Tpex		56501	1.25352	scMINER	Tpex		0.990464	0.995639	scMINER	0.989329	0.991874	scMINER	0.992102	0.99527	scMINER	0.992692	0.997065	scMINER		Lef1	Tregs Spleen	1.5355	0.756875	0.672466	1.05155
56601	2853	scMINER	Tpex		56601	1.25462	scMINER	Tpex		0.990447	0.995639	scMINER	0.98931	0.991874	scMINER	0.992087	0.99527	scMINER	0.992678	0.997065	scMINER		Lin54	Tregs Spleen	1.4916	1.37009	1.04125	1.87712
56701	2854	scMINER	Tpex		56701	1.2523	scMINER	Tpex		0.99043	0.995639	scMINER	0.98929	0.991874	scMINER	0.992072	0.99527	scMINER	0.992665	0.997065	scMINER		Maf	Tregs Spleen	1.57575	1.63416	1.38587	0.4514
56801	2858	scMINER	Tpex		56801	1.25241	scMINER	Tpex		0.99043	0.995304	scMINER	0.989271	0.991874	scMINER	0.992057	0.99527	scMINER	0.992652	0.997065	scMINER		Maff	Tregs Spleen	0.518497	0.0979391	0.388451	0.216037
56901	2861	scMINER	Tpex		56901	1.25372	scMINER	Tpex		0.990412	0.995304	scMINER	0.989251	0.991874	scMINER	0.992042	0.99527	scMINER	0.992638	0.997065	scMINER		Mafg	Tregs Spleen	0.772943	0.454762	0.279644	0.27693
57001	2861	scMINER	Tpex		57001	1.25098	scMINER	Tpex		0.990395	0.995304	scMINER	0.989232	0.991874	scMINER	0.992027	0.99527	scMINER	0.992625	0.997065	scMINER		Mafk	Tregs Spleen	0.997296	1.28451	1.67951	1.03352
57101	2864	scMINER	Tpex		57101	1.25066	scMINER	Tpex		0.990378	0.995304	scMINER	0.989213	0.991874	scMINER	0.992012	0.99527	scMINER	0.992611	0.997065	scMINER		Max	Tregs Spleen	1.75699	0.753246	1.04904	1.35511
57201	2868	scMINER	Tpex		57201	1.25022	scMINER	Tpex		0.990361	0.995304	scMINER	0.989193	0.991874	scMINER	0.991997	0.99527	scMINER	0.992598	0.997065	scMINER		Maz	Tregs Spleen	1.45612	0.920828	0.915918	1.15561
57301	2870	scMINER	Tpex		57301	1.24783	scMINER	Tpex		0.990343	0.995304	scMINER	0.989174	0.991874	scMINER	0.991982	0.99527	scMINER	0.992585	0.997065	scMINER		Mef2a	Tregs Spleen	1.28131	0.849322	0.569686	1.36574
57401	2871	scMINER	Tpex		57401	1.24772	scMINER	Tpex		0.990326	0.995304	scMINER	0.989154	0.991874	scMINER	0.991967	0.99527	scMINER	0.992571	0.997065	scMINER		Mef2d	Tregs Spleen	5.71651	4.14023	0.767041	5.56778
57501	2875	scMINER	Tpex		57501	1.24783	scMINER	Tpex		0.990309	0.995304	scMINER	0.989135	0.991874	scMINER	0.991952	0.99527	scMINER	0.992558	0.997065	scMINER		Meis3	Tregs Spleen	1.74557	1.99437	0.713167	0.547245
57601	2879	scMINER	Tpex		57601	1.24848	scMINER	Tpex		0.990291	0.995304	scMINER	0.989115	0.991874	scMINER	0.991937	0.99527	scMINER	0.992545	0.997065	scMINER		Mga	Tregs Spleen	0.74982	0.499994	0.329615	0.565965
57701	2883	scMINER	Tpex		57701	1.24913	scMINER	Tpex		0.990274	0.995304	scMINER	0.989096	0.991874	scMINER	0.991922	0.99527	scMINER	0.992531	0.997065	scMINER		Mitf	Tregs Spleen	2.59826	6.31046	1.29223	6.48837
57801	2885	scMINER	Tpex		57801	1.24838	scMINER	Tpex		0.990257	0.995304	scMINER	0.989077	0.991874	scMINER	0.991907	0.99527	scMINER	0.992518	0.997065	scMINER		Mlx	Tregs Spleen	1.15503	0.154606	0.643073	0.308182
57901	2887	scMINER	Tpex		57901	1.24655	scMINER	Tpex		0.99024	0.995304	scMINER	0.989057	0.991874	scMINER	0.991892	0.99527	scMINER	0.992504	0.997065	scMINER		Mlxip	Tregs Spleen	1.78429	1.34883	2.16138	0.948079
58001	2893	scMINER	Tpex		58001	1.24698	scMINER	Tpex		0.990222	0.995304	scMINER	0.989038	0.991874	scMINER	0.991877	0.99527	scMINER	0.992491	0.997065	scMINER		Mnt	Tregs Spleen	1.39919	0.541559	0.653958	0.630736
58101	2898	scMINER	Tpex		58101	1.24752	scMINER	Tpex		0.990205	0.995304	scMINER	0.989018	0.991874	scMINER	0.991862	0.99527	scMINER	0.992478	0.997065	scMINER		Mtf1	Tregs Spleen	0.445975	0.227506	0.33494	0.19196
58201	2901	scMINER	Tpex		58201	1.2456	scMINER	Tpex		0.990205	0.994968	scMINER	0.988999	0.991874	scMINER	0.991847	0.99527	scMINER	0.992464	0.997065	scMINER		Mxi1	Tregs Spleen	2.70631	1.4379	1.20789	0.7891
58301	2906	scMINER	Tpex		58301	1.24721	scMINER	Tpex		0.990188	0.994968	scMINER	0.988979	0.991874	scMINER	0.991832	0.99527	scMINER	0.992451	0.997065	scMINER		Myb	Tregs Spleen	0.755398	1.84584	0.724916	2.18047
58401	2907	scMINER	Tpex		58401	1.24337	scMINER	Tpex		0.990171	0.994968	scMINER	0.98896	0.991874	scMINER	0.991817	0.99527	scMINER	0.992437	0.997065	scMINER		Myc	Tregs Spleen	1.83285	1.62446	1.24059	0.885653
58501	2910	scMINER	Tpex		58501	1.24306	scMINER	Tpex		0.990153	0.994968	scMINER	0.988941	0.991874	scMINER	0.991802	0.99527	scMINER	0.992424	0.997065	scMINER		Mzf1	Tregs Spleen	0.677019	0.626182	0.695785	0.768475
58601	2913	scMINER	Tpex		58601	1.24275	scMINER	Tpex		0.990136	0.994968	scMINER	0.988921	0.991874	scMINER	0.991787	0.99527	scMINER	0.992411	0.997065	scMINER		Nfat5	Tregs Spleen	3.33962	1.18631	1.28948	1.22214
58701	2916	scMINER	Tpex		58701	1.24297	scMINER	Tpex		0.990119	0.994968	scMINER	0.988902	0.991874	scMINER	0.991773	0.99527	scMINER	0.992397	0.997065	scMINER		Nfatc1	Tregs Spleen	2.39784	1.44371	1.6411	1.48096
58801	2920	scMINER	Tpex		58801	1.24414	scMINER	Tpex		0.990101	0.994968	scMINER	0.988882	0.991874	scMINER	0.991758	0.99527	scMINER	0.992384	0.997065	scMINER		Nfatc2	Tregs Spleen	1.82834	0.415476	1.0991	0.558355
58901	2926	scMINER	Tpex		58901	1.24246	scMINER	Tpex		0.990084	0.994968	scMINER	0.988863	0.991874	scMINER	0.991743	0.99527	scMINER	0.99237	0.997065	scMINER		Nfatc3	Tregs Spleen	1.90143	1.01206	1.32814	1.34349
59001	2931	scMINER	Tpex		59001	1.24195	scMINER	Tpex		0.990067	0.994968	scMINER	0.988843	0.991874	scMINER	0.991728	0.99527	scMINER	0.992357	0.997065	scMINER		Nfe2l1	Tregs Spleen	1.94972	0.672123	0.759778	1.22269
59101	2934	scMINER	Tpex		59101	1.24112	scMINER	Tpex		0.99005	0.994968	scMINER	0.988824	0.991874	scMINER	0.991713	0.99527	scMINER	0.992344	0.997065	scMINER		Nfe2l2	Tregs Spleen	1.06904	0.668221	1.25301	0.519264
59201	2939	scMINER	Tpex		59201	1.24271	scMINER	Tpex		0.990032	0.994968	scMINER	0.988804	0.991874	scMINER	0.991698	0.99527	scMINER	0.99233	0.997065	scMINER		Nfia	Tregs Spleen	1.61787	3.96048	0.853901	1.76011
59301	2941	scMINER	Tpex		59301	1.24198	scMINER	Tpex		0.990015	0.994968	scMINER	0.988785	0.991874	scMINER	0.991683	0.99527	scMINER	0.992317	0.997065	scMINER		Nfic	Tregs Spleen	1.88883	0.446004	1.03819	0.720345
59401	2942	scMINER	Tpex		59401	1.23926	scMINER	Tpex		0.989998	0.994968	scMINER	0.988766	0.991874	scMINER	0.991668	0.99527	scMINER	0.992304	0.997065	scMINER		Nfil3	Tregs Spleen	2.25596	1.76711	1.11836	0.844821
59501	2946	scMINER	Tpex		59501	1.23938	scMINER	Tpex		0.98998	0.994968	scMINER	0.988746	0.991874	scMINER	0.991653	0.99527	scMINER	0.99229	0.997065	scMINER		Nfix	Tregs Spleen	0.954962	0.519373	0.438367	0.559998
59601	2948	scMINER	Tpex		59601	1.2397	scMINER	Tpex		0.98998	0.994633	scMINER	0.988727	0.991874	scMINER	0.991638	0.99527	scMINER	0.992277	0.997065	scMINER		Nfkb1	Tregs Spleen	1.3631	0.931935	0.844479	1.55976
59701	2948	scMINER	Tpex		59701	1.23814	scMINER	Tpex		0.989963	0.994633	scMINER	0.988707	0.991874	scMINER	0.991623	0.99527	scMINER	0.992263	0.997065	scMINER		Nfkb2	Tregs Spleen	2.60611	2.04011	1.51234	3.99054
59801	2948	scMINER	Tpex		59801	1.23399	scMINER	Tpex		0.989946	0.994633	scMINER	0.988688	0.991874	scMINER	0.991608	0.99527	scMINER	0.99225	0.997065	scMINER		Nfya	Tregs Spleen	1.01231	0.384091	0.299874	0.295365
59901	2951	scMINER	Tpex		59901	1.23266	scMINER	Tpex		0.989929	0.994633	scMINER	0.988668	0.991874	scMINER	0.991593	0.99527	scMINER	0.992237	0.997065	scMINER		Nfyb	Tregs Spleen	1.6213	1.0216	1.1554	1.49976
60001	2957	scMINER	Tpex		60001	1.23311	scMINER	Tpex		0.989911	0.994633	scMINER	0.988649	0.991874	scMINER	0.991578	0.99527	scMINER	0.992223	0.997065	scMINER		Nfyc	Tregs Spleen	1.21534	0.429774	0.342874	0.473506
60101	2959	scMINER	Tpex		60101	1.23138	scMINER	Tpex		0.989894	0.994633	scMINER	0.98863	0.991874	scMINER	0.991563	0.99527	scMINER	0.99221	0.997065	scMINER		Nr1d1	Tregs Spleen	2.79627	0.267527	0.262775	0.150435
60201	2963	scMINER	Tpex		60201	1.22997	scMINER	Tpex		0.989894	0.994297	scMINER	0.98861	0.991874	scMINER	0.991548	0.99527	scMINER	0.992196	0.997065	scMINER		Nr1d2	Tregs Spleen	0.181527	0.198118	0.31381	0.146223
60301	2968	scMINER	Tpex		60301	1.23102	scMINER	Tpex		0.989877	0.994297	scMINER	0.988591	0.991874	scMINER	0.991533	0.99527	scMINER	0.992183	0.997065	scMINER		Nr1i3	Tregs Spleen	7.29643	0.657128	2.31104	1.9546
60401	2969	scMINER	Tpex		60401	1.22889	scMINER	Tpex		0.98986	0.994297	scMINER	0.988571	0.991874	scMINER	0.991518	0.99527	scMINER	0.99217	0.997065	scMINER		Nr2c1	Tregs Spleen	0.439731	0.871623	0.755435	0.806819
60501	2970	scMINER	Tpex		60501	1.22778	scMINER	Tpex		0.989842	0.994297	scMINER	0.988552	0.991874	scMINER	0.991503	0.99527	scMINER	0.992156	0.997065	scMINER		Nr2c2	Tregs Spleen	0.997445	0.300237	0.55637	0.537398
60601	2971	scMINER	Tpex		60601	1.22667	scMINER	Tpex		0.989825	0.994297	scMINER	0.988532	0.991874	scMINER	0.991488	0.99527	scMINER	0.992143	0.997065	scMINER		Nr2f6	Tregs Spleen	1.63299	0.511194	0.636259	0.924548
60701	2974	scMINER	Tpex		60701	1.2269	scMINER	Tpex		0.989808	0.994297	scMINER	0.988513	0.991874	scMINER	0.991473	0.99527	scMINER	0.99213	0.997065	scMINER		Nr3c1	Tregs Spleen	4.59618	0.93229	1.74899	4.16068
60801	2977	scMINER	Tpex		60801	1.2251	scMINER	Tpex		0.98979	0.994297	scMINER	0.988493	0.991874	scMINER	0.991458	0.99527	scMINER	0.992116	0.997065	scMINER		Nr3c2	Tregs Spleen	0.389758	0.747243	0.643387	0.453366
1	0	GENIE3	Tpex		1	NA	GENIE3	Tpex		0.989773	0.994297	scMINER	0.988474	0.991874	scMINER	0.991443	0.99527	scMINER	0.992103	0.997065	scMINER		Nr4a1	Tregs Spleen	0.921822	0.869115	0.668199	0.55622
101	3	GENIE3	Tpex		101	0.6	GENIE3	Tpex		0.989756	0.994297	scMINER	0.988455	0.991874	scMINER	0.991428	0.99527	scMINER	0.992103	0.99691	scMINER		Nr4a2	Tregs Spleen	0.336391	0.667997	0.787692	0.337692
201	4	GENIE3	Tpex		201	0.4	GENIE3	Tpex		0.989739	0.994297	scMINER	0.988435	0.991874	scMINER	0.991413	0.99527	scMINER	0.992103	0.996756	scMINER		Nr6a1	Tregs Spleen	0.289877	0.0338101	0.211332	0.103707
301	4	GENIE3	Tpex		301	0.307692	GENIE3	Tpex		0.989721	0.994297	scMINER	0.988416	0.991874	scMINER	0.991399	0.99527	scMINER	0.992089	0.996756	scMINER		Nrf1	Tregs Spleen	1.90138	0.459934	0.802723	0.476705
401	5	GENIE3	Tpex		401	0.384615	GENIE3	Tpex		0.989704	0.994297	scMINER	0.988396	0.991874	scMINER	0.991384	0.99527	scMINER	0.992076	0.996756	scMINER		Pbx2	Tregs Spleen	0.435534	1.1503	0.61535	0.107374
501	6	GENIE3	Tpex		501	0.315789	GENIE3	Tpex		0.989687	0.994297	scMINER	0.988377	0.991874	scMINER	0.991369	0.99527	scMINER	0.992063	0.996756	scMINER		Pbx3	Tregs Spleen	0.589492	0.426611	0.621948	0.338276
601	7	GENIE3	Tpex		601	0.291667	GENIE3	Tpex		0.98967	0.994297	scMINER	0.988357	0.991874	scMINER	0.991354	0.99527	scMINER	0.992049	0.996756	scMINER		Pknox1	Tregs Spleen	1.52367	0.174553	0.0895013	0.232253
701	9	GENIE3	Tpex		701	0.346154	GENIE3	Tpex		0.989652	0.994297	scMINER	0.988338	0.991874	scMINER	0.991339	0.99527	scMINER	0.992036	0.996756	scMINER		Plag1	Tregs Spleen	0.423549	0.529294	0.672585	0.579308
801	12	GENIE3	Tpex		801	0.387097	GENIE3	Tpex		0.989635	0.994297	scMINER	0.988319	0.991874	scMINER	0.991324	0.99527	scMINER	0.992036	0.996601	scMINER		Plagl1	Tregs Spleen	1.3992	0.49343	1.07578	0.795546
901	12	GENIE3	Tpex		901	0.352941	GENIE3	Tpex		0.989618	0.994297	scMINER	0.988299	0.991874	scMINER	0.991309	0.99527	scMINER	0.992022	0.996601	scMINER		Plagl2	Tregs Spleen	0.355997	0.371935	0.750351	0.230594
1001	15	GENIE3	Tpex		1001	0.405405	GENIE3	Tpex		0.9896	0.994297	scMINER	0.98828	0.991874	scMINER	0.991294	0.99527	scMINER	0.992009	0.996601	scMINER		Pou2f1	Tregs Spleen	2.87198	0.370634	0.744984	0.807554
1101	16	GENIE3	Tpex		1101	0.380952	GENIE3	Tpex		0.989583	0.994297	scMINER	0.98826	0.991874	scMINER	0.991279	0.99527	scMINER	0.991996	0.996601	scMINER		Pou2f2	Tregs Spleen	1.02657	0.508578	0.604541	0.943364
1201	20	GENIE3	Tpex		1201	0.434783	GENIE3	Tpex		0.989566	0.994297	scMINER	0.988241	0.991874	scMINER	0.991264	0.99527	scMINER	0.991982	0.996601	scMINER		Pou4f1	Tregs Spleen	0.191194	0.22735	0.294187	0.184564
1301	21	GENIE3	Tpex		1301	0.403846	GENIE3	Tpex		0.989549	0.994297	scMINER	0.988221	0.991874	scMINER	0.991249	0.99527	scMINER	0.991969	0.996601	scMINER		Pou5f1	Tregs Spleen	0.533233	0.656647	0.92233	0.910717
1401	25	GENIE3	Tpex		1401	0.431034	GENIE3	Tpex		0.989531	0.994297	scMINER	0.988202	0.991874	scMINER	0.991234	0.99527	scMINER	0.991956	0.996601	scMINER		Pou6f1	Tregs Spleen	0.804328	0.783977	0.76161	1.37666
1501	27	GENIE3	Tpex		1501	0.45	GENIE3	Tpex		0.989514	0.994297	scMINER	0.988182	0.991874	scMINER	0.991219	0.99527	scMINER	0.991942	0.996601	scMINER		Ppard	Tregs Spleen	0.490884	1.2331	1.75232	0.474623
1601	28	GENIE3	Tpex		1601	0.444444	GENIE3	Tpex		0.989497	0.994297	scMINER	0.988163	0.991874	scMINER	0.991204	0.99527	scMINER	0.991929	0.996601	scMINER		Pparg	Tregs Spleen	0.225733	0.862723	0.961608	0.753156
1701	32	GENIE3	Tpex		1701	0.470588	GENIE3	Tpex		0.98948	0.994297	scMINER	0.988144	0.991874	scMINER	0.991189	0.99527	scMINER	0.991915	0.996601	scMINER		Prdm1	Tregs Spleen	1.08608	0.614078	0.273625	0.495062
1801	34	GENIE3	Tpex		1801	0.459459	GENIE3	Tpex		0.989462	0.994297	scMINER	0.988124	0.991874	scMINER	0.991174	0.99527	scMINER	0.991902	0.996601	scMINER		Prdm15	Tregs Spleen	0.606269	0.682228	0.513612	1.919
1901	35	GENIE3	Tpex		1901	0.448718	GENIE3	Tpex		0.989445	0.994297	scMINER	0.988105	0.991874	scMINER	0.991159	0.99527	scMINER	0.991889	0.996601	scMINER		Prdm4	Tregs Spleen	0.401788	0.353713	0.64153	0.765914
2001	37	GENIE3	Tpex		2001	0.445783	GENIE3	Tpex		0.989428	0.994297	scMINER	0.988085	0.991874	scMINER	0.991144	0.99527	scMINER	0.991875	0.996601	scMINER		Rara	Tregs Spleen	1.78574	0.47526	0.728658	0.664855
2101	43	GENIE3	Tpex		2101	0.488636	GENIE3	Tpex		0.98941	0.994297	scMINER	0.988066	0.991874	scMINER	0.991129	0.99527	scMINER	0.991862	0.996601	scMINER		Rarg	Tregs Spleen	1.48399	0.513168	0.79892	0.408329
2201	48	GENIE3	Tpex		2201	0.533333	GENIE3	Tpex		0.989393	0.994297	scMINER	0.988046	0.991874	scMINER	0.991114	0.99527	scMINER	0.991848	0.996601	scMINER		Rbpj	Tregs Spleen	0.649041	0.172308	0.251202	0.263716
2301	49	GENIE3	Tpex		2301	0.521277	GENIE3	Tpex		0.989376	0.994297	scMINER	0.988027	0.991874	scMINER	0.991099	0.99527	scMINER	0.991835	0.996601	scMINER		Rel	Tregs Spleen	2.45747	1.91595	1.24434	0.814828
2401	50	GENIE3	Tpex		2401	0.505051	GENIE3	Tpex		0.989359	0.994297	scMINER	0.988008	0.991874	scMINER	0.991084	0.99527	scMINER	0.991822	0.996601	scMINER		Rela	Tregs Spleen	3.04989	1.37313	1.24221	0.826767
2501	50	GENIE3	Tpex		2501	0.46729	GENIE3	Tpex		0.989341	0.994297	scMINER	0.987988	0.991874	scMINER	0.991069	0.99527	scMINER	0.991808	0.996601	scMINER		Relb	Tregs Spleen	2.15678	0.88669	1.37393	0.715361
2601	51	GENIE3	Tpex		2601	0.463636	GENIE3	Tpex		0.989324	0.994297	scMINER	0.987969	0.991874	scMINER	0.991054	0.99527	scMINER	0.991795	0.996601	scMINER		Rest	Tregs Spleen	1.30894	1.18336	1.77397	2.36974
2701	54	GENIE3	Tpex		2701	0.473684	GENIE3	Tpex		0.989307	0.994297	scMINER	0.987949	0.991874	scMINER	0.991054	0.995143	scMINER	0.991782	0.996601	scMINER		Rfx1	Tregs Spleen	2.03801	1.62108	2.26119	1.18459
2801	56	GENIE3	Tpex		2801	0.474576	GENIE3	Tpex		0.989289	0.994297	scMINER	0.98793	0.991874	scMINER	0.99104	0.995143	scMINER	0.991768	0.996601	scMINER		Rfx2	Tregs Spleen	0.82306	0.371199	1.05069	0.977968
2901	59	GENIE3	Tpex		2901	0.479675	GENIE3	Tpex		0.989272	0.994297	scMINER	0.98791	0.991874	scMINER	0.991025	0.995143	scMINER	0.991755	0.996601	scMINER		Rfx3	Tregs Spleen	0.525752	1.07031	3.26295	1.86463
3001	60	GENIE3	Tpex		3001	0.47619	GENIE3	Tpex		0.989255	0.994297	scMINER	0.987891	0.991874	scMINER	0.99101	0.995143	scMINER	0.991741	0.996601	scMINER		Rfx5	Tregs Spleen	5.50895	2.92541	2.72662	3.31312
3101	64	GENIE3	Tpex		3101	0.503937	GENIE3	Tpex		0.989238	0.994297	scMINER	0.987871	0.991874	scMINER	0.990995	0.995143	scMINER	0.991728	0.996601	scMINER		Rora	Tregs Spleen	2.09702	1.0635	1.38006	1.26849
3201	64	GENIE3	Tpex		3201	0.496124	GENIE3	Tpex		0.98922	0.994297	scMINER	0.987852	0.991874	scMINER	0.99098	0.995143	scMINER	0.991715	0.996601	scMINER		Rorb	Tregs Spleen	2.22434	0.387744	0.668442	0.392594
3301	69	GENIE3	Tpex		3301	0.50365	GENIE3	Tpex		0.989203	0.994297	scMINER	0.987833	0.991874	scMINER	0.990965	0.995143	scMINER	0.991701	0.996601	scMINER		Rorc	Tregs Spleen	1.50273	0.74213	1.53661	0.713554
3401	69	GENIE3	Tpex		3401	0.492857	GENIE3	Tpex		0.989203	0.993962	scMINER	0.987813	0.991874	scMINER	0.99095	0.995143	scMINER	0.991688	0.996601	scMINER		Rreb1	Tregs Spleen	0.52893	0.554342	0.611167	0.558228
3501	71	GENIE3	Tpex		3501	0.5	GENIE3	Tpex		0.989186	0.993962	scMINER	0.987794	0.991874	scMINER	0.990935	0.995143	scMINER	0.991674	0.996601	scMINER		Runx1	Tregs Spleen	1.31838	0.659553	1.24048	1.40112
3601	73	GENIE3	Tpex		3601	0.496599	GENIE3	Tpex		0.989169	0.993962	scMINER	0.987774	0.991874	scMINER	0.99092	0.995143	scMINER	0.991661	0.996601	scMINER		Runx2	Tregs Spleen	2.35876	0.554239	1.16378	0.636075
3701	74	GENIE3	Tpex		3701	0.493333	GENIE3	Tpex		0.989151	0.993962	scMINER	0.987755	0.991874	scMINER	0.990905	0.995143	scMINER	0.991648	0.996601	scMINER		Runx3	Tregs Spleen	3.17975	0.517118	0.451659	0.420889
3801	76	GENIE3	Tpex		3801	0.496732	GENIE3	Tpex		0.989134	0.993962	scMINER	0.987735	0.991874	scMINER	0.99089	0.995143	scMINER	0.991634	0.996601	scMINER		Rxra	Tregs Spleen	0.233779	0.545707	0.435808	0.261782
3901	81	GENIE3	Tpex		3901	0.50625	GENIE3	Tpex		0.989117	0.993962	scMINER	0.987716	0.991874	scMINER	0.990875	0.995143	scMINER	0.991621	0.996601	scMINER		Rxrb	Tregs Spleen	0.391688	0.635054	0.24085	0.361254
4001	82	GENIE3	Tpex		4001	0.49697	GENIE3	Tpex		0.989099	0.993962	scMINER	0.987697	0.991874	scMINER	0.99086	0.995143	scMINER	0.991608	0.996601	scMINER		Smad3	Tregs Spleen	1.22204	0.735648	1.38044	3.06486
4101	85	GENIE3	Tpex		4101	0.505952	GENIE3	Tpex		0.989082	0.993962	scMINER	0.987677	0.991874	scMINER	0.990845	0.995143	scMINER	0.991594	0.996601	scMINER		Smad4	Tregs Spleen	2.65024	1.08196	0.357471	1.93995
4201	92	GENIE3	Tpex		4201	0.531792	GENIE3	Tpex		0.989065	0.993962	scMINER	0.987658	0.991874	scMINER	0.99083	0.995143	scMINER	0.991581	0.996601	scMINER		Smad5	Tregs Spleen	2.496	1.59471	1.07565	1.79368
4301	93	GENIE3	Tpex		4301	0.525424	GENIE3	Tpex		0.989048	0.993962	scMINER	0.987638	0.991874	scMINER	0.990815	0.995143	scMINER	0.991567	0.996601	scMINER		Snai3	Tregs Spleen	1.61045	0.531618	0.659073	0.598175
4401	99	GENIE3	Tpex		4401	0.553073	GENIE3	Tpex		0.98903	0.993962	scMINER	0.987619	0.991874	scMINER	0.9908	0.995143	scMINER	0.991554	0.996601	scMINER		Sox12	Tregs Spleen	0.278468	1.13737	1.23097	0.71974
4501	99	GENIE3	Tpex		4501	0.543956	GENIE3	Tpex		0.989013	0.993962	scMINER	0.987599	0.991874	scMINER	0.990785	0.995143	scMINER	0.991541	0.996601	scMINER		Sox4	Tregs Spleen	1.33912	1.14298	1.45495	1.02548
4601	101	GENIE3	Tpex		4601	0.543011	GENIE3	Tpex		0.988996	0.993962	scMINER	0.98758	0.991874	scMINER	0.99077	0.995143	scMINER	0.991527	0.996601	scMINER		Sp1	Tregs Spleen	3.62149	2.66277	2.18078	2.79736
4701	104	GENIE3	Tpex		4701	0.547368	GENIE3	Tpex		0.988979	0.993962	scMINER	0.98756	0.991874	scMINER	0.990755	0.995143	scMINER	0.991514	0.996601	scMINER		Sp2	Tregs Spleen	1.45652	0.637733	0.90568	0.926099
4801	108	GENIE3	Tpex		4801	0.559585	GENIE3	Tpex		0.988961	0.993962	scMINER	0.987541	0.991874	scMINER	0.99074	0.995143	scMINER	0.9915	0.996601	scMINER		Sp3	Tregs Spleen	1.79143	0.732669	1.12054	1.1673
4901	110	GENIE3	Tpex		4901	0.561224	GENIE3	Tpex		0.988944	0.993962	scMINER	0.987522	0.991874	scMINER	0.990725	0.995143	scMINER	0.991487	0.996601	scMINER		Sp4	Tregs Spleen	2.99542	1.65926	2.29278	2.48542
5001	112	GENIE3	Tpex		5001	0.562814	GENIE3	Tpex		0.988927	0.993962	scMINER	0.987502	0.991874	scMINER	0.99071	0.995143	scMINER	0.991474	0.996601	scMINER		Sp9	Tregs Spleen	0.973082	1.20214	1.1163	1.26549
5101	115	GENIE3	Tpex		5101	0.558252	GENIE3	Tpex		0.988909	0.993962	scMINER	0.987483	0.991874	scMINER	0.990695	0.995143	scMINER	0.991474	0.996447	scMINER		Srebf1	Tregs Spleen	0.982361	0.872845	0.858604	0.736732
5201	117	GENIE3	Tpex		5201	0.559809	GENIE3	Tpex		0.988892	0.993962	scMINER	0.987463	0.991874	scMINER	0.99068	0.995143	scMINER	0.99146	0.996447	scMINER		Srebf2	Tregs Spleen	1.00308	0.566221	0.619962	0.636879
5301	119	GENIE3	Tpex		5301	0.561321	GENIE3	Tpex		0.988875	0.993962	scMINER	0.987444	0.991874	scMINER	0.990666	0.995143	scMINER	0.991447	0.996447	scMINER		Stat1	Tregs Spleen	1.55159	0.823375	1.35403	1.59223
5401	120	GENIE3	Tpex		5401	0.552995	GENIE3	Tpex		0.988858	0.993962	scMINER	0.987424	0.991874	scMINER	0.990651	0.995143	scMINER	0.991447	0.996292	scMINER		Stat2	Tregs Spleen	3.24122	0.82272	0.638023	0.711723
5501	124	GENIE3	Tpex		5501	0.563636	GENIE3	Tpex		0.98884	0.993962	scMINER	0.987405	0.991874	scMINER	0.990636	0.995143	scMINER	0.991434	0.996292	scMINER		Stat3	Tregs Spleen	1.84379	0.976346	1.25421	0.965709
5601	125	GENIE3	Tpex		5601	0.555556	GENIE3	Tpex		0.988823	0.993962	scMINER	0.987386	0.991874	scMINER	0.990621	0.995143	scMINER	0.99142	0.996292	scMINER		Stat4	Tregs Spleen	2.10592	0.638441	0.736203	3.62151
5701	127	GENIE3	Tpex		5701	0.559471	GENIE3	Tpex		0.988806	0.993962	scMINER	0.987366	0.991874	scMINER	0.990606	0.995143	scMINER	0.991407	0.996292	scMINER		Stat5a	Tregs Spleen	3.69326	1.6358	1.10387	2.21189
5801	127	GENIE3	Tpex		5801	0.542735	GENIE3	Tpex		0.988789	0.993962	scMINER	0.987347	0.991874	scMINER	0.990591	0.995143	scMINER	0.991393	0.996292	scMINER		Stat5b	Tregs Spleen	1.01209	3.97977	3.49293	3.32684
5901	134	GENIE3	Tpex		5901	0.570213	GENIE3	Tpex		0.988771	0.993962	scMINER	0.987327	0.991874	scMINER	0.990576	0.995143	scMINER	0.99138	0.996292	scMINER		Stat6	Tregs Spleen	1.65833	1.06619	1.36382	0.893857
6001	136	GENIE3	Tpex		6001	0.576271	GENIE3	Tpex		0.988754	0.993962	scMINER	0.987308	0.991874	scMINER	0.990561	0.995143	scMINER	0.991367	0.996292	scMINER		Tbx21	Tregs Spleen	1.43534	1.45951	1.43483	1.35305
6101	139	GENIE3	Tpex		6101	0.579167	GENIE3	Tpex		0.988737	0.993962	scMINER	0.987288	0.991874	scMINER	0.990546	0.995143	scMINER	0.991353	0.996292	scMINER		Tbx6	Tregs Spleen	1.1352	1.27169	1.72622	2.22994
6201	143	GENIE3	Tpex		6201	0.578947	GENIE3	Tpex		0.988719	0.993962	scMINER	0.987269	0.991874	scMINER	0.990531	0.995143	scMINER	0.99134	0.996292	scMINER		Tcf12	Tregs Spleen	1.50683	0.482953	0.509462	1.11781
6301	145	GENIE3	Tpex		6301	0.575397	GENIE3	Tpex		0.988702	0.993962	scMINER	0.98725	0.991874	scMINER	0.990516	0.995143	scMINER	0.991326	0.996292	scMINER		Tcf3	Tregs Spleen	1.91249	0.64066	1.37335	0.631744
6401	147	GENIE3	Tpex		6401	0.571984	GENIE3	Tpex		0.988685	0.993962	scMINER	0.98723	0.991874	scMINER	0.990501	0.995143	scMINER	0.991313	0.996292	scMINER		Tcf4	Tregs Spleen	0.830186	0.937324	0.768147	1.01285
6501	151	GENIE3	Tpex		6501	0.57197	GENIE3	Tpex		0.988668	0.993962	scMINER	0.987211	0.991874	scMINER	0.990486	0.995143	scMINER	0.9913	0.996292	scMINER		Tcf7	Tregs Spleen	1.04728	0.746949	0.863618	0.785917
6601	152	GENIE3	Tpex		6601	0.565056	GENIE3	Tpex		0.98865	0.993962	scMINER	0.987191	0.991874	scMINER	0.990486	0.995015	scMINER	0.991286	0.996292	scMINER		Tcf7l1	Tregs Spleen	0.450632	0.945853	1.22825	0.922431
6701	155	GENIE3	Tpex		6701	0.571956	GENIE3	Tpex		0.988633	0.993962	scMINER	0.987172	0.991874	scMINER	0.990471	0.995015	scMINER	0.991273	0.996292	scMINER		Tead2	Tregs Spleen	1.90316	0.23727	0.213256	0.422199
6801	157	GENIE3	Tpex		6801	0.575092	GENIE3	Tpex		0.988616	0.993962	scMINER	0.987152	0.991874	scMINER	0.990456	0.995015	scMINER	0.991273	0.996138	scMINER		Tead3	Tregs Spleen	0.593146	0.665637	0.979647	0.876999
6901	160	GENIE3	Tpex		6901	0.571429	GENIE3	Tpex		0.988598	0.993962	scMINER	0.987133	0.991874	scMINER	0.990441	0.995015	scMINER	0.99126	0.996138	scMINER		Tef	Tregs Spleen	2.7097	2.46184	2.37121	2.05662
7001	161	GENIE3	Tpex		7001	0.570922	GENIE3	Tpex		0.988581	0.993962	scMINER	0.987113	0.991874	scMINER	0.990441	0.994887	scMINER	0.991246	0.996138	scMINER		Tfap4	Tregs Spleen	0.531852	0.465798	0.745378	0.700453
7101	163	GENIE3	Tpex		7101	0.56993	GENIE3	Tpex		0.988564	0.993962	scMINER	0.987094	0.991874	scMINER	0.990426	0.994887	scMINER	0.991233	0.996138	scMINER		Tfdp1	Tregs Spleen	0.689615	0.143829	0.679054	0.505732
7201	165	GENIE3	Tpex		7201	0.568966	GENIE3	Tpex		0.988547	0.993962	scMINER	0.987075	0.991874	scMINER	0.990411	0.994887	scMINER	0.991219	0.996138	scMINER		Tfe3	Tregs Spleen	1.70017	1.12664	1.99997	0.788593
7301	167	GENIE3	Tpex		7301	0.568027	GENIE3	Tpex		0.988529	0.993962	scMINER	0.987055	0.991874	scMINER	0.990396	0.994887	scMINER	0.991206	0.996138	scMINER		Tfeb	Tregs Spleen	1.30989	0.79876	0.724943	1.44428
7401	169	GENIE3	Tpex		7401	0.572881	GENIE3	Tpex		0.988512	0.993962	scMINER	0.987036	0.991874	scMINER	0.990381	0.994887	scMINER	0.991193	0.996138	scMINER		Tgif1	Tregs Spleen	0.981893	0.589198	1.4284	0.560149
7501	171	GENIE3	Tpex		7501	0.566225	GENIE3	Tpex		0.988495	0.993962	scMINER	0.987016	0.991874	scMINER	0.990366	0.994887	scMINER	0.991179	0.996138	scMINER		Tgif2	Tregs Spleen	1.19555	0.459616	0.977667	0.622925
7601	172	GENIE3	Tpex		7601	0.565789	GENIE3	Tpex		0.988495	0.993626	scMINER	0.986997	0.991874	scMINER	0.990351	0.994887	scMINER	0.991166	0.996138	scMINER		Thap1	Tregs Spleen	1.07753	1.17349	1.83334	0.648183
7701	173	GENIE3	Tpex		7701	0.563518	GENIE3	Tpex		0.988478	0.993626	scMINER	0.986977	0.991874	scMINER	0.990336	0.994887	scMINER	0.991152	0.996138	scMINER		Thap11	Tregs Spleen	0.894786	0.615259	0.686537	0.679866
7801	177	GENIE3	Tpex		7801	0.572816	GENIE3	Tpex		0.98846	0.993626	scMINER	0.986958	0.991874	scMINER	0.990321	0.994887	scMINER	0.991139	0.996138	scMINER		Thrb	Tregs Spleen	0.737957	0.546716	1.00618	0.54158
7901	180	GENIE3	Tpex		7901	0.57508	GENIE3	Tpex		0.988443	0.993626	scMINER	0.986939	0.991874	scMINER	0.990307	0.994887	scMINER	0.991126	0.996138	scMINER		Usf2	Tregs Spleen	2.30524	0.799224	1.14523	1.06873
8001	182	GENIE3	Tpex		8001	0.572327	GENIE3	Tpex		0.988426	0.993626	scMINER	0.986919	0.991874	scMINER	0.990292	0.994887	scMINER	0.991112	0.996138	scMINER		Vdr	Tregs Spleen	0.384443	0.855264	0.499325	1.11409
8101	186	GENIE3	Tpex		8101	0.575851	GENIE3	Tpex		0.988408	0.993626	scMINER	0.9869	0.991874	scMINER	0.990277	0.994887	scMINER	0.991099	0.996138	scMINER		Vezf1	Tregs Spleen	0.753596	0.477022	0.540628	0.522945
8201	189	GENIE3	Tpex		8201	0.581538	GENIE3	Tpex		0.988391	0.993626	scMINER	0.98688	0.991874	scMINER	0.990262	0.994887	scMINER	0.991086	0.996138	scMINER		Xbp1	Tregs Spleen	9.32557	3.73256	7.70091	2.24828
8301	193	GENIE3	Tpex		8301	0.592025	GENIE3	Tpex		0.988374	0.993626	scMINER	0.986861	0.991874	scMINER	0.990247	0.994887	scMINER	0.991072	0.996138	scMINER		Yy1	Tregs Spleen	2.48313	0.955465	1.35384	1.64396
8401	193	GENIE3	Tpex		8401	0.584848	GENIE3	Tpex		0.988357	0.993626	scMINER	0.986841	0.991874	scMINER	0.990232	0.994887	scMINER	0.991059	0.996138	scMINER		Zbtb12	Tregs Spleen	1.02171	0.3976	0.51311	0.423322
8501	201	GENIE3	Tpex		8501	0.6	GENIE3	Tpex		0.988339	0.993626	scMINER	0.986822	0.991874	scMINER	0.990217	0.994887	scMINER	0.991045	0.996138	scMINER		Zbtb14	Tregs Spleen	0.610318	0.306437	0.821195	0.495487
8601	202	GENIE3	Tpex		8601	0.59587	GENIE3	Tpex		0.988322	0.993626	scMINER	0.986802	0.991874	scMINER	0.990202	0.994887	scMINER	0.991032	0.996138	scMINER		Zbtb18	Tregs Spleen	0.836443	1.38293	1.61382	1.08683
8701	203	GENIE3	Tpex		8701	0.590116	GENIE3	Tpex		0.988305	0.993626	scMINER	0.986802	0.991366	scMINER	0.990187	0.994887	scMINER	0.991019	0.996138	scMINER		Zbtb26	Tregs Spleen	2.59312	1.75859	1.27394	1.08321
8801	210	GENIE3	Tpex		8801	0.603448	GENIE3	Tpex		0.988288	0.993626	scMINER	0.986783	0.991366	scMINER	0.990172	0.994887	scMINER	0.991005	0.996138	scMINER		Zbtb32	Tregs Spleen	0.337882	0.612527	0.762057	0.460762
8901	210	GENIE3	Tpex		8901	0.59322	GENIE3	Tpex		0.98827	0.993626	scMINER	0.986764	0.991366	scMINER	0.990157	0.994887	scMINER	0.990992	0.996138	scMINER		Zbtb33	Tregs Spleen	0.678982	0.547058	1.56351	0.490547
9001	214	GENIE3	Tpex		9001	0.59944	GENIE3	Tpex		0.988253	0.993626	scMINER	0.986744	0.991366	scMINER	0.990142	0.994887	scMINER	0.990978	0.996138	scMINER		Zbtb6	Tregs Spleen	0.334652	0.643816	0.62876	0.459396
9101	216	GENIE3	Tpex		9101	0.596685	GENIE3	Tpex		0.988236	0.993626	scMINER	0.986725	0.991366	scMINER	0.990127	0.994887	scMINER	0.990965	0.996138	scMINER		Zbtb7a	Tregs Spleen	1.8834	0.87886	1.03902	1.47916
9201	218	GENIE3	Tpex		9201	0.595628	GENIE3	Tpex		0.988218	0.993626	scMINER	0.986705	0.991366	scMINER	0.990112	0.994887	scMINER	0.990952	0.996138	scMINER		Zbtb7b	Tregs Spleen	1.83846	0.399467	0.601193	3.0066
9301	222	GENIE3	Tpex		9301	0.606557	GENIE3	Tpex		0.988201	0.993626	scMINER	0.986686	0.991366	scMINER	0.990097	0.994887	scMINER	0.990938	0.996138	scMINER		Zeb1	Tregs Spleen	0.743582	0.476774	0.875349	0.627281
9401	226	GENIE3	Tpex		9401	0.605898	GENIE3	Tpex		0.988184	0.993626	scMINER	0.986666	0.991366	scMINER	0.990082	0.994887	scMINER	0.990925	0.996138	scMINER		Zfx	Tregs Spleen	0.713401	0.124641	0.655651	0.38228
9501	231	GENIE3	Tpex		9501	0.606299	GENIE3	Tpex		0.988167	0.993626	scMINER	0.986647	0.991366	scMINER	0.990067	0.994887	scMINER	0.990912	0.996138	scMINER		Zkscan1	Tregs Spleen	0.49521	0.182987	0.312334	0.281283
9601	236	GENIE3	Tpex		9601	0.617801	GENIE3	Tpex		0.988149	0.993626	scMINER	0.986628	0.991366	scMINER	0.990067	0.994759	scMINER	0.990898	0.996138	scMINER		Zkscan5	Tregs Spleen	0.951665	0.899277	1.21245	0.864339
9701	236	GENIE3	Tpex		9701	0.612987	GENIE3	Tpex		0.988132	0.993626	scMINER	0.986608	0.991366	scMINER	0.990067	0.994631	scMINER	0.990885	0.996138	scMINER		Zscan29	Tregs Spleen	0.786805	0.723778	0.566491	1.82741
9801	238	GENIE3	Tpex		9801	0.613402	GENIE3	Tpex		0.988115	0.993626	scMINER	0.986589	0.991366	scMINER	0.990052	0.994631	scMINER	0.990871	0.996138	scMINER		Ar	Tregs VAT	0.00811698	0.019857	0.0171924	0.0170423
9901	241	GENIE3	Tpex		9901	0.613232	GENIE3	Tpex		0.988098	0.993626	scMINER	0.986569	0.991366	scMINER	0.990037	0.994631	scMINER	0.990858	0.996138	scMINER		Arid3a	Tregs VAT	0.115879	0.0468982	0.0357663	0.0200384
10001	243	GENIE3	Tpex		10001	0.610553	GENIE3	Tpex		0.98808	0.993626	scMINER	0.98655	0.991366	scMINER	0.990022	0.994631	scMINER	0.990845	0.996138	scMINER		Arid3b	Tregs VAT	0.00255537	0.00404314	0.0125709	0.00394738
10101	246	GENIE3	Tpex		10101	0.610422	GENIE3	Tpex		0.988063	0.993626	scMINER	0.98653	0.991366	scMINER	0.990007	0.994631	scMINER	0.990831	0.996138	scMINER		Arid5a	Tregs VAT	0.0597938	0.0065218	0.0316968	0.0152437
10201	248	GENIE3	Tpex		10201	0.609337	GENIE3	Tpex		0.988046	0.993626	scMINER	0.986511	0.991366	scMINER	0.989992	0.994631	scMINER	0.990818	0.996138	scMINER		Arnt	Tregs VAT	0.150098	0.0492381	0.0640629	0.0796148
10301	250	GENIE3	Tpex		10301	0.605327	GENIE3	Tpex		0.988028	0.993626	scMINER	0.986491	0.991366	scMINER	0.989977	0.994631	scMINER	0.990804	0.996138	scMINER		Arnt2	Tregs VAT	0.0463703	0.0309429	0.0373132	0.0282864
10401	252	GENIE3	Tpex		10401	0.608696	GENIE3	Tpex		0.988028	0.993291	scMINER	0.986472	0.991366	scMINER	0.989962	0.994631	scMINER	0.990791	0.996138	scMINER		Arntl	Tregs VAT	0.0562322	0.0226729	0.0192483	0.0412516
10501	256	GENIE3	Tpex		10501	0.609524	GENIE3	Tpex		0.988028	0.992955	scMINER	0.986453	0.991366	scMINER	0.989947	0.994631	scMINER	0.990778	0.996138	scMINER		Atf1	Tregs VAT	0.0937113	0.0536986	0.0798282	0.0528058
10601	260	GENIE3	Tpex		10601	0.611765	GENIE3	Tpex		0.988011	0.992955	scMINER	0.986453	0.990858	scMINER	0.989933	0.994631	scMINER	0.990764	0.996138	scMINER		Atf2	Tregs VAT	0.0753997	0.192018	0.0746254	0.0854497
10701	262	GENIE3	Tpex		10701	0.606481	GENIE3	Tpex		0.987994	0.992955	scMINER	0.986433	0.990858	scMINER	0.989918	0.994631	scMINER	0.990751	0.996138	scMINER		Atf3	Tregs VAT	0.0745044	0.0318499	0.0631556	0.0655119
10801	263	GENIE3	Tpex		10801	0.601831	GENIE3	Tpex		0.987977	0.992955	scMINER	0.986414	0.990858	scMINER	0.989918	0.994503	scMINER	0.990738	0.996138	scMINER		Atf4	Tregs VAT	0.0509661	0.0197244	0.0200977	0.0588436
10901	268	GENIE3	Tpex		10901	0.606335	GENIE3	Tpex		0.987959	0.992955	scMINER	0.986394	0.990858	scMINER	0.989918	0.994376	scMINER	0.990724	0.996138	scMINER		Atf6	Tregs VAT	0.0505735	0.0864929	0.0520112	0.121188
11001	272	GENIE3	Tpex		11001	0.612613	GENIE3	Tpex		0.987942	0.992955	scMINER	0.986375	0.990858	scMINER	0.989903	0.994376	scMINER	0.990711	0.996138	scMINER		Atf7	Tregs VAT	0.0653493	0.0462816	0.0561474	0.0381541
11101	275	GENIE3	Tpex		11101	0.612472	GENIE3	Tpex		0.987925	0.992955	scMINER	0.986355	0.990858	scMINER	0.989888	0.994376	scMINER	0.990697	0.996138	scMINER		Bach1	Tregs VAT	0.0412174	0.0382006	0.0612645	0.056617
11201	278	GENIE3	Tpex		11201	0.612335	GENIE3	Tpex		0.987907	0.992955	scMINER	0.986336	0.990858	scMINER	0.989873	0.994376	scMINER	0.990684	0.996138	scMINER		Bach2	Tregs VAT	0.043928	0.0529876	0.0359521	0.0386158
11301	283	GENIE3	Tpex		11301	0.620614	GENIE3	Tpex		0.98789	0.992955	scMINER	0.986317	0.990858	scMINER	0.989858	0.994376	scMINER	0.990684	0.995983	scMINER		Barx2	Tregs VAT	0.184965	0.0142687	0.0174825	0.00419991
11401	283	GENIE3	Tpex		11401	0.613883	GENIE3	Tpex		0.987873	0.992955	scMINER	0.986297	0.990858	scMINER	0.989843	0.994376	scMINER	0.990671	0.995983	scMINER		Batf	Tregs VAT	0.175765	0.128628	0.132516	0.151814
11501	286	GENIE3	Tpex		11501	0.61242	GENIE3	Tpex		0.987856	0.992955	scMINER	0.986278	0.990858	scMINER	0.989828	0.994376	scMINER	0.990657	0.995983	scMINER		Bcl6	Tregs VAT	0.144135	0.00647337	0.0028626	0.00575976
11601	288	GENIE3	Tpex		11601	0.608879	GENIE3	Tpex		0.987838	0.992955	scMINER	0.986278	0.99035	scMINER	0.989813	0.994376	scMINER	0.990644	0.995983	scMINER		Bcl6b	Tregs VAT	0.0142101	0.0219619	0.0247383	0.0235129
11701	288	GENIE3	Tpex		11701	0.601253	GENIE3	Tpex		0.987821	0.992955	scMINER	0.986258	0.99035	scMINER	0.989798	0.994376	scMINER	0.99063	0.995983	scMINER		Bhlhe40	Tregs VAT	0.0413062	0.0389455	0.109476	0.0434437
11801	289	GENIE3	Tpex		11801	0.599585	GENIE3	Tpex		0.987804	0.992955	scMINER	0.986239	0.99035	scMINER	0.989783	0.994376	scMINER	0.990617	0.995983	scMINER		Bhlhe41	Tregs VAT	0.0370596	0.0245166	0.0244165	0.0184299
11901	294	GENIE3	Tpex		11901	0.6	GENIE3	Tpex		0.987787	0.992955	scMINER	0.986219	0.99035	scMINER	0.989768	0.994376	scMINER	0.990604	0.995983	scMINER		Cebpb	Tregs VAT	0.0197729	0.00783489	0.00287908	0.0295937
12001	295	GENIE3	Tpex		12001	0.598377	GENIE3	Tpex		0.987769	0.992955	scMINER	0.9862	0.99035	scMINER	0.989753	0.994376	scMINER	0.99059	0.995983	scMINER		Cebpg	Tregs VAT	0.179522	0.0241956	0.0390268	0.0355244
12101	301	GENIE3	Tpex		12101	0.605634	GENIE3	Tpex		0.987752	0.992955	scMINER	0.98618	0.99035	scMINER	0.989738	0.994376	scMINER	0.990577	0.995983	scMINER		Clock	Tregs VAT	0.0550837	0.0306363	0.0519025	0.00743723
12201	305	GENIE3	Tpex		12201	0.608782	GENIE3	Tpex		0.987735	0.992955	scMINER	0.986161	0.99035	scMINER	0.989723	0.994376	scMINER	0.990564	0.995983	scMINER		Creb1	Tregs VAT	0.124818	0.0403286	0.0469882	0.0913784
12301	307	GENIE3	Tpex		12301	0.612774	GENIE3	Tpex		0.987717	0.992955	scMINER	0.986142	0.99035	scMINER	0.989708	0.994376	scMINER	0.99055	0.995983	scMINER		Creb3	Tregs VAT	0.0336336	0.0166534	0.0211339	0.0355174
12401	308	GENIE3	Tpex		12401	0.609901	GENIE3	Tpex		0.9877	0.992955	scMINER	0.986122	0.99035	scMINER	0.989708	0.994248	scMINER	0.990537	0.995983	scMINER		Creb3l1	Tregs VAT	0.0126392	0.0136127	0.0126	0.0205974
12501	309	GENIE3	Tpex		12501	0.605882	GENIE3	Tpex		0.987683	0.992955	scMINER	0.986103	0.99035	scMINER	0.989693	0.994248	scMINER	0.990523	0.995983	scMINER		Creb3l2	Tregs VAT	0.0615079	0.0371573	0.190225	0.0392437
12601	312	GENIE3	Tpex		12601	0.608187	GENIE3	Tpex		0.987666	0.992955	scMINER	0.986083	0.99035	scMINER	0.989678	0.994248	scMINER	0.99051	0.995983	scMINER		Crem	Tregs VAT	0.0701067	0.037391	0.0621563	0.0466963
12701	315	GENIE3	Tpex		12701	0.608108	GENIE3	Tpex		0.987648	0.992955	scMINER	0.986064	0.99035	scMINER	0.989663	0.994248	scMINER	0.990497	0.995983	scMINER		Ctcf	Tregs VAT	0.228245	0.138368	0.149032	0.175441
12801	320	GENIE3	Tpex		12801	0.61657	GENIE3	Tpex		0.987631	0.992955	scMINER	0.986064	0.989843	scMINER	0.989648	0.994248	scMINER	0.990483	0.995983	scMINER		Dbp	Tregs VAT	0.0460999	0.00986864	0.0103507	0.0107146
12901	323	GENIE3	Tpex		12901	0.617591	GENIE3	Tpex		0.987614	0.992955	scMINER	0.986044	0.989843	scMINER	0.989633	0.994248	scMINER	0.99047	0.995983	scMINER		E2f3	Tregs VAT	0.0102529	0.00164114	0.00164654	0.00272233
13001	328	GENIE3	Tpex		13001	0.622391	GENIE3	Tpex		0.987597	0.992955	scMINER	0.986025	0.989843	scMINER	0.989618	0.994248	scMINER	0.990456	0.995983	scMINER		E2f4	Tregs VAT	0.0173493	0.00592635	0.0144198	0.00705212
13101	331	GENIE3	Tpex		13101	0.61985	GENIE3	Tpex		0.987579	0.992955	scMINER	0.986006	0.989843	scMINER	0.989603	0.994248	scMINER	0.990443	0.995983	scMINER		E2f6	Tregs VAT	0.166132	0.083283	0.152221	0.0914649
13201	335	GENIE3	Tpex		13201	0.623836	GENIE3	Tpex		0.987562	0.992955	scMINER	0.985986	0.989843	scMINER	0.989588	0.994248	scMINER	0.99043	0.995983	scMINER		E2f7	Tregs VAT	0.0102597	0.0174245	0.0145518	0.0236935
13301	339	GENIE3	Tpex		13301	0.624309	GENIE3	Tpex		0.987545	0.992955	scMINER	0.985967	0.989843	scMINER	0.989574	0.994248	scMINER	0.990416	0.995983	scMINER		E2f8	Tregs VAT	0.0465942	0.0168158	0.0399633	0.0403961
13401	341	GENIE3	Tpex		13401	0.625688	GENIE3	Tpex		0.987527	0.992955	scMINER	0.985947	0.989843	scMINER	0.989559	0.994248	scMINER	0.990403	0.995983	scMINER		Ebf1	Tregs VAT	0.0561939	0.0226809	0.0252053	0.0169442
13501	342	GENIE3	Tpex		13501	0.626374	GENIE3	Tpex		0.98751	0.992955	scMINER	0.985928	0.989843	scMINER	0.989559	0.99412	scMINER	0.99039	0.995983	scMINER		Egr1	Tregs VAT	0.226594	0.0629013	0.114828	0.138078
13601	347	GENIE3	Tpex		13601	0.633212	GENIE3	Tpex		0.987493	0.992955	scMINER	0.985908	0.989843	scMINER	0.989544	0.99412	scMINER	0.990376	0.995983	scMINER		Egr2	Tregs VAT	0.0514745	0.0314991	0.0426981	0.0386122
13701	350	GENIE3	Tpex		13701	0.635209	GENIE3	Tpex		0.987476	0.992955	scMINER	0.985889	0.989843	scMINER	0.989529	0.99412	scMINER	0.990363	0.995983	scMINER		Egr3	Tregs VAT	0.115164	0.0717417	0.135338	0.129101
13801	357	GENIE3	Tpex		13801	0.640934	GENIE3	Tpex		0.987458	0.992955	scMINER	0.98587	0.989843	scMINER	0.989514	0.99412	scMINER	0.990349	0.995983	scMINER		Elf1	Tregs VAT	0.263127	0.245492	0.209181	0.259545
13901	359	GENIE3	Tpex		13901	0.63879	GENIE3	Tpex		0.987441	0.992955	scMINER	0.98585	0.989843	scMINER	0.989499	0.99412	scMINER	0.990336	0.995983	scMINER		Elf2	Tregs VAT	0.153363	0.140209	0.103613	0.130861
14001	362	GENIE3	Tpex		14001	0.641844	GENIE3	Tpex		0.987424	0.992955	scMINER	0.985831	0.989843	scMINER	0.989484	0.99412	scMINER	0.990323	0.995983	scMINER		Elf4	Tregs VAT	0.173625	0.0611583	0.0821571	0.135799
14101	366	GENIE3	Tpex		14101	0.643234	GENIE3	Tpex		0.987406	0.992955	scMINER	0.985811	0.989843	scMINER	0.989469	0.99412	scMINER	0.990309	0.995983	scMINER		Elk1	Tregs VAT	0.0731657	0.0419556	0.0565004	0.0865817
14201	367	GENIE3	Tpex		14201	0.638261	GENIE3	Tpex		0.987389	0.992955	scMINER	0.985792	0.989843	scMINER	0.989454	0.99412	scMINER	0.990296	0.995983	scMINER		Elk3	Tregs VAT	0.110363	0.0627775	0.0801716	0.0776703
14301	370	GENIE3	Tpex		14301	0.639033	GENIE3	Tpex		0.987372	0.992955	scMINER	0.985772	0.989843	scMINER	0.989439	0.99412	scMINER	0.990282	0.995983	scMINER		Elk4	Tregs VAT	0.218208	0.0900858	0.111856	0.198903
14401	372	GENIE3	Tpex		14401	0.640275	GENIE3	Tpex		0.987355	0.992955	scMINER	0.985753	0.989843	scMINER	0.989424	0.99412	scMINER	0.990269	0.995983	scMINER		Erf	Tregs VAT	0.177461	0.0605444	0.0464739	0.0628412
14501	377	GENIE3	Tpex		14501	0.644444	GENIE3	Tpex		0.987337	0.992955	scMINER	0.985733	0.989843	scMINER	0.989409	0.99412	scMINER	0.990256	0.995983	scMINER		Esrra	Tregs VAT	0.0605928	0.0548232	0.0329645	0.0549471
14601	378	GENIE3	Tpex		14601	0.641766	GENIE3	Tpex		0.987337	0.99262	scMINER	0.985714	0.989843	scMINER	0.989394	0.99412	scMINER	0.990256	0.995829	scMINER		Ets1	Tregs VAT	0.24086	0.148186	0.163575	0.146436
14701	383	GENIE3	Tpex		14701	0.644781	GENIE3	Tpex		0.98732	0.99262	scMINER	0.985695	0.989843	scMINER	0.989379	0.99412	scMINER	0.990242	0.995829	scMINER		Ets2	Tregs VAT	0.158476	0.12332	0.0572825	0.127058
14801	387	GENIE3	Tpex		14801	0.647157	GENIE3	Tpex		0.987303	0.99262	scMINER	0.985675	0.989843	scMINER	0.989364	0.99412	scMINER	0.990229	0.995829	scMINER		Etv3	Tregs VAT	0.135911	0.0692186	0.0756212	0.073618
14901	391	GENIE3	Tpex		14901	0.647351	GENIE3	Tpex		0.987286	0.99262	scMINER	0.985656	0.989843	scMINER	0.989349	0.99412	scMINER	0.990215	0.995829	scMINER		Etv5	Tregs VAT	0.0710061	0.119228	0.152505	0.114929
15001	395	GENIE3	Tpex		15001	0.648604	GENIE3	Tpex		0.987268	0.99262	scMINER	0.985636	0.989843	scMINER	0.989334	0.99412	scMINER	0.990202	0.995829	scMINER		Etv6	Tregs VAT	0.153461	0.055051	0.0880134	0.104673
15101	398	GENIE3	Tpex		15101	0.649266	GENIE3	Tpex		0.987251	0.99262	scMINER	0.985617	0.989843	scMINER	0.989319	0.99412	scMINER	0.990189	0.995829	scMINER		Fli1	Tregs VAT	0.188559	0.0904351	0.0846595	0.156619
15201	401	GENIE3	Tpex		15201	0.650974	GENIE3	Tpex		0.987234	0.99262	scMINER	0.985597	0.989843	scMINER	0.989304	0.99412	scMINER	0.990175	0.995829	scMINER		Fos	Tregs VAT	0.18026	0.070645	0.0780453	0.116948
15301	404	GENIE3	Tpex		15301	0.651613	GENIE3	Tpex		0.987216	0.99262	scMINER	0.985578	0.989843	scMINER	0.989289	0.99412	scMINER	0.990162	0.995829	scMINER		Fosl1	Tregs VAT	0.0578064	0.0592363	0.0997605	0.0485575
15401	407	GENIE3	Tpex		15401	0.653291	GENIE3	Tpex		0.987199	0.99262	scMINER	0.985559	0.989843	scMINER	0.989274	0.99412	scMINER	0.990149	0.995829	scMINER		Fosl2	Tregs VAT	0.243308	0.116577	0.175436	0.17305
15501	409	GENIE3	Tpex		15501	0.653355	GENIE3	Tpex		0.987182	0.99262	scMINER	0.985539	0.989843	scMINER	0.989259	0.99412	scMINER	0.990135	0.995829	scMINER		Foxd2	Tregs VAT	0.0297409	0.0377824	0.017475	0.0498218
15601	413	GENIE3	Tpex		15601	0.652449	GENIE3	Tpex		0.987165	0.99262	scMINER	0.98552	0.989843	scMINER	0.989244	0.99412	scMINER	0.990135	0.995674	scMINER		Foxj2	Tregs VAT	0.0832229	0.012048	0.0214447	0.0317261
15701	419	GENIE3	Tpex		15701	0.655712	GENIE3	Tpex		0.987147	0.99262	scMINER	0.9855	0.989843	scMINER	0.989229	0.99412	scMINER	0.990122	0.995674	scMINER		Foxj3	Tregs VAT	0.16103	0.0173969	0.0197286	0.0297843
15801	423	GENIE3	Tpex		15801	0.656832	GENIE3	Tpex		0.98713	0.99262	scMINER	0.985481	0.989843	scMINER	0.989214	0.99412	scMINER	0.990122	0.99552	scMINER		Foxk1	Tregs VAT	0.122562	0.028307	0.0293342	0.0246528
15901	427	GENIE3	Tpex		15901	0.657935	GENIE3	Tpex		0.987113	0.99262	scMINER	0.985461	0.989843	scMINER	0.9892	0.99412	scMINER	0.990108	0.99552	scMINER		Foxk2	Tregs VAT	0.0623186	0.192567	0.0252273	0.021725
16001	430	GENIE3	Tpex		16001	0.658499	GENIE3	Tpex		0.987096	0.99262	scMINER	0.985442	0.989843	scMINER	0.989185	0.99412	scMINER	0.990095	0.99552	scMINER		Foxn3	Tregs VAT	0.00824894	0.0112519	0.00536213	0.0250672
16101	433	GENIE3	Tpex		16101	0.661069	GENIE3	Tpex		0.987078	0.99262	scMINER	0.985422	0.989843	scMINER	0.98917	0.99412	scMINER	0.990082	0.99552	scMINER		Foxo1	Tregs VAT	0.125845	0.0459808	0.0359517	0.0534675
16201	434	GENIE3	Tpex		16201	0.660578	GENIE3	Tpex		0.987061	0.99262	scMINER	0.985403	0.989843	scMINER	0.989155	0.99412	scMINER	0.990068	0.99552	scMINER		Foxo3	Tregs VAT	0.0404045	0.0190239	0.0327377	0.0248449
16301	441	GENIE3	Tpex		16301	0.666163	GENIE3	Tpex		0.987044	0.99262	scMINER	0.985384	0.989843	scMINER	0.98914	0.99412	scMINER	0.990055	0.99552	scMINER		Foxo4	Tregs VAT	0.0546895	0.0855637	0.0272122	0.0343299
16401	442	GENIE3	Tpex		16401	0.666667	GENIE3	Tpex		0.987026	0.99262	scMINER	0.985364	0.989843	scMINER	0.98914	0.993992	scMINER	0.990041	0.99552	scMINER		Foxp3	Tregs VAT	0.0669124	0.0156991	0.01738	0.0505775
16501	445	GENIE3	Tpex		16501	0.669173	GENIE3	Tpex		0.987009	0.99262	scMINER	0.985345	0.989843	scMINER	0.989125	0.993992	scMINER	0.990028	0.99552	scMINER		Gabpa	Tregs VAT	0.226632	0.0684562	0.105736	0.106569
16601	446	GENIE3	Tpex		16601	0.667665	GENIE3	Tpex		0.986992	0.99262	scMINER	0.985325	0.989843	scMINER	0.98911	0.993992	scMINER	0.990015	0.99552	scMINER		Gata1	Tregs VAT	0.02624	0.0217275	0.0111467	0.0187036
16701	450	GENIE3	Tpex		16701	0.671642	GENIE3	Tpex		0.986975	0.99262	scMINER	0.985306	0.989843	scMINER	0.989095	0.993992	scMINER	0.990001	0.99552	scMINER		Gata3	Tregs VAT	0.0881866	0.0509519	0.0752362	0.058984
16801	455	GENIE3	Tpex		16801	0.678092	GENIE3	Tpex		0.986957	0.99262	scMINER	0.985286	0.989843	scMINER	0.98908	0.993992	scMINER	0.989988	0.99552	scMINER		Gfi1	Tregs VAT	0.0228883	0.011289	0.0202998	0.0176009
16901	459	GENIE3	Tpex		16901	0.68	GENIE3	Tpex		0.98694	0.99262	scMINER	0.985267	0.989843	scMINER	0.989065	0.993992	scMINER	0.989975	0.99552	scMINER		Glis1	Tregs VAT	0.0143385	0.0148522	0.0211289	0.00688081
17001	462	GENIE3	Tpex		17001	0.681416	GENIE3	Tpex		0.986923	0.99262	scMINER	0.985248	0.989843	scMINER	0.98905	0.993992	scMINER	0.989961	0.99552	scMINER		Glis2	Tregs VAT	0.0608874	0.00929695	0.018571	0.0217619
17101	465	GENIE3	Tpex		17101	0.68082	GENIE3	Tpex		0.986923	0.992284	scMINER	0.985228	0.989843	scMINER	0.989035	0.993992	scMINER	0.989948	0.99552	scMINER		Glis3	Tregs VAT	0.0426616	0.00832284	0.0163714	0.031641
17201	468	GENIE3	Tpex		17201	0.680233	GENIE3	Tpex		0.986906	0.992284	scMINER	0.985209	0.989843	scMINER	0.98902	0.993992	scMINER	0.989934	0.99552	scMINER		Grhl1	Tregs VAT	0.0135982	0.0254274	0.136954	0.0253846
17301	471	GENIE3	Tpex		17301	0.681621	GENIE3	Tpex		0.986888	0.992284	scMINER	0.985209	0.989335	scMINER	0.989005	0.993992	scMINER	0.989921	0.99552	scMINER		Hes6	Tregs VAT	0.0262972	0.0139802	0.0182186	0.0772463
17401	474	GENIE3	Tpex		17401	0.676177	GENIE3	Tpex		0.986871	0.992284	scMINER	0.985189	0.989335	scMINER	0.98899	0.993992	scMINER	0.989908	0.99552	scMINER		Hic1	Tregs VAT	0.0449992	0.0243806	0.0180328	0.0353226
17501	477	GENIE3	Tpex		17501	0.679487	GENIE3	Tpex		0.986854	0.992284	scMINER	0.98517	0.989335	scMINER	0.988975	0.993992	scMINER	0.989894	0.99552	scMINER		Hic2	Tregs VAT	0.0467625	0.0156844	0.0275079	0.0152694
17601	480	GENIE3	Tpex		17601	0.679887	GENIE3	Tpex		0.986836	0.992284	scMINER	0.98515	0.989335	scMINER	0.98896	0.993992	scMINER	0.989881	0.99552	scMINER		Hif1a	Tregs VAT	0.0482861	0.0218821	0.0248355	0.0296667
17701	481	GENIE3	Tpex		17701	0.676512	GENIE3	Tpex		0.986819	0.992284	scMINER	0.985131	0.989335	scMINER	0.988945	0.993992	scMINER	0.989867	0.99552	scMINER		Hinfp	Tregs VAT	0.0136413	0.027862	0.0504032	0.0260259
17801	485	GENIE3	Tpex		17801	0.678322	GENIE3	Tpex		0.986802	0.992284	scMINER	0.985111	0.989335	scMINER	0.98893	0.993992	scMINER	0.989854	0.99552	scMINER		Hlf	Tregs VAT	0.0618197	0.00570346	0.0227196	0.0230797
17901	490	GENIE3	Tpex		17901	0.679612	GENIE3	Tpex		0.986785	0.992284	scMINER	0.985092	0.989335	scMINER	0.988915	0.993992	scMINER	0.989841	0.99552	scMINER		Hltf	Tregs VAT	0.0388208	0.0159393	0.5042	0.00771305
18001	494	GENIE3	Tpex		18001	0.679505	GENIE3	Tpex		0.986785	0.991949	scMINER	0.985073	0.989335	scMINER	0.9889	0.993992	scMINER	0.989827	0.99552	scMINER		Hmbox1	Tregs VAT	0.0495899	0.029957	0.00858762	0.0220884
18101	498	GENIE3	Tpex		18101	0.677551	GENIE3	Tpex		0.986767	0.991949	scMINER	0.985053	0.989335	scMINER	0.988885	0.993992	scMINER	0.989814	0.99552	scMINER		Hnf1b	Tregs VAT	0.0094238	0.0582489	0.025117	0.00786648
18201	503	GENIE3	Tpex		18201	0.677898	GENIE3	Tpex		0.98675	0.991949	scMINER	0.985034	0.989335	scMINER	0.98887	0.993992	scMINER	0.989801	0.99552	scMINER		Hoxb4	Tregs VAT	0.0131721	0.010003	0.0116057	0.0125386
18301	507	GENIE3	Tpex		18301	0.679625	GENIE3	Tpex		0.986733	0.991949	scMINER	0.985014	0.989335	scMINER	0.988855	0.993992	scMINER	0.989787	0.99552	scMINER		Hsf1	Tregs VAT	0.0719779	0.0150692	0.03786	0.0157601
18401	511	GENIE3	Tpex		18401	0.678619	GENIE3	Tpex		0.986715	0.991949	scMINER	0.984995	0.989335	scMINER	0.988841	0.993992	scMINER	0.989774	0.99552	scMINER		Hsf2	Tregs VAT	0.0393556	0.0126646	0.0265021	0.0170656
18501	516	GENIE3	Tpex		18501	0.683444	GENIE3	Tpex		0.986698	0.991949	scMINER	0.984975	0.989335	scMINER	0.988826	0.993992	scMINER	0.98976	0.99552	scMINER		Hsf4	Tregs VAT	0.0538834	0.0156473	0.0193927	0.0173465
18601	520	GENIE3	Tpex		18601	0.685112	GENIE3	Tpex		0.986681	0.991949	scMINER	0.984956	0.989335	scMINER	0.988811	0.993992	scMINER	0.989747	0.99552	scMINER		Ikzf1	Tregs VAT	0.313665	0.0478152	0.0763237	0.125436
18701	521	GENIE3	Tpex		18701	0.680157	GENIE3	Tpex		0.986664	0.991949	scMINER	0.984937	0.989335	scMINER	0.988796	0.993992	scMINER	0.989734	0.99552	scMINER		Insm1	Tregs VAT	0.0429503	0.0327259	0.0401324	0.0460273
18801	526	GENIE3	Tpex		18801	0.682231	GENIE3	Tpex		0.986646	0.991949	scMINER	0.984917	0.989335	scMINER	0.988781	0.993992	scMINER	0.98972	0.99552	scMINER		Irf1	Tregs VAT	0.148625	0.0962082	0.0920548	0.130233
18901	529	GENIE3	Tpex		18901	0.682581	GENIE3	Tpex		0.986629	0.991949	scMINER	0.984898	0.989335	scMINER	0.988766	0.993992	scMINER	0.989707	0.99552	scMINER		Irf2	Tregs VAT	0.0408065	0.0328309	0.0349354	0.0271782
19001	532	GENIE3	Tpex		19001	0.683805	GENIE3	Tpex		0.986612	0.991949	scMINER	0.984878	0.989335	scMINER	0.988751	0.993992	scMINER	0.989693	0.99552	scMINER		Irf3	Tregs VAT	0.0790403	0.0746869	0.0336437	0.0535148
19101	534	GENIE3	Tpex		19101	0.681122	GENIE3	Tpex		0.986595	0.991949	scMINER	0.984859	0.989335	scMINER	0.988736	0.993992	scMINER	0.98968	0.99552	scMINER		Irf4	Tregs VAT	0.0549645	0.0275139	0.0278296	0.044032
19201	537	GENIE3	Tpex		19201	0.684076	GENIE3	Tpex		0.986577	0.991949	scMINER	0.984839	0.989335	scMINER	0.988721	0.993992	scMINER	0.989667	0.99552	scMINER		Irf5	Tregs VAT	0.0494142	0.0432381	0.0389835	0.03041
19301	539	GENIE3	Tpex		19301	0.68401	GENIE3	Tpex		0.98656	0.991949	scMINER	0.98482	0.989335	scMINER	0.988706	0.993992	scMINER	0.989653	0.99552	scMINER		Irf7	Tregs VAT	0.0284233	0.0392238	0.0379243	0.0211141
19401	544	GENIE3	Tpex		19401	0.684277	GENIE3	Tpex		0.986543	0.991949	scMINER	0.9848	0.989335	scMINER	0.988691	0.993992	scMINER	0.98964	0.99552	scMINER		Irf8	Tregs VAT	0.0520223	0.048341	0.369502	0.095918
19501	546	GENIE3	Tpex		19501	0.685069	GENIE3	Tpex		0.986525	0.991949	scMINER	0.984781	0.989335	scMINER	0.988676	0.993992	scMINER	0.989627	0.99552	scMINER		Irf9	Tregs VAT	0.0910706	0.0460693	0.031976	0.0333257
19601	548	GENIE3	Tpex		19601	0.683292	GENIE3	Tpex		0.986508	0.991949	scMINER	0.984762	0.989335	scMINER	0.988661	0.993992	scMINER	0.989613	0.99552	scMINER		Jdp2	Tregs VAT	0.10409	0.118604	0.145662	0.119981
19701	553	GENIE3	Tpex		19701	0.686104	GENIE3	Tpex		0.986491	0.991949	scMINER	0.984742	0.989335	scMINER	0.988646	0.993992	scMINER	0.9896	0.99552	scMINER		Jun	Tregs VAT	0.262258	0.0987272	0.126904	0.206656
19801	553	GENIE3	Tpex		19801	0.685254	GENIE3	Tpex		0.986474	0.991949	scMINER	0.984723	0.989335	scMINER	0.988631	0.993992	scMINER	0.989586	0.99552	scMINER		Junb	Tregs VAT	0.266768	0.146666	0.241155	0.169655
19901	560	GENIE3	Tpex		19901	0.692213	GENIE3	Tpex		0.986456	0.991949	scMINER	0.984703	0.989335	scMINER	0.988616	0.993992	scMINER	0.989573	0.99552	scMINER		Jund	Tregs VAT	0.166287	0.174985	0.336115	0.110887
20001	565	GENIE3	Tpex		20001	0.692402	GENIE3	Tpex		0.986439	0.991949	scMINER	0.984684	0.989335	scMINER	0.988601	0.993992	scMINER	0.98956	0.99552	scMINER		Klf10	Tregs VAT	0.326083	0.138994	0.199127	0.161958
20101	572	GENIE3	Tpex		20101	0.698413	GENIE3	Tpex		0.986422	0.991949	scMINER	0.984664	0.989335	scMINER	0.988586	0.993992	scMINER	0.989546	0.99552	scMINER		Klf11	Tregs VAT	0.173198	0.127968	0.233672	0.195506
20201	573	GENIE3	Tpex		20201	0.695388	GENIE3	Tpex		0.986405	0.991949	scMINER	0.984645	0.989335	scMINER	0.988571	0.993992	scMINER	0.989533	0.99552	scMINER		Klf12	Tregs VAT	0.17922	0.0931462	0.0860686	0.138696
20301	574	GENIE3	Tpex		20301	0.694915	GENIE3	Tpex		0.986387	0.991949	scMINER	0.984626	0.989335	scMINER	0.988556	0.993992	scMINER	0.989519	0.99552	scMINER		Klf13	Tregs VAT	0.107819	0.0426607	0.0718433	0.0476889
20401	576	GENIE3	Tpex		20401	0.693976	GENIE3	Tpex		0.98637	0.991949	scMINER	0.984606	0.989335	scMINER	0.988541	0.993992	scMINER	0.989506	0.99552	scMINER		Klf16	Tregs VAT	0.311437	0.181046	0.332762	0.222829
20501	578	GENIE3	Tpex		20501	0.692216	GENIE3	Tpex		0.986353	0.991949	scMINER	0.984587	0.989335	scMINER	0.988526	0.993992	scMINER	0.989493	0.99552	scMINER		Klf2	Tregs VAT	0.322292	0.147351	0.171634	0.263876
20601	579	GENIE3	Tpex		20601	0.687648	GENIE3	Tpex		0.986335	0.991949	scMINER	0.984567	0.989335	scMINER	0.988511	0.993992	scMINER	0.989479	0.99552	scMINER		Klf3	Tregs VAT	0.12728	0.132733	0.122229	0.0904107
20701	581	GENIE3	Tpex		20701	0.68595	GENIE3	Tpex		0.986318	0.991949	scMINER	0.984548	0.989335	scMINER	0.988496	0.993992	scMINER	0.989466	0.99552	scMINER		Klf4	Tregs VAT	0.400293	0.175667	0.214433	0.333576
20801	585	GENIE3	Tpex		20801	0.685815	GENIE3	Tpex		0.986301	0.991949	scMINER	0.984528	0.989335	scMINER	0.988482	0.993992	scMINER	0.989453	0.99552	scMINER		Klf5	Tregs VAT	0.324632	0.219795	0.244174	0.250417
20901	594	GENIE3	Tpex		20901	0.693925	GENIE3	Tpex		0.986284	0.991949	scMINER	0.984509	0.989335	scMINER	0.988467	0.993992	scMINER	0.989439	0.99552	scMINER		Klf6	Tregs VAT	0.247498	0.128216	0.152948	0.196011
21001	597	GENIE3	Tpex		21001	0.695804	GENIE3	Tpex		0.986266	0.991949	scMINER	0.984489	0.989335	scMINER	0.988452	0.993992	scMINER	0.989426	0.99552	scMINER		Klf9	Tregs VAT	0.257168	0.103168	0.150505	0.125095
21101	603	GENIE3	Tpex		21101	0.698725	GENIE3	Tpex		0.986249	0.991949	scMINER	0.98447	0.989335	scMINER	0.988437	0.993992	scMINER	0.989412	0.99552	scMINER		Lef1	Tregs VAT	0.0346249	0.0164148	0.0302331	0.0126055
21201	608	GENIE3	Tpex		21201	0.704519	GENIE3	Tpex		0.986232	0.991949	scMINER	0.984451	0.989335	scMINER	0.988422	0.993992	scMINER	0.989399	0.99552	scMINER		Lin54	Tregs VAT	0.0568053	0.0195367	0.0245165	0.0359348
21301	614	GENIE3	Tpex		21301	0.707373	GENIE3	Tpex		0.986215	0.991949	scMINER	0.984431	0.989335	scMINER	0.988407	0.993992	scMINER	0.989386	0.99552	scMINER		Maf	Tregs VAT	0.025043	0.0253474	0.0369188	0.0479759
21401	621	GENIE3	Tpex		21401	0.712156	GENIE3	Tpex		0.986197	0.991949	scMINER	0.984412	0.989335	scMINER	0.988392	0.993992	scMINER	0.989372	0.99552	scMINER		Maff	Tregs VAT	0.0560885	0.0300061	0.0187342	0.0818257
21501	623	GENIE3	Tpex		21501	0.710376	GENIE3	Tpex		0.98618	0.991949	scMINER	0.984392	0.989335	scMINER	0.988377	0.993992	scMINER	0.989359	0.99552	scMINER		Mafg	Tregs VAT	0.0439732	0.0128364	0.0314948	0.0426128
21601	627	GENIE3	Tpex		21601	0.7125	GENIE3	Tpex		0.986163	0.991949	scMINER	0.984373	0.989335	scMINER	0.988377	0.993864	scMINER	0.989345	0.99552	scMINER		Mafk	Tregs VAT	0.126221	0.0760991	0.160722	0.0628503
21701	635	GENIE3	Tpex		21701	0.719139	GENIE3	Tpex		0.986145	0.991949	scMINER	0.984353	0.989335	scMINER	0.988362	0.993864	scMINER	0.989332	0.99552	scMINER		Max	Tregs VAT	0.0868244	0.0555696	0.132806	0.0735604
21801	640	GENIE3	Tpex		21801	0.721533	GENIE3	Tpex		0.986128	0.991949	scMINER	0.984334	0.989335	scMINER	0.988347	0.993864	scMINER	0.989319	0.99552	scMINER		Maz	Tregs VAT	0.321176	0.157937	0.214167	0.246679
21901	646	GENIE3	Tpex		21901	0.724215	GENIE3	Tpex		0.986111	0.991949	scMINER	0.984315	0.989335	scMINER	0.988332	0.993864	scMINER	0.989305	0.99552	scMINER		Mef2a	Tregs VAT	0.0979208	0.035295	0.0661351	0.0218509
22001	649	GENIE3	Tpex		22001	0.725951	GENIE3	Tpex		0.986094	0.991949	scMINER	0.984295	0.989335	scMINER	0.988317	0.993864	scMINER	0.989292	0.99552	scMINER		Mef2d	Tregs VAT	0.0528367	0.0295158	0.0389106	0.0424101
22101	656	GENIE3	Tpex		22101	0.733781	GENIE3	Tpex		0.986076	0.991949	scMINER	0.984276	0.989335	scMINER	0.988302	0.993864	scMINER	0.989279	0.99552	scMINER		Meis1	Tregs VAT	0.0615422	0.0363029	0.0632468	0.0449511
22201	658	GENIE3	Tpex		22201	0.732739	GENIE3	Tpex		0.986059	0.991949	scMINER	0.984256	0.989335	scMINER	0.988287	0.993864	scMINER	0.989265	0.99552	scMINER		Meis3	Tregs VAT	0.0628762	0.0347836	0.0201005	0.0642352
22301	661	GENIE3	Tpex		22301	0.731195	GENIE3	Tpex		0.986042	0.991949	scMINER	0.984237	0.989335	scMINER	0.988272	0.993864	scMINER	0.989252	0.99552	scMINER		Mga	Tregs VAT	0.0400566	0.0437567	0.0335719	0.0484573
22401	662	GENIE3	Tpex		22401	0.729075	GENIE3	Tpex		0.986024	0.991949	scMINER	0.984217	0.989335	scMINER	0.988257	0.993864	scMINER	0.989238	0.99552	scMINER		Mitf	Tregs VAT	0.0250228	0.0243228	0.0265622	0.0164526
22501	665	GENIE3	Tpex		22501	0.728368	GENIE3	Tpex		0.986007	0.991949	scMINER	0.984198	0.989335	scMINER	0.988242	0.993864	scMINER	0.989225	0.99552	scMINER		Mlx	Tregs VAT	0.0429526	0.021351	0.0717434	0.0173886
22601	667	GENIE3	Tpex		22601	0.723427	GENIE3	Tpex		0.98599	0.991949	scMINER	0.984179	0.989335	scMINER	0.988227	0.993864	scMINER	0.989225	0.995365	scMINER		Mlxip	Tregs VAT	0.0466917	0.0326313	0.0296943	0.0428804
22701	670	GENIE3	Tpex		22701	0.722762	GENIE3	Tpex		0.985973	0.991949	scMINER	0.984159	0.989335	scMINER	0.988212	0.993864	scMINER	0.989212	0.995365	scMINER		Mnt	Tregs VAT	0.0300849	0.0124468	0.0356546	0.0216847
22801	678	GENIE3	Tpex		22801	0.728249	GENIE3	Tpex		0.985955	0.991949	scMINER	0.98414	0.989335	scMINER	0.988197	0.993864	scMINER	0.989198	0.995365	scMINER		Msc	Tregs VAT	0.0327527	0.0342571	0.0439298	0.0243635
22901	679	GENIE3	Tpex		22901	0.72776	GENIE3	Tpex		0.985938	0.991949	scMINER	0.98412	0.989335	scMINER	0.988182	0.993864	scMINER	0.989185	0.995365	scMINER		Mtf1	Tregs VAT	0.0273087	0.0153598	0.0095519	0.0481883
23001	685	GENIE3	Tpex		23001	0.73262	GENIE3	Tpex		0.985921	0.991949	scMINER	0.984101	0.989335	scMINER	0.988167	0.993864	scMINER	0.989171	0.995365	scMINER		Mxi1	Tregs VAT	0.0721508	0.0540528	0.0323505	0.0612068
23101	689	GENIE3	Tpex		23101	0.731423	GENIE3	Tpex		0.985904	0.991949	scMINER	0.984101	0.988827	scMINER	0.988152	0.993864	scMINER	0.989171	0.995211	scMINER		Myb	Tregs VAT	0.0380266	0.039443	0.0478633	0.03225
23201	696	GENIE3	Tpex		23201	0.735729	GENIE3	Tpex		0.985886	0.991949	scMINER	0.984081	0.988827	scMINER	0.988137	0.993864	scMINER	0.989158	0.995211	scMINER		Mybl2	Tregs VAT	0.00220588	0.0193418	0.00697682	0.00188206
23301	698	GENIE3	Tpex		23301	0.733193	GENIE3	Tpex		0.985869	0.991949	scMINER	0.984062	0.988827	scMINER	0.988122	0.993864	scMINER	0.989145	0.995211	scMINER		Myc	Tregs VAT	0.0911951	0.045129	0.034087	0.0616811
23401	703	GENIE3	Tpex		23401	0.736126	GENIE3	Tpex		0.985852	0.991949	scMINER	0.984042	0.988827	scMINER	0.988108	0.993864	scMINER	0.989131	0.995211	scMINER		Mzf1	Tregs VAT	0.102932	0.0580224	0.0829318	0.0624789
23501	708	GENIE3	Tpex		23501	0.7375	GENIE3	Tpex		0.985834	0.991949	scMINER	0.984023	0.988827	scMINER	0.988093	0.993864	scMINER	0.989118	0.995211	scMINER		Nfat5	Tregs VAT	0.0450992	0.0593029	0.0352085	0.034029
23601	711	GENIE3	Tpex		23601	0.739085	GENIE3	Tpex		0.985817	0.991949	scMINER	0.984004	0.988827	scMINER	0.988078	0.993864	scMINER	0.989105	0.995211	scMINER		Nfatc1	Tregs VAT	0.0761787	0.0551838	0.0466094	0.0603742
23701	714	GENIE3	Tpex		23701	0.738366	GENIE3	Tpex		0.9858	0.991949	scMINER	0.983984	0.988827	scMINER	0.988063	0.993864	scMINER	0.989091	0.995211	scMINER		Nfatc2	Tregs VAT	0.0145179	0.0100673	0.0108704	0.00837726
23801	721	GENIE3	Tpex		23801	0.743299	GENIE3	Tpex		0.985783	0.991949	scMINER	0.983965	0.988827	scMINER	0.988048	0.993864	scMINER	0.989078	0.995211	scMINER		Nfatc3	Tregs VAT	0.0687759	0.0478952	0.0338	0.0671768
23901	728	GENIE3	Tpex		23901	0.746667	GENIE3	Tpex		0.985765	0.991949	scMINER	0.983945	0.988827	scMINER	0.988033	0.993864	scMINER	0.989064	0.995211	scMINER		Nfe2l1	Tregs VAT	0.224093	0.0493682	0.0590243	0.0205818
24001	736	GENIE3	Tpex		24001	0.753327	GENIE3	Tpex		0.985748	0.991949	scMINER	0.983926	0.988827	scMINER	0.988018	0.993864	scMINER	0.989064	0.995056	scMINER		Nfe2l2	Tregs VAT	0.0899719	0.030304	0.0514464	0.015631
24101	741	GENIE3	Tpex		24101	0.752284	GENIE3	Tpex		0.985731	0.991949	scMINER	0.983906	0.988827	scMINER	0.988003	0.993864	scMINER	0.989051	0.995056	scMINER		Nfia	Tregs VAT	0.0123523	0.023912	0.0385958	0.0240695
24201	745	GENIE3	Tpex		24201	0.754049	GENIE3	Tpex		0.985714	0.991949	scMINER	0.983887	0.988827	scMINER	0.987988	0.993864	scMINER	0.989038	0.995056	scMINER		Nfic	Tregs VAT	0.129486	0.0402056	0.0789385	0.0359325
24301	751	GENIE3	Tpex		24301	0.754016	GENIE3	Tpex		0.985696	0.991949	scMINER	0.983868	0.988827	scMINER	0.987973	0.993864	scMINER	0.989024	0.995056	scMINER		Nfil3	Tregs VAT	0.0767934	0.0177661	0.0238061	0.0404533
24401	755	GENIE3	Tpex		24401	0.755	GENIE3	Tpex		0.985679	0.991949	scMINER	0.983848	0.988827	scMINER	0.987958	0.993864	scMINER	0.989011	0.995056	scMINER		Nfix	Tregs VAT	0.038527	0.0401297	0.0683726	0.0399179
24501	765	GENIE3	Tpex		24501	0.761194	GENIE3	Tpex		0.985662	0.991949	scMINER	0.983829	0.988827	scMINER	0.987943	0.993864	scMINER	0.988997	0.995056	scMINER		Nfkb1	Tregs VAT	0.0403404	0.11363	0.0503888	0.0766684
24601	769	GENIE3	Tpex		24601	0.762897	GENIE3	Tpex		0.985644	0.991949	scMINER	0.983809	0.988827	scMINER	0.987928	0.993864	scMINER	0.988984	0.995056	scMINER		Nfkb2	Tregs VAT	0.0491636	0.0267992	0.0354769	0.0379124
24701	772	GENIE3	Tpex		24701	0.762093	GENIE3	Tpex		0.985627	0.991949	scMINER	0.98379	0.988827	scMINER	0.987913	0.993864	scMINER	0.988971	0.995056	scMINER		Nfya	Tregs VAT	0.118048	0.0545488	0.0598368	0.0668564
24801	775	GENIE3	Tpex		24801	0.761297	GENIE3	Tpex		0.98561	0.991949	scMINER	0.98377	0.988827	scMINER	0.987898	0.993864	scMINER	0.988957	0.995056	scMINER		Nfyb	Tregs VAT	0.0866679	0.0373977	0.0608001	0.100659
24901	781	GENIE3	Tpex		24901	0.765686	GENIE3	Tpex		0.985593	0.991949	scMINER	0.983751	0.988827	scMINER	0.987883	0.993864	scMINER	0.988944	0.995056	scMINER		Nfyc	Tregs VAT	0.0740231	0.120803	0.0751331	0.076441
25001	786	GENIE3	Tpex		25001	0.769833	GENIE3	Tpex		0.985575	0.991949	scMINER	0.983731	0.988827	scMINER	0.987868	0.993864	scMINER	0.988931	0.995056	scMINER		Npas2	Tregs VAT	0.0110107	0.00930312	0.0287079	0.0209115
25101	791	GENIE3	Tpex		25101	0.770955	GENIE3	Tpex		0.985558	0.991949	scMINER	0.983712	0.988827	scMINER	0.987853	0.993864	scMINER	0.988917	0.995056	scMINER		Nr1d1	Tregs VAT	0.0195653	0.0134358	0.00778276	0.00593429
25201	793	GENIE3	Tpex		25201	0.767667	GENIE3	Tpex		0.985541	0.991949	scMINER	0.983693	0.988827	scMINER	0.987838	0.993864	scMINER	0.988904	0.995056	scMINER		Nr1d2	Tregs VAT	0.00888106	0.0139603	0.0329133	0.00404314
25301	800	GENIE3	Tpex		25301	0.772947	GENIE3	Tpex		0.985524	0.991949	scMINER	0.983673	0.988827	scMINER	0.987823	0.993864	scMINER	0.98889	0.995056	scMINER		Nr1h4	Tregs VAT	0.0323033	0.0196168	0.012444	0.00616122
25401	805	GENIE3	Tpex		25401	0.774783	GENIE3	Tpex		0.985506	0.991949	scMINER	0.983654	0.988827	scMINER	0.987808	0.993864	scMINER	0.988877	0.995056	scMINER		Nr1i3	Tregs VAT	0.0400452	0.020457	0.0403583	0.0132596
25501	808	GENIE3	Tpex		25501	0.776177	GENIE3	Tpex		0.985489	0.991949	scMINER	0.983634	0.988827	scMINER	0.987793	0.993864	scMINER	0.988864	0.995056	scMINER		Nr2c1	Tregs VAT	0.079843	0.0196251	0.0191546	0.0349529
25601	814	GENIE3	Tpex		25601	0.780441	GENIE3	Tpex		0.985472	0.991949	scMINER	0.983615	0.988827	scMINER	0.987778	0.993864	scMINER	0.98885	0.995056	scMINER		Nr2c2	Tregs VAT	0.0883013	0.0230065	0.0424753	0.0966774
25701	820	GENIE3	Tpex		25701	0.78319	GENIE3	Tpex		0.985454	0.991949	scMINER	0.983595	0.988827	scMINER	0.987763	0.993864	scMINER	0.988837	0.995056	scMINER		Nr2f6	Tregs VAT	0.0284536	0.0292072	0.0462857	0.0503785
25801	826	GENIE3	Tpex		25801	0.785171	GENIE3	Tpex		0.985437	0.991949	scMINER	0.983576	0.988827	scMINER	0.987749	0.993864	scMINER	0.988823	0.995056	scMINER		Nr3c1	Tregs VAT	0.0415673	0.0294123	0.0112726	0.0223079
25901	830	GENIE3	Tpex		25901	0.78673	GENIE3	Tpex		0.98542	0.991949	scMINER	0.983557	0.988827	scMINER	0.987734	0.993864	scMINER	0.98881	0.995056	scMINER		Nr3c2	Tregs VAT	0.00740367	0.0151041	0.00521186	0.0168985
26001	836	GENIE3	Tpex		26001	0.789424	GENIE3	Tpex		0.985403	0.991949	scMINER	0.983537	0.988827	scMINER	0.987719	0.993864	scMINER	0.988797	0.995056	scMINER		Nr4a1	Tregs VAT	0.0612605	0.0534229	0.118453	0.10381
26101	844	GENIE3	Tpex		26101	0.793233	GENIE3	Tpex		0.985385	0.991949	scMINER	0.983518	0.988827	scMINER	0.987704	0.993864	scMINER	0.988783	0.995056	scMINER		Nr4a2	Tregs VAT	0.0712639	0.0762482	0.0616021	0.0496286
26201	848	GENIE3	Tpex		26201	0.795497	GENIE3	Tpex		0.985368	0.991949	scMINER	0.983498	0.988827	scMINER	0.987689	0.993864	scMINER	0.98877	0.995056	scMINER		Nr6a1	Tregs VAT	0.0227267	0.0332801	0.0307333	0.024179
26301	853	GENIE3	Tpex		26301	0.797196	GENIE3	Tpex		0.985351	0.991949	scMINER	0.983479	0.988827	scMINER	0.987674	0.993864	scMINER	0.988757	0.995056	scMINER		Nrf1	Tregs VAT	0.15277	0.0538206	0.0597657	0.0922691
26401	857	GENIE3	Tpex		26401	0.796468	GENIE3	Tpex		0.985333	0.991949	scMINER	0.983459	0.988827	scMINER	0.987659	0.993864	scMINER	0.988743	0.995056	scMINER		Pbx2	Tregs VAT	0.0157817	0.00632273	0.0120315	0.0133966
26501	862	GENIE3	Tpex		26501	0.800371	GENIE3	Tpex		0.985316	0.991949	scMINER	0.983459	0.988319	scMINER	0.987644	0.993864	scMINER	0.98873	0.995056	scMINER		Pbx3	Tregs VAT	0.0202897	0.0440164	0.0467438	0.0327087
26601	866	GENIE3	Tpex		26601	0.80037	GENIE3	Tpex		0.985316	0.991614	scMINER	0.98344	0.988319	scMINER	0.987629	0.993864	scMINER	0.988716	0.995056	scMINER		Pknox1	Tregs VAT	0.185489	0.0463303	0.0406121	0.0493082
26701	871	GENIE3	Tpex		26701	0.801288	GENIE3	Tpex		0.985299	0.991614	scMINER	0.98342	0.988319	scMINER	0.987614	0.993864	scMINER	0.988703	0.995056	scMINER		Plag1	Tregs VAT	0.045314	0.0360351	0.119243	0.0473028
26801	879	GENIE3	Tpex		26801	0.804945	GENIE3	Tpex		0.985282	0.991614	scMINER	0.983401	0.988319	scMINER	0.987599	0.993864	scMINER	0.98869	0.995056	scMINER		Plagl1	Tregs VAT	0.0653919	0.115722	0.0979915	0.125783
26901	883	GENIE3	Tpex		26901	0.805657	GENIE3	Tpex		0.985264	0.991614	scMINER	0.983382	0.988319	scMINER	0.987584	0.993864	scMINER	0.988676	0.995056	scMINER		Plagl2	Tregs VAT	0.047244	0.0250213	0.0473522	0.0160649
27001	886	GENIE3	Tpex		27001	0.806187	GENIE3	Tpex		0.985247	0.991614	scMINER	0.983362	0.988319	scMINER	0.987569	0.993864	scMINER	0.988663	0.995056	scMINER		Pou2f1	Tregs VAT	0.110181	0.0512582	0.0466693	0.0384597
27101	891	GENIE3	Tpex		27101	0.807065	GENIE3	Tpex		0.98523	0.991614	scMINER	0.983343	0.988319	scMINER	0.987554	0.993864	scMINER	0.988649	0.995056	scMINER		Pou2f2	Tregs VAT	0.0567496	0.0612579	0.0317259	0.054435
27201	894	GENIE3	Tpex		27201	0.806859	GENIE3	Tpex		0.985213	0.991614	scMINER	0.983323	0.988319	scMINER	0.987539	0.993864	scMINER	0.988636	0.995056	scMINER		Pou6f1	Tregs VAT	0.0247262	0.0722861	0.0283758	0.0218533
27301	895	GENIE3	Tpex		27301	0.804133	GENIE3	Tpex		0.985195	0.991614	scMINER	0.983304	0.988319	scMINER	0.987524	0.993864	scMINER	0.988623	0.995056	scMINER		Ppard	Tregs VAT	0.0389963	0.0220032	0.0256303	0.0308005
27401	902	GENIE3	Tpex		27401	0.80752	GENIE3	Tpex		0.985178	0.991614	scMINER	0.983284	0.988319	scMINER	0.987509	0.993864	scMINER	0.988609	0.995056	scMINER		Pparg	Tregs VAT	0.183846	0.00690578	0.0120955	0.0132655
27501	909	GENIE3	Tpex		27501	0.810883	GENIE3	Tpex		0.985161	0.991614	scMINER	0.983265	0.988319	scMINER	0.987494	0.993864	scMINER	0.988596	0.995056	scMINER		Prdm1	Tregs VAT	0.0949911	0.135716	0.0850325	0.114786
27601	917	GENIE3	Tpex		27601	0.813665	GENIE3	Tpex		0.985143	0.991614	scMINER	0.983246	0.988319	scMINER	0.987479	0.993864	scMINER	0.988583	0.995056	scMINER		Prdm15	Tregs VAT	0.0106659	0.0295578	0.0586601	0.0228004
27701	921	GENIE3	Tpex		27701	0.813604	GENIE3	Tpex		0.985126	0.991614	scMINER	0.983226	0.988319	scMINER	0.987464	0.993864	scMINER	0.988583	0.994902	scMINER		Prdm4	Tregs VAT	0.0367087	0.0690488	0.0114507	0.186683
27801	927	GENIE3	Tpex		27801	0.818182	GENIE3	Tpex		0.985109	0.991614	scMINER	0.983207	0.988319	scMINER	0.987449	0.993864	scMINER	0.988569	0.994902	scMINER		Prox1	Tregs VAT	0.0325081	0.0298744	0.21141	0.0238894
27901	937	GENIE3	Tpex		27901	0.823374	GENIE3	Tpex		0.985092	0.991614	scMINER	0.983187	0.988319	scMINER	0.987434	0.993864	scMINER	0.988556	0.994902	scMINER		Rara	Tregs VAT	0.0813196	0.0452554	0.0560457	0.0618164
28001	944	GENIE3	Tpex		28001	0.82662	GENIE3	Tpex		0.985074	0.991614	scMINER	0.983168	0.988319	scMINER	0.987419	0.993864	scMINER	0.988542	0.994902	scMINER		Rarg	Tregs VAT	0.0534015	0.063336	0.0736814	0.0296083
28101	946	GENIE3	Tpex		28101	0.826923	GENIE3	Tpex		0.985057	0.991614	scMINER	0.983148	0.988319	scMINER	0.987404	0.993864	scMINER	0.988529	0.994902	scMINER		Rbpj	Tregs VAT	0.105437	0.0522682	0.0533117	0.0675084
28201	950	GENIE3	Tpex		28201	0.826806	GENIE3	Tpex		0.98504	0.991614	scMINER	0.983129	0.988319	scMINER	0.987389	0.993864	scMINER	0.988516	0.994902	scMINER		Rel	Tregs VAT	0.107274	0.128812	0.0848337	0.106138
28301	954	GENIE3	Tpex		28301	0.827407	GENIE3	Tpex		0.985023	0.991614	scMINER	0.983109	0.988319	scMINER	0.987375	0.993864	scMINER	0.988502	0.994902	scMINER		Rela	Tregs VAT	0.126638	0.0500176	0.0755201	0.0791087
28401	961	GENIE3	Tpex		28401	0.829163	GENIE3	Tpex		0.985005	0.991614	scMINER	0.98309	0.988319	scMINER	0.987375	0.993736	scMINER	0.988502	0.994747	scMINER		Relb	Tregs VAT	0.0536209	0.0221443	0.0977833	0.0454454
28501	967	GENIE3	Tpex		28501	0.830043	GENIE3	Tpex		0.984988	0.991614	scMINER	0.983071	0.988319	scMINER	0.98736	0.993736	scMINER	0.988489	0.994747	scMINER		Rest	Tregs VAT	0.0651218	0.0242389	0.0334076	0.0563402
28601	973	GENIE3	Tpex		28601	0.832335	GENIE3	Tpex		0.984971	0.991614	scMINER	0.983051	0.988319	scMINER	0.987345	0.993736	scMINER	0.988475	0.994747	scMINER		Rfx1	Tregs VAT	0.0544878	0.0580641	0.0543408	0.0395526
28701	978	GENIE3	Tpex		28701	0.833049	GENIE3	Tpex		0.984953	0.991614	scMINER	0.983032	0.988319	scMINER	0.98733	0.993736	scMINER	0.988462	0.994747	scMINER		Rfx2	Tregs VAT	0.0212553	0.0207099	0.0269805	0.0266186
28801	984	GENIE3	Tpex		28801	0.836735	GENIE3	Tpex		0.984936	0.991614	scMINER	0.983012	0.988319	scMINER	0.987315	0.993736	scMINER	0.988449	0.994747	scMINER		Rfx3	Tregs VAT	0.0644681	0.0209649	0.0598972	0.0391209
28901	991	GENIE3	Tpex		28901	0.841971	GENIE3	Tpex		0.984936	0.991278	scMINER	0.982993	0.988319	scMINER	0.9873	0.993736	scMINER	0.988435	0.994747	scMINER		Rfx5	Tregs VAT	0.0249093	0.0226745	0.0164502	0.0380822
29001	994	GENIE3	Tpex		29001	0.84166	GENIE3	Tpex		0.984919	0.991278	scMINER	0.982973	0.988319	scMINER	0.987285	0.993736	scMINER	0.988422	0.994747	scMINER		Rfx7	Tregs VAT	0.122343	0.168258	0.106986	0.0806995
29101	1000	GENIE3	Tpex		29101	0.844595	GENIE3	Tpex		0.984902	0.991278	scMINER	0.982954	0.988319	scMINER	0.98727	0.993736	scMINER	0.988409	0.994747	scMINER		Rora	Tregs VAT	0.120821	0.103747	0.0973837	0.117028
29201	1003	GENIE3	Tpex		29201	0.841443	GENIE3	Tpex		0.984884	0.991278	scMINER	0.982935	0.988319	scMINER	0.987255	0.993736	scMINER	0.988395	0.994747	scMINER		Rorb	Tregs VAT	0.0524776	0.0152439	0.0384585	0.0237019
29301	1009	GENIE3	Tpex		29301	0.842237	GENIE3	Tpex		0.984867	0.991278	scMINER	0.982915	0.988319	scMINER	0.98724	0.993736	scMINER	0.988382	0.994747	scMINER		Rorc	Tregs VAT	0.0103791	0.00758606	0.0159046	0.00750421
29401	1013	GENIE3	Tpex		29401	0.844167	GENIE3	Tpex		0.98485	0.991278	scMINER	0.982896	0.988319	scMINER	0.987225	0.993736	scMINER	0.988368	0.994747	scMINER		Rreb1	Tregs VAT	0.125087	0.0982598	0.0559438	0.0885914
29501	1020	GENIE3	Tpex		29501	0.845771	GENIE3	Tpex		0.984833	0.991278	scMINER	0.982876	0.988319	scMINER	0.98721	0.993736	scMINER	0.988355	0.994747	scMINER		Runx1	Tregs VAT	0.193212	0.113947	0.0998858	0.157837
29601	1026	GENIE3	Tpex		29601	0.848635	GENIE3	Tpex		0.984815	0.991278	scMINER	0.982857	0.988319	scMINER	0.987195	0.993736	scMINER	0.988342	0.994747	scMINER		Runx2	Tregs VAT	0.193727	0.0391829	0.0694662	0.0488057
29701	1037	GENIE3	Tpex		29701	0.854201	GENIE3	Tpex		0.984798	0.991278	scMINER	0.982837	0.988319	scMINER	0.98718	0.993736	scMINER	0.988328	0.994747	scMINER		Runx3	Tregs VAT	0.112193	0.0290061	0.0544487	0.0545198
29801	1043	GENIE3	Tpex		29801	0.854918	GENIE3	Tpex		0.984781	0.991278	scMINER	0.982818	0.988319	scMINER	0.987165	0.993736	scMINER	0.988315	0.994747	scMINER		Rxra	Tregs VAT	0.0559257	0.0272436	0.0265213	0.00600899
29901	1052	GENIE3	Tpex		29901	0.861589	GENIE3	Tpex		0.984763	0.991278	scMINER	0.982798	0.988319	scMINER	0.98715	0.993736	scMINER	0.988301	0.994747	scMINER		Rxrb	Tregs VAT	0.105271	0.0151611	0.0260741	0.0576146
30001	1056	GENIE3	Tpex		30001	0.861338	GENIE3	Tpex		0.984746	0.991278	scMINER	0.982779	0.988319	scMINER	0.987135	0.993736	scMINER	0.988288	0.994747	scMINER		Scrt1	Tregs VAT	0.0032538	0.063918	0.0574882	0.116237
30101	1061	GENIE3	Tpex		30101	0.864007	GENIE3	Tpex		0.984729	0.991278	scMINER	0.98276	0.988319	scMINER	0.98712	0.993736	scMINER	0.988275	0.994747	scMINER		Scrt2	Tregs VAT	0.0504486	0.0173777	0.0272904	0.00818498
30201	1065	GENIE3	Tpex		30201	0.863747	GENIE3	Tpex		0.984712	0.991278	scMINER	0.98274	0.988319	scMINER	0.987105	0.993736	scMINER	0.988261	0.994747	scMINER		Six3	Tregs VAT	0.00592046	0.00688081	0.00330415	0.00952368
30301	1071	GENIE3	Tpex		30301	0.865105	GENIE3	Tpex		0.984694	0.991278	scMINER	0.982721	0.988319	scMINER	0.98709	0.993736	scMINER	0.988248	0.994747	scMINER		Smad3	Tregs VAT	0.019136	0.0193572	0.0122885	0.0168155
30401	1075	GENIE3	Tpex		30401	0.866237	GENIE3	Tpex		0.984677	0.991278	scMINER	0.982701	0.988319	scMINER	0.987075	0.993736	scMINER	0.988235	0.994747	scMINER		Smad5	Tregs VAT	0.0195884	0.0175579	0.0283969	0.0193328
30501	1081	GENIE3	Tpex		30501	0.866881	GENIE3	Tpex		0.98466	0.991278	scMINER	0.982682	0.988319	scMINER	0.98706	0.993736	scMINER	0.988221	0.994747	scMINER		Snai3	Tregs VAT	0.0579393	0.0359541	0.0346171	0.0331034
30601	1088	GENIE3	Tpex		30601	0.86901	GENIE3	Tpex		0.984642	0.991278	scMINER	0.982662	0.988319	scMINER	0.987045	0.993736	scMINER	0.988221	0.994593	scMINER		Sp1	Tregs VAT	0.208852	0.271792	0.271329	0.188823
30701	1092	GENIE3	Tpex		30701	0.868735	GENIE3	Tpex		0.984625	0.991278	scMINER	0.982662	0.987811	scMINER	0.98703	0.993736	scMINER	0.988208	0.994593	scMINER		Sp2	Tregs VAT	0.172303	0.0845576	0.162414	0.121888
30801	1101	GENIE3	Tpex		30801	0.873117	GENIE3	Tpex		0.984608	0.991278	scMINER	0.982643	0.987811	scMINER	0.987016	0.993736	scMINER	0.988194	0.994593	scMINER		Sp3	Tregs VAT	0.379109	0.15598	0.217421	0.255177
30901	1109	GENIE3	Tpex		30901	0.875987	GENIE3	Tpex		0.984591	0.991278	scMINER	0.982624	0.987811	scMINER	0.987001	0.993736	scMINER	0.988181	0.994593	scMINER		Sp4	Tregs VAT	0.134146	0.188001	0.286725	0.14568
31001	1113	GENIE3	Tpex		31001	0.875	GENIE3	Tpex		0.984573	0.991278	scMINER	0.982604	0.987811	scMINER	0.986986	0.993736	scMINER	0.988168	0.994593	scMINER		Srebf1	Tregs VAT	0.0952631	0.0515841	0.0573453	0.0484723
31101	1119	GENIE3	Tpex		31101	0.875587	GENIE3	Tpex		0.984573	0.990943	scMINER	0.982585	0.987811	scMINER	0.986971	0.993736	scMINER	0.988154	0.994593	scMINER		Srebf2	Tregs VAT	0.140197	0.0882535	0.0983457	0.115014
31201	1125	GENIE3	Tpex		31201	0.876168	GENIE3	Tpex		0.984573	0.990607	scMINER	0.982565	0.987811	scMINER	0.986956	0.993736	scMINER	0.988141	0.994593	scMINER		Stat1	Tregs VAT	0.0649558	0.0347976	0.129416	0.0350546
31301	1130	GENIE3	Tpex		31301	0.87529	GENIE3	Tpex		0.984556	0.990607	scMINER	0.982546	0.987811	scMINER	0.986941	0.993736	scMINER	0.988127	0.994593	scMINER		Stat2	Tregs VAT	0.109802	0.0798295	0.0948682	0.0838824
31401	1136	GENIE3	Tpex		31401	0.876543	GENIE3	Tpex		0.984539	0.990607	scMINER	0.982526	0.987811	scMINER	0.986926	0.993736	scMINER	0.988114	0.994593	scMINER		Stat3	Tregs VAT	0.075547	0.0583619	0.0528095	0.0814384
31501	1141	GENIE3	Tpex		31501	0.879045	GENIE3	Tpex		0.984522	0.990607	scMINER	0.982507	0.987811	scMINER	0.986911	0.993736	scMINER	0.988101	0.994593	scMINER		Stat4	Tregs VAT	0.087933	0.0355736	0.0361841	0.071688
31601	1151	GENIE3	Tpex		31601	0.884025	GENIE3	Tpex		0.984504	0.990607	scMINER	0.982488	0.987811	scMINER	0.986896	0.993736	scMINER	0.988087	0.994593	scMINER		Stat5a	Tregs VAT	0.104434	0.00541841	0.0299816	0.0417321
31701	1159	GENIE3	Tpex		31701	0.888123	GENIE3	Tpex		0.984487	0.990607	scMINER	0.982468	0.987811	scMINER	0.986881	0.993736	scMINER	0.988074	0.994593	scMINER		Stat5b	Tregs VAT	0.049891	0.136954	0.017119	0.0338473
31801	1164	GENIE3	Tpex		31801	0.890589	GENIE3	Tpex		0.98447	0.990607	scMINER	0.982449	0.987811	scMINER	0.986866	0.993736	scMINER	0.988061	0.994593	scMINER		Stat6	Tregs VAT	0.0460261	0.0171667	0.0269874	0.0335695
31901	1168	GENIE3	Tpex		31901	0.890923	GENIE3	Tpex		0.984452	0.990607	scMINER	0.982429	0.987811	scMINER	0.986851	0.993736	scMINER	0.988047	0.994593	scMINER		Tbp	Tregs VAT	0.00720414	0.0735476	0.0356261	0.0140797
32001	1172	GENIE3	Tpex		32001	0.890578	GENIE3	Tpex		0.984435	0.990607	scMINER	0.98241	0.987811	scMINER	0.986836	0.993736	scMINER	0.988034	0.994593	scMINER		Tbx21	Tregs VAT	0.0374434	0.0207502	0.0182667	0.0154414
32101	1174	GENIE3	Tpex		32101	0.884036	GENIE3	Tpex		0.984418	0.990607	scMINER	0.98239	0.987811	scMINER	0.986821	0.993736	scMINER	0.98802	0.994593	scMINER		Tbx6	Tregs VAT	0.0411427	0.024177	0.0472462	0.0451486
32201	1177	GENIE3	Tpex		32201	0.881648	GENIE3	Tpex		0.984401	0.990607	scMINER	0.982371	0.987811	scMINER	0.986806	0.993736	scMINER	0.988007	0.994593	scMINER		Tcf12	Tregs VAT	0.212755	0.0635532	0.124171	0.124805
32301	1178	GENIE3	Tpex		32301	0.880419	GENIE3	Tpex		0.984383	0.990607	scMINER	0.982351	0.987811	scMINER	0.986791	0.993736	scMINER	0.987994	0.994593	scMINER		Tcf3	Tregs VAT	0.0488233	0.0616048	0.0580316	0.036778
32401	1183	GENIE3	Tpex		32401	0.880208	GENIE3	Tpex		0.984366	0.990607	scMINER	0.982332	0.987811	scMINER	0.986776	0.993736	scMINER	0.98798	0.994593	scMINER		Tcf4	Tregs VAT	0.0380716	0.0596241	0.0628929	0.0394403
32501	1186	GENIE3	Tpex		32501	0.878519	GENIE3	Tpex		0.984349	0.990607	scMINER	0.982313	0.987811	scMINER	0.986761	0.993736	scMINER	0.987967	0.994593	scMINER		Tcf7	Tregs VAT	0.0316582	0.0292154	0.0257124	0.0255824
32601	1193	GENIE3	Tpex		32601	0.881744	GENIE3	Tpex		0.984332	0.990607	scMINER	0.982293	0.987811	scMINER	0.986746	0.993736	scMINER	0.987953	0.994593	scMINER		Tcf7l1	Tregs VAT	0.046943	0.0240749	0.031109	0.0403871
32701	1198	GENIE3	Tpex		32701	0.880235	GENIE3	Tpex		0.984314	0.990607	scMINER	0.982274	0.987811	scMINER	0.986731	0.993736	scMINER	0.98794	0.994593	scMINER		Tfap4	Tregs VAT	0.0205588	0.0462187	0.0683623	0.0282232
32801	1204	GENIE3	Tpex		32801	0.882051	GENIE3	Tpex		0.984297	0.990607	scMINER	0.982254	0.987811	scMINER	0.986716	0.993736	scMINER	0.987927	0.994593	scMINER		Tfcp2	Tregs VAT	0.00643783	0.0071596	0.0186383	0.0157904
32901	1207	GENIE3	Tpex		32901	0.881665	GENIE3	Tpex		0.98428	0.990607	scMINER	0.982235	0.987811	scMINER	0.986701	0.993736	scMINER	0.987913	0.994593	scMINER		Tfdp1	Tregs VAT	0.0650357	0.144718	0.11306	0.0905368
33001	1210	GENIE3	Tpex		33001	0.881924	GENIE3	Tpex		0.984262	0.990607	scMINER	0.982215	0.987811	scMINER	0.986686	0.993736	scMINER	0.987913	0.994438	scMINER		Tfe3	Tregs VAT	0.0881064	0.04006	0.113182	0.043454
33101	1219	GENIE3	Tpex		33101	0.887837	GENIE3	Tpex		0.984245	0.990607	scMINER	0.982196	0.987811	scMINER	0.986671	0.993736	scMINER	0.9879	0.994438	scMINER		Tfeb	Tregs VAT	0.0688635	0.0166349	0.0438348	0.0305209
33201	1226	GENIE3	Tpex		33201	0.88905	GENIE3	Tpex		0.984228	0.990607	scMINER	0.982177	0.987811	scMINER	0.986656	0.993736	scMINER	0.987886	0.994438	scMINER		Tgif1	Tregs VAT	0.0467443	0.0340317	0.0676655	0.0477194
33301	1232	GENIE3	Tpex		33301	0.890173	GENIE3	Tpex		0.984211	0.990607	scMINER	0.982157	0.987811	scMINER	0.986642	0.993736	scMINER	0.987873	0.994438	scMINER		Tgif2	Tregs VAT	0.0712828	0.0108683	0.0259357	0.0300767
33401	1237	GENIE3	Tpex		33401	0.893141	GENIE3	Tpex		0.984193	0.990607	scMINER	0.982138	0.987811	scMINER	0.986627	0.993736	scMINER	0.98786	0.994438	scMINER		Thap1	Tregs VAT	0.0207492	0.120136	0.0667457	0.0401311
33501	1245	GENIE3	Tpex		33501	0.896974	GENIE3	Tpex		0.984176	0.990607	scMINER	0.982118	0.987811	scMINER	0.986612	0.993736	scMINER	0.987846	0.994438	scMINER		Thap11	Tregs VAT	0.0387272	0.0260001	0.0253004	0.0664071
33601	1251	GENIE3	Tpex		33601	0.897418	GENIE3	Tpex		0.984159	0.990607	scMINER	0.982099	0.987811	scMINER	0.986597	0.993736	scMINER	0.987833	0.994438	scMINER		Thrb	Tregs VAT	0.156469	0.0203961	0.023899	0.0275534
33701	1253	GENIE3	Tpex		33701	0.897564	GENIE3	Tpex		0.984142	0.990607	scMINER	0.982079	0.987811	scMINER	0.986582	0.993736	scMINER	0.98782	0.994438	scMINER		Usf1	Tregs VAT	0.0556562	0.0283485	0.0516927	0.043016
33801	1257	GENIE3	Tpex		33801	0.897216	GENIE3	Tpex		0.984124	0.990607	scMINER	0.98206	0.987811	scMINER	0.986567	0.993736	scMINER	0.98782	0.994284	scMINER		Usf2	Tregs VAT	0.0635591	0.0431964	0.0647171	0.0370743
33901	1262	GENIE3	Tpex		33901	0.898221	GENIE3	Tpex		0.984124	0.990272	scMINER	0.98204	0.987811	scMINER	0.986552	0.993736	scMINER	0.987806	0.994284	scMINER		Vax2	Tregs VAT	0.0230263	0.00949386	0.00796275	0.00934734
34001	1269	GENIE3	Tpex		34001	0.9	GENIE3	Tpex		0.984107	0.990272	scMINER	0.982021	0.987811	scMINER	0.986537	0.993736	scMINER	0.987793	0.994284	scMINER		Vdr	Tregs VAT	0.0516873	0.0543967	0.0509704	0.0219884
34101	1272	GENIE3	Tpex		34101	0.900212	GENIE3	Tpex		0.98409	0.990272	scMINER	0.982002	0.987811	scMINER	0.986522	0.993736	scMINER	0.987779	0.994284	scMINER		Vezf1	Tregs VAT	0.143529	0.0282899	0.0470108	0.04404
34201	1277	GENIE3	Tpex		34201	0.89993	GENIE3	Tpex		0.984072	0.990272	scMINER	0.981982	0.987811	scMINER	0.986507	0.993736	scMINER	0.987766	0.994284	scMINER		Xbp1	Tregs VAT	0.0487168	0.0311634	0.0191208	0.0386166
34301	1279	GENIE3	Tpex		34301	0.896914	GENIE3	Tpex		0.984055	0.990272	scMINER	0.981982	0.987303	scMINER	0.986492	0.993736	scMINER	0.987753	0.994284	scMINER		Yy1	Tregs VAT	0.0832748	0.0484313	0.045146	0.0541599
34401	1282	GENIE3	Tpex		34401	0.895877	GENIE3	Tpex		0.984038	0.990272	scMINER	0.981963	0.987303	scMINER	0.986477	0.993736	scMINER	0.987739	0.994284	scMINER		Zbtb12	Tregs VAT	0.035713	0.0388226	0.0276064	0.0458658
34501	1291	GENIE3	Tpex		34501	0.901536	GENIE3	Tpex		0.984021	0.990272	scMINER	0.981943	0.987303	scMINER	0.986462	0.993736	scMINER	0.987726	0.994284	scMINER		Zbtb14	Tregs VAT	0.130868	0.0602412	0.0876873	0.0437469
34601	1299	GENIE3	Tpex		34601	0.90271	GENIE3	Tpex		0.984003	0.990272	scMINER	0.981924	0.987303	scMINER	0.986447	0.993736	scMINER	0.987712	0.994284	scMINER		Zbtb18	Tregs VAT	0.0199056	0.0279859	0.0457357	0.0426239
34701	1304	GENIE3	Tpex		34701	0.9043	GENIE3	Tpex		0.984003	0.989936	scMINER	0.981904	0.987303	scMINER	0.986432	0.993736	scMINER	0.987699	0.994284	scMINER		Zbtb26	Tregs VAT	0.0165388	0.0318375	0.0339143	0.0423813
34801	1309	GENIE3	Tpex		34801	0.902759	GENIE3	Tpex		0.983986	0.989936	scMINER	0.981885	0.987303	scMINER	0.986417	0.993736	scMINER	0.987686	0.994284	scMINER		Zbtb32	Tregs VAT	0.0206938	0.0166791	0.0213076	0.00272233
34901	1316	GENIE3	Tpex		34901	0.904467	GENIE3	Tpex		0.983969	0.989936	scMINER	0.981866	0.987303	scMINER	0.986402	0.993736	scMINER	0.987672	0.994284	scMINER		Zbtb33	Tregs VAT	0.0767888	0.0163661	0.0252139	0.010092
35001	1319	GENIE3	Tpex		35001	0.905285	GENIE3	Tpex		0.983951	0.989936	scMINER	0.981846	0.987303	scMINER	0.986387	0.993736	scMINER	0.987659	0.994284	scMINER		Zbtb6	Tregs VAT	0.0861048	0.0717346	0.115782	0.0433939
35101	1324	GENIE3	Tpex		35101	0.906849	GENIE3	Tpex		0.983934	0.989936	scMINER	0.981827	0.987303	scMINER	0.986372	0.993736	scMINER	0.987646	0.994284	scMINER		Zbtb7a	Tregs VAT	0.218754	0.103426	0.116805	0.162992
35201	1329	GENIE3	Tpex		35201	0.908407	GENIE3	Tpex		0.983917	0.989936	scMINER	0.981807	0.987303	scMINER	0.986357	0.993736	scMINER	0.987632	0.994284	scMINER		Zbtb7b	Tregs VAT	0.0446358	0.0194741	0.0217956	0.0488593
35301	1332	GENIE3	Tpex		35301	0.906739	GENIE3	Tpex		0.9839	0.989936	scMINER	0.981788	0.987303	scMINER	0.986342	0.993736	scMINER	0.987619	0.994284	scMINER		Zeb1	Tregs VAT	0.0917844	0.0417624	0.0998754	0.093519
35401	1336	GENIE3	Tpex		35401	0.907609	GENIE3	Tpex		0.983882	0.989936	scMINER	0.981768	0.987303	scMINER	0.986327	0.993736	scMINER	0.987605	0.994284	scMINER		Zfx	Tregs VAT	0.152499	0.0570107	0.100751	0.0536092
35501	1344	GENIE3	Tpex		35501	0.909953	GENIE3	Tpex		0.983865	0.989936	scMINER	0.981749	0.987303	scMINER	0.986312	0.993736	scMINER	0.987592	0.994284	scMINER		Zkscan1	Tregs VAT	0.0232952	0.0388522	0.0462548	0.0596643
35601	1350	GENIE3	Tpex		35601	0.914015	GENIE3	Tpex		0.983848	0.989936	scMINER	0.981729	0.987303	scMINER	0.986297	0.993736	scMINER	0.987579	0.994284	scMINER		Zkscan5	Tregs VAT	0.0981285	0.131129	0.130959	0.12533
35701	1354	GENIE3	Tpex		35701	0.914865	GENIE3	Tpex		0.983831	0.989936	scMINER	0.98171	0.987303	scMINER	0.986283	0.993736	scMINER	0.987565	0.994284	scMINER
35801	1365	GENIE3	Tpex		35801	0.921675	GENIE3	Tpex		0.983813	0.989936	scMINER	0.981691	0.987303	scMINER	0.986268	0.993736	scMINER	0.987552	0.994284	scMINER
35901	1374	GENIE3	Tpex		35901	0.9265	GENIE3	Tpex		0.983796	0.989936	scMINER	0.981671	0.987303	scMINER	0.986253	0.993736	scMINER	0.987538	0.994284	scMINER
36001	1381	GENIE3	Tpex		36001	0.93122	GENIE3	Tpex		0.983779	0.989936	scMINER	0.981652	0.987303	scMINER	0.986253	0.993609	scMINER	0.987525	0.994284	scMINER
36101	1390	GENIE3	Tpex		36101	0.937289	GENIE3	Tpex		0.983779	0.989601	scMINER	0.981632	0.987303	scMINER	0.986238	0.993609	scMINER	0.987512	0.994284	scMINER
36201	1400	GENIE3	Tpex		36201	0.941493	GENIE3	Tpex		0.983761	0.989601	scMINER	0.981613	0.987303	scMINER	0.986223	0.993609	scMINER	0.987498	0.994284	scMINER
36301	1402	GENIE3	Tpex		36301	0.94094	GENIE3	Tpex		0.983744	0.989601	scMINER	0.981593	0.987303	scMINER	0.986208	0.993609	scMINER	0.987485	0.994284	scMINER
36401	1407	GENIE3	Tpex		36401	0.941137	GENIE3	Tpex		0.983727	0.989601	scMINER	0.981593	0.986795	scMINER	0.986193	0.993609	scMINER	0.987472	0.994284	scMINER
36501	1417	GENIE3	Tpex		36501	0.944667	GENIE3	Tpex		0.98371	0.989601	scMINER	0.981574	0.986795	scMINER	0.986178	0.993609	scMINER	0.987458	0.994284	scMINER
36601	1421	GENIE3	Tpex		36601	0.945442	GENIE3	Tpex		0.983692	0.989601	scMINER	0.981555	0.986795	scMINER	0.986163	0.993609	scMINER	0.987445	0.994284	scMINER
36701	1427	GENIE3	Tpex		36701	0.948173	GENIE3	Tpex		0.983675	0.989601	scMINER	0.981555	0.986287	scMINER	0.986148	0.993609	scMINER	0.987431	0.994284	scMINER
36801	1436	GENIE3	Tpex		36801	0.949735	GENIE3	Tpex		0.983658	0.989601	scMINER	0.981535	0.986287	scMINER	0.986133	0.993609	scMINER	0.987418	0.994284	scMINER
36901	1441	GENIE3	Tpex		36901	0.952412	GENIE3	Tpex		0.983641	0.989601	scMINER	0.981516	0.986287	scMINER	0.986118	0.993609	scMINER	0.987405	0.994284	scMINER
37001	1445	GENIE3	Tpex		37001	0.953166	GENIE3	Tpex		0.983623	0.989601	scMINER	0.981496	0.986287	scMINER	0.986103	0.993609	scMINER	0.987405	0.994129	scMINER
37101	1450	GENIE3	Tpex		37101	0.95332	GENIE3	Tpex		0.983606	0.989601	scMINER	0.981477	0.986287	scMINER	0.986088	0.993609	scMINER	0.987391	0.994129	scMINER
37201	1459	GENIE3	Tpex		37201	0.957349	GENIE3	Tpex		0.983589	0.989601	scMINER	0.981457	0.986287	scMINER	0.986073	0.993609	scMINER	0.987378	0.994129	scMINER
37301	1463	GENIE3	Tpex		37301	0.956835	GENIE3	Tpex		0.983571	0.989601	scMINER	0.981438	0.986287	scMINER	0.986058	0.993609	scMINER	0.987364	0.994129	scMINER
37401	1470	GENIE3	Tpex		37401	0.961413	GENIE3	Tpex		0.983554	0.989601	scMINER	0.981418	0.986287	scMINER	0.986043	0.993609	scMINER	0.987351	0.994129	scMINER
37501	1475	GENIE3	Tpex		37501	0.960912	GENIE3	Tpex		0.983537	0.989601	scMINER	0.981399	0.986287	scMINER	0.986028	0.993609	scMINER	0.987338	0.994129	scMINER
37601	1479	GENIE3	Tpex		37601	0.962264	GENIE3	Tpex		0.98352	0.989601	scMINER	0.981399	0.98578	scMINER	0.986013	0.993609	scMINER	0.987324	0.994129	scMINER
37701	1483	GENIE3	Tpex		37701	0.962362	GENIE3	Tpex		0.98352	0.989265	scMINER	0.98138	0.98578	scMINER	0.985998	0.993609	scMINER	0.987311	0.994129	scMINER
37801	1488	GENIE3	Tpex		37801	0.962484	GENIE3	Tpex		0.983502	0.989265	scMINER	0.98136	0.98578	scMINER	0.985983	0.993609	scMINER	0.987298	0.994129	scMINER
37901	1492	GENIE3	Tpex		37901	0.96134	GENIE3	Tpex		0.983485	0.989265	scMINER	0.981341	0.98578	scMINER	0.985968	0.993609	scMINER	0.987284	0.994129	scMINER
38001	1498	GENIE3	Tpex		38001	0.963344	GENIE3	Tpex		0.983468	0.989265	scMINER	0.981321	0.98578	scMINER	0.985953	0.993609	scMINER	0.987271	0.994129	scMINER
38101	1502	GENIE3	Tpex		38101	0.963438	GENIE3	Tpex		0.983451	0.989265	scMINER	0.981302	0.98578	scMINER	0.985938	0.993609	scMINER	0.987257	0.994129	scMINER
38201	1512	GENIE3	Tpex		38201	0.96737	GENIE3	Tpex		0.983433	0.989265	scMINER	0.981282	0.98578	scMINER	0.985923	0.993609	scMINER	0.987244	0.994129	scMINER
38301	1519	GENIE3	Tpex		38301	0.969368	GENIE3	Tpex		0.983416	0.989265	scMINER	0.981263	0.98578	scMINER	0.985909	0.993609	scMINER	0.987231	0.994129	scMINER
38401	1523	GENIE3	Tpex		38401	0.970064	GENIE3	Tpex		0.983399	0.989265	scMINER	0.981244	0.98578	scMINER	0.985894	0.993609	scMINER	0.987217	0.994129	scMINER
38501	1527	GENIE3	Tpex		38501	0.971992	GENIE3	Tpex		0.983381	0.989265	scMINER	0.981224	0.98578	scMINER	0.985879	0.993609	scMINER	0.987204	0.994129	scMINER
38601	1533	GENIE3	Tpex		38601	0.974571	GENIE3	Tpex		0.983381	0.98893	scMINER	0.981205	0.98578	scMINER	0.985864	0.993609	scMINER	0.98719	0.994129	scMINER
38701	1538	GENIE3	Tpex		38701	0.975269	GENIE3	Tpex		0.983364	0.98893	scMINER	0.981185	0.98578	scMINER	0.985849	0.993609	scMINER	0.987177	0.994129	scMINER
38801	1543	GENIE3	Tpex		38801	0.974116	GENIE3	Tpex		0.983347	0.98893	scMINER	0.981166	0.98578	scMINER	0.985834	0.993609	scMINER	0.987164	0.994129	scMINER
38901	1547	GENIE3	Tpex		38901	0.974795	GENIE3	Tpex		0.98333	0.98893	scMINER	0.981146	0.98578	scMINER	0.985819	0.993609	scMINER	0.98715	0.994129	scMINER
39001	1555	GENIE3	Tpex		39001	0.977373	GENIE3	Tpex		0.983312	0.98893	scMINER	0.981127	0.98578	scMINER	0.985804	0.993609	scMINER	0.987137	0.994129	scMINER
39101	1560	GENIE3	Tpex		39101	0.976832	GENIE3	Tpex		0.983295	0.98893	scMINER	0.981108	0.98578	scMINER	0.985789	0.993609	scMINER	0.987124	0.994129	scMINER
39201	1567	GENIE3	Tpex		39201	0.978152	GENIE3	Tpex		0.983278	0.98893	scMINER	0.981088	0.98578	scMINER	0.985774	0.993609	scMINER	0.98711	0.994129	scMINER
39301	1575	GENIE3	Tpex		39301	0.981308	GENIE3	Tpex		0.98326	0.98893	scMINER	0.981069	0.98578	scMINER	0.985759	0.993609	scMINER	0.987097	0.994129	scMINER
39401	1579	GENIE3	Tpex		39401	0.980137	GENIE3	Tpex		0.983243	0.98893	scMINER	0.981049	0.98578	scMINER	0.985744	0.993609	scMINER	0.987083	0.994129	scMINER
39501	1585	GENIE3	Tpex		39501	0.983251	GENIE3	Tpex		0.983226	0.98893	scMINER	0.98103	0.98578	scMINER	0.985729	0.993609	scMINER	0.98707	0.994129	scMINER
39601	1593	GENIE3	Tpex		39601	0.986378	GENIE3	Tpex		0.983209	0.98893	scMINER	0.98101	0.98578	scMINER	0.985714	0.993609	scMINER	0.987057	0.994129	scMINER
39701	1596	GENIE3	Tpex		39701	0.986403	GENIE3	Tpex		0.983191	0.98893	scMINER	0.980991	0.98578	scMINER	0.985699	0.993609	scMINER	0.987043	0.994129	scMINER
39801	1604	GENIE3	Tpex		39801	0.988903	GENIE3	Tpex		0.983174	0.98893	scMINER	0.980971	0.98578	scMINER	0.985684	0.993609	scMINER	0.98703	0.994129	scMINER
39901	1612	GENIE3	Tpex		39901	0.989564	GENIE3	Tpex		0.983157	0.98893	scMINER	0.980952	0.98578	scMINER	0.985669	0.993609	scMINER	0.987016	0.994129	scMINER
40001	1620	GENIE3	Tpex		40001	0.993256	GENIE3	Tpex		0.98314	0.98893	scMINER	0.980933	0.98578	scMINER	0.985654	0.993609	scMINER	0.987003	0.994129	scMINER
40101	1625	GENIE3	Tpex		40101	0.994492	GENIE3	Tpex		0.983122	0.98893	scMINER	0.980913	0.98578	scMINER	0.985639	0.993609	scMINER	0.98699	0.994129	scMINER
40201	1634	GENIE3	Tpex		40201	0.996949	GENIE3	Tpex		0.983105	0.98893	scMINER	0.980894	0.98578	scMINER	0.985624	0.993609	scMINER	0.986976	0.994129	scMINER
40301	1642	GENIE3	Tpex		40301	0.998783	GENIE3	Tpex		0.983088	0.98893	scMINER	0.980874	0.98578	scMINER	0.985609	0.993609	scMINER	0.986963	0.994129	scMINER
40401	1646	GENIE3	Tpex		40401	1	GENIE3	Tpex		0.98307	0.98893	scMINER	0.980855	0.98578	scMINER	0.985594	0.993609	scMINER	0.98695	0.994129	scMINER
40501	1653	GENIE3	Tpex		40501	0.999395	GENIE3	Tpex		0.983053	0.98893	scMINER	0.980835	0.98578	scMINER	0.985579	0.993609	scMINER	0.986936	0.994129	scMINER
40601	1660	GENIE3	Tpex		40601	1.00181	GENIE3	Tpex		0.983036	0.98893	scMINER	0.980816	0.98578	scMINER	0.985564	0.993609	scMINER	0.986923	0.994129	scMINER
40701	1665	GENIE3	Tpex		40701	1.0012	GENIE3	Tpex		0.983019	0.98893	scMINER	0.980797	0.98578	scMINER	0.98555	0.993609	scMINER	0.986909	0.994129	scMINER
40801	1670	GENIE3	Tpex		40801	1.00421	GENIE3	Tpex		0.983001	0.98893	scMINER	0.980777	0.98578	scMINER	0.985535	0.993609	scMINER	0.986896	0.994129	scMINER
40901	1679	GENIE3	Tpex		40901	1.00599	GENIE3	Tpex		0.982984	0.98893	scMINER	0.980758	0.98578	scMINER	0.98552	0.993609	scMINER	0.986883	0.994129	scMINER
41001	1684	GENIE3	Tpex		41001	1.00778	GENIE3	Tpex		0.982967	0.98893	scMINER	0.980738	0.98578	scMINER	0.985505	0.993609	scMINER	0.986869	0.994129	scMINER
41101	1692	GENIE3	Tpex		41101	1.01075	GENIE3	Tpex		0.98295	0.98893	scMINER	0.980719	0.98578	scMINER	0.98549	0.993609	scMINER	0.986856	0.994129	scMINER
41201	1697	GENIE3	Tpex		41201	1.01132	GENIE3	Tpex		0.982932	0.98893	scMINER	0.980699	0.98578	scMINER	0.985475	0.993609	scMINER	0.986856	0.993975	scMINER
41301	1706	GENIE3	Tpex		41301	1.01487	GENIE3	Tpex		0.982915	0.98893	scMINER	0.98068	0.98578	scMINER	0.98546	0.993609	scMINER	0.986842	0.993975	scMINER
41401	1712	GENIE3	Tpex		41401	1.01602	GENIE3	Tpex		0.982898	0.98893	scMINER	0.98066	0.98578	scMINER	0.985445	0.993609	scMINER	0.986829	0.993975	scMINER
41501	1719	GENIE3	Tpex		41501	1.01897	GENIE3	Tpex		0.98288	0.98893	scMINER	0.980641	0.98578	scMINER	0.98543	0.993609	scMINER	0.986816	0.993975	scMINER
41601	1729	GENIE3	Tpex		41601	1.02308	GENIE3	Tpex		0.982863	0.98893	scMINER	0.980622	0.98578	scMINER	0.985415	0.993609	scMINER	0.986802	0.993975	scMINER
41701	1736	GENIE3	Tpex		41701	1.02358	GENIE3	Tpex		0.982846	0.98893	scMINER	0.980602	0.98578	scMINER	0.9854	0.993609	scMINER	0.986789	0.993975	scMINER
41801	1739	GENIE3	Tpex		41801	1.02294	GENIE3	Tpex		0.982829	0.98893	scMINER	0.980583	0.98578	scMINER	0.9854	0.993481	scMINER	0.986776	0.993975	scMINER
41901	1746	GENIE3	Tpex		41901	1.02345	GENIE3	Tpex		0.982811	0.98893	scMINER	0.980563	0.98578	scMINER	0.985385	0.993481	scMINER	0.986776	0.99382	scMINER
42001	1752	GENIE3	Tpex		42001	1.02576	GENIE3	Tpex		0.982794	0.98893	scMINER	0.980544	0.98578	scMINER	0.98537	0.993481	scMINER	0.986762	0.99382	scMINER
42101	1757	GENIE3	Tpex		42101	1.02629	GENIE3	Tpex		0.982777	0.98893	scMINER	0.980524	0.98578	scMINER	0.985355	0.993481	scMINER	0.986749	0.99382	scMINER
42201	1763	GENIE3	Tpex		42201	1.02859	GENIE3	Tpex		0.98276	0.98893	scMINER	0.980505	0.98578	scMINER	0.98534	0.993481	scMINER	0.986735	0.99382	scMINER
42301	1775	GENIE3	Tpex		42301	1.03258	GENIE3	Tpex		0.982742	0.98893	scMINER	0.980486	0.98578	scMINER	0.985325	0.993481	scMINER	0.986722	0.99382	scMINER
42401	1780	GENIE3	Tpex		42401	1.03308	GENIE3	Tpex		0.982725	0.98893	scMINER	0.980466	0.98578	scMINER	0.98531	0.993481	scMINER	0.986709	0.99382	scMINER
42501	1788	GENIE3	Tpex		42501	1.03592	GENIE3	Tpex		0.982708	0.98893	scMINER	0.980447	0.98578	scMINER	0.985295	0.993481	scMINER	0.986695	0.99382	scMINER
42601	1793	GENIE3	Tpex		42601	1.03522	GENIE3	Tpex		0.98269	0.98893	scMINER	0.980427	0.98578	scMINER	0.98528	0.993481	scMINER	0.986682	0.99382	scMINER
42701	1798	GENIE3	Tpex		42701	1.03631	GENIE3	Tpex		0.982673	0.98893	scMINER	0.980408	0.98578	scMINER	0.98528	0.993353	scMINER	0.986668	0.99382	scMINER
42801	1803	GENIE3	Tpex		42801	1.03561	GENIE3	Tpex		0.982656	0.98893	scMINER	0.980388	0.98578	scMINER	0.985265	0.993353	scMINER	0.986655	0.99382	scMINER
42901	1808	GENIE3	Tpex		42901	1.03551	GENIE3	Tpex		0.982639	0.98893	scMINER	0.980369	0.98578	scMINER	0.98525	0.993353	scMINER	0.986642	0.99382	scMINER
43001	1817	GENIE3	Tpex		43001	1.03829	GENIE3	Tpex		0.982621	0.98893	scMINER	0.980349	0.98578	scMINER	0.985235	0.993353	scMINER	0.986628	0.99382	scMINER
43101	1826	GENIE3	Tpex		43101	1.04224	GENIE3	Tpex		0.982604	0.98893	scMINER	0.98033	0.98578	scMINER	0.98522	0.993353	scMINER	0.986615	0.99382	scMINER
43201	1828	GENIE3	Tpex		43201	1.03982	GENIE3	Tpex		0.982587	0.98893	scMINER	0.980311	0.98578	scMINER	0.985205	0.993353	scMINER	0.986602	0.99382	scMINER
43301	1831	GENIE3	Tpex		43301	1.03916	GENIE3	Tpex		0.982569	0.98893	scMINER	0.980291	0.98578	scMINER	0.985191	0.993353	scMINER	0.986588	0.99382	scMINER
43401	1841	GENIE3	Tpex		43401	1.04188	GENIE3	Tpex		0.982552	0.98893	scMINER	0.980272	0.98578	scMINER	0.985176	0.993353	scMINER	0.986575	0.99382	scMINER
43501	1844	GENIE3	Tpex		43501	1.03887	GENIE3	Tpex		0.982535	0.98893	scMINER	0.980252	0.98578	scMINER	0.985161	0.993353	scMINER	0.986561	0.99382	scMINER
43601	1851	GENIE3	Tpex		43601	1.04223	GENIE3	Tpex		0.982518	0.98893	scMINER	0.980233	0.98578	scMINER	0.985146	0.993353	scMINER	0.986548	0.99382	scMINER
43701	1856	GENIE3	Tpex		43701	1.04094	GENIE3	Tpex		0.9825	0.98893	scMINER	0.980213	0.98578	scMINER	0.985131	0.993353	scMINER	0.986535	0.99382	scMINER
43801	1866	GENIE3	Tpex		43801	1.04421	GENIE3	Tpex		0.982483	0.98893	scMINER	0.980194	0.98578	scMINER	0.985116	0.993353	scMINER	0.986521	0.99382	scMINER
43901	1874	GENIE3	Tpex		43901	1.04634	GENIE3	Tpex		0.982466	0.98893	scMINER	0.980175	0.98578	scMINER	0.985101	0.993353	scMINER	0.986508	0.99382	scMINER
44001	1883	GENIE3	Tpex		44001	1.04903	GENIE3	Tpex		0.982449	0.98893	scMINER	0.980155	0.98578	scMINER	0.985086	0.993353	scMINER	0.986508	0.993666	scMINER
44101	1891	GENIE3	Tpex		44101	1.04997	GENIE3	Tpex		0.982431	0.98893	scMINER	0.980136	0.98578	scMINER	0.985071	0.993353	scMINER	0.986494	0.993666	scMINER
44201	1898	GENIE3	Tpex		44201	1.05269	GENIE3	Tpex		0.982414	0.98893	scMINER	0.980116	0.98578	scMINER	0.985056	0.993353	scMINER	0.986481	0.993666	scMINER
44301	1906	GENIE3	Tpex		44301	1.05596	GENIE3	Tpex		0.982397	0.98893	scMINER	0.980097	0.98578	scMINER	0.985041	0.993353	scMINER	0.986468	0.993666	scMINER
44401	1914	GENIE3	Tpex		44401	1.05746	GENIE3	Tpex		0.982379	0.98893	scMINER	0.980077	0.98578	scMINER	0.985026	0.993353	scMINER	0.986454	0.993666	scMINER
44501	1924	GENIE3	Tpex		44501	1.06064	GENIE3	Tpex		0.982362	0.98893	scMINER	0.980058	0.98578	scMINER	0.985026	0.993225	scMINER	0.986441	0.993666	scMINER
44601	1929	GENIE3	Tpex		44601	1.06106	GENIE3	Tpex		0.982345	0.98893	scMINER	0.980038	0.98578	scMINER	0.985011	0.993225	scMINER	0.986428	0.993666	scMINER
44701	1938	GENIE3	Tpex		44701	1.06425	GENIE3	Tpex		0.982328	0.98893	scMINER	0.980019	0.98578	scMINER	0.984996	0.993225	scMINER	0.986428	0.993512	scMINER
44801	1944	GENIE3	Tpex		44801	1.06637	GENIE3	Tpex		0.98231	0.98893	scMINER	0.98	0.98578	scMINER	0.984996	0.993097	scMINER	0.986414	0.993512	scMINER
44901	1947	GENIE3	Tpex		44901	1.06802	GENIE3	Tpex		0.982293	0.98893	scMINER	0.97998	0.98578	scMINER	0.984981	0.993097	scMINER	0.986401	0.993512	scMINER
45001	1956	GENIE3	Tpex		45001	1.07237	GENIE3	Tpex		0.982276	0.98893	scMINER	0.979961	0.98578	scMINER	0.984966	0.993097	scMINER	0.986387	0.993512	scMINER
45101	1966	GENIE3	Tpex		45101	1.07314	GENIE3	Tpex		0.982259	0.98893	scMINER	0.979941	0.98578	scMINER	0.984951	0.993097	scMINER	0.986374	0.993512	scMINER
45201	1971	GENIE3	Tpex		45201	1.07295	GENIE3	Tpex		0.982241	0.98893	scMINER	0.979922	0.98578	scMINER	0.984936	0.993097	scMINER	0.986361	0.993512	scMINER
45301	1979	GENIE3	Tpex		45301	1.07496	GENIE3	Tpex		0.982224	0.98893	scMINER	0.979902	0.98578	scMINER	0.984921	0.993097	scMINER	0.986361	0.993357	scMINER
45401	1989	GENIE3	Tpex		45401	1.07746	GENIE3	Tpex		0.982207	0.98893	scMINER	0.979883	0.98578	scMINER	0.984906	0.993097	scMINER	0.986347	0.993357	scMINER
45501	1996	GENIE3	Tpex		45501	1.08067	GENIE3	Tpex		0.982189	0.98893	scMINER	0.979864	0.98578	scMINER	0.984906	0.992969	scMINER	0.986334	0.993357	scMINER
45601	1999	GENIE3	Tpex		45601	1.07996	GENIE3	Tpex		0.982172	0.98893	scMINER	0.979844	0.98578	scMINER	0.984891	0.992969	scMINER	0.98632	0.993357	scMINER
45701	2005	GENIE3	Tpex		45701	1.08086	GENIE3	Tpex		0.982155	0.98893	scMINER	0.979825	0.98578	scMINER	0.984876	0.992969	scMINER	0.986307	0.993357	scMINER
45801	2007	GENIE3	Tpex		45801	1.08194	GENIE3	Tpex		0.982138	0.98893	scMINER	0.979825	0.985272	scMINER	0.984861	0.992969	scMINER	0.986294	0.993357	scMINER
45901	2017	GENIE3	Tpex		45901	1.08499	GENIE3	Tpex		0.98212	0.98893	scMINER	0.979805	0.985272	scMINER	0.984846	0.992969	scMINER	0.98628	0.993357	scMINER
46001	2022	GENIE3	Tpex		46001	1.08651	GENIE3	Tpex		0.982103	0.98893	scMINER	0.979786	0.985272	scMINER	0.984831	0.992969	scMINER	0.986267	0.993357	scMINER
46101	2027	GENIE3	Tpex		46101	1.08803	GENIE3	Tpex		0.982086	0.98893	scMINER	0.979766	0.985272	scMINER	0.984817	0.992969	scMINER	0.986254	0.993357	scMINER
46201	2031	GENIE3	Tpex		46201	1.08901	GENIE3	Tpex		0.982069	0.98893	scMINER	0.979747	0.985272	scMINER	0.984802	0.992969	scMINER	0.98624	0.993357	scMINER
46301	2041	GENIE3	Tpex		46301	1.09028	GENIE3	Tpex		0.982051	0.98893	scMINER	0.979727	0.985272	scMINER	0.984802	0.992842	scMINER	0.986227	0.993357	scMINER
46401	2048	GENIE3	Tpex		46401	1.09227	GENIE3	Tpex		0.982034	0.98893	scMINER	0.979708	0.985272	scMINER	0.984787	0.992842	scMINER	0.986213	0.993357	scMINER
46501	2057	GENIE3	Tpex		46501	1.09415	GENIE3	Tpex		0.982017	0.98893	scMINER	0.979689	0.985272	scMINER	0.984772	0.992842	scMINER	0.9862	0.993357	scMINER
46601	2062	GENIE3	Tpex		46601	1.0939	GENIE3	Tpex		0.981999	0.98893	scMINER	0.979669	0.985272	scMINER	0.984757	0.992842	scMINER	0.986187	0.993357	scMINER
46701	2068	GENIE3	Tpex		46701	1.09418	GENIE3	Tpex		0.981982	0.98893	scMINER	0.97965	0.985272	scMINER	0.984742	0.992842	scMINER	0.986173	0.993357	scMINER
46801	2071	GENIE3	Tpex		46801	1.09461	GENIE3	Tpex		0.981965	0.98893	scMINER	0.97963	0.985272	scMINER	0.984727	0.992842	scMINER	0.98616	0.993357	scMINER
46901	2077	GENIE3	Tpex		46901	1.09431	GENIE3	Tpex		0.981948	0.98893	scMINER	0.979611	0.985272	scMINER	0.984712	0.992842	scMINER	0.986146	0.993357	scMINER
47001	2086	GENIE3	Tpex		47001	1.09559	GENIE3	Tpex		0.98193	0.98893	scMINER	0.979591	0.985272	scMINER	0.984697	0.992842	scMINER	0.986133	0.993357	scMINER
47101	2088	GENIE3	Tpex		47101	1.09434	GENIE3	Tpex		0.981913	0.98893	scMINER	0.979572	0.985272	scMINER	0.984682	0.992842	scMINER	0.98612	0.993357	scMINER
47201	2092	GENIE3	Tpex		47201	1.09529	GENIE3	Tpex		0.981896	0.98893	scMINER	0.979553	0.985272	scMINER	0.984667	0.992842	scMINER	0.986106	0.993357	scMINER
47301	2098	GENIE3	Tpex		47301	1.09613	GENIE3	Tpex		0.981878	0.98893	scMINER	0.979533	0.985272	scMINER	0.984652	0.992842	scMINER	0.986093	0.993357	scMINER
47401	2103	GENIE3	Tpex		47401	1.09817	GENIE3	Tpex		0.981861	0.98893	scMINER	0.979514	0.985272	scMINER	0.984637	0.992842	scMINER	0.98608	0.993357	scMINER
47501	2111	GENIE3	Tpex		47501	1.1012	GENIE3	Tpex		0.981844	0.98893	scMINER	0.979494	0.985272	scMINER	0.984622	0.992842	scMINER	0.986066	0.993357	scMINER
47601	2115	GENIE3	Tpex		47601	1.10156	GENIE3	Tpex		0.981827	0.98893	scMINER	0.979475	0.985272	scMINER	0.984607	0.992842	scMINER	0.986053	0.993357	scMINER
47701	2126	GENIE3	Tpex		47701	1.10327	GENIE3	Tpex		0.981809	0.98893	scMINER	0.979455	0.985272	scMINER	0.984592	0.992842	scMINER	0.986039	0.993357	scMINER
47801	2134	GENIE3	Tpex		47801	1.10398	GENIE3	Tpex		0.981792	0.98893	scMINER	0.979436	0.985272	scMINER	0.984577	0.992842	scMINER	0.986026	0.993357	scMINER
47901	2142	GENIE3	Tpex		47901	1.10583	GENIE3	Tpex		0.981775	0.98893	scMINER	0.979417	0.985272	scMINER	0.984562	0.992842	scMINER	0.986013	0.993357	scMINER
48001	2154	GENIE3	Tpex		48001	1.10974	GENIE3	Tpex		0.981758	0.98893	scMINER	0.979397	0.985272	scMINER	0.984547	0.992842	scMINER	0.985999	0.993357	scMINER
48101	2162	GENIE3	Tpex		48101	1.11271	GENIE3	Tpex		0.98174	0.98893	scMINER	0.979378	0.985272	scMINER	0.984532	0.992842	scMINER	0.985986	0.993357	scMINER
48201	2170	GENIE3	Tpex		48201	1.11454	GENIE3	Tpex		0.981723	0.98893	scMINER	0.979378	0.984764	scMINER	0.984517	0.992842	scMINER	0.985972	0.993357	scMINER
48301	2174	GENIE3	Tpex		48301	1.11316	GENIE3	Tpex		0.981706	0.98893	scMINER	0.979358	0.984764	scMINER	0.984517	0.992714	scMINER	0.985959	0.993357	scMINER
48401	2179	GENIE3	Tpex		48401	1.11458	GENIE3	Tpex		0.981688	0.98893	scMINER	0.979358	0.984256	scMINER	0.984502	0.992714	scMINER	0.985946	0.993357	scMINER
48501	2184	GENIE3	Tpex		48501	1.11485	GENIE3	Tpex		0.981671	0.98893	scMINER	0.979339	0.984256	scMINER	0.984487	0.992714	scMINER	0.985932	0.993357	scMINER
48601	2190	GENIE3	Tpex		48601	1.11507	GENIE3	Tpex		0.981654	0.98893	scMINER	0.979319	0.984256	scMINER	0.984472	0.992714	scMINER	0.985919	0.993357	scMINER
48701	2199	GENIE3	Tpex		48701	1.11851	GENIE3	Tpex		0.981637	0.98893	scMINER	0.9793	0.984256	scMINER	0.984458	0.992714	scMINER	0.985906	0.993357	scMINER
48801	2205	GENIE3	Tpex		48801	1.121	GENIE3	Tpex		0.981619	0.98893	scMINER	0.97928	0.984256	scMINER	0.984443	0.992714	scMINER	0.985892	0.993357	scMINER
48901	2213	GENIE3	Tpex		48901	1.12221	GENIE3	Tpex		0.981602	0.98893	scMINER	0.979261	0.984256	scMINER	0.984428	0.992714	scMINER	0.985879	0.993357	scMINER
49001	2218	GENIE3	Tpex		49001	1.12133	GENIE3	Tpex		0.981585	0.98893	scMINER	0.979242	0.984256	scMINER	0.984428	0.992586	scMINER	0.985865	0.993357	scMINER
49101	2223	GENIE3	Tpex		49101	1.12046	GENIE3	Tpex		0.981568	0.98893	scMINER	0.979222	0.984256	scMINER	0.984413	0.992586	scMINER	0.985852	0.993357	scMINER
49201	2231	GENIE3	Tpex		49201	1.12336	GENIE3	Tpex		0.98155	0.98893	scMINER	0.979203	0.984256	scMINER	0.984398	0.992586	scMINER	0.985839	0.993357	scMINER
49301	2237	GENIE3	Tpex		49301	1.12469	GENIE3	Tpex		0.981533	0.98893	scMINER	0.979183	0.984256	scMINER	0.984383	0.992586	scMINER	0.985825	0.993357	scMINER
49401	2248	GENIE3	Tpex		49401	1.12682	GENIE3	Tpex		0.981516	0.98893	scMINER	0.979164	0.984256	scMINER	0.984368	0.992586	scMINER	0.985812	0.993357	scMINER
49501	2255	GENIE3	Tpex		49501	1.12806	GENIE3	Tpex		0.981498	0.98893	scMINER	0.979144	0.984256	scMINER	0.984353	0.992586	scMINER	0.985798	0.993357	scMINER
49601	2266	GENIE3	Tpex		49601	1.13017	GENIE3	Tpex		0.981481	0.98893	scMINER	0.979125	0.984256	scMINER	0.984338	0.992586	scMINER	0.985785	0.993357	scMINER
49701	2271	GENIE3	Tpex		49701	1.13041	GENIE3	Tpex		0.981464	0.98893	scMINER	0.979106	0.984256	scMINER	0.984338	0.992458	scMINER	0.985772	0.993357	scMINER
49801	2276	GENIE3	Tpex		49801	1.13178	GENIE3	Tpex		0.981447	0.98893	scMINER	0.979086	0.984256	scMINER	0.984323	0.992458	scMINER	0.985758	0.993357	scMINER
49901	2283	GENIE3	Tpex		49901	1.133	GENIE3	Tpex		0.981429	0.98893	scMINER	0.979067	0.984256	scMINER	0.984308	0.992458	scMINER	0.985745	0.993357	scMINER
50001	2290	GENIE3	Tpex		50001	1.13422	GENIE3	Tpex		0.981412	0.98893	scMINER	0.979047	0.984256	scMINER	0.984293	0.992458	scMINER	0.985731	0.993357	scMINER
50101	2294	GENIE3	Tpex		50101	1.13172	GENIE3	Tpex		0.981395	0.98893	scMINER	0.979028	0.984256	scMINER	0.984278	0.992458	scMINER	0.985718	0.993357	scMINER
50201	2298	GENIE3	Tpex		50201	1.13091	GENIE3	Tpex		0.981378	0.98893	scMINER	0.979028	0.983748	scMINER	0.984263	0.992458	scMINER	0.985705	0.993357	scMINER
50301	2308	GENIE3	Tpex		50301	1.13415	GENIE3	Tpex		0.98136	0.98893	scMINER	0.979008	0.983748	scMINER	0.984248	0.992458	scMINER	0.985691	0.993357	scMINER
50401	2313	GENIE3	Tpex		50401	1.13438	GENIE3	Tpex		0.981343	0.98893	scMINER	0.978989	0.983748	scMINER	0.984233	0.992458	scMINER	0.985678	0.993357	scMINER
50501	2315	GENIE3	Tpex		50501	1.13425	GENIE3	Tpex		0.981326	0.98893	scMINER	0.978969	0.983748	scMINER	0.984218	0.992458	scMINER	0.985665	0.993357	scMINER
50601	2321	GENIE3	Tpex		50601	1.13552	GENIE3	Tpex		0.981308	0.98893	scMINER	0.97895	0.983748	scMINER	0.984203	0.992458	scMINER	0.985651	0.993357	scMINER
50701	2327	GENIE3	Tpex		50701	1.13568	GENIE3	Tpex		0.981291	0.98893	scMINER	0.978931	0.983748	scMINER	0.984188	0.992458	scMINER	0.985638	0.993357	scMINER
50801	2332	GENIE3	Tpex		50801	1.13701	GENIE3	Tpex		0.981274	0.98893	scMINER	0.978911	0.983748	scMINER	0.984173	0.992458	scMINER	0.985624	0.993357	scMINER
50901	2335	GENIE3	Tpex		50901	1.13625	GENIE3	Tpex		0.981257	0.98893	scMINER	0.978892	0.983748	scMINER	0.984158	0.992458	scMINER	0.985611	0.993357	scMINER
51001	2340	GENIE3	Tpex		51001	1.13758	GENIE3	Tpex		0.981239	0.98893	scMINER	0.978872	0.983748	scMINER	0.984143	0.992458	scMINER	0.985598	0.993357	scMINER
51101	2344	GENIE3	Tpex		51101	1.13842	GENIE3	Tpex		0.981222	0.98893	scMINER	0.978853	0.983748	scMINER	0.984128	0.992458	scMINER	0.985584	0.993357	scMINER
51201	2358	GENIE3	Tpex		51201	1.1441	GENIE3	Tpex		0.981205	0.98893	scMINER	0.978833	0.983748	scMINER	0.984113	0.992458	scMINER	0.985571	0.993357	scMINER
51301	2367	GENIE3	Tpex		51301	1.1468	GENIE3	Tpex		0.981187	0.98893	scMINER	0.978814	0.983748	scMINER	0.984098	0.992458	scMINER	0.985557	0.993357	scMINER
51401	2373	GENIE3	Tpex		51401	1.14638	GENIE3	Tpex		0.98117	0.98893	scMINER	0.978795	0.983748	scMINER	0.984084	0.992458	scMINER	0.985544	0.993357	scMINER
51501	2382	GENIE3	Tpex		51501	1.14629	GENIE3	Tpex		0.981153	0.98893	scMINER	0.978775	0.983748	scMINER	0.984069	0.992458	scMINER	0.985531	0.993357	scMINER
51601	2393	GENIE3	Tpex		51601	1.14938	GENIE3	Tpex		0.981136	0.98893	scMINER	0.978756	0.983748	scMINER	0.984054	0.992458	scMINER	0.985517	0.993357	scMINER
51701	2398	GENIE3	Tpex		51701	1.14957	GENIE3	Tpex		0.981118	0.98893	scMINER	0.978736	0.983748	scMINER	0.984039	0.992458	scMINER	0.985504	0.993357	scMINER
51801	2407	GENIE3	Tpex		51801	1.15112	GENIE3	Tpex		0.981101	0.98893	scMINER	0.978717	0.983748	scMINER	0.984024	0.992458	scMINER	0.985491	0.993357	scMINER
51901	2413	GENIE3	Tpex		51901	1.15344	GENIE3	Tpex		0.981084	0.98893	scMINER	0.978697	0.983748	scMINER	0.984009	0.992458	scMINER	0.985477	0.993357	scMINER
52001	2420	GENIE3	Tpex		52001	1.15458	GENIE3	Tpex		0.981067	0.98893	scMINER	0.978678	0.983748	scMINER	0.983994	0.992458	scMINER	0.985464	0.993357	scMINER
52101	2427	GENIE3	Tpex		52101	1.15461	GENIE3	Tpex		0.981049	0.98893	scMINER	0.978658	0.983748	scMINER	0.983979	0.992458	scMINER	0.98545	0.993357	scMINER
52201	2432	GENIE3	Tpex		52201	1.15534	GENIE3	Tpex		0.981032	0.98893	scMINER	0.978639	0.983748	scMINER	0.983964	0.992458	scMINER	0.985437	0.993357	scMINER
52301	2437	GENIE3	Tpex		52301	1.15607	GENIE3	Tpex		0.981015	0.98893	scMINER	0.97862	0.983748	scMINER	0.983949	0.992458	scMINER	0.985424	0.993357	scMINER
52401	2441	GENIE3	Tpex		52401	1.15468	GENIE3	Tpex		0.980997	0.98893	scMINER	0.9786	0.983748	scMINER	0.983934	0.992458	scMINER	0.98541	0.993357	scMINER
52501	2451	GENIE3	Tpex		52501	1.15777	GENIE3	Tpex		0.98098	0.98893	scMINER	0.978581	0.983748	scMINER	0.983919	0.992458	scMINER	0.985397	0.993357	scMINER
52601	2456	GENIE3	Tpex		52601	1.15904	GENIE3	Tpex		0.980963	0.98893	scMINER	0.978561	0.983748	scMINER	0.983904	0.992458	scMINER	0.985383	0.993357	scMINER
52701	2462	GENIE3	Tpex		52701	1.15913	GENIE3	Tpex		0.980946	0.98893	scMINER	0.978542	0.983748	scMINER	0.983889	0.992458	scMINER	0.98537	0.993357	scMINER
52801	2468	GENIE3	Tpex		52801	1.16032	GENIE3	Tpex		0.980928	0.98893	scMINER	0.978522	0.983748	scMINER	0.983874	0.992458	scMINER	0.985357	0.993357	scMINER
52901	2473	GENIE3	Tpex		52901	1.1594	GENIE3	Tpex		0.980911	0.98893	scMINER	0.978503	0.983748	scMINER	0.983859	0.992458	scMINER	0.985343	0.993357	scMINER
53001	2478	GENIE3	Tpex		53001	1.16066	GENIE3	Tpex		0.980894	0.98893	scMINER	0.978484	0.983748	scMINER	0.983844	0.992458	scMINER	0.98533	0.993357	scMINER
53101	2483	GENIE3	Tpex		53101	1.16191	GENIE3	Tpex		0.980877	0.98893	scMINER	0.978464	0.983748	scMINER	0.983829	0.992458	scMINER	0.98533	0.993203	scMINER
53201	2491	GENIE3	Tpex		53201	1.16402	GENIE3	Tpex		0.980859	0.98893	scMINER	0.978445	0.983748	scMINER	0.983814	0.992458	scMINER	0.985317	0.993203	scMINER
53301	2502	GENIE3	Tpex		53301	1.16643	GENIE3	Tpex		0.980842	0.98893	scMINER	0.978425	0.983748	scMINER	0.983799	0.992458	scMINER	0.985303	0.993203	scMINER
53401	2515	GENIE3	Tpex		53401	1.17086	GENIE3	Tpex		0.980825	0.98893	scMINER	0.978406	0.983748	scMINER	0.983784	0.992458	scMINER	0.98529	0.993203	scMINER
53501	2525	GENIE3	Tpex		53501	1.17387	GENIE3	Tpex		0.980807	0.98893	scMINER	0.978386	0.983748	scMINER	0.983769	0.992458	scMINER	0.985276	0.993203	scMINER
53601	2531	GENIE3	Tpex		53601	1.17393	GENIE3	Tpex		0.98079	0.98893	scMINER	0.978367	0.983748	scMINER	0.983754	0.992458	scMINER	0.985263	0.993203	scMINER
53701	2539	GENIE3	Tpex		53701	1.17655	GENIE3	Tpex		0.980773	0.98893	scMINER	0.978347	0.983748	scMINER	0.983739	0.992458	scMINER	0.98525	0.993203	scMINER
53801	2549	GENIE3	Tpex		53801	1.17955	GENIE3	Tpex		0.980756	0.98893	scMINER	0.978328	0.983748	scMINER	0.983725	0.992458	scMINER	0.985236	0.993203	scMINER
53901	2556	GENIE3	Tpex		53901	1.17951	GENIE3	Tpex		0.980738	0.98893	scMINER	0.978309	0.983748	scMINER	0.98371	0.992458	scMINER	0.985223	0.993203	scMINER
54001	2562	GENIE3	Tpex		54001	1.1801	GENIE3	Tpex		0.980721	0.98893	scMINER	0.978289	0.983748	scMINER	0.983695	0.992458	scMINER	0.985209	0.993203	scMINER
54101	2572	GENIE3	Tpex		54101	1.18307	GENIE3	Tpex		0.980704	0.98893	scMINER	0.97827	0.983748	scMINER	0.98368	0.992458	scMINER	0.985196	0.993203	scMINER
54201	2582	GENIE3	Tpex		54201	1.18549	GENIE3	Tpex		0.980687	0.98893	scMINER	0.97825	0.983748	scMINER	0.983665	0.992458	scMINER	0.985183	0.993203	scMINER
54301	2589	GENIE3	Tpex		54301	1.18544	GENIE3	Tpex		0.980669	0.98893	scMINER	0.978231	0.983748	scMINER	0.98365	0.992458	scMINER	0.985169	0.993203	scMINER
54401	2591	GENIE3	Tpex		54401	1.18527	GENIE3	Tpex		0.980652	0.98893	scMINER	0.978211	0.983748	scMINER	0.983635	0.992458	scMINER	0.985156	0.993203	scMINER
54501	2600	GENIE3	Tpex		54501	1.18613	GENIE3	Tpex		0.980635	0.98893	scMINER	0.978192	0.983748	scMINER	0.98362	0.992458	scMINER	0.985143	0.993203	scMINER
54601	2604	GENIE3	Tpex		54601	1.18741	GENIE3	Tpex		0.980617	0.98893	scMINER	0.978173	0.983748	scMINER	0.983605	0.992458	scMINER	0.985129	0.993203	scMINER
54701	2610	GENIE3	Tpex		54701	1.18475	GENIE3	Tpex		0.9806	0.98893	scMINER	0.978153	0.983748	scMINER	0.98359	0.992458	scMINER	0.985116	0.993203	scMINER
54801	2617	GENIE3	Tpex		54801	1.18577	GENIE3	Tpex		0.980583	0.98893	scMINER	0.978134	0.983748	scMINER	0.983575	0.992458	scMINER	0.985102	0.993203	scMINER
54901	2625	GENIE3	Tpex		54901	1.18617	GENIE3	Tpex		0.980566	0.98893	scMINER	0.978114	0.983748	scMINER	0.98356	0.992458	scMINER	0.985089	0.993203	scMINER
55001	2631	GENIE3	Tpex		55001	1.18727	GENIE3	Tpex		0.980548	0.98893	scMINER	0.978095	0.983748	scMINER	0.983545	0.992458	scMINER	0.985076	0.993203	scMINER
55101	2638	GENIE3	Tpex		55101	1.18775	GENIE3	Tpex		0.980531	0.98893	scMINER	0.978075	0.983748	scMINER	0.98353	0.992458	scMINER	0.985062	0.993203	scMINER
55201	2647	GENIE3	Tpex		55201	1.18806	GENIE3	Tpex		0.980514	0.98893	scMINER	0.978056	0.983748	scMINER	0.983515	0.992458	scMINER	0.985049	0.993203	scMINER
55301	2654	GENIE3	Tpex		55301	1.1896	GENIE3	Tpex		0.980496	0.98893	scMINER	0.978037	0.983748	scMINER	0.9835	0.992458	scMINER	0.985035	0.993203	scMINER
55401	2660	GENIE3	Tpex		55401	1.19122	GENIE3	Tpex		0.980479	0.98893	scMINER	0.978017	0.983748	scMINER	0.983485	0.992458	scMINER	0.985022	0.993203	scMINER
55501	2663	GENIE3	Tpex		55501	1.19097	GENIE3	Tpex		0.980462	0.98893	scMINER	0.977998	0.983748	scMINER	0.98347	0.992458	scMINER	0.985009	0.993203	scMINER
55601	2671	GENIE3	Tpex		55601	1.19294	GENIE3	Tpex		0.980445	0.98893	scMINER	0.977978	0.983748	scMINER	0.983455	0.992458	scMINER	0.985009	0.993048	scMINER
55701	2681	GENIE3	Tpex		55701	1.19634	GENIE3	Tpex		0.980427	0.98893	scMINER	0.977959	0.983748	scMINER	0.98344	0.992458	scMINER	0.984995	0.993048	scMINER
55801	2686	GENIE3	Tpex		55801	1.19537	GENIE3	Tpex		0.98041	0.98893	scMINER	0.977939	0.983748	scMINER	0.983425	0.992458	scMINER	0.984982	0.993048	scMINER
55901	2694	GENIE3	Tpex		55901	1.19627	GENIE3	Tpex		0.980393	0.98893	scMINER	0.97792	0.983748	scMINER	0.98341	0.992458	scMINER	0.984969	0.993048	scMINER
56001	2699	GENIE3	Tpex		56001	1.19637	GENIE3	Tpex		0.980376	0.98893	scMINER	0.9779	0.983748	scMINER	0.983395	0.992458	scMINER	0.984955	0.993048	scMINER
56101	2709	GENIE3	Tpex		56101	1.20027	GENIE3	Tpex		0.980358	0.98893	scMINER	0.977881	0.983748	scMINER	0.98338	0.992458	scMINER	0.984942	0.993048	scMINER
56201	2715	GENIE3	Tpex		56201	1.1992	GENIE3	Tpex		0.980341	0.98893	scMINER	0.977862	0.983748	scMINER	0.983365	0.992458	scMINER	0.984928	0.993048	scMINER
56301	2728	GENIE3	Tpex		56301	1.20282	GENIE3	Tpex		0.980324	0.98893	scMINER	0.977842	0.983748	scMINER	0.983351	0.992458	scMINER	0.984915	0.993048	scMINER
56401	2735	GENIE3	Tpex		56401	1.20432	GENIE3	Tpex		0.980306	0.98893	scMINER	0.977823	0.983748	scMINER	0.983336	0.992458	scMINER	0.984915	0.992894	scMINER
56501	2743	GENIE3	Tpex		56501	1.20731	GENIE3	Tpex		0.980289	0.98893	scMINER	0.977803	0.983748	scMINER	0.983321	0.992458	scMINER	0.984902	0.992894	scMINER
56601	2754	GENIE3	Tpex		56601	1.21108	GENIE3	Tpex		0.980272	0.98893	scMINER	0.977784	0.983748	scMINER	0.983306	0.992458	scMINER	0.984888	0.992894	scMINER
56701	2758	GENIE3	Tpex		56701	1.21018	GENIE3	Tpex		0.980255	0.98893	scMINER	0.977764	0.983748	scMINER	0.983291	0.992458	scMINER	0.984875	0.992894	scMINER
56801	2760	GENIE3	Tpex		56801	1.20947	GENIE3	Tpex		0.980237	0.98893	scMINER	0.977745	0.983748	scMINER	0.983276	0.992458	scMINER	0.984861	0.992894	scMINER
56901	2766	GENIE3	Tpex		56901	1.21209	GENIE3	Tpex		0.98022	0.98893	scMINER	0.977726	0.983748	scMINER	0.983261	0.992458	scMINER	0.984848	0.992894	scMINER
57001	2775	GENIE3	Tpex		57001	1.21338	GENIE3	Tpex		0.980203	0.98893	scMINER	0.977706	0.983748	scMINER	0.983246	0.992458	scMINER	0.984835	0.992894	scMINER
57101	2781	GENIE3	Tpex		57101	1.21441	GENIE3	Tpex		0.980186	0.98893	scMINER	0.977687	0.983748	scMINER	0.983231	0.992458	scMINER	0.984821	0.992894	scMINER
57201	2786	GENIE3	Tpex		57201	1.21447	GENIE3	Tpex		0.980168	0.98893	scMINER	0.977667	0.983748	scMINER	0.983216	0.992458	scMINER	0.984808	0.992894	scMINER
57301	2793	GENIE3	Tpex		57301	1.21435	GENIE3	Tpex		0.980151	0.98893	scMINER	0.977648	0.983748	scMINER	0.983201	0.992458	scMINER	0.984795	0.992894	scMINER
57401	2804	GENIE3	Tpex		57401	1.2186	GENIE3	Tpex		0.980134	0.98893	scMINER	0.977628	0.983748	scMINER	0.983186	0.992458	scMINER	0.984781	0.992894	scMINER
57501	2813	GENIE3	Tpex		57501	1.22092	GENIE3	Tpex		0.980116	0.98893	scMINER	0.977609	0.983748	scMINER	0.983171	0.992458	scMINER	0.984768	0.992894	scMINER
57601	2821	GENIE3	Tpex		57601	1.22333	GENIE3	Tpex		0.980099	0.98893	scMINER	0.977589	0.983748	scMINER	0.983156	0.992458	scMINER	0.984754	0.992894	scMINER
57701	2826	GENIE3	Tpex		57701	1.22444	GENIE3	Tpex		0.980082	0.98893	scMINER	0.97757	0.983748	scMINER	0.983141	0.992458	scMINER	0.984741	0.992894	scMINER
57801	2831	GENIE3	Tpex		57801	1.22501	GENIE3	Tpex		0.980065	0.98893	scMINER	0.977551	0.983748	scMINER	0.983126	0.992458	scMINER	0.984728	0.992894	scMINER
57901	2838	GENIE3	Tpex		57901	1.22539	GENIE3	Tpex		0.980047	0.98893	scMINER	0.977531	0.983748	scMINER	0.983111	0.992458	scMINER	0.984714	0.992894	scMINER
58001	2844	GENIE3	Tpex		58001	1.22586	GENIE3	Tpex		0.98003	0.98893	scMINER	0.977512	0.983748	scMINER	0.983096	0.992458	scMINER	0.984701	0.992894	scMINER
58101	2852	GENIE3	Tpex		58101	1.22772	GENIE3	Tpex		0.980013	0.98893	scMINER	0.977492	0.983748	scMINER	0.983081	0.992458	scMINER	0.984687	0.992894	scMINER
58201	2861	GENIE3	Tpex		58201	1.22842	GENIE3	Tpex		0.979996	0.98893	scMINER	0.977473	0.983748	scMINER	0.983066	0.992458	scMINER	0.984674	0.992894	scMINER
58301	2864	GENIE3	Tpex		58301	1.22918	GENIE3	Tpex		0.979978	0.98893	scMINER	0.977453	0.983748	scMINER	0.983051	0.992458	scMINER	0.984661	0.992894	scMINER
58401	2869	GENIE3	Tpex		58401	1.22712	GENIE3	Tpex		0.979961	0.98893	scMINER	0.977434	0.983748	scMINER	0.983036	0.992458	scMINER	0.984647	0.992894	scMINER
58501	2876	GENIE3	Tpex		58501	1.22853	GENIE3	Tpex		0.979944	0.98893	scMINER	0.977415	0.983748	scMINER	0.983036	0.99233	scMINER	0.984634	0.992894	scMINER
58601	2884	GENIE3	Tpex		58601	1.23038	GENIE3	Tpex		0.979926	0.98893	scMINER	0.977395	0.983748	scMINER	0.983021	0.99233	scMINER	0.984621	0.992894	scMINER
58701	2893	GENIE3	Tpex		58701	1.23316	GENIE3	Tpex		0.979909	0.98893	scMINER	0.977376	0.983748	scMINER	0.983006	0.99233	scMINER	0.984607	0.992894	scMINER
58801	2900	GENIE3	Tpex		58801	1.23562	GENIE3	Tpex		0.979892	0.98893	scMINER	0.977356	0.983748	scMINER	0.982992	0.99233	scMINER	0.984594	0.992894	scMINER
58901	2909	GENIE3	Tpex		58901	1.23524	GENIE3	Tpex		0.979875	0.98893	scMINER	0.977337	0.983748	scMINER	0.982977	0.99233	scMINER	0.98458	0.992894	scMINER
59001	2915	GENIE3	Tpex		59001	1.23517	GENIE3	Tpex		0.979857	0.98893	scMINER	0.977317	0.983748	scMINER	0.982962	0.99233	scMINER	0.984567	0.992894	scMINER
59101	2919	GENIE3	Tpex		59101	1.23477	GENIE3	Tpex		0.97984	0.98893	scMINER	0.977298	0.983748	scMINER	0.982947	0.99233	scMINER	0.984554	0.992894	scMINER
59201	2930	GENIE3	Tpex		59201	1.2389	GENIE3	Tpex		0.979823	0.98893	scMINER	0.977278	0.983748	scMINER	0.982932	0.99233	scMINER	0.98454	0.992894	scMINER
59301	2934	GENIE3	Tpex		59301	1.23902	GENIE3	Tpex		0.979805	0.98893	scMINER	0.977259	0.983748	scMINER	0.982917	0.99233	scMINER	0.98454	0.992739	scMINER
59401	2941	GENIE3	Tpex		59401	1.23884	GENIE3	Tpex		0.979788	0.98893	scMINER	0.97724	0.983748	scMINER	0.982902	0.99233	scMINER	0.984527	0.992739	scMINER
59501	2952	GENIE3	Tpex		59501	1.2419	GENIE3	Tpex		0.979771	0.98893	scMINER	0.97722	0.983748	scMINER	0.982887	0.99233	scMINER	0.984513	0.992739	scMINER
59601	2956	GENIE3	Tpex		59601	1.24306	GENIE3	Tpex		0.979754	0.98893	scMINER	0.977201	0.983748	scMINER	0.982872	0.99233	scMINER	0.9845	0.992739	scMINER
59701	2962	GENIE3	Tpex		59701	1.24402	GENIE3	Tpex		0.979736	0.98893	scMINER	0.977181	0.983748	scMINER	0.982857	0.99233	scMINER	0.984487	0.992739	scMINER
59801	2968	GENIE3	Tpex		59801	1.24236	GENIE3	Tpex		0.979719	0.98893	scMINER	0.977162	0.983748	scMINER	0.982857	0.992202	scMINER	0.984473	0.992739	scMINER
59901	2977	GENIE3	Tpex		59901	1.24353	GENIE3	Tpex		0.979702	0.98893	scMINER	0.977142	0.983748	scMINER	0.982842	0.992202	scMINER	0.98446	0.992739	scMINER
60001	2982	GENIE3	Tpex		60001	1.24354	GENIE3	Tpex		0.979685	0.98893	scMINER	0.977123	0.983748	scMINER	0.982827	0.992202	scMINER	0.984447	0.992739	scMINER
60101	2996	GENIE3	Tpex		60101	1.24677	GENIE3	Tpex		0.979667	0.98893	scMINER	0.977104	0.983748	scMINER	0.982812	0.992202	scMINER	0.984433	0.992739	scMINER
60201	3004	GENIE3	Tpex		60201	1.24699	GENIE3	Tpex		0.97965	0.98893	scMINER	0.977084	0.983748	scMINER	0.982797	0.992202	scMINER	0.98442	0.992739	scMINER
60301	3014	GENIE3	Tpex		60301	1.2501	GENIE3	Tpex		0.979633	0.98893	scMINER	0.977065	0.983748	scMINER	0.982782	0.992202	scMINER	0.984406	0.992739	scMINER
60401	3021	GENIE3	Tpex		60401	1.25041	GENIE3	Tpex		0.979615	0.98893	scMINER	0.977045	0.983748	scMINER	0.982767	0.992202	scMINER	0.984393	0.992739	scMINER
60501	3029	GENIE3	Tpex		60501	1.25217	GENIE3	Tpex		0.979598	0.98893	scMINER	0.977026	0.983748	scMINER	0.982752	0.992202	scMINER	0.98438	0.992739	scMINER
60601	3035	GENIE3	Tpex		60601	1.2531	GENIE3	Tpex		0.979581	0.98893	scMINER	0.977006	0.983748	scMINER	0.982737	0.992202	scMINER	0.984366	0.992739	scMINER
60701	3042	GENIE3	Tpex		60701	1.25495	GENIE3	Tpex		0.979564	0.98893	scMINER	0.976987	0.983748	scMINER	0.982737	0.992075	scMINER	0.984366	0.992585	scMINER
60801	3050	GENIE3	Tpex		60801	1.25514	GENIE3	Tpex		0.979546	0.98893	scMINER	0.976967	0.983748	scMINER	0.982722	0.992075	scMINER	0.984353	0.992585	scMINER
1	0	GRNBoost2	Tpex		1	NA	GRNBoost2	Tpex		0.979529	0.98893	scMINER	0.976948	0.983748	scMINER	0.982707	0.992075	scMINER	0.984339	0.992585	scMINER
101	3	GRNBoost2	Tpex		101	0.6	GRNBoost2	Tpex		0.979512	0.98893	scMINER	0.976929	0.983748	scMINER	0.982692	0.992075	scMINER	0.984326	0.992585	scMINER
201	7	GRNBoost2	Tpex		201	0.7	GRNBoost2	Tpex		0.979495	0.98893	scMINER	0.976909	0.983748	scMINER	0.982677	0.992075	scMINER	0.984313	0.992585	scMINER
301	16	GRNBoost2	Tpex		301	1.23077	GRNBoost2	Tpex		0.979477	0.98893	scMINER	0.97689	0.983748	scMINER	0.982662	0.992075	scMINER	0.984299	0.992585	scMINER
401	19	GRNBoost2	Tpex		401	1.46154	GRNBoost2	Tpex		0.97946	0.98893	scMINER	0.97687	0.983748	scMINER	0.982647	0.992075	scMINER	0.984286	0.992585	scMINER
501	23	GRNBoost2	Tpex		501	1.21053	GRNBoost2	Tpex		0.979443	0.98893	scMINER	0.97687	0.98324	scMINER	0.982633	0.992075	scMINER	0.984273	0.992585	scMINER
601	30	GRNBoost2	Tpex		601	1.25	GRNBoost2	Tpex		0.979425	0.98893	scMINER	0.976851	0.98324	scMINER	0.982618	0.992075	scMINER	0.984259	0.992585	scMINER
701	35	GRNBoost2	Tpex		701	1.34615	GRNBoost2	Tpex		0.979408	0.98893	scMINER	0.976831	0.98324	scMINER	0.982603	0.992075	scMINER	0.984246	0.992585	scMINER
801	43	GRNBoost2	Tpex		801	1.3871	GRNBoost2	Tpex		0.979391	0.98893	scMINER	0.976812	0.98324	scMINER	0.982588	0.992075	scMINER	0.984232	0.992585	scMINER
901	49	GRNBoost2	Tpex		901	1.44118	GRNBoost2	Tpex		0.979374	0.98893	scMINER	0.976793	0.98324	scMINER	0.982573	0.992075	scMINER	0.984219	0.992585	scMINER
1001	55	GRNBoost2	Tpex		1001	1.48649	GRNBoost2	Tpex		0.979356	0.98893	scMINER	0.976773	0.98324	scMINER	0.982558	0.992075	scMINER	0.984219	0.99243	scMINER
1101	58	GRNBoost2	Tpex		1101	1.38095	GRNBoost2	Tpex		0.979339	0.98893	scMINER	0.976754	0.98324	scMINER	0.982543	0.992075	scMINER	0.984206	0.99243	scMINER
1201	62	GRNBoost2	Tpex		1201	1.34783	GRNBoost2	Tpex		0.979322	0.98893	scMINER	0.976734	0.98324	scMINER	0.982528	0.992075	scMINER	0.984192	0.99243	scMINER
1301	66	GRNBoost2	Tpex		1301	1.26923	GRNBoost2	Tpex		0.979305	0.98893	scMINER	0.976715	0.98324	scMINER	0.982513	0.992075	scMINER	0.984179	0.99243	scMINER
1401	70	GRNBoost2	Tpex		1401	1.2069	GRNBoost2	Tpex		0.979287	0.98893	scMINER	0.976695	0.98324	scMINER	0.982498	0.992075	scMINER	0.984165	0.99243	scMINER
1501	80	GRNBoost2	Tpex		1501	1.33333	GRNBoost2	Tpex		0.97927	0.98893	scMINER	0.976676	0.98324	scMINER	0.982483	0.992075	scMINER	0.984152	0.99243	scMINER
1601	88	GRNBoost2	Tpex		1601	1.39683	GRNBoost2	Tpex		0.979253	0.98893	scMINER	0.976656	0.98324	scMINER	0.982468	0.992075	scMINER	0.984139	0.99243	scMINER
1701	93	GRNBoost2	Tpex		1701	1.36765	GRNBoost2	Tpex		0.979235	0.98893	scMINER	0.976637	0.98324	scMINER	0.982453	0.992075	scMINER	0.984125	0.99243	scMINER
1801	100	GRNBoost2	Tpex		1801	1.35135	GRNBoost2	Tpex		0.979218	0.98893	scMINER	0.976618	0.98324	scMINER	0.982438	0.992075	scMINER	0.984112	0.99243	scMINER
1901	105	GRNBoost2	Tpex		1901	1.34615	GRNBoost2	Tpex		0.979201	0.98893	scMINER	0.976598	0.98324	scMINER	0.982423	0.992075	scMINER	0.984099	0.99243	scMINER
2001	108	GRNBoost2	Tpex		2001	1.3012	GRNBoost2	Tpex		0.979184	0.98893	scMINER	0.976579	0.98324	scMINER	0.982408	0.992075	scMINER	0.984085	0.99243	scMINER
2101	112	GRNBoost2	Tpex		2101	1.27273	GRNBoost2	Tpex		0.979166	0.98893	scMINER	0.976559	0.98324	scMINER	0.982393	0.992075	scMINER	0.984072	0.99243	scMINER
2201	116	GRNBoost2	Tpex		2201	1.28889	GRNBoost2	Tpex		0.979149	0.98893	scMINER	0.97654	0.98324	scMINER	0.982393	0.991947	scMINER	0.984072	0.992276	scMINER
2301	122	GRNBoost2	Tpex		2301	1.29787	GRNBoost2	Tpex		0.979132	0.98893	scMINER	0.97652	0.98324	scMINER	0.982378	0.991947	scMINER	0.984058	0.992276	scMINER
2401	126	GRNBoost2	Tpex		2401	1.27273	GRNBoost2	Tpex		0.979114	0.98893	scMINER	0.976501	0.98324	scMINER	0.982363	0.991947	scMINER	0.984045	0.992276	scMINER
2501	129	GRNBoost2	Tpex		2501	1.20561	GRNBoost2	Tpex		0.979097	0.98893	scMINER	0.976482	0.98324	scMINER	0.982363	0.991819	scMINER	0.984032	0.992276	scMINER
2601	136	GRNBoost2	Tpex		2601	1.23636	GRNBoost2	Tpex		0.97908	0.98893	scMINER	0.976462	0.98324	scMINER	0.982348	0.991819	scMINER	0.984018	0.992276	scMINER
2701	142	GRNBoost2	Tpex		2701	1.24561	GRNBoost2	Tpex		0.979063	0.98893	scMINER	0.976443	0.98324	scMINER	0.982348	0.991691	scMINER	0.984005	0.992276	scMINER
2801	142	GRNBoost2	Tpex		2801	1.20339	GRNBoost2	Tpex		0.979045	0.98893	scMINER	0.976423	0.98324	scMINER	0.982333	0.991691	scMINER	0.983991	0.992276	scMINER
2901	153	GRNBoost2	Tpex		2901	1.2439	GRNBoost2	Tpex		0.979028	0.98893	scMINER	0.976404	0.98324	scMINER	0.982318	0.991691	scMINER	0.983978	0.992276	scMINER
3001	155	GRNBoost2	Tpex		3001	1.23016	GRNBoost2	Tpex		0.979011	0.98893	scMINER	0.976384	0.98324	scMINER	0.982303	0.991691	scMINER	0.983965	0.992276	scMINER
3101	161	GRNBoost2	Tpex		3101	1.26772	GRNBoost2	Tpex		0.978994	0.98893	scMINER	0.976365	0.98324	scMINER	0.982288	0.991691	scMINER	0.983951	0.992276	scMINER
3201	166	GRNBoost2	Tpex		3201	1.28682	GRNBoost2	Tpex		0.978976	0.98893	scMINER	0.976346	0.98324	scMINER	0.982273	0.991691	scMINER	0.983938	0.992276	scMINER
3301	171	GRNBoost2	Tpex		3301	1.24818	GRNBoost2	Tpex		0.978959	0.98893	scMINER	0.976326	0.98324	scMINER	0.982259	0.991691	scMINER	0.983925	0.992276	scMINER
3401	173	GRNBoost2	Tpex		3401	1.23571	GRNBoost2	Tpex		0.978942	0.98893	scMINER	0.976307	0.98324	scMINER	0.982244	0.991691	scMINER	0.983911	0.992276	scMINER
3501	174	GRNBoost2	Tpex		3501	1.22535	GRNBoost2	Tpex		0.978924	0.98893	scMINER	0.976287	0.98324	scMINER	0.982229	0.991691	scMINER	0.983898	0.992276	scMINER
3601	180	GRNBoost2	Tpex		3601	1.22449	GRNBoost2	Tpex		0.978907	0.98893	scMINER	0.976268	0.98324	scMINER	0.982214	0.991691	scMINER	0.983884	0.992276	scMINER
3701	181	GRNBoost2	Tpex		3701	1.20667	GRNBoost2	Tpex		0.97889	0.98893	scMINER	0.976248	0.98324	scMINER	0.982199	0.991691	scMINER	0.983871	0.992276	scMINER
3801	188	GRNBoost2	Tpex		3801	1.22876	GRNBoost2	Tpex		0.978873	0.98893	scMINER	0.976229	0.98324	scMINER	0.982184	0.991691	scMINER	0.983858	0.992276	scMINER
3901	194	GRNBoost2	Tpex		3901	1.2125	GRNBoost2	Tpex		0.978855	0.98893	scMINER	0.976209	0.98324	scMINER	0.982169	0.991691	scMINER	0.983844	0.992276	scMINER
4001	198	GRNBoost2	Tpex		4001	1.2	GRNBoost2	Tpex		0.978838	0.98893	scMINER	0.97619	0.98324	scMINER	0.982154	0.991691	scMINER	0.983831	0.992276	scMINER
4101	200	GRNBoost2	Tpex		4101	1.19048	GRNBoost2	Tpex		0.978821	0.98893	scMINER	0.976171	0.98324	scMINER	0.982139	0.991691	scMINER	0.983817	0.992276	scMINER
4201	203	GRNBoost2	Tpex		4201	1.17341	GRNBoost2	Tpex		0.978804	0.98893	scMINER	0.976151	0.98324	scMINER	0.982124	0.991691	scMINER	0.983804	0.992276	scMINER
4301	210	GRNBoost2	Tpex		4301	1.18644	GRNBoost2	Tpex		0.978786	0.98893	scMINER	0.976132	0.98324	scMINER	0.982109	0.991691	scMINER	0.983791	0.992276	scMINER
4401	217	GRNBoost2	Tpex		4401	1.21229	GRNBoost2	Tpex		0.978769	0.98893	scMINER	0.976112	0.98324	scMINER	0.982094	0.991691	scMINER	0.983777	0.992276	scMINER
4501	222	GRNBoost2	Tpex		4501	1.21978	GRNBoost2	Tpex		0.978752	0.98893	scMINER	0.976093	0.98324	scMINER	0.982079	0.991691	scMINER	0.983764	0.992276	scMINER
4601	230	GRNBoost2	Tpex		4601	1.23656	GRNBoost2	Tpex		0.978734	0.98893	scMINER	0.976073	0.98324	scMINER	0.982064	0.991691	scMINER	0.983751	0.992276	scMINER
4701	234	GRNBoost2	Tpex		4701	1.23158	GRNBoost2	Tpex		0.978717	0.98893	scMINER	0.976054	0.98324	scMINER	0.982049	0.991691	scMINER	0.983737	0.992276	scMINER
4801	239	GRNBoost2	Tpex		4801	1.23834	GRNBoost2	Tpex		0.9787	0.98893	scMINER	0.976035	0.98324	scMINER	0.982034	0.991691	scMINER	0.983724	0.992276	scMINER
4901	243	GRNBoost2	Tpex		4901	1.2398	GRNBoost2	Tpex		0.978683	0.98893	scMINER	0.976015	0.98324	scMINER	0.982019	0.991691	scMINER	0.98371	0.992276	scMINER
5001	250	GRNBoost2	Tpex		5001	1.25628	GRNBoost2	Tpex		0.978665	0.98893	scMINER	0.975996	0.98324	scMINER	0.982004	0.991691	scMINER	0.983697	0.992276	scMINER
5101	252	GRNBoost2	Tpex		5101	1.2233	GRNBoost2	Tpex		0.978648	0.98893	scMINER	0.975976	0.98324	scMINER	0.981989	0.991691	scMINER	0.983684	0.992276	scMINER
5201	257	GRNBoost2	Tpex		5201	1.22967	GRNBoost2	Tpex		0.978631	0.98893	scMINER	0.975957	0.98324	scMINER	0.981974	0.991691	scMINER	0.98367	0.992276	scMINER
5301	260	GRNBoost2	Tpex		5301	1.22642	GRNBoost2	Tpex		0.978614	0.98893	scMINER	0.975937	0.98324	scMINER	0.981959	0.991691	scMINER	0.983657	0.992276	scMINER
5401	265	GRNBoost2	Tpex		5401	1.2212	GRNBoost2	Tpex		0.978596	0.98893	scMINER	0.975918	0.98324	scMINER	0.981944	0.991691	scMINER	0.983643	0.992276	scMINER
5501	269	GRNBoost2	Tpex		5501	1.22273	GRNBoost2	Tpex		0.978579	0.98893	scMINER	0.975898	0.98324	scMINER	0.981929	0.991691	scMINER	0.98363	0.992276	scMINER
5601	275	GRNBoost2	Tpex		5601	1.22222	GRNBoost2	Tpex		0.978562	0.98893	scMINER	0.975879	0.98324	scMINER	0.981914	0.991691	scMINER	0.983617	0.992276	scMINER
5701	279	GRNBoost2	Tpex		5701	1.22907	GRNBoost2	Tpex		0.978544	0.98893	scMINER	0.97586	0.98324	scMINER	0.9819	0.991691	scMINER	0.983603	0.992276	scMINER
5801	284	GRNBoost2	Tpex		5801	1.21368	GRNBoost2	Tpex		0.978527	0.98893	scMINER	0.97584	0.98324	scMINER	0.981885	0.991691	scMINER	0.98359	0.992276	scMINER
5901	290	GRNBoost2	Tpex		5901	1.23404	GRNBoost2	Tpex		0.97851	0.98893	scMINER	0.975821	0.98324	scMINER	0.98187	0.991691	scMINER	0.983576	0.992276	scMINER
6001	297	GRNBoost2	Tpex		6001	1.25847	GRNBoost2	Tpex		0.978493	0.98893	scMINER	0.975801	0.98324	scMINER	0.981855	0.991691	scMINER	0.983563	0.992276	scMINER
6101	298	GRNBoost2	Tpex		6101	1.24167	GRNBoost2	Tpex		0.978475	0.98893	scMINER	0.975782	0.98324	scMINER	0.98184	0.991691	scMINER	0.98355	0.992276	scMINER
6201	304	GRNBoost2	Tpex		6201	1.23077	GRNBoost2	Tpex		0.978458	0.98893	scMINER	0.975762	0.98324	scMINER	0.981825	0.991691	scMINER	0.98355	0.992121	scMINER
6301	305	GRNBoost2	Tpex		6301	1.21032	GRNBoost2	Tpex		0.978441	0.98893	scMINER	0.975743	0.98324	scMINER	0.98181	0.991691	scMINER	0.983536	0.992121	scMINER
6401	309	GRNBoost2	Tpex		6401	1.20233	GRNBoost2	Tpex		0.978423	0.98893	scMINER	0.975724	0.98324	scMINER	0.981795	0.991691	scMINER	0.983523	0.992121	scMINER
6501	311	GRNBoost2	Tpex		6501	1.17803	GRNBoost2	Tpex		0.978406	0.98893	scMINER	0.975704	0.98324	scMINER	0.98178	0.991691	scMINER	0.98351	0.992121	scMINER
6601	317	GRNBoost2	Tpex		6601	1.17844	GRNBoost2	Tpex		0.978389	0.98893	scMINER	0.975685	0.98324	scMINER	0.98178	0.991563	scMINER	0.983496	0.992121	scMINER
6701	321	GRNBoost2	Tpex		6701	1.1845	GRNBoost2	Tpex		0.978372	0.98893	scMINER	0.975665	0.98324	scMINER	0.981765	0.991563	scMINER	0.983483	0.992121	scMINER
6801	327	GRNBoost2	Tpex		6801	1.1978	GRNBoost2	Tpex		0.978354	0.98893	scMINER	0.975646	0.98324	scMINER	0.98175	0.991563	scMINER	0.983469	0.992121	scMINER
6901	329	GRNBoost2	Tpex		6901	1.175	GRNBoost2	Tpex		0.978337	0.98893	scMINER	0.975626	0.98324	scMINER	0.981735	0.991563	scMINER	0.983456	0.992121	scMINER
7001	331	GRNBoost2	Tpex		7001	1.17376	GRNBoost2	Tpex		0.97832	0.98893	scMINER	0.975607	0.98324	scMINER	0.98172	0.991563	scMINER	0.983443	0.992121	scMINER
7101	342	GRNBoost2	Tpex		7101	1.1958	GRNBoost2	Tpex		0.978303	0.98893	scMINER	0.975587	0.98324	scMINER	0.981705	0.991563	scMINER	0.983429	0.992121	scMINER
7201	352	GRNBoost2	Tpex		7201	1.21379	GRNBoost2	Tpex		0.978285	0.98893	scMINER	0.975568	0.98324	scMINER	0.98169	0.991563	scMINER	0.983416	0.992121	scMINER
7301	356	GRNBoost2	Tpex		7301	1.21088	GRNBoost2	Tpex		0.978268	0.98893	scMINER	0.975549	0.98324	scMINER	0.981675	0.991563	scMINER	0.983402	0.992121	scMINER
7401	362	GRNBoost2	Tpex		7401	1.22712	GRNBoost2	Tpex		0.978251	0.98893	scMINER	0.975529	0.98324	scMINER	0.98166	0.991563	scMINER	0.983389	0.992121	scMINER
7501	369	GRNBoost2	Tpex		7501	1.22185	GRNBoost2	Tpex		0.978233	0.98893	scMINER	0.97551	0.98324	scMINER	0.981645	0.991563	scMINER	0.983376	0.992121	scMINER
7601	372	GRNBoost2	Tpex		7601	1.22368	GRNBoost2	Tpex		0.978216	0.98893	scMINER	0.97549	0.98324	scMINER	0.98163	0.991563	scMINER	0.983362	0.992121	scMINER
7701	382	GRNBoost2	Tpex		7701	1.2443	GRNBoost2	Tpex		0.978199	0.98893	scMINER	0.975471	0.98324	scMINER	0.981615	0.991563	scMINER	0.983349	0.992121	scMINER
7801	388	GRNBoost2	Tpex		7801	1.25566	GRNBoost2	Tpex		0.978182	0.98893	scMINER	0.975451	0.98324	scMINER	0.9816	0.991563	scMINER	0.983336	0.992121	scMINER
7901	393	GRNBoost2	Tpex		7901	1.25559	GRNBoost2	Tpex		0.978164	0.98893	scMINER	0.975432	0.98324	scMINER	0.981585	0.991563	scMINER	0.983322	0.992121	scMINER
8001	404	GRNBoost2	Tpex		8001	1.27044	GRNBoost2	Tpex		0.978147	0.98893	scMINER	0.975413	0.98324	scMINER	0.98157	0.991563	scMINER	0.983309	0.992121	scMINER
8101	413	GRNBoost2	Tpex		8101	1.27864	GRNBoost2	Tpex		0.97813	0.98893	scMINER	0.975393	0.98324	scMINER	0.981555	0.991563	scMINER	0.983295	0.992121	scMINER
8201	419	GRNBoost2	Tpex		8201	1.28923	GRNBoost2	Tpex		0.978113	0.98893	scMINER	0.975374	0.98324	scMINER	0.98154	0.991563	scMINER	0.983282	0.992121	scMINER
8301	424	GRNBoost2	Tpex		8301	1.30061	GRNBoost2	Tpex		0.978095	0.98893	scMINER	0.975354	0.98324	scMINER	0.981526	0.991563	scMINER	0.983269	0.992121	scMINER
8401	425	GRNBoost2	Tpex		8401	1.28788	GRNBoost2	Tpex		0.978078	0.98893	scMINER	0.975335	0.98324	scMINER	0.981511	0.991563	scMINER	0.983255	0.992121	scMINER
8501	432	GRNBoost2	Tpex		8501	1.28955	GRNBoost2	Tpex		0.978061	0.98893	scMINER	0.975315	0.98324	scMINER	0.981496	0.991563	scMINER	0.983242	0.992121	scMINER
8601	435	GRNBoost2	Tpex		8601	1.28319	GRNBoost2	Tpex		0.978043	0.98893	scMINER	0.975296	0.98324	scMINER	0.981481	0.991563	scMINER	0.983242	0.991967	scMINER
8701	442	GRNBoost2	Tpex		8701	1.28488	GRNBoost2	Tpex		0.978026	0.98893	scMINER	0.975276	0.98324	scMINER	0.981466	0.991563	scMINER	0.983228	0.991967	scMINER
8801	449	GRNBoost2	Tpex		8801	1.29023	GRNBoost2	Tpex		0.978009	0.98893	scMINER	0.975257	0.98324	scMINER	0.981451	0.991563	scMINER	0.983228	0.991812	scMINER
8901	456	GRNBoost2	Tpex		8901	1.28814	GRNBoost2	Tpex		0.977992	0.98893	scMINER	0.975238	0.98324	scMINER	0.981436	0.991563	scMINER	0.983215	0.991812	scMINER
9001	460	GRNBoost2	Tpex		9001	1.28852	GRNBoost2	Tpex		0.977974	0.98893	scMINER	0.975218	0.98324	scMINER	0.981421	0.991563	scMINER	0.983202	0.991812	scMINER
9101	464	GRNBoost2	Tpex		9101	1.28177	GRNBoost2	Tpex		0.977957	0.98893	scMINER	0.975218	0.982732	scMINER	0.981406	0.991563	scMINER	0.983188	0.991812	scMINER
9201	469	GRNBoost2	Tpex		9201	1.28142	GRNBoost2	Tpex		0.97794	0.98893	scMINER	0.975199	0.982732	scMINER	0.981391	0.991563	scMINER	0.983175	0.991812	scMINER
9301	472	GRNBoost2	Tpex		9301	1.28962	GRNBoost2	Tpex		0.977923	0.98893	scMINER	0.975199	0.982224	scMINER	0.981376	0.991563	scMINER	0.983162	0.991812	scMINER
9401	479	GRNBoost2	Tpex		9401	1.28418	GRNBoost2	Tpex		0.977905	0.98893	scMINER	0.975179	0.982224	scMINER	0.981361	0.991563	scMINER	0.983148	0.991812	scMINER
9501	486	GRNBoost2	Tpex		9501	1.27559	GRNBoost2	Tpex		0.977888	0.98893	scMINER	0.97516	0.982224	scMINER	0.981346	0.991563	scMINER	0.983135	0.991812	scMINER
9601	490	GRNBoost2	Tpex		9601	1.28272	GRNBoost2	Tpex		0.977871	0.98893	scMINER	0.97514	0.982224	scMINER	0.981331	0.991563	scMINER	0.983121	0.991812	scMINER
9701	494	GRNBoost2	Tpex		9701	1.28312	GRNBoost2	Tpex		0.977853	0.98893	scMINER	0.97514	0.981717	scMINER	0.981316	0.991563	scMINER	0.983108	0.991812	scMINER
9801	502	GRNBoost2	Tpex		9801	1.29381	GRNBoost2	Tpex		0.977836	0.98893	scMINER	0.975121	0.981717	scMINER	0.981301	0.991563	scMINER	0.983095	0.991812	scMINER
9901	507	GRNBoost2	Tpex		9901	1.29008	GRNBoost2	Tpex		0.977819	0.98893	scMINER	0.975102	0.981717	scMINER	0.981286	0.991563	scMINER	0.983081	0.991812	scMINER
10001	515	GRNBoost2	Tpex		10001	1.29397	GRNBoost2	Tpex		0.977802	0.98893	scMINER	0.975082	0.981717	scMINER	0.981271	0.991563	scMINER	0.983068	0.991812	scMINER
10101	521	GRNBoost2	Tpex		10101	1.2928	GRNBoost2	Tpex		0.977784	0.98893	scMINER	0.975063	0.981717	scMINER	0.981256	0.991563	scMINER	0.983054	0.991812	scMINER
10201	527	GRNBoost2	Tpex		10201	1.29484	GRNBoost2	Tpex		0.977767	0.98893	scMINER	0.975043	0.981717	scMINER	0.981241	0.991563	scMINER	0.983041	0.991812	scMINER
10301	529	GRNBoost2	Tpex		10301	1.28087	GRNBoost2	Tpex		0.97775	0.98893	scMINER	0.975024	0.981717	scMINER	0.981226	0.991563	scMINER	0.983028	0.991812	scMINER
10401	535	GRNBoost2	Tpex		10401	1.29227	GRNBoost2	Tpex		0.977732	0.98893	scMINER	0.975004	0.981717	scMINER	0.981211	0.991563	scMINER	0.983014	0.991812	scMINER
10501	541	GRNBoost2	Tpex		10501	1.2881	GRNBoost2	Tpex		0.977715	0.98893	scMINER	0.974985	0.981717	scMINER	0.981196	0.991563	scMINER	0.983001	0.991812	scMINER
10601	548	GRNBoost2	Tpex		10601	1.28941	GRNBoost2	Tpex		0.977698	0.98893	scMINER	0.974965	0.981717	scMINER	0.981181	0.991563	scMINER	0.982988	0.991812	scMINER
10701	552	GRNBoost2	Tpex		10701	1.27778	GRNBoost2	Tpex		0.977681	0.98893	scMINER	0.974965	0.981209	scMINER	0.981167	0.991563	scMINER	0.982974	0.991812	scMINER
10801	556	GRNBoost2	Tpex		10801	1.27231	GRNBoost2	Tpex		0.977663	0.98893	scMINER	0.974946	0.981209	scMINER	0.981152	0.991563	scMINER	0.982961	0.991812	scMINER
10901	557	GRNBoost2	Tpex		10901	1.26018	GRNBoost2	Tpex		0.977646	0.98893	scMINER	0.974927	0.981209	scMINER	0.981137	0.991563	scMINER	0.982947	0.991812	scMINER
11001	563	GRNBoost2	Tpex		11001	1.26802	GRNBoost2	Tpex		0.977629	0.98893	scMINER	0.974907	0.981209	scMINER	0.981122	0.991563	scMINER	0.982934	0.991812	scMINER
11101	566	GRNBoost2	Tpex		11101	1.26058	GRNBoost2	Tpex		0.977612	0.98893	scMINER	0.974888	0.981209	scMINER	0.981107	0.991563	scMINER	0.982921	0.991812	scMINER
11201	570	GRNBoost2	Tpex		11201	1.25551	GRNBoost2	Tpex		0.977594	0.98893	scMINER	0.974868	0.981209	scMINER	0.981092	0.991563	scMINER	0.982907	0.991812	scMINER
11301	576	GRNBoost2	Tpex		11301	1.26316	GRNBoost2	Tpex		0.977577	0.98893	scMINER	0.974849	0.981209	scMINER	0.981077	0.991563	scMINER	0.982894	0.991812	scMINER
11401	581	GRNBoost2	Tpex		11401	1.2603	GRNBoost2	Tpex		0.97756	0.98893	scMINER	0.974829	0.981209	scMINER	0.981062	0.991563	scMINER	0.98288	0.991812	scMINER
11501	586	GRNBoost2	Tpex		11501	1.25482	GRNBoost2	Tpex		0.977542	0.98893	scMINER	0.97481	0.981209	scMINER	0.981047	0.991563	scMINER	0.982867	0.991812	scMINER
11601	596	GRNBoost2	Tpex		11601	1.26004	GRNBoost2	Tpex		0.977542	0.988594	scMINER	0.974791	0.981209	scMINER	0.981032	0.991563	scMINER	0.982854	0.991812	scMINER
11701	600	GRNBoost2	Tpex		11701	1.25261	GRNBoost2	Tpex		0.977525	0.988594	scMINER	0.974771	0.981209	scMINER	0.981017	0.991563	scMINER	0.98284	0.991812	scMINER
11801	605	GRNBoost2	Tpex		11801	1.25519	GRNBoost2	Tpex		0.977508	0.988594	scMINER	0.974752	0.981209	scMINER	0.981002	0.991563	scMINER	0.982827	0.991812	scMINER
11901	609	GRNBoost2	Tpex		11901	1.24286	GRNBoost2	Tpex		0.977491	0.988594	scMINER	0.974732	0.981209	scMINER	0.980987	0.991563	scMINER	0.982814	0.991812	scMINER
12001	614	GRNBoost2	Tpex		12001	1.24544	GRNBoost2	Tpex		0.977473	0.988594	scMINER	0.974713	0.981209	scMINER	0.980972	0.991563	scMINER	0.9828	0.991812	scMINER
12101	619	GRNBoost2	Tpex		12101	1.24547	GRNBoost2	Tpex		0.977456	0.988594	scMINER	0.974693	0.981209	scMINER	0.980957	0.991563	scMINER	0.982787	0.991812	scMINER
12201	623	GRNBoost2	Tpex		12201	1.24351	GRNBoost2	Tpex		0.977439	0.988594	scMINER	0.974674	0.981209	scMINER	0.980942	0.991563	scMINER	0.982773	0.991812	scMINER
12301	629	GRNBoost2	Tpex		12301	1.25549	GRNBoost2	Tpex		0.977422	0.988594	scMINER	0.974655	0.981209	scMINER	0.980927	0.991563	scMINER	0.98276	0.991812	scMINER
12401	634	GRNBoost2	Tpex		12401	1.25545	GRNBoost2	Tpex		0.977404	0.988594	scMINER	0.974655	0.980701	scMINER	0.980912	0.991563	scMINER	0.982747	0.991812	scMINER
12501	639	GRNBoost2	Tpex		12501	1.25294	GRNBoost2	Tpex		0.977387	0.988594	scMINER	0.974635	0.980701	scMINER	0.980897	0.991563	scMINER	0.982733	0.991812	scMINER
12601	639	GRNBoost2	Tpex		12601	1.24561	GRNBoost2	Tpex		0.97737	0.988594	scMINER	0.974616	0.980701	scMINER	0.980882	0.991563	scMINER	0.98272	0.991812	scMINER
12701	642	GRNBoost2	Tpex		12701	1.23938	GRNBoost2	Tpex		0.977352	0.988594	scMINER	0.974596	0.980701	scMINER	0.980867	0.991563	scMINER	0.982706	0.991812	scMINER
12801	645	GRNBoost2	Tpex		12801	1.24277	GRNBoost2	Tpex		0.977335	0.988594	scMINER	0.974577	0.980701	scMINER	0.980852	0.991563	scMINER	0.982693	0.991812	scMINER
12901	654	GRNBoost2	Tpex		12901	1.25048	GRNBoost2	Tpex		0.977318	0.988594	scMINER	0.974557	0.980701	scMINER	0.980837	0.991563	scMINER	0.982693	0.991658	scMINER
13001	658	GRNBoost2	Tpex		13001	1.24858	GRNBoost2	Tpex		0.977301	0.988594	scMINER	0.974557	0.980193	scMINER	0.980822	0.991563	scMINER	0.98268	0.991658	scMINER
13101	663	GRNBoost2	Tpex		13101	1.24157	GRNBoost2	Tpex		0.977283	0.988594	scMINER	0.974538	0.980193	scMINER	0.980807	0.991563	scMINER	0.982666	0.991658	scMINER
13201	668	GRNBoost2	Tpex		13201	1.24395	GRNBoost2	Tpex		0.977266	0.988594	scMINER	0.974518	0.980193	scMINER	0.980793	0.991563	scMINER	0.982653	0.991658	scMINER
13301	672	GRNBoost2	Tpex		13301	1.23757	GRNBoost2	Tpex		0.977249	0.988594	scMINER	0.974499	0.980193	scMINER	0.980778	0.991563	scMINER	0.98264	0.991658	scMINER
13401	677	GRNBoost2	Tpex		13401	1.2422	GRNBoost2	Tpex		0.977249	0.988259	scMINER	0.97448	0.980193	scMINER	0.980763	0.991563	scMINER	0.982626	0.991658	scMINER
13501	681	GRNBoost2	Tpex		13501	1.24725	GRNBoost2	Tpex		0.977232	0.988259	scMINER	0.97446	0.980193	scMINER	0.980748	0.991563	scMINER	0.982613	0.991658	scMINER
13601	689	GRNBoost2	Tpex		13601	1.2573	GRNBoost2	Tpex		0.977214	0.988259	scMINER	0.974441	0.980193	scMINER	0.980733	0.991563	scMINER	0.982599	0.991658	scMINER
13701	692	GRNBoost2	Tpex		13701	1.2559	GRNBoost2	Tpex		0.977197	0.988259	scMINER	0.974421	0.980193	scMINER	0.980718	0.991563	scMINER	0.982586	0.991658	scMINER
13801	696	GRNBoost2	Tpex		13801	1.24955	GRNBoost2	Tpex		0.97718	0.988259	scMINER	0.974402	0.980193	scMINER	0.980703	0.991563	scMINER	0.982573	0.991658	scMINER
13901	704	GRNBoost2	Tpex		13901	1.25267	GRNBoost2	Tpex		0.977162	0.988259	scMINER	0.974382	0.980193	scMINER	0.980688	0.991563	scMINER	0.982559	0.991658	scMINER
14001	706	GRNBoost2	Tpex		14001	1.25177	GRNBoost2	Tpex		0.977145	0.988259	scMINER	0.974363	0.980193	scMINER	0.980673	0.991563	scMINER	0.982546	0.991658	scMINER
14101	711	GRNBoost2	Tpex		14101	1.24956	GRNBoost2	Tpex		0.977128	0.988259	scMINER	0.974344	0.980193	scMINER	0.980658	0.991563	scMINER	0.982532	0.991658	scMINER
14201	719	GRNBoost2	Tpex		14201	1.25043	GRNBoost2	Tpex		0.977111	0.988259	scMINER	0.974324	0.980193	scMINER	0.980643	0.991563	scMINER	0.982519	0.991658	scMINER
14301	722	GRNBoost2	Tpex		14301	1.24698	GRNBoost2	Tpex		0.977093	0.988259	scMINER	0.974305	0.980193	scMINER	0.980628	0.991563	scMINER	0.982506	0.991658	scMINER
14401	728	GRNBoost2	Tpex		14401	1.25301	GRNBoost2	Tpex		0.977076	0.988259	scMINER	0.974285	0.980193	scMINER	0.980613	0.991563	scMINER	0.982492	0.991658	scMINER
14501	736	GRNBoost2	Tpex		14501	1.25812	GRNBoost2	Tpex		0.977059	0.988259	scMINER	0.974266	0.980193	scMINER	0.980598	0.991563	scMINER	0.982479	0.991658	scMINER
14601	738	GRNBoost2	Tpex		14601	1.25297	GRNBoost2	Tpex		0.977041	0.988259	scMINER	0.974246	0.980193	scMINER	0.980583	0.991563	scMINER	0.982466	0.991658	scMINER
14701	744	GRNBoost2	Tpex		14701	1.25253	GRNBoost2	Tpex		0.977024	0.988259	scMINER	0.974227	0.980193	scMINER	0.980568	0.991563	scMINER	0.982452	0.991658	scMINER
14801	749	GRNBoost2	Tpex		14801	1.25251	GRNBoost2	Tpex		0.977007	0.988259	scMINER	0.974207	0.980193	scMINER	0.980553	0.991563	scMINER	0.982439	0.991658	scMINER
14901	751	GRNBoost2	Tpex		14901	1.24338	GRNBoost2	Tpex		0.97699	0.988259	scMINER	0.974188	0.980193	scMINER	0.980538	0.991563	scMINER	0.982425	0.991658	scMINER
15001	753	GRNBoost2	Tpex		15001	1.23645	GRNBoost2	Tpex		0.976972	0.988259	scMINER	0.974169	0.980193	scMINER	0.980523	0.991563	scMINER	0.982412	0.991658	scMINER
15101	758	GRNBoost2	Tpex		15101	1.23654	GRNBoost2	Tpex		0.976955	0.988259	scMINER	0.974149	0.980193	scMINER	0.980508	0.991563	scMINER	0.982399	0.991658	scMINER
15201	766	GRNBoost2	Tpex		15201	1.24351	GRNBoost2	Tpex		0.976938	0.988259	scMINER	0.97413	0.980193	scMINER	0.980493	0.991563	scMINER	0.982385	0.991658	scMINER
15301	774	GRNBoost2	Tpex		15301	1.24839	GRNBoost2	Tpex		0.976921	0.988259	scMINER	0.97411	0.980193	scMINER	0.980478	0.991563	scMINER	0.982372	0.991658	scMINER
15401	784	GRNBoost2	Tpex		15401	1.25843	GRNBoost2	Tpex		0.976903	0.988259	scMINER	0.974091	0.980193	scMINER	0.980463	0.991563	scMINER	0.982358	0.991658	scMINER
15501	790	GRNBoost2	Tpex		15501	1.26198	GRNBoost2	Tpex		0.976886	0.988259	scMINER	0.974071	0.980193	scMINER	0.980448	0.991563	scMINER	0.982345	0.991658	scMINER
15601	794	GRNBoost2	Tpex		15601	1.25434	GRNBoost2	Tpex		0.976869	0.988259	scMINER	0.974052	0.980193	scMINER	0.980434	0.991563	scMINER	0.982332	0.991658	scMINER
15701	797	GRNBoost2	Tpex		15701	1.24726	GRNBoost2	Tpex		0.976851	0.988259	scMINER	0.974033	0.980193	scMINER	0.980419	0.991563	scMINER	0.982318	0.991658	scMINER
15801	803	GRNBoost2	Tpex		15801	1.24689	GRNBoost2	Tpex		0.976834	0.988259	scMINER	0.974013	0.980193	scMINER	0.980404	0.991563	scMINER	0.982305	0.991658	scMINER
15901	804	GRNBoost2	Tpex		15901	1.23883	GRNBoost2	Tpex		0.976817	0.988259	scMINER	0.973994	0.980193	scMINER	0.980389	0.991563	scMINER	0.982292	0.991658	scMINER
16001	812	GRNBoost2	Tpex		16001	1.24349	GRNBoost2	Tpex		0.9768	0.988259	scMINER	0.973974	0.980193	scMINER	0.980374	0.991563	scMINER	0.982278	0.991658	scMINER
16101	816	GRNBoost2	Tpex		16101	1.2458	GRNBoost2	Tpex		0.976782	0.988259	scMINER	0.973955	0.980193	scMINER	0.980359	0.991563	scMINER	0.982265	0.991658	scMINER
16201	820	GRNBoost2	Tpex		16201	1.2481	GRNBoost2	Tpex		0.976782	0.987924	scMINER	0.973935	0.980193	scMINER	0.980344	0.991563	scMINER	0.982251	0.991658	scMINER
16301	822	GRNBoost2	Tpex		16301	1.24169	GRNBoost2	Tpex		0.976765	0.987924	scMINER	0.973916	0.980193	scMINER	0.980329	0.991563	scMINER	0.982238	0.991658	scMINER
16401	826	GRNBoost2	Tpex		16401	1.24585	GRNBoost2	Tpex		0.976748	0.987924	scMINER	0.973896	0.980193	scMINER	0.980314	0.991563	scMINER	0.982225	0.991658	scMINER
16501	829	GRNBoost2	Tpex		16501	1.24662	GRNBoost2	Tpex		0.976731	0.987924	scMINER	0.973877	0.980193	scMINER	0.980299	0.991563	scMINER	0.982211	0.991658	scMINER
16601	835	GRNBoost2	Tpex		16601	1.25	GRNBoost2	Tpex		0.976713	0.987924	scMINER	0.973858	0.980193	scMINER	0.980284	0.991563	scMINER	0.982198	0.991658	scMINER
16701	841	GRNBoost2	Tpex		16701	1.25522	GRNBoost2	Tpex		0.976696	0.987924	scMINER	0.973838	0.980193	scMINER	0.980269	0.991563	scMINER	0.982184	0.991658	scMINER
16801	847	GRNBoost2	Tpex		16801	1.2623	GRNBoost2	Tpex		0.976679	0.987924	scMINER	0.973819	0.980193	scMINER	0.980254	0.991563	scMINER	0.982171	0.991658	scMINER
16901	855	GRNBoost2	Tpex		16901	1.26667	GRNBoost2	Tpex		0.976661	0.987924	scMINER	0.973799	0.980193	scMINER	0.980254	0.991436	scMINER	0.982158	0.991658	scMINER
17001	862	GRNBoost2	Tpex		17001	1.27139	GRNBoost2	Tpex		0.976644	0.987924	scMINER	0.97378	0.980193	scMINER	0.980239	0.991436	scMINER	0.982144	0.991658	scMINER
17101	864	GRNBoost2	Tpex		17101	1.26501	GRNBoost2	Tpex		0.976627	0.987924	scMINER	0.97376	0.980193	scMINER	0.980224	0.991436	scMINER	0.982131	0.991658	scMINER
17201	870	GRNBoost2	Tpex		17201	1.26453	GRNBoost2	Tpex		0.97661	0.987924	scMINER	0.973741	0.980193	scMINER	0.980209	0.991436	scMINER	0.982118	0.991658	scMINER
17301	874	GRNBoost2	Tpex		17301	1.26483	GRNBoost2	Tpex		0.976592	0.987924	scMINER	0.973722	0.980193	scMINER	0.980194	0.991436	scMINER	0.982104	0.991658	scMINER
17401	877	GRNBoost2	Tpex		17401	1.25107	GRNBoost2	Tpex		0.976592	0.987588	scMINER	0.973702	0.980193	scMINER	0.980179	0.991436	scMINER	0.982091	0.991658	scMINER
17501	887	GRNBoost2	Tpex		17501	1.26353	GRNBoost2	Tpex		0.976575	0.987588	scMINER	0.973683	0.980193	scMINER	0.980179	0.991308	scMINER	0.982077	0.991658	scMINER
17601	889	GRNBoost2	Tpex		17601	1.25921	GRNBoost2	Tpex		0.976558	0.987588	scMINER	0.973663	0.980193	scMINER	0.980164	0.991308	scMINER	0.982064	0.991658	scMINER
17701	892	GRNBoost2	Tpex		17701	1.25457	GRNBoost2	Tpex		0.976541	0.987588	scMINER	0.973644	0.980193	scMINER	0.980149	0.991308	scMINER	0.982051	0.991658	scMINER
17801	897	GRNBoost2	Tpex		17801	1.25455	GRNBoost2	Tpex		0.976523	0.987588	scMINER	0.973624	0.980193	scMINER	0.980134	0.991308	scMINER	0.982037	0.991658	scMINER
17901	898	GRNBoost2	Tpex		17901	1.24549	GRNBoost2	Tpex		0.976506	0.987588	scMINER	0.973605	0.980193	scMINER	0.980119	0.991308	scMINER	0.982024	0.991658	scMINER
18001	901	GRNBoost2	Tpex		18001	1.23934	GRNBoost2	Tpex		0.976489	0.987588	scMINER	0.973585	0.980193	scMINER	0.980104	0.991308	scMINER	0.98201	0.991658	scMINER
18101	905	GRNBoost2	Tpex		18101	1.23129	GRNBoost2	Tpex		0.976471	0.987588	scMINER	0.973566	0.980193	scMINER	0.980089	0.991308	scMINER	0.981997	0.991658	scMINER
18201	913	GRNBoost2	Tpex		18201	1.23046	GRNBoost2	Tpex		0.976454	0.987588	scMINER	0.973547	0.980193	scMINER	0.980074	0.991308	scMINER	0.981984	0.991658	scMINER
18301	918	GRNBoost2	Tpex		18301	1.23056	GRNBoost2	Tpex		0.976437	0.987588	scMINER	0.973527	0.980193	scMINER	0.98006	0.991308	scMINER	0.98197	0.991658	scMINER
18401	922	GRNBoost2	Tpex		18401	1.22444	GRNBoost2	Tpex		0.97642	0.987588	scMINER	0.973508	0.980193	scMINER	0.980045	0.991308	scMINER	0.981957	0.991658	scMINER
18501	930	GRNBoost2	Tpex		18501	1.23179	GRNBoost2	Tpex		0.976402	0.987588	scMINER	0.973488	0.980193	scMINER	0.98003	0.991308	scMINER	0.981944	0.991658	scMINER
18601	936	GRNBoost2	Tpex		18601	1.2332	GRNBoost2	Tpex		0.976385	0.987588	scMINER	0.973469	0.980193	scMINER	0.980015	0.991308	scMINER	0.981944	0.991503	scMINER
18701	938	GRNBoost2	Tpex		18701	1.22454	GRNBoost2	Tpex		0.976368	0.987588	scMINER	0.973449	0.980193	scMINER	0.98	0.991308	scMINER	0.98193	0.991503	scMINER
18801	944	GRNBoost2	Tpex		18801	1.22438	GRNBoost2	Tpex		0.97635	0.987588	scMINER	0.97343	0.980193	scMINER	0.979985	0.991308	scMINER	0.981917	0.991503	scMINER
18901	948	GRNBoost2	Tpex		18901	1.22323	GRNBoost2	Tpex		0.976333	0.987588	scMINER	0.973411	0.980193	scMINER	0.97997	0.991308	scMINER	0.981903	0.991503	scMINER
19001	954	GRNBoost2	Tpex		19001	1.22622	GRNBoost2	Tpex		0.976316	0.987588	scMINER	0.973391	0.980193	scMINER	0.979955	0.991308	scMINER	0.98189	0.991503	scMINER
19101	961	GRNBoost2	Tpex		19101	1.22577	GRNBoost2	Tpex		0.976299	0.987588	scMINER	0.973372	0.980193	scMINER	0.97994	0.991308	scMINER	0.981877	0.991503	scMINER
19201	968	GRNBoost2	Tpex		19201	1.23312	GRNBoost2	Tpex		0.976281	0.987588	scMINER	0.973352	0.980193	scMINER	0.97994	0.99118	scMINER	0.981863	0.991503	scMINER
19301	969	GRNBoost2	Tpex		19301	1.2297	GRNBoost2	Tpex		0.976264	0.987588	scMINER	0.973333	0.980193	scMINER	0.979925	0.99118	scMINER	0.98185	0.991503	scMINER
19401	973	GRNBoost2	Tpex		19401	1.2239	GRNBoost2	Tpex		0.976247	0.987588	scMINER	0.973313	0.980193	scMINER	0.97991	0.99118	scMINER	0.981836	0.991503	scMINER
19501	978	GRNBoost2	Tpex		19501	1.2271	GRNBoost2	Tpex		0.97623	0.987588	scMINER	0.973294	0.980193	scMINER	0.979895	0.99118	scMINER	0.981823	0.991503	scMINER
19601	980	GRNBoost2	Tpex		19601	1.22195	GRNBoost2	Tpex		0.976212	0.987588	scMINER	0.973275	0.980193	scMINER	0.97988	0.99118	scMINER	0.98181	0.991503	scMINER
19701	985	GRNBoost2	Tpex		19701	1.22208	GRNBoost2	Tpex		0.976195	0.987588	scMINER	0.973255	0.980193	scMINER	0.979865	0.99118	scMINER	0.981796	0.991503	scMINER
19801	993	GRNBoost2	Tpex		19801	1.23048	GRNBoost2	Tpex		0.976178	0.987588	scMINER	0.973236	0.980193	scMINER	0.979865	0.991052	scMINER	0.981783	0.991503	scMINER
19901	998	GRNBoost2	Tpex		19901	1.23362	GRNBoost2	Tpex		0.97616	0.987588	scMINER	0.973216	0.980193	scMINER	0.97985	0.991052	scMINER	0.98177	0.991503	scMINER
20001	1000	GRNBoost2	Tpex		20001	1.22549	GRNBoost2	Tpex		0.976143	0.987588	scMINER	0.973197	0.980193	scMINER	0.979835	0.991052	scMINER	0.981756	0.991503	scMINER
20101	1006	GRNBoost2	Tpex		20101	1.22833	GRNBoost2	Tpex		0.976126	0.987588	scMINER	0.973177	0.980193	scMINER	0.97982	0.991052	scMINER	0.981743	0.991503	scMINER
20201	1012	GRNBoost2	Tpex		20201	1.22816	GRNBoost2	Tpex		0.976109	0.987588	scMINER	0.973158	0.980193	scMINER	0.979805	0.991052	scMINER	0.981729	0.991503	scMINER
20301	1020	GRNBoost2	Tpex		20301	1.23487	GRNBoost2	Tpex		0.976091	0.987588	scMINER	0.973138	0.980193	scMINER	0.97979	0.991052	scMINER	0.981716	0.991503	scMINER
20401	1022	GRNBoost2	Tpex		20401	1.23133	GRNBoost2	Tpex		0.976074	0.987588	scMINER	0.973119	0.980193	scMINER	0.979775	0.991052	scMINER	0.981703	0.991503	scMINER
20501	1025	GRNBoost2	Tpex		20501	1.22754	GRNBoost2	Tpex		0.976057	0.987588	scMINER	0.9731	0.980193	scMINER	0.97976	0.991052	scMINER	0.981689	0.991503	scMINER
20601	1030	GRNBoost2	Tpex		20601	1.22328	GRNBoost2	Tpex		0.97604	0.987588	scMINER	0.97308	0.980193	scMINER	0.979745	0.991052	scMINER	0.981676	0.991503	scMINER
20701	1040	GRNBoost2	Tpex		20701	1.22786	GRNBoost2	Tpex		0.976022	0.987588	scMINER	0.973061	0.980193	scMINER	0.97973	0.991052	scMINER	0.981662	0.991503	scMINER
20801	1042	GRNBoost2	Tpex		20801	1.22157	GRNBoost2	Tpex		0.976005	0.987588	scMINER	0.973041	0.980193	scMINER	0.979715	0.991052	scMINER	0.981649	0.991503	scMINER
20901	1047	GRNBoost2	Tpex		20901	1.22313	GRNBoost2	Tpex		0.975988	0.987588	scMINER	0.973022	0.980193	scMINER	0.979701	0.991052	scMINER	0.981636	0.991503	scMINER
21001	1051	GRNBoost2	Tpex		21001	1.22494	GRNBoost2	Tpex		0.97597	0.987588	scMINER	0.973002	0.980193	scMINER	0.979686	0.991052	scMINER	0.981622	0.991503	scMINER
21101	1051	GRNBoost2	Tpex		21101	1.21784	GRNBoost2	Tpex		0.975953	0.987588	scMINER	0.972983	0.980193	scMINER	0.979671	0.991052	scMINER	0.981609	0.991503	scMINER
21201	1055	GRNBoost2	Tpex		21201	1.22248	GRNBoost2	Tpex		0.975936	0.987588	scMINER	0.972964	0.980193	scMINER	0.979656	0.991052	scMINER	0.981596	0.991503	scMINER
21301	1057	GRNBoost2	Tpex		21301	1.21774	GRNBoost2	Tpex		0.975919	0.987588	scMINER	0.972944	0.980193	scMINER	0.979641	0.991052	scMINER	0.981582	0.991503	scMINER
21401	1061	GRNBoost2	Tpex		21401	1.21674	GRNBoost2	Tpex		0.975919	0.987253	scMINER	0.972925	0.980193	scMINER	0.979626	0.991052	scMINER	0.981569	0.991503	scMINER
21501	1065	GRNBoost2	Tpex		21501	1.21437	GRNBoost2	Tpex		0.975901	0.987253	scMINER	0.972905	0.980193	scMINER	0.979611	0.991052	scMINER	0.981555	0.991503	scMINER
21601	1071	GRNBoost2	Tpex		21601	1.21705	GRNBoost2	Tpex		0.975884	0.987253	scMINER	0.972886	0.980193	scMINER	0.979596	0.991052	scMINER	0.981542	0.991503	scMINER
21701	1071	GRNBoost2	Tpex		21701	1.21291	GRNBoost2	Tpex		0.975867	0.987253	scMINER	0.972866	0.980193	scMINER	0.979581	0.991052	scMINER	0.981529	0.991503	scMINER
21801	1074	GRNBoost2	Tpex		21801	1.21082	GRNBoost2	Tpex		0.975849	0.987253	scMINER	0.972847	0.980193	scMINER	0.979566	0.991052	scMINER	0.981515	0.991503	scMINER
21901	1079	GRNBoost2	Tpex		21901	1.20964	GRNBoost2	Tpex		0.975832	0.987253	scMINER	0.972827	0.980193	scMINER	0.979551	0.991052	scMINER	0.981515	0.991349	scMINER
22001	1081	GRNBoost2	Tpex		22001	1.20917	GRNBoost2	Tpex		0.975815	0.987253	scMINER	0.972808	0.980193	scMINER	0.979536	0.991052	scMINER	0.981502	0.991349	scMINER
22101	1085	GRNBoost2	Tpex		22101	1.21365	GRNBoost2	Tpex		0.975798	0.987253	scMINER	0.972789	0.980193	scMINER	0.979521	0.991052	scMINER	0.981488	0.991349	scMINER
22201	1091	GRNBoost2	Tpex		22201	1.21492	GRNBoost2	Tpex		0.97578	0.987253	scMINER	0.972769	0.980193	scMINER	0.979506	0.991052	scMINER	0.981475	0.991349	scMINER
22301	1094	GRNBoost2	Tpex		22301	1.21018	GRNBoost2	Tpex		0.975763	0.987253	scMINER	0.97275	0.980193	scMINER	0.979491	0.991052	scMINER	0.981475	0.991194	scMINER
22401	1100	GRNBoost2	Tpex		22401	1.21145	GRNBoost2	Tpex		0.975746	0.987253	scMINER	0.97273	0.980193	scMINER	0.979476	0.991052	scMINER	0.981462	0.991194	scMINER
22501	1105	GRNBoost2	Tpex		22501	1.2103	GRNBoost2	Tpex		0.975729	0.987253	scMINER	0.972711	0.980193	scMINER	0.979461	0.991052	scMINER	0.981448	0.991194	scMINER
22601	1111	GRNBoost2	Tpex		22601	1.20499	GRNBoost2	Tpex		0.975711	0.987253	scMINER	0.972691	0.980193	scMINER	0.979446	0.991052	scMINER	0.981435	0.991194	scMINER
22701	1116	GRNBoost2	Tpex		22701	1.20388	GRNBoost2	Tpex		0.975694	0.987253	scMINER	0.972672	0.980193	scMINER	0.979431	0.991052	scMINER	0.981421	0.991194	scMINER
22801	1120	GRNBoost2	Tpex		22801	1.20301	GRNBoost2	Tpex		0.975677	0.987253	scMINER	0.972653	0.980193	scMINER	0.979416	0.991052	scMINER	0.981408	0.991194	scMINER
22901	1124	GRNBoost2	Tpex		22901	1.20472	GRNBoost2	Tpex		0.975659	0.987253	scMINER	0.972633	0.980193	scMINER	0.979401	0.991052	scMINER	0.981395	0.991194	scMINER
23001	1129	GRNBoost2	Tpex		23001	1.20749	GRNBoost2	Tpex		0.975642	0.987253	scMINER	0.972614	0.980193	scMINER	0.979386	0.991052	scMINER	0.981381	0.991194	scMINER
23101	1133	GRNBoost2	Tpex		23101	1.20276	GRNBoost2	Tpex		0.975625	0.987253	scMINER	0.972594	0.980193	scMINER	0.979371	0.991052	scMINER	0.981368	0.991194	scMINER
23201	1143	GRNBoost2	Tpex		23201	1.20825	GRNBoost2	Tpex		0.975608	0.987253	scMINER	0.972575	0.980193	scMINER	0.979356	0.991052	scMINER	0.981355	0.991194	scMINER
23301	1145	GRNBoost2	Tpex		23301	1.20273	GRNBoost2	Tpex		0.97559	0.987253	scMINER	0.972555	0.980193	scMINER	0.979342	0.991052	scMINER	0.981341	0.991194	scMINER
23401	1150	GRNBoost2	Tpex		23401	1.20419	GRNBoost2	Tpex		0.975573	0.987253	scMINER	0.972536	0.980193	scMINER	0.979327	0.991052	scMINER	0.981328	0.991194	scMINER
23501	1156	GRNBoost2	Tpex		23501	1.20417	GRNBoost2	Tpex		0.975556	0.987253	scMINER	0.972516	0.980193	scMINER	0.979312	0.991052	scMINER	0.981314	0.991194	scMINER
23601	1160	GRNBoost2	Tpex		23601	1.20582	GRNBoost2	Tpex		0.975539	0.987253	scMINER	0.972497	0.980193	scMINER	0.979297	0.991052	scMINER	0.981301	0.991194	scMINER
23701	1164	GRNBoost2	Tpex		23701	1.20372	GRNBoost2	Tpex		0.975521	0.987253	scMINER	0.972478	0.980193	scMINER	0.979282	0.991052	scMINER	0.981288	0.991194	scMINER
23801	1169	GRNBoost2	Tpex		23801	1.20515	GRNBoost2	Tpex		0.975504	0.987253	scMINER	0.972458	0.980193	scMINER	0.979267	0.991052	scMINER	0.981274	0.991194	scMINER
23901	1175	GRNBoost2	Tpex		23901	1.20513	GRNBoost2	Tpex		0.975487	0.987253	scMINER	0.972439	0.980193	scMINER	0.979252	0.991052	scMINER	0.981261	0.991194	scMINER
24001	1180	GRNBoost2	Tpex		24001	1.20778	GRNBoost2	Tpex		0.975487	0.986917	scMINER	0.972419	0.980193	scMINER	0.979237	0.991052	scMINER	0.981247	0.991194	scMINER
24101	1186	GRNBoost2	Tpex		24101	1.20406	GRNBoost2	Tpex		0.975469	0.986917	scMINER	0.9724	0.980193	scMINER	0.979222	0.991052	scMINER	0.981234	0.991194	scMINER
24201	1192	GRNBoost2	Tpex		24201	1.20648	GRNBoost2	Tpex		0.975452	0.986917	scMINER	0.97238	0.980193	scMINER	0.979207	0.991052	scMINER	0.981234	0.99104	scMINER
24301	1200	GRNBoost2	Tpex		24301	1.20482	GRNBoost2	Tpex		0.975435	0.986917	scMINER	0.972361	0.980193	scMINER	0.979192	0.991052	scMINER	0.981221	0.99104	scMINER
24401	1203	GRNBoost2	Tpex		24401	1.203	GRNBoost2	Tpex		0.975418	0.986917	scMINER	0.972342	0.980193	scMINER	0.979177	0.991052	scMINER	0.981207	0.99104	scMINER
24501	1212	GRNBoost2	Tpex		24501	1.20597	GRNBoost2	Tpex		0.9754	0.986917	scMINER	0.972322	0.980193	scMINER	0.979162	0.991052	scMINER	0.981194	0.99104	scMINER
24601	1215	GRNBoost2	Tpex		24601	1.20536	GRNBoost2	Tpex		0.975383	0.986917	scMINER	0.972303	0.980193	scMINER	0.979147	0.991052	scMINER	0.981181	0.99104	scMINER
24701	1220	GRNBoost2	Tpex		24701	1.20434	GRNBoost2	Tpex		0.975366	0.986917	scMINER	0.972283	0.980193	scMINER	0.979132	0.991052	scMINER	0.981167	0.99104	scMINER
24801	1224	GRNBoost2	Tpex		24801	1.20236	GRNBoost2	Tpex		0.975349	0.986917	scMINER	0.972283	0.979685	scMINER	0.979117	0.991052	scMINER	0.981154	0.99104	scMINER
24901	1232	GRNBoost2	Tpex		24901	1.20784	GRNBoost2	Tpex		0.975331	0.986917	scMINER	0.972264	0.979685	scMINER	0.979102	0.991052	scMINER	0.98114	0.99104	scMINER
25001	1239	GRNBoost2	Tpex		25001	1.21352	GRNBoost2	Tpex		0.975314	0.986917	scMINER	0.972244	0.979685	scMINER	0.979087	0.991052	scMINER	0.981127	0.99104	scMINER
25101	1243	GRNBoost2	Tpex		25101	1.2115	GRNBoost2	Tpex		0.975297	0.986917	scMINER	0.972225	0.979685	scMINER	0.979072	0.991052	scMINER	0.981114	0.99104	scMINER
25201	1246	GRNBoost2	Tpex		25201	1.2062	GRNBoost2	Tpex		0.975279	0.986917	scMINER	0.972205	0.979685	scMINER	0.979057	0.991052	scMINER	0.9811	0.99104	scMINER
25301	1249	GRNBoost2	Tpex		25301	1.20676	GRNBoost2	Tpex		0.975279	0.986582	scMINER	0.972186	0.979685	scMINER	0.979042	0.991052	scMINER	0.981087	0.99104	scMINER
25401	1255	GRNBoost2	Tpex		25401	1.20789	GRNBoost2	Tpex		0.975262	0.986582	scMINER	0.972167	0.979685	scMINER	0.979027	0.991052	scMINER	0.981073	0.99104	scMINER
25501	1259	GRNBoost2	Tpex		25501	1.20941	GRNBoost2	Tpex		0.975245	0.986582	scMINER	0.972147	0.979685	scMINER	0.979012	0.991052	scMINER	0.98106	0.99104	scMINER
25601	1266	GRNBoost2	Tpex		25601	1.21381	GRNBoost2	Tpex		0.975228	0.986582	scMINER	0.972128	0.979685	scMINER	0.978997	0.991052	scMINER	0.981047	0.99104	scMINER
25701	1271	GRNBoost2	Tpex		25701	1.21394	GRNBoost2	Tpex		0.97521	0.986582	scMINER	0.972108	0.979685	scMINER	0.978982	0.991052	scMINER	0.981033	0.99104	scMINER
25801	1280	GRNBoost2	Tpex		25801	1.21673	GRNBoost2	Tpex		0.975193	0.986582	scMINER	0.972089	0.979685	scMINER	0.978968	0.991052	scMINER	0.98102	0.99104	scMINER
25901	1281	GRNBoost2	Tpex		25901	1.21422	GRNBoost2	Tpex		0.975176	0.986582	scMINER	0.972069	0.979685	scMINER	0.978953	0.991052	scMINER	0.981007	0.99104	scMINER
26001	1284	GRNBoost2	Tpex		26001	1.21246	GRNBoost2	Tpex		0.975158	0.986582	scMINER	0.97205	0.979685	scMINER	0.978938	0.991052	scMINER	0.980993	0.99104	scMINER
26101	1288	GRNBoost2	Tpex		26101	1.21053	GRNBoost2	Tpex		0.975141	0.986582	scMINER	0.972031	0.979685	scMINER	0.978923	0.991052	scMINER	0.98098	0.99104	scMINER
26201	1296	GRNBoost2	Tpex		26201	1.21576	GRNBoost2	Tpex		0.975124	0.986582	scMINER	0.972011	0.979685	scMINER	0.978908	0.991052	scMINER	0.980966	0.99104	scMINER
26301	1302	GRNBoost2	Tpex		26301	1.21682	GRNBoost2	Tpex		0.975107	0.986582	scMINER	0.971992	0.979685	scMINER	0.978893	0.991052	scMINER	0.980953	0.99104	scMINER
26401	1307	GRNBoost2	Tpex		26401	1.21468	GRNBoost2	Tpex		0.975089	0.986582	scMINER	0.971972	0.979685	scMINER	0.978878	0.991052	scMINER	0.98094	0.99104	scMINER
26501	1310	GRNBoost2	Tpex		26501	1.21634	GRNBoost2	Tpex		0.975072	0.986582	scMINER	0.971953	0.979685	scMINER	0.978863	0.991052	scMINER	0.980926	0.99104	scMINER
26601	1312	GRNBoost2	Tpex		26601	1.21257	GRNBoost2	Tpex		0.975055	0.986582	scMINER	0.971933	0.979685	scMINER	0.978848	0.991052	scMINER	0.980913	0.99104	scMINER
26701	1314	GRNBoost2	Tpex		26701	1.20883	GRNBoost2	Tpex		0.975038	0.986582	scMINER	0.971914	0.979685	scMINER	0.978833	0.991052	scMINER	0.980899	0.99104	scMINER
26801	1320	GRNBoost2	Tpex		26801	1.20879	GRNBoost2	Tpex		0.97502	0.986582	scMINER	0.971894	0.979685	scMINER	0.978818	0.991052	scMINER	0.980886	0.99104	scMINER
26901	1325	GRNBoost2	Tpex		26901	1.20894	GRNBoost2	Tpex		0.975003	0.986582	scMINER	0.971875	0.979685	scMINER	0.978803	0.991052	scMINER	0.980873	0.99104	scMINER
27001	1330	GRNBoost2	Tpex		27001	1.21019	GRNBoost2	Tpex		0.974986	0.986582	scMINER	0.971856	0.979685	scMINER	0.978788	0.991052	scMINER	0.980859	0.99104	scMINER
27101	1332	GRNBoost2	Tpex		27101	1.20652	GRNBoost2	Tpex		0.974968	0.986582	scMINER	0.971836	0.979685	scMINER	0.978773	0.991052	scMINER	0.980846	0.99104	scMINER
27201	1337	GRNBoost2	Tpex		27201	1.20668	GRNBoost2	Tpex		0.974951	0.986582	scMINER	0.971817	0.979685	scMINER	0.978773	0.990924	scMINER	0.980833	0.99104	scMINER
27301	1340	GRNBoost2	Tpex		27301	1.20395	GRNBoost2	Tpex		0.974934	0.986582	scMINER	0.971797	0.979685	scMINER	0.978758	0.990924	scMINER	0.980819	0.99104	scMINER
27401	1347	GRNBoost2	Tpex		27401	1.20591	GRNBoost2	Tpex		0.974917	0.986582	scMINER	0.971778	0.979685	scMINER	0.978743	0.990924	scMINER	0.980806	0.99104	scMINER
27501	1351	GRNBoost2	Tpex		27501	1.20517	GRNBoost2	Tpex		0.974899	0.986582	scMINER	0.971758	0.979685	scMINER	0.978728	0.990924	scMINER	0.980792	0.99104	scMINER
27601	1356	GRNBoost2	Tpex		27601	1.20319	GRNBoost2	Tpex		0.974882	0.986582	scMINER	0.971739	0.979685	scMINER	0.978713	0.990924	scMINER	0.980779	0.99104	scMINER
27701	1357	GRNBoost2	Tpex		27701	1.19876	GRNBoost2	Tpex		0.974865	0.986582	scMINER	0.97172	0.979685	scMINER	0.978698	0.990924	scMINER	0.980766	0.99104	scMINER
27801	1360	GRNBoost2	Tpex		27801	1.20035	GRNBoost2	Tpex		0.974848	0.986582	scMINER	0.9717	0.979685	scMINER	0.978683	0.990924	scMINER	0.980752	0.99104	scMINER
27901	1365	GRNBoost2	Tpex		27901	1.19947	GRNBoost2	Tpex		0.97483	0.986582	scMINER	0.971681	0.979685	scMINER	0.978668	0.990924	scMINER	0.980739	0.99104	scMINER
28001	1371	GRNBoost2	Tpex		28001	1.20053	GRNBoost2	Tpex		0.974813	0.986582	scMINER	0.971661	0.979685	scMINER	0.978653	0.990924	scMINER	0.980725	0.99104	scMINER
28101	1371	GRNBoost2	Tpex		28101	1.19843	GRNBoost2	Tpex		0.974796	0.986582	scMINER	0.971642	0.979685	scMINER	0.978638	0.990924	scMINER	0.980712	0.99104	scMINER
28201	1373	GRNBoost2	Tpex		28201	1.19495	GRNBoost2	Tpex		0.974778	0.986582	scMINER	0.971622	0.979685	scMINER	0.978623	0.990924	scMINER	0.980699	0.99104	scMINER
28301	1377	GRNBoost2	Tpex		28301	1.19428	GRNBoost2	Tpex		0.974761	0.986582	scMINER	0.971603	0.979685	scMINER	0.978609	0.990924	scMINER	0.980685	0.99104	scMINER
28401	1382	GRNBoost2	Tpex		28401	1.19241	GRNBoost2	Tpex		0.974744	0.986582	scMINER	0.971584	0.979685	scMINER	0.978594	0.990924	scMINER	0.980672	0.99104	scMINER
28501	1390	GRNBoost2	Tpex		28501	1.19313	GRNBoost2	Tpex		0.974727	0.986582	scMINER	0.971564	0.979685	scMINER	0.978579	0.990924	scMINER	0.980659	0.99104	scMINER
28601	1394	GRNBoost2	Tpex		28601	1.19247	GRNBoost2	Tpex		0.974709	0.986582	scMINER	0.971545	0.979685	scMINER	0.978564	0.990924	scMINER	0.980645	0.99104	scMINER
28701	1399	GRNBoost2	Tpex		28701	1.19165	GRNBoost2	Tpex		0.974692	0.986582	scMINER	0.971525	0.979685	scMINER	0.978549	0.990924	scMINER	0.980632	0.99104	scMINER
28801	1405	GRNBoost2	Tpex		28801	1.19473	GRNBoost2	Tpex		0.974675	0.986582	scMINER	0.971506	0.979685	scMINER	0.978534	0.990924	scMINER	0.980618	0.99104	scMINER
28901	1407	GRNBoost2	Tpex		28901	1.19541	GRNBoost2	Tpex		0.974658	0.986582	scMINER	0.971486	0.979685	scMINER	0.978519	0.990924	scMINER	0.980605	0.99104	scMINER
29001	1410	GRNBoost2	Tpex		29001	1.1939	GRNBoost2	Tpex		0.97464	0.986582	scMINER	0.971467	0.979685	scMINER	0.978504	0.990924	scMINER	0.980592	0.99104	scMINER
29101	1415	GRNBoost2	Tpex		29101	1.1951	GRNBoost2	Tpex		0.974623	0.986582	scMINER	0.971447	0.979685	scMINER	0.978489	0.990924	scMINER	0.980578	0.99104	scMINER
29201	1421	GRNBoost2	Tpex		29201	1.19211	GRNBoost2	Tpex		0.974606	0.986582	scMINER	0.971428	0.979685	scMINER	0.978474	0.990924	scMINER	0.980565	0.99104	scMINER
29301	1428	GRNBoost2	Tpex		29301	1.19199	GRNBoost2	Tpex		0.974588	0.986582	scMINER	0.971409	0.979685	scMINER	0.978459	0.990924	scMINER	0.980551	0.99104	scMINER
29401	1430	GRNBoost2	Tpex		29401	1.19167	GRNBoost2	Tpex		0.974571	0.986582	scMINER	0.971389	0.979685	scMINER	0.978444	0.990924	scMINER	0.980538	0.99104	scMINER
29501	1434	GRNBoost2	Tpex		29501	1.18905	GRNBoost2	Tpex		0.974554	0.986582	scMINER	0.97137	0.979685	scMINER	0.978429	0.990924	scMINER	0.980525	0.99104	scMINER
29601	1440	GRNBoost2	Tpex		29601	1.19107	GRNBoost2	Tpex		0.974537	0.986582	scMINER	0.97135	0.979685	scMINER	0.978414	0.990924	scMINER	0.980511	0.99104	scMINER
29701	1447	GRNBoost2	Tpex		29701	1.19193	GRNBoost2	Tpex		0.974519	0.986582	scMINER	0.971331	0.979685	scMINER	0.978399	0.990924	scMINER	0.980498	0.99104	scMINER
29801	1455	GRNBoost2	Tpex		29801	1.19262	GRNBoost2	Tpex		0.974502	0.986582	scMINER	0.971311	0.979685	scMINER	0.978384	0.990924	scMINER	0.980485	0.99104	scMINER
29901	1460	GRNBoost2	Tpex		29901	1.19574	GRNBoost2	Tpex		0.974485	0.986582	scMINER	0.971292	0.979685	scMINER	0.978369	0.990924	scMINER	0.980471	0.99104	scMINER
30001	1465	GRNBoost2	Tpex		30001	1.19494	GRNBoost2	Tpex		0.974467	0.986582	scMINER	0.971273	0.979685	scMINER	0.978354	0.990924	scMINER	0.980458	0.99104	scMINER
30101	1473	GRNBoost2	Tpex		30101	1.19951	GRNBoost2	Tpex		0.97445	0.986582	scMINER	0.971253	0.979685	scMINER	0.978339	0.990924	scMINER	0.980444	0.99104	scMINER
30201	1479	GRNBoost2	Tpex		30201	1.19951	GRNBoost2	Tpex		0.974433	0.986582	scMINER	0.971234	0.979685	scMINER	0.978324	0.990924	scMINER	0.980431	0.99104	scMINER
30301	1483	GRNBoost2	Tpex		30301	1.1979	GRNBoost2	Tpex		0.974416	0.986582	scMINER	0.971214	0.979685	scMINER	0.978309	0.990924	scMINER	0.980418	0.99104	scMINER
30401	1488	GRNBoost2	Tpex		30401	1.19903	GRNBoost2	Tpex		0.974398	0.986582	scMINER	0.971195	0.979685	scMINER	0.978294	0.990924	scMINER	0.980404	0.99104	scMINER
30501	1496	GRNBoost2	Tpex		30501	1.19968	GRNBoost2	Tpex		0.974381	0.986582	scMINER	0.971175	0.979685	scMINER	0.978279	0.990924	scMINER	0.980391	0.99104	scMINER
30601	1501	GRNBoost2	Tpex		30601	1.19888	GRNBoost2	Tpex		0.974364	0.986582	scMINER	0.971156	0.979685	scMINER	0.978264	0.990924	scMINER	0.980377	0.99104	scMINER
30701	1509	GRNBoost2	Tpex		30701	1.20048	GRNBoost2	Tpex		0.974347	0.986582	scMINER	0.971136	0.979685	scMINER	0.978249	0.990924	scMINER	0.980364	0.99104	scMINER
30801	1511	GRNBoost2	Tpex		30801	1.19826	GRNBoost2	Tpex		0.974329	0.986582	scMINER	0.971117	0.979685	scMINER	0.978235	0.990924	scMINER	0.980351	0.99104	scMINER
30901	1518	GRNBoost2	Tpex		30901	1.19905	GRNBoost2	Tpex		0.974312	0.986582	scMINER	0.971098	0.979685	scMINER	0.97822	0.990924	scMINER	0.980337	0.99104	scMINER
31001	1522	GRNBoost2	Tpex		31001	1.19654	GRNBoost2	Tpex		0.974295	0.986582	scMINER	0.971078	0.979685	scMINER	0.978205	0.990924	scMINER	0.980324	0.99104	scMINER
31101	1528	GRNBoost2	Tpex		31101	1.19562	GRNBoost2	Tpex		0.974277	0.986582	scMINER	0.971059	0.979685	scMINER	0.97819	0.990924	scMINER	0.980311	0.99104	scMINER
31201	1534	GRNBoost2	Tpex		31201	1.1947	GRNBoost2	Tpex		0.97426	0.986582	scMINER	0.971039	0.979685	scMINER	0.978175	0.990924	scMINER	0.980297	0.99104	scMINER
31301	1539	GRNBoost2	Tpex		31301	1.1921	GRNBoost2	Tpex		0.974243	0.986582	scMINER	0.97102	0.979685	scMINER	0.97816	0.990924	scMINER	0.980284	0.99104	scMINER
31401	1545	GRNBoost2	Tpex		31401	1.19213	GRNBoost2	Tpex		0.974226	0.986582	scMINER	0.971	0.979685	scMINER	0.978145	0.990924	scMINER	0.98027	0.99104	scMINER
31501	1549	GRNBoost2	Tpex		31501	1.19337	GRNBoost2	Tpex		0.974208	0.986582	scMINER	0.970981	0.979685	scMINER	0.97813	0.990924	scMINER	0.980257	0.99104	scMINER
31601	1553	GRNBoost2	Tpex		31601	1.19278	GRNBoost2	Tpex		0.974191	0.986582	scMINER	0.970962	0.979685	scMINER	0.978115	0.990924	scMINER	0.980244	0.99104	scMINER
31701	1565	GRNBoost2	Tpex		31701	1.19923	GRNBoost2	Tpex		0.974174	0.986582	scMINER	0.970942	0.979685	scMINER	0.9781	0.990924	scMINER	0.98023	0.99104	scMINER
31801	1569	GRNBoost2	Tpex		31801	1.20046	GRNBoost2	Tpex		0.974157	0.986582	scMINER	0.970923	0.979685	scMINER	0.978085	0.990924	scMINER	0.980217	0.99104	scMINER
31901	1575	GRNBoost2	Tpex		31901	1.20137	GRNBoost2	Tpex		0.974139	0.986582	scMINER	0.970903	0.979685	scMINER	0.97807	0.990924	scMINER	0.980203	0.99104	scMINER
32001	1580	GRNBoost2	Tpex		32001	1.20061	GRNBoost2	Tpex		0.974122	0.986582	scMINER	0.970884	0.979685	scMINER	0.978055	0.990924	scMINER	0.98019	0.99104	scMINER
32101	1585	GRNBoost2	Tpex		32101	1.19352	GRNBoost2	Tpex		0.974105	0.986582	scMINER	0.970864	0.979685	scMINER	0.97804	0.990924	scMINER	0.980177	0.99104	scMINER
32201	1590	GRNBoost2	Tpex		32201	1.19101	GRNBoost2	Tpex		0.974087	0.986582	scMINER	0.970845	0.979685	scMINER	0.978025	0.990924	scMINER	0.980163	0.99104	scMINER
32301	1594	GRNBoost2	Tpex		32301	1.19133	GRNBoost2	Tpex		0.97407	0.986582	scMINER	0.970825	0.979685	scMINER	0.97801	0.990924	scMINER	0.98015	0.99104	scMINER
32401	1601	GRNBoost2	Tpex		32401	1.19122	GRNBoost2	Tpex		0.974053	0.986582	scMINER	0.970806	0.979685	scMINER	0.977995	0.990924	scMINER	0.980137	0.99104	scMINER
32501	1602	GRNBoost2	Tpex		32501	1.18667	GRNBoost2	Tpex		0.974036	0.986582	scMINER	0.970787	0.979685	scMINER	0.97798	0.990924	scMINER	0.980123	0.99104	scMINER
32601	1605	GRNBoost2	Tpex		32601	1.18625	GRNBoost2	Tpex		0.974018	0.986582	scMINER	0.970767	0.979685	scMINER	0.977965	0.990924	scMINER	0.98011	0.99104	scMINER
32701	1609	GRNBoost2	Tpex		32701	1.18222	GRNBoost2	Tpex		0.974001	0.986582	scMINER	0.970748	0.979685	scMINER	0.97795	0.990924	scMINER	0.980096	0.99104	scMINER
32801	1611	GRNBoost2	Tpex		32801	1.18022	GRNBoost2	Tpex		0.973984	0.986582	scMINER	0.970728	0.979685	scMINER	0.977935	0.990924	scMINER	0.980083	0.99104	scMINER
32901	1614	GRNBoost2	Tpex		32901	1.17896	GRNBoost2	Tpex		0.973967	0.986582	scMINER	0.970709	0.979685	scMINER	0.97792	0.990924	scMINER	0.98007	0.99104	scMINER
33001	1618	GRNBoost2	Tpex		33001	1.1793	GRNBoost2	Tpex		0.973949	0.986582	scMINER	0.970689	0.979685	scMINER	0.977905	0.990924	scMINER	0.980056	0.99104	scMINER
33101	1624	GRNBoost2	Tpex		33101	1.18281	GRNBoost2	Tpex		0.973932	0.986582	scMINER	0.97067	0.979685	scMINER	0.97789	0.990924	scMINER	0.980043	0.99104	scMINER
33201	1631	GRNBoost2	Tpex		33201	1.18274	GRNBoost2	Tpex		0.973915	0.986582	scMINER	0.970651	0.979685	scMINER	0.977876	0.990924	scMINER	0.980029	0.99104	scMINER
33301	1640	GRNBoost2	Tpex		33301	1.18497	GRNBoost2	Tpex		0.973897	0.986582	scMINER	0.970631	0.979685	scMINER	0.977861	0.990924	scMINER	0.980016	0.99104	scMINER
33401	1648	GRNBoost2	Tpex		33401	1.18989	GRNBoost2	Tpex		0.97388	0.986582	scMINER	0.970612	0.979685	scMINER	0.977861	0.990796	scMINER	0.980003	0.99104	scMINER
33501	1652	GRNBoost2	Tpex		33501	1.1902	GRNBoost2	Tpex		0.973863	0.986582	scMINER	0.970592	0.979685	scMINER	0.977846	0.990796	scMINER	0.979989	0.99104	scMINER
33601	1657	GRNBoost2	Tpex		33601	1.18867	GRNBoost2	Tpex		0.973846	0.986582	scMINER	0.970573	0.979685	scMINER	0.977831	0.990796	scMINER	0.979976	0.99104	scMINER
33701	1665	GRNBoost2	Tpex		33701	1.19269	GRNBoost2	Tpex		0.973828	0.986582	scMINER	0.970553	0.979685	scMINER	0.977816	0.990796	scMINER	0.979963	0.99104	scMINER
33801	1667	GRNBoost2	Tpex		33801	1.18986	GRNBoost2	Tpex		0.973811	0.986582	scMINER	0.970534	0.979685	scMINER	0.977801	0.990796	scMINER	0.979949	0.99104	scMINER
33901	1674	GRNBoost2	Tpex		33901	1.19146	GRNBoost2	Tpex		0.973794	0.986582	scMINER	0.970514	0.979685	scMINER	0.977786	0.990796	scMINER	0.979949	0.990885	scMINER
34001	1679	GRNBoost2	Tpex		34001	1.19078	GRNBoost2	Tpex		0.973776	0.986582	scMINER	0.970495	0.979685	scMINER	0.977771	0.990796	scMINER	0.979936	0.990885	scMINER
34101	1685	GRNBoost2	Tpex		34101	1.1925	GRNBoost2	Tpex		0.973759	0.986582	scMINER	0.970476	0.979685	scMINER	0.977756	0.990796	scMINER	0.979922	0.990885	scMINER
34201	1687	GRNBoost2	Tpex		34201	1.18887	GRNBoost2	Tpex		0.973742	0.986582	scMINER	0.970476	0.979177	scMINER	0.977741	0.990796	scMINER	0.979909	0.990885	scMINER
34301	1696	GRNBoost2	Tpex		34301	1.18934	GRNBoost2	Tpex		0.973725	0.986582	scMINER	0.970456	0.979177	scMINER	0.977726	0.990796	scMINER	0.979896	0.990885	scMINER
34401	1702	GRNBoost2	Tpex		34401	1.18938	GRNBoost2	Tpex		0.973707	0.986582	scMINER	0.970437	0.979177	scMINER	0.977711	0.990796	scMINER	0.979882	0.990885	scMINER
34501	1708	GRNBoost2	Tpex		34501	1.19274	GRNBoost2	Tpex		0.97369	0.986582	scMINER	0.970417	0.979177	scMINER	0.977696	0.990796	scMINER	0.979869	0.990885	scMINER
34601	1714	GRNBoost2	Tpex		34601	1.1911	GRNBoost2	Tpex		0.973673	0.986582	scMINER	0.970398	0.979177	scMINER	0.977681	0.990796	scMINER	0.979855	0.990885	scMINER
34701	1718	GRNBoost2	Tpex		34701	1.1914	GRNBoost2	Tpex		0.973656	0.986582	scMINER	0.970378	0.979177	scMINER	0.977666	0.990796	scMINER	0.979842	0.990885	scMINER
34801	1725	GRNBoost2	Tpex		34801	1.18966	GRNBoost2	Tpex		0.973638	0.986582	scMINER	0.970359	0.979177	scMINER	0.977651	0.990796	scMINER	0.979829	0.990885	scMINER
34901	1728	GRNBoost2	Tpex		34901	1.18763	GRNBoost2	Tpex		0.973621	0.986582	scMINER	0.97034	0.979177	scMINER	0.977636	0.990796	scMINER	0.979815	0.990885	scMINER
35001	1737	GRNBoost2	Tpex		35001	1.19218	GRNBoost2	Tpex		0.973604	0.986582	scMINER	0.97032	0.979177	scMINER	0.977621	0.990796	scMINER	0.979802	0.990885	scMINER
35101	1741	GRNBoost2	Tpex		35101	1.19247	GRNBoost2	Tpex		0.973586	0.986582	scMINER	0.970301	0.979177	scMINER	0.977606	0.990796	scMINER	0.979789	0.990885	scMINER
35201	1746	GRNBoost2	Tpex		35201	1.19344	GRNBoost2	Tpex		0.973569	0.986582	scMINER	0.970281	0.979177	scMINER	0.977591	0.990796	scMINER	0.979775	0.990885	scMINER
35301	1751	GRNBoost2	Tpex		35301	1.19197	GRNBoost2	Tpex		0.973552	0.986582	scMINER	0.970262	0.979177	scMINER	0.977591	0.990669	scMINER	0.979762	0.990885	scMINER
35401	1756	GRNBoost2	Tpex		35401	1.19293	GRNBoost2	Tpex		0.973535	0.986582	scMINER	0.970242	0.979177	scMINER	0.977576	0.990669	scMINER	0.979748	0.990885	scMINER
35501	1765	GRNBoost2	Tpex		35501	1.19499	GRNBoost2	Tpex		0.973517	0.986582	scMINER	0.970223	0.979177	scMINER	0.977561	0.990669	scMINER	0.979735	0.990885	scMINER
35601	1768	GRNBoost2	Tpex		35601	1.19702	GRNBoost2	Tpex		0.9735	0.986582	scMINER	0.970204	0.979177	scMINER	0.977546	0.990669	scMINER	0.979722	0.990885	scMINER
35701	1771	GRNBoost2	Tpex		35701	1.19662	GRNBoost2	Tpex		0.973483	0.986582	scMINER	0.970184	0.979177	scMINER	0.977531	0.990669	scMINER	0.979708	0.990885	scMINER
35801	1775	GRNBoost2	Tpex		35801	1.19851	GRNBoost2	Tpex		0.973466	0.986582	scMINER	0.970165	0.979177	scMINER	0.977516	0.990669	scMINER	0.979695	0.990885	scMINER
35901	1781	GRNBoost2	Tpex		35901	1.20094	GRNBoost2	Tpex		0.973448	0.986582	scMINER	0.970145	0.979177	scMINER	0.977502	0.990669	scMINER	0.979681	0.990885	scMINER
36001	1783	GRNBoost2	Tpex		36001	1.20229	GRNBoost2	Tpex		0.973431	0.986582	scMINER	0.970126	0.979177	scMINER	0.977487	0.990669	scMINER	0.979668	0.990885	scMINER
36101	1790	GRNBoost2	Tpex		36101	1.20701	GRNBoost2	Tpex		0.973414	0.986582	scMINER	0.970106	0.979177	scMINER	0.977472	0.990669	scMINER	0.979655	0.990885	scMINER
36201	1794	GRNBoost2	Tpex		36201	1.20646	GRNBoost2	Tpex		0.973396	0.986582	scMINER	0.970087	0.979177	scMINER	0.977457	0.990669	scMINER	0.979641	0.990885	scMINER
36301	1796	GRNBoost2	Tpex		36301	1.20537	GRNBoost2	Tpex		0.973379	0.986582	scMINER	0.970067	0.979177	scMINER	0.977442	0.990669	scMINER	0.979628	0.990885	scMINER
36401	1800	GRNBoost2	Tpex		36401	1.20401	GRNBoost2	Tpex		0.973362	0.986582	scMINER	0.970048	0.979177	scMINER	0.977427	0.990669	scMINER	0.979615	0.990885	scMINER
36501	1804	GRNBoost2	Tpex		36501	1.20267	GRNBoost2	Tpex		0.973345	0.986582	scMINER	0.970029	0.979177	scMINER	0.977412	0.990669	scMINER	0.979601	0.990885	scMINER
36601	1807	GRNBoost2	Tpex		36601	1.20226	GRNBoost2	Tpex		0.973327	0.986582	scMINER	0.970009	0.979177	scMINER	0.977397	0.990669	scMINER	0.979588	0.990885	scMINER
36701	1816	GRNBoost2	Tpex		36701	1.20664	GRNBoost2	Tpex		0.97331	0.986582	scMINER	0.96999	0.979177	scMINER	0.977382	0.990669	scMINER	0.979574	0.990885	scMINER
36801	1820	GRNBoost2	Tpex		36801	1.2037	GRNBoost2	Tpex		0.973293	0.986582	scMINER	0.96997	0.979177	scMINER	0.977367	0.990669	scMINER	0.979561	0.990885	scMINER
36901	1824	GRNBoost2	Tpex		36901	1.20555	GRNBoost2	Tpex		0.973276	0.986582	scMINER	0.969951	0.979177	scMINER	0.977352	0.990669	scMINER	0.979548	0.990885	scMINER
37001	1826	GRNBoost2	Tpex		37001	1.20449	GRNBoost2	Tpex		0.973258	0.986582	scMINER	0.969931	0.979177	scMINER	0.977337	0.990669	scMINER	0.979548	0.990731	scMINER
37101	1827	GRNBoost2	Tpex		37101	1.20118	GRNBoost2	Tpex		0.973241	0.986582	scMINER	0.969912	0.979177	scMINER	0.977322	0.990669	scMINER	0.979534	0.990731	scMINER
37201	1834	GRNBoost2	Tpex		37201	1.20341	GRNBoost2	Tpex		0.973224	0.986582	scMINER	0.969893	0.979177	scMINER	0.977307	0.990669	scMINER	0.979521	0.990731	scMINER
37301	1840	GRNBoost2	Tpex		37301	1.2034	GRNBoost2	Tpex		0.973206	0.986582	scMINER	0.969873	0.979177	scMINER	0.977292	0.990669	scMINER	0.979507	0.990731	scMINER
37401	1845	GRNBoost2	Tpex		37401	1.20667	GRNBoost2	Tpex		0.973189	0.986582	scMINER	0.969854	0.979177	scMINER	0.977277	0.990669	scMINER	0.979494	0.990731	scMINER
37501	1849	GRNBoost2	Tpex		37501	1.20456	GRNBoost2	Tpex		0.973172	0.986582	scMINER	0.969834	0.979177	scMINER	0.977262	0.990669	scMINER	0.979481	0.990731	scMINER
37601	1854	GRNBoost2	Tpex		37601	1.20625	GRNBoost2	Tpex		0.973155	0.986582	scMINER	0.969815	0.979177	scMINER	0.977247	0.990669	scMINER	0.979467	0.990731	scMINER
37701	1859	GRNBoost2	Tpex		37701	1.20636	GRNBoost2	Tpex		0.973137	0.986582	scMINER	0.969795	0.979177	scMINER	0.977232	0.990669	scMINER	0.979454	0.990731	scMINER
37801	1863	GRNBoost2	Tpex		37801	1.20505	GRNBoost2	Tpex		0.97312	0.986582	scMINER	0.969776	0.979177	scMINER	0.977217	0.990669	scMINER	0.979441	0.990731	scMINER
37901	1869	GRNBoost2	Tpex		37901	1.20425	GRNBoost2	Tpex		0.973103	0.986582	scMINER	0.969756	0.979177	scMINER	0.977202	0.990669	scMINER	0.979427	0.990731	scMINER
38001	1870	GRNBoost2	Tpex		38001	1.20257	GRNBoost2	Tpex		0.973085	0.986582	scMINER	0.969737	0.979177	scMINER	0.977187	0.990669	scMINER	0.979414	0.990731	scMINER
38101	1876	GRNBoost2	Tpex		38101	1.20334	GRNBoost2	Tpex		0.973068	0.986582	scMINER	0.969718	0.979177	scMINER	0.977172	0.990669	scMINER	0.9794	0.990731	scMINER
38201	1881	GRNBoost2	Tpex		38201	1.20345	GRNBoost2	Tpex		0.973051	0.986582	scMINER	0.969698	0.979177	scMINER	0.977157	0.990669	scMINER	0.979387	0.990731	scMINER
38301	1886	GRNBoost2	Tpex		38301	1.20357	GRNBoost2	Tpex		0.973034	0.986582	scMINER	0.969679	0.979177	scMINER	0.977143	0.990669	scMINER	0.979374	0.990731	scMINER
38401	1894	GRNBoost2	Tpex		38401	1.20637	GRNBoost2	Tpex		0.973016	0.986582	scMINER	0.969659	0.979177	scMINER	0.977128	0.990669	scMINER	0.97936	0.990731	scMINER
38501	1897	GRNBoost2	Tpex		38501	1.20751	GRNBoost2	Tpex		0.972999	0.986582	scMINER	0.96964	0.979177	scMINER	0.977113	0.990669	scMINER	0.979347	0.990731	scMINER
38601	1898	GRNBoost2	Tpex		38601	1.20661	GRNBoost2	Tpex		0.972982	0.986582	scMINER	0.96962	0.979177	scMINER	0.977098	0.990669	scMINER	0.979333	0.990731	scMINER
38701	1903	GRNBoost2	Tpex		38701	1.20672	GRNBoost2	Tpex		0.972965	0.986582	scMINER	0.969601	0.979177	scMINER	0.977083	0.990669	scMINER	0.97932	0.990731	scMINER
38801	1908	GRNBoost2	Tpex		38801	1.20455	GRNBoost2	Tpex		0.972947	0.986582	scMINER	0.969582	0.979177	scMINER	0.977068	0.990669	scMINER	0.979307	0.990731	scMINER
38901	1910	GRNBoost2	Tpex		38901	1.20353	GRNBoost2	Tpex		0.97293	0.986582	scMINER	0.969562	0.979177	scMINER	0.977053	0.990669	scMINER	0.979293	0.990731	scMINER
39001	1913	GRNBoost2	Tpex		39001	1.20239	GRNBoost2	Tpex		0.972913	0.986582	scMINER	0.969543	0.979177	scMINER	0.977038	0.990669	scMINER	0.97928	0.990731	scMINER
39101	1918	GRNBoost2	Tpex		39101	1.201	GRNBoost2	Tpex		0.972895	0.986582	scMINER	0.969523	0.979177	scMINER	0.977023	0.990669	scMINER	0.979266	0.990731	scMINER
39201	1925	GRNBoost2	Tpex		39201	1.20162	GRNBoost2	Tpex		0.972878	0.986582	scMINER	0.969504	0.979177	scMINER	0.977008	0.990669	scMINER	0.979253	0.990731	scMINER
39301	1931	GRNBoost2	Tpex		39301	1.20312	GRNBoost2	Tpex		0.972861	0.986582	scMINER	0.969484	0.979177	scMINER	0.976993	0.990669	scMINER	0.97924	0.990731	scMINER
39401	1934	GRNBoost2	Tpex		39401	1.2005	GRNBoost2	Tpex		0.972844	0.986582	scMINER	0.969465	0.979177	scMINER	0.976978	0.990669	scMINER	0.979226	0.990731	scMINER
39501	1936	GRNBoost2	Tpex		39501	1.20099	GRNBoost2	Tpex		0.972826	0.986582	scMINER	0.969445	0.979177	scMINER	0.976963	0.990669	scMINER	0.979213	0.990731	scMINER
39601	1942	GRNBoost2	Tpex		39601	1.20248	GRNBoost2	Tpex		0.972809	0.986582	scMINER	0.969426	0.979177	scMINER	0.976948	0.990669	scMINER	0.9792	0.990731	scMINER
39701	1945	GRNBoost2	Tpex		39701	1.2021	GRNBoost2	Tpex		0.972792	0.986582	scMINER	0.969407	0.979177	scMINER	0.976933	0.990669	scMINER	0.979186	0.990731	scMINER
39801	1951	GRNBoost2	Tpex		39801	1.20284	GRNBoost2	Tpex		0.972775	0.986582	scMINER	0.969387	0.979177	scMINER	0.976918	0.990669	scMINER	0.979173	0.990731	scMINER
39901	1959	GRNBoost2	Tpex		39901	1.20258	GRNBoost2	Tpex		0.972757	0.986582	scMINER	0.969368	0.979177	scMINER	0.976903	0.990669	scMINER	0.979159	0.990731	scMINER
40001	1961	GRNBoost2	Tpex		40001	1.20233	GRNBoost2	Tpex		0.97274	0.986582	scMINER	0.969368	0.978669	scMINER	0.976888	0.990669	scMINER	0.979146	0.990731	scMINER
40101	1968	GRNBoost2	Tpex		40101	1.20441	GRNBoost2	Tpex		0.972723	0.986582	scMINER	0.969348	0.978669	scMINER	0.976873	0.990669	scMINER	0.979133	0.990731	scMINER
40201	1973	GRNBoost2	Tpex		40201	1.20378	GRNBoost2	Tpex		0.972705	0.986582	scMINER	0.969329	0.978669	scMINER	0.976858	0.990669	scMINER	0.979133	0.990576	scMINER
40301	1976	GRNBoost2	Tpex		40301	1.20195	GRNBoost2	Tpex		0.972688	0.986582	scMINER	0.969309	0.978669	scMINER	0.976843	0.990669	scMINER	0.979119	0.990576	scMINER
40401	1984	GRNBoost2	Tpex		40401	1.20535	GRNBoost2	Tpex		0.972671	0.986582	scMINER	0.96929	0.978669	scMINER	0.976828	0.990669	scMINER	0.979106	0.990576	scMINER
40501	1990	GRNBoost2	Tpex		40501	1.20314	GRNBoost2	Tpex		0.972654	0.986582	scMINER	0.969271	0.978669	scMINER	0.976813	0.990669	scMINER	0.979092	0.990576	scMINER
40601	1992	GRNBoost2	Tpex		40601	1.20217	GRNBoost2	Tpex		0.972636	0.986582	scMINER	0.969251	0.978669	scMINER	0.976798	0.990669	scMINER	0.979079	0.990576	scMINER
40701	1994	GRNBoost2	Tpex		40701	1.19904	GRNBoost2	Tpex		0.972619	0.986582	scMINER	0.969232	0.978669	scMINER	0.976783	0.990669	scMINER	0.979066	0.990576	scMINER
40801	1995	GRNBoost2	Tpex		40801	1.19964	GRNBoost2	Tpex		0.972602	0.986582	scMINER	0.969212	0.978669	scMINER	0.976769	0.990669	scMINER	0.979052	0.990576	scMINER
40901	1999	GRNBoost2	Tpex		40901	1.19772	GRNBoost2	Tpex		0.972585	0.986582	scMINER	0.969193	0.978669	scMINER	0.976754	0.990669	scMINER	0.979039	0.990576	scMINER
41001	2004	GRNBoost2	Tpex		41001	1.19928	GRNBoost2	Tpex		0.972567	0.986582	scMINER	0.969173	0.978669	scMINER	0.976739	0.990669	scMINER	0.979026	0.990576	scMINER
41101	2010	GRNBoost2	Tpex		41101	1.20072	GRNBoost2	Tpex		0.97255	0.986582	scMINER	0.969154	0.978669	scMINER	0.976724	0.990669	scMINER	0.979012	0.990576	scMINER
41201	2015	GRNBoost2	Tpex		41201	1.20083	GRNBoost2	Tpex		0.972533	0.986582	scMINER	0.969134	0.978669	scMINER	0.976709	0.990669	scMINER	0.978999	0.990576	scMINER
41301	2021	GRNBoost2	Tpex		41301	1.20226	GRNBoost2	Tpex		0.972515	0.986582	scMINER	0.969115	0.978669	scMINER	0.976694	0.990669	scMINER	0.978985	0.990576	scMINER
41401	2030	GRNBoost2	Tpex		41401	1.20475	GRNBoost2	Tpex		0.972515	0.986246	scMINER	0.969096	0.978669	scMINER	0.976679	0.990669	scMINER	0.978972	0.990576	scMINER
41501	2037	GRNBoost2	Tpex		41501	1.20747	GRNBoost2	Tpex		0.972498	0.986246	scMINER	0.969076	0.978669	scMINER	0.976664	0.990669	scMINER	0.978959	0.990576	scMINER
41601	2043	GRNBoost2	Tpex		41601	1.20888	GRNBoost2	Tpex		0.972481	0.986246	scMINER	0.969057	0.978669	scMINER	0.976649	0.990669	scMINER	0.978945	0.990576	scMINER
41701	2046	GRNBoost2	Tpex		41701	1.20637	GRNBoost2	Tpex		0.972464	0.986246	scMINER	0.969037	0.978669	scMINER	0.976634	0.990669	scMINER	0.978932	0.990576	scMINER
41801	2053	GRNBoost2	Tpex		41801	1.20765	GRNBoost2	Tpex		0.972446	0.986246	scMINER	0.969018	0.978669	scMINER	0.976619	0.990669	scMINER	0.978918	0.990576	scMINER
41901	2060	GRNBoost2	Tpex		41901	1.2075	GRNBoost2	Tpex		0.972429	0.986246	scMINER	0.969018	0.978162	scMINER	0.976604	0.990669	scMINER	0.978905	0.990576	scMINER
42001	2063	GRNBoost2	Tpex		42001	1.20785	GRNBoost2	Tpex		0.972412	0.986246	scMINER	0.968998	0.978162	scMINER	0.976589	0.990669	scMINER	0.978892	0.990576	scMINER
42101	2069	GRNBoost2	Tpex		42101	1.20853	GRNBoost2	Tpex		0.972394	0.986246	scMINER	0.968979	0.978162	scMINER	0.976574	0.990669	scMINER	0.978878	0.990576	scMINER
42201	2073	GRNBoost2	Tpex		42201	1.20945	GRNBoost2	Tpex		0.972377	0.986246	scMINER	0.96896	0.978162	scMINER	0.976559	0.990669	scMINER	0.978865	0.990576	scMINER
42301	2083	GRNBoost2	Tpex		42301	1.21175	GRNBoost2	Tpex		0.97236	0.986246	scMINER	0.96894	0.978162	scMINER	0.976544	0.990669	scMINER	0.978852	0.990576	scMINER
42401	2089	GRNBoost2	Tpex		42401	1.21242	GRNBoost2	Tpex		0.972343	0.986246	scMINER	0.968921	0.978162	scMINER	0.976529	0.990669	scMINER	0.978838	0.990576	scMINER
42501	2093	GRNBoost2	Tpex		42501	1.21263	GRNBoost2	Tpex		0.972325	0.986246	scMINER	0.968901	0.978162	scMINER	0.976514	0.990669	scMINER	0.978825	0.990576	scMINER
42601	2098	GRNBoost2	Tpex		42601	1.21132	GRNBoost2	Tpex		0.972308	0.986246	scMINER	0.968882	0.978162	scMINER	0.976499	0.990669	scMINER	0.978811	0.990576	scMINER
42701	2106	GRNBoost2	Tpex		42701	1.21383	GRNBoost2	Tpex		0.972291	0.986246	scMINER	0.968862	0.978162	scMINER	0.976484	0.990669	scMINER	0.978798	0.990576	scMINER
42801	2111	GRNBoost2	Tpex		42801	1.21252	GRNBoost2	Tpex		0.972274	0.986246	scMINER	0.968843	0.978162	scMINER	0.976469	0.990669	scMINER	0.978785	0.990576	scMINER
42901	2118	GRNBoost2	Tpex		42901	1.21306	GRNBoost2	Tpex		0.972256	0.986246	scMINER	0.968823	0.978162	scMINER	0.976454	0.990669	scMINER	0.978771	0.990576	scMINER
43001	2123	GRNBoost2	Tpex		43001	1.21314	GRNBoost2	Tpex		0.972256	0.985911	scMINER	0.968804	0.978162	scMINER	0.976439	0.990669	scMINER	0.978758	0.990576	scMINER
43101	2130	GRNBoost2	Tpex		43101	1.21575	GRNBoost2	Tpex		0.972239	0.985911	scMINER	0.968785	0.978162	scMINER	0.976424	0.990669	scMINER	0.978744	0.990576	scMINER
43201	2133	GRNBoost2	Tpex		43201	1.21331	GRNBoost2	Tpex		0.972222	0.985911	scMINER	0.968765	0.978162	scMINER	0.97641	0.990669	scMINER	0.978731	0.990576	scMINER
43301	2136	GRNBoost2	Tpex		43301	1.21226	GRNBoost2	Tpex		0.972204	0.985911	scMINER	0.968746	0.978162	scMINER	0.976395	0.990669	scMINER	0.978718	0.990576	scMINER
43401	2138	GRNBoost2	Tpex		43401	1.20996	GRNBoost2	Tpex		0.972187	0.985911	scMINER	0.968726	0.978162	scMINER	0.97638	0.990669	scMINER	0.978704	0.990576	scMINER
43501	2145	GRNBoost2	Tpex		43501	1.20845	GRNBoost2	Tpex		0.97217	0.985911	scMINER	0.968707	0.978162	scMINER	0.976365	0.990669	scMINER	0.978691	0.990576	scMINER
43601	2151	GRNBoost2	Tpex		43601	1.21115	GRNBoost2	Tpex		0.972153	0.985911	scMINER	0.968687	0.978162	scMINER	0.97635	0.990669	scMINER	0.978678	0.990576	scMINER
43701	2156	GRNBoost2	Tpex		43701	1.2092	GRNBoost2	Tpex		0.972135	0.985911	scMINER	0.968668	0.978162	scMINER	0.97635	0.990541	scMINER	0.978664	0.990576	scMINER
43801	2160	GRNBoost2	Tpex		43801	1.20873	GRNBoost2	Tpex		0.972118	0.985911	scMINER	0.968649	0.978162	scMINER	0.976335	0.990541	scMINER	0.978651	0.990576	scMINER
43901	2167	GRNBoost2	Tpex		43901	1.20994	GRNBoost2	Tpex		0.972101	0.985911	scMINER	0.968629	0.978162	scMINER	0.97632	0.990541	scMINER	0.978637	0.990576	scMINER
44001	2173	GRNBoost2	Tpex		44001	1.21058	GRNBoost2	Tpex		0.972084	0.985911	scMINER	0.96861	0.978162	scMINER	0.976305	0.990541	scMINER	0.978624	0.990576	scMINER
44101	2177	GRNBoost2	Tpex		44101	1.20877	GRNBoost2	Tpex		0.972066	0.985911	scMINER	0.96859	0.978162	scMINER	0.97629	0.990541	scMINER	0.978611	0.990576	scMINER
44201	2177	GRNBoost2	Tpex		44201	1.20743	GRNBoost2	Tpex		0.972049	0.985911	scMINER	0.968571	0.978162	scMINER	0.976275	0.990541	scMINER	0.978597	0.990576	scMINER
44301	2183	GRNBoost2	Tpex		44301	1.20942	GRNBoost2	Tpex		0.972032	0.985911	scMINER	0.968551	0.978162	scMINER	0.97626	0.990541	scMINER	0.978584	0.990576	scMINER
44401	2184	GRNBoost2	Tpex		44401	1.20663	GRNBoost2	Tpex		0.972014	0.985911	scMINER	0.968532	0.978162	scMINER	0.976245	0.990541	scMINER	0.97857	0.990576	scMINER
44501	2188	GRNBoost2	Tpex		44501	1.20617	GRNBoost2	Tpex		0.971997	0.985911	scMINER	0.968513	0.978162	scMINER	0.97623	0.990541	scMINER	0.978557	0.990576	scMINER
44601	2195	GRNBoost2	Tpex		44601	1.20737	GRNBoost2	Tpex		0.97198	0.985911	scMINER	0.968493	0.978162	scMINER	0.976215	0.990541	scMINER	0.978544	0.990576	scMINER
44701	2202	GRNBoost2	Tpex		44701	1.20923	GRNBoost2	Tpex		0.971963	0.985911	scMINER	0.968474	0.978162	scMINER	0.9762	0.990541	scMINER	0.97853	0.990576	scMINER
44801	2206	GRNBoost2	Tpex		44801	1.21009	GRNBoost2	Tpex		0.971945	0.985911	scMINER	0.968454	0.978162	scMINER	0.976185	0.990541	scMINER	0.978517	0.990576	scMINER
44901	2207	GRNBoost2	Tpex		44901	1.21064	GRNBoost2	Tpex		0.971928	0.985911	scMINER	0.968435	0.978162	scMINER	0.97617	0.990541	scMINER	0.978504	0.990576	scMINER
45001	2213	GRNBoost2	Tpex		45001	1.21327	GRNBoost2	Tpex		0.971911	0.985911	scMINER	0.968415	0.978162	scMINER	0.976155	0.990541	scMINER	0.97849	0.990576	scMINER
45101	2219	GRNBoost2	Tpex		45101	1.21124	GRNBoost2	Tpex		0.971894	0.985911	scMINER	0.968396	0.978162	scMINER	0.97614	0.990541	scMINER	0.978477	0.990576	scMINER
45201	2228	GRNBoost2	Tpex		45201	1.21285	GRNBoost2	Tpex		0.971876	0.985911	scMINER	0.968376	0.978162	scMINER	0.976125	0.990541	scMINER	0.978463	0.990576	scMINER
45301	2232	GRNBoost2	Tpex		45301	1.21238	GRNBoost2	Tpex		0.971859	0.985911	scMINER	0.968357	0.978162	scMINER	0.97611	0.990541	scMINER	0.97845	0.990576	scMINER
45401	2239	GRNBoost2	Tpex		45401	1.21289	GRNBoost2	Tpex		0.971842	0.985911	scMINER	0.968338	0.978162	scMINER	0.976095	0.990541	scMINER	0.978437	0.990576	scMINER
45501	2247	GRNBoost2	Tpex		45501	1.21657	GRNBoost2	Tpex		0.971824	0.985911	scMINER	0.968318	0.978162	scMINER	0.976095	0.990413	scMINER	0.978423	0.990576	scMINER
45601	2249	GRNBoost2	Tpex		45601	1.21502	GRNBoost2	Tpex		0.971807	0.985911	scMINER	0.968299	0.978162	scMINER	0.97608	0.990413	scMINER	0.97841	0.990576	scMINER
45701	2252	GRNBoost2	Tpex		45701	1.21402	GRNBoost2	Tpex		0.97179	0.985911	scMINER	0.968279	0.978162	scMINER	0.976065	0.990413	scMINER	0.978396	0.990576	scMINER
45801	2256	GRNBoost2	Tpex		45801	1.21617	GRNBoost2	Tpex		0.97179	0.985575	scMINER	0.96826	0.978162	scMINER	0.976051	0.990413	scMINER	0.978383	0.990576	scMINER
45901	2259	GRNBoost2	Tpex		45901	1.21517	GRNBoost2	Tpex		0.971773	0.985575	scMINER	0.96824	0.978162	scMINER	0.976036	0.990413	scMINER	0.97837	0.990576	scMINER
46001	2263	GRNBoost2	Tpex		46001	1.21601	GRNBoost2	Tpex		0.971755	0.985575	scMINER	0.968221	0.978162	scMINER	0.976021	0.990413	scMINER	0.978356	0.990576	scMINER
46101	2268	GRNBoost2	Tpex		46101	1.21739	GRNBoost2	Tpex		0.971738	0.985575	scMINER	0.968202	0.978162	scMINER	0.976006	0.990413	scMINER	0.978343	0.990576	scMINER
46201	2272	GRNBoost2	Tpex		46201	1.21823	GRNBoost2	Tpex		0.971721	0.985575	scMINER	0.968182	0.978162	scMINER	0.975991	0.990413	scMINER	0.97833	0.990576	scMINER
46301	2275	GRNBoost2	Tpex		46301	1.21528	GRNBoost2	Tpex		0.971703	0.985575	scMINER	0.968163	0.978162	scMINER	0.975976	0.990413	scMINER	0.978316	0.990576	scMINER
46401	2279	GRNBoost2	Tpex		46401	1.21547	GRNBoost2	Tpex		0.971686	0.985575	scMINER	0.968143	0.978162	scMINER	0.975961	0.990413	scMINER	0.978303	0.990576	scMINER
46501	2283	GRNBoost2	Tpex		46501	1.21436	GRNBoost2	Tpex		0.971669	0.985575	scMINER	0.968124	0.978162	scMINER	0.975946	0.990413	scMINER	0.978289	0.990576	scMINER
46601	2288	GRNBoost2	Tpex		46601	1.21379	GRNBoost2	Tpex		0.971652	0.985575	scMINER	0.968104	0.978162	scMINER	0.975946	0.990285	scMINER	0.978276	0.990576	scMINER
46701	2296	GRNBoost2	Tpex		46701	1.21481	GRNBoost2	Tpex		0.971634	0.985575	scMINER	0.968085	0.978162	scMINER	0.975931	0.990285	scMINER	0.978263	0.990576	scMINER
46801	2301	GRNBoost2	Tpex		46801	1.21617	GRNBoost2	Tpex		0.971617	0.985575	scMINER	0.968065	0.978162	scMINER	0.975931	0.990157	scMINER	0.978249	0.990576	scMINER
46901	2304	GRNBoost2	Tpex		46901	1.21391	GRNBoost2	Tpex		0.9716	0.985575	scMINER	0.968046	0.978162	scMINER	0.975916	0.990157	scMINER	0.978249	0.990422	scMINER
47001	2308	GRNBoost2	Tpex		47001	1.21218	GRNBoost2	Tpex		0.971583	0.985575	scMINER	0.968027	0.978162	scMINER	0.975901	0.990157	scMINER	0.978236	0.990422	scMINER
47101	2314	GRNBoost2	Tpex		47101	1.21279	GRNBoost2	Tpex		0.971565	0.985575	scMINER	0.968007	0.978162	scMINER	0.975886	0.990157	scMINER	0.978222	0.990422	scMINER
47201	2318	GRNBoost2	Tpex		47201	1.21361	GRNBoost2	Tpex		0.971565	0.98524	scMINER	0.967988	0.978162	scMINER	0.975871	0.990157	scMINER	0.978209	0.990422	scMINER
47301	2320	GRNBoost2	Tpex		47301	1.21212	GRNBoost2	Tpex		0.971548	0.98524	scMINER	0.967968	0.978162	scMINER	0.975856	0.990157	scMINER	0.978196	0.990422	scMINER
47401	2325	GRNBoost2	Tpex		47401	1.2141	GRNBoost2	Tpex		0.971531	0.98524	scMINER	0.967949	0.978162	scMINER	0.975841	0.990157	scMINER	0.978182	0.990422	scMINER
47501	2328	GRNBoost2	Tpex		47501	1.2144	GRNBoost2	Tpex		0.971513	0.98524	scMINER	0.967929	0.978162	scMINER	0.975826	0.990157	scMINER	0.978169	0.990422	scMINER
47601	2331	GRNBoost2	Tpex		47601	1.21406	GRNBoost2	Tpex		0.971496	0.98524	scMINER	0.96791	0.978162	scMINER	0.975811	0.990157	scMINER	0.978156	0.990422	scMINER
47701	2338	GRNBoost2	Tpex		47701	1.21328	GRNBoost2	Tpex		0.971479	0.98524	scMINER	0.967891	0.978162	scMINER	0.975796	0.990157	scMINER	0.978142	0.990422	scMINER
47801	2342	GRNBoost2	Tpex		47801	1.21159	GRNBoost2	Tpex		0.971462	0.98524	scMINER	0.967871	0.978162	scMINER	0.975781	0.990157	scMINER	0.978129	0.990422	scMINER
47901	2350	GRNBoost2	Tpex		47901	1.21322	GRNBoost2	Tpex		0.971444	0.98524	scMINER	0.967852	0.978162	scMINER	0.975766	0.990157	scMINER	0.978115	0.990422	scMINER
48001	2354	GRNBoost2	Tpex		48001	1.21278	GRNBoost2	Tpex		0.971427	0.98524	scMINER	0.967832	0.978162	scMINER	0.975751	0.990157	scMINER	0.978102	0.990422	scMINER
48101	2359	GRNBoost2	Tpex		48101	1.2141	GRNBoost2	Tpex		0.97141	0.98524	scMINER	0.967813	0.978162	scMINER	0.975736	0.990157	scMINER	0.978089	0.990422	scMINER
48201	2365	GRNBoost2	Tpex		48201	1.21469	GRNBoost2	Tpex		0.971393	0.98524	scMINER	0.967793	0.978162	scMINER	0.975721	0.990157	scMINER	0.978075	0.990422	scMINER
48301	2368	GRNBoost2	Tpex		48301	1.21249	GRNBoost2	Tpex		0.971375	0.98524	scMINER	0.967774	0.978162	scMINER	0.975706	0.990157	scMINER	0.978062	0.990422	scMINER
48401	2371	GRNBoost2	Tpex		48401	1.21279	GRNBoost2	Tpex		0.971358	0.98524	scMINER	0.967754	0.978162	scMINER	0.975691	0.990157	scMINER	0.978048	0.990422	scMINER
48501	2382	GRNBoost2	Tpex		48501	1.21593	GRNBoost2	Tpex		0.971341	0.98524	scMINER	0.967735	0.978162	scMINER	0.975677	0.990157	scMINER	0.978035	0.990422	scMINER
48601	2386	GRNBoost2	Tpex		48601	1.21487	GRNBoost2	Tpex		0.971323	0.98524	scMINER	0.967716	0.978162	scMINER	0.975662	0.990157	scMINER	0.978022	0.990422	scMINER
48701	2389	GRNBoost2	Tpex		48701	1.21516	GRNBoost2	Tpex		0.971306	0.98524	scMINER	0.967696	0.978162	scMINER	0.975647	0.990157	scMINER	0.978008	0.990422	scMINER
48801	2394	GRNBoost2	Tpex		48801	1.21708	GRNBoost2	Tpex		0.971289	0.98524	scMINER	0.967677	0.978162	scMINER	0.975632	0.990157	scMINER	0.977995	0.990422	scMINER
48901	2406	GRNBoost2	Tpex		48901	1.22008	GRNBoost2	Tpex		0.971272	0.98524	scMINER	0.967657	0.978162	scMINER	0.975617	0.990157	scMINER	0.977982	0.990422	scMINER
49001	2407	GRNBoost2	Tpex		49001	1.21689	GRNBoost2	Tpex		0.971254	0.98524	scMINER	0.967638	0.978162	scMINER	0.975602	0.990157	scMINER	0.977968	0.990422	scMINER
49101	2413	GRNBoost2	Tpex		49101	1.21623	GRNBoost2	Tpex		0.971237	0.98524	scMINER	0.967618	0.978162	scMINER	0.975587	0.990157	scMINER	0.977955	0.990422	scMINER
49201	2417	GRNBoost2	Tpex		49201	1.21702	GRNBoost2	Tpex		0.97122	0.98524	scMINER	0.967599	0.978162	scMINER	0.975572	0.990157	scMINER	0.977955	0.990267	scMINER
49301	2422	GRNBoost2	Tpex		49301	1.2177	GRNBoost2	Tpex		0.971203	0.98524	scMINER	0.96758	0.978162	scMINER	0.975557	0.990157	scMINER	0.977941	0.990267	scMINER
49401	2430	GRNBoost2	Tpex		49401	1.21805	GRNBoost2	Tpex		0.971203	0.984904	scMINER	0.96756	0.978162	scMINER	0.975542	0.990157	scMINER	0.977928	0.990267	scMINER
49501	2436	GRNBoost2	Tpex		49501	1.21861	GRNBoost2	Tpex		0.971185	0.984904	scMINER	0.967541	0.978162	scMINER	0.975527	0.990157	scMINER	0.977915	0.990267	scMINER
49601	2441	GRNBoost2	Tpex		49601	1.21746	GRNBoost2	Tpex		0.971168	0.984904	scMINER	0.967521	0.978162	scMINER	0.975512	0.990157	scMINER	0.977901	0.990267	scMINER
49701	2447	GRNBoost2	Tpex		49701	1.21802	GRNBoost2	Tpex		0.971151	0.984904	scMINER	0.967502	0.978162	scMINER	0.975497	0.990157	scMINER	0.977888	0.990267	scMINER
49801	2450	GRNBoost2	Tpex		49801	1.2183	GRNBoost2	Tpex		0.971133	0.984904	scMINER	0.967482	0.978162	scMINER	0.975482	0.990157	scMINER	0.977874	0.990267	scMINER
49901	2457	GRNBoost2	Tpex		49901	1.21935	GRNBoost2	Tpex		0.971116	0.984904	scMINER	0.967463	0.978162	scMINER	0.975467	0.990157	scMINER	0.977861	0.990267	scMINER
50001	2462	GRNBoost2	Tpex		50001	1.21942	GRNBoost2	Tpex		0.971099	0.984904	scMINER	0.967443	0.978162	scMINER	0.975452	0.990157	scMINER	0.977848	0.990267	scMINER
50101	2468	GRNBoost2	Tpex		50101	1.21756	GRNBoost2	Tpex		0.971082	0.984904	scMINER	0.967424	0.978162	scMINER	0.975437	0.990157	scMINER	0.977834	0.990267	scMINER
50201	2476	GRNBoost2	Tpex		50201	1.2185	GRNBoost2	Tpex		0.971064	0.984904	scMINER	0.967405	0.978162	scMINER	0.975437	0.990029	scMINER	0.977821	0.990267	scMINER
50301	2480	GRNBoost2	Tpex		50301	1.21867	GRNBoost2	Tpex		0.971047	0.984904	scMINER	0.967385	0.978162	scMINER	0.975422	0.990029	scMINER	0.977808	0.990267	scMINER
50401	2486	GRNBoost2	Tpex		50401	1.21923	GRNBoost2	Tpex		0.97103	0.984904	scMINER	0.967366	0.978162	scMINER	0.975407	0.990029	scMINER	0.977794	0.990267	scMINER
50501	2489	GRNBoost2	Tpex		50501	1.2195	GRNBoost2	Tpex		0.971012	0.984904	scMINER	0.967346	0.978162	scMINER	0.975392	0.990029	scMINER	0.977781	0.990267	scMINER
50601	2491	GRNBoost2	Tpex		50601	1.21869	GRNBoost2	Tpex		0.970995	0.984904	scMINER	0.967327	0.978162	scMINER	0.975377	0.990029	scMINER	0.977781	0.990113	scMINER
50701	2493	GRNBoost2	Tpex		50701	1.21669	GRNBoost2	Tpex		0.970978	0.984904	scMINER	0.967307	0.978162	scMINER	0.975362	0.990029	scMINER	0.977767	0.990113	scMINER
50801	2496	GRNBoost2	Tpex		50801	1.21697	GRNBoost2	Tpex		0.970961	0.984904	scMINER	0.967288	0.978162	scMINER	0.975347	0.990029	scMINER	0.977754	0.990113	scMINER
50901	2503	GRNBoost2	Tpex		50901	1.218	GRNBoost2	Tpex		0.970943	0.984904	scMINER	0.967269	0.978162	scMINER	0.975332	0.990029	scMINER	0.977741	0.990113	scMINER
51001	2507	GRNBoost2	Tpex		51001	1.21877	GRNBoost2	Tpex		0.970943	0.984569	scMINER	0.967249	0.978162	scMINER	0.975318	0.990029	scMINER	0.977727	0.990113	scMINER
51101	2511	GRNBoost2	Tpex		51101	1.21952	GRNBoost2	Tpex		0.970926	0.984569	scMINER	0.96723	0.978162	scMINER	0.975303	0.990029	scMINER	0.977714	0.990113	scMINER
51201	2514	GRNBoost2	Tpex		51201	1.2198	GRNBoost2	Tpex		0.970909	0.984569	scMINER	0.96721	0.978162	scMINER	0.975288	0.990029	scMINER	0.9777	0.990113	scMINER
51301	2521	GRNBoost2	Tpex		51301	1.22141	GRNBoost2	Tpex		0.970892	0.984569	scMINER	0.967191	0.978162	scMINER	0.975273	0.990029	scMINER	0.977687	0.990113	scMINER
51401	2527	GRNBoost2	Tpex		51401	1.22077	GRNBoost2	Tpex		0.970874	0.984569	scMINER	0.967171	0.978162	scMINER	0.975258	0.990029	scMINER	0.977674	0.990113	scMINER
51501	2530	GRNBoost2	Tpex		51501	1.21752	GRNBoost2	Tpex		0.970857	0.984569	scMINER	0.967152	0.978162	scMINER	0.975243	0.990029	scMINER	0.97766	0.990113	scMINER
51601	2535	GRNBoost2	Tpex		51601	1.21758	GRNBoost2	Tpex		0.97084	0.984569	scMINER	0.967133	0.978162	scMINER	0.975228	0.990029	scMINER	0.977647	0.990113	scMINER
51701	2539	GRNBoost2	Tpex		51701	1.21716	GRNBoost2	Tpex		0.970822	0.984569	scMINER	0.967113	0.978162	scMINER	0.975213	0.990029	scMINER	0.977634	0.990113	scMINER
51801	2541	GRNBoost2	Tpex		51801	1.21521	GRNBoost2	Tpex		0.970805	0.984569	scMINER	0.967094	0.978162	scMINER	0.975198	0.990029	scMINER	0.97762	0.990113	scMINER
51901	2548	GRNBoost2	Tpex		51901	1.21797	GRNBoost2	Tpex		0.970788	0.984569	scMINER	0.967074	0.978162	scMINER	0.975198	0.989902	scMINER	0.977607	0.990113	scMINER
52001	2550	GRNBoost2	Tpex		52001	1.2166	GRNBoost2	Tpex		0.970771	0.984569	scMINER	0.967055	0.978162	scMINER	0.975183	0.989902	scMINER	0.977593	0.990113	scMINER
52101	2554	GRNBoost2	Tpex		52101	1.21503	GRNBoost2	Tpex		0.970753	0.984569	scMINER	0.967035	0.978162	scMINER	0.975168	0.989902	scMINER	0.97758	0.990113	scMINER
52201	2560	GRNBoost2	Tpex		52201	1.21615	GRNBoost2	Tpex		0.970736	0.984569	scMINER	0.967016	0.978162	scMINER	0.975153	0.989902	scMINER	0.977567	0.990113	scMINER
52301	2564	GRNBoost2	Tpex		52301	1.21632	GRNBoost2	Tpex		0.970719	0.984569	scMINER	0.966996	0.978162	scMINER	0.975138	0.989902	scMINER	0.977553	0.990113	scMINER
52401	2574	GRNBoost2	Tpex		52401	1.2176	GRNBoost2	Tpex		0.970702	0.984569	scMINER	0.966977	0.978162	scMINER	0.975123	0.989902	scMINER	0.97754	0.990113	scMINER
52501	2576	GRNBoost2	Tpex		52501	1.21682	GRNBoost2	Tpex		0.970684	0.984569	scMINER	0.966958	0.978162	scMINER	0.975108	0.989902	scMINER	0.977526	0.990113	scMINER
52601	2581	GRNBoost2	Tpex		52601	1.21803	GRNBoost2	Tpex		0.970667	0.984569	scMINER	0.966938	0.978162	scMINER	0.975093	0.989902	scMINER	0.977526	0.989958	scMINER
52701	2585	GRNBoost2	Tpex		52701	1.21704	GRNBoost2	Tpex		0.97065	0.984569	scMINER	0.966919	0.978162	scMINER	0.975078	0.989902	scMINER	0.977526	0.989804	scMINER
52801	2591	GRNBoost2	Tpex		52801	1.21815	GRNBoost2	Tpex		0.970632	0.984569	scMINER	0.966899	0.978162	scMINER	0.975063	0.989902	scMINER	0.977513	0.989804	scMINER
52901	2596	GRNBoost2	Tpex		52901	1.21707	GRNBoost2	Tpex		0.970615	0.984569	scMINER	0.96688	0.978162	scMINER	0.975048	0.989902	scMINER	0.9775	0.989804	scMINER
53001	2601	GRNBoost2	Tpex		53001	1.21827	GRNBoost2	Tpex		0.970598	0.984569	scMINER	0.96686	0.978162	scMINER	0.975033	0.989902	scMINER	0.977486	0.989804	scMINER
53101	2606	GRNBoost2	Tpex		53101	1.21947	GRNBoost2	Tpex		0.970581	0.984569	scMINER	0.966841	0.978162	scMINER	0.975018	0.989902	scMINER	0.977473	0.989804	scMINER
53201	2609	GRNBoost2	Tpex		53201	1.21916	GRNBoost2	Tpex		0.970563	0.984569	scMINER	0.966822	0.978162	scMINER	0.975003	0.989902	scMINER	0.97746	0.989804	scMINER
53301	2614	GRNBoost2	Tpex		53301	1.21865	GRNBoost2	Tpex		0.970546	0.984569	scMINER	0.966802	0.978162	scMINER	0.974988	0.989902	scMINER	0.977446	0.989804	scMINER
53401	2616	GRNBoost2	Tpex		53401	1.21788	GRNBoost2	Tpex		0.970529	0.984569	scMINER	0.966783	0.978162	scMINER	0.974973	0.989902	scMINER	0.977433	0.989804	scMINER
53501	2623	GRNBoost2	Tpex		53501	1.21943	GRNBoost2	Tpex		0.970512	0.984569	scMINER	0.966763	0.978162	scMINER	0.974958	0.989902	scMINER	0.977419	0.989804	scMINER
53601	2627	GRNBoost2	Tpex		53601	1.21846	GRNBoost2	Tpex		0.970494	0.984569	scMINER	0.966744	0.978162	scMINER	0.974944	0.989902	scMINER	0.977406	0.989804	scMINER
53701	2629	GRNBoost2	Tpex		53701	1.21826	GRNBoost2	Tpex		0.970477	0.984569	scMINER	0.966724	0.978162	scMINER	0.974929	0.989902	scMINER	0.977393	0.989804	scMINER
53801	2633	GRNBoost2	Tpex		53801	1.21842	GRNBoost2	Tpex		0.97046	0.984569	scMINER	0.966705	0.978162	scMINER	0.974914	0.989902	scMINER	0.977379	0.989804	scMINER
53901	2637	GRNBoost2	Tpex		53901	1.21689	GRNBoost2	Tpex		0.970442	0.984569	scMINER	0.966685	0.978162	scMINER	0.974899	0.989902	scMINER	0.977366	0.989804	scMINER
54001	2638	GRNBoost2	Tpex		54001	1.21511	GRNBoost2	Tpex		0.970425	0.984569	scMINER	0.966666	0.978162	scMINER	0.974884	0.989902	scMINER	0.977352	0.989804	scMINER
54101	2643	GRNBoost2	Tpex		54101	1.21573	GRNBoost2	Tpex		0.970425	0.984233	scMINER	0.966647	0.978162	scMINER	0.974869	0.989902	scMINER	0.977339	0.989804	scMINER
54201	2645	GRNBoost2	Tpex		54201	1.21442	GRNBoost2	Tpex		0.970408	0.984233	scMINER	0.966627	0.978162	scMINER	0.974854	0.989902	scMINER	0.977326	0.989804	scMINER
54301	2649	GRNBoost2	Tpex		54301	1.21291	GRNBoost2	Tpex		0.970391	0.984233	scMINER	0.966608	0.978162	scMINER	0.974839	0.989902	scMINER	0.977312	0.989804	scMINER
54401	2654	GRNBoost2	Tpex		54401	1.21409	GRNBoost2	Tpex		0.970373	0.984233	scMINER	0.966588	0.978162	scMINER	0.974824	0.989902	scMINER	0.977299	0.989804	scMINER
54501	2654	GRNBoost2	Tpex		54501	1.21077	GRNBoost2	Tpex		0.970356	0.984233	scMINER	0.966569	0.978162	scMINER	0.974809	0.989902	scMINER	0.977286	0.989804	scMINER
54601	2659	GRNBoost2	Tpex		54601	1.21249	GRNBoost2	Tpex		0.970339	0.984233	scMINER	0.966549	0.978162	scMINER	0.974794	0.989902	scMINER	0.977272	0.989804	scMINER
54701	2665	GRNBoost2	Tpex		54701	1.20971	GRNBoost2	Tpex		0.970321	0.984233	scMINER	0.96653	0.978162	scMINER	0.974779	0.989902	scMINER	0.977259	0.989804	scMINER
54801	2671	GRNBoost2	Tpex		54801	1.21024	GRNBoost2	Tpex		0.970304	0.984233	scMINER	0.966511	0.978162	scMINER	0.974764	0.989902	scMINER	0.977245	0.989804	scMINER
54901	2675	GRNBoost2	Tpex		54901	1.20877	GRNBoost2	Tpex		0.970287	0.984233	scMINER	0.966491	0.978162	scMINER	0.974764	0.989774	scMINER	0.977232	0.989804	scMINER
55001	2678	GRNBoost2	Tpex		55001	1.20848	GRNBoost2	Tpex		0.97027	0.984233	scMINER	0.966491	0.977654	scMINER	0.974749	0.989774	scMINER	0.977219	0.989804	scMINER
55101	2681	GRNBoost2	Tpex		55101	1.20711	GRNBoost2	Tpex		0.970252	0.984233	scMINER	0.966472	0.977654	scMINER	0.974734	0.989774	scMINER	0.977205	0.989804	scMINER
55201	2683	GRNBoost2	Tpex		55201	1.20422	GRNBoost2	Tpex		0.970235	0.984233	scMINER	0.966452	0.977654	scMINER	0.974719	0.989774	scMINER	0.977192	0.989804	scMINER
55301	2686	GRNBoost2	Tpex		55301	1.20394	GRNBoost2	Tpex		0.970218	0.984233	scMINER	0.966433	0.977654	scMINER	0.974704	0.989774	scMINER	0.977178	0.989804	scMINER
55401	2691	GRNBoost2	Tpex		55401	1.20511	GRNBoost2	Tpex		0.970201	0.984233	scMINER	0.966413	0.977654	scMINER	0.974689	0.989774	scMINER	0.977165	0.989804	scMINER
55501	2695	GRNBoost2	Tpex		55501	1.20528	GRNBoost2	Tpex		0.970183	0.984233	scMINER	0.966394	0.977654	scMINER	0.974674	0.989774	scMINER	0.977152	0.989804	scMINER
55601	2700	GRNBoost2	Tpex		55601	1.2059	GRNBoost2	Tpex		0.970166	0.984233	scMINER	0.966374	0.977654	scMINER	0.974659	0.989774	scMINER	0.977138	0.989804	scMINER
55701	2702	GRNBoost2	Tpex		55701	1.20571	GRNBoost2	Tpex		0.970149	0.984233	scMINER	0.966355	0.977654	scMINER	0.974644	0.989774	scMINER	0.977125	0.989804	scMINER
55801	2707	GRNBoost2	Tpex		55801	1.20472	GRNBoost2	Tpex		0.970131	0.984233	scMINER	0.966336	0.977654	scMINER	0.974629	0.989774	scMINER	0.977111	0.989804	scMINER
55901	2710	GRNBoost2	Tpex		55901	1.20337	GRNBoost2	Tpex		0.970114	0.984233	scMINER	0.966316	0.977654	scMINER	0.974614	0.989774	scMINER	0.977098	0.989804	scMINER
56001	2714	GRNBoost2	Tpex		56001	1.20301	GRNBoost2	Tpex		0.970097	0.984233	scMINER	0.966297	0.977654	scMINER	0.974599	0.989774	scMINER	0.977085	0.989804	scMINER
56101	2721	GRNBoost2	Tpex		56101	1.20558	GRNBoost2	Tpex		0.97008	0.984233	scMINER	0.966277	0.977654	scMINER	0.974585	0.989774	scMINER	0.977071	0.989804	scMINER
56201	2724	GRNBoost2	Tpex		56201	1.20318	GRNBoost2	Tpex		0.970062	0.984233	scMINER	0.966258	0.977654	scMINER	0.97457	0.989774	scMINER	0.977058	0.989804	scMINER
56301	2729	GRNBoost2	Tpex		56301	1.20326	GRNBoost2	Tpex		0.970045	0.984233	scMINER	0.966238	0.977654	scMINER	0.974555	0.989774	scMINER	0.977045	0.989804	scMINER
56401	2733	GRNBoost2	Tpex		56401	1.20343	GRNBoost2	Tpex		0.970028	0.984233	scMINER	0.966219	0.977654	scMINER	0.974555	0.989646	scMINER	0.977031	0.989804	scMINER
56501	2737	GRNBoost2	Tpex		56501	1.20467	GRNBoost2	Tpex		0.970011	0.984233	scMINER	0.9662	0.977654	scMINER	0.97454	0.989646	scMINER	0.977018	0.989804	scMINER
56601	2740	GRNBoost2	Tpex		56601	1.20493	GRNBoost2	Tpex		0.969993	0.984233	scMINER	0.96618	0.977654	scMINER	0.974525	0.989646	scMINER	0.977004	0.989804	scMINER
56701	2741	GRNBoost2	Tpex		56701	1.20272	GRNBoost2	Tpex		0.969976	0.984233	scMINER	0.966161	0.977654	scMINER	0.97451	0.989646	scMINER	0.976991	0.989804	scMINER
56801	2745	GRNBoost2	Tpex		56801	1.20289	GRNBoost2	Tpex		0.969959	0.984233	scMINER	0.966141	0.977654	scMINER	0.974495	0.989646	scMINER	0.976978	0.989804	scMINER
56901	2748	GRNBoost2	Tpex		56901	1.20421	GRNBoost2	Tpex		0.969941	0.984233	scMINER	0.966122	0.977654	scMINER	0.97448	0.989646	scMINER	0.976964	0.989804	scMINER
57001	2755	GRNBoost2	Tpex		57001	1.20463	GRNBoost2	Tpex		0.969941	0.983898	scMINER	0.966102	0.977654	scMINER	0.974465	0.989646	scMINER	0.976951	0.989804	scMINER
57101	2763	GRNBoost2	Tpex		57101	1.20655	GRNBoost2	Tpex		0.969924	0.983898	scMINER	0.966083	0.977654	scMINER	0.97445	0.989646	scMINER	0.976937	0.989804	scMINER
57201	2772	GRNBoost2	Tpex		57201	1.20837	GRNBoost2	Tpex		0.969907	0.983898	scMINER	0.966063	0.977654	scMINER	0.974435	0.989646	scMINER	0.976924	0.989804	scMINER
57301	2776	GRNBoost2	Tpex		57301	1.20696	GRNBoost2	Tpex		0.96989	0.983898	scMINER	0.966044	0.977654	scMINER	0.97442	0.989646	scMINER	0.976911	0.989804	scMINER
57401	2779	GRNBoost2	Tpex		57401	1.20774	GRNBoost2	Tpex		0.969872	0.983898	scMINER	0.966025	0.977654	scMINER	0.974405	0.989646	scMINER	0.976897	0.989804	scMINER
57501	2787	GRNBoost2	Tpex		57501	1.20964	GRNBoost2	Tpex		0.969855	0.983898	scMINER	0.966005	0.977654	scMINER	0.97439	0.989646	scMINER	0.976884	0.989804	scMINER
57601	2792	GRNBoost2	Tpex		57601	1.21075	GRNBoost2	Tpex		0.969838	0.983898	scMINER	0.965986	0.977654	scMINER	0.974375	0.989646	scMINER	0.976871	0.989804	scMINER
57701	2797	GRNBoost2	Tpex		57701	1.21187	GRNBoost2	Tpex		0.969821	0.983898	scMINER	0.965966	0.977654	scMINER	0.97436	0.989646	scMINER	0.976857	0.989804	scMINER
57801	2803	GRNBoost2	Tpex		57801	1.21289	GRNBoost2	Tpex		0.969803	0.983898	scMINER	0.965947	0.977654	scMINER	0.974345	0.989646	scMINER	0.976844	0.989804	scMINER
57901	2812	GRNBoost2	Tpex		57901	1.21416	GRNBoost2	Tpex		0.969786	0.983898	scMINER	0.965927	0.977654	scMINER	0.97433	0.989646	scMINER	0.97683	0.989804	scMINER
58001	2816	GRNBoost2	Tpex		58001	1.21379	GRNBoost2	Tpex		0.969769	0.983898	scMINER	0.965908	0.977654	scMINER	0.974315	0.989646	scMINER	0.976817	0.989804	scMINER
58101	2823	GRNBoost2	Tpex		58101	1.21524	GRNBoost2	Tpex		0.969751	0.983898	scMINER	0.965889	0.977654	scMINER	0.9743	0.989646	scMINER	0.976804	0.989804	scMINER
58201	2830	GRNBoost2	Tpex		58201	1.21511	GRNBoost2	Tpex		0.969734	0.983898	scMINER	0.965869	0.977654	scMINER	0.974285	0.989646	scMINER	0.97679	0.989804	scMINER
58301	2834	GRNBoost2	Tpex		58301	1.21631	GRNBoost2	Tpex		0.969717	0.983898	scMINER	0.96585	0.977654	scMINER	0.97427	0.989646	scMINER	0.97679	0.989649	scMINER
58401	2841	GRNBoost2	Tpex		58401	1.21514	GRNBoost2	Tpex		0.9697	0.983898	scMINER	0.96583	0.977654	scMINER	0.974255	0.989646	scMINER	0.97679	0.989495	scMINER
58501	2846	GRNBoost2	Tpex		58501	1.21572	GRNBoost2	Tpex		0.969682	0.983898	scMINER	0.965811	0.977654	scMINER	0.97424	0.989646	scMINER	0.976777	0.989495	scMINER
58601	2850	GRNBoost2	Tpex		58601	1.21587	GRNBoost2	Tpex		0.969665	0.983898	scMINER	0.965791	0.977654	scMINER	0.974225	0.989646	scMINER	0.976763	0.989495	scMINER
58701	2856	GRNBoost2	Tpex		58701	1.21739	GRNBoost2	Tpex		0.969648	0.983898	scMINER	0.965772	0.977654	scMINER	0.974211	0.989646	scMINER	0.97675	0.989495	scMINER
58801	2864	GRNBoost2	Tpex		58801	1.22028	GRNBoost2	Tpex		0.96963	0.983898	scMINER	0.965752	0.977654	scMINER	0.974196	0.989646	scMINER	0.976737	0.989495	scMINER
58901	2868	GRNBoost2	Tpex		58901	1.21783	GRNBoost2	Tpex		0.969613	0.983898	scMINER	0.965733	0.977654	scMINER	0.974181	0.989646	scMINER	0.976723	0.989495	scMINER
59001	2871	GRNBoost2	Tpex		59001	1.21653	GRNBoost2	Tpex		0.969596	0.983898	scMINER	0.965733	0.977146	scMINER	0.974166	0.989646	scMINER	0.97671	0.989495	scMINER
59101	2877	GRNBoost2	Tpex		59101	1.21701	GRNBoost2	Tpex		0.969579	0.983898	scMINER	0.965714	0.977146	scMINER	0.974151	0.989646	scMINER	0.976697	0.989495	scMINER
59201	2879	GRNBoost2	Tpex		59201	1.21734	GRNBoost2	Tpex		0.969561	0.983898	scMINER	0.965694	0.977146	scMINER	0.974136	0.989646	scMINER	0.976683	0.989495	scMINER
59301	2884	GRNBoost2	Tpex		59301	1.21791	GRNBoost2	Tpex		0.969544	0.983898	scMINER	0.965675	0.977146	scMINER	0.974121	0.989646	scMINER	0.97667	0.989495	scMINER
59401	2885	GRNBoost2	Tpex		59401	1.21525	GRNBoost2	Tpex		0.969527	0.983898	scMINER	0.965655	0.977146	scMINER	0.974106	0.989646	scMINER	0.976656	0.989495	scMINER
59501	2887	GRNBoost2	Tpex		59501	1.21456	GRNBoost2	Tpex		0.969527	0.983563	scMINER	0.965636	0.977146	scMINER	0.974091	0.989646	scMINER	0.976643	0.989495	scMINER
59601	2893	GRNBoost2	Tpex		59601	1.21657	GRNBoost2	Tpex		0.96951	0.983563	scMINER	0.965616	0.977146	scMINER	0.974076	0.989646	scMINER	0.97663	0.989495	scMINER
59701	2900	GRNBoost2	Tpex		59701	1.21798	GRNBoost2	Tpex		0.969492	0.983563	scMINER	0.965597	0.977146	scMINER	0.974061	0.989646	scMINER	0.976616	0.989495	scMINER
59801	2903	GRNBoost2	Tpex		59801	1.21515	GRNBoost2	Tpex		0.969475	0.983563	scMINER	0.965578	0.977146	scMINER	0.974046	0.989646	scMINER	0.976603	0.989495	scMINER
59901	2906	GRNBoost2	Tpex		59901	1.21387	GRNBoost2	Tpex		0.969458	0.983563	scMINER	0.965558	0.977146	scMINER	0.974031	0.989646	scMINER	0.976589	0.989495	scMINER
60001	2914	GRNBoost2	Tpex		60001	1.21518	GRNBoost2	Tpex		0.96944	0.983563	scMINER	0.965539	0.977146	scMINER	0.974016	0.989646	scMINER	0.976576	0.989495	scMINER
60101	2925	GRNBoost2	Tpex		60101	1.21723	GRNBoost2	Tpex		0.969423	0.983563	scMINER	0.965519	0.977146	scMINER	0.974001	0.989646	scMINER	0.976563	0.989495	scMINER
60201	2931	GRNBoost2	Tpex		60201	1.21669	GRNBoost2	Tpex		0.969406	0.983563	scMINER	0.9655	0.977146	scMINER	0.973986	0.989646	scMINER	0.976549	0.989495	scMINER
60301	2933	GRNBoost2	Tpex		60301	1.21651	GRNBoost2	Tpex		0.969389	0.983563	scMINER	0.96548	0.977146	scMINER	0.973971	0.989646	scMINER	0.976536	0.989495	scMINER
60401	2935	GRNBoost2	Tpex		60401	1.21482	GRNBoost2	Tpex		0.969371	0.983563	scMINER	0.965461	0.977146	scMINER	0.973956	0.989646	scMINER	0.976523	0.989495	scMINER
60501	2942	GRNBoost2	Tpex		60501	1.21621	GRNBoost2	Tpex		0.969354	0.983563	scMINER	0.965442	0.977146	scMINER	0.973941	0.989646	scMINER	0.976509	0.989495	scMINER
60601	2944	GRNBoost2	Tpex		60601	1.21552	GRNBoost2	Tpex		0.969337	0.983563	scMINER	0.965422	0.977146	scMINER	0.973926	0.989646	scMINER	0.976496	0.989495	scMINER
60701	2946	GRNBoost2	Tpex		60701	1.21535	GRNBoost2	Tpex		0.96932	0.983563	scMINER	0.965403	0.977146	scMINER	0.973911	0.989646	scMINER	0.976482	0.989495	scMINER
60801	2950	GRNBoost2	Tpex		60801	1.21399	GRNBoost2	Tpex		0.969302	0.983563	scMINER	0.965383	0.977146	scMINER	0.973896	0.989646	scMINER	0.976469	0.989495	scMINER
1	0	PIDC	Tpex		1	NA	PIDC	Tpex		0.969285	0.983563	scMINER	0.965364	0.977146	scMINER	0.973881	0.989646	scMINER	0.976456	0.989495	scMINER
101	1	PIDC	Tpex		101	0.2	PIDC	Tpex		0.969268	0.983563	scMINER	0.965344	0.977146	scMINER	0.973866	0.989646	scMINER	0.976442	0.989495	scMINER
201	2	PIDC	Tpex		201	0.2	PIDC	Tpex		0.96925	0.983563	scMINER	0.965325	0.977146	scMINER	0.973852	0.989646	scMINER	0.976429	0.989495	scMINER
301	2	PIDC	Tpex		301	0.153846	PIDC	Tpex		0.969233	0.983563	scMINER	0.965305	0.977146	scMINER	0.973837	0.989646	scMINER	0.976415	0.989495	scMINER
401	2	PIDC	Tpex		401	0.153846	PIDC	Tpex		0.969216	0.983563	scMINER	0.965286	0.977146	scMINER	0.973822	0.989646	scMINER	0.976402	0.989495	scMINER
501	3	PIDC	Tpex		501	0.157895	PIDC	Tpex		0.969199	0.983563	scMINER	0.965267	0.977146	scMINER	0.973807	0.989646	scMINER	0.976389	0.989495	scMINER
601	5	PIDC	Tpex		601	0.208333	PIDC	Tpex		0.969181	0.983563	scMINER	0.965247	0.977146	scMINER	0.973792	0.989646	scMINER	0.976375	0.989495	scMINER
701	6	PIDC	Tpex		701	0.230769	PIDC	Tpex		0.969164	0.983563	scMINER	0.965228	0.977146	scMINER	0.973777	0.989646	scMINER	0.976362	0.989495	scMINER
801	7	PIDC	Tpex		801	0.225806	PIDC	Tpex		0.969147	0.983563	scMINER	0.965208	0.977146	scMINER	0.973762	0.989646	scMINER	0.976349	0.989495	scMINER
901	10	PIDC	Tpex		901	0.294118	PIDC	Tpex		0.96913	0.983563	scMINER	0.965189	0.977146	scMINER	0.973747	0.989646	scMINER	0.976335	0.989495	scMINER
1001	12	PIDC	Tpex		1001	0.324324	PIDC	Tpex		0.969112	0.983563	scMINER	0.965169	0.977146	scMINER	0.973732	0.989646	scMINER	0.976322	0.989495	scMINER
1101	15	PIDC	Tpex		1101	0.357143	PIDC	Tpex		0.969095	0.983563	scMINER	0.96515	0.977146	scMINER	0.973717	0.989646	scMINER	0.976308	0.989495	scMINER
1201	17	PIDC	Tpex		1201	0.369565	PIDC	Tpex		0.969078	0.983563	scMINER	0.965131	0.977146	scMINER	0.973702	0.989646	scMINER	0.976295	0.989495	scMINER
1301	19	PIDC	Tpex		1301	0.365385	PIDC	Tpex		0.96906	0.983563	scMINER	0.965111	0.977146	scMINER	0.973687	0.989646	scMINER	0.976282	0.989495	scMINER
1401	20	PIDC	Tpex		1401	0.344828	PIDC	Tpex		0.969043	0.983563	scMINER	0.965092	0.977146	scMINER	0.973672	0.989646	scMINER	0.976268	0.989495	scMINER
1501	20	PIDC	Tpex		1501	0.333333	PIDC	Tpex		0.969026	0.983563	scMINER	0.965072	0.977146	scMINER	0.973657	0.989646	scMINER	0.976255	0.989495	scMINER
1601	21	PIDC	Tpex		1601	0.333333	PIDC	Tpex		0.969009	0.983563	scMINER	0.965053	0.977146	scMINER	0.973642	0.989646	scMINER	0.976241	0.989495	scMINER
1701	25	PIDC	Tpex		1701	0.367647	PIDC	Tpex		0.968991	0.983563	scMINER	0.965033	0.977146	scMINER	0.973627	0.989646	scMINER	0.976228	0.989495	scMINER
1801	28	PIDC	Tpex		1801	0.378378	PIDC	Tpex		0.968974	0.983563	scMINER	0.965014	0.977146	scMINER	0.973612	0.989646	scMINER	0.976215	0.989495	scMINER
1901	29	PIDC	Tpex		1901	0.371795	PIDC	Tpex		0.968957	0.983563	scMINER	0.964994	0.977146	scMINER	0.973597	0.989646	scMINER	0.976201	0.989495	scMINER
2001	32	PIDC	Tpex		2001	0.385542	PIDC	Tpex		0.968939	0.983563	scMINER	0.964975	0.977146	scMINER	0.973582	0.989646	scMINER	0.976188	0.989495	scMINER
2101	34	PIDC	Tpex		2101	0.386364	PIDC	Tpex		0.968922	0.983563	scMINER	0.964956	0.977146	scMINER	0.973567	0.989646	scMINER	0.976175	0.989495	scMINER
2201	37	PIDC	Tpex		2201	0.411111	PIDC	Tpex		0.968905	0.983563	scMINER	0.964936	0.977146	scMINER	0.973552	0.989646	scMINER	0.976161	0.989495	scMINER
2301	43	PIDC	Tpex		2301	0.457447	PIDC	Tpex		0.968888	0.983563	scMINER	0.964917	0.977146	scMINER	0.973537	0.989646	scMINER	0.976148	0.989495	scMINER
2401	45	PIDC	Tpex		2401	0.454545	PIDC	Tpex		0.96887	0.983563	scMINER	0.964897	0.977146	scMINER	0.973522	0.989646	scMINER	0.976134	0.989495	scMINER
2501	47	PIDC	Tpex		2501	0.439252	PIDC	Tpex		0.968853	0.983563	scMINER	0.964878	0.977146	scMINER	0.973507	0.989646	scMINER	0.976121	0.989495	scMINER
2601	49	PIDC	Tpex		2601	0.445455	PIDC	Tpex		0.968836	0.983563	scMINER	0.964858	0.977146	scMINER	0.973492	0.989646	scMINER	0.976108	0.989495	scMINER
2701	51	PIDC	Tpex		2701	0.447368	PIDC	Tpex		0.968819	0.983563	scMINER	0.964839	0.977146	scMINER	0.973492	0.989518	scMINER	0.976094	0.989495	scMINER
2801	55	PIDC	Tpex		2801	0.466102	PIDC	Tpex		0.968801	0.983563	scMINER	0.96482	0.977146	scMINER	0.973478	0.989518	scMINER	0.976081	0.989495	scMINER
2901	64	PIDC	Tpex		2901	0.520325	PIDC	Tpex		0.968784	0.983563	scMINER	0.9648	0.977146	scMINER	0.973463	0.989518	scMINER	0.976067	0.989495	scMINER
3001	64	PIDC	Tpex		3001	0.507937	PIDC	Tpex		0.968767	0.983563	scMINER	0.964781	0.977146	scMINER	0.973448	0.989518	scMINER	0.976054	0.989495	scMINER
3101	67	PIDC	Tpex		3101	0.527559	PIDC	Tpex		0.968749	0.983563	scMINER	0.964761	0.977146	scMINER	0.973433	0.989518	scMINER	0.976041	0.989495	scMINER
3201	69	PIDC	Tpex		3201	0.534884	PIDC	Tpex		0.968732	0.983563	scMINER	0.964742	0.977146	scMINER	0.973418	0.989518	scMINER	0.976027	0.989495	scMINER
3301	70	PIDC	Tpex		3301	0.510949	PIDC	Tpex		0.968732	0.983227	scMINER	0.964722	0.977146	scMINER	0.973418	0.98939	scMINER	0.976014	0.989495	scMINER
3401	74	PIDC	Tpex		3401	0.528571	PIDC	Tpex		0.968715	0.983227	scMINER	0.964703	0.977146	scMINER	0.973403	0.98939	scMINER	0.976001	0.989495	scMINER
3501	79	PIDC	Tpex		3501	0.556338	PIDC	Tpex		0.968698	0.983227	scMINER	0.964683	0.977146	scMINER	0.973388	0.98939	scMINER	0.975987	0.989495	scMINER
3601	83	PIDC	Tpex		3601	0.564626	PIDC	Tpex		0.96868	0.983227	scMINER	0.964664	0.977146	scMINER	0.973373	0.98939	scMINER	0.975974	0.989495	scMINER
3701	85	PIDC	Tpex		3701	0.566667	PIDC	Tpex		0.968663	0.983227	scMINER	0.964645	0.977146	scMINER	0.973358	0.98939	scMINER	0.97596	0.989495	scMINER
3801	86	PIDC	Tpex		3801	0.562092	PIDC	Tpex		0.968646	0.983227	scMINER	0.964625	0.977146	scMINER	0.973343	0.98939	scMINER	0.975947	0.989495	scMINER
3901	89	PIDC	Tpex		3901	0.55625	PIDC	Tpex		0.968629	0.983227	scMINER	0.964606	0.977146	scMINER	0.973328	0.98939	scMINER	0.975934	0.989495	scMINER
4001	90	PIDC	Tpex		4001	0.545455	PIDC	Tpex		0.968611	0.983227	scMINER	0.964586	0.977146	scMINER	0.973313	0.98939	scMINER	0.975934	0.98934	scMINER
4101	94	PIDC	Tpex		4101	0.559524	PIDC	Tpex		0.968594	0.983227	scMINER	0.964567	0.977146	scMINER	0.973298	0.98939	scMINER	0.975934	0.989186	scMINER
4201	96	PIDC	Tpex		4201	0.554913	PIDC	Tpex		0.968577	0.983227	scMINER	0.964547	0.977146	scMINER	0.973283	0.98939	scMINER	0.97592	0.989186	scMINER
4301	100	PIDC	Tpex		4301	0.564972	PIDC	Tpex		0.968559	0.983227	scMINER	0.964528	0.977146	scMINER	0.973268	0.98939	scMINER	0.975907	0.989186	scMINER
4401	103	PIDC	Tpex		4401	0.575419	PIDC	Tpex		0.968542	0.983227	scMINER	0.964509	0.977146	scMINER	0.973253	0.98939	scMINER	0.975907	0.989031	scMINER
4501	104	PIDC	Tpex		4501	0.571429	PIDC	Tpex		0.968525	0.983227	scMINER	0.964489	0.977146	scMINER	0.973238	0.98939	scMINER	0.975893	0.989031	scMINER
4601	106	PIDC	Tpex		4601	0.569892	PIDC	Tpex		0.968508	0.983227	scMINER	0.96447	0.977146	scMINER	0.973223	0.98939	scMINER	0.975893	0.988877	scMINER
4701	107	PIDC	Tpex		4701	0.563158	PIDC	Tpex		0.96849	0.983227	scMINER	0.96445	0.977146	scMINER	0.973208	0.98939	scMINER	0.97588	0.988877	scMINER
4801	112	PIDC	Tpex		4801	0.580311	PIDC	Tpex		0.968473	0.983227	scMINER	0.964431	0.977146	scMINER	0.973193	0.98939	scMINER	0.975867	0.988877	scMINER
4901	116	PIDC	Tpex		4901	0.591837	PIDC	Tpex		0.968456	0.983227	scMINER	0.964411	0.977146	scMINER	0.973178	0.98939	scMINER	0.975853	0.988877	scMINER
5001	119	PIDC	Tpex		5001	0.59799	PIDC	Tpex		0.968439	0.983227	scMINER	0.964392	0.977146	scMINER	0.973163	0.98939	scMINER	0.97584	0.988877	scMINER
5101	122	PIDC	Tpex		5101	0.592233	PIDC	Tpex		0.968421	0.983227	scMINER	0.964372	0.977146	scMINER	0.973148	0.98939	scMINER	0.975827	0.988877	scMINER
5201	128	PIDC	Tpex		5201	0.61244	PIDC	Tpex		0.968404	0.983227	scMINER	0.964353	0.977146	scMINER	0.973133	0.98939	scMINER	0.975813	0.988877	scMINER
5301	129	PIDC	Tpex		5301	0.608491	PIDC	Tpex		0.968387	0.983227	scMINER	0.964334	0.977146	scMINER	0.973119	0.98939	scMINER	0.9758	0.988877	scMINER
5401	130	PIDC	Tpex		5401	0.599078	PIDC	Tpex		0.968369	0.983227	scMINER	0.964314	0.977146	scMINER	0.973104	0.98939	scMINER	0.975786	0.988877	scMINER
5501	136	PIDC	Tpex		5501	0.618182	PIDC	Tpex		0.968352	0.983227	scMINER	0.964295	0.977146	scMINER	0.973089	0.98939	scMINER	0.975773	0.988877	scMINER
5601	140	PIDC	Tpex		5601	0.622222	PIDC	Tpex		0.968335	0.983227	scMINER	0.964275	0.977146	scMINER	0.973074	0.98939	scMINER	0.97576	0.988877	scMINER
5701	141	PIDC	Tpex		5701	0.621145	PIDC	Tpex		0.968318	0.983227	scMINER	0.964256	0.977146	scMINER	0.973059	0.98939	scMINER	0.975746	0.988877	scMINER
5801	142	PIDC	Tpex		5801	0.606838	PIDC	Tpex		0.9683	0.983227	scMINER	0.964236	0.977146	scMINER	0.973044	0.98939	scMINER	0.975733	0.988877	scMINER
5901	146	PIDC	Tpex		5901	0.621277	PIDC	Tpex		0.968283	0.983227	scMINER	0.964217	0.977146	scMINER	0.973029	0.98939	scMINER	0.975719	0.988877	scMINER
6001	149	PIDC	Tpex		6001	0.631356	PIDC	Tpex		0.968266	0.983227	scMINER	0.964198	0.977146	scMINER	0.973014	0.98939	scMINER	0.975706	0.988877	scMINER
6101	151	PIDC	Tpex		6101	0.629167	PIDC	Tpex		0.968248	0.983227	scMINER	0.964178	0.977146	scMINER	0.972999	0.98939	scMINER	0.975693	0.988877	scMINER
6201	153	PIDC	Tpex		6201	0.619433	PIDC	Tpex		0.968231	0.983227	scMINER	0.964159	0.977146	scMINER	0.972984	0.98939	scMINER	0.975679	0.988877	scMINER
6301	153	PIDC	Tpex		6301	0.607143	PIDC	Tpex		0.968214	0.983227	scMINER	0.964139	0.977146	scMINER	0.972969	0.98939	scMINER	0.975666	0.988877	scMINER
6401	154	PIDC	Tpex		6401	0.599222	PIDC	Tpex		0.968197	0.983227	scMINER	0.964139	0.976638	scMINER	0.972954	0.98939	scMINER	0.975653	0.988877	scMINER
6501	155	PIDC	Tpex		6501	0.587121	PIDC	Tpex		0.968179	0.983227	scMINER	0.96412	0.976638	scMINER	0.972939	0.98939	scMINER	0.975639	0.988877	scMINER
6601	159	PIDC	Tpex		6601	0.591078	PIDC	Tpex		0.968162	0.983227	scMINER	0.9641	0.976638	scMINER	0.972924	0.98939	scMINER	0.975626	0.988877	scMINER
6701	163	PIDC	Tpex		6701	0.601476	PIDC	Tpex		0.968145	0.983227	scMINER	0.964081	0.976638	scMINER	0.972909	0.98939	scMINER	0.975612	0.988877	scMINER
6801	168	PIDC	Tpex		6801	0.615385	PIDC	Tpex		0.968128	0.983227	scMINER	0.964061	0.976638	scMINER	0.972894	0.98939	scMINER	0.975599	0.988877	scMINER
6901	171	PIDC	Tpex		6901	0.610714	PIDC	Tpex		0.96811	0.983227	scMINER	0.964042	0.976638	scMINER	0.972879	0.98939	scMINER	0.975586	0.988877	scMINER
7001	173	PIDC	Tpex		7001	0.613475	PIDC	Tpex		0.968093	0.983227	scMINER	0.964023	0.976638	scMINER	0.972879	0.989262	scMINER	0.975572	0.988877	scMINER
7101	177	PIDC	Tpex		7101	0.618881	PIDC	Tpex		0.968076	0.983227	scMINER	0.964003	0.976638	scMINER	0.972864	0.989262	scMINER	0.975559	0.988877	scMINER
7201	177	PIDC	Tpex		7201	0.610345	PIDC	Tpex		0.968058	0.983227	scMINER	0.963984	0.976638	scMINER	0.972864	0.989135	scMINER	0.975545	0.988877	scMINER
7301	180	PIDC	Tpex		7301	0.612245	PIDC	Tpex		0.968041	0.983227	scMINER	0.963964	0.976638	scMINER	0.972849	0.989135	scMINER	0.975532	0.988877	scMINER
7401	183	PIDC	Tpex		7401	0.620339	PIDC	Tpex		0.968024	0.983227	scMINER	0.963945	0.976638	scMINER	0.972834	0.989135	scMINER	0.975519	0.988877	scMINER
7501	186	PIDC	Tpex		7501	0.615894	PIDC	Tpex		0.968007	0.983227	scMINER	0.963925	0.976638	scMINER	0.972819	0.989135	scMINER	0.975505	0.988877	scMINER
7601	186	PIDC	Tpex		7601	0.611842	PIDC	Tpex		0.967989	0.983227	scMINER	0.963906	0.976638	scMINER	0.972804	0.989135	scMINER	0.975492	0.988877	scMINER
7701	188	PIDC	Tpex		7701	0.612378	PIDC	Tpex		0.967972	0.983227	scMINER	0.963887	0.976638	scMINER	0.972789	0.989135	scMINER	0.975479	0.988877	scMINER
7801	193	PIDC	Tpex		7801	0.624595	PIDC	Tpex		0.967972	0.982892	scMINER	0.963867	0.976638	scMINER	0.972774	0.989135	scMINER	0.975465	0.988877	scMINER
7901	194	PIDC	Tpex		7901	0.619808	PIDC	Tpex		0.967955	0.982892	scMINER	0.963848	0.976638	scMINER	0.97276	0.989135	scMINER	0.975452	0.988877	scMINER
8001	200	PIDC	Tpex		8001	0.628931	PIDC	Tpex		0.967938	0.982892	scMINER	0.963828	0.976638	scMINER	0.972745	0.989135	scMINER	0.975438	0.988877	scMINER
8101	204	PIDC	Tpex		8101	0.631579	PIDC	Tpex		0.96792	0.982892	scMINER	0.963809	0.976638	scMINER	0.97273	0.989135	scMINER	0.975425	0.988877	scMINER
8201	208	PIDC	Tpex		8201	0.64	PIDC	Tpex		0.967903	0.982892	scMINER	0.963789	0.976638	scMINER	0.972715	0.989135	scMINER	0.975412	0.988877	scMINER
8301	212	PIDC	Tpex		8301	0.650307	PIDC	Tpex		0.967886	0.982892	scMINER	0.96377	0.976638	scMINER	0.9727	0.989135	scMINER	0.975398	0.988877	scMINER
8401	215	PIDC	Tpex		8401	0.651515	PIDC	Tpex		0.967868	0.982892	scMINER	0.963751	0.976638	scMINER	0.972685	0.989135	scMINER	0.975385	0.988877	scMINER
8501	217	PIDC	Tpex		8501	0.647761	PIDC	Tpex		0.967851	0.982892	scMINER	0.963731	0.976638	scMINER	0.97267	0.989135	scMINER	0.975371	0.988877	scMINER
8601	219	PIDC	Tpex		8601	0.646018	PIDC	Tpex		0.967834	0.982892	scMINER	0.963712	0.976638	scMINER	0.972655	0.989135	scMINER	0.975358	0.988877	scMINER
8701	222	PIDC	Tpex		8701	0.645349	PIDC	Tpex		0.967817	0.982892	scMINER	0.963692	0.976638	scMINER	0.97264	0.989135	scMINER	0.975345	0.988877	scMINER
8801	228	PIDC	Tpex		8801	0.655172	PIDC	Tpex		0.967799	0.982892	scMINER	0.963673	0.976638	scMINER	0.972625	0.989135	scMINER	0.975331	0.988877	scMINER
8901	228	PIDC	Tpex		8901	0.644068	PIDC	Tpex		0.967782	0.982892	scMINER	0.963653	0.976638	scMINER	0.97261	0.989135	scMINER	0.975318	0.988877	scMINER
9001	230	PIDC	Tpex		9001	0.644258	PIDC	Tpex		0.967765	0.982892	scMINER	0.963634	0.976638	scMINER	0.972595	0.989135	scMINER	0.975305	0.988877	scMINER
9101	233	PIDC	Tpex		9101	0.643646	PIDC	Tpex		0.967748	0.982892	scMINER	0.963614	0.976638	scMINER	0.97258	0.989135	scMINER	0.975291	0.988877	scMINER
9201	236	PIDC	Tpex		9201	0.644809	PIDC	Tpex		0.96773	0.982892	scMINER	0.963595	0.976638	scMINER	0.972565	0.989135	scMINER	0.975278	0.988877	scMINER
9301	238	PIDC	Tpex		9301	0.650273	PIDC	Tpex		0.967713	0.982892	scMINER	0.963576	0.976638	scMINER	0.97255	0.989135	scMINER	0.975264	0.988877	scMINER
9401	241	PIDC	Tpex		9401	0.646113	PIDC	Tpex		0.967696	0.982892	scMINER	0.963556	0.976638	scMINER	0.972535	0.989135	scMINER	0.975251	0.988877	scMINER
9501	242	PIDC	Tpex		9501	0.635171	PIDC	Tpex		0.967678	0.982892	scMINER	0.963537	0.976638	scMINER	0.97252	0.989135	scMINER	0.975238	0.988877	scMINER
9601	245	PIDC	Tpex		9601	0.641361	PIDC	Tpex		0.967661	0.982892	scMINER	0.963517	0.976638	scMINER	0.972505	0.989135	scMINER	0.975224	0.988877	scMINER
9701	247	PIDC	Tpex		9701	0.641558	PIDC	Tpex		0.967644	0.982892	scMINER	0.963498	0.976638	scMINER	0.97249	0.989135	scMINER	0.975211	0.988877	scMINER
9801	250	PIDC	Tpex		9801	0.64433	PIDC	Tpex		0.967627	0.982892	scMINER	0.963478	0.976638	scMINER	0.972475	0.989135	scMINER	0.975197	0.988877	scMINER
9901	253	PIDC	Tpex		9901	0.643766	PIDC	Tpex		0.967609	0.982892	scMINER	0.963459	0.976638	scMINER	0.97246	0.989135	scMINER	0.975184	0.988877	scMINER
10001	255	PIDC	Tpex		10001	0.640704	PIDC	Tpex		0.967592	0.982892	scMINER	0.96344	0.976638	scMINER	0.972445	0.989135	scMINER	0.975171	0.988877	scMINER
10101	256	PIDC	Tpex		10101	0.635236	PIDC	Tpex		0.967575	0.982892	scMINER	0.96342	0.976638	scMINER	0.97243	0.989135	scMINER	0.975157	0.988877	scMINER
10201	259	PIDC	Tpex		10201	0.636364	PIDC	Tpex		0.967557	0.982892	scMINER	0.963401	0.976638	scMINER	0.972415	0.989135	scMINER	0.975144	0.988877	scMINER
10301	266	PIDC	Tpex		10301	0.644068	PIDC	Tpex		0.96754	0.982892	scMINER	0.963381	0.976638	scMINER	0.9724	0.989135	scMINER	0.975131	0.988877	scMINER
10401	268	PIDC	Tpex		10401	0.647343	PIDC	Tpex		0.967523	0.982892	scMINER	0.963362	0.976638	scMINER	0.972386	0.989135	scMINER	0.975117	0.988877	scMINER
10501	269	PIDC	Tpex		10501	0.640476	PIDC	Tpex		0.967506	0.982892	scMINER	0.963342	0.976638	scMINER	0.972371	0.989135	scMINER	0.975104	0.988877	scMINER
10601	271	PIDC	Tpex		10601	0.637647	PIDC	Tpex		0.967488	0.982892	scMINER	0.963323	0.976638	scMINER	0.972356	0.989135	scMINER	0.97509	0.988877	scMINER
10701	274	PIDC	Tpex		10701	0.634259	PIDC	Tpex		0.967488	0.982556	scMINER	0.963303	0.976638	scMINER	0.972341	0.989135	scMINER	0.975077	0.988877	scMINER
10801	279	PIDC	Tpex		10801	0.638444	PIDC	Tpex		0.967471	0.982556	scMINER	0.963284	0.976638	scMINER	0.972326	0.989135	scMINER	0.975064	0.988877	scMINER
10901	281	PIDC	Tpex		10901	0.635747	PIDC	Tpex		0.967454	0.982556	scMINER	0.963265	0.976638	scMINER	0.972311	0.989135	scMINER	0.97505	0.988877	scMINER
11001	282	PIDC	Tpex		11001	0.635135	PIDC	Tpex		0.967437	0.982556	scMINER	0.963245	0.976638	scMINER	0.972296	0.989135	scMINER	0.975037	0.988877	scMINER
11101	285	PIDC	Tpex		11101	0.634744	PIDC	Tpex		0.967419	0.982556	scMINER	0.963226	0.976638	scMINER	0.972281	0.989135	scMINER	0.975023	0.988877	scMINER
11201	291	PIDC	Tpex		11201	0.640969	PIDC	Tpex		0.967402	0.982556	scMINER	0.963206	0.976638	scMINER	0.972266	0.989135	scMINER	0.97501	0.988877	scMINER
11301	294	PIDC	Tpex		11301	0.644737	PIDC	Tpex		0.967402	0.982221	scMINER	0.963187	0.976638	scMINER	0.972251	0.989135	scMINER	0.974997	0.988877	scMINER
11401	294	PIDC	Tpex		11401	0.637744	PIDC	Tpex		0.967385	0.982221	scMINER	0.963167	0.976638	scMINER	0.972236	0.989135	scMINER	0.974983	0.988877	scMINER
11501	298	PIDC	Tpex		11501	0.638116	PIDC	Tpex		0.967367	0.982221	scMINER	0.963148	0.976638	scMINER	0.972236	0.989007	scMINER	0.97497	0.988877	scMINER
11601	300	PIDC	Tpex		11601	0.634249	PIDC	Tpex		0.96735	0.982221	scMINER	0.963129	0.976638	scMINER	0.972221	0.989007	scMINER	0.974956	0.988877	scMINER
11701	300	PIDC	Tpex		11701	0.626305	PIDC	Tpex		0.967333	0.982221	scMINER	0.963109	0.976638	scMINER	0.972206	0.989007	scMINER	0.974943	0.988877	scMINER
11801	301	PIDC	Tpex		11801	0.624481	PIDC	Tpex		0.967316	0.982221	scMINER	0.96309	0.976638	scMINER	0.972191	0.989007	scMINER	0.97493	0.988877	scMINER
11901	304	PIDC	Tpex		11901	0.620408	PIDC	Tpex		0.967298	0.982221	scMINER	0.96307	0.976638	scMINER	0.972176	0.989007	scMINER	0.974916	0.988877	scMINER
12001	304	PIDC	Tpex		12001	0.616633	PIDC	Tpex		0.967281	0.982221	scMINER	0.96307	0.97613	scMINER	0.972161	0.989007	scMINER	0.974903	0.988877	scMINER
12101	306	PIDC	Tpex		12101	0.615694	PIDC	Tpex		0.967264	0.982221	scMINER	0.963051	0.97613	scMINER	0.972146	0.989007	scMINER	0.97489	0.988877	scMINER
12201	309	PIDC	Tpex		12201	0.616766	PIDC	Tpex		0.967247	0.982221	scMINER	0.963031	0.97613	scMINER	0.972131	0.989007	scMINER	0.974876	0.988877	scMINER
12301	310	PIDC	Tpex		12301	0.618762	PIDC	Tpex		0.967229	0.982221	scMINER	0.963012	0.97613	scMINER	0.972116	0.989007	scMINER	0.974876	0.988722	scMINER
12401	312	PIDC	Tpex		12401	0.617822	PIDC	Tpex		0.967212	0.982221	scMINER	0.962992	0.97613	scMINER	0.972101	0.989007	scMINER	0.974863	0.988722	scMINER
12501	315	PIDC	Tpex		12501	0.617647	PIDC	Tpex		0.967195	0.982221	scMINER	0.962973	0.97613	scMINER	0.972086	0.989007	scMINER	0.974849	0.988722	scMINER
12601	319	PIDC	Tpex		12601	0.621832	PIDC	Tpex		0.967177	0.982221	scMINER	0.962954	0.97613	scMINER	0.972071	0.989007	scMINER	0.974836	0.988722	scMINER
12701	321	PIDC	Tpex		12701	0.619691	PIDC	Tpex		0.96716	0.982221	scMINER	0.962934	0.97613	scMINER	0.972056	0.989007	scMINER	0.974823	0.988722	scMINER
12801	325	PIDC	Tpex		12801	0.626204	PIDC	Tpex		0.96716	0.981885	scMINER	0.962915	0.97613	scMINER	0.972041	0.989007	scMINER	0.974809	0.988722	scMINER
12901	327	PIDC	Tpex		12901	0.625239	PIDC	Tpex		0.967143	0.981885	scMINER	0.962915	0.975622	scMINER	0.972027	0.989007	scMINER	0.974796	0.988722	scMINER
13001	327	PIDC	Tpex		13001	0.620493	PIDC	Tpex		0.967126	0.981885	scMINER	0.962915	0.975114	scMINER	0.972012	0.989007	scMINER	0.974782	0.988722	scMINER
13101	330	PIDC	Tpex		13101	0.617978	PIDC	Tpex		0.967108	0.981885	scMINER	0.962895	0.975114	scMINER	0.971997	0.989007	scMINER	0.974769	0.988722	scMINER
13201	334	PIDC	Tpex		13201	0.621974	PIDC	Tpex		0.967091	0.981885	scMINER	0.962876	0.975114	scMINER	0.971982	0.989007	scMINER	0.974756	0.988722	scMINER
13301	336	PIDC	Tpex		13301	0.618785	PIDC	Tpex		0.967074	0.981885	scMINER	0.962856	0.975114	scMINER	0.971967	0.989007	scMINER	0.974742	0.988722	scMINER
13401	339	PIDC	Tpex		13401	0.622018	PIDC	Tpex		0.967057	0.981885	scMINER	0.962837	0.975114	scMINER	0.971952	0.989007	scMINER	0.974729	0.988722	scMINER
13501	344	PIDC	Tpex		13501	0.630037	PIDC	Tpex		0.967039	0.981885	scMINER	0.962818	0.975114	scMINER	0.971937	0.989007	scMINER	0.974716	0.988722	scMINER
13601	345	PIDC	Tpex		13601	0.629562	PIDC	Tpex		0.967022	0.981885	scMINER	0.962798	0.975114	scMINER	0.971922	0.989007	scMINER	0.974702	0.988722	scMINER
13701	352	PIDC	Tpex		13701	0.638838	PIDC	Tpex		0.967005	0.981885	scMINER	0.962779	0.975114	scMINER	0.971907	0.989007	scMINER	0.974702	0.988568	scMINER
13801	353	PIDC	Tpex		13801	0.633752	PIDC	Tpex		0.967005	0.98155	scMINER	0.962759	0.975114	scMINER	0.971892	0.989007	scMINER	0.974689	0.988568	scMINER
13901	355	PIDC	Tpex		13901	0.631673	PIDC	Tpex		0.966987	0.98155	scMINER	0.96274	0.975114	scMINER	0.971877	0.989007	scMINER	0.974675	0.988568	scMINER
14001	357	PIDC	Tpex		14001	0.632979	PIDC	Tpex		0.96697	0.98155	scMINER	0.96272	0.975114	scMINER	0.971862	0.989007	scMINER	0.974662	0.988568	scMINER
14101	363	PIDC	Tpex		14101	0.637961	PIDC	Tpex		0.966953	0.98155	scMINER	0.962701	0.975114	scMINER	0.971847	0.989007	scMINER	0.974649	0.988568	scMINER
14201	368	PIDC	Tpex		14201	0.64	PIDC	Tpex		0.966936	0.98155	scMINER	0.962681	0.975114	scMINER	0.971832	0.989007	scMINER	0.974635	0.988568	scMINER
14301	370	PIDC	Tpex		14301	0.639033	PIDC	Tpex		0.966918	0.98155	scMINER	0.962662	0.975114	scMINER	0.971817	0.989007	scMINER	0.974622	0.988568	scMINER
14401	373	PIDC	Tpex		14401	0.641997	PIDC	Tpex		0.966901	0.98155	scMINER	0.962643	0.975114	scMINER	0.971802	0.989007	scMINER	0.974608	0.988568	scMINER
14501	376	PIDC	Tpex		14501	0.642735	PIDC	Tpex		0.966884	0.98155	scMINER	0.962643	0.974606	scMINER	0.971787	0.989007	scMINER	0.974595	0.988568	scMINER
14601	381	PIDC	Tpex		14601	0.646859	PIDC	Tpex		0.966866	0.98155	scMINER	0.962623	0.974606	scMINER	0.971772	0.989007	scMINER	0.974582	0.988568	scMINER
14701	386	PIDC	Tpex		14701	0.649832	PIDC	Tpex		0.966849	0.98155	scMINER	0.962604	0.974606	scMINER	0.971757	0.989007	scMINER	0.974568	0.988568	scMINER
14801	391	PIDC	Tpex		14801	0.653846	PIDC	Tpex		0.966832	0.98155	scMINER	0.962584	0.974606	scMINER	0.971742	0.989007	scMINER	0.974555	0.988568	scMINER
14901	397	PIDC	Tpex		14901	0.657285	PIDC	Tpex		0.966815	0.98155	scMINER	0.962565	0.974606	scMINER	0.971727	0.989007	scMINER	0.974542	0.988568	scMINER
15001	403	PIDC	Tpex		15001	0.661741	PIDC	Tpex		0.966797	0.98155	scMINER	0.962545	0.974606	scMINER	0.971712	0.989007	scMINER	0.974528	0.988568	scMINER
15101	406	PIDC	Tpex		15101	0.662316	PIDC	Tpex		0.96678	0.98155	scMINER	0.962526	0.974606	scMINER	0.971697	0.989007	scMINER	0.974515	0.988568	scMINER
15201	411	PIDC	Tpex		15201	0.667208	PIDC	Tpex		0.966763	0.98155	scMINER	0.962507	0.974606	scMINER	0.971682	0.989007	scMINER	0.974501	0.988568	scMINER
15301	413	PIDC	Tpex		15301	0.666129	PIDC	Tpex		0.966746	0.98155	scMINER	0.962487	0.974606	scMINER	0.971667	0.989007	scMINER	0.974488	0.988568	scMINER
15401	416	PIDC	Tpex		15401	0.667737	PIDC	Tpex		0.966728	0.98155	scMINER	0.962468	0.974606	scMINER	0.971653	0.989007	scMINER	0.974475	0.988568	scMINER
15501	418	PIDC	Tpex		15501	0.667732	PIDC	Tpex		0.966711	0.98155	scMINER	0.962448	0.974606	scMINER	0.971638	0.989007	scMINER	0.974461	0.988568	scMINER
15601	424	PIDC	Tpex		15601	0.669826	PIDC	Tpex		0.966694	0.98155	scMINER	0.962429	0.974606	scMINER	0.971623	0.989007	scMINER	0.974448	0.988568	scMINER
15701	430	PIDC	Tpex		15701	0.672926	PIDC	Tpex		0.966676	0.98155	scMINER	0.962409	0.974606	scMINER	0.971608	0.989007	scMINER	0.974434	0.988568	scMINER
15801	433	PIDC	Tpex		15801	0.67236	PIDC	Tpex		0.966659	0.98155	scMINER	0.96239	0.974606	scMINER	0.971593	0.989007	scMINER	0.974421	0.988568	scMINER
15901	436	PIDC	Tpex		15901	0.671803	PIDC	Tpex		0.966642	0.98155	scMINER	0.962371	0.974606	scMINER	0.971578	0.989007	scMINER	0.974408	0.988568	scMINER
16001	436	PIDC	Tpex		16001	0.667688	PIDC	Tpex		0.966625	0.98155	scMINER	0.962351	0.974606	scMINER	0.971563	0.989007	scMINER	0.974394	0.988568	scMINER
16101	438	PIDC	Tpex		16101	0.668702	PIDC	Tpex		0.966607	0.98155	scMINER	0.962332	0.974606	scMINER	0.971548	0.989007	scMINER	0.974381	0.988568	scMINER
16201	441	PIDC	Tpex		16201	0.671233	PIDC	Tpex		0.966607	0.981214	scMINER	0.962312	0.974606	scMINER	0.971533	0.989007	scMINER	0.974368	0.988568	scMINER
16301	447	PIDC	Tpex		16301	0.675227	PIDC	Tpex		0.96659	0.981214	scMINER	0.962293	0.974606	scMINER	0.971518	0.989007	scMINER	0.974354	0.988568	scMINER
16401	449	PIDC	Tpex		16401	0.677225	PIDC	Tpex		0.966573	0.981214	scMINER	0.962273	0.974606	scMINER	0.971503	0.989007	scMINER	0.974341	0.988568	scMINER
16501	452	PIDC	Tpex		16501	0.679699	PIDC	Tpex		0.966573	0.980879	scMINER	0.962254	0.974606	scMINER	0.971488	0.989007	scMINER	0.974327	0.988568	scMINER
16601	453	PIDC	Tpex		16601	0.678144	PIDC	Tpex		0.966556	0.980879	scMINER	0.962234	0.974606	scMINER	0.971473	0.989007	scMINER	0.974314	0.988568	scMINER
16701	454	PIDC	Tpex		16701	0.677612	PIDC	Tpex		0.966556	0.980543	scMINER	0.962215	0.974606	scMINER	0.971458	0.989007	scMINER	0.974301	0.988568	scMINER
16801	456	PIDC	Tpex		16801	0.679583	PIDC	Tpex		0.966538	0.980543	scMINER	0.962196	0.974606	scMINER	0.971443	0.989007	scMINER	0.974287	0.988568	scMINER
16901	458	PIDC	Tpex		16901	0.678519	PIDC	Tpex		0.966538	0.980208	scMINER	0.962176	0.974606	scMINER	0.971428	0.989007	scMINER	0.974274	0.988568	scMINER
[truncated: 403,923+ more rows]

## Sheet: Figure_S8b
TF	Cell_Barcode	Cell_Type	scMINER	PIDC	GENIE3	GRNBoost2
Tcf7	AAACCTGTCATTATCC_1	Tpex	2.53905	2.8363	0.0351565	-0.450811
Rel	AAACCTGTCATTATCC_1	Tpex	1.92007	0.659442	2.38135	0.77884
Nfkb1	AAACCTGTCATTATCC_1	Tpex	2.7867	2.28046	1.59083	1.83293
Foxo1	AAACCTGTCATTATCC_1	Tpex	2.47499	1.95694	0.323159	0.755698
Id3	AAACCTGTCATTATCC_1	Tpex	2.60121	2.74496	-0.324788	1.34006
Lef1	AAACCTGTCATTATCC_1	Tpex	1.87317	2.08318	1.83797	1.99107
Klf2	AAACCTGTCATTATCC_1	Tpex	0.0235287	-1.08494	-0.520244	-0.068122
Klf3	AAACCTGTCATTATCC_1	Tpex	0.227696	-0.61115	-0.405967	0.936009
Runx1	AAACCTGTCATTATCC_1	Tpex	-1.07106	-1.28294	-1.36621	1.03617
Tbx21	AAACCTGTCATTATCC_1	Tpex	0.186123	-0.619264	1.78695	3.1749
Rora	AAACCTGTCATTATCC_1	Tpex	-0.626548	-1.11222	-0.842868	0.104057
E2f2	AAACCTGTCATTATCC_1	Tpex	1.13816	-0.274518	-1.14266	1.94033
Bhlhe40	AAACCTGTCATTATCC_1	Tpex	1.78061	0.517636	-0.115288	-0.0410528
Irf1	AAACCTGTCATTATCC_1	Tpex	0.772851	0.38719	0.019557	-0.00112646
Batf	AAACCTGTCATTATCC_1	Tpex	0.551422	0.758266	-0.392761	-0.0611112
Prdm1	AAACCTGTCATTATCC_1	Tpex	-0.625999	-1.83298	1.9086	2.22803
Tox	AAACCTGTCATTATCC_1	Tpex	1.30476	1.53803	-0.1241	0.137231
Nfatc1	AAACCTGTCATTATCC_1	Tpex	1.50305	0.989752	-0.278806	0.687907
Tcf7	AAAGATGAGAAACCTA_1	Tpex	1.71156	1.9701	-0.00806024	-0.759805
Rel	AAAGATGAGAAACCTA_1	Tpex	1.8665	0.0300654	-0.505268	-0.212805
Nfkb1	AAAGATGAGAAACCTA_1	Tpex	1.09369	1.38695	-0.120653	-0.129318
Foxo1	AAAGATGAGAAACCTA_1	Tpex	1.27278	0.791991	1.30278	-0.0944962
Id3	AAAGATGAGAAACCTA_1	Tpex	1.88278	1.71577	-0.339242	0.891298
Lef1	AAAGATGAGAAACCTA_1	Tpex	1.32021	1.21362	1.80501	1.83772
Klf2	AAAGATGAGAAACCTA_1	Tpex	-0.444765	-1.3979	-0.55419	-0.411886
Klf3	AAAGATGAGAAACCTA_1	Tpex	-0.0783272	-0.667922	-0.206283	0.421109
Runx1	AAAGATGAGAAACCTA_1	Tpex	-1.17823	-1.28213	-0.212382	-0.416857
Tbx21	AAAGATGAGAAACCTA_1	Tpex	-0.761555	-0.807054	-0.437295	1.85607
Rora	AAAGATGAGAAACCTA_1	Tpex	-0.847957	-1.0635	0.687727	-1.34508
E2f2	AAAGATGAGAAACCTA_1	Tpex	-0.269083	0.0354626	-0.646563	0.455795
Bhlhe40	AAAGATGAGAAACCTA_1	Tpex	0.321668	-0.916459	-0.579292	-0.493216
Irf1	AAAGATGAGAAACCTA_1	Tpex	-0.377612	-1.10965	0.44445	-1.0165
Batf	AAAGATGAGAAACCTA_1	Tpex	-0.35382	-0.276439	-0.520102	-0.399052
Prdm1	AAAGATGAGAAACCTA_1	Tpex	-1.25964	-1.11455	2.23666	0.987084
Tox	AAAGATGAGAAACCTA_1	Tpex	-0.135984	0.140524	-0.298314	-0.237297
Nfatc1	AAAGATGAGAAACCTA_1	Tpex	0.114697	-0.143544	0.0387209	0.109307
Tcf7	AAAGATGTCAGCCTAA_1	Tpex	1.27325	1.13282	-0.21912	-0.873492
Rel	AAAGATGTCAGCCTAA_1	Tpex	0.635396	0.0254804	-1.09337	-0.427529
Nfkb1	AAAGATGTCAGCCTAA_1	Tpex	1.31327	1.49772	-1.38119	-0.278748
Foxo1	AAAGATGTCAGCCTAA_1	Tpex	0.747578	-0.0826936	-0.93574	-0.668972
Id3	AAAGATGTCAGCCTAA_1	Tpex	1.5011	1.33048	-0.632305	0.363528
Lef1	AAAGATGTCAGCCTAA_1	Tpex	0.780344	1.257	1.66129	1.54234
Klf2	AAAGATGTCAGCCTAA_1	Tpex	-1.34352	-1.52459	-0.59565	-0.449034
Klf3	AAAGATGTCAGCCTAA_1	Tpex	-0.573061	-0.820946	-1.14842	-0.654442
Runx1	AAAGATGTCAGCCTAA_1	Tpex	-1.29081	-1.65929	0.755309	-0.548903
Tbx21	AAAGATGTCAGCCTAA_1	Tpex	-0.832479	-0.855477	-1.65865	0.562124
Rora	AAAGATGTCAGCCTAA_1	Tpex	-1.40714	-1.20296	-0.731072	-1.23454
E2f2	AAAGATGTCAGCCTAA_1	Tpex	-0.729582	-0.664551	-0.575334	0.512721
Bhlhe40	AAAGATGTCAGCCTAA_1	Tpex	-0.667654	-1.72585	-0.761133	-0.809792
Irf1	AAAGATGTCAGCCTAA_1	Tpex	-2.01215	-1.85026	0.46478	-0.681862
Batf	AAAGATGTCAGCCTAA_1	Tpex	-1.07523	-1.33711	-0.521559	-0.395362
Prdm1	AAAGATGTCAGCCTAA_1	Tpex	-1.27964	0.257776	-0.233688	-0.682607
Tox	AAAGATGTCAGCCTAA_1	Tpex	-1.15212	-1.07805	-0.598349	-0.673009
Nfatc1	AAAGATGTCAGCCTAA_1	Tpex	-0.381114	-0.261944	-1.1143	-0.841946
Tcf7	AAAGCAAAGCGTTTAC_1	Tpex	1.2962	1.57188	0.0440973	-0.753237
Rel	AAAGCAAAGCGTTTAC_1	Tpex	0.937005	1.53545	-1.30579	-0.0494981
Nfkb1	AAAGCAAAGCGTTTAC_1	Tpex	0.931119	0.850249	-0.26818	0.665319
Foxo1	AAAGCAAAGCGTTTAC_1	Tpex	1.40081	0.339572	-0.259843	-0.54169
Id3	AAAGCAAAGCGTTTAC_1	Tpex	1.55884	1.30684	-0.4294	0.290735
Lef1	AAAGCAAAGCGTTTAC_1	Tpex	0.957375	1.66748	2.0135	1.74584
Klf2	AAAGCAAAGCGTTTAC_1	Tpex	-0.845308	-1.35767	-0.520878	-0.296339
Klf3	AAAGCAAAGCGTTTAC_1	Tpex	-0.324983	-0.65887	-0.74154	-0.113958
Runx1	AAAGCAAAGCGTTTAC_1	Tpex	-1.52444	-1.17714	-0.549861	1.58202
Tbx21	AAAGCAAAGCGTTTAC_1	Tpex	-1.10882	-0.81828	-1.55454	0.238473
Rora	AAAGCAAAGCGTTTAC_1	Tpex	-1.12371	-1.05677	0.0541408	0.375252
E2f2	AAAGCAAAGCGTTTAC_1	Tpex	0.205329	0.0105422	-0.650109	0.0903411
Bhlhe40	AAAGCAAAGCGTTTAC_1	Tpex	-0.289702	-1.47579	-0.497328	-0.294726
Irf1	AAAGCAAAGCGTTTAC_1	Tpex	-0.898942	-1.78082	0.141458	0.0348325
Batf	AAAGCAAAGCGTTTAC_1	Tpex	-0.813273	-0.684119	-0.572732	-0.518066
Prdm1	AAAGCAAAGCGTTTAC_1	Tpex	-1.22407	-1.32054	0.32776	0.307212
Tox	AAAGCAAAGCGTTTAC_1	Tpex	-0.735581	-0.893912	-0.51565	-0.39427
Nfatc1	AAAGCAAAGCGTTTAC_1	Tpex	0.274406	-0.435075	-0.0108989	-0.049415
Tcf7	AAATGCCAGCCGGTAA_1	Tpex	1.74814	1.83007	-0.0815661	-0.664657
Rel	AAATGCCAGCCGGTAA_1	Tpex	2.29699	-0.703279	1.23699	0.621138
Nfkb1	AAATGCCAGCCGGTAA_1	Tpex	1.43851	1.48622	0.00093165	0.149206
Foxo1	AAATGCCAGCCGGTAA_1	Tpex	1.60001	0.745662	0.173817	0.126159
Id3	AAATGCCAGCCGGTAA_1	Tpex	1.92414	1.86015	-0.4783	0.836184
Lef1	AAATGCCAGCCGGTAA_1	Tpex	1.33621	1.86017	1.56647	1.79275
Klf2	AAATGCCAGCCGGTAA_1	Tpex	-0.479744	-1.37909	-0.616031	-0.275494
Klf3	AAATGCCAGCCGGTAA_1	Tpex	-0.172051	-0.748166	-1.40419	0.486277
Runx1	AAATGCCAGCCGGTAA_1	Tpex	-1.24179	-0.924248	0.212815	2.87975
Tbx21	AAATGCCAGCCGGTAA_1	Tpex	-0.558948	-0.796553	-0.820632	1.20434
Rora	AAATGCCAGCCGGTAA_1	Tpex	-1.28412	-1.15204	-0.0238972	0.126176
E2f2	AAATGCCAGCCGGTAA_1	Tpex	-0.855098	-1.39045	-1.32717	0.94072
Bhlhe40	AAATGCCAGCCGGTAA_1	Tpex	0.16634	-0.822584	-0.459395	-0.224504
Irf1	AAATGCCAGCCGGTAA_1	Tpex	-0.536984	-0.735131	-1.00728	-0.681378
Batf	AAATGCCAGCCGGTAA_1	Tpex	-0.558764	-0.492851	-0.59199	-0.505624
Prdm1	AAATGCCAGCCGGTAA_1	Tpex	-1.13025	0.965683	0.879583	2.01132
Tox	AAATGCCAGCCGGTAA_1	Tpex	-0.161335	0.234964	-0.374539	-0.365406
Nfatc1	AAATGCCAGCCGGTAA_1	Tpex	0.11879	0.0580662	-0.628385	0.480891
Tcf7	AAATGCCAGCTGAACG_1	Tpex	1.31372	1.50318	-0.0181173	-0.797992
Rel	AAATGCCAGCTGAACG_1	Tpex	1.33138	0.590226	-1.13736	-0.623546
Nfkb1	AAATGCCAGCTGAACG_1	Tpex	0.700111	1.19901	-0.370489	0.758061
Foxo1	AAATGCCAGCTGAACG_1	Tpex	0.710882	-0.0047864	0.17938	-0.383952
Id3	AAATGCCAGCTGAACG_1	Tpex	1.63093	1.82095	-0.571824	0.595641
Lef1	AAATGCCAGCTGAACG_1	Tpex	1.09484	1.58303	1.80634	1.91827
Klf2	AAATGCCAGCTGAACG_1	Tpex	-0.784889	-1.48541	-0.508736	-0.187174
Klf3	AAATGCCAGCTGAACG_1	Tpex	-0.550924	-0.667093	0.0961613	0.430721
Runx1	AAATGCCAGCTGAACG_1	Tpex	-1.28267	-1.81045	-1.40878	-0.577879
Tbx21	AAATGCCAGCTGAACG_1	Tpex	-0.887643	-0.811716	-0.718263	-0.401758
Rora	AAATGCCAGCTGAACG_1	Tpex	-1.46314	-1.28571	1.43227	-0.147526
E2f2	AAATGCCAGCTGAACG_1	Tpex	-0.440429	0.215736	-0.719387	-0.399528
Bhlhe40	AAATGCCAGCTGAACG_1	Tpex	-0.247701	-1.0661	-0.534025	-0.471426
Irf1	AAATGCCAGCTGAACG_1	Tpex	-1.38127	-1.21416	-0.0575146	-1.29406
Batf	AAATGCCAGCTGAACG_1	Tpex	-1.00048	-0.59248	-0.579991	-0.578469
Prdm1	AAATGCCAGCTGAACG_1	Tpex	-1.18768	-1.16557	-0.295382	0.693526
Tox	AAATGCCAGCTGAACG_1	Tpex	-0.910021	-0.4432	-0.572204	-0.628628
Nfatc1	AAATGCCAGCTGAACG_1	Tpex	-0.372557	-0.427924	-0.118257	0.282987
Tcf7	AAATGCCTCTAGAGTC_1	Tpex	2.11617	2.27399	-0.0577638	-0.549819
Rel	AAATGCCTCTAGAGTC_1	Tpex	2.26723	3.03933	-0.0514292	0.247342
Nfkb1	AAATGCCTCTAGAGTC_1	Tpex	2.0571	2.08889	1.89317	2.86319
Foxo1	AAATGCCTCTAGAGTC_1	Tpex	2.52665	1.52464	2.60403	1.32363
Id3	AAATGCCTCTAGAGTC_1	Tpex	2.0709	2.19427	-0.555353	1.13049
Lef1	AAATGCCTCTAGAGTC_1	Tpex	1.70726	2.50739	1.8197	1.85331
Klf2	AAATGCCTCTAGAGTC_1	Tpex	0.0226033	-1.46677	-0.616418	-0.203507
Klf3	AAATGCCTCTAGAGTC_1	Tpex	-0.172375	-0.634616	-0.958206	1.97059
Runx1	AAATGCCTCTAGAGTC_1	Tpex	-0.886427	-0.473586	-1.45078	0.890167
Tbx21	AAATGCCTCTAGAGTC_1	Tpex	-0.617347	-0.786103	-0.803745	1.15747
Rora	AAATGCCTCTAGAGTC_1	Tpex	-0.57649	-1.21839	-0.533579	0.386889
E2f2	AAATGCCTCTAGAGTC_1	Tpex	0.857787	-0.103454	-1.27827	0.888868
Bhlhe40	AAATGCCTCTAGAGTC_1	Tpex	1.11519	-0.309682	-0.785392	-0.601968
Irf1	AAATGCCTCTAGAGTC_1	Tpex	0.147952	-0.465384	-1.15616	-0.716112
Batf	AAATGCCTCTAGAGTC_1	Tpex	0.319078	0.227045	-0.532796	-0.3777
Prdm1	AAATGCCTCTAGAGTC_1	Tpex	-0.923279	0.0364717	0.710297	2.55671
Tox	AAATGCCTCTAGAGTC_1	Tpex	0.379239	0.74238	-0.359971	-0.0166766
Nfatc1	AAATGCCTCTAGAGTC_1	Tpex	0.547889	-0.0267804	1.17054	1.30644
Tcf7	AACACGTAGAAGCCCA_1	Tpex	1.96705	2.08647	0.103216	-0.462031
Rel	AACACGTAGAAGCCCA_1	Tpex	2.59705	1.428	-0.534564	0.445284
Nfkb1	AACACGTAGAAGCCCA_1	Tpex	2.03932	2.27036	-0.504855	0.622927
Foxo1	AACACGTAGAAGCCCA_1	Tpex	1.62185	0.558655	-0.327595	0.0115211
Id3	AACACGTAGAAGCCCA_1	Tpex	2.13502	2.40021	-0.314693	1.63264
Lef1	AACACGTAGAAGCCCA_1	Tpex	1.43788	1.84995	1.60305	1.80761
Klf2	AACACGTAGAAGCCCA_1	Tpex	-0.544781	-1.24176	-0.619498	-0.534438
Klf3	AACACGTAGAAGCCCA_1	Tpex	-0.0390909	-0.738254	0.225643	0.832231
Runx1	AACACGTAGAAGCCCA_1	Tpex	-1.075	-1.40499	-1.31339	2.66735
Tbx21	AACACGTAGAAGCCCA_1	Tpex	-0.619299	-0.797734	0.0968948	2.03269
Rora	AACACGTAGAAGCCCA_1	Tpex	-0.884184	-1.03131	0.427069	0.567563
E2f2	AACACGTAGAAGCCCA_1	Tpex	-0.641174	1.2863	-0.666756	1.47771
Bhlhe40	AACACGTAGAAGCCCA_1	Tpex	0.769714	-0.450913	-0.317584	-0.186965
Irf1	AACACGTAGAAGCCCA_1	Tpex	-0.425227	-0.670338	0.0373369	-0.594448
Batf	AACACGTAGAAGCCCA_1	Tpex	0.00399004	0.115359	-0.431099	-0.226129
Prdm1	AACACGTAGAAGCCCA_1	Tpex	-0.80131	0.813594	1.80302	1.95993
Tox	AACACGTAGAAGCCCA_1	Tpex	0.0802472	0.565795	-0.193648	0.174961
Nfatc1	AACACGTAGAAGCCCA_1	Tpex	0.514029	-0.00787752	-0.135882	1.57234
Tcf7	AACACGTAGCAGACTG_1	Tpex	1.14246	1.10901	-0.0796629	-0.89193
Rel	AACACGTAGCAGACTG_1	Tpex	0.783285	-0.513539	-0.415445	-0.813914
Nfkb1	AACACGTAGCAGACTG_1	Tpex	0.519082	0.236943	-1.44408	-0.830029
Foxo1	AACACGTAGCAGACTG_1	Tpex	0.859506	0.210696	-0.0274973	-0.490637
Id3	AACACGTAGCAGACTG_1	Tpex	1.32958	1.02035	-0.756038	-0.0238824
Lef1	AACACGTAGCAGACTG_1	Tpex	0.835701	1.57938	1.643	1.42082
Klf2	AACACGTAGCAGACTG_1	Tpex	-1.18785	-1.57196	-0.554589	-0.444858
Klf3	AACACGTAGCAGACTG_1	Tpex	-0.427264	-0.836003	-1.35635	-0.435788
Runx1	AACACGTAGCAGACTG_1	Tpex	-1.32227	-1.46135	-1.35817	-0.217659
Tbx21	AACACGTAGCAGACTG_1	Tpex	-0.989687	-0.901163	-1.69524	0.776934
Rora	AACACGTAGCAGACTG_1	Tpex	-1.32486	-1.27728	0.107452	-1.15927
E2f2	AACACGTAGCAGACTG_1	Tpex	-1.43576	-0.16025	-1.43172	-0.830455
Bhlhe40	AACACGTAGCAGACTG_1	Tpex	-1.28625	-1.8709	-0.969286	-1.01863
Irf1	AACACGTAGCAGACTG_1	Tpex	-1.51025	-1.8006	-0.0424011	-1.31705
Batf	AACACGTAGCAGACTG_1	Tpex	-1.48878	-1.38149	-0.641286	-0.715488
Prdm1	AACACGTAGCAGACTG_1	Tpex	-0.948043	-1.60897	0.619266	0.189482
Tox	AACACGTAGCAGACTG_1	Tpex	-1.32494	-1.57922	-0.637786	-0.635492
Nfatc1	AACACGTAGCAGACTG_1	Tpex	-0.156434	-0.639384	-0.679929	-0.169636
Tcf7	AACACGTAGTTTAGGA_1	Tpex	2.56564	2.84129	0.0531925	-0.441701
Rel	AACACGTAGTTTAGGA_1	Tpex	2.74155	1.71248	-0.246944	0.919462
Nfkb1	AACACGTAGTTTAGGA_1	Tpex	2.27541	2.86063	3.04332	1.91357
Foxo1	AACACGTAGTTTAGGA_1	Tpex	2.7101	1.45393	1.26033	0.698755
Id3	AACACGTAGTTTAGGA_1	Tpex	2.61142	2.76348	-0.249159	1.94022
Lef1	AACACGTAGTTTAGGA_1	Tpex	1.72738	2.34516	1.72731	1.89477
Klf2	AACACGTAGTTTAGGA_1	Tpex	0.370852	-0.960586	-0.511481	-0.0555013
Klf3	AACACGTAGTTTAGGA_1	Tpex	0.21537	-0.584514	-1.10861	0.342502
Runx1	AACACGTAGTTTAGGA_1	Tpex	-0.760608	-0.479132	-1.36595	2.12055
Tbx21	AACACGTAGTTTAGGA_1	Tpex	-0.135436	-0.831029	-0.136632	2.80308
Rora	AACACGTAGTTTAGGA_1	Tpex	-0.578736	-1.07111	0.91007	1.72999
E2f2	AACACGTAGTTTAGGA_1	Tpex	-0.499717	0.451892	-1.13867	1.02638
Bhlhe40	AACACGTAGTTTAGGA_1	Tpex	1.84426	0.545558	-0.131843	-0.0342119
Irf1	AACACGTAGTTTAGGA_1	Tpex	1.06498	0.510976	2.33357	0.0187866
Batf	AACACGTAGTTTAGGA_1	Tpex	0.910661	1.02155	-0.349657	0.0304146
Prdm1	AACACGTAGTTTAGGA_1	Tpex	-0.898728	-0.271621	1.37335	3.30994
Tox	AACACGTAGTTTAGGA_1	Tpex	1.41119	2.08647	0.00450081	0.563178
Nfatc1	AACACGTAGTTTAGGA_1	Tpex	0.749434	0.665544	1.0636	1.47934
Tcf7	AACACGTGTGAGTATA_1	Tpex	1.64695	1.47478	-0.0279165	-0.761819
Rel	AACACGTGTGAGTATA_1	Tpex	1.49226	0.491251	-0.80429	-0.44514
Nfkb1	AACACGTGTGAGTATA_1	Tpex	0.844557	1.21193	1.03797	0.846113
Foxo1	AACACGTGTGAGTATA_1	Tpex	1.24219	0.410427	0.944023	0.00394539
Id3	AACACGTGTGAGTATA_1	Tpex	1.70705	1.91523	-0.546909	0.104894
Lef1	AACACGTGTGAGTATA_1	Tpex	1.12576	1.77279	1.84169	1.81236
Klf2	AACACGTGTGAGTATA_1	Tpex	-0.607596	-1.43165	-0.556942	-0.47963
Klf3	AACACGTGTGAGTATA_1	Tpex	-0.497047	-0.776869	-0.251654	0.524363
Runx1	AACACGTGTGAGTATA_1	Tpex	-1.23926	-0.883409	-1.37107	-0.94848
Tbx21	AACACGTGTGAGTATA_1	Tpex	-0.483147	-0.836139	-1.35776	0.389571
Rora	AACACGTGTGAGTATA_1	Tpex	-1.32099	-1.07001	-0.631456	-0.00974493
E2f2	AACACGTGTGAGTATA_1	Tpex	-0.0686529	1.10323	-1.17827	-0.439098
Bhlhe40	AACACGTGTGAGTATA_1	Tpex	0.209716	-1.03241	-0.633049	-0.559457
Irf1	AACACGTGTGAGTATA_1	Tpex	-0.730108	-0.876909	-1.15469	-1.12519
Batf	AACACGTGTGAGTATA_1	Tpex	-0.730719	-0.707202	-0.561347	-0.482197
Prdm1	AACACGTGTGAGTATA_1	Tpex	-1.19175	-0.464417	-1.25048	1.01072
Tox	AACACGTGTGAGTATA_1	Tpex	-0.2353	-0.273357	-0.339017	-0.0958615
Nfatc1	AACACGTGTGAGTATA_1	Tpex	-0.0391336	-0.556942	-1.5944	-0.81537
Tcf7	AACACGTGTTGTTTGG_1	Tpex	0.556302	0.852041	-0.240103	-1.04952
Rel	AACACGTGTTGTTTGG_1	Tpex	0.191723	-0.265591	-0.405673	-0.362074
Nfkb1	AACACGTGTTGTTTGG_1	Tpex	-0.4907	0.194553	-0.884305	-0.616814
Foxo1	AACACGTGTTGTTTGG_1	Tpex	0.122692	-0.259772	1.01986	-0.571556
Id3	AACACGTGTTGTTTGG_1	Tpex	0.869364	0.95969	-0.573902	-0.0594964
Lef1	AACACGTGTTGTTTGG_1	Tpex	0.445959	1.17043	1.53781	1.51777
Klf2	AACACGTGTTGTTTGG_1	Tpex	-1.92224	-1.56166	-0.630465	-0.623512
Klf3	AACACGTGTTGTTTGG_1	Tpex	-0.933856	-0.73357	-1.19067	-1.3552
Runx1	AACACGTGTTGTTTGG_1	Tpex	-1.5403	-1.11963	-0.418661	-0.833767
Tbx21	AACACGTGTTGTTTGG_1	Tpex	-1.3144	-0.890231	-1.71098	-0.913211
Rora	AACACGTGTTGTTTGG_1	Tpex	-1.98553	-1.27467	-2.09436	-1.69311
E2f2	AACACGTGTTGTTTGG_1	Tpex	-1.15354	-0.990494	-1.23531	-0.137628
Bhlhe40	AACACGTGTTGTTTGG_1	Tpex	-1.65879	-1.96861	-1.08723	-0.97718
Irf1	AACACGTGTTGTTTGG_1	Tpex	-2.25636	-2.25653	-1.36766	-1.75967
Batf	AACACGTGTTGTTTGG_1	Tpex	-2.19083	-1.73861	-0.684655	-0.752518
Prdm1	AACACGTGTTGTTTGG_1	Tpex	-1.32817	-1.13009	0.750687	-0.622787
Tox	AACACGTGTTGTTTGG_1	Tpex	-2.25355	-1.86298	-0.590314	-0.83244
Nfatc1	AACACGTGTTGTTTGG_1	Tpex	-0.584741	-0.78526	-0.0508575	-0.996406
Tcf7	AACACGTTCAACCAAC_1	Tpex	1.29074	1.56597	-0.00350489	-0.743317
Rel	AACACGTTCAACCAAC_1	Tpex	1.62724	-1.03157	-1.74374	-0.675493
Nfkb1	AACACGTTCAACCAAC_1	Tpex	0.894795	0.759962	-0.124443	0.644016
Foxo1	AACACGTTCAACCAAC_1	Tpex	1.30453	0.393255	0.866303	0.247159
Id3	AACACGTTCAACCAAC_1	Tpex	1.57947	1.4586	-0.61386	-0.394721
Lef1	AACACGTTCAACCAAC_1	Tpex	1.18376	1.80715	2.6461	2.11065
Klf2	AACACGTTCAACCAAC_1	Tpex	-1.00464	-1.42077	-0.421442	-0.136564
Klf3	AACACGTTCAACCAAC_1	Tpex	-0.526649	-0.691598	-0.804713	-0.0967352
Runx1	AACACGTTCAACCAAC_1	Tpex	-1.26617	-0.624495	-1.31069	0.328327
Tbx21	AACACGTTCAACCAAC_1	Tpex	-0.462453	-0.823054	-1.85688	0.590751
Rora	AACACGTTCAACCAAC_1	Tpex	-1.28337	-1.22076	-1.18767	-1.03933
E2f2	AACACGTTCAACCAAC_1	Tpex	-0.253696	-1.7712	-0.616804	0.903859
Bhlhe40	AACACGTTCAACCAAC_1	Tpex	-0.62096	-1.26748	-1.01554	-1.10743
Irf1	AACACGTTCAACCAAC_1	Tpex	-1.15262	-1.31524	3.69056	-0.101724
Batf	AACACGTTCAACCAAC_1	Tpex	-0.899924	-0.791305	-0.664447	-0.738487
Prdm1	AACACGTTCAACCAAC_1	Tpex	-0.883544	-0.651959	1.50745	0.847351
Tox	AACACGTTCAACCAAC_1	Tpex	-0.959362	-0.577301	-0.597031	-0.77085
Nfatc1	AACACGTTCAACCAAC_1	Tpex	-0.252178	-0.149615	-0.610711	0.493326
Tcf7	AACCGCGCAGTCCTTC_1	Tpex	1.31614	1.78038	-0.037133	-0.694359
Rel	AACCGCGCAGTCCTTC_1	Tpex	1.16511	0.164344	-1.04614	-0.512792
Nfkb1	AACCGCGCAGTCCTTC_1	Tpex	0.837506	2.08658	-0.978781	-0.249475
Foxo1	AACCGCGCAGTCCTTC_1	Tpex	0.989811	0.855218	1.52126	-0.405357
Id3	AACCGCGCAGTCCTTC_1	Tpex	1.63645	1.71104	-0.428958	0.331198
Lef1	AACCGCGCAGTCCTTC_1	Tpex	1.13975	0.992953	1.74025	1.82689
Klf2	AACCGCGCAGTCCTTC_1	Tpex	-0.7416	-1.50628	-0.527679	-0.27638
Klf3	AACCGCGCAGTCCTTC_1	Tpex	-0.180092	-0.701676	-1.4455	0.445899
Runx1	AACCGCGCAGTCCTTC_1	Tpex	-1.50257	-1.73434	-1.46342	-0.115917
Tbx21	AACCGCGCAGTCCTTC_1	Tpex	-0.828296	-0.848248	0.366335	0.156484
Rora	AACCGCGCAGTCCTTC_1	Tpex	-1.33182	-1.28202	-0.724222	0.0936399
E2f2	AACCGCGCAGTCCTTC_1	Tpex	-1.0132	0.170521	-0.552432	-0.472327
Bhlhe40	AACCGCGCAGTCCTTC_1	Tpex	-0.576497	-1.03416	-0.818209	-0.763324
Irf1	AACCGCGCAGTCCTTC_1	Tpex	-1.05001	-1.15585	-0.258474	-0.861912
Batf	AACCGCGCAGTCCTTC_1	Tpex	-1.06627	-0.445152	-0.59887	-0.506683
Prdm1	AACCGCGCAGTCCTTC_1	Tpex	-0.855758	-1.82991	-0.157926	0.148132
Tox	AACCGCGCAGTCCTTC_1	Tpex	-0.919173	-0.148449	-0.450549	-0.511796
Nfatc1	AACCGCGCAGTCCTTC_1	Tpex	-0.184708	-0.278941	-0.249907	-0.0859312
Tcf7	AACCGCGGTAATCACC_1	Tpex	2.00064	2.24317	-0.00412072	-0.660682
Rel	AACCGCGGTAATCACC_1	Tpex	2.23153	0.0990104	-0.51623	-0.784763
Nfkb1	AACCGCGGTAATCACC_1	Tpex	1.89363	2.07028	-0.206732	0.214352
Foxo1	AACCGCGGTAATCACC_1	Tpex	2.20783	1.12548	-0.154183	-0.422313
Id3	AACCGCGGTAATCACC_1	Tpex	2.15006	2.0958	-0.412334	0.53704
Lef1	AACCGCGGTAATCACC_1	Tpex	1.37246	2.27134	1.8182	1.89523
Klf2	AACCGCGGTAATCACC_1	Tpex	-0.458401	-1.31569	-0.580209	-0.294366
Klf3	AACCGCGGTAATCACC_1	Tpex	0.148476	-0.675923	-0.823088	0.100337
Runx1	AACCGCGGTAATCACC_1	Tpex	-1.18332	-0.95173	-1.08041	-0.440901
Tbx21	AACCGCGGTAATCACC_1	Tpex	-0.474358	-0.814394	-0.203703	1.32006
Rora	AACCGCGGTAATCACC_1	Tpex	-0.60485	-1.10963	-0.524495	0.960247
E2f2	AACCGCGGTAATCACC_1	Tpex	-0.308435	0.23016	-0.825327	0.544608
Bhlhe40	AACCGCGGTAATCACC_1	Tpex	0.89536	-0.720449	-0.806904	-0.483701
Irf1	AACCGCGGTAATCACC_1	Tpex	0.0746399	-0.710188	0.104841	-0.421824
Batf	AACCGCGGTAATCACC_1	Tpex	-0.0836362	0.123372	-0.546747	-0.336353
Prdm1	AACCGCGGTAATCACC_1	Tpex	-1.08015	-0.656728	2.01248	0.728691
Tox	AACCGCGGTAATCACC_1	Tpex	0.22688	0.742312	-0.343098	-0.138341
Nfatc1	AACCGCGGTAATCACC_1	Tpex	0.545407	0.101856	-0.841031	0.208136
Tcf7	AACTCAGGTTTGACAC_1	Tpex	0.903314	1.43357	-0.0576693	-0.811543
Rel	AACTCAGGTTTGACAC_1	Tpex	0.782696	2.10648	-1.22252	-1.26677
Nfkb1	AACTCAGGTTTGACAC_1	Tpex	0.0348943	1.25594	0.243445	-0.49625
Foxo1	AACTCAGGTTTGACAC_1	Tpex	0.114994	0.685913	0.686547	-0.974167
Id3	AACTCAGGTTTGACAC_1	Tpex	1.26847	1.63163	-0.464859	0.202716
Lef1	AACTCAGGTTTGACAC_1	Tpex	0.711928	1.19598	1.80043	1.66175
Klf2	AACTCAGGTTTGACAC_1	Tpex	-1.17724	-1.30052	-0.493902	-0.288169
Klf3	AACTCAGGTTTGACAC_1	Tpex	-0.609792	-0.710917	-0.797796	-1.58013
Runx1	AACTCAGGTTTGACAC_1	Tpex	-1.43535	-1.7379	-1.31048	-0.746732
Tbx21	AACTCAGGTTTGACAC_1	Tpex	-1.37969	-0.855967	-1.57188	0.0812808
Rora	AACTCAGGTTTGACAC_1	Tpex	-1.49835	-1.31832	1.17584	0.498121
E2f2	AACTCAGGTTTGACAC_1	Tpex	-1.0583	0.114869	-0.677565	-0.251031
Bhlhe40	AACTCAGGTTTGACAC_1	Tpex	-1.23298	-1.7525	-0.841441	-0.774169
Irf1	AACTCAGGTTTGACAC_1	Tpex	-1.86447	-1.39576	0.559371	-0.977065
Batf	AACTCAGGTTTGACAC_1	Tpex	-1.53026	-0.865648	-0.612716	-0.650517
Prdm1	AACTCAGGTTTGACAC_1	Tpex	-1.08402	1.09766	0.859114	-0.621311
Tox	AACTCAGGTTTGACAC_1	Tpex	-1.7736	-0.89799	-0.581268	-0.815374
Nfatc1	AACTCAGGTTTGACAC_1	Tpex	-0.537436	-0.498562	-1.07341	-0.799344
Tcf7	AACTCCCAGGGATGGG_1	Tpex	1.40752	1.82431	-0.0610539	-0.639953
Rel	AACTCCCAGGGATGGG_1	Tpex	0.949384	0.118076	-0.405407	-0.590277
Nfkb1	AACTCCCAGGGATGGG_1	Tpex	0.838927	1.11011	0.383527	0.753715
Foxo1	AACTCCCAGGGATGGG_1	Tpex	1.01387	0.664415	0.576304	-0.37229
Id3	AACTCCCAGGGATGGG_1	Tpex	1.58614	1.88816	-0.548855	-0.0733786
Lef1	AACTCCCAGGGATGGG_1	Tpex	0.933248	1.09408	1.57135	1.57457
Klf2	AACTCCCAGGGATGGG_1	Tpex	-0.895379	-1.30793	-0.593347	-0.517752
Klf3	AACTCCCAGGGATGGG_1	Tpex	-0.401264	-0.760902	-1.85041	0.187049
Runx1	AACTCCCAGGGATGGG_1	Tpex	-1.08889	-1.49254	-1.15567	0.0501267
Tbx21	AACTCCCAGGGATGGG_1	Tpex	-1.33072	-0.824434	-1.5078	0.777775
Rora	AACTCCCAGGGATGGG_1	Tpex	-1.3043	-1.25374	0.303221	-0.818455
E2f2	AACTCCCAGGGATGGG_1	Tpex	-0.374586	-0.894303	-0.672381	0.426444
Bhlhe40	AACTCCCAGGGATGGG_1	Tpex	-0.456008	-0.576173	-0.646682	-0.753959
Irf1	AACTCCCAGGGATGGG_1	Tpex	-0.711874	-0.833101	0.59654	-0.573219
Batf	AACTCCCAGGGATGGG_1	Tpex	-0.696857	-0.178792	-0.524079	-0.445863
Prdm1	AACTCCCAGGGATGGG_1	Tpex	-1.18996	-0.472042	-1.35121	0.298586
Tox	AACTCCCAGGGATGGG_1	Tpex	-0.872727	-0.0698204	-0.420293	-0.477552
Nfatc1	AACTCCCAGGGATGGG_1	Tpex	-0.105404	-0.253723	-1.18175	-0.334945
Tcf7	AACTCCCCACCATCCT_1	Tpex	0.473699	0.635136	-0.354799	-1.0716
Rel	AACTCCCCACCATCCT_1	Tpex	0.510058	0.0427558	-0.878452	-0.851674
Nfkb1	AACTCCCCACCATCCT_1	Tpex	-0.720734	0.170993	-0.364868	-1.38205
Foxo1	AACTCCCCACCATCCT_1	Tpex	0.189543	-0.283302	-1.04994	-1.13594
Id3	AACTCCCCACCATCCT_1	Tpex	0.777488	0.617885	-0.646756	-0.463039
Lef1	AACTCCCCACCATCCT_1	Tpex	0.366555	0.321407	1.59437	1.43071
Klf2	AACTCCCCACCATCCT_1	Tpex	-2.59813	-1.58661	-0.608554	-0.567034
Klf3	AACTCCCCACCATCCT_1	Tpex	-1.06834	-0.828424	-1.3751	-1.52301
Runx1	AACTCCCCACCATCCT_1	Tpex	-1.49986	-1.42911	-1.46156	-1.0618
Tbx21	AACTCCCCACCATCCT_1	Tpex	-1.10147	-0.850807	-0.856463	0.071475
Rora	AACTCCCCACCATCCT_1	Tpex	-2.06758	-1.47709	0.462064	-1.05707
E2f2	AACTCCCCACCATCCT_1	Tpex	-1.22856	-1.35371	0.0889864	-1.56309
Bhlhe40	AACTCCCCACCATCCT_1	Tpex	-2.35186	-2.56204	-0.924496	-1.00942
Irf1	AACTCCCCACCATCCT_1	Tpex	-2.6382	-2.1616	-0.0368757	-1.18496
Batf	AACTCCCCACCATCCT_1	Tpex	-2.45314	-1.97784	-0.700785	-0.940531
Prdm1	AACTCCCCACCATCCT_1	Tpex	-1.18765	-0.451741	-1.42574	-0.967408
Tox	AACTCCCCACCATCCT_1	Tpex	-2.64301	-1.96962	-0.765684	-1.09306
Nfatc1	AACTCCCCACCATCCT_1	Tpex	-1.13673	-1.45758	-0.638508	-0.519558
Tcf7	AACTCCCGTAAGGGAA_1	Tpex	1.44485	1.55704	-0.161986	-0.849399
Rel	AACTCCCGTAAGGGAA_1	Tpex	1.00472	1.93501	-1.82249	-0.166093
Nfkb1	AACTCCCGTAAGGGAA_1	Tpex	1.11428	0.799125	-0.237948	0.0239589
Foxo1	AACTCCCGTAAGGGAA_1	Tpex	1.38745	0.419263	-0.312771	-0.224846
Id3	AACTCCCGTAAGGGAA_1	Tpex	1.93101	1.48412	-0.489125	0.549161
Lef1	AACTCCCGTAAGGGAA_1	Tpex	1.078	1.18448	1.8052	1.59885
Klf2	AACTCCCGTAAGGGAA_1	Tpex	-0.895403	-1.54425	-0.546791	-0.501844
Klf3	AACTCCCGTAAGGGAA_1	Tpex	-0.334674	-0.780919	-0.419088	0.174785
Runx1	AACTCCCGTAAGGGAA_1	Tpex	-1.35571	-0.932996	0.343356	0.465265
Tbx21	AACTCCCGTAAGGGAA_1	Tpex	-0.795427	-0.859531	-1.49829	1.40324
Rora	AACTCCCGTAAGGGAA_1	Tpex	-1.05984	-1.29177	1.89297	0.752813
E2f2	AACTCCCGTAAGGGAA_1	Tpex	-0.912141	-1.3651	-0.861876	1.91661
Bhlhe40	AACTCCCGTAAGGGAA_1	Tpex	-0.376129	-1.41802	-0.707015	-0.57326
Irf1	AACTCCCGTAAGGGAA_1	Tpex	-1.15842	-1.47755	-0.167792	-1.35198
Batf	AACTCCCGTAAGGGAA_1	Tpex	-0.925002	-0.55079	-0.540513	-0.567443
Prdm1	AACTCCCGTAAGGGAA_1	Tpex	-1.43592	-0.569005	-1.29075	1.32488
Tox	AACTCCCGTAAGGGAA_1	Tpex	-0.630296	-0.717598	-0.412989	-0.482589
Nfatc1	AACTCCCGTAAGGGAA_1	Tpex	-0.344289	-0.393863	-0.304724	-0.316232
Tcf7	AACTCCCGTAGATTAG_1	Tpex	1.19559	1.37306	-0.219585	-0.884084
Rel	AACTCCCGTAGATTAG_1	Tpex	0.902324	-0.40753	0.253231	0.0447347
Nfkb1	AACTCCCGTAGATTAG_1	Tpex	0.394447	0.797895	0.4793	-0.269518
Foxo1	AACTCCCGTAGATTAG_1	Tpex	0.650724	-0.0055036	-1.47997	-0.820608
Id3	AACTCCCGTAGATTAG_1	Tpex	1.45876	1.75949	-0.632785	0.148821
Lef1	AACTCCCGTAGATTAG_1	Tpex	0.893353	1.01483	1.67788	1.49793
Klf2	AACTCCCGTAGATTAG_1	Tpex	-1.14439	-1.37021	-0.521393	-0.451555
Klf3	AACTCCCGTAGATTAG_1	Tpex	-0.576586	-0.765378	-1.38377	-0.123306
Runx1	AACTCCCGTAGATTAG_1	Tpex	-1.5093	-1.65459	-1.12623	-0.504164
Tbx21	AACTCCCGTAGATTAG_1	Tpex	-1.3443	-0.881682	-1.62207	1.19709
Rora	AACTCCCGTAGATTAG_1	Tpex	-1.49123	-1.2484	-1.15218	-1.68314
E2f2	AACTCCCGTAGATTAG_1	Tpex	-1.64776	-1.71673	-1.13995	-0.985369
Bhlhe40	AACTCCCGTAGATTAG_1	Tpex	-0.898649	-1.42254	-0.892546	-0.938564
Irf1	AACTCCCGTAGATTAG_1	Tpex	-1.60982	-1.48405	-0.511048	-1.09687
Batf	AACTCCCGTAGATTAG_1	Tpex	-1.33244	-0.814999	-0.604805	-0.570023
Prdm1	AACTCCCGTAGATTAG_1	Tpex	-1.42951	-1.75268	0.973396	-0.658501
Tox	AACTCCCGTAGATTAG_1	Tpex	-1.33047	-0.535433	-0.574235	-0.591
Nfatc1	AACTCCCGTAGATTAG_1	Tpex	-0.0773839	-0.0198228	-1.60805	-0.21554
Tcf7	AACTCCCGTCTCTTTA_1	Tpex	1.70131	2.15635	-0.0577041	-0.695775
Rel	AACTCCCGTCTCTTTA_1	Tpex	2.42135	-0.260824	-0.758915	-0.309737
Nfkb1	AACTCCCGTCTCTTTA_1	Tpex	1.67655	1.92166	2.1242	1.77404
Foxo1	AACTCCCGTCTCTTTA_1	Tpex	1.32835	0.837346	0.742469	0.277482
Id3	AACTCCCGTCTCTTTA_1	Tpex	1.96647	1.95786	-0.406974	0.795533
Lef1	AACTCCCGTCTCTTTA_1	Tpex	1.28704	2.14288	1.69701	1.55766
Klf2	AACTCCCGTCTCTTTA_1	Tpex	-0.450085	-1.151	-0.572166	-0.352564
Klf3	AACTCCCGTCTCTTTA_1	Tpex	-0.1931	-0.715731	-0.506863	0.575861
Runx1	AACTCCCGTCTCTTTA_1	Tpex	-1.35488	-0.687338	-0.721977	1.71989
Tbx21	AACTCCCGTCTCTTTA_1	Tpex	-0.95567	-0.677771	-0.560831	0.233269
Rora	AACTCCCGTCTCTTTA_1	Tpex	-1.23003	-1.1073	-0.670403	-0.209791
E2f2	AACTCCCGTCTCTTTA_1	Tpex	-0.421192	0.498439	-0.645501	-0.274182
Bhlhe40	AACTCCCGTCTCTTTA_1	Tpex	0.207779	-0.459456	-0.427986	-0.292122
Irf1	AACTCCCGTCTCTTTA_1	Tpex	-0.376624	-0.773745	0.759001	-0.333281
Batf	AACTCCCGTCTCTTTA_1	Tpex	-0.542418	-0.265701	-0.538721	-0.45919
Prdm1	AACTCCCGTCTCTTTA_1	Tpex	-0.889866	0.00157151	0.622346	0.327876
Tox	AACTCCCGTCTCTTTA_1	Tpex	-0.0378878	0.632568	-0.357291	-0.216332
Nfatc1	AACTCCCGTCTCTTTA_1	Tpex	0.360317	-0.0331606	1.56243	1.13396
Tcf7	AACTCCCTCTGTTGAG_1	Tpex	1.33986	1.45683	-0.0308741	-0.7493
Rel	AACTCCCTCTGTTGAG_1	Tpex	1.18387	1.10243	2.03401	1.43299
Nfkb1	AACTCCCTCTGTTGAG_1	Tpex	0.768296	1.20223	0.433375	0.0788447
Foxo1	AACTCCCTCTGTTGAG_1	Tpex	0.883479	0.421035	-0.928368	-0.157703
Id3	AACTCCCTCTGTTGAG_1	Tpex	1.4903	1.58792	-0.39792	0.119312
Lef1	AACTCCCTCTGTTGAG_1	Tpex	0.919713	1.04993	1.76597	1.71551
Klf2	AACTCCCTCTGTTGAG_1	Tpex	-1.39091	-1.23494	-0.586586	-0.425724
Klf3	AACTCCCTCTGTTGAG_1	Tpex	-0.46179	-0.726807	0.14093	-0.537059
Runx1	AACTCCCTCTGTTGAG_1	Tpex	-1.40077	-1.41053	-1.28516	-0.301229
Tbx21	AACTCCCTCTGTTGAG_1	Tpex	-0.917308	-0.856518	0.173208	0.551786
Rora	AACTCCCTCTGTTGAG_1	Tpex	-1.05316	-1.21081	2.11657	0.494477
E2f2	AACTCCCTCTGTTGAG_1	Tpex	0.185292	-0.921046	-0.711418	1.52695
Bhlhe40	AACTCCCTCTGTTGAG_1	Tpex	0.08873	-0.891415	-0.140823	-0.348443
Irf1	AACTCCCTCTGTTGAG_1	Tpex	-1.04205	-1.24264	0.30097	-1.34438
Batf	AACTCCCTCTGTTGAG_1	Tpex	-1.00042	-0.650763	-0.405128	-0.292982
Prdm1	AACTCCCTCTGTTGAG_1	Tpex	-1.11864	-0.399174	0.521927	-0.460138
Tox	AACTCCCTCTGTTGAG_1	Tpex	-0.883054	-0.383569	-0.497547	-0.464573
Nfatc1	AACTCCCTCTGTTGAG_1	Tpex	-0.366513	-0.260254	-0.0580237	-0.789068
Tcf7	AACTCTTAGCGCTCCA_1	Tpex	1.52973	1.85092	-0.0602008	-0.729511
Rel	AACTCTTAGCGCTCCA_1	Tpex	2.33187	-0.282088	-1.18595	-0.943783
Nfkb1	AACTCTTAGCGCTCCA_1	Tpex	1.54848	1.56487	-0.106409	0.584475
Foxo1	AACTCTTAGCGCTCCA_1	Tpex	1.16795	0.616445	0.192339	-0.599513
Id3	AACTCTTAGCGCTCCA_1	Tpex	1.86169	1.9882	-0.355352	0.487886
Lef1	AACTCTTAGCGCTCCA_1	Tpex	1.3195	1.33092	1.83838	1.7859
Klf2	AACTCTTAGCGCTCCA_1	Tpex	-0.755741	-1.63456	-0.540631	-0.453369
Klf3	AACTCTTAGCGCTCCA_1	Tpex	-0.390867	-0.649795	-1.40563	-0.998675
Runx1	AACTCTTAGCGCTCCA_1	Tpex	-1.2158	-1.43405	-1.59559	0.466289
Tbx21	AACTCTTAGCGCTCCA_1	Tpex	-0.715792	-0.790572	-1.60269	0.771103
Rora	AACTCTTAGCGCTCCA_1	Tpex	-1.13359	-1.04764	-1.32736	-0.811889
E2f2	AACTCTTAGCGCTCCA_1	Tpex	0.33492	-1.19019	-1.36581	0.135117
Bhlhe40	AACTCTTAGCGCTCCA_1	Tpex	-0.205195	-0.711276	-0.733561	-0.63892
Irf1	AACTCTTAGCGCTCCA_1	Tpex	-0.912115	-0.788214	0.414366	-0.61887
Batf	AACTCTTAGCGCTCCA_1	Tpex	-0.650836	-0.332095	-0.600006	-0.563582
Prdm1	AACTCTTAGCGCTCCA_1	Tpex	-0.934967	0.0409561	0.56491	0.166673
Tox	AACTCTTAGCGCTCCA_1	Tpex	-0.320537	0.230944	-0.46863	-0.567695
Nfatc1	AACTCTTAGCGCTCCA_1	Tpex	-0.368308	-0.0866934	-0.360734	0.899569
Tcf7	AACTGGTAGAATAGGG_1	Tpex	1.0116	0.995711	-0.265195	-0.960247
Rel	AACTGGTAGAATAGGG_1	Tpex	0.878213	-0.596635	-1.09922	-0.29594
Nfkb1	AACTGGTAGAATAGGG_1	Tpex	0.580268	0.484226	0.867217	-0.640355
Foxo1	AACTGGTAGAATAGGG_1	Tpex	0.530857	0.305359	-0.81136	-0.229268
Id3	AACTGGTAGAATAGGG_1	Tpex	1.3743	1.19014	-0.396441	-0.0523594
Lef1	AACTGGTAGAATAGGG_1	Tpex	0.664473	0.825769	1.56453	1.4298
Klf2	AACTGGTAGAATAGGG_1	Tpex	-1.15529	-1.5478	-0.617916	-0.60901
Klf3	AACTGGTAGAATAGGG_1	Tpex	-0.723592	-0.805009	-0.386038	-0.404793
Runx1	AACTGGTAGAATAGGG_1	Tpex	-1.38582	-1.76048	-1.53145	-1.50767
Tbx21	AACTGGTAGAATAGGG_1	Tpex	-0.968961	-0.859947	-0.00627746	0.0348302
Rora	AACTGGTAGAATAGGG_1	Tpex	-1.44905	-1.3089	-0.408179	-1.05855
E2f2	AACTGGTAGAATAGGG_1	Tpex	-0.540601	-0.111125	-0.700356	-0.797206
Bhlhe40	AACTGGTAGAATAGGG_1	Tpex	-1.2174	-1.70236	-0.996255	-0.926781
Irf1	AACTGGTAGAATAGGG_1	Tpex	-1.83777	-1.71668	-1.26782	-1.7201
Batf	AACTGGTAGAATAGGG_1	Tpex	-1.38061	-1.49486	-0.653727	-0.678209
Prdm1	AACTGGTAGAATAGGG_1	Tpex	-0.748376	-1.92711	-1.73003	-0.365515
Tox	AACTGGTAGAATAGGG_1	Tpex	-1.31891	-1.28578	-0.424523	-0.48134
Nfatc1	AACTGGTAGAATAGGG_1	Tpex	-0.665125	-0.340521	-1.26849	-1.32698
Tcf7	AACTGGTAGATAGCAT_1	Tpex	1.46365	1.79822	-0.145367	-0.885939
Rel	AACTGGTAGATAGCAT_1	Tpex	1.06362	0.475115	-1.24698	-0.735345
Nfkb1	AACTGGTAGATAGCAT_1	Tpex	0.989808	1.09125	-0.0475607	-0.265251
Foxo1	AACTGGTAGATAGCAT_1	Tpex	1.18564	0.836848	-1.04312	-0.945056
Id3	AACTGGTAGATAGCAT_1	Tpex	1.56807	1.6765	-0.298594	0.451827
Lef1	AACTGGTAGATAGCAT_1	Tpex	1.22059	1.37078	1.81505	1.83336
Klf2	AACTGGTAGATAGCAT_1	Tpex	-0.885847	-1.56993	-0.485421	-0.281993
Klf3	AACTGGTAGATAGCAT_1	Tpex	-0.350121	-0.643883	-1.01966	0.492113
Runx1	AACTGGTAGATAGCAT_1	Tpex	-1.12959	-1.67611	-1.44648	-0.258815
Tbx21	AACTGGTAGATAGCAT_1	Tpex	-1.03513	-0.844467	-0.688498	2.08558
Rora	AACTGGTAGATAGCAT_1	Tpex	-1.21518	-1.31665	-0.177336	-0.350132
E2f2	AACTGGTAGATAGCAT_1	Tpex	-1.1953	0.56179	-1.23168	1.06108
Bhlhe40	AACTGGTAGATAGCAT_1	Tpex	-0.147461	-1.17058	-0.691217	-0.692886
Irf1	AACTGGTAGATAGCAT_1	Tpex	-1.09988	-1.07053	0.565527	-0.409091
Batf	AACTGGTAGATAGCAT_1	Tpex	-0.808773	-0.535101	-0.633545	-0.580302
Prdm1	AACTGGTAGATAGCAT_1	Tpex	-1.21653	-1.19839	-0.328398	0.768944
Tox	AACTGGTAGATAGCAT_1	Tpex	-0.534226	-0.235934	-0.513979	-0.56605
Nfatc1	AACTGGTAGATAGCAT_1	Tpex	-0.160454	-0.36726	-0.935551	-0.420312
Tcf7	AACTGGTGTATAAACG_1	Tpex	1.31428	1.68867	-0.0492091	-0.670009
Rel	AACTGGTGTATAAACG_1	Tpex	2.07053	0.47448	0.0582654	-0.319503
Nfkb1	AACTGGTGTATAAACG_1	Tpex	0.725642	1.07862	-0.34991	0.713994
Foxo1	AACTGGTGTATAAACG_1	Tpex	1.14527	0.669684	1.66677	0.549602
Id3	AACTGGTGTATAAACG_1	Tpex	1.61103	1.68906	-0.387433	0.642631
Lef1	AACTGGTGTATAAACG_1	Tpex	0.871318	1.3125	1.88	1.75047
Klf2	AACTGGTGTATAAACG_1	Tpex	-1.06128	-1.28117	-0.576354	-0.343596
Klf3	AACTGGTGTATAAACG_1	Tpex	-0.442542	-0.694015	-0.869384	0.221913
Runx1	AACTGGTGTATAAACG_1	Tpex	-0.990603	-1.39383	-1.42435	0.473699
Tbx21	AACTGGTGTATAAACG_1	Tpex	-0.748941	-0.749041	0.952954	-0.448233
Rora	AACTGGTGTATAAACG_1	Tpex	-1.55924	-1.1381	-0.753881	-0.82712
E2f2	AACTGGTGTATAAACG_1	Tpex	-0.137902	-0.469178	-1.18741	0.0184348
Bhlhe40	AACTGGTGTATAAACG_1	Tpex	-0.415726	-1.19719	-0.716782	-0.660548
Irf1	AACTGGTGTATAAACG_1	Tpex	-1.17612	-1.35146	-0.678337	-1.03931
Batf	AACTGGTGTATAAACG_1	Tpex	-0.866631	-0.86032	-0.573661	-0.571451
Prdm1	AACTGGTGTATAAACG_1	Tpex	-1.10701	0.739253	-0.187948	-0.215085
Tox	AACTGGTGTATAAACG_1	Tpex	-0.828345	-0.590909	-0.405175	-0.488165
Nfatc1	AACTGGTGTATAAACG_1	Tpex	-0.163257	-0.285073	-0.105987	0.818994
Tcf7	AACTGGTGTCTAGTCA_1	Tpex	1.13527	1.4196	-0.187408	-0.96719
Rel	AACTGGTGTCTAGTCA_1	Tpex	1.15274	1.30146	-1.83536	-0.98199
Nfkb1	AACTGGTGTCTAGTCA_1	Tpex	0.355028	0.6363	0.610882	0.25954
Foxo1	AACTGGTGTCTAGTCA_1	Tpex	0.435652	0.427732	1.19701	-0.64431
Id3	AACTGGTGTCTAGTCA_1	Tpex	1.30522	1.33905	-0.559256	0.703532
Lef1	AACTGGTGTCTAGTCA_1	Tpex	0.794644	1.8259	1.67533	1.81487
Klf2	AACTGGTGTCTAGTCA_1	Tpex	-1.74745	-1.38449	-0.516164	-0.492268
Klf3	AACTGGTGTCTAGTCA_1	Tpex	-0.699949	-0.732633	-0.494482	-0.0929912
Runx1	AACTGGTGTCTAGTCA_1	Tpex	-1.5043	-1.37613	-1.2552	-0.550398
Tbx21	AACTGGTGTCTAGTCA_1	Tpex	-0.726288	-0.874686	0.300804	0.601536
Rora	AACTGGTGTCTAGTCA_1	Tpex	-1.33389	-1.16422	-0.262051	-0.451511
E2f2	AACTGGTGTCTAGTCA_1	Tpex	-0.967103	-0.56213	0.816393	0.332215
Bhlhe40	AACTGGTGTCTAGTCA_1	Tpex	-0.955834	-1.6333	-0.549702	-0.683695
Irf1	AACTGGTGTCTAGTCA_1	Tpex	-1.90486	-1.54225	0.0100584	-0.985111
Batf	AACTGGTGTCTAGTCA_1	Tpex	-1.44126	-1.26091	-0.575872	-0.625988
Prdm1	AACTGGTGTCTAGTCA_1	Tpex	-1.06508	-1.24993	0.471492	0.553278
Tox	AACTGGTGTCTAGTCA_1	Tpex	-1.46842	-0.824003	-0.55019	-0.775932
Nfatc1	AACTGGTGTCTAGTCA_1	Tpex	-0.192324	-0.389322	-0.327345	0.0575166
Tcf7	AACTTTCAGATGTGTA_1	Tpex	2.01584	2.10459	-0.0350417	-0.610506
Rel	AACTTTCAGATGTGTA_1	Tpex	2.50441	0.317169	-2.08928	-0.154743
Nfkb1	AACTTTCAGATGTGTA_1	Tpex	1.71975	2.05363	0.302354	1.47347
Foxo1	AACTTTCAGATGTGTA_1	Tpex	1.84927	1.06065	0.892855	0.460932
Id3	AACTTTCAGATGTGTA_1	Tpex	2.32673	2.02825	-0.555427	1.08734
Lef1	AACTTTCAGATGTGTA_1	Tpex	1.49762	2.15298	1.76558	1.78748
Klf2	AACTTTCAGATGTGTA_1	Tpex	0.101898	-1.33497	-0.488494	-0.15147
Klf3	AACTTTCAGATGTGTA_1	Tpex	0.0101191	-0.729649	-1.1011	0.506719
Runx1	AACTTTCAGATGTGTA_1	Tpex	-1.08431	-1.0974	-1.24541	-0.206935
Tbx21	AACTTTCAGATGTGTA_1	Tpex	-0.397584	-0.859371	-0.768258	2.36153
Rora	AACTTTCAGATGTGTA_1	Tpex	-0.737833	-1.02296	1.55999	0.41237
E2f2	AACTTTCAGATGTGTA_1	Tpex	0.0497352	0.371848	-0.714138	0.916965
Bhlhe40	AACTTTCAGATGTGTA_1	Tpex	0.467671	-0.372567	-0.545707	-0.528394
Irf1	AACTTTCAGATGTGTA_1	Tpex	0.159403	-0.161729	1.52819	-0.407081
Batf	AACTTTCAGATGTGTA_1	Tpex	-0.0103794	0.0123773	-0.529033	-0.255222
Prdm1	AACTTTCAGATGTGTA_1	Tpex	-1.20146	0.567396	-0.695655	2.13922
Tox	AACTTTCAGATGTGTA_1	Tpex	0.497179	0.725121	-0.309095	-0.0533377
Nfatc1	AACTTTCAGATGTGTA_1	Tpex	0.301783	0.0845837	-1.88485	0.849308
Tcf7	AACTTTCAGCAGGTCA_1	Tpex	1.65241	1.63856	-0.180651	-0.827088
Rel	AACTTTCAGCAGGTCA_1	Tpex	1.96368	1.32745	-1.65586	-0.423664
Nfkb1	AACTTTCAGCAGGTCA_1	Tpex	1.0137	1.02991	-0.456622	0.185383
Foxo1	AACTTTCAGCAGGTCA_1	Tpex	1.73414	0.766806	0.78419	-0.165548
Id3	AACTTTCAGCAGGTCA_1	Tpex	1.95659	1.71232	-0.436628	0.240288
Lef1	AACTTTCAGCAGGTCA_1	Tpex	0.945008	1.68262	1.77209	1.5615
Klf2	AACTTTCAGCAGGTCA_1	Tpex	-0.641441	-1.36071	-0.663031	-0.48661
Klf3	AACTTTCAGCAGGTCA_1	Tpex	-0.269459	-0.758531	-0.62444	0.274597
Runx1	AACTTTCAGCAGGTCA_1	Tpex	-1.23868	-1.42027	-0.628909	0.288772
Tbx21	AACTTTCAGCAGGTCA_1	Tpex	-0.819633	-0.862	-1.64367	0.909941
Rora	AACTTTCAGCAGGTCA_1	Tpex	-1.2345	-1.27511	-0.101211	0.321505
E2f2	AACTTTCAGCAGGTCA_1	Tpex	-0.450413	0.956065	-0.583579	0.389152
Bhlhe40	AACTTTCAGCAGGTCA_1	Tpex	-0.254697	-1.11603	-0.769158	-0.798381
Irf1	AACTTTCAGCAGGTCA_1	Tpex	-0.559388	-1.00575	-0.0672966	-1.10012
Batf	AACTTTCAGCAGGTCA_1	Tpex	-0.17573	-0.619217	-0.535916	-0.464267
Prdm1	AACTTTCAGCAGGTCA_1	Tpex	-1.26022	0.751768	0.58788	1.14391
Tox	AACTTTCAGCAGGTCA_1	Tpex	-0.448697	-0.324649	-0.346116	-0.312931
Nfatc1	AACTTTCAGCAGGTCA_1	Tpex	-0.0331193	-0.116413	1.00411	0.364373
Tcf7	AACTTTCCAGGGCATA_1	Tpex	0.157117	0.408716	-0.358885	-1.09747
Rel	AACTTTCCAGGGCATA_1	Tpex	0.121356	-1.43785	-0.909321	-1.28517
Nfkb1	AACTTTCCAGGGCATA_1	Tpex	-1.30007	-0.256906	-1.87095	-1.39038
Foxo1	AACTTTCCAGGGCATA_1	Tpex	-0.630324	-0.53314	-0.901771	-1.42797
Id3	AACTTTCCAGGGCATA_1	Tpex	0.850934	0.519983	-0.812461	-1.00099
Lef1	AACTTTCCAGGGCATA_1	Tpex	0.0325468	0.260259	1.58683	1.09464
Klf2	AACTTTCCAGGGCATA_1	Tpex	-2.95339	-1.75635	-0.66706	-0.9364
Klf3	AACTTTCCAGGGCATA_1	Tpex	-1.31094	-0.848738	-1.37449	-1.34477
Runx1	AACTTTCCAGGGCATA_1	Tpex	-1.64638	-1.76076	-1.35197	-2.00829
Tbx21	AACTTTCCAGGGCATA_1	Tpex	-1.59168	-0.797952	-1.53867	-1.94864
Rora	AACTTTCCAGGGCATA_1	Tpex	-1.98782	-1.49871	0.260147	-1.64941
E2f2	AACTTTCCAGGGCATA_1	Tpex	-1.42015	-1.2632	-1.18347	-0.66105
Bhlhe40	AACTTTCCAGGGCATA_1	Tpex	-2.79055	-2.69941	-1.23183	-1.54143
Irf1	AACTTTCCAGGGCATA_1	Tpex	-3.01527	-2.68079	0.760895	-1.9862
Batf	AACTTTCCAGGGCATA_1	Tpex	-2.98687	-2.16139	-0.723902	-1.00849
Prdm1	AACTTTCCAGGGCATA_1	Tpex	-1.4299	-0.975341	-1.34765	-0.873192
Tox	AACTTTCCAGGGCATA_1	Tpex	-3.39699	-2.60016	-0.731434	-1.2605
Nfatc1	AACTTTCCAGGGCATA_1	Tpex	-1.01746	-0.856518	0.113074	-1.111
Tcf7	AACTTTCTCCTGCAGG_1	Tpex	1.56168	1.88197	0.0634085	-0.702803
Rel	AACTTTCTCCTGCAGG_1	Tpex	1.86509	-0.657015	-1.22976	-0.126866
Nfkb1	AACTTTCTCCTGCAGG_1	Tpex	1.16024	1.67338	0.472397	0.526476
Foxo1	AACTTTCTCCTGCAGG_1	Tpex	1.41521	1.14929	2.41504	0.0390253
Id3	AACTTTCTCCTGCAGG_1	Tpex	1.69655	1.77929	-0.471055	0.292234
Lef1	AACTTTCTCCTGCAGG_1	Tpex	1.33276	2.43562	2.48753	2.25053
Klf2	AACTTTCTCCTGCAGG_1	Tpex	-0.760944	-1.523	-0.195758	0.456111
Klf3	AACTTTCTCCTGCAGG_1	Tpex	0.0498842	-0.646369	-0.831427	1.06005
Runx1	AACTTTCTCCTGCAGG_1	Tpex	-1.39935	-0.899584	-1.17637	-0.760001
Tbx21	AACTTTCTCCTGCAGG_1	Tpex	-0.470904	-0.82105	-1.08834	1.2391
Rora	AACTTTCTCCTGCAGG_1	Tpex	-1.23379	-1.24372	-0.822854	-0.580847
E2f2	AACTTTCTCCTGCAGG_1	Tpex	-0.621364	-1.32954	-1.10901	-0.0689306
Bhlhe40	AACTTTCTCCTGCAGG_1	Tpex	0.00883768	-1.17314	-0.783623	-0.84403
Irf1	AACTTTCTCCTGCAGG_1	Tpex	-0.632961	-1.11002	1.01968	-0.606526
Batf	AACTTTCTCCTGCAGG_1	Tpex	-0.557325	-0.691261	-0.617812	-0.549035
Prdm1	AACTTTCTCCTGCAGG_1	Tpex	-0.66303	-0.676372	1.34284	1.4974
Tox	AACTTTCTCCTGCAGG_1	Tpex	-0.249195	0.0135956	-0.534302	-0.509188
Nfatc1	AACTTTCTCCTGCAGG_1	Tpex	0.179364	-0.438742	-0.823736	0.590173
Tcf7	AAGACCTAGTATGACA_1	Tpex	1.62717	1.78732	-0.0579853	-0.76055
Rel	AAGACCTAGTATGACA_1	Tpex	1.38624	3.26335	-0.00313412	0.0642802
Nfkb1	AAGACCTAGTATGACA_1	Tpex	1.55146	1.97519	1.89658	1.18582
Foxo1	AAGACCTAGTATGACA_1	Tpex	1.19261	0.721446	2.62021	0.237503
Id3	AAGACCTAGTATGACA_1	Tpex	1.79198	2.00655	-0.217246	0.634596
Lef1	AAGACCTAGTATGACA_1	Tpex	1.12188	1.76533	1.58253	1.48497
Klf2	AAGACCTAGTATGACA_1	Tpex	-1.23051	-1.35563	-0.698686	-0.328573
Klf3	AAGACCTAGTATGACA_1	Tpex	-0.329032	-0.7392	-1.43771	-1.00302
Runx1	AAGACCTAGTATGACA_1	Tpex	-1.38595	-1.40449	-1.42011	-0.90053
Tbx21	AAGACCTAGTATGACA_1	Tpex	-0.716507	-0.892839	-1.49561	1.09955
[truncated: 159,272 more rows]
