# Supplementary material for: scMINER: a mutual information-based framework for clustering and hidden driver inference from single-cell transcriptomics data
Source: Nat Commun. 2025 May 8;16:4305. doi: 10.1038/s41467-025-59620-6 (PMC12062461; doi:10.1038/s41467-025-59620-6)
Supplement: Supplementary file 4 — Source Data [file 41467_2025_59620_MOESM4_ESM.zip › SourceData/Source_Data_Figure_S9.xlsx]

## Sheet: Figure_S9
PRC - Top Edges																ROC - All Edges																AUPRC - All Edges							AUROC - Top Edges
Teff-like			Tpex			Tex			Tregs Spleen			Tregs VAT				Teff-like			Tpex			Tex			Tregs Spleen			Tregs VAT				TF	Dataset	scMINER	GENIE3	GRNBoost2	PIDC		Teff-like			Tpex			Tex			Tregs Spleen
Recall	Precision	Method	Recall	Precision	Method	Recall	Precision	Method	Recall	Precision	Method	Recall	Precision	Method		1-Specificity	Sensitivity	Method	1-Specificity	Sensitivity	Method	1-Specificity	Sensitivity	Method	1-Specificity	Sensitivity	Method	1-Specificity	Sensitivity	Method		Ar	Teff-like	1.62787	1.34489	0.850286	1.38399		TF	Method	AUROC	TF	Method	AUROC	TF	Method	AUROC	TF	Method
1	0.044126	scMINER	1	0.0489748	scMINER	1	0.0368602	scMINER	1	0.104765	scMINER	1	0.0797334	scMINER		1	1	scMINER	1	1	scMINER	1	1	scMINER	1	1	scMINER	1	1	scMINER		Arid3a	Teff-like	0.969641	1.03259	0.91465	1.26707		Ar	scMINER	0.822115	Ar	scMINER	0.274633	Ar	scMINER	0.737143	Arid3a	scMINER
1	0.044126	scMINER	1	0.0489748	scMINER	1	0.0368602	scMINER	1	0.104765	scMINER	1	0.0797334	scMINER		0.999982	1	scMINER	0.999984	1	scMINER	0.999982	1	scMINER	0.999987	1	scMINER	0.999988	1	scMINER		Arid3b	Teff-like	4.2799	1.11063	0.794161	1.34106		Arid3a	scMINER	0.480331	Arid3a	scMINER	0.269022	Arid3a	scMINER	0.308176	Arid3b	scMINER
1	0.0441268	scMINER	1	0.0489756	scMINER	1	0.0368609	scMINER	1	0.104766	scMINER	1	0.0797344	scMINER		0.999964	1	scMINER	0.999968	1	scMINER	0.999965	1	scMINER	0.999973	1	scMINER	0.999976	1	scMINER		Arnt	Teff-like	1.78158	1.12959	1.23417	1.2776		Arnt	scMINER	0.642857	Arid3b	scMINER	0.251337	Arid3b	scMINER	0.0594595	Arid5a	scMINER
1	0.0441276	scMINER	1	0.0489764	scMINER	1	0.0368616	scMINER	1	0.104768	scMINER	1	0.0797354	scMINER		0.999946	1	scMINER	0.999968	0.99968	scMINER	0.999947	1	scMINER	0.99996	1	scMINER	0.999965	1	scMINER		Arntl	Teff-like	0.294439	1.06127	1.04583	1.12079		Arntl	scMINER	0.409884	Arnt	scMINER	0.49253	Arnt	scMINER	0.346465	Arnt	scMINER
1	0.0441284	scMINER	1	0.0489772	scMINER	1	0.0368623	scMINER	1	0.104769	scMINER	1	0.0797364	scMINER		0.999928	1	scMINER	0.999951	0.99968	scMINER	0.999929	1	scMINER	0.999946	1	scMINER	0.999953	1	scMINER		Atf1	Teff-like	3.69976	0.960076	0.821501	1.07294		Atf1	scMINER	0.559124	Arntl	scMINER	0.244172	Arntl	scMINER	0.487952	Arnt2	scMINER
1	0.0441292	scMINER	1	0.048978	scMINER	1	0.036863	scMINER	1	0.10477	scMINER	1	0.0797374	scMINER		0.99991	1	scMINER	0.999935	0.99968	scMINER	0.999912	1	scMINER	0.999933	1	scMINER	0.999941	1	scMINER		Atf2	Teff-like	0.852158	1.13386	0.856748	1.2669		Atf2	scMINER	0.293939	Atf1	scMINER	0.516141	Atf1	scMINER	0.51497	Arntl	scMINER
1	0.04413	scMINER	1	0.0489789	scMINER	1	0.0368637	scMINER	1	0.104772	scMINER	0.999846	0.079726	scMINER		0.999892	1	scMINER	0.999919	0.99968	scMINER	0.999894	1	scMINER	0.999919	1	scMINER	0.999929	1	scMINER		Atf3	Teff-like	0.538732	1.18886	1.9659	1.16449		Atf3	scMINER	0.442408	Atf2	scMINER	0.590537	Atf2	scMINER	0.54363	Ascl2	scMINER
1	0.0441308	scMINER	1	0.0489797	scMINER	1	0.0368644	scMINER	1	0.104773	scMINER	0.999846	0.079727	scMINER		0.999875	1	scMINER	0.999903	0.99968	scMINER	0.999876	1	scMINER	0.999906	1	scMINER	0.999918	1	scMINER		Atf4	Teff-like	1.21325	0.943263	0.895042	1.14165		Atf4	scMINER	0.600754	Atf3	scMINER	0.439024	Atf3	scMINER	0.594697	Atf1	scMINER
1	0.0441316	scMINER	1	0.0489805	scMINER	1	0.0368651	scMINER	1	0.104775	scMINER	0.999846	0.079728	scMINER		0.999857	1	scMINER	0.999887	0.99968	scMINER	0.999859	1	scMINER	0.999892	1	scMINER	0.999906	1	scMINER		Atf6	Teff-like	0.866813	1.23739	1.89459	1.07153		Atf6	scMINER	0.485714	Atf4	scMINER	0.507916	Atf4	scMINER	0.413043	Atf2	scMINER
0.999586	0.0441142	scMINER	1	0.0489813	scMINER	1	0.0368658	scMINER	1	0.104776	scMINER	0.999846	0.079729	scMINER		0.999839	1	scMINER	0.99987	0.99968	scMINER	0.999841	1	scMINER	0.999879	1	scMINER	0.999894	1	scMINER		Atf7	Teff-like	8.95596	0.787043	0.870361	0.788982		Atf7	scMINER	0.81051	Bach1	scMINER	0.575292	Atf7	scMINER	0.363128	Atf3	scMINER
0.999171	0.0440967	scMINER	1	0.0489821	scMINER	1	0.0368664	scMINER	1	0.104777	scMINER	0.999846	0.07973	scMINER		0.999821	1	scMINER	0.999854	0.99968	scMINER	0.999823	1	scMINER	0.999865	1	scMINER	0.999882	1	scMINER		Bach1	Teff-like	1.36619	1.08901	0.889594	1.30782		Bach1	scMINER	0.374519	Bach2	scMINER	0.651786	Bach1	scMINER	0.499048	Atf4	scMINER
0.999171	0.0440975	scMINER	1	0.0489829	scMINER	1	0.0368671	scMINER	1	0.104779	scMINER	0.999846	0.0797309	scMINER		0.999803	1	scMINER	0.999838	0.99968	scMINER	0.999806	1	scMINER	0.999852	1	scMINER	0.99987	1	scMINER		Bach2	Teff-like	1.77952	1.12896	1.27402	1.29569		Bach2	scMINER	0.532759	Batf	scMINER	0.472687	Bach2	scMINER	0.833333	Atf6	scMINER
0.999171	0.0440983	scMINER	1	0.0489837	scMINER	1	0.0368678	scMINER	0.999872	0.104767	scMINER	0.999846	0.0797319	scMINER		0.999785	1	scMINER	0.999822	0.99968	scMINER	0.999788	1	scMINER	0.999839	1	scMINER	0.999859	1	scMINER		Barhl2	Teff-like	3.80316	0.606579	0.332999	0.839445		Batf	scMINER	0.408299	Batf3	scMINER	0.411674	Batf	scMINER	0.428033	Atf7	scMINER
0.999171	0.0440991	scMINER	1	0.0489845	scMINER	1	0.0368685	scMINER	0.999872	0.104768	scMINER	0.999691	0.0797206	scMINER		0.999767	1	scMINER	0.999806	0.99968	scMINER	0.99977	1	scMINER	0.999825	1	scMINER	0.999847	1	scMINER		Batf	Teff-like	1.30875	1.03262	1.36378	1.22497		Batf3	scMINER	0.382404	Bcl6	scMINER	0.00653595	Batf3	scMINER	0.508075	Bach1	scMINER
0.999171	0.0440999	scMINER	1	0.0489853	scMINER	1	0.0368692	scMINER	0.999872	0.10477	scMINER	0.999691	0.0797216	scMINER		0.999749	1	scMINER	0.999789	0.99968	scMINER	0.999753	1	scMINER	0.999812	1	scMINER	0.999835	1	scMINER		Batf3	Teff-like	0.7403	1.06133	1.34692	1.26766		Bhlha15	scMINER	0.557377	Bhlha15	scMINER	0.471429	Bhlhe40	scMINER	0.459157	Bach2	scMINER
0.999171	0.0441007	scMINER	1	0.0489861	scMINER	1	0.0368699	scMINER	0.999872	0.104771	scMINER	0.999691	0.0797226	scMINER		0.999731	1	scMINER	0.999773	0.99968	scMINER	0.999735	1	scMINER	0.999798	1	scMINER	0.999823	1	scMINER		Bcl6	Teff-like	5.95716	1.27406	0.472379	1.55316		Bhlhe40	scMINER	0.4498	Bhlhe40	scMINER	0.44826	Bhlhe41	scMINER	0.424157	Barx2	scMINER
0.999171	0.0441015	scMINER	1	0.0489869	scMINER	1	0.0368706	scMINER	0.999872	0.104772	scMINER	0.999691	0.0797235	scMINER		0.999713	1	scMINER	0.999757	0.99968	scMINER	0.999717	1	scMINER	0.999798	0.999878	scMINER	0.999812	1	scMINER		Bhlha15	Teff-like	0.595982	1.24568	1.03865	1.28343		Bhlhe41	scMINER	0.107784	Cebpb	scMINER	0.835294	Cebpa	scMINER	0.695652	Batf	scMINER
0.999171	0.0441023	scMINER	1	0.0489877	scMINER	1	0.0368713	scMINER	0.999872	0.104774	scMINER	0.999691	0.0797245	scMINER		0.999695	1	scMINER	0.999741	0.99968	scMINER	0.9997	1	scMINER	0.999785	0.999878	scMINER	0.9998	1	scMINER		Bhlhe40	Teff-like	1.54723	1.08956	1.17731	1.07228		Clock	scMINER	0.443452	Cebpg	scMINER	0.798193	Cebpb	scMINER	0.550676	Bcl6	scMINER
0.999171	0.0441031	scMINER	1	0.0489885	scMINER	1	0.036872	scMINER	0.999872	0.104775	scMINER	0.999691	0.0797255	scMINER		0.999677	1	scMINER	0.999725	0.99968	scMINER	0.999682	1	scMINER	0.999771	0.999878	scMINER	0.999788	1	scMINER		Bhlhe41	Teff-like	0.259458	1.218	1.33747	1.29321		Creb1	scMINER	0.621081	Creb1	scMINER	0.54926	Creb1	scMINER	0.314286	Bhlhe40	scMINER
0.999171	0.0441039	scMINER	1	0.0489893	scMINER	1	0.0368727	scMINER	0.999872	0.104777	scMINER	0.999691	0.0797265	scMINER		0.999659	1	scMINER	0.999709	0.99968	scMINER	0.999664	1	scMINER	0.999758	0.999878	scMINER	0.999776	1	scMINER		Cebpb	Teff-like	5.332	0.882383	0.840772	0.739065		Creb3l2	scMINER	0.563314	Creb3	scMINER	0.362105	Creb3l1	scMINER	0.196787	Cebpa	scMINER
0.999171	0.0441047	scMINER	1	0.0489901	scMINER	1	0.0368733	scMINER	0.999872	0.104778	scMINER	0.999691	0.0797275	scMINER		0.999641	1	scMINER	0.999692	0.99968	scMINER	0.999647	1	scMINER	0.999744	0.999878	scMINER	0.999764	1	scMINER		Cenpb	Teff-like	1.27353	1.05622	2.12657	1.05468		Crem	scMINER	0.509036	Creb3l1	scMINER	0.186094	Creb3l2	scMINER	0.77572	Cebpb	scMINER
0.999171	0.0441055	scMINER	1	0.0489909	scMINER	1	0.036874	scMINER	0.999872	0.10478	scMINER	0.999691	0.0797284	scMINER		0.999624	1	scMINER	0.999676	0.99968	scMINER	0.999629	1	scMINER	0.999731	0.999878	scMINER	0.999753	1	scMINER		Clock	Teff-like	0.912069	0.938326	1.54293	1.55891		Ctcf	scMINER	0.624199	Creb3l2	scMINER	0.695652	Crem	scMINER	0.693038	Cebpg	scMINER
0.999171	0.0441064	scMINER	1	0.0489917	scMINER	1	0.0368747	scMINER	0.999872	0.104781	scMINER	0.999691	0.0797294	scMINER		0.999606	1	scMINER	0.99966	0.99968	scMINER	0.999611	1	scMINER	0.999717	0.999878	scMINER	0.999741	1	scMINER		Creb1	Teff-like	2.5504	1.0827	1.13509	1.30705		E2f6	scMINER	0.477905	Crem	scMINER	0.5	Ctcf	scMINER	0.539904	Cenpb	scMINER
0.999171	0.0441072	scMINER	1	0.0489925	scMINER	1	0.0368754	scMINER	0.999872	0.104782	scMINER	0.999691	0.0797304	scMINER		0.999588	1	scMINER	0.99966	0.999359	scMINER	0.999594	1	scMINER	0.999704	0.999878	scMINER	0.999729	1	scMINER		Creb3	Teff-like	1.28779	1.04019	0.700283	0.952523		E2f7	scMINER	0.737319	Ctcf	scMINER	0.433231	Ctcfl	scMINER	0.498182	Clock	scMINER
0.999171	0.044108	scMINER	1	0.0489933	scMINER	1	0.0368761	scMINER	0.999872	0.104784	scMINER	0.999691	0.0797314	scMINER		0.99957	1	scMINER	0.999644	0.999359	scMINER	0.999576	1	scMINER	0.999691	0.999878	scMINER	0.999717	1	scMINER		Creb3l1	Teff-like	0.550055	0.902174	1.03353	0.866579		Ebf1	scMINER	0.916667	Ctcfl	scMINER	0.570136	Dmrta2	scMINER	0.0892857	Creb1	scMINER
0.999171	0.0441088	scMINER	1	0.0489941	scMINER	1	0.0368768	scMINER	0.999872	0.104785	scMINER	0.999691	0.0797324	scMINER		0.999552	1	scMINER	0.999628	0.999359	scMINER	0.999558	1	scMINER	0.999677	0.999878	scMINER	0.999706	1	scMINER		Creb3l2	Teff-like	1.13305	1.19645	0.890424	1.07503		Egr1	scMINER	0.469803	Dbp	scMINER	0.888199	E2f6	scMINER	0.65988	Creb3	scMINER
0.999171	0.0441096	scMINER	1	0.048995	scMINER	1	0.0368775	scMINER	0.999872	0.104787	scMINER	0.999691	0.0797334	scMINER		0.999534	1	scMINER	0.999611	0.999359	scMINER	0.999541	1	scMINER	0.999664	0.999878	scMINER	0.999694	1	scMINER		Crem	Teff-like	1.02781	1.2094	1.04817	1.1496		Egr2	scMINER	0.575188	E2f4	scMINER	0.595238	E2f7	scMINER	0.49359	Creb3l1	scMINER
0.999171	0.0441104	scMINER	1	0.0489958	scMINER	1	0.0368782	scMINER	0.999872	0.104788	scMINER	0.999691	0.0797343	scMINER		0.999516	1	scMINER	0.999595	0.999359	scMINER	0.999523	1	scMINER	0.99965	0.999878	scMINER	0.999682	1	scMINER		Ctcf	Teff-like	1.16973	0.93461	1.00036	0.931384		Egr4	scMINER	0.488753	E2f6	scMINER	0.637676	Ebf1	scMINER	0.105263	Creb3l2	scMINER
0.999171	0.0441112	scMINER	1	0.0489966	scMINER	1	0.0368789	scMINER	0.999872	0.104789	scMINER	0.999691	0.0797353	scMINER		0.999498	1	scMINER	0.999579	0.999359	scMINER	0.999505	1	scMINER	0.999637	0.999878	scMINER	0.99967	1	scMINER		Dbp	Teff-like	10.6227	1.03345	0.711405	1.14035		Elf1	scMINER	0.499679	E2f7	scMINER	0.415663	Egr1	scMINER	0.632415	Crem	scMINER
0.999171	0.044112	scMINER	1	0.0489974	scMINER	1	0.0368796	scMINER	0.999872	0.104791	scMINER	0.999691	0.0797363	scMINER		0.99948	1	scMINER	0.999563	0.999359	scMINER	0.999488	1	scMINER	0.999623	0.999878	scMINER	0.999658	1	scMINER		Dmrta2	Teff-like	0.437968	2.17332	0.641852	2.44459		Elf2	scMINER	0.554012	E2f8	scMINER	0.712903	Egr2	scMINER	0.637975	Ctcf	scMINER
0.999171	0.0441128	scMINER	1	0.0489982	scMINER	1	0.0368803	scMINER	0.999744	0.104779	scMINER	0.999691	0.0797373	scMINER		0.999462	1	scMINER	0.999547	0.999359	scMINER	0.99947	1	scMINER	0.99961	0.999878	scMINER	0.999647	1	scMINER		E2f1	Teff-like	0.70321	1.30437	1.47006	1.07612		Elf4	scMINER	0.685897	Ebf1	scMINER	0.434685	Elf1	scMINER	0.473675	Cux1	scMINER
0.999171	0.0441136	scMINER	1	0.048999	scMINER	1	0.0368809	scMINER	0.999744	0.10478	scMINER	0.999691	0.0797383	scMINER		0.999444	1	scMINER	0.99953	0.999359	scMINER	0.999452	1	scMINER	0.999596	0.999878	scMINER	0.999635	1	scMINER		E2f3	Teff-like	1.08419	1.64206	3.45711	0.735008		Elk1	scMINER	0.527778	Egr1	scMINER	0.553201	Elf4	scMINER	0.46472	E2f1	scMINER
0.999171	0.0441144	scMINER	1	0.0489998	scMINER	1	0.0368816	scMINER	0.999744	0.104782	scMINER	0.999691	0.0797393	scMINER		0.999426	1	scMINER	0.999514	0.999359	scMINER	0.999435	1	scMINER	0.999583	0.999878	scMINER	0.999623	1	scMINER		E2f4	Teff-like	1.62298	1.06799	1.23578	0.794141		Elk3	scMINER	0.627491	Egr2	scMINER	0.567901	Elk1	scMINER	0.495563	E2f2	scMINER
0.999171	0.0441152	scMINER	0.999665	0.0489842	scMINER	1	0.0368823	scMINER	0.999744	0.104783	scMINER	0.999691	0.0797402	scMINER		0.999408	1	scMINER	0.999498	0.999359	scMINER	0.999417	1	scMINER	0.999569	0.999878	scMINER	0.999611	1	scMINER		E2f6	Teff-like	1.0353	1.27149	0.839029	1.45273		Elk4	scMINER	0.482385	Egr4	scMINER	0.344781	Elk3	scMINER	0.563022	E2f4	scMINER
0.999171	0.044116	scMINER	0.999665	0.048985	scMINER	1	0.036883	scMINER	0.999744	0.104784	scMINER	0.999691	0.0797412	scMINER		0.999391	1	scMINER	0.999482	0.999359	scMINER	0.999399	1	scMINER	0.999556	0.999878	scMINER	0.9996	1	scMINER		E2f7	Teff-like	3.65047	1.63782	0.577379	1.4079		Eomes	scMINER	0.313333	Elf1	scMINER	0.418503	Elk4	scMINER	0.492006	E2f6	scMINER
0.999171	0.0441168	scMINER	0.999665	0.0489858	scMINER	1	0.0368837	scMINER	0.999744	0.104786	scMINER	0.999691	0.0797422	scMINER		0.999373	1	scMINER	0.999466	0.999359	scMINER	0.999382	1	scMINER	0.999543	0.999878	scMINER	0.999588	1	scMINER		Ebf1	Teff-like	1.53044	1.02034	0.984897	1.18777		Erf	scMINER	0.351955	Elf2	scMINER	0.523261	Eomes	scMINER	0.483636	E2f7	scMINER
0.999171	0.0441176	scMINER	0.999665	0.0489866	scMINER	1	0.0368844	scMINER	0.999744	0.104787	scMINER	0.999691	0.0797432	scMINER		0.999355	1	scMINER	0.999449	0.999359	scMINER	0.999364	1	scMINER	0.999529	0.999878	scMINER	0.999588	0.999855	scMINER		Egr1	Teff-like	1.14092	1.19476	1.25677	1.25331		Esrra	scMINER	0.152318	Elf4	scMINER	0.573217	Erf	scMINER	0.538095	E2f8	scMINER
0.999171	0.0441185	scMINER	0.999665	0.0489874	scMINER	1	0.0368851	scMINER	0.999744	0.104789	scMINER	0.999691	0.0797442	scMINER		0.999337	1	scMINER	0.999433	0.999359	scMINER	0.999346	1	scMINER	0.999516	0.999878	scMINER	0.999576	0.999855	scMINER		Egr2	Teff-like	1.05305	1.16451	1.02508	1.20015		Ets1	scMINER	0.495593	Elk1	scMINER	0.535238	Esrra	scMINER	0.395963	Ebf1	scMINER
0.999171	0.0441193	scMINER	0.999329	0.0489717	scMINER	1	0.0368858	scMINER	0.999744	0.10479	scMINER	0.999691	0.0797452	scMINER		0.999319	1	scMINER	0.999417	0.999359	scMINER	0.999329	1	scMINER	0.999502	0.999878	scMINER	0.999564	0.999855	scMINER		Egr4	Teff-like	0.83147	1.30728	1.29691	1.25731		Ets2	scMINER	0.572043	Elk3	scMINER	0.568832	Ets1	scMINER	0.498874	Egr1	scMINER
0.999171	0.0441201	scMINER	0.999329	0.0489725	scMINER	1	0.0368865	scMINER	0.999617	0.104778	scMINER	0.999691	0.0797461	scMINER		0.999301	1	scMINER	0.999401	0.999359	scMINER	0.999311	1	scMINER	0.999489	0.999878	scMINER	0.999553	0.999855	scMINER		Elf1	Teff-like	1.33245	0.891962	0.901028	1.11127		Etv3	scMINER	0.457483	Elk4	scMINER	0.425827	Ets2	scMINER	0.612317	Egr2	scMINER
0.999171	0.0441209	scMINER	0.999329	0.0489734	scMINER	1	0.0368872	scMINER	0.999617	0.104779	scMINER	0.999691	0.0797471	scMINER		0.999283	1	scMINER	0.999385	0.999359	scMINER	0.999293	1	scMINER	0.999489	0.999756	scMINER	0.999541	0.999855	scMINER		Elf2	Teff-like	1.62522	0.993354	0.865297	1.11015		Etv5	scMINER	0.68938	Eomes	scMINER	0.263653	Etv3	scMINER	0.35	Egr3	scMINER
0.999171	0.0441217	scMINER	0.998994	0.0489577	scMINER	1	0.0368879	scMINER	0.999617	0.104781	scMINER	0.999691	0.0797481	scMINER		0.999265	1	scMINER	0.999368	0.999359	scMINER	0.999276	1	scMINER	0.999475	0.999756	scMINER	0.999529	0.999855	scMINER		Elf4	Teff-like	2.18276	0.943159	0.81645	1.03318		Etv6	scMINER	0.503759	Erf	scMINER	0.494855	Etv5	scMINER	0.301103	Elf1	scMINER
0.999171	0.0441225	scMINER	0.998994	0.0489585	scMINER	1	0.0368885	scMINER	0.999617	0.104782	scMINER	0.999691	0.0797491	scMINER		0.999247	1	scMINER	0.999352	0.999359	scMINER	0.999258	1	scMINER	0.999462	0.999756	scMINER	0.999517	0.999855	scMINER		Elk1	Teff-like	1.91323	1.19105	0.998723	1.19227		Fli1	scMINER	0.54321	Esr1	scMINER	0.255435	Etv6	scMINER	0.475637	Elf2	scMINER
0.999171	0.0441233	scMINER	0.998994	0.0489593	scMINER	1	0.0368892	scMINER	0.999617	0.104784	scMINER	0.999691	0.0797501	scMINER		0.999229	1	scMINER	0.999336	0.999359	scMINER	0.99924	1	scMINER	0.999448	0.999756	scMINER	0.999505	0.999855	scMINER		Elk3	Teff-like	2.52712	1.17568	1.13715	1.1166		Fos	scMINER	0.49764	Esrra	scMINER	0.519817	Fli1	scMINER	0.469727	Elf4	scMINER
0.999171	0.0441241	scMINER	0.998994	0.0489601	scMINER	1	0.0368899	scMINER	0.999617	0.104785	scMINER	0.999537	0.0797387	scMINER		0.999211	1	scMINER	0.99932	0.999359	scMINER	0.999223	1	scMINER	0.999435	0.999756	scMINER	0.999494	0.999855	scMINER		Elk4	Teff-like	0.839359	0.83725	0.911096	0.897998		Fosl2	scMINER	0.190763	Ets1	scMINER	0.475239	Fos	scMINER	0.702027	Elk1	scMINER
0.999171	0.0441249	scMINER	0.998994	0.0489609	scMINER	1	0.0368906	scMINER	0.999617	0.104786	scMINER	0.999537	0.0797397	scMINER		0.999193	1	scMINER	0.999304	0.999359	scMINER	0.999205	1	scMINER	0.999421	0.999756	scMINER	0.999482	0.999855	scMINER		Eomes	Teff-like	0.736819	0.951309	1.02637	1.0344		Foxc1	scMINER	0.740492	Ets2	scMINER	0.478831	Fosl2	scMINER	0.755991	Elk3	scMINER
0.999171	0.0441257	scMINER	0.998994	0.0489617	scMINER	1	0.0368913	scMINER	0.999617	0.104788	scMINER	0.999537	0.0797407	scMINER		0.999175	1	scMINER	0.999287	0.999359	scMINER	0.999205	0.99952	scMINER	0.999408	0.999756	scMINER	0.99947	0.999855	scMINER		Erf	Teff-like	0.275408	1.11651	0.684746	1.32288		Foxd2	scMINER	0.634831	Etv3	scMINER	0.685629	Foxc1	scMINER	0.352201	Elk4	scMINER
0.999171	0.0441265	scMINER	0.998994	0.0489625	scMINER	1	0.036892	scMINER	0.999617	0.104789	scMINER	0.999537	0.0797417	scMINER		0.999175	0.999602	scMINER	0.999271	0.999359	scMINER	0.999187	0.99952	scMINER	0.999395	0.999756	scMINER	0.999458	0.999855	scMINER		Esrra	Teff-like	0.218212	0.828191	0.588402	1.03041		Foxf2	scMINER	0.772414	Etv5	scMINER	0.461765	Foxf2	scMINER	0.164671	Eomes	scMINER
0.999171	0.0441273	scMINER	0.998994	0.0489634	scMINER	1	0.0368927	scMINER	0.999617	0.104791	scMINER	0.999382	0.0797303	scMINER		0.999157	0.999602	scMINER	0.999255	0.999359	scMINER	0.99917	0.99952	scMINER	0.999381	0.999756	scMINER	0.999447	0.999855	scMINER		Ets1	Teff-like	1.57679	1.06154	1.10564	1.24719		Foxj3	scMINER	0.455556	Etv6	scMINER	0.520408	Foxj2	scMINER	0.166667	Erf	scMINER
0.999171	0.0441281	scMINER	0.998994	0.0489642	scMINER	1	0.0368934	scMINER	0.999617	0.104792	scMINER	0.999382	0.0797313	scMINER		0.99914	0.999602	scMINER	0.999239	0.999359	scMINER	0.999152	0.99952	scMINER	0.999368	0.999756	scMINER	0.999435	0.999855	scMINER		Ets2	Teff-like	0.900257	1.2199	1.0156	1.35929		Foxk1	scMINER	0.575758	Fli1	scMINER	0.54616	Foxj3	scMINER	0.211055	Esr1	scMINER
0.999171	0.0441289	scMINER	0.998994	0.048965	scMINER	1	0.0368941	scMINER	0.999617	0.104793	scMINER	0.999382	0.0797323	scMINER		0.999122	0.999602	scMINER	0.999223	0.999359	scMINER	0.999135	0.99952	scMINER	0.999354	0.999756	scMINER	0.999423	0.999855	scMINER		Etv3	Teff-like	1.12781	1.07238	0.677729	1.14656		Foxk2	scMINER	0.376488	Fos	scMINER	0.529412	Foxk1	scMINER	0.358232	Esrra	scMINER
0.999171	0.0441298	scMINER	0.998994	0.0489658	scMINER	1	0.0368948	scMINER	0.999617	0.104795	scMINER	0.999382	0.0797333	scMINER		0.999104	0.999602	scMINER	0.999207	0.999359	scMINER	0.999117	0.99952	scMINER	0.999341	0.999756	scMINER	0.999411	0.999855	scMINER		Etv5	Teff-like	1.30724	1.40297	1.20812	1.42263		Foxo1	scMINER	0.516074	Fosl1	scMINER	0.691057	Foxk2	scMINER	0.64652	Ets1	scMINER
0.999171	0.0441306	scMINER	0.998994	0.0489666	scMINER	1	0.0368955	scMINER	0.999617	0.104796	scMINER	0.999382	0.0797343	scMINER		0.999086	0.999602	scMINER	0.99919	0.999359	scMINER	0.999099	0.99952	scMINER	0.999327	0.999756	scMINER	0.999399	0.999855	scMINER		Etv6	Teff-like	1.01173	1.19109	1.14211	1.34129		Foxo4	scMINER	0.540741	Fosl2	scMINER	0.465824	Foxo1	scMINER	0.556082	Ets2	scMINER
0.999171	0.0441314	scMINER	0.998994	0.0489674	scMINER	1	0.0368962	scMINER	0.999617	0.104798	scMINER	0.999382	0.0797352	scMINER		0.999068	0.999602	scMINER	0.999174	0.999359	scMINER	0.999082	0.99952	scMINER	0.999314	0.999756	scMINER	0.999388	0.999855	scMINER		Fli1	Teff-like	1.76033	1.08062	1.1899	1.12061		Foxp2	scMINER	0.592195	Foxd2	scMINER	0.312883	Foxo3	scMINER	0.535714	Etv3	scMINER
0.999171	0.0441322	scMINER	0.998994	0.0489682	scMINER	1	0.0368968	scMINER	0.999617	0.104799	scMINER	0.999228	0.0797239	scMINER		0.99905	0.999602	scMINER	0.999158	0.999359	scMINER	0.999064	0.99952	scMINER	0.9993	0.999756	scMINER	0.999376	0.999855	scMINER		Fos	Teff-like	1.26953	1.01961	1.14723	1.36636		Foxp3	scMINER	0.599315	Foxj2	scMINER	0.477528	Foxp2	scMINER	0.523274	Etv5	scMINER
0.999171	0.044133	scMINER	0.998994	0.048969	scMINER	1	0.0368975	scMINER	0.999617	0.1048	scMINER	0.999228	0.0797249	scMINER		0.999032	0.999602	scMINER	0.999142	0.999359	scMINER	0.999046	0.99952	scMINER	0.999287	0.999756	scMINER	0.999364	0.999855	scMINER		Fosl2	Teff-like	0.236564	1.10206	0.968883	1.33983		Gabpa	scMINER	0.530599	Foxj3	scMINER	0.410053	Foxp3	scMINER	0.852113	Etv6	scMINER
0.999171	0.0441338	scMINER	0.998994	0.0489698	scMINER	1	0.0368982	scMINER	0.999617	0.104802	scMINER	0.999228	0.0797259	scMINER		0.999014	0.999602	scMINER	0.999142	0.999039	scMINER	0.999029	0.99952	scMINER	0.999273	0.999756	scMINER	0.999352	0.999855	scMINER		Foxc1	Teff-like	2.19601	0.866527	0.49673	1.08085		Gata3	scMINER	0.672852	Foxk1	scMINER	0.589789	Gabpa	scMINER	0.564014	Fli1	scMINER
0.999171	0.0441346	scMINER	0.998994	0.0489706	scMINER	1	0.0368989	scMINER	0.999617	0.104803	scMINER	0.999228	0.0797268	scMINER		0.998996	0.999602	scMINER	0.999126	0.999039	scMINER	0.999011	0.99952	scMINER	0.99926	0.999756	scMINER	0.999341	0.999855	scMINER		Foxd2	Teff-like	1.3831	1.0434	1.6061	1.30096		Gfi1	scMINER	0.351351	Foxk2	scMINER	0.424359	Grhl2	scMINER	0.448864	Fos	scMINER
0.999171	0.0441354	scMINER	0.998994	0.0489714	scMINER	1	0.0368996	scMINER	0.999617	0.104805	scMINER	0.999228	0.0797278	scMINER		0.998978	0.999602	scMINER	0.999109	0.999039	scMINER	0.998993	0.99952	scMINER	0.999247	0.999756	scMINER	0.999329	0.999855	scMINER		Foxf2	Teff-like	0.734422	1.15418	0.459759	1.29323		Hes1	scMINER	0.47619	Foxo1	scMINER	0.535147	Hes1	scMINER	0.54321	Fosl2	scMINER
0.999171	0.0441362	scMINER	0.998994	0.0489722	scMINER	0.999492	0.0368816	scMINER	0.999617	0.104806	scMINER	0.999228	0.0797288	scMINER		0.99896	0.999602	scMINER	0.999093	0.999039	scMINER	0.998976	0.99952	scMINER	0.999233	0.999756	scMINER	0.999317	0.999855	scMINER		Foxj2	Teff-like	10.8606	1.05565	1.70233	1.23108		Hes6	scMINER	0.425439	Foxo3	scMINER	0.366879	Hes6	scMINER	0.44308	Foxd2	scMINER
0.999171	0.044137	scMINER	0.998994	0.048973	scMINER	0.999492	0.0368823	scMINER	0.999617	0.104807	scMINER	0.999228	0.0797298	scMINER		0.998942	0.999602	scMINER	0.999077	0.999039	scMINER	0.998958	0.99952	scMINER	0.99922	0.999756	scMINER	0.999305	0.999855	scMINER		Foxj3	Teff-like	0.210274	1.09696	0.829997	1.40177		Hes7	scMINER	0.513812	Foxp2	scMINER	0.823699	Hesx1	scMINER	0.574561	Foxj2	scMINER
0.999171	0.0441378	scMINER	0.998994	0.0489738	scMINER	0.999492	0.0368829	scMINER	0.999489	0.104795	scMINER	0.999228	0.0797308	scMINER		0.998924	0.999602	scMINER	0.999061	0.999039	scMINER	0.99894	0.99952	scMINER	0.999206	0.999756	scMINER	0.999293	0.999855	scMINER		Foxk1	Teff-like	2.24194	0.990395	0.741051	1.19283		Hey1	scMINER	0.6	Gabpa	scMINER	0.416341	Hey1	scMINER	0.521341	Foxj3	scMINER
0.998757	0.0441203	scMINER	0.998658	0.0489582	scMINER	0.999492	0.0368836	scMINER	0.999489	0.104797	scMINER	0.999228	0.0797318	scMINER		0.998907	0.999602	scMINER	0.999045	0.999039	scMINER	0.998923	0.99952	scMINER	0.999193	0.999756	scMINER	0.999282	0.999855	scMINER		Foxk2	Teff-like	0.538299	0.883735	0.685566	1.18892		Hic1	scMINER	0.372727	Gata3	scMINER	0.575563	Hic1	scMINER	0.460674	Foxk1	scMINER
0.998757	0.0441211	scMINER	0.998658	0.048959	scMINER	0.999492	0.0368843	scMINER	0.999489	0.104798	scMINER	0.999228	0.0797327	scMINER		0.998889	0.999602	scMINER	0.999028	0.999039	scMINER	0.998905	0.99952	scMINER	0.999179	0.999756	scMINER	0.99927	0.999855	scMINER		Foxo1	Teff-like	1.08481	0.956637	0.797755	1.22574		Hic2	scMINER	0.485759	Gfi1	scMINER	0.208609	Hif1a	scMINER	0.446795	Foxk2	scMINER
0.998757	0.044122	scMINER	0.998658	0.0489598	scMINER	0.999492	0.036885	scMINER	0.999361	0.104786	scMINER	0.999228	0.0797337	scMINER		0.998889	0.999205	scMINER	0.999012	0.999039	scMINER	0.998887	0.99952	scMINER	0.999166	0.999756	scMINER	0.999258	0.999855	scMINER		Foxo3	Teff-like	0.825325	1.04327	1.18819	1.34751		Hinfp	scMINER	0.481481	Grhl1	scMINER	0.77095	Hlf	scMINER	0.647727	Foxn3	scMINER
0.998343	0.0441045	scMINER	0.998658	0.0489606	scMINER	0.999492	0.0368857	scMINER	0.999233	0.104774	scMINER	0.999228	0.0797347	scMINER		0.998871	0.999205	scMINER	0.998996	0.999039	scMINER	0.99887	0.99952	scMINER	0.999152	0.999756	scMINER	0.999246	0.999855	scMINER		Foxo4	Teff-like	1.14456	1.05978	0.458559	1.26617		Hmbox1	scMINER	0.797468	Hes1	scMINER	0.465663	Ikzf1	scMINER	0.491766	Foxo1	scMINER
0.998343	0.0441053	scMINER	0.998658	0.0489614	scMINER	0.999492	0.0368864	scMINER	0.999233	0.104776	scMINER	0.999228	0.0797357	scMINER		0.998853	0.999205	scMINER	0.99898	0.999039	scMINER	0.998852	0.99952	scMINER	0.999139	0.999756	scMINER	0.999235	0.999855	scMINER		Foxp2	Teff-like	0.838793	1.19315	1.34763	1.39631		Hsf4	scMINER	0.882716	Hes6	scMINER	0.655769	Irf1	scMINER	0.39923	Foxo3	scMINER
0.998343	0.0441061	scMINER	0.998658	0.0489622	scMINER	0.999492	0.0368871	scMINER	0.999233	0.104777	scMINER	0.999228	0.0797367	scMINER		0.998835	0.999205	scMINER	0.998964	0.999039	scMINER	0.998834	0.99952	scMINER	0.999125	0.999756	scMINER	0.999223	0.999855	scMINER		Foxp3	Teff-like	3.20274	1.23594	3.43088	1.61792		Ikzf1	scMINER	0.539152	Hes7	scMINER	0.464489	Irf2	scMINER	0.565778	Foxo4	scMINER
0.998343	0.0441069	scMINER	0.998658	0.048963	scMINER	0.999492	0.0368878	scMINER	0.999105	0.104765	scMINER	0.999228	0.0797377	scMINER		0.998817	0.999205	scMINER	0.998947	0.999039	scMINER	0.998817	0.99952	scMINER	0.999125	0.999635	scMINER	0.999211	0.999855	scMINER		Gabpa	Teff-like	1.31709	1.01287	0.940402	1.2438		Irf1	scMINER	0.48506	Hey1	scMINER	0.541379	Irf3	scMINER	0.54226	Foxp3	scMINER
0.998343	0.0441077	scMINER	0.998658	0.0489638	scMINER	0.999492	0.0368885	scMINER	0.999105	0.104767	scMINER	0.999228	0.0797386	scMINER		0.998799	0.999205	scMINER	0.998931	0.999039	scMINER	0.998799	0.99952	scMINER	0.999112	0.999635	scMINER	0.999199	0.999855	scMINER		Gata3	Teff-like	2.89723	1.12093	1.0985	1.55232		Irf2	scMINER	0.624571	Hic1	scMINER	0.565556	Irf4	scMINER	0.270718	Gabpa	scMINER
0.998343	0.0441085	scMINER	0.998658	0.0489646	scMINER	0.999492	0.0368892	scMINER	0.999105	0.104768	scMINER	0.999228	0.0797396	scMINER		0.998781	0.999205	scMINER	0.998915	0.999039	scMINER	0.998781	0.99952	scMINER	0.999112	0.999513	scMINER	0.999187	0.999855	scMINER		Gfi1	Teff-like	0.659679	0.989069	0.913279	1.14743		Irf3	scMINER	0.54789	Hic2	scMINER	0.260116	Irf5	scMINER	0.444785	Gata1	scMINER
0.998343	0.0441093	scMINER	0.998658	0.0489654	scMINER	0.999492	0.0368899	scMINER	0.999105	0.104769	scMINER	0.999228	0.0797406	scMINER		0.998763	0.999205	scMINER	0.998915	0.998719	scMINER	0.998764	0.99952	scMINER	0.999099	0.999513	scMINER	0.999176	0.999855	scMINER		Gmeb2	Teff-like	0.677103	1.08663	1.05673	1.07685		Irf4	scMINER	0.45	Hif1a	scMINER	0.48	Irf7	scMINER	0.402116	Gata3	scMINER
0.998343	0.0441101	scMINER	0.998658	0.0489662	scMINER	0.999492	0.0368905	scMINER	0.999105	0.104771	scMINER	0.999228	0.0797416	scMINER		0.998745	0.999205	scMINER	0.998899	0.998719	scMINER	0.998746	0.99952	scMINER	0.999085	0.999513	scMINER	0.999164	0.999855	scMINER		Hes1	Teff-like	1.84237	1.35546	1.01643	1.29861		Irf5	scMINER	0.625	Hinfp	scMINER	0.38587	Irf8	scMINER	0.487179	Gfi1	scMINER
0.998343	0.0441109	scMINER	0.998658	0.048967	scMINER	0.999492	0.0368912	scMINER	0.999105	0.104772	scMINER	0.999228	0.0797426	scMINER		0.998727	0.999205	scMINER	0.998883	0.998719	scMINER	0.998728	0.99952	scMINER	0.999072	0.999513	scMINER	0.999152	0.999855	scMINER		Hes6	Teff-like	1.30658	1.07468	1.14301	1.15196		Irf7	scMINER	0.514594	Hlf	scMINER	0.136095	Irf9	scMINER	0.470135	Glis2	scMINER
0.998343	0.0441117	scMINER	0.998323	0.0489514	scMINER	0.999492	0.0368919	scMINER	0.999105	0.104774	scMINER	0.999228	0.0797436	scMINER		0.998709	0.999205	scMINER	0.998866	0.998719	scMINER	0.998711	0.99952	scMINER	0.999058	0.999513	scMINER	0.99914	0.999855	scMINER		Hes7	Teff-like	0.37682	1.44175	16.3655	1.52752		Irf9	scMINER	0.778388	Hmbox1	scMINER	0.347403	Jdp2	scMINER	0.525773	Glis3	scMINER
0.998343	0.0441125	scMINER	0.998323	0.0489522	scMINER	0.999492	0.0368926	scMINER	0.999105	0.104775	scMINER	0.999228	0.0797445	scMINER		0.998691	0.999205	scMINER	0.99885	0.998719	scMINER	0.998693	0.99952	scMINER	0.999045	0.999513	scMINER	0.99914	0.999711	scMINER		Hesx1	Teff-like	2.10607	1.51447	2.09691	1.22034		Jdp2	scMINER	0.678455	Hoxa7	scMINER	0.852761	Jun	scMINER	0.449329	Grhl1	scMINER
0.998343	0.0441133	scMINER	0.998323	0.048953	scMINER	0.999492	0.0368933	scMINER	0.999105	0.104776	scMINER	0.999228	0.0797455	scMINER		0.998673	0.999205	scMINER	0.998834	0.998719	scMINER	0.998675	0.99952	scMINER	0.999031	0.999513	scMINER	0.999129	0.999711	scMINER		Hey1	Teff-like	3.66842	3.87986	2.36171	3.91958		Jun	scMINER	0.516941	Hoxc8	scMINER	0.481707	Junb	scMINER	0.669534	Hes5	scMINER
0.998343	0.0441141	scMINER	0.998323	0.0489538	scMINER	0.999492	0.036894	scMINER	0.999105	0.104778	scMINER	0.999228	0.0797465	scMINER		0.998656	0.999205	scMINER	0.998818	0.998719	scMINER	0.998658	0.99952	scMINER	0.999018	0.999513	scMINER	0.999129	0.999566	scMINER		Hic1	Teff-like	0.293386	1.07118	1.3663	1.32872		Junb	scMINER	0.38488	Hoxc9	scMINER	0.424051	Jund	scMINER	0.484881	Hes6	scMINER
0.998343	0.044115	scMINER	0.998323	0.0489546	scMINER	0.999492	0.0368947	scMINER	0.999105	0.104779	scMINER	0.999228	0.0797475	scMINER		0.998638	0.999205	scMINER	0.998802	0.998719	scMINER	0.99864	0.99952	scMINER	0.999004	0.999513	scMINER	0.999117	0.999566	scMINER		Hic2	Teff-like	0.992351	1.45496	0.513638	1.39789		Jund	scMINER	0.441796	Hsf1	scMINER	0.553672	Klf10	scMINER	0.469661	Hes7	scMINER
0.998343	0.0441158	scMINER	0.998323	0.0489554	scMINER	0.999492	0.0368954	scMINER	0.999105	0.104781	scMINER	0.999228	0.0797485	scMINER		0.99862	0.999205	scMINER	0.998785	0.998719	scMINER	0.998622	0.99952	scMINER	0.998991	0.999513	scMINER	0.999105	0.999566	scMINER		Hif1a	Teff-like	1.48994	1.15509	0.950198	1.15555		Klf10	scMINER	0.439941	Hsf2	scMINER	0.553892	Klf11	scMINER	0.439706	Hesx1	scMINER
0.998343	0.0441166	scMINER	0.998323	0.0489562	scMINER	0.999492	0.0368961	scMINER	0.998977	0.104769	scMINER	0.999228	0.0797495	scMINER		0.998602	0.999205	scMINER	0.998769	0.998719	scMINER	0.998605	0.99952	scMINER	0.998977	0.999513	scMINER	0.999093	0.999566	scMINER		Hinfp	Teff-like	0.251274	1.26055	1.19609	1.38834		Klf11	scMINER	0.434783	Hsf4	scMINER	1	Klf13	scMINER	0.551367	Hey1	scMINER
0.998343	0.0441174	scMINER	0.998323	0.048957	scMINER	0.999492	0.0368968	scMINER	0.998977	0.10477	scMINER	0.999073	0.0797381	scMINER		0.998584	0.999205	scMINER	0.998753	0.998719	scMINER	0.998587	0.99952	scMINER	0.998964	0.999513	scMINER	0.999081	0.999566	scMINER		Hlf	Teff-like	0.287819	1.08512	1.08623	1.31343		Klf12	scMINER	0.38966	Ikzf1	scMINER	0.493515	Klf16	scMINER	0.439065	Hic1	scMINER
0.998343	0.0441182	scMINER	0.998323	0.0489578	scMINER	0.999492	0.0368975	scMINER	0.998977	0.104771	scMINER	0.999073	0.0797391	scMINER		0.998566	0.999205	scMINER	0.998737	0.998719	scMINER	0.998569	0.99952	scMINER	0.998964	0.999391	scMINER	0.99907	0.999566	scMINER		Hltf	Teff-like	1.13665	0.731141	0.46486	1.03212		Klf13	scMINER	0.359657	Irf1	scMINER	0.505046	Klf2	scMINER	0.462852	Hic2	scMINER
0.998343	0.044119	scMINER	0.998323	0.0489586	scMINER	0.999492	0.0368982	scMINER	0.998977	0.104773	scMINER	0.999073	0.0797401	scMINER		0.998548	0.999205	scMINER	0.998721	0.998719	scMINER	0.998552	0.99952	scMINER	0.998951	0.999391	scMINER	0.999058	0.999566	scMINER		Hmbox1	Teff-like	1.07759	0.961123	1.88537	1.10854		Klf16	scMINER	0.528485	Irf2	scMINER	0.477373	Klf3	scMINER	0.655285	Hif1a	scMINER
0.998343	0.0441198	scMINER	0.998323	0.0489594	scMINER	0.999492	0.0368988	scMINER	0.998977	0.104774	scMINER	0.999073	0.0797411	scMINER		0.99853	0.999205	scMINER	0.998704	0.998719	scMINER	0.998534	0.99952	scMINER	0.998937	0.999391	scMINER	0.999046	0.999566	scMINER		Hoxb4	Teff-like	0.415708	1.14343	2.81613	1.45843		Klf2	scMINER	0.490652	Irf3	scMINER	0.380676	Klf4	scMINER	0.523824	Hinfp	scMINER
0.998343	0.0441206	scMINER	0.998323	0.0489603	scMINER	0.999492	0.0368995	scMINER	0.998977	0.104776	scMINER	0.999073	0.079742	scMINER		0.998512	0.999205	scMINER	0.998688	0.998719	scMINER	0.998516	0.99952	scMINER	0.998924	0.999391	scMINER	0.999034	0.999566	scMINER		Hsf1	Teff-like	5.33665	0.840934	0.718785	0.960677		Klf3	scMINER	0.515753	Irf4	scMINER	0.586111	Klf6	scMINER	0.495302	Hlf	scMINER
0.998343	0.0441214	scMINER	0.998323	0.0489611	scMINER	0.999492	0.0369002	scMINER	0.998977	0.104777	scMINER	0.999073	0.079743	scMINER		0.998494	0.999205	scMINER	0.998672	0.998719	scMINER	0.998499	0.99952	scMINER	0.99891	0.999391	scMINER	0.999023	0.999566	scMINER		Hsf2	Teff-like	0.366626	0.749323	0.157283	0.877908		Klf4	scMINER	0.430872	Irf5	scMINER	0.434043	Klf9	scMINER	0.730684	Hltf	scMINER
0.998343	0.0441222	scMINER	0.998323	0.0489619	scMINER	0.999492	0.0369009	scMINER	0.998977	0.104778	scMINER	0.999073	0.079744	scMINER		0.998476	0.999205	scMINER	0.998656	0.998719	scMINER	0.998481	0.99952	scMINER	0.998897	0.999391	scMINER	0.999011	0.999566	scMINER		Hsf4	Teff-like	2.11469	1.04883	0.766003	1.56211		Klf6	scMINER	0.474278	Irf7	scMINER	0.475179	Lef1	scMINER	0.355705	Hmbox1	scMINER
0.998343	0.044123	scMINER	0.998323	0.0489627	scMINER	0.999492	0.0369016	scMINER	0.998977	0.10478	scMINER	0.999073	0.079745	scMINER		0.998458	0.999205	scMINER	0.99864	0.998719	scMINER	0.998463	0.99952	scMINER	0.998883	0.999391	scMINER	0.998999	0.999566	scMINER		Ikzf1	Teff-like	1.58787	1.01725	0.959999	1.31788		Klf9	scMINER	0.606159	Irf8	scMINER	0.429577	Mafk	scMINER	0.67094	Hoxb3	scMINER
0.998343	0.0441238	scMINER	0.998323	0.0489635	scMINER	0.999492	0.0369023	scMINER	0.998977	0.104781	scMINER	0.999073	0.079746	scMINER		0.99844	0.999205	scMINER	0.998624	0.998719	scMINER	0.998446	0.99952	scMINER	0.99887	0.999391	scMINER	0.998987	0.999566	scMINER		Irf1	Teff-like	1.72122	1.09036	1.28772	1.41257		Lef1	scMINER	0.697685	Irf9	scMINER	0.510972	Max	scMINER	0.577162	Hoxb4	scMINER
0.998343	0.0441246	scMINER	0.998323	0.0489643	scMINER	0.999492	0.036903	scMINER	0.998977	0.104783	scMINER	0.999073	0.079747	scMINER		0.998423	0.999205	scMINER	0.998607	0.998719	scMINER	0.998428	0.99952	scMINER	0.998856	0.999391	scMINER	0.998975	0.999566	scMINER		Irf2	Teff-like	1.95265	1.04843	1.00216	1.27614		Lin54	scMINER	0.384409	Jdp2	scMINER	0.716364	Maz	scMINER	0.386163	Hsf2	scMINER
0.998343	0.0441255	scMINER	0.998323	0.0489651	scMINER	0.999492	0.0369037	scMINER	0.998977	0.104784	scMINER	0.999073	0.0797479	scMINER		0.998405	0.999205	scMINER	0.998591	0.998719	scMINER	0.99841	0.99952	scMINER	0.998856	0.999269	scMINER	0.998964	0.999566	scMINER		Irf3	Teff-like	1.79298	0.888489	0.70802	1.21883		Mafb	scMINER	0.575862	Jun	scMINER	0.536453	Mef2a	scMINER	0.4	Hsf4	scMINER
0.998343	0.0441263	scMINER	0.998323	0.0489659	scMINER	0.998984	0.0368856	scMINER	0.998977	0.104785	scMINER	0.999073	0.0797489	scMINER		0.998387	0.999205	scMINER	0.998591	0.998398	scMINER	0.998393	0.99952	scMINER	0.998843	0.999269	scMINER	0.998952	0.999566	scMINER		Irf4	Teff-like	1.01443	1.04691	1.26171	1.32307		Maff	scMINER	0.405618	Junb	scMINER	0.642105	Mef2c	scMINER	0.667598	Ikzf1	scMINER
0.998343	0.0441271	scMINER	0.998323	0.0489667	scMINER	0.998984	0.0368863	scMINER	0.998977	0.104787	scMINER	0.999073	0.0797499	scMINER		0.998369	0.999205	scMINER	0.998575	0.998398	scMINER	0.998375	0.99952	scMINER	0.998829	0.999269	scMINER	0.99894	0.999566	scMINER		Irf5	Teff-like	0.276229	0.737481	0.645523	0.999235		Mafk	scMINER	0.698718	Jund	scMINER	0.52916	Mef2d	scMINER	0.593939	Irf1	scMINER
0.998343	0.0441279	scMINER	0.998323	0.0489675	scMINER	0.998984	0.036887	scMINER	0.998977	0.104788	scMINER	0.998919	0.0797386	scMINER		0.998351	0.999205	scMINER	0.998559	0.998398	scMINER	0.998375	0.99904	scMINER	0.998816	0.999269	scMINER	0.998928	0.999566	scMINER		Irf6	Teff-like	0.23334	0.918117	1.01969	1.17184		Max	scMINER	0.338926	Klf10	scMINER	0.577083	Meis2	scMINER	0.556584	Irf2	scMINER
0.998343	0.0441287	scMINER	0.998323	0.0489683	scMINER	0.998984	0.0368877	scMINER	0.998977	0.10479	scMINER	0.998919	0.0797395	scMINER		0.998333	0.999205	scMINER	0.998543	0.998398	scMINER	0.998357	0.99904	scMINER	0.998803	0.999269	scMINER	0.998917	0.999566	scMINER		Irf7	Teff-like	1.13862	1.12233	1.19474	1.61376		Maz	scMINER	0.493763	Klf11	scMINER	0.512484	Meis3	scMINER	0.498869	Irf3	scMINER
0.998343	0.0441295	scMINER	0.998323	0.0489691	scMINER	0.998984	0.0368884	scMINER	0.998977	0.104791	scMINER	0.998919	0.0797405	scMINER		0.998315	0.999205	scMINER	0.998526	0.998398	scMINER	0.99834	0.99904	scMINER	0.998789	0.999269	scMINER	0.998905	0.999566	scMINER		Irf8	Teff-like	1.22991	0.821542	1.01	0.994196		Mef2a	scMINER	0.538043	Klf13	scMINER	0.392304	Mga	scMINER	0.412791	Irf4	scMINER
0.998343	0.0441303	scMINER	0.998323	0.0489699	scMINER	0.998984	0.0368891	scMINER	0.998977	0.104792	scMINER	0.998919	0.0797415	scMINER		0.998297	0.999205	scMINER	0.99851	0.998398	scMINER	0.998322	0.99904	scMINER	0.998776	0.999269	scMINER	0.998893	0.999566	scMINER		Irf9	Teff-like	3.19007	1.04517	1.53076	1.2683		Meis1	scMINER	0.732261	Klf16	scMINER	0.512189	Mlx	scMINER	0.507955	Irf5	scMINER
0.998343	0.0441311	scMINER	0.998323	0.0489707	scMINER	0.998984	0.0368898	scMINER	0.998977	0.104794	scMINER	0.998919	0.0797425	scMINER		0.998279	0.999205	scMINER	0.998494	0.998398	scMINER	0.998304	0.99904	scMINER	0.998762	0.999269	scMINER	0.998881	0.999566	scMINER		Jdp2	Teff-like	2.17375	1.13856	0.893954	1.32184		Meis2	scMINER	0.717361	Klf2	scMINER	0.560716	Mlxip	scMINER	0.636535	Irf6	scMINER
0.998343	0.0441319	scMINER	0.998323	0.0489715	scMINER	0.998476	0.0368717	scMINER	0.998977	0.104795	scMINER	0.998919	0.0797435	scMINER		0.998261	0.999205	scMINER	0.998478	0.998398	scMINER	0.998287	0.99904	scMINER	0.998749	0.999269	scMINER	0.99887	0.999566	scMINER		Jun	Teff-like	1.31737	1.06477	1.17195	1.28544		Meis3	scMINER	0.592593	Klf3	scMINER	0.530011	Msc	scMINER	0.58125	Irf7	scMINER
0.998343	0.0441327	scMINER	0.998323	0.0489723	scMINER	0.998476	0.0368724	scMINER	0.998977	0.104797	scMINER	0.998919	0.0797445	scMINER		0.998243	0.999205	scMINER	0.998462	0.998398	scMINER	0.998269	0.99904	scMINER	0.998735	0.999269	scMINER	0.998858	0.999566	scMINER		Junb	Teff-like	2.01047	1.01849	1.19881	1.05415		Mga	scMINER	0.504252	Klf4	scMINER	0.555047	Mxi1	scMINER	0.479	Irf8	scMINER
0.998343	0.0441335	scMINER	0.998323	0.0489731	scMINER	0.998476	0.0368731	scMINER	0.998977	0.104798	scMINER	0.998919	0.0797454	scMINER		0.998225	0.999205	scMINER	0.998445	0.998398	scMINER	0.998251	0.99904	scMINER	0.998722	0.999269	scMINER	0.998846	0.999566	scMINER		Jund	Teff-like	1.17204	0.851089	1.01154	0.931379		Mitf	scMINER	0.810811	Klf6	scMINER	0.491613	Myb	scMINER	0.365772	Irf9	scMINER
0.998343	0.0441343	scMINER	0.998323	0.0489739	scMINER	0.998476	0.0368738	scMINER	0.998977	0.104799	scMINER	0.998919	0.0797464	scMINER		0.998207	0.999205	scMINER	0.998429	0.998398	scMINER	0.998234	0.99904	scMINER	0.998708	0.999269	scMINER	0.998834	0.999566	scMINER		Klf10	Teff-like	1.17338	1.13274	1.12108	1.22149		Mlxipl	scMINER	0.506329	Klf9	scMINER	0.453244	Mzf1	scMINER	0.643275	Jun	scMINER
0.998343	0.0441352	scMINER	0.998323	0.0489748	scMINER	0.998476	0.0368745	scMINER	0.998977	0.104801	scMINER	0.998919	0.0797474	scMINER		0.998189	0.999205	scMINER	0.998413	0.998398	scMINER	0.998216	0.99904	scMINER	0.998695	0.999269	scMINER	0.998822	0.999566	scMINER		Klf11	Teff-like	0.80928	1.17048	0.98205	1.23188		Mnt	scMINER	0.550676	Lef1	scMINER	0.290003	Nfat5	scMINER	0.614035	Junb	scMINER
0.998343	0.044136	scMINER	0.998323	0.0489756	scMINER	0.998476	0.0368752	scMINER	0.998977	0.104802	scMINER	0.998919	0.0797484	scMINER		0.998172	0.999205	scMINER	0.998397	0.998398	scMINER	0.998198	0.99904	scMINER	0.998681	0.999269	scMINER	0.998811	0.999566	scMINER		Klf12	Teff-like	1.0778	1.30042	2.52739	1.37181		Msc	scMINER	0.110429	Lin54	scMINER	0.462366	Nfatc1	scMINER	0.651751	Jund	scMINER
0.998343	0.0441368	scMINER	0.998323	0.0489764	scMINER	0.998476	0.0368759	scMINER	0.998977	0.104804	scMINER	0.998919	0.0797494	scMINER		0.998154	0.999205	scMINER	0.998381	0.998398	scMINER	0.998198	0.99856	scMINER	0.998668	0.999269	scMINER	0.998799	0.999566	scMINER		Klf13	Teff-like	1.29453	1.12677	1.31889	1.18155		Msx2	scMINER	0.0833333	Mafb	scMINER	0	Nfatc2	scMINER	0.818898	Klf10	scMINER
0.998343	0.0441376	scMINER	0.998323	0.0489772	scMINER	0.998476	0.0368766	scMINER	0.99885	0.104792	scMINER	0.998919	0.0797504	scMINER		0.998136	0.999205	scMINER	0.998364	0.998398	scMINER	0.998181	0.99856	scMINER	0.998655	0.999269	scMINER	0.998787	0.999566	scMINER		Klf16	Teff-like	1.17282	1.13189	1.1102	1.12048		Mxi1	scMINER	0.387446	Maff	scMINER	0.537975	Nfatc3	scMINER	0.623225	Klf11	scMINER
0.998343	0.0441384	scMINER	0.998323	0.048978	scMINER	0.998476	0.0368773	scMINER	0.99885	0.104793	scMINER	0.998919	0.0797513	scMINER		0.998118	0.999205	scMINER	0.998348	0.998398	scMINER	0.998163	0.99856	scMINER	0.998641	0.999269	scMINER	0.998775	0.999566	scMINER		Klf2	Teff-like	1.42993	1.05551	1.06138	0.977796		Myb	scMINER	0.321212	Mafg	scMINER	0.435233	Nfe2l1	scMINER	0.30641	Klf12	scMINER
0.998343	0.0441392	scMINER	0.998323	0.0489788	scMINER	0.998476	0.0368779	scMINER	0.998722	0.104781	scMINER	0.998919	0.0797523	scMINER		0.9981	0.999205	scMINER	0.998332	0.998398	scMINER	0.998145	0.99856	scMINER	0.998628	0.999269	scMINER	0.998764	0.999566	scMINER		Klf3	Teff-like	1.21612	1.03366	1.12925	1.01274		Mzf1	scMINER	0.627996	Mafk	scMINER	0.401515	Nfe2l2	scMINER	0.783333	Klf13	scMINER
0.998343	0.04414	scMINER	0.998323	0.0489796	scMINER	0.998476	0.0368786	scMINER	0.998722	0.104782	scMINER	0.998919	0.0797533	scMINER		0.998082	0.999205	scMINER	0.998316	0.998398	scMINER	0.998128	0.99856	scMINER	0.998628	0.999147	scMINER	0.998752	0.999566	scMINER		Klf4	Teff-like	1.0129	1.13389	1.08104	1.21189		Nfat5	scMINER	0.438636	Max	scMINER	0.453677	Nfic	scMINER	0.577558	Klf16	scMINER
0.998343	0.0441408	scMINER	0.998323	0.0489804	scMINER	0.998476	0.0368793	scMINER	0.998722	0.104784	scMINER	0.998919	0.0797543	scMINER		0.998064	0.999205	scMINER	0.9983	0.998398	scMINER	0.99811	0.99856	scMINER	0.998614	0.999147	scMINER	0.99874	0.999566	scMINER		Klf6	Teff-like	1.24511	1.02183	0.986096	1.05981		Nfatc1	scMINER	0.607607	Maz	scMINER	0.47951	Nfix	scMINER	0.483568	Klf2	scMINER
0.998343	0.0441416	scMINER	0.998323	0.0489812	scMINER	0.998476	0.03688	scMINER	0.998594	0.104772	scMINER	0.998919	0.0797553	scMINER		0.998046	0.999205	scMINER	0.998283	0.998398	scMINER	0.998092	0.99856	scMINER	0.998601	0.999147	scMINER	0.998728	0.999566	scMINER		Klf9	Teff-like	2.43784	1.03467	0.94748	1.07183		Nfatc3	scMINER	0.656904	Mef2a	scMINER	0.42638	Nfya	scMINER	0.527778	Klf3	scMINER
0.998343	0.0441424	scMINER	0.998323	0.048982	scMINER	0.998476	0.0368807	scMINER	0.998594	0.104773	scMINER	0.998919	0.0797563	scMINER		0.998028	0.999205	scMINER	0.998267	0.998398	scMINER	0.998075	0.99856	scMINER	0.998587	0.999147	scMINER	0.998716	0.999566	scMINER		Lef1	Teff-like	3.24871	0.926681	1.11436	1.15261		Nfatc4	scMINER	0.372007	Mef2c	scMINER	0.183824	Nfyb	scMINER	0.55705	Klf4	scMINER
0.998343	0.0441432	scMINER	0.998323	0.0489828	scMINER	0.998476	0.0368814	scMINER	0.998594	0.104775	scMINER	0.998919	0.0797572	scMINER		0.99801	0.999205	scMINER	0.998251	0.998398	scMINER	0.998057	0.99856	scMINER	0.998574	0.999147	scMINER	0.998705	0.999566	scMINER		Lin54	Teff-like	0.362184	0.999471	1.3196	1.26029		Nfe2	scMINER	0.143333	Mef2d	scMINER	0.497512	Nfyc	scMINER	0.642127	Klf6	scMINER
0.998343	0.044144	scMINER	0.998323	0.0489836	scMINER	0.998476	0.0368821	scMINER	0.998594	0.104776	scMINER	0.998919	0.0797582	scMINER		0.997992	0.999205	scMINER	0.998235	0.998398	scMINER	0.998039	0.99856	scMINER	0.998574	0.999025	scMINER	0.998693	0.999566	scMINER		Maf	Teff-like	0.340445	1.10166	1.21212	1.11576		Nfe2l1	scMINER	0.527778	Meis1	scMINER	0.72561	Nr1d1	scMINER	0.738372	Klf9	scMINER
0.998343	0.0441449	scMINER	0.998323	0.0489844	scMINER	0.998476	0.0368828	scMINER	0.998594	0.104777	scMINER	0.998919	0.0797592	scMINER		0.997974	0.999205	scMINER	0.998219	0.998398	scMINER	0.998022	0.99856	scMINER	0.99856	0.999025	scMINER	0.998681	0.999566	scMINER		Mafb	Teff-like	0.915509	1.33228	3.08475	1.29491		Nfe2l2	scMINER	0.814626	Meis3	scMINER	0.430864	Nr2c1	scMINER	0.269841	Lef1	scMINER
0.998343	0.0441457	scMINER	0.998323	0.0489852	scMINER	0.998476	0.0368835	scMINER	0.998594	0.104779	scMINER	0.998919	0.0797602	scMINER		0.997956	0.999205	scMINER	0.998202	0.998398	scMINER	0.998004	0.99856	scMINER	0.998547	0.999025	scMINER	0.998669	0.999566	scMINER		Maff	Teff-like	1.33169	1.05757	0.687533	1.19814		Nfia	scMINER	0.760101	Mga	scMINER	0.413988	Nr2c2	scMINER	0.594972	Lin54	scMINER
0.998343	0.0441465	scMINER	0.998323	0.048986	scMINER	0.998476	0.0368842	scMINER	0.998594	0.10478	scMINER	0.998919	0.0797612	scMINER		0.997939	0.999205	scMINER	0.998186	0.998398	scMINER	0.997986	0.99856	scMINER	0.998533	0.999025	scMINER	0.998658	0.999566	scMINER		Mafg	Teff-like	0.695732	0.944207	0.709241	1.39049		Nfic	scMINER	0.580048	Mlx	scMINER	0.453571	Nr2f6	scMINER	0.483434	Maf	scMINER
0.998343	0.0441473	scMINER	0.998323	0.0489868	scMINER	0.998476	0.0368849	scMINER	0.998594	0.104782	scMINER	0.998919	0.0797622	scMINER		0.997921	0.999205	scMINER	0.99817	0.998398	scMINER	0.997969	0.99856	scMINER	0.99852	0.999025	scMINER	0.998646	0.999566	scMINER		Mafk	Teff-like	1.18957	0.71647	0.723003	0.842171		Nfil3	scMINER	0.694444	Mlxip	scMINER	0.469298	Nr4a1	scMINER	0.690476	Maff	scMINER
0.998343	0.0441481	scMINER	0.998323	0.0489877	scMINER	0.998476	0.0368856	scMINER	0.998466	0.10477	scMINER	0.998919	0.0797632	scMINER		0.997903	0.999205	scMINER	0.998154	0.998398	scMINER	0.997951	0.99856	scMINER	0.998507	0.999025	scMINER	0.998634	0.999566	scMINER		Max	Teff-like	0.678794	1.08064	1.00004	1.10905		Nfix	scMINER	0.232704	Mnt	scMINER	0.426563	Nr4a2	scMINER	0.425656	Mafg	scMINER
0.998343	0.0441489	scMINER	0.998323	0.0489885	scMINER	0.997969	0.0368675	scMINER	0.998466	0.104771	scMINER	0.998919	0.0797641	scMINER		0.997885	0.999205	scMINER	0.998138	0.998398	scMINER	0.997933	0.99856	scMINER	0.998493	0.999025	scMINER	0.998622	0.999566	scMINER		Maz	Teff-like	0.986635	1.08695	1.13357	1.17868		Nfya	scMINER	0.402174	Msc	scMINER	0.422535	Nrf1	scMINER	0.480827	Mafk	scMINER
0.998343	0.0441497	scMINER	0.998323	0.0489893	scMINER	0.997969	0.0368682	scMINER	0.998466	0.104773	scMINER	0.998919	0.0797651	scMINER		0.997867	0.999205	scMINER	0.998122	0.998398	scMINER	0.997916	0.99856	scMINER	0.99848	0.999025	scMINER	0.99861	0.999566	scMINER		Mef2a	Teff-like	1.14611	0.934981	0.631593	1.08223		Nfyb	scMINER	0.447689	Mtf1	scMINER	0.519916	Osr1	scMINER	0.251656	Max	scMINER
0.997929	0.0441322	scMINER	0.998323	0.0489901	scMINER	0.997969	0.0368689	scMINER	0.998466	0.104774	scMINER	0.998919	0.0797661	scMINER		0.997849	0.999205	scMINER	0.998105	0.998398	scMINER	0.997898	0.99856	scMINER	0.998466	0.999025	scMINER	0.998599	0.999566	scMINER		Mef2c	Teff-like	2.20659	1.48146	0.963824	1.90223		Nfyc	scMINER	0.533947	Mxi1	scMINER	0.712454	Osr2	scMINER	0.758454	Maz	scMINER
0.997929	0.044133	scMINER	0.998323	0.0489909	scMINER	0.997969	0.0368696	scMINER	0.998338	0.104762	scMINER	0.998919	0.0797671	scMINER		0.997831	0.999205	scMINER	0.998089	0.998398	scMINER	0.99788	0.99856	scMINER	0.998453	0.999025	scMINER	0.998587	0.999566	scMINER		Mef2d	Teff-like	5.90258	1.23533	0.998782	1.60554		Nr1d1	scMINER	0.334395	Myb	scMINER	0.703448	Pbx1	scMINER	0.457831	Mef2a	scMINER
0.997929	0.0441338	scMINER	0.998323	0.0489917	scMINER	0.997969	0.0368703	scMINER	0.998338	0.104763	scMINER	0.998919	0.0797681	scMINER		0.997813	0.999205	scMINER	0.998073	0.998398	scMINER	0.997863	0.99856	scMINER	0.998439	0.999025	scMINER	0.998575	0.999566	scMINER		Meis1	Teff-like	5.9134	1.2212	1.06767	1.37493		Nr1d2	scMINER	0.502857	Myc	scMINER	0.592532	Pbx2	scMINER	0.867347	Mef2d	scMINER
0.997929	0.0441346	scMINER	0.998323	0.0489925	scMINER	0.997969	0.0368709	scMINER	0.998338	0.104765	scMINER	0.998919	0.0797691	scMINER		0.997795	0.999205	scMINER	0.998057	0.998398	scMINER	0.997845	0.99856	scMINER	0.998426	0.999025	scMINER	0.998563	0.999566	scMINER		Meis2	Teff-like	2.19223	1.10891	0.570367	1.34697		Nr2c1	scMINER	0.311141	Mzf1	scMINER	0.52588	Pbx3	scMINER	0.693957	Meis3	scMINER
0.997929	0.0441354	scMINER	0.998323	0.0489933	scMINER	0.997969	0.0368716	scMINER	0.998338	0.104766	scMINER	0.998919	0.07977	scMINER		0.997777	0.999205	scMINER	0.998057	0.998078	scMINER	0.997827	0.99856	scMINER	0.998412	0.999025	scMINER	0.998552	0.999566	scMINER		Meis3	Teff-like	0.752741	1.01087	1.30746	1.09066		Nr2c2	scMINER	0.615468	Nfat5	scMINER	0.425366	Pknox1	scMINER	0.4225	Mga	scMINER
0.997929	0.0441362	scMINER	0.998323	0.0489941	scMINER	0.997969	0.0368723	scMINER	0.998338	0.104768	scMINER	0.998919	0.079771	scMINER		0.997759	0.999205	scMINER	0.998041	0.998078	scMINER	0.99781	0.99856	scMINER	0.998399	0.999025	scMINER	0.99854	0.999566	scMINER		Mga	Teff-like	1.06762	1.0884	1.46366	1.2934		Nr2f6	scMINER	0.781573	Nfatc2	scMINER	0.570492	Plag1	scMINER	0.340625	Mitf	scMINER
0.997929	0.044137	scMINER	0.998323	0.0489949	scMINER	0.997461	0.0368543	scMINER	0.998338	0.104769	scMINER	0.998919	0.079772	scMINER		0.997741	0.999205	scMINER	0.998024	0.998078	scMINER	0.997792	0.99856	scMINER	0.998385	0.999025	scMINER	0.998528	0.999566	scMINER		Mitf	Teff-like	0.925885	1.10391	0.827367	1.43488		Nr4a1	scMINER	0.464495	Nfatc3	scMINER	0.519444	Plagl1	scMINER	0.47943	Mlx	scMINER
0.997929	0.0441379	scMINER	0.998323	0.0489957	scMINER	0.997461	0.0368549	scMINER	0.998338	0.10477	scMINER	0.998919	0.079773	scMINER		0.997723	0.999205	scMINER	0.998008	0.998078	scMINER	0.997774	0.99856	scMINER	0.998372	0.999025	scMINER	0.998516	0.999566	scMINER		Mlx	Teff-like	0.920626	0.980439	0.805547	1.12415		Nr4a2	scMINER	0.478142	Nfatc4	scMINER	0.398844	Pou2f2	scMINER	0.354839	Mlxip	scMINER
0.997929	0.0441387	scMINER	0.998323	0.0489965	scMINER	0.997461	0.0368556	scMINER	0.998338	0.104772	scMINER	0.998919	0.079774	scMINER		0.997705	0.999205	scMINER	0.997992	0.998078	scMINER	0.997757	0.99856	scMINER	0.998359	0.999025	scMINER	0.998504	0.999566	scMINER		Mlxip	Teff-like	7.11471	1.02061	0.815871	1.20083		Nr6a1	scMINER	0.585185	Nfe2	scMINER	0.332341	Pou3f2	scMINER	0.661905	Mnt	scMINER
0.997929	0.0441395	scMINER	0.998323	0.0489973	scMINER	0.997461	0.0368563	scMINER	0.998338	0.104773	scMINER	0.998919	0.079775	scMINER		0.997688	0.999205	scMINER	0.997976	0.998078	scMINER	0.997739	0.99856	scMINER	0.998345	0.999025	scMINER	0.998493	0.999566	scMINER		Mlxipl	Teff-like	0.600847	1.39263	1.3653	1.54415		Nrf1	scMINER	0.547804	Nfe2l2	scMINER	0.27	Pou4f1	scMINER	0.479424	Mtf1	scMINER
0.997929	0.0441403	scMINER	0.998323	0.0489981	scMINER	0.997461	0.036857	scMINER	0.998338	0.104775	scMINER	0.998919	0.0797759	scMINER		0.99767	0.999205	scMINER	0.99796	0.998078	scMINER	0.997721	0.99856	scMINER	0.998332	0.999025	scMINER	0.998481	0.999566	scMINER		Mnt	Teff-like	1.56802	1.13854	0.905798	1.06229		Onecut3	scMINER	0.652681	Nfia	scMINER	0.483041	Pou5f1	scMINER	0.657468	Mxi1	scMINER
0.997929	0.0441411	scMINER	0.998323	0.0489989	scMINER	0.997461	0.0368577	scMINER	0.998338	0.104776	scMINER	0.998919	0.0797769	scMINER		0.997652	0.999205	scMINER	0.997943	0.998078	scMINER	0.997704	0.99856	scMINER	0.998318	0.999025	scMINER	0.998469	0.999566	scMINER		Msc	Teff-like	0.18278	0.719073	1.06708	0.870635		Osr1	scMINER	0.0690789	Nfib	scMINER	0.550633	Ppard	scMINER	0.870879	Myb	scMINER
0.997929	0.0441419	scMINER	0.998323	0.0489998	scMINER	0.997461	0.0368584	scMINER	0.998338	0.104777	scMINER	0.998919	0.0797779	scMINER		0.997634	0.999205	scMINER	0.997927	0.998078	scMINER	0.997704	0.99808	scMINER	0.998305	0.999025	scMINER	0.998457	0.999566	scMINER		Msx2	Teff-like	0.494109	2.03074	3.51236	1.83401		Osr2	scMINER	0.389468	Nfic	scMINER	0.52381	Prdm15	scMINER	0.554012	Myc	scMINER
0.997929	0.0441427	scMINER	0.998323	0.0490006	scMINER	0.997461	0.0368591	scMINER	0.998338	0.104779	scMINER	0.998919	0.0797789	scMINER		0.997616	0.999205	scMINER	0.997911	0.998078	scMINER	0.997686	0.99808	scMINER	0.998291	0.999025	scMINER	0.998446	0.999566	scMINER		Mtf1	Teff-like	1.01118	0.941422	0.750892	1.05574		Pbx1	scMINER	0.0894886	Nfil3	scMINER	0.639785	Prdm4	scMINER	0.627378	Mzf1	scMINER
0.997929	0.0441435	scMINER	0.998323	0.0490014	scMINER	0.997461	0.0368598	scMINER	0.998338	0.10478	scMINER	0.998919	0.0797799	scMINER		0.997598	0.999205	scMINER	0.997895	0.998078	scMINER	0.997668	0.99808	scMINER	0.998278	0.999025	scMINER	0.998434	0.999566	scMINER		Mxi1	Teff-like	0.429287	0.946363	0.834187	1.15541		Pbx3	scMINER	0.639665	Nfix	scMINER	0.455238	Rara	scMINER	0.804029	Nfat5	scMINER
0.997929	0.0441443	scMINER	0.998323	0.0490022	scMINER	0.997461	0.0368605	scMINER	0.998338	0.104782	scMINER	0.998919	0.0797809	scMINER		0.99758	0.999205	scMINER	0.997879	0.998078	scMINER	0.997651	0.99808	scMINER	0.998264	0.999025	scMINER	0.998422	0.999566	scMINER		Myb	Teff-like	0.351921	1.41183	1.04596	1.35678		Plag1	scMINER	0.5681	Nfkb1	scMINER	0.51973	Rarg	scMINER	0.588953	Nfatc1	scMINER
0.997929	0.0441451	scMINER	0.998323	0.049003	scMINER	0.997461	0.0368612	scMINER	0.998338	0.104783	scMINER	0.998919	0.0797819	scMINER		0.997562	0.999205	scMINER	0.997862	0.998078	scMINER	0.997633	0.99808	scMINER	0.998251	0.999025	scMINER	0.998422	0.999421	scMINER		Myc	Teff-like	0.554373	0.999873	0.883714	1.14422		Pou2f2	scMINER	0.526694	Nfkb2	scMINER	0.418122	Rbpj	scMINER	0.418219	Nfatc2	scMINER
0.997514	0.0441276	scMINER	0.998323	0.0490038	scMINER	0.997461	0.0368619	scMINER	0.998338	0.104784	scMINER	0.998764	0.0797705	scMINER		0.997544	0.999205	scMINER	0.997846	0.998078	scMINER	0.997615	0.99808	scMINER	0.998237	0.999025	scMINER	0.99841	0.999421	scMINER		Mzf1	Teff-like	1.32516	1.26995	0.861209	1.35429		Pou3f1	scMINER	0.400222	Nfya	scMINER	0.469325	Rela	scMINER	0.877037	Nfatc3	scMINER
0.997514	0.0441284	scMINER	0.998323	0.0490046	scMINER	0.997461	0.0368626	scMINER	0.998338	0.104786	scMINER	0.998764	0.0797715	scMINER		0.997526	0.999205	scMINER	0.99783	0.998078	scMINER	0.997598	0.99808	scMINER	0.998224	0.999025	scMINER	0.998398	0.999421	scMINER		Nfat5	Teff-like	1.5314	0.766072	0.801991	0.868448		Pou3f2	scMINER	0.2	Nfyb	scMINER	0.50495	Relb	scMINER	0.372549	Nfe2l1	scMINER
0.997514	0.0441292	scMINER	0.998323	0.0490054	scMINER	0.997461	0.0368632	scMINER	0.998338	0.104787	scMINER	0.998764	0.0797725	scMINER		0.997508	0.999205	scMINER	0.997814	0.998078	scMINER	0.99758	0.99808	scMINER	0.998211	0.999025	scMINER	0.998387	0.999421	scMINER		Nfatc1	Teff-like	2.38973	1.01713	1.00863	1.25589		Pou3f3	scMINER	0.591085	Nfyc	scMINER	0.611878	Rest	scMINER	0.213198	Nfe2l2	scMINER
0.997514	0.04413	scMINER	0.998323	0.0490062	scMINER	0.997461	0.0368639	scMINER	0.998338	0.104789	scMINER	0.998764	0.0797735	scMINER		0.99749	0.999205	scMINER	0.997814	0.997758	scMINER	0.997562	0.99808	scMINER	0.998197	0.999025	scMINER	0.998375	0.999421	scMINER		Nfatc2	Teff-like	2.59101	0.887315	2.30577	1.03707		Pou5f1	scMINER	0.41358	Nr1d1	scMINER	0.0598802	Rfx1	scMINER	0.397175	Nfia	scMINER
0.997514	0.0441309	scMINER	0.998323	0.049007	scMINER	0.997461	0.0368646	scMINER	0.998338	0.10479	scMINER	0.998764	0.0797744	scMINER		0.997472	0.999205	scMINER	0.997798	0.997758	scMINER	0.997545	0.99808	scMINER	0.998184	0.999025	scMINER	0.998363	0.999421	scMINER		Nfatc3	Teff-like	1.2748	0.891889	1.19204	1.05711		Ppard	scMINER	0.534884	Nr1d2	scMINER	0.475238	Rfx3	scMINER	0.552083	Nfic	scMINER
0.997514	0.0441317	scMINER	0.998323	0.0490078	scMINER	0.997461	0.0368653	scMINER	0.998338	0.104791	scMINER	0.998764	0.0797754	scMINER		0.997455	0.999205	scMINER	0.997781	0.997758	scMINER	0.997527	0.99808	scMINER	0.99817	0.999025	scMINER	0.998351	0.999421	scMINER		Nfatc4	Teff-like	0.633446	1.36796	0.887724	1.49747		Prdm1	scMINER	0.533766	Nr1i3	scMINER	0.486022	Rfx7	scMINER	0.68617	Nfil3	scMINER
0.997514	0.0441325	scMINER	0.998323	0.0490086	scMINER	0.997461	0.036866	scMINER	0.998338	0.104793	scMINER	0.998764	0.0797764	scMINER		0.997437	0.999205	scMINER	0.997765	0.997758	scMINER	0.997509	0.99808	scMINER	0.998157	0.999025	scMINER	0.99834	0.999421	scMINER		Nfe2	Teff-like	0.510967	1.16254	0.589673	1.37257		Prdm4	scMINER	0.602286	Nr2c1	scMINER	0.414458	Rora	scMINER	0.472492	Nfix	scMINER
0.997514	0.0441333	scMINER	0.998323	0.0490094	scMINER	0.997461	0.0368667	scMINER	0.998338	0.104794	scMINER	0.998764	0.0797774	scMINER		0.997419	0.999205	scMINER	0.997749	0.997758	scMINER	0.997492	0.99808	scMINER	0.998143	0.999025	scMINER	0.998328	0.999421	scMINER		Nfe2l1	Teff-like	1.12008	0.911334	0.849973	1.17526		Rara	scMINER	0.358178	Nr2c2	scMINER	0.597484	Rorb	scMINER	0.542857	Nfkb1	scMINER
0.997514	0.0441341	scMINER	0.998323	0.0490102	scMINER	0.997461	0.0368674	scMINER	0.998338	0.104796	scMINER	0.998764	0.0797784	scMINER		0.997401	0.999205	scMINER	0.997733	0.997758	scMINER	0.997474	0.99808	scMINER	0.99813	0.999025	scMINER	0.998316	0.999421	scMINER		Nfe2l2	Teff-like	3.04373	1.03001	1.09498	1.28046		Rarg	scMINER	0.416667	Nr2f6	scMINER	0.566824	Rorc	scMINER	0.167702	Nfkb2	scMINER
0.997514	0.0441349	scMINER	0.998323	0.0490111	scMINER	0.997461	0.0368681	scMINER	0.998338	0.104797	scMINER	0.998764	0.0797794	scMINER		0.997383	0.999205	scMINER	0.997733	0.997438	scMINER	0.997457	0.99808	scMINER	0.998116	0.999025	scMINER	0.998304	0.999421	scMINER		Nfia	Teff-like	3.18778	0.946225	0.954593	1.33476		Rbpj	scMINER	0.621032	Nr3c1	scMINER	0.177914	Rreb1	scMINER	0.539906	Nfya	scMINER
0.997514	0.0441357	scMINER	0.998323	0.0490119	scMINER	0.997461	0.0368688	scMINER	0.998338	0.104798	scMINER	0.998764	0.0797803	scMINER		0.997365	0.999205	scMINER	0.997717	0.997438	scMINER	0.997439	0.99808	scMINER	0.998103	0.999025	scMINER	0.998292	0.999421	scMINER		Nfib	Teff-like	3.48377	1.7113	0.971222	1.43755		Rel	scMINER	0.54	Nr4a1	scMINER	0.674819	Runx1	scMINER	0.447455	Nfyb	scMINER
0.997514	0.0441365	scMINER	0.998323	0.0490127	scMINER	0.997461	0.0368695	scMINER	0.998338	0.1048	scMINER	0.998764	0.0797813	scMINER		0.997347	0.999205	scMINER	0.9977	0.997438	scMINER	0.997421	0.99808	scMINER	0.998089	0.999025	scMINER	0.998281	0.999421	scMINER		Nfic	Teff-like	2.91784	1.06561	1.13975	1.16619		Relb	scMINER	0.54491	Nr4a2	scMINER	0.502271	Runx2	scMINER	0.548964	Nfyc	scMINER
0.997514	0.0441373	scMINER	0.997987	0.048997	scMINER	0.997461	0.0368702	scMINER	0.998338	0.104801	scMINER	0.998764	0.0797823	scMINER		0.997329	0.999205	scMINER	0.997684	0.997438	scMINER	0.997404	0.99808	scMINER	0.998076	0.999025	scMINER	0.998269	0.999421	scMINER		Nfil3	Teff-like	1.60875	0.519963	0.72993	0.66478		Rfx1	scMINER	0.473958	Nr6a1	scMINER	0.678788	Runx3	scMINER	0.515677	Nr1d1	scMINER
0.997514	0.0441381	scMINER	0.997987	0.0489978	scMINER	0.997461	0.0368709	scMINER	0.998338	0.104803	scMINER	0.998764	0.0797833	scMINER		0.997311	0.999205	scMINER	0.997668	0.997438	scMINER	0.997386	0.99808	scMINER	0.998063	0.999025	scMINER	0.998257	0.999421	scMINER		Nfix	Teff-like	0.371064	1.10259	0.567305	1.15579		Rfx3	scMINER	0.481503	Nrf1	scMINER	0.548021	Rxra	scMINER	0.591398	Nr1d2	scMINER
0.997514	0.0441389	scMINER	0.997987	0.0489986	scMINER	0.997461	0.0368716	scMINER	0.998338	0.104804	scMINER	0.998764	0.0797843	scMINER		0.997293	0.999205	scMINER	0.997652	0.997438	scMINER	0.997368	0.99808	scMINER	0.998049	0.999025	scMINER	0.998245	0.999421	scMINER		Nfkb1	Teff-like	0.527288	1.00911	1.12419	1.32347		Rfx4	scMINER	0.519737	Osr1	scMINER	0.576023	Smad4	scMINER	0.546309	Nr1i3	scMINER
0.997514	0.0441398	scMINER	0.997987	0.0489994	scMINER	0.997461	0.0368722	scMINER	0.998338	0.104805	scMINER	0.998764	0.0797853	scMINER		0.997275	0.999205	scMINER	0.997636	0.997438	scMINER	0.997351	0.99808	scMINER	0.998036	0.999025	scMINER	0.998234	0.999421	scMINER		Nfkb2	Teff-like	1.11924	1.50409	1.47239	1.82156		Rfx5	scMINER	0.697495	Osr2	scMINER	0.448848	Snai1	scMINER	0.542593	Nr2c1	scMINER
0.997514	0.0441406	scMINER	0.997987	0.0490002	scMINER	0.997461	0.0368729	scMINER	0.998338	0.104807	scMINER	0.998764	0.0797862	scMINER		0.997257	0.999205	scMINER	0.997636	0.997117	scMINER	0.997333	0.99808	scMINER	0.998022	0.999025	scMINER	0.998234	0.999276	scMINER		Nfya	Teff-like	1.02342	1.27479	1.23275	1.36422		Rfx7	scMINER	0.481203	Pax9	scMINER	0.604938	Snai3	scMINER	0.450794	Nr2c2	scMINER
0.997514	0.0441414	scMINER	0.997987	0.049001	scMINER	0.997461	0.0368736	scMINER	0.998338	0.104808	scMINER	0.998764	0.0797872	scMINER		0.997257	0.998807	scMINER	0.99762	0.997117	scMINER	0.997315	0.99808	scMINER	0.998009	0.999025	scMINER	0.998222	0.999276	scMINER		Nfyb	Teff-like	1.82196	1.43208	1.46109	1.48901		Rora	scMINER	0.578765	Pbx2	scMINER	0.608571	Sox11	scMINER	0.528455	Nr2f6	scMINER
0.997514	0.0441422	scMINER	0.997987	0.0490018	scMINER	0.997461	0.0368743	scMINER	0.99821	0.104796	scMINER	0.998764	0.0797882	scMINER		0.997239	0.998807	scMINER	0.997603	0.997117	scMINER	0.997298	0.99808	scMINER	0.997995	0.999025	scMINER	0.99821	0.999276	scMINER		Nfyc	Teff-like	1.17695	1.14462	1.19971	1.26498		Rorb	scMINER	0.0948276	Pbx3	scMINER	0.440789	Sox4	scMINER	0.461446	Nr3c1	scMINER
0.997514	0.044143	scMINER	0.997987	0.0490027	scMINER	0.997461	0.036875	scMINER	0.99821	0.104798	scMINER	0.998764	0.0797892	scMINER		0.997221	0.998807	scMINER	0.997587	0.997117	scMINER	0.99728	0.99808	scMINER	0.997982	0.999025	scMINER	0.998198	0.999276	scMINER		Nr1d1	Teff-like	0.590399	1.41318	0.76516	1.35554		Rreb1	scMINER	0.576594	Pknox1	scMINER	0.507965	Sp1	scMINER	0.549194	Nr3c2	scMINER
0.997514	0.0441438	scMINER	0.997987	0.0490035	scMINER	0.997461	0.0368757	scMINER	0.99821	0.104799	scMINER	0.998764	0.0797902	scMINER		0.997204	0.998807	scMINER	0.997571	0.997117	scMINER	0.997262	0.99808	scMINER	0.997968	0.999025	scMINER	0.998187	0.999276	scMINER		Nr1d2	Teff-like	0.78027	0.980061	1.27291	1.33009		Runx1	scMINER	0.52695	Plag1	scMINER	0.658953	Sp2	scMINER	0.546884	Nr4a1	scMINER
0.997514	0.0441446	scMINER	0.997987	0.0490043	scMINER	0.997461	0.0368764	scMINER	0.998083	0.104787	scMINER	0.998764	0.0797912	scMINER		0.997186	0.998807	scMINER	0.997555	0.997117	scMINER	0.997245	0.99808	scMINER	0.997955	0.999025	scMINER	0.998175	0.999276	scMINER		Nr2c1	Teff-like	0.672025	1.46142	0.944439	1.53453		Runx2	scMINER	0.593597	Plagl1	scMINER	0.517274	Sp3	scMINER	0.531868	Nr4a2	scMINER
0.997514	0.0441454	scMINER	0.997987	0.0490051	scMINER	0.997461	0.0368771	scMINER	0.998083	0.104788	scMINER	0.998764	0.0797922	scMINER		0.997168	0.998807	scMINER	0.997539	0.997117	scMINER	0.997227	0.99808	scMINER	0.997942	0.999025	scMINER	0.998175	0.999132	scMINER		Nr2c2	Teff-like	1.26244	1.04844	0.840842	1.14696		Runx3	scMINER	0.409127	Pou2f2	scMINER	0.617274	Sp4	scMINER	0.489899	Nr6a1	scMINER
0.997514	0.0441462	scMINER	0.997987	0.0490059	scMINER	0.997461	0.0368778	scMINER	0.998083	0.10479	scMINER	0.99861	0.0797808	scMINER		0.99715	0.998807	scMINER	0.997522	0.997117	scMINER	0.997209	0.99808	scMINER	0.997928	0.999025	scMINER	0.998163	0.999132	scMINER		Nr2f6	Teff-like	2.09063	1.00134	0.418743	1.11727		Rxra	scMINER	0.559593	Pou3f1	scMINER	0.323529	Sp9	scMINER	0.580688	Nrf1	scMINER
0.997514	0.044147	scMINER	0.997987	0.0490067	scMINER	0.997461	0.0368785	scMINER	0.998083	0.104791	scMINER	0.99861	0.0797818	scMINER		0.997132	0.998807	scMINER	0.997506	0.997117	scMINER	0.997192	0.99808	scMINER	0.997915	0.999025	scMINER	0.998151	0.999132	scMINER		Nr3c1	Teff-like	1.19782	1.07634	1.20152	0.880679		Rxrb	scMINER	0.42375	Pou3f2	scMINER	0.226519	Spic	scMINER	0.573995	Pbx2	scMINER
0.997514	0.0441478	scMINER	0.997987	0.0490075	scMINER	0.997461	0.0368792	scMINER	0.998083	0.104793	scMINER	0.99861	0.0797828	scMINER		0.997114	0.998807	scMINER	0.99749	0.997117	scMINER	0.997174	0.99808	scMINER	0.997901	0.999025	scMINER	0.998139	0.999132	scMINER		Nr3c2	Teff-like	0.517444	0.881524	0.657035	1.1417		Smad4	scMINER	0.262353	Pou3f3	scMINER	0.545455	Srebf1	scMINER	0.443114	Pbx3	scMINER
0.997514	0.0441487	scMINER	0.997987	0.0490083	scMINER	0.997461	0.0368799	scMINER	0.998083	0.104794	scMINER	0.99861	0.0797838	scMINER		0.997096	0.998807	scMINER	0.997474	0.997117	scMINER	0.997156	0.99808	scMINER	0.997888	0.999025	scMINER	0.998128	0.999132	scMINER		Nr4a1	Teff-like	2.03734	1.07045	1.06908	1.20715		Snai1	scMINER	0.530435	Pou5f1	scMINER	0.603896	Srebf2	scMINER	0.452255	Pknox1	scMINER
0.997514	0.0441495	scMINER	0.997987	0.0490091	scMINER	0.997461	0.0368806	scMINER	0.998083	0.104796	scMINER	0.99861	0.0797847	scMINER		0.997078	0.998807	scMINER	0.997458	0.997117	scMINER	0.997139	0.99808	scMINER	0.997874	0.999025	scMINER	0.998116	0.999132	scMINER		Nr4a2	Teff-like	1.84332	0.896462	1.09381	0.975128		Snai3	scMINER	0.468531	Pou6f1	scMINER	0.450331	Stat1	scMINER	0.631076	Plag1	scMINER
0.997514	0.0441503	scMINER	0.997987	0.0490099	scMINER	0.997461	0.0368812	scMINER	0.998083	0.104797	scMINER	0.99861	0.0797857	scMINER		0.99706	0.998807	scMINER	0.997441	0.997117	scMINER	0.997121	0.99808	scMINER	0.997861	0.999025	scMINER	0.998104	0.999132	scMINER		Nr6a1	Teff-like	1.23432	0.933437	1.78608	0.985193		Sox1	scMINER	0.584302	Ppard	scMINER	0.510671	Stat2	scMINER	0.719321	Plagl1	scMINER
0.997514	0.0441511	scMINER	0.997652	0.0489943	scMINER	0.997461	0.0368819	scMINER	0.998083	0.104798	scMINER	0.99861	0.0797867	scMINER		0.997042	0.998807	scMINER	0.997425	0.997117	scMINER	0.997103	0.99808	scMINER	0.997847	0.999025	scMINER	0.998092	0.999132	scMINER		Nrf1	Teff-like	1.89648	1.15239	1.28201	1.12511		Sox4	scMINER	0.557292	Prdm1	scMINER	0.56787	Stat3	scMINER	0.425835	Plagl2	scMINER
0.997514	0.0441519	scMINER	0.997652	0.0489951	scMINER	0.997461	0.0368826	scMINER	0.998083	0.1048	scMINER	0.99861	0.0797877	scMINER		0.997024	0.998807	scMINER	0.997409	0.997117	scMINER	0.997086	0.99808	scMINER	0.997834	0.999025	scMINER	0.998081	0.999132	scMINER		Onecut3	Teff-like	3.34318	0.999	1.03328	1.43659		Sox5	scMINER	0.0621469	Prdm15	scMINER	0.670732	Stat4	scMINER	0.526009	Pou2f1	scMINER
0.997514	0.0441527	scMINER	0.997652	0.0489959	scMINER	0.997461	0.0368833	scMINER	0.998083	0.104801	scMINER	0.99861	0.0797887	scMINER		0.997006	0.998807	scMINER	0.997409	0.996797	scMINER	0.997068	0.99808	scMINER	0.99782	0.999025	scMINER	0.998069	0.999132	scMINER		Osr1	Teff-like	0.322733	1.15774	1.02943	1.3351		Sox8	scMINER	0.675105	Prdm4	scMINER	0.359788	Stat5b	scMINER	0.467991	Pou2f2	scMINER
0.997514	0.0441535	scMINER	0.997652	0.0489967	scMINER	0.997461	0.036884	scMINER	0.998083	0.104803	scMINER	0.99861	0.0797897	scMINER		0.996988	0.998807	scMINER	0.997393	0.996797	scMINER	0.99705	0.99808	scMINER	0.997807	0.999025	scMINER	0.998057	0.999132	scMINER		Osr2	Teff-like	1.65015	1.52051	1.73228	1.829		Sp1	scMINER	0.433233	Rara	scMINER	0.671687	Tbx21	scMINER	0.799134	Pou4f1	scMINER
0.997514	0.0441543	scMINER	0.997652	0.0489975	scMINER	0.997461	0.0368847	scMINER	0.998083	0.104804	scMINER	0.99861	0.0797906	scMINER		0.996971	0.998807	scMINER	0.997377	0.996797	scMINER	0.997033	0.99808	scMINER	0.997794	0.999025	scMINER	0.998045	0.999132	scMINER		Ovol2	Teff-like	9.74877	0.289741	0.207674	0.305027		Sp2	scMINER	0.530263	Rarg	scMINER	0.609568	Tbx3	scMINER	0.842004	Pou5f1	scMINER
0.997514	0.0441551	scMINER	0.997652	0.0489983	scMINER	0.997461	0.0368854	scMINER	0.998083	0.104805	scMINER	0.99861	0.0797916	scMINER		0.996953	0.998807	scMINER	0.99736	0.996797	scMINER	0.997015	0.99808	scMINER	0.99778	0.999025	scMINER	0.998033	0.999132	scMINER		Pbx1	Teff-like	0.699616	1.38537	1.96469	1.37526		Sp3	scMINER	0.502459	Rbpj	scMINER	0.619632	Tbx6	scMINER	0.469863	Pou6f1	scMINER
0.997514	0.0441559	scMINER	0.997652	0.0489991	scMINER	0.997461	0.0368861	scMINER	0.998083	0.104807	scMINER	0.99861	0.0797926	scMINER		0.996935	0.998807	scMINER	0.997344	0.996797	scMINER	0.996997	0.99808	scMINER	0.997767	0.999025	scMINER	0.998022	0.999132	scMINER		Pbx2	Teff-like	0.284065	1.02001	0.495953	1.12246		Sp4	scMINER	0.420347	Rel	scMINER	0.647887	Tcf12	scMINER	0.430854	Ppard	scMINER
0.997514	0.0441567	scMINER	0.997652	0.0489999	scMINER	0.997461	0.0368868	scMINER	0.998083	0.104808	scMINER	0.99861	0.0797936	scMINER		0.996917	0.998807	scMINER	0.997328	0.996797	scMINER	0.99698	0.99808	scMINER	0.997753	0.999025	scMINER	0.99801	0.999132	scMINER		Pbx3	Teff-like	2.07927	1.07491	0.655226	1.0891		Sp9	scMINER	0.409842	Rela	scMINER	0.631679	Tcf3	scMINER	0.442512	Pparg	scMINER
0.997514	0.0441576	scMINER	0.997652	0.0490007	scMINER	0.997461	0.0368875	scMINER	0.998083	0.10481	scMINER	0.99861	0.0797946	scMINER		0.996899	0.998807	scMINER	0.997312	0.996797	scMINER	0.996962	0.99808	scMINER	0.99774	0.999025	scMINER	0.997998	0.999132	scMINER		Pitx1	Teff-like	1.70004	1.96002	0.605854	2.48871		Spi1	scMINER	0.641389	Rest	scMINER	0.582966	Tcf4	scMINER	0.378453	Prdm1	scMINER
0.997514	0.0441584	scMINER	0.997652	0.0490015	scMINER	0.997461	0.0368882	scMINER	0.998083	0.104811	scMINER	0.99861	0.0797956	scMINER		0.996881	0.998807	scMINER	0.997296	0.996797	scMINER	0.996944	0.99808	scMINER	0.997726	0.999025	scMINER	0.997986	0.999132	scMINER		Pknox1	Teff-like	1.443	1.0758	0.801096	1.16884		Spic	scMINER	0.641975	Rfx1	scMINER	0.354184	Tcf7	scMINER	0.770701	Prdm15	scMINER
0.997514	0.0441592	scMINER	0.997652	0.0490023	scMINER	0.997461	0.0368889	scMINER	0.998083	0.104812	scMINER	0.99861	0.0797966	scMINER		0.996863	0.998807	scMINER	0.997279	0.996797	scMINER	0.996927	0.99808	scMINER	0.997713	0.999025	scMINER	0.997975	0.999132	scMINER		Plag1	Teff-like	1.49967	1.29872	3.95276	1.36764		Srebf1	scMINER	0.371506	Rfx2	scMINER	0.727273	Tcf7l1	scMINER	0.550439	Prdm4	scMINER
0.997514	0.04416	scMINER	0.997652	0.0490031	scMINER	0.997461	0.0368896	scMINER	0.998083	0.104814	scMINER	0.99861	0.0797975	scMINER		0.996845	0.998807	scMINER	0.997263	0.996797	scMINER	0.996909	0.99808	scMINER	0.997699	0.999025	scMINER	0.997963	0.999132	scMINER		Plagl2	Teff-like	0.317113	1.17912	0.773329	1.47162		Srebf2	scMINER	0.440116	Rfx3	scMINER	0.52904	Tcf7l2	scMINER	0.53493	Rara	scMINER
0.997514	0.0441608	scMINER	0.997652	0.0490039	scMINER	0.997461	0.0368902	scMINER	0.998083	0.104815	scMINER	0.99861	0.0797985	scMINER		0.996845	0.99841	scMINER	0.997247	0.996797	scMINER	0.996891	0.99808	scMINER	0.997686	0.999025	scMINER	0.997951	0.999132	scMINER		Pou2f2	Teff-like	1.80276	1.02662	0.950516	1.35611		Srf	scMINER	0.463087	Rfx5	scMINER	0.427215	Tfap2a	scMINER	0.4739	Rarg	scMINER
0.997514	0.0441616	scMINER	0.997652	0.0490047	scMINER	0.997461	0.0368909	scMINER	0.998083	0.104817	scMINER	0.99861	0.0797995	scMINER		0.996827	0.99841	scMINER	0.997231	0.996797	scMINER	0.996874	0.99808	scMINER	0.997672	0.999025	scMINER	0.997939	0.999132	scMINER		Pou3f1	Teff-like	1.91284	1.03096	1.42255	1.39583		Stat1	scMINER	0.489279	Rfx7	scMINER	0.536036	Tfap4	scMINER	0.669333	Rbpj	scMINER
0.997514	0.0441624	scMINER	0.997652	0.0490056	scMINER	0.997461	0.0368916	scMINER	0.998083	0.104818	scMINER	0.99861	0.0798005	scMINER		0.996809	0.99841	scMINER	0.997215	0.996797	scMINER	0.996856	0.99808	scMINER	0.997659	0.999025	scMINER	0.997927	0.999132	scMINER		Pou3f2	Teff-like	0.185335	0.785963	0.849327	0.946198		Stat2	scMINER	0.476337	Rora	scMINER	0.465608	Tfdp1	scMINER	0.45493	Rel	scMINER
0.997514	0.0441632	scMINER	0.997652	0.0490064	scMINER	0.997461	0.0368923	scMINER	0.998083	0.104819	scMINER	0.998455	0.0797891	scMINER		0.996791	0.99841	scMINER	0.997198	0.996797	scMINER	0.996856	0.9976	scMINER	0.997646	0.999025	scMINER	0.997916	0.999132	scMINER		Pou3f3	Teff-like	2.40374	1.2427	0.811293	1.5659		Stat3	scMINER	0.481583	Rorb	scMINER	0.440252	Tfe3	scMINER	0.57375	Rela	scMINER
0.997514	0.044164	scMINER	0.997652	0.0490072	scMINER	0.997461	0.036893	scMINER	0.998083	0.104821	scMINER	0.998455	0.0797901	scMINER		0.996773	0.99841	scMINER	0.997182	0.996797	scMINER	0.996838	0.9976	scMINER	0.997632	0.999025	scMINER	0.997904	0.999132	scMINER		Pou5f1	Teff-like	0.181461	1.03874	1.16208	1.21088		Stat4	scMINER	0.6856	Rreb1	scMINER	0.501783	Tfeb	scMINER	0.794964	Relb	scMINER
0.997514	0.0441648	scMINER	0.997652	0.049008	scMINER	0.997461	0.0368937	scMINER	0.998083	0.104822	scMINER	0.998455	0.0797911	scMINER		0.996755	0.99841	scMINER	0.997166	0.996797	scMINER	0.996821	0.9976	scMINER	0.997619	0.999025	scMINER	0.997892	0.999132	scMINER		Ppard	Teff-like	0.498166	0.195001	0.0702264	0.246976		Stat5a	scMINER	0.391195	Runx1	scMINER	0.448622	Thap1	scMINER	0.382378	Rest	scMINER
0.997514	0.0441657	scMINER	0.997652	0.0490088	scMINER	0.997461	0.0368944	scMINER	0.997955	0.10481	scMINER	0.998455	0.0797921	scMINER		0.996737	0.99841	scMINER	0.99715	0.996797	scMINER	0.996803	0.9976	scMINER	0.997605	0.999025	scMINER	0.99788	0.999132	scMINER		Prdm1	Teff-like	1.37666	0.956301	0.706674	1.16579		Stat5b	scMINER	0.413497	Runx2	scMINER	0.467696	Thap11	scMINER	0.464223	Rfx1	scMINER
0.997514	0.0441665	scMINER	0.997652	0.0490096	scMINER	0.997461	0.0368951	scMINER	0.997955	0.104812	scMINER	0.998455	0.0797931	scMINER		0.99672	0.99841	scMINER	0.997134	0.996797	scMINER	0.996785	0.9976	scMINER	0.997592	0.999025	scMINER	0.997869	0.999132	scMINER		Prdm15	Teff-like	0.464238	1.17182	0.673849	1.23493		Stat6	scMINER	0.585787	Runx3	scMINER	0.495238	Thrb	scMINER	0.334641	Rfx2	scMINER
0.997514	0.0441673	scMINER	0.997652	0.0490104	scMINER	0.997461	0.0368958	scMINER	0.997955	0.104813	scMINER	0.998455	0.0797941	scMINER		0.996702	0.99841	scMINER	0.997118	0.996797	scMINER	0.996768	0.9976	scMINER	0.997578	0.999025	scMINER	0.997857	0.999132	scMINER		Prdm4	Teff-like	4.21274	0.901966	0.631646	1.05886		Tbp	scMINER	0.135897	Rxrb	scMINER	0.729981	Twist2	scMINER	0.706499	Rfx3	scMINER
0.997514	0.0441681	scMINER	0.997652	0.0490112	scMINER	0.997461	0.0368965	scMINER	0.997955	0.104814	scMINER	0.998455	0.079795	scMINER		0.996684	0.99841	scMINER	0.997101	0.996797	scMINER	0.99675	0.9976	scMINER	0.997565	0.999025	scMINER	0.997845	0.999132	scMINER		Rara	Teff-like	0.480106	0.928022	0.862459	1.00672		Tbx1	scMINER	0.691385	Smad4	scMINER	0.5	Usf1	scMINER	0.448536	Rfx5	scMINER
0.997514	0.0441689	scMINER	0.997652	0.049012	scMINER	0.997461	0.0368972	scMINER	0.997955	0.104816	scMINER	0.998455	0.079796	scMINER		0.996666	0.99841	scMINER	0.997085	0.996797	scMINER	0.996732	0.9976	scMINER	0.997551	0.999025	scMINER	0.997833	0.999132	scMINER		Rarg	Teff-like	0.813873	1.1204	0.752362	1.21932		Tbx21	scMINER	0.53881	Snai1	scMINER	0.487685	Usf2	scMINER	0.567232	Rora	scMINER
0.997514	0.0441697	scMINER	0.997652	0.0490128	scMINER	0.997461	0.0368979	scMINER	0.997955	0.104817	scMINER	0.998301	0.0797847	scMINER		0.996648	0.99841	scMINER	0.997069	0.996797	scMINER	0.996715	0.9976	scMINER	0.997538	0.999025	scMINER	0.997821	0.999132	scMINER		Rbpj	Teff-like	1.20913	1.1916	1.99526	1.3478		Tbx3	scMINER	0.484637	Snai3	scMINER	0.655782	Vezf1	scMINER	0.758333	Rorb	scMINER
0.997514	0.0441705	scMINER	0.997652	0.0490136	scMINER	0.997461	0.0368986	scMINER	0.997955	0.104819	scMINER	0.998301	0.0797857	scMINER		0.99663	0.99841	scMINER	0.997053	0.996797	scMINER	0.996697	0.9976	scMINER	0.997524	0.999025	scMINER	0.99781	0.999132	scMINER		Rel	Teff-like	1.54199	1.18179	1.52166	1.28772		Tbx6	scMINER	0.657143	Sox1	scMINER	0.282051	Xbp1	scMINER	0.564767	Rorc	scMINER
0.997514	0.0441713	scMINER	0.997652	0.0490144	scMINER	0.997461	0.0368993	scMINER	0.997955	0.10482	scMINER	0.998301	0.0797866	scMINER		0.996612	0.99841	scMINER	0.997037	0.996797	scMINER	0.996679	0.9976	scMINER	0.997511	0.999025	scMINER	0.997798	0.999132	scMINER		Rela	Teff-like	0.894126	0.927896	0.758562	1.13298		Tcf12	scMINER	0.456305	Sox11	scMINER	0.290909	Zbtb14	scMINER	0.430006	Rreb1	scMINER
0.997514	0.0441721	scMINER	0.997652	0.0490152	scMINER	0.996953	0.0368812	scMINER	0.997955	0.104821	scMINER	0.998301	0.0797876	scMINER		0.996594	0.99841	scMINER	0.99702	0.996797	scMINER	0.996662	0.9976	scMINER	0.997498	0.999025	scMINER	0.997786	0.999132	scMINER		Relb	Teff-like	0.499728	1.02065	0.787398	1.39791		Tcf3	scMINER	0.5	Sox4	scMINER	0.412752	Zbtb26	scMINER	0.637363	Runx1	scMINER
0.997514	0.0441729	scMINER	0.997652	0.0490161	scMINER	0.996953	0.0368819	scMINER	0.997955	0.104823	scMINER	0.998301	0.0797886	scMINER		0.996576	0.99841	scMINER	0.997004	0.996797	scMINER	0.996644	0.9976	scMINER	0.997484	0.999025	scMINER	0.997774	0.999132	scMINER		Rest	Teff-like	0.218702	1.17367	1.60415	1.23991		Tcf4	scMINER	0.488024	Sox5	scMINER	0.547619	Zbtb6	scMINER	0.347826	Runx2	scMINER
0.997514	0.0441738	scMINER	0.997652	0.0490169	scMINER	0.996953	0.0368826	scMINER	0.997955	0.104824	scMINER	0.998301	0.0797896	scMINER		0.996558	0.99841	scMINER	0.996988	0.996797	scMINER	0.996626	0.9976	scMINER	0.997471	0.999025	scMINER	0.997763	0.999132	scMINER		Rfx1	Teff-like	0.655962	1.03405	0.675947	1.25727		Tcf7	scMINER	0.860606	Sox6	scMINER	0.273958	Zbtb7a	scMINER	0.535124	Runx3	scMINER
0.997514	0.0441746	scMINER	0.997652	0.0490177	scMINER	0.996953	0.0368832	scMINER	0.997955	0.104826	scMINER	0.998301	0.0797906	scMINER		0.99654	0.99841	scMINER	0.996972	0.996797	scMINER	0.996609	0.9976	scMINER	0.997457	0.999025	scMINER	0.997751	0.999132	scMINER		Rfx2	Teff-like	1.81729	1.01859	0.565301	1.16657		Tcf7l1	scMINER	0.273885	Sox8	scMINER	0.322222	Zfx	scMINER	0.532072	Rxra	scMINER
0.997514	0.0441754	scMINER	0.997652	0.0490185	scMINER	0.996953	0.0368839	scMINER	0.997955	0.104827	scMINER	0.998301	0.0797916	scMINER		0.996522	0.99841	scMINER	0.996956	0.996797	scMINER	0.996591	0.9976	scMINER	0.997444	0.999025	scMINER	0.997739	0.999132	scMINER		Rfx3	Teff-like	1.17666	0.952906	0.675709	1.06073		Tcf7l2	scMINER	0.448124	Sp1	scMINER	0.473132	Zkscan5	scMINER	0.512062	Rxrb	scMINER
0.997514	0.0441762	scMINER	0.997652	0.0490193	scMINER	0.996953	0.0368846	scMINER	0.997955	0.104829	scMINER	0.998301	0.0797926	scMINER		0.996504	0.99841	scMINER	0.996939	0.996797	scMINER	0.996573	0.9976	scMINER	0.997444	0.998904	scMINER	0.997727	0.999132	scMINER		Rfx4	Teff-like	0.28981	0.949018	3.78267	0.991899		Tfap2a	scMINER	0.608602	Sp2	scMINER	0.537326	Ar	GENIE3	0.205714	Smad3	scMINER
0.9971	0.0441587	scMINER	0.997652	0.0490201	scMINER	0.996953	0.0368853	scMINER	0.997955	0.10483	scMINER	0.998301	0.0797935	scMINER		0.996487	0.99841	scMINER	0.996923	0.996797	scMINER	0.996556	0.9976	scMINER	0.99743	0.998904	scMINER	0.997715	0.999132	scMINER		Rfx5	Teff-like	2.912	1.04183	0.382928	1.27611		Tfap4	scMINER	0.556953	Sp3	scMINER	0.509239	Arid3a	GENIE3	0.124214	Smad4	scMINER
0.9971	0.0441595	scMINER	0.997652	0.0490209	scMINER	0.996953	0.036886	scMINER	0.997955	0.104831	scMINER	0.998301	0.0797945	scMINER		0.996487	0.998012	scMINER	0.996907	0.996797	scMINER	0.996538	0.9976	scMINER	0.997417	0.998904	scMINER	0.997704	0.999132	scMINER		Rfx7	Teff-like	3.16018	1.35036	0.725682	1.37162		Tfdp1	scMINER	0.502353	Sp4	scMINER	0.53165	Arid3b	GENIE3	0.5	Smad5	scMINER
0.9971	0.0441603	scMINER	0.997652	0.0490217	scMINER	0.996953	0.0368867	scMINER	0.997955	0.104833	scMINER	0.998301	0.0797955	scMINER		0.996469	0.998012	scMINER	0.996891	0.996797	scMINER	0.996538	0.99712	scMINER	0.997403	0.998904	scMINER	0.997692	0.999132	scMINER		Rora	Teff-like	5.41079	0.985606	0.888247	1.26954		Tfe3	scMINER	0.604869	Sp9	scMINER	0.591346	Arnt	GENIE3	0.444444	Snai3	scMINER
0.9971	0.0441611	scMINER	0.997652	0.0490225	scMINER	0.996953	0.0368874	scMINER	0.997955	0.104834	scMINER	0.998301	0.0797965	scMINER		0.996451	0.998012	scMINER	0.996875	0.996797	scMINER	0.99652	0.99712	scMINER	0.997403	0.998782	scMINER	0.99768	0.999132	scMINER		Rorb	Teff-like	0.458335	1.52235	1.47963	1.7298		Tfeb	scMINER	0.561143	Spic	scMINER	0.457849	Arntl	GENIE3	0.615152	Sox12	scMINER
0.9971	0.0441619	scMINER	0.997652	0.0490233	scMINER	0.996953	0.0368881	scMINER	0.997955	0.104836	scMINER	0.998301	0.0797975	scMINER		0.996433	0.998012	scMINER	0.996858	0.996797	scMINER	0.996503	0.99712	scMINER	0.99739	0.998782	scMINER	0.997668	0.999132	scMINER		Rreb1	Teff-like	0.735761	1.05788	0.848703	1.2387		Tgif2	scMINER	0.670659	Srebf1	scMINER	0.248512	Atf1	GENIE3	0.861765	Sox4	scMINER
0.9971	0.0441627	scMINER	0.997652	0.0490241	scMINER	0.996953	0.0368888	scMINER	0.997955	0.104837	scMINER	0.998301	0.0797985	scMINER		0.996415	0.998012	scMINER	0.996842	0.996797	scMINER	0.996485	0.99712	scMINER	0.997376	0.998782	scMINER	0.997657	0.999132	scMINER		Runx1	Teff-like	0.959784	0.92022	0.832936	1.09576		Thap1	scMINER	0.470588	Srebf2	scMINER	0.378336	Atf2	GENIE3	0.489583	Sp1	scMINER
0.996686	0.0441452	scMINER	0.997652	0.0490249	scMINER	0.996953	0.0368895	scMINER	0.997955	0.104838	scMINER	0.998301	0.0797995	scMINER		0.996397	0.998012	scMINER	0.996826	0.996797	scMINER	0.996467	0.99712	scMINER	0.997363	0.998782	scMINER	0.997645	0.999132	scMINER		Runx2	Teff-like	3.14361	0.996656	0.967009	1.0958		Thap11	scMINER	0.654008	Stat1	scMINER	0.592128	Atf3	GENIE3	0.485057	Sp2	scMINER
0.996686	0.044146	scMINER	0.997652	0.0490257	scMINER	0.996953	0.0368902	scMINER	0.997955	0.10484	scMINER	0.998301	0.0798004	scMINER		0.996379	0.998012	scMINER	0.99681	0.996797	scMINER	0.99645	0.99712	scMINER	0.99735	0.998782	scMINER	0.997633	0.999132	scMINER		Runx3	Teff-like	1.17067	0.875163	1.00743	1.13431		Thrb	scMINER	0.225053	Stat2	scMINER	0.551876	Atf4	GENIE3	0.555124	Sp3	scMINER
0.996686	0.0441468	scMINER	0.997652	0.0490266	scMINER	0.996953	0.0368909	scMINER	0.997955	0.104841	scMINER	0.998301	0.0798014	scMINER		0.996361	0.998012	scMINER	0.996794	0.996797	scMINER	0.996432	0.99712	scMINER	0.997336	0.998782	scMINER	0.997621	0.999132	scMINER		Rxra	Teff-like	1.23997	1.01443	0.951062	0.999253		Twist2	scMINER	0.692529	Stat3	scMINER	0.495607	Atf7	GENIE3	0.585635	Sp4	scMINER
0.996686	0.0441476	scMINER	0.997652	0.0490274	scMINER	0.996953	0.0368916	scMINER	0.997955	0.104843	scMINER	0.998146	0.0797901	scMINER		0.996343	0.998012	scMINER	0.996777	0.996797	scMINER	0.996414	0.99712	scMINER	0.997323	0.998782	scMINER	0.997609	0.999132	scMINER		Rxrb	Teff-like	0.797139	0.977047	1.8687	1.13841		Usf1	scMINER	0.56213	Stat4	scMINER	0.523389	Bach1	GENIE3	0.620112	Sp9	scMINER
0.996686	0.0441484	scMINER	0.997652	0.0490282	scMINER	0.996953	0.0368923	scMINER	0.997955	0.104844	scMINER	0.998146	0.079791	scMINER		0.996325	0.998012	scMINER	0.996761	0.996797	scMINER	0.996397	0.99712	scMINER	0.997309	0.998782	scMINER	0.997598	0.999132	scMINER		Smad3	Teff-like	0.7512	0.976167	0.937596	1.25312		Usf2	scMINER	0.615859	Stat5a	scMINER	0.489035	Bach2	GENIE3	0.755952	Srebf1	scMINER
0.996686	0.0441492	scMINER	0.997652	0.049029	scMINER	0.996953	0.0368929	scMINER	0.997955	0.104845	scMINER	0.998146	0.079792	scMINER		0.996307	0.998012	scMINER	0.996745	0.996797	scMINER	0.996379	0.99712	scMINER	0.997296	0.998782	scMINER	0.997586	0.999132	scMINER		Smad4	Teff-like	0.87924	0.890859	0.875186	0.973452		Vezf1	scMINER	0.541111	Stat5b	scMINER	0.441489	Batf	GENIE3	0.696477	Srebf2	scMINER
0.996686	0.04415	scMINER	0.997652	0.0490298	scMINER	0.996953	0.0368936	scMINER	0.997955	0.104847	scMINER	0.998146	0.079793	scMINER		0.996289	0.998012	scMINER	0.996729	0.996797	scMINER	0.996361	0.99712	scMINER	0.997282	0.998782	scMINER	0.997574	0.999132	scMINER		Smad5	Teff-like	1.946	0.816319	0.679329	0.951206		Xbp1	scMINER	0.701604	Stat6	scMINER	0.596567	Batf3	GENIE3	0.233333	Stat1	scMINER
0.996686	0.0441508	scMINER	0.997652	0.0490306	scMINER	0.996953	0.0368943	scMINER	0.997955	0.104848	scMINER	0.998146	0.079794	scMINER		0.996271	0.998012	scMINER	0.996713	0.996797	scMINER	0.996344	0.99712	scMINER	0.997282	0.99866	scMINER	0.997562	0.999132	scMINER		Snai1	Teff-like	1.12945	1.13045	1.38364	1.29528		Yy1	scMINER	0.285865	Tbx1	scMINER	0.383439	Bhlhe40	GENIE3	0.607887	Stat2	scMINER
0.996686	0.0441516	scMINER	0.997652	0.0490314	scMINER	0.996953	0.036895	scMINER	0.997955	0.10485	scMINER	0.998146	0.079795	scMINER		0.996253	0.998012	scMINER	0.996696	0.996797	scMINER	0.996326	0.99712	scMINER	0.997269	0.99866	scMINER	0.997551	0.999132	scMINER		Snai3	Teff-like	1.64122	0.908868	1.11202	1.03051		Zbtb12	scMINER	0.630952	Tbx21	scMINER	0.560022	Bhlhe41	GENIE3	0.158708	Stat3	scMINER
0.996686	0.0441525	scMINER	0.997652	0.0490322	scMINER	0.996953	0.0368957	scMINER	0.997955	0.104851	scMINER	0.998146	0.079796	scMINER		0.996236	0.998012	scMINER	0.99668	0.996797	scMINER	0.996308	0.99712	scMINER	0.997255	0.99866	scMINER	0.997539	0.999132	scMINER		Sox1	Teff-like	1.23238	1.20088	1.1419	1.41518		Zbtb14	scMINER	0.520982	Tbx3	scMINER	0.541429	Cebpa	GENIE3	0.515625	Stat4	scMINER
0.996686	0.0441533	scMINER	0.997652	0.049033	scMINER	0.996953	0.0368964	scMINER	0.997955	0.104852	scMINER	0.998146	0.079797	scMINER		0.996218	0.998012	scMINER	0.996664	0.996797	scMINER	0.996291	0.99712	scMINER	0.997242	0.99866	scMINER	0.997539	0.998987	scMINER		Sox11	Teff-like	1.43327	1.0427	0.786386	1.30112		Zbtb18	scMINER	0.585366	Tbx6	scMINER	0.484756	Cebpb	GENIE3	0.576159	Stat5a	scMINER
0.996686	0.0441541	scMINER	0.997652	0.0490338	scMINER	0.996953	0.0368971	scMINER	0.997955	0.104854	scMINER	0.998146	0.0797979	scMINER		0.9962	0.998012	scMINER	0.996648	0.996797	scMINER	0.996273	0.99712	scMINER	0.997228	0.99866	scMINER	0.997527	0.998987	scMINER		Sox4	Teff-like	1.35454	1.35885	1.48818	1.60463		Zbtb33	scMINER	0.530612	Tcf12	scMINER	0.499388	Creb1	GENIE3	0.175	Stat5b	scMINER
0.996686	0.0441549	scMINER	0.997652	0.0490346	scMINER	0.996953	0.0368978	scMINER	0.997955	0.104855	scMINER	0.998146	0.0797989	scMINER		0.996182	0.998012	scMINER	0.996632	0.996797	scMINER	0.996255	0.99712	scMINER	0.997228	0.998538	scMINER	0.997515	0.998987	scMINER		Sox5	Teff-like	0.146802	1.16908	1.66818	1.21635		Zbtb6	scMINER	0.549145	Tcf3	scMINER	0.470814	Creb3l1	GENIE3	0.284431	Stat6	scMINER
0.996686	0.0441557	scMINER	0.997316	0.049019	scMINER	0.996953	0.0368985	scMINER	0.997955	0.104857	scMINER	0.998146	0.0797999	scMINER		0.996164	0.998012	scMINER	0.996615	0.996797	scMINER	0.996238	0.99712	scMINER	0.997215	0.998538	scMINER	0.997504	0.998987	scMINER		Sox8	Teff-like	2.95514	0.811838	0.640668	0.879996		Zbtb7a	scMINER	0.545541	Tcf4	scMINER	0.593939	Creb3l2	GENIE3	0.495885	Tbx21	scMINER
0.996686	0.0441565	scMINER	0.997316	0.0490198	scMINER	0.996953	0.0368992	scMINER	0.997955	0.104858	scMINER	0.998146	0.0798009	scMINER		0.996146	0.998012	scMINER	0.996599	0.996797	scMINER	0.99622	0.99712	scMINER	0.997202	0.998538	scMINER	0.997492	0.998987	scMINER		Sp1	Teff-like	1.03372	1.24643	1.20186	1.25126		Zbtb7b	scMINER	0.407576	Tcf7	scMINER	0.408102	Crem	GENIE3	0.178797	Tbx6	scMINER
0.996686	0.0441573	scMINER	0.997316	0.0490206	scMINER	0.996953	0.0368999	scMINER	0.997955	0.10486	scMINER	0.998146	0.0798019	scMINER		0.996128	0.998012	scMINER	0.996583	0.996797	scMINER	0.996202	0.99712	scMINER	0.997188	0.998538	scMINER	0.99748	0.998987	scMINER		Sp2	Teff-like	1.22181	1.12773	1.15041	1.19998		Zeb1	scMINER	0.759369	Tcf7l1	scMINER	0.370629	Ctcf	GENIE3	0.342378	Tcf12	scMINER
0.996686	0.0441581	scMINER	0.997316	0.0490214	scMINER	0.996953	0.0369006	scMINER	0.997955	0.104861	scMINER	0.998146	0.0798029	scMINER		0.99611	0.998012	scMINER	0.996567	0.996797	scMINER	0.996185	0.99712	scMINER	0.997175	0.998538	scMINER	0.997468	0.998987	scMINER		Sp3	Teff-like	1.00828	1.1168	1.07389	1.13777		Zfx	scMINER	0.621753	Tcf7l2	scMINER	0.536607	Ctcfl	GENIE3	0.421697	Tcf3	scMINER
0.996686	0.0441589	scMINER	0.997316	0.0490222	scMINER	0.996953	0.0369013	scMINER	0.997827	0.104849	scMINER	0.998146	0.0798039	scMINER		0.996092	0.998012	scMINER	0.996551	0.996797	scMINER	0.996167	0.99712	scMINER	0.997161	0.998538	scMINER	0.997456	0.998987	scMINER		Sp4	Teff-like	1.15083	1.17703	0.860003	1.20138		Zic3	scMINER	0.465686	Tef	scMINER	0.409465	Dmrta2	GENIE3	0.481707	Tcf4	scMINER
0.996686	0.0441598	scMINER	0.997316	0.049023	scMINER	0.996953	0.036902	scMINER	0.997827	0.10485	scMINER	0.998146	0.0798048	scMINER		0.996074	0.998012	scMINER	0.996535	0.996797	scMINER	0.996149	0.99712	scMINER	0.997161	0.998416	scMINER	0.997445	0.998987	scMINER		Sp9	Teff-like	0.770736	1.25944	1.39595	1.2036		Zkscan1	scMINER	0.531915	Tfap2a	scMINER	0.495513	E2f6	GENIE3	0.400132	Tcf7	scMINER
0.996686	0.0441606	scMINER	0.996981	0.0490073	scMINER	0.996953	0.0369027	scMINER	0.997827	0.104852	scMINER	0.998146	0.0798058	scMINER		0.996056	0.998012	scMINER	0.996518	0.996797	scMINER	0.996149	0.996639	scMINER	0.997161	0.998294	scMINER	0.997433	0.998987	scMINER		Spi1	Teff-like	1.46891	1.27895	0.80689	1.59482		Zkscan5	scMINER	0.473036	Tfap2b	scMINER	0.561979	E2f7	GENIE3	0.585987	Tcf7l1	scMINER
0.996686	0.0441614	scMINER	0.996981	0.0490081	scMINER	0.996953	0.0369034	scMINER	0.997827	0.104853	scMINER	0.998146	0.0798068	scMINER		0.996038	0.998012	scMINER	0.996502	0.996797	scMINER	0.996132	0.996639	scMINER	0.997148	0.998294	scMINER	0.997421	0.998987	scMINER		Spic	Teff-like	2.5642	1.45861	0.104838	1.60808		Zscan29	scMINER	0.283237	Tfap4	scMINER	0.537425	Ebf1	GENIE3	0.155882	Tead2	scMINER
0.996686	0.0441622	scMINER	0.996981	0.0490089	scMINER	0.996953	0.036904	scMINER	0.997827	0.104855	scMINER	0.998146	0.0798078	scMINER		0.99602	0.998012	scMINER	0.996486	0.996797	scMINER	0.996114	0.996639	scMINER	0.997134	0.998294	scMINER	0.997409	0.998987	scMINER		Srebf1	Teff-like	0.456493	0.645016	0.730515	0.739543		Ar	GENIE3	0.418269	Tfdp1	scMINER	0.435125	Egr1	GENIE3	0.355319	Tead3	scMINER
0.996686	0.044163	scMINER	0.996981	0.0490097	scMINER	0.996953	0.0369047	scMINER	0.997827	0.104856	scMINER	0.998146	0.0798088	scMINER		0.996003	0.998012	scMINER	0.99647	0.996797	scMINER	0.996096	0.996639	scMINER	0.997121	0.998294	scMINER	0.997398	0.998987	scMINER		Srebf2	Teff-like	0.79555	1.00877	1.09393	1.05234		Arid3a	GENIE3	0.638554	Tfe3	scMINER	0.537255	Egr2	GENIE3	0.335417	Tef	scMINER
0.996686	0.0441638	scMINER	0.996981	0.0490106	scMINER	0.996953	0.0369054	scMINER	0.997827	0.104857	scMINER	0.998146	0.0798098	scMINER		0.995985	0.998012	scMINER	0.996454	0.996797	scMINER	0.996079	0.996639	scMINER	0.997107	0.998294	scMINER	0.997386	0.998987	scMINER		Srf	Teff-like	1.03997	1.5628	1.45378	1.81892		Arnt	GENIE3	0.663934	Tfeb	scMINER	0.311111	Elf1	GENIE3	0.43179	Tfap4	scMINER
0.996686	0.0441646	scMINER	0.996981	0.0490114	scMINER	0.996953	0.0369061	scMINER	0.997827	0.104859	scMINER	0.998146	0.0798108	scMINER		0.995967	0.998012	scMINER	0.996437	0.996797	scMINER	0.996061	0.996639	scMINER	0.997094	0.998294	scMINER	0.997374	0.998987	scMINER		Stat1	Teff-like	1.48585	1.00893	0.943453	0.967235		Arntl	GENIE3	0.439706	Tgif2	scMINER	0.656609	Elf4	GENIE3	0.418056	Tfdp1	scMINER
0.996686	0.0441654	scMINER	0.996981	0.0490122	scMINER	0.996953	0.0369068	scMINER	0.997827	0.10486	scMINER	0.998146	0.0798117	scMINER		0.995949	0.998012	scMINER	0.996421	0.996797	scMINER	0.996043	0.996639	scMINER	0.99708	0.998294	scMINER	0.997362	0.998987	scMINER		Stat2	Teff-like	0.789994	0.957369	0.779124	1.13234		Atf1	GENIE3	0.787234	Thap1	scMINER	0.36478	Elk1	GENIE3	0.54845	Tfe3	scMINER
0.996686	0.0441662	scMINER	0.996981	0.049013	scMINER	0.996953	0.0369075	scMINER	0.997827	0.104862	scMINER	0.998146	0.0798127	scMINER		0.995931	0.998012	scMINER	0.996405	0.996797	scMINER	0.996026	0.996639	scMINER	0.997067	0.998294	scMINER	0.99735	0.998987	scMINER		Stat3	Teff-like	2.06275	0.915195	0.787822	1.17172		Atf2	GENIE3	0.471557	Thap11	scMINER	0.627939	Elk3	GENIE3	0.449686	Tfeb	scMINER
0.996686	0.044167	scMINER	0.996981	0.0490138	scMINER	0.996953	0.0369082	scMINER	0.997827	0.104863	scMINER	0.998146	0.0798137	scMINER		0.995913	0.998012	scMINER	0.996389	0.996797	scMINER	0.996008	0.996639	scMINER	0.997054	0.998294	scMINER	0.997339	0.998987	scMINER		Stat4	Teff-like	2.1522	1.04916	0.914196	1.27712		Atf3	GENIE3	0.589008	Thrb	scMINER	0.465909	Elk4	GENIE3	0.421569	Tgif1	scMINER
0.996272	0.0441495	scMINER	0.996981	0.0490146	scMINER	0.996953	0.0369089	scMINER	0.997827	0.104864	scMINER	0.998146	0.0798147	scMINER		0.995895	0.998012	scMINER	0.996389	0.996477	scMINER	0.99599	0.996639	scMINER	0.99704	0.998294	scMINER	0.997327	0.998987	scMINER		Stat5a	Teff-like	1.36849	1.21064	1.24088	1.21975		Atf4	GENIE3	0.332128	Usf1	scMINER	0.563029	Eomes	GENIE3	0.764413	Tgif2	scMINER
0.995857	0.044132	scMINER	0.996981	0.0490154	scMINER	0.996953	0.0369096	scMINER	0.997827	0.104866	scMINER	0.998146	0.0798157	scMINER		0.995877	0.998012	scMINER	0.996373	0.996477	scMINER	0.995973	0.996639	scMINER	0.997027	0.998294	scMINER	0.997315	0.998987	scMINER		Stat5b	Teff-like	1.55491	0.983515	1.30086	1.08031		Atf6	GENIE3	0.927619	Usf2	scMINER	0.481616	Erf	GENIE3	0.507092	Thap1	scMINER
0.995857	0.0441328	scMINER	0.996981	0.0490162	scMINER	0.996953	0.0369103	scMINER	0.997827	0.104867	scMINER	0.998146	0.0798167	scMINER		0.995859	0.998012	scMINER	0.996356	0.996477	scMINER	0.995955	0.996639	scMINER	0.997013	0.998294	scMINER	0.997303	0.998987	scMINER		Stat6	Teff-like	2.20635	0.911243	1.05923	1.07785		Atf7	GENIE3	0.350318	Vezf1	scMINER	0.353333	Esrra	GENIE3	0.29878	Thap11	scMINER
0.995857	0.0441336	scMINER	0.996981	0.049017	scMINER	0.996953	0.036911	scMINER	0.997827	0.104869	scMINER	0.998146	0.0798177	scMINER		0.995841	0.998012	scMINER	0.99634	0.996477	scMINER	0.995937	0.996639	scMINER	0.997	0.998294	scMINER	0.997292	0.998987	scMINER		Tbp	Teff-like	0.615978	1.12688	1.30882	1.32014		Bach1	GENIE3	0.116279	Yy1	scMINER	0.559354	Ets1	GENIE3	0.398693	Thrb	scMINER
0.995857	0.0441344	scMINER	0.996981	0.0490178	scMINER	0.996953	0.0369117	scMINER	0.997827	0.10487	scMINER	0.998146	0.0798186	scMINER		0.995823	0.998012	scMINER	0.996324	0.996477	scMINER	0.99592	0.996639	scMINER	0.996986	0.998294	scMINER	0.99728	0.998987	scMINER		Tbx1	Teff-like	4.08475	1.07756	0.894055	1.4897		Bach2	GENIE3	0.426389	Zbtb12	scMINER	0.222222	Ets2	GENIE3	0.384375	Usf2	scMINER
0.995443	0.0441168	scMINER	0.996981	0.0490186	scMINER	0.996953	0.0369124	scMINER	0.997699	0.104858	scMINER	0.998146	0.0798196	scMINER		0.995805	0.998012	scMINER	0.996308	0.996477	scMINER	0.995902	0.996639	scMINER	0.996973	0.998294	scMINER	0.997268	0.998987	scMINER		Tbx21	Teff-like	2.16211	0.88235	0.727612	1.1459		Batf	GENIE3	0.28543	Zbtb14	scMINER	0.588889	Etv3	GENIE3	0.12585	Vdr	scMINER
0.995443	0.0441176	scMINER	0.996981	0.0490194	scMINER	0.996953	0.0369131	scMINER	0.997699	0.104859	scMINER	0.998146	0.0798206	scMINER		0.995787	0.998012	scMINER	0.996292	0.996477	scMINER	0.995884	0.996639	scMINER	0.996959	0.998294	scMINER	0.997256	0.998987	scMINER		Tbx3	Teff-like	0.726305	1.44007	0.935457	1.56907		Batf3	GENIE3	0.53223	Zbtb18	scMINER	0.558544	Etv5	GENIE3	0.484405	Vezf1	scMINER
0.995443	0.0441185	scMINER	0.996981	0.0490203	scMINER	0.996953	0.0369138	scMINER	0.997699	0.104861	scMINER	0.997992	0.0798092	scMINER		0.995769	0.998012	scMINER	0.996275	0.996477	scMINER	0.995867	0.996639	scMINER	0.996946	0.998294	scMINER	0.997244	0.998987	scMINER		Tbx6	Teff-like	7.0666	1.19193	0.836855	1.43028		Bhlha15	GENIE3	0.642857	Zbtb32	scMINER	0.34188	Etv6	GENIE3	0.558872	Xbp1	scMINER
0.995443	0.0441193	scMINER	0.996645	0.0490046	scMINER	0.996445	0.0368957	scMINER	0.997699	0.104862	scMINER	0.997992	0.0798102	scMINER		0.995752	0.998012	scMINER	0.996259	0.996477	scMINER	0.995849	0.996639	scMINER	0.996932	0.998294	scMINER	0.997233	0.998987	scMINER		Tcf12	Teff-like	1.71317	1.10505	0.973837	1.18287		Bhlhe40	GENIE3	0.403027	Zbtb33	scMINER	0.162011	Fli1	GENIE3	0.515646	Yy1	scMINER
0.995443	0.0441201	scMINER	0.996645	0.0490054	scMINER	0.996445	0.0368963	scMINER	0.997699	0.104864	scMINER	0.997992	0.0798112	scMINER		0.995734	0.998012	scMINER	0.996243	0.996477	scMINER	0.995831	0.996639	scMINER	0.996919	0.998294	scMINER	0.997221	0.998987	scMINER		Tcf3	Teff-like	0.711849	1.15679	1.27854	1.1247		Bhlhe41	GENIE3	0.484146	Zbtb6	scMINER	0.319643	Fos	GENIE3	0.439791	Zbtb12	scMINER
0.995443	0.0441209	scMINER	0.996645	0.0490062	scMINER	0.996445	0.036897	scMINER	0.997699	0.104865	scMINER	0.997992	0.0798122	scMINER		0.995716	0.998012	scMINER	0.996227	0.996477	scMINER	0.995814	0.996639	scMINER	0.996906	0.998294	scMINER	0.997209	0.998987	scMINER		Tcf4	Teff-like	1.05346	1.02393	0.960044	1.1538		Clock	GENIE3	0.869822	Zbtb7a	scMINER	0.470436	Fosl2	GENIE3	0.305556	Zbtb14	scMINER
0.995443	0.0441217	scMINER	0.996645	0.049007	scMINER	0.996445	0.0368977	scMINER	0.997699	0.104866	scMINER	0.997992	0.0798132	scMINER		0.995698	0.998012	scMINER	0.996211	0.996477	scMINER	0.995796	0.996639	scMINER	0.996892	0.998294	scMINER	0.997197	0.998987	scMINER		Tcf7	Teff-like	4.1272	1.20862	1.18627	1.06353		Creb1	GENIE3	0.388743	Zbtb7b	scMINER	0.654321	Foxc1	GENIE3	0.511752	Zbtb18	scMINER
0.995443	0.0441225	scMINER	0.996645	0.0490078	scMINER	0.996445	0.0368984	scMINER	0.997699	0.104868	scMINER	0.997992	0.0798142	scMINER		0.99568	0.998012	scMINER	0.996194	0.996477	scMINER	0.995779	0.996639	scMINER	0.996879	0.998294	scMINER	0.997186	0.998987	scMINER		Tcf7l1	Teff-like	0.393462	1.3478	0.752293	1.46925		Creb3l2	GENIE3	0.319767	Zeb1	scMINER	0.484967	Foxf2	GENIE3	0.535928	Zbtb26	scMINER
0.995443	0.0441233	scMINER	0.996645	0.0490086	scMINER	0.996445	0.0368991	scMINER	0.997699	0.104869	scMINER	0.997992	0.0798152	scMINER		0.995662	0.998012	scMINER	0.996178	0.996477	scMINER	0.995761	0.996639	scMINER	0.996865	0.998294	scMINER	0.997174	0.998987	scMINER		Tcf7l2	Teff-like	1.09922	1.47043	0.964605	1.56284		Crem	GENIE3	0.532738	Zic3	scMINER	0.494949	Foxj2	GENIE3	0.44012	Zbtb32	scMINER
0.995443	0.0441241	scMINER	0.996645	0.0490094	scMINER	0.996445	0.0368998	scMINER	0.997699	0.104871	scMINER	0.997992	0.0798162	scMINER		0.995644	0.998012	scMINER	0.996162	0.996477	scMINER	0.995743	0.996639	scMINER	0.996852	0.998294	scMINER	0.997162	0.998987	scMINER		Tead3	Teff-like	0.561176	0.723259	0.446758	0.963956		Ctcf	GENIE3	0.486116	Zkscan1	scMINER	0.335271	Foxj3	GENIE3	0.468333	Zbtb33	scMINER
0.995443	0.0441249	scMINER	0.996645	0.0490102	scMINER	0.995937	0.0368817	scMINER	0.997699	0.104872	scMINER	0.997992	0.0798171	scMINER		0.995626	0.998012	scMINER	0.996146	0.996477	scMINER	0.995726	0.996639	scMINER	0.996838	0.998294	scMINER	0.99715	0.998987	scMINER		Tfap2a	Teff-like	1.01053	0.976767	0.383574	1.02817		E2f6	GENIE3	0.483444	Zkscan5	scMINER	0.598441	Foxk1	GENIE3	0.434343	Zbtb6	scMINER
0.995443	0.0441257	scMINER	0.996645	0.049011	scMINER	0.995937	0.0368824	scMINER	0.997699	0.104873	scMINER	0.997992	0.0798181	scMINER		0.995608	0.998012	scMINER	0.99613	0.996477	scMINER	0.995708	0.996639	scMINER	0.996825	0.998294	scMINER	0.997138	0.998987	scMINER		Tfap4	Teff-like	2.84129	1.16406	0.571427	1.42572		E2f7	GENIE3	0.129032	Zscan29	scMINER	0.646707	Foxk2	GENIE3	0.740437	Zbtb7a	scMINER
0.995443	0.0441266	scMINER	0.996645	0.0490118	scMINER	0.995937	0.0368831	scMINER	0.997699	0.104875	scMINER	0.997992	0.0798191	scMINER		0.99559	0.998012	scMINER	0.996113	0.996477	scMINER	0.99569	0.996639	scMINER	0.996811	0.998294	scMINER	0.997127	0.998987	scMINER		Tfdp1	Teff-like	1.23748	1.48297	0.934038	1.52403		Ebf1	GENIE3	0.488095	Ar	GENIE3	0.51875	Foxo1	GENIE3	0.860215	Zbtb7b	scMINER
0.995443	0.0441274	scMINER	0.996645	0.0490127	scMINER	0.995937	0.0368838	scMINER	0.997699	0.104876	scMINER	0.997837	0.0798077	scMINER		0.995572	0.998012	scMINER	0.996097	0.996477	scMINER	0.995673	0.996639	scMINER	0.996798	0.998294	scMINER	0.997115	0.998987	scMINER		Tfe3	Teff-like	0.989323	1.21986	0.895018	1.27133		Egr1	GENIE3	0.406479	Arid3a	GENIE3	0.30163	Foxo3	GENIE3	0.110429	Zeb1	scMINER
0.995443	0.0441282	scMINER	0.996645	0.0490135	scMINER	0.995937	0.0368845	scMINER	0.997699	0.104878	scMINER	0.997837	0.0798087	scMINER		0.995554	0.998012	scMINER	0.996081	0.996477	scMINER	0.995655	0.996639	scMINER	0.996784	0.998294	scMINER	0.997103	0.998987	scMINER		Tfeb	Teff-like	0.780555	1.09243	1.46731	1.27507		Egr2	GENIE3	0.485714	Arid3b	GENIE3	0.721925	Foxp2	GENIE3	0.483516	Zfx	scMINER
0.995443	0.044129	scMINER	0.996645	0.0490143	scMINER	0.995937	0.0368852	scMINER	0.997699	0.104879	scMINER	0.997683	0.0797974	scMINER		0.995536	0.998012	scMINER	0.996065	0.996477	scMINER	0.995655	0.996159	scMINER	0.996771	0.998294	scMINER	0.997091	0.998987	scMINER		Tgif1	Teff-like	0.467968	0.830912	0.872044	1.08086		Egr4	GENIE3	0.472956	Arnt	GENIE3	0.380247	Foxp3	GENIE3	0.619718	Zkscan1	scMINER
0.995443	0.0441298	scMINER	0.996645	0.0490151	scMINER	0.995937	0.0368859	scMINER	0.997699	0.104881	scMINER	0.997683	0.0797983	scMINER		0.995519	0.998012	scMINER	0.996049	0.996477	scMINER	0.995637	0.996159	scMINER	0.996758	0.998294	scMINER	0.99708	0.998987	scMINER		Tgif2	Teff-like	0.396808	0.960405	1.1601	1.06959		Elf1	GENIE3	0.562047	Arntl	GENIE3	0.288889	Gabpa	GENIE3	0.472624	Zkscan5	scMINER
0.995443	0.0441306	scMINER	0.996645	0.0490159	scMINER	0.995937	0.0368866	scMINER	0.997571	0.104869	scMINER	0.997683	0.0797993	scMINER		0.995501	0.998012	scMINER	0.996033	0.996477	scMINER	0.99562	0.996159	scMINER	0.996744	0.998294	scMINER	0.997068	0.998987	scMINER		Thap1	Teff-like	1.06454	1.08148	0.456517	1.24246		Elf2	GENIE3	0.4375	Atf1	GENIE3	0.508564	Grhl2	GENIE3	0.754023	Zscan29	scMINER
0.995443	0.0441314	scMINER	0.996645	0.0490167	scMINER	0.995937	0.0368873	scMINER	0.997571	0.10487	scMINER	0.997683	0.0798003	scMINER		0.995483	0.998012	scMINER	0.996033	0.996156	scMINER	0.995602	0.996159	scMINER	0.996731	0.998294	scMINER	0.997056	0.998987	scMINER		Thap11	Teff-like	2.32981	1.17778	1.40043	1.26146		Elf4	GENIE3	0.464912	Atf2	GENIE3	0.38493	Hes1	GENIE3	0.611963	Arid3a	GENIE3
0.995443	0.0441322	scMINER	0.996645	0.0490175	scMINER	0.995937	0.0368879	scMINER	0.997571	0.104871	scMINER	0.997683	0.0798013	scMINER		0.995465	0.998012	scMINER	0.996016	0.996156	scMINER	0.995584	0.996159	scMINER	0.996717	0.998294	scMINER	0.997044	0.998987	scMINER		Thrb	Teff-like	0.282083	1.18616	1.01967	1.44168		Elk1	GENIE3	0.395944	Atf3	GENIE3	0.625781	Hes6	GENIE3	0.405926	Arid3b	GENIE3
0.995443	0.044133	scMINER	0.996645	0.0490183	scMINER	0.995937	0.0368886	scMINER	0.997571	0.104873	scMINER	0.997683	0.0798023	scMINER		0.995447	0.998012	scMINER	0.996	0.996156	scMINER	0.995567	0.996159	scMINER	0.996704	0.998294	scMINER	0.997032	0.998987	scMINER		Twist2	Teff-like	1.8456	0.853592	1.38401	1.16396		Elk3	GENIE3	0.264706	Atf4	GENIE3	0.539555	Hesx1	GENIE3	0.591503	Arid5a	GENIE3
0.995443	0.0441339	scMINER	0.996645	0.0490191	scMINER	0.995937	0.0368893	scMINER	0.997571	0.104874	scMINER	0.997683	0.0798033	scMINER		0.995429	0.998012	scMINER	0.995984	0.996156	scMINER	0.995549	0.996159	scMINER	0.99669	0.998294	scMINER	0.997021	0.998987	scMINER		Usf1	Teff-like	2.19966	1.04975	0.9461	1.24891		Elk4	GENIE3	0.446839	Bach1	GENIE3	0.444589	Hey1	GENIE3	0.139059	Arnt	GENIE3
0.995443	0.0441347	scMINER	0.996645	0.0490199	scMINER	0.995937	0.03689	scMINER	0.997571	0.104876	scMINER	0.997683	0.0798043	scMINER		0.995411	0.998012	scMINER	0.995968	0.996156	scMINER	0.995531	0.996159	scMINER	0.996677	0.998294	scMINER	0.997021	0.998842	scMINER		Usf2	Teff-like	1.35213	0.955631	0.941205	1.04408		Eomes	GENIE3	0.294118	Bach2	GENIE3	0.437981	Hic1	GENIE3	0	Arnt2	GENIE3
0.995443	0.0441355	scMINER	0.996645	0.0490207	scMINER	0.995937	0.0368907	scMINER	0.997571	0.104877	scMINER	0.997683	0.0798052	scMINER		0.995393	0.998012	scMINER	0.995952	0.996156	scMINER	0.995514	0.996159	scMINER	0.996663	0.998294	scMINER	0.997009	0.998842	scMINER		Vax2	Teff-like	0.290089	1.12503	2.37954	1.39181		Erf	GENIE3	0.373588	Batf	GENIE3	0.424897	Hif1a	GENIE3	0.163366	Arntl	GENIE3
0.995443	0.0441363	scMINER	0.996645	0.0490215	scMINER	0.995937	0.0368914	scMINER	0.997571	0.104878	scMINER	0.997683	0.0798062	scMINER		0.995375	0.998012	scMINER	0.995935	0.996156	scMINER	0.995496	0.996159	scMINER	0.99665	0.998294	scMINER	0.996997	0.998842	scMINER		Vezf1	Teff-like	0.787172	1.25151	1.24334	1.4479		Esrra	GENIE3	0.556291	Batf3	GENIE3	0.485019	Hlf	GENIE3	0.363985	Ascl2	GENIE3
0.995443	0.0441371	scMINER	0.996645	0.0490224	scMINER	0.995937	0.0368921	scMINER	0.997571	0.10488	scMINER	0.997683	0.0798072	scMINER		0.995357	0.998012	scMINER	0.995919	0.996156	scMINER	0.995478	0.996159	scMINER	0.99665	0.998173	scMINER	0.996985	0.998842	scMINER		Xbp1	Teff-like	3.62986	1.30707	1.53336	0.92591		Ets1	GENIE3	0.415632	Bcl6	GENIE3	0.431373	Ikzf1	GENIE3	0.433728	Atf1	GENIE3
0.995443	0.0441379	scMINER	0.996645	0.0490232	scMINER	0.995937	0.0368928	scMINER	0.997571	0.104881	scMINER	0.997683	0.0798082	scMINER		0.995339	0.998012	scMINER	0.995903	0.996156	scMINER	0.995461	0.996159	scMINER	0.996636	0.998173	scMINER	0.996974	0.998842	scMINER		Yy1	Teff-like	0.693287	1.06352	1.00353	1.14104		Ets2	GENIE3	0.392857	Bhlha15	GENIE3	0.659004	Irf1	GENIE3	0.281346	Atf2	GENIE3
0.995443	0.0441387	scMINER	0.996645	0.049024	scMINER	0.995937	0.0368935	scMINER	0.997571	0.104883	scMINER	0.997683	0.0798092	scMINER		0.995321	0.998012	scMINER	0.995887	0.996156	scMINER	0.995443	0.996159	scMINER	0.996623	0.998173	scMINER	0.996962	0.998842	scMINER		Zbtb12	Teff-like	1.57343	1.13972	0.459884	1.26852		Etv3	GENIE3	0.271203	Bhlhe40	GENIE3	0.295253	Irf2	GENIE3	0.533981	Atf3	GENIE3
0.995443	0.0441395	scMINER	0.996645	0.0490248	scMINER	0.995937	0.0368942	scMINER	0.997571	0.104884	scMINER	0.997683	0.0798102	scMINER		0.995303	0.998012	scMINER	0.995871	0.996156	scMINER	0.995425	0.996159	scMINER	0.99661	0.998173	scMINER	0.99695	0.998842	scMINER		Zbtb14	Teff-like	1.53984	1.1714	1.05308	1.15749		Etv5	GENIE3	0.385135	Cebpb	GENIE3	0.726115	Irf3	GENIE3	0.426039	Atf4	GENIE3
0.995443	0.0441403	scMINER	0.996645	0.0490256	scMINER	0.995937	0.0368949	scMINER	0.997571	0.104885	scMINER	0.997683	0.0798112	scMINER		0.995285	0.998012	scMINER	0.995854	0.996156	scMINER	0.995408	0.996159	scMINER	0.996596	0.998173	scMINER	0.996938	0.998842	scMINER		Zbtb18	Teff-like	0.632339	1.46479	0.669275	1.59418		Etv6	GENIE3	0.551786	Cebpg	GENIE3	0.0479042	Irf4	GENIE3	0.524209	Atf6	GENIE3
0.995443	0.0441411	scMINER	0.996645	0.0490264	scMINER	0.995429	0.0368768	scMINER	0.997571	0.104887	scMINER	0.997683	0.0798121	scMINER		0.995285	0.997614	scMINER	0.995838	0.996156	scMINER	0.99539	0.996159	scMINER	0.996583	0.998173	scMINER	0.996926	0.998842	scMINER		Zbtb26	Teff-like	0.370262	1.12646	0.575765	1.09265		Fli1	GENIE3	0.266576	Creb1	GENIE3	0.352765	Irf5	GENIE3	0.53681	Atf7	GENIE3
0.995443	0.044142	scMINER	0.996645	0.0490272	scMINER	0.995429	0.0368775	scMINER	0.997443	0.104875	scMINER	0.997683	0.0798131	scMINER		0.995268	0.997614	scMINER	0.995822	0.996156	scMINER	0.995372	0.996159	scMINER	0.996569	0.998173	scMINER	0.996915	0.998842	scMINER		Zbtb32	Teff-like	1.76722	1.05071	1.00358	1.25236		Fos	GENIE3	0.429567	Creb3	GENIE3	0.319372	Irf7	GENIE3	0.633681	Bach1	GENIE3
0.995443	0.0441428	scMINER	0.996645	0.049028	scMINER	0.995429	0.0368782	scMINER	0.997443	0.104876	scMINER	0.997683	0.0798141	scMINER		0.99525	0.997614	scMINER	0.995806	0.996156	scMINER	0.995355	0.996159	scMINER	0.996569	0.998051	scMINER	0.996915	0.998697	scMINER		Zbtb33	Teff-like	1.72154	1.62369	1.425	1.77606		Fosl2	GENIE3	0.522727	Creb3l1	GENIE3	0.489441	Irf8	GENIE3	0.439655	Bach2	GENIE3
0.995443	0.0441436	scMINER	0.996645	0.0490288	scMINER	0.995429	0.0368788	scMINER	0.997443	0.104878	scMINER	0.997683	0.0798151	scMINER		0.995232	0.997614	scMINER	0.99579	0.996156	scMINER	0.995337	0.996159	scMINER	0.996556	0.998051	scMINER	0.996903	0.998697	scMINER		Zbtb6	Teff-like	0.725593	0.89407	0.627977	0.906857		Foxc1	GENIE3	0.0662252	Creb3l2	GENIE3	0.993789	Irf9	GENIE3	0.447347	Barx2	GENIE3
0.995443	0.0441444	scMINER	0.996645	0.0490296	scMINER	0.995429	0.0368795	scMINER	0.997443	0.104879	scMINER	0.997683	0.0798161	scMINER		0.995214	0.997614	scMINER	0.995773	0.996156	scMINER	0.995319	0.996159	scMINER	0.996542	0.998051	scMINER	0.996891	0.998697	scMINER		Zbtb7a	Teff-like	1.92983	1.11088	1.15972	1.23734		Foxd2	GENIE3	0.613128	Crem	GENIE3	0.161074	Jdp2	GENIE3	0.462121	Batf	GENIE3
0.995443	0.0441452	scMINER	0.996645	0.0490304	scMINER	0.995429	0.0368802	scMINER	0.997443	0.10488	scMINER	0.997683	0.0798171	scMINER		0.995196	0.997614	scMINER	0.995757	0.996156	scMINER	0.995302	0.996159	scMINER	0.996529	0.998051	scMINER	0.996879	0.998697	scMINER		Zbtb7b	Teff-like	1.05831	1.2076	0.679849	1.35497		Foxf2	GENIE3	0.260417	Ctcf	GENIE3	0.559698	Jun	GENIE3	0.518123	Bcl6	GENIE3
0.995443	0.044146	scMINER	0.996645	0.0490313	scMINER	0.995429	0.0368809	scMINER	0.997443	0.104882	scMINER	0.997683	0.0798181	scMINER		0.995178	0.997614	scMINER	0.995741	0.996156	scMINER	0.995284	0.996159	scMINER	0.996515	0.998051	scMINER	0.996868	0.998697	scMINER		Zeb1	Teff-like	1.06376	1.12737	1.20826	1.24709		Foxj3	GENIE3	0.616667	Ctcfl	GENIE3	0.544054	Junb	GENIE3	0.462963	Bhlhe40	GENIE3
0.995443	0.0441468	scMINER	0.996645	0.0490321	scMINER	0.995429	0.0368816	scMINER	0.997443	0.104883	scMINER	0.997683	0.0798191	scMINER		0.99516	0.997614	scMINER	0.995725	0.996156	scMINER	0.995266	0.996159	scMINER	0.996502	0.998051	scMINER	0.996856	0.998697	scMINER		Zfx	Teff-like	1.26617	1.19663	1.04588	1.29843		Foxk1	GENIE3	0.118519	Dbp	GENIE3	0.559006	Jund	GENIE3	0.479235	Cebpa	GENIE3
0.995443	0.0441476	scMINER	0.996645	0.0490329	scMINER	0.995429	0.0368823	scMINER	0.997443	0.104885	scMINER	0.997683	0.07982	scMINER		0.995142	0.997614	scMINER	0.995709	0.996156	scMINER	0.995249	0.996159	scMINER	0.996488	0.998051	scMINER	0.996844	0.998697	scMINER		Zic3	Teff-like	1.82963	1.34732	2.40109	1.29396		Foxk2	GENIE3	0.906433	E2f4	GENIE3	0.587112	Klf10	GENIE3	0.464458	Cebpb	GENIE3
0.995443	0.0441484	scMINER	0.996645	0.0490337	scMINER	0.995429	0.036883	scMINER	0.997443	0.104886	scMINER	0.997683	0.079821	scMINER		0.995124	0.997614	scMINER	0.995692	0.996156	scMINER	0.995231	0.996159	scMINER	0.996475	0.998051	scMINER	0.996832	0.998697	scMINER		Zkscan1	Teff-like	1.18331	1.03567	1.23116	1.0691		Foxo1	GENIE3	0.658416	E2f6	GENIE3	0.479651	Klf11	GENIE3	0.365788	Cebpg	GENIE3
0.995443	0.0441493	scMINER	0.996645	0.0490345	scMINER	0.995429	0.0368837	scMINER	0.997443	0.104887	scMINER	0.997683	0.079822	scMINER		0.995106	0.997614	scMINER	0.995676	0.996156	scMINER	0.995213	0.996159	scMINER	0.996462	0.998051	scMINER	0.99682	0.998697	scMINER		Zkscan5	Teff-like	1.13345	1.15392	0.862237	1.18074		Foxo4	GENIE3	0.666667	E2f7	GENIE3	0.317172	Klf13	GENIE3	0.326305	Cenpb	GENIE3
0.995443	0.0441501	scMINER	0.996645	0.0490353	scMINER	0.995429	0.0368844	scMINER	0.997443	0.104889	scMINER	0.997528	0.0798106	scMINER		0.995088	0.997614	scMINER	0.99566	0.996156	scMINER	0.995196	0.996159	scMINER	0.996448	0.998051	scMINER	0.996809	0.998697	scMINER		Zscan29	Teff-like	0.347479	1.04971	1.60985	1.15505		Foxp2	GENIE3	0.491092	E2f8	GENIE3	0.224359	Klf16	GENIE3	0.569333	Clock	GENIE3
0.995443	0.0441509	scMINER	0.996645	0.0490361	scMINER	0.995429	0.0368851	scMINER	0.997443	0.10489	scMINER	0.997528	0.0798116	scMINER		0.99507	0.997614	scMINER	0.995644	0.996156	scMINER	0.995178	0.996159	scMINER	0.996435	0.998051	scMINER	0.996797	0.998697	scMINER		Ar	Tpex	1.22278	1.18492	2.20232	1.06223		Foxp3	GENIE3	0.276644	Ebf1	GENIE3	0.0457516	Klf2	GENIE3	0.545684	Creb1	GENIE3
0.995443	0.0441517	scMINER	0.996645	0.0490369	scMINER	0.995429	0.0368858	scMINER	0.997443	0.104892	scMINER	0.997528	0.0798126	scMINER		0.995052	0.997614	scMINER	0.995628	0.996156	scMINER	0.99516	0.996159	scMINER	0.996421	0.998051	scMINER	0.996785	0.998697	scMINER		Arid3a	Tpex	0.166619	1.0101	0.409302	1.17297		Gabpa	GENIE3	0.468966	Egr1	GENIE3	0.420946	Klf3	GENIE3	0.412174	Creb3	GENIE3
0.995443	0.0441525	scMINER	0.996645	0.0490377	scMINER	0.995429	0.0368865	scMINER	0.997443	0.104893	scMINER	0.997528	0.0798136	scMINER		0.995035	0.997614	scMINER	0.995611	0.996156	scMINER	0.995143	0.996159	scMINER	0.996408	0.998051	scMINER	0.996773	0.998697	scMINER		Arid3b	Tpex	0.268915	0.800127	0.569892	1.07306		Gata3	GENIE3	0.454623	Egr2	GENIE3	0.3	Klf4	GENIE3	0.497159	Creb3l1	GENIE3
0.995443	0.0441533	scMINER	0.996645	0.0490385	scMINER	0.995429	0.0368872	scMINER	0.997443	0.104895	scMINER	0.997528	0.0798146	scMINER		0.995017	0.997614	scMINER	0.995595	0.996156	scMINER	0.995125	0.996159	scMINER	0.996394	0.998051	scMINER	0.996762	0.998697	scMINER		Arnt	Tpex	3.51403	1.20762	1.58417	1.33708		Gfi1	GENIE3	0.832215	Egr4	GENIE3	0.498494	Klf6	GENIE3	0.385222	Creb3l2	GENIE3
0.995443	0.0441541	scMINER	0.996645	0.0490394	scMINER	0.995429	0.0368879	scMINER	0.997443	0.104896	scMINER	0.997528	0.0798156	scMINER		0.994999	0.997614	scMINER	0.995579	0.996156	scMINER	0.995107	0.996159	scMINER	0.996381	0.998051	scMINER	0.99675	0.998697	scMINER		Arntl	Tpex	0.751879	1.44198	0.854163	1.53647		Hes1	GENIE3	0.666667	Elf1	GENIE3	0.441891	Klf9	GENIE3	0.450047	Crem	GENIE3
0.995443	0.0441549	scMINER	0.996645	0.0490402	scMINER	0.995429	0.0368886	scMINER	0.997443	0.104897	scMINER	0.997528	0.0798166	scMINER		0.994981	0.997614	scMINER	0.995563	0.996156	scMINER	0.99509	0.996159	scMINER	0.996367	0.998051	scMINER	0.996738	0.998697	scMINER		Atf1	Tpex	1.47631	0.805487	0.770142	0.89532		Hes6	GENIE3	0.67094	Elf2	GENIE3	0.308066	Lef1	GENIE3	0.0463576	Ctcf	GENIE3
0.995443	0.0441557	scMINER	0.996645	0.049041	scMINER	0.995429	0.0368893	scMINER	0.997443	0.104899	scMINER	0.997528	0.0798175	scMINER		0.994963	0.997614	scMINER	0.995547	0.996156	scMINER	0.995072	0.996159	scMINER	0.996354	0.998051	scMINER	0.996726	0.998697	scMINER		Atf2	Tpex	1.2541	1.03082	0.75909	1.02432		Hes7	GENIE3	0.800562	Elf4	GENIE3	0.751804	Mafk	GENIE3	0.719481	Cux1	GENIE3
0.995443	0.0441566	scMINER	0.996645	0.0490418	scMINER	0.995429	0.03689	scMINER	0.997443	0.1049	scMINER	0.997528	0.0798185	scMINER		0.994945	0.997614	scMINER	0.995531	0.996156	scMINER	0.995054	0.996159	scMINER	0.99634	0.998051	scMINER	0.996715	0.998697	scMINER		Atf3	Tpex	0.707753	1.43481	2.98834	1.44042		Hey1	GENIE3	0.279874	Elk1	GENIE3	0.432258	Max	GENIE3	0.844884	E2f1	GENIE3
0.995443	0.0441574	scMINER	0.996645	0.0490426	scMINER	0.995429	0.0368906	scMINER	0.997443	0.104902	scMINER	0.997528	0.0798195	scMINER		0.994945	0.997217	scMINER	0.995514	0.996156	scMINER	0.995037	0.996159	scMINER	0.996327	0.998051	scMINER	0.996703	0.998697	scMINER		Atf4	Tpex	1.09711	0.714635	0.650378	0.746225		Hic1	GENIE3	0.360606	Elk3	GENIE3	0.45871	Maz	GENIE3	0.44281	E2f2	GENIE3
0.995443	0.0441582	scMINER	0.996645	0.0490434	scMINER	0.995429	0.0368913	scMINER	0.997443	0.104903	scMINER	0.997528	0.0798205	scMINER		0.994927	0.997217	scMINER	0.995498	0.996156	scMINER	0.995019	0.996159	scMINER	0.996314	0.998051	scMINER	0.996691	0.998697	scMINER		Atf6	Tpex	2.5263	1.26614	1.27005	1.37209		Hic2	GENIE3	0.49172	Elk4	GENIE3	0.375833	Mef2a	GENIE3	0.233553	E2f4	GENIE3
0.995443	0.044159	scMINER	0.996645	0.0490442	scMINER	0.995429	0.036892	scMINER	0.997443	0.104904	scMINER	0.997528	0.0798215	scMINER		0.994909	0.997217	scMINER	0.995482	0.996156	scMINER	0.995001	0.996159	scMINER	0.9963	0.998051	scMINER	0.996679	0.998697	scMINER		Atf7	Tpex	0.748549	1.08819	0.87082	1.1076		Hinfp	GENIE3	0.683511	Eomes	GENIE3	0.468519	Mef2c	GENIE3	0.0944444	E2f6	GENIE3
0.995443	0.0441598	scMINER	0.996645	0.049045	scMINER	0.995429	0.0368927	scMINER	0.997443	0.104906	scMINER	0.997528	0.0798225	scMINER		0.994891	0.997217	scMINER	0.995466	0.996156	scMINER	0.994984	0.996159	scMINER	0.996287	0.998051	scMINER	0.996667	0.998697	scMINER		Bach1	Tpex	3.07931	1.0003	1.27009	1.01141		Hmbox1	GENIE3	0.619658	Erf	GENIE3	0.351228	Mef2d	GENIE3	0.717822	E2f7	GENIE3
0.995443	0.0441606	scMINER	0.996645	0.0490458	scMINER	0.995429	0.0368934	scMINER	0.997443	0.104907	scMINER	0.997528	0.0798235	scMINER		0.994873	0.997217	scMINER	0.99545	0.996156	scMINER	0.994966	0.996159	scMINER	0.996273	0.998051	scMINER	0.996656	0.998697	scMINER		Bach2	Tpex	1.47839	0.974748	1.19989	1.04995		Hsf4	GENIE3	0.491667	Esr1	GENIE3	0.31685	Meis2	GENIE3	0.590184	E2f8	GENIE3
0.995443	0.0441614	scMINER	0.996645	0.0490466	scMINER	0.995429	0.0368941	scMINER	0.997443	0.104909	scMINER	0.997528	0.0798245	scMINER		0.994855	0.997217	scMINER	0.995433	0.996156	scMINER	0.994948	0.996159	scMINER	0.99626	0.998051	scMINER	0.996644	0.998697	scMINER		Batf	Tpex	1.9769	0.961836	1.12141	1.14272		Ikzf1	GENIE3	0.575225	Esrra	GENIE3	0.270588	Meis3	GENIE3	0.246377	Ebf1	GENIE3
0.995443	0.0441622	scMINER	0.996645	0.0490474	scMINER	0.995429	0.0368948	scMINER	0.997443	0.10491	scMINER	0.997528	0.0798254	scMINER		0.994837	0.997217	scMINER	0.995417	0.996156	scMINER	0.994931	0.996159	scMINER	0.996246	0.998051	scMINER	0.996632	0.998697	scMINER		Batf3	Tpex	0.836324	1.08705	1.14683	1.13687		Irf1	GENIE3	0.456949	Ets1	GENIE3	0.420348	Mga	GENIE3	0.292614	Egr1	GENIE3
0.995443	0.0441631	scMINER	0.996645	0.0490483	scMINER	0.995429	0.0368955	scMINER	0.997443	0.104911	scMINER	0.997528	0.0798264	scMINER		0.994819	0.997217	scMINER	0.995401	0.996156	scMINER	0.994913	0.996159	scMINER	0.996233	0.998051	scMINER	0.99662	0.998697	scMINER		Bcl6	Tpex	0.267796	1.1002	0.510484	1.09003		Irf2	GENIE3	0.591667	Ets2	GENIE3	0.218254	Mlx	GENIE3	0.426339	Egr2	GENIE3
0.995443	0.0441639	scMINER	0.996645	0.0490491	scMINER	0.995429	0.0368962	scMINER	0.997443	0.104913	scMINER	0.997528	0.0798274	scMINER		0.994801	0.997217	scMINER	0.995401	0.995836	scMINER	0.994895	0.996159	scMINER	0.996219	0.998051	scMINER	0.996609	0.998697	scMINER		Bhlha15	Tpex	0.96418	1.10668	0.839479	1.34093		Irf3	GENIE3	0.15812	Etv3	GENIE3	0.612857	Mlxip	GENIE3	0.695652	Egr3	GENIE3
0.995443	0.0441647	scMINER	0.996645	0.0490499	scMINER	0.995429	0.0368969	scMINER	0.997443	0.104914	scMINER	0.997528	0.0798284	scMINER		0.994784	0.997217	scMINER	0.995385	0.995836	scMINER	0.994878	0.996159	scMINER	0.996206	0.998051	scMINER	0.996597	0.998697	scMINER		Bhlhe40	Tpex	1.56925	1.04174	0.934276	1.05473		Irf4	GENIE3	0.592767	Etv5	GENIE3	0.480416	Msc	GENIE3	0.452532	Elf1	GENIE3
0.995443	0.0441655	scMINER	0.996645	0.0490507	scMINER	0.995429	0.0368976	scMINER	0.997443	0.104916	scMINER	0.997528	0.0798294	scMINER		0.994766	0.997217	scMINER	0.995385	0.995516	scMINER	0.99486	0.996159	scMINER	0.996192	0.998051	scMINER	0.996585	0.998697	scMINER		Cebpa	Tpex	1.2392	1.00716	0.418205	1.22085		Irf5	GENIE3	0.69375	Etv6	GENIE3	0.509804	Mxi1	GENIE3	0.694581	Elf2	GENIE3
0.995443	0.0441663	scMINER	0.996645	0.0490515	scMINER	0.994921	0.0368795	scMINER	0.997443	0.104917	scMINER	0.997528	0.0798304	scMINER		0.994748	0.997217	scMINER	0.995369	0.995516	scMINER	0.994842	0.996159	scMINER	0.996179	0.998051	scMINER	0.996573	0.998697	scMINER		Cebpb	Tpex	8.67816	1.10327	1.39066	1.0285		Irf7	GENIE3	0.14801	Fli1	GENIE3	0.311675	Myb	GENIE3	0.642222	Elf4	GENIE3
0.995443	0.0441671	scMINER	0.996645	0.0490523	scMINER	0.994921	0.0368802	scMINER	0.997443	0.104919	scMINER	0.997528	0.0798314	scMINER		0.99473	0.997217	scMINER	0.995352	0.995516	scMINER	0.994825	0.996159	scMINER	0.996166	0.998051	scMINER	0.996561	0.998697	scMINER		Cebpg	Tpex	1.61662	1.05274	1.20957	1.18185		Irf9	GENIE3	0.566257	Fos	GENIE3	0.484856	Mzf1	GENIE3	0.321633	Elk1	GENIE3
0.995443	0.0441679	scMINER	0.996645	0.0490531	scMINER	0.994921	0.0368808	scMINER	0.997443	0.10492	scMINER	0.997528	0.0798323	scMINER		0.994712	0.997217	scMINER	0.995352	0.995195	scMINER	0.994807	0.996159	scMINER	0.996152	0.998051	scMINER	0.99655	0.998697	scMINER		Cenpb	Tpex	0.629134	0.816458	0.664938	0.850139		Jdp2	GENIE3	0.360519	Fosl1	GENIE3	0.253837	Nfat5	GENIE3	0.672549	Elk3	GENIE3
0.995443	0.0441687	scMINER	0.996645	0.0490539	scMINER	0.994921	0.0368815	scMINER	0.997443	0.104921	scMINER	0.997528	0.0798333	scMINER		0.994694	0.997217	scMINER	0.995336	0.995195	scMINER	0.994789	0.996159	scMINER	0.996139	0.998051	scMINER	0.996538	0.998697	scMINER		Clock	Tpex	1.54298	0.718064	0.8253	0.907937		Jun	GENIE3	0.501123	Fosl2	GENIE3	0.23027	Nfatc1	GENIE3	0.310636	Elk4	GENIE3
0.995443	0.0441695	scMINER	0.996645	0.0490547	scMINER	0.994921	0.0368822	scMINER	0.997316	0.104909	scMINER	0.997528	0.0798343	scMINER		0.994676	0.997217	scMINER	0.99532	0.995195	scMINER	0.994772	0.996159	scMINER	0.996125	0.998051	scMINER	0.996526	0.998697	scMINER		Creb1	Tpex	1.35249	1.03139	0.782299	1.09551		Junb	GENIE3	0.375	Foxd2	GENIE3	0.414724	Nfatc2	GENIE3	0.541339	Eomes	GENIE3
0.995443	0.0441704	scMINER	0.996645	0.0490555	scMINER	0.994921	0.0368829	scMINER	0.997316	0.104911	scMINER	0.997528	0.0798353	scMINER		0.994658	0.997217	scMINER	0.995304	0.995195	scMINER	0.994754	0.996159	scMINER	0.996112	0.998051	scMINER	0.996526	0.998553	scMINER		Creb3	Tpex	0.851441	1.0925	1.32152	1.0932		Jund	GENIE3	0.584935	Foxj2	GENIE3	0.408663	Nfatc3	GENIE3	0.46875	Erf	GENIE3
0.995443	0.0441712	scMINER	0.996645	0.0490564	scMINER	0.994921	0.0368836	scMINER	0.997316	0.104912	scMINER	0.997528	0.0798363	scMINER		0.99464	0.997217	scMINER	0.995288	0.995195	scMINER	0.994736	0.996159	scMINER	0.996098	0.998051	scMINER	0.996514	0.998553	scMINER		Creb3l1	Tpex	0.416309	1.20879	2.31009	1.27948		Klf10	GENIE3	0.500749	Foxj3	GENIE3	0.400178	Nfe2l1	GENIE3	0.43125	Esr1	GENIE3
0.995443	0.044172	scMINER	0.996645	0.0490572	scMINER	0.994921	0.0368843	scMINER	0.997316	0.104914	scMINER	0.997528	0.0798373	scMINER		0.994622	0.997217	scMINER	0.995271	0.995195	scMINER	0.994719	0.996159	scMINER	0.996085	0.998051	scMINER	0.996503	0.998553	scMINER		Creb3l2	Tpex	0.329926	1.24055	0.781954	1.30212		Klf11	GENIE3	0.494	Foxk1	GENIE3	0.0709459	Nfe2l2	GENIE3	0.629412	Esrra	GENIE3
0.995443	0.0441728	scMINER	0.996645	0.049058	scMINER	0.994921	0.036885	scMINER	0.997316	0.104915	scMINER	0.997528	0.0798383	scMINER		0.994604	0.997217	scMINER	0.995255	0.995195	scMINER	0.994701	0.996159	scMINER	0.996071	0.998051	scMINER	0.996491	0.998553	scMINER		Crem	Tpex	1.14552	1.25349	0.956486	1.2663		Klf12	GENIE3	0.555282	Foxk2	GENIE3	0.327044	Nfic	GENIE3	0.722772	Ets1	GENIE3
0.995443	0.0441736	scMINER	0.996645	0.0490588	scMINER	0.994921	0.0368857	scMINER	0.997316	0.104916	scMINER	0.997528	0.0798393	scMINER		0.994586	0.997217	scMINER	0.995239	0.995195	scMINER	0.994683	0.996159	scMINER	0.996058	0.998051	scMINER	0.996479	0.998553	scMINER		Ctcf	Tpex	0.637788	0.833104	0.895285	0.882304		Klf13	GENIE3	0.26779	Foxo1	GENIE3	0.394345	Nfix	GENIE3	0.468085	Ets2	GENIE3
0.995443	0.0441744	scMINER	0.996645	0.0490596	scMINER	0.994921	0.0368864	scMINER	0.997316	0.104918	scMINER	0.997528	0.0798402	scMINER		0.994568	0.997217	scMINER	0.995223	0.995195	scMINER	0.994666	0.996159	scMINER	0.996044	0.998051	scMINER	0.996467	0.998553	scMINER		Ctcfl	Tpex	1.35541	1.32618	2.2623	1.38035		Klf16	GENIE3	0.309725	Foxo3	GENIE3	0.42348	Nfya	GENIE3	0.529344	Etv3	GENIE3
0.995443	0.0441752	scMINER	0.996645	0.0490604	scMINER	0.994921	0.0368871	scMINER	0.997316	0.104919	scMINER	0.997528	0.0798412	scMINER		0.994551	0.997217	scMINER	0.995207	0.995195	scMINER	0.994648	0.996159	scMINER	0.996031	0.998051	scMINER	0.996455	0.998553	scMINER		Dbp	Tpex	5.2372	1.28301	1.63522	1.46739		Klf2	GENIE3	0.532847	Foxp2	GENIE3	0.478992	Nfyb	GENIE3	0.465957	Etv5	GENIE3
0.995443	0.044176	scMINER	0.996645	0.0490612	scMINER	0.994921	0.0368878	scMINER	0.997316	0.104921	scMINER	0.997528	0.0798422	scMINER		0.994533	0.997217	scMINER	0.99519	0.995195	scMINER	0.99463	0.996159	scMINER	0.996018	0.998051	scMINER	0.996444	0.998553	scMINER		E2f4	Tpex	1.49151	0.927498	0.4928	1.14343		Klf3	GENIE3	0.338235	Gabpa	GENIE3	0.563209	Nfyc	GENIE3	0.371345	Etv6	GENIE3
0.995443	0.0441769	scMINER	0.996645	0.049062	scMINER	0.994921	0.0368885	scMINER	0.997316	0.104922	scMINER	0.997528	0.0798432	scMINER		0.994515	0.997217	scMINER	0.995174	0.995195	scMINER	0.994613	0.996159	scMINER	0.996004	0.998051	scMINER	0.996432	0.998553	scMINER		E2f6	Tpex	1.53311	0.781722	0.679902	0.764609		Klf4	GENIE3	0.183967	Gata3	GENIE3	0.487302	Nr1d1	GENIE3	0.420118	Fli1	GENIE3
0.995443	0.0441777	scMINER	0.996645	0.0490628	scMINER	0.994921	0.0368892	scMINER	0.997316	0.104923	scMINER	0.997528	0.0798442	scMINER		0.994497	0.997217	scMINER	0.995158	0.995195	scMINER	0.994595	0.996159	scMINER	0.995991	0.998051	scMINER	0.99642	0.998553	scMINER		E2f7	Tpex	0.873485	1.49795	1.10032	1.41486		Klf6	GENIE3	0.413115	Gfi1	GENIE3	0.269737	Nr2c1	GENIE3	0.380952	Fos	GENIE3
0.995443	0.0441785	scMINER	0.996645	0.0490636	scMINER	0.994921	0.0368899	scMINER	0.997316	0.104925	scMINER	0.997528	0.0798452	scMINER		0.994479	0.997217	scMINER	0.995142	0.995195	scMINER	0.994577	0.996159	scMINER	0.995977	0.998051	scMINER	0.996408	0.998553	scMINER		E2f8	Tpex	3.47628	1.03167	1.17601	1.13338		Klf9	GENIE3	0.410596	Grhl1	GENIE3	0.811111	Nr2c2	GENIE3	0.61236	Fosl2	GENIE3
0.995443	0.0441793	scMINER	0.996645	0.0490645	scMINER	0.994921	0.0368906	scMINER	0.997316	0.104926	scMINER	0.997528	0.0798462	scMINER		0.994461	0.997217	scMINER	0.995126	0.995195	scMINER	0.99456	0.996159	scMINER	0.995964	0.998051	scMINER	0.996397	0.998553	scMINER		Ebf1	Tpex	1.47404	1.38878	1.64219	1.42499		Lef1	GENIE3	0.182222	Hes1	GENIE3	0.47989	Nr2f6	GENIE3	0.442647	Foxd2	GENIE3
0.995443	0.0441801	scMINER	0.996645	0.0490653	scMINER	0.994921	0.0368913	scMINER	0.997316	0.104928	scMINER	0.997528	0.0798472	scMINER		0.994443	0.997217	scMINER	0.995109	0.995195	scMINER	0.994542	0.996159	scMINER	0.99595	0.998051	scMINER	0.996385	0.998553	scMINER		Egr1	Tpex	1.64246	1.15285	1.2316	1.13053		Lin54	GENIE3	0.900538	Hes6	GENIE3	0.443152	Nr4a1	GENIE3	0.308824	Foxj2	GENIE3
0.995443	0.0441809	scMINER	0.996645	0.0490661	scMINER	0.994921	0.036892	scMINER	0.997316	0.104929	scMINER	0.997528	0.0798481	scMINER		0.994425	0.997217	scMINER	0.995093	0.995195	scMINER	0.994524	0.996159	scMINER	0.995937	0.998051	scMINER	0.996373	0.998553	scMINER		Egr2	Tpex	1.27431	1.34199	1.26592	1.34275		Mafb	GENIE3	0.516327	Hes7	GENIE3	0.388935	Nr4a2	GENIE3	0.504955	Foxj3	GENIE3
0.995443	0.0441817	scMINER	0.996645	0.0490669	scMINER	0.994413	0.0368738	scMINER	0.997316	0.10493	scMINER	0.997528	0.0798491	scMINER		0.994407	0.997217	scMINER	0.995077	0.995195	scMINER	0.994507	0.996159	scMINER	0.995923	0.998051	scMINER	0.996361	0.998553	scMINER		Egr4	Tpex	0.848852	1.30527	2.84142	1.24521		Maff	GENIE3	0.335165	Hey1	GENIE3	0.375862	Nrf1	GENIE3	0.370755	Foxk1	GENIE3
0.995443	0.0441825	scMINER	0.996645	0.0490677	scMINER	0.993906	0.0368557	scMINER	0.997316	0.104932	scMINER	0.997528	0.0798501	scMINER		0.994389	0.997217	scMINER	0.995061	0.995195	scMINER	0.994489	0.996159	scMINER	0.995923	0.997929	scMINER	0.996361	0.998408	scMINER		Elf1	Tpex	1.33356	1.30487	1.39193	1.45471		Mafk	GENIE3	0.619497	Hic1	GENIE3	0.61825	Osr1	GENIE3	0.267974	Foxk2	GENIE3
0.995443	0.0441834	scMINER	0.996645	0.0490685	scMINER	0.993906	0.0368564	scMINER	0.997316	0.104933	scMINER	0.997528	0.0798511	scMINER		0.994371	0.997217	scMINER	0.995045	0.995195	scMINER	0.994471	0.996159	scMINER	0.99591	0.997929	scMINER	0.996349	0.998408	scMINER		Elf2	Tpex	2.88789	1.09241	1.20224	0.999782		Max	GENIE3	0.66	Hic2	GENIE3	0.317919	Osr2	GENIE3	0.333333	Foxn3	GENIE3
0.995443	0.0441842	scMINER	0.996645	0.0490693	scMINER	0.993906	0.0368571	scMINER	0.997316	0.104935	scMINER	0.997528	0.0798521	scMINER		0.994353	0.997217	scMINER	0.995029	0.995195	scMINER	0.994454	0.996159	scMINER	0.995896	0.997929	scMINER	0.996338	0.998408	scMINER		Elf4	Tpex	1.53927	1.09747	1.16327	1.15314		Maz	GENIE3	0.415532	Hif1a	GENIE3	0.525066	Pbx1	GENIE3	0.934132	Foxo1	GENIE3
0.995443	0.044185	scMINER	0.996645	0.0490701	scMINER	0.993906	0.0368578	scMINER	0.997316	0.104936	scMINER	0.997528	0.0798531	scMINER		0.994353	0.996819	scMINER	0.995012	0.995195	scMINER	0.994436	0.996159	scMINER	0.995883	0.997929	scMINER	0.996326	0.998408	scMINER		Elk1	Tpex	0.857528	1.16535	0.780132	1.12986		Mef2a	GENIE3	0.599462	Hinfp	GENIE3	0.434066	Pbx2	GENIE3	0.739796	Foxo3	GENIE3
0.995443	0.0441858	scMINER	0.996645	0.0490709	scMINER	0.993906	0.0368585	scMINER	0.997316	0.104938	scMINER	0.997528	0.0798541	scMINER		0.994335	0.996819	scMINER	0.994996	0.995195	scMINER	0.994418	0.996159	scMINER	0.99587	0.997929	scMINER	0.996314	0.998408	scMINER		Elk3	Tpex	2.54975	1.09621	1.03065	1.04551		Meis1	GENIE3	0.451754	Hlf	GENIE3	0.255952	Pbx3	GENIE3	0.731801	Foxo4	GENIE3
0.995443	0.0441866	scMINER	0.996645	0.0490717	scMINER	0.993906	0.0368592	scMINER	0.997316	0.104939	scMINER	0.997528	0.0798551	scMINER		0.994317	0.996819	scMINER	0.99498	0.995195	scMINER	0.994401	0.996159	scMINER	0.995856	0.997929	scMINER	0.996302	0.998408	scMINER		Elk4	Tpex	1.2965	1.14928	1.18432	1.21927		Meis2	GENIE3	0.30823	Hmbox1	GENIE3	0.579618	Pknox1	GENIE3	0.674847	Foxp3	GENIE3
0.995443	0.0441874	scMINER	0.996645	0.0490726	scMINER	0.993906	0.0368598	scMINER	0.997316	0.10494	scMINER	0.997528	0.079856	scMINER		0.9943	0.996819	scMINER	0.994964	0.995195	scMINER	0.994383	0.996159	scMINER	0.995843	0.997929	scMINER	0.996291	0.998408	scMINER		Eomes	Tpex	0.974357	1.03329	0.913475	1.15377		Meis3	GENIE3	0.203704	Hoxa7	GENIE3	0.234568	Plag1	GENIE3	0.552147	Gabpa	GENIE3
0.995443	0.0441882	scMINER	0.996645	0.0490734	scMINER	0.993906	0.0368605	scMINER	0.997316	0.104942	scMINER	0.997528	0.079857	scMINER		0.994282	0.996819	scMINER	0.994948	0.995195	scMINER	0.994365	0.996159	scMINER	0.995829	0.997929	scMINER	0.996279	0.998408	scMINER		Erf	Tpex	1.23065	1.13443	0.831391	1.24653		Mga	GENIE3	0.218954	Hoxc8	GENIE3	0.70303	Plagl1	GENIE3	0.279321	Gata1	GENIE3
0.995443	0.044189	scMINER	0.996645	0.0490742	scMINER	0.993906	0.0368612	scMINER	0.997316	0.104943	scMINER	0.997528	0.079858	scMINER		0.994264	0.996819	scMINER	0.994931	0.995195	scMINER	0.994348	0.996159	scMINER	0.995829	0.997807	scMINER	0.996267	0.998408	scMINER		Esr1	Tpex	0.286939	0.898905	0.536879	0.995681		Mitf	GENIE3	0.382759	Hoxc9	GENIE3	0.238994	Pou2f2	GENIE3	0.16129	Gata3	GENIE3
0.995443	0.0441899	scMINER	0.996645	0.049075	scMINER	0.993906	0.0368619	scMINER	0.997316	0.104945	scMINER	0.997528	0.079859	scMINER		0.994264	0.996421	scMINER	0.994915	0.995195	scMINER	0.99433	0.996159	scMINER	0.995816	0.997807	scMINER	0.996255	0.998408	scMINER		Esrra	Tpex	1.96603	0.92393	0.451916	1.07621		Mlxipl	GENIE3	0.823899	Hsf1	GENIE3	0.539773	Pou3f2	GENIE3	0.497619	Gfi1	GENIE3
0.995443	0.0441907	scMINER	0.996645	0.0490758	scMINER	0.993906	0.0368626	scMINER	0.997316	0.104946	scMINER	0.997528	0.07986	scMINER		0.994246	0.996421	scMINER	0.994899	0.995195	scMINER	0.994312	0.996159	scMINER	0.995802	0.997807	scMINER	0.996243	0.998408	scMINER		Ets1	Tpex	1.21271	1.01151	1.08727	0.959436		Mnt	GENIE3	0.205298	Hsf2	GENIE3	0.434132	Pou4f1	GENIE3	0.646341	Glis2	GENIE3
0.995443	0.0441915	scMINER	0.996645	0.0490766	scMINER	0.993906	0.0368633	scMINER	0.997316	0.104947	scMINER	0.997528	0.079861	scMINER		0.994228	0.996421	scMINER	0.994883	0.995195	scMINER	0.994295	0.996159	scMINER	0.995789	0.997807	scMINER	0.996232	0.998408	scMINER		Ets2	Tpex	0.696316	1.16916	0.720803	1.13539		Msc	GENIE3	0.32625	Hsf4	GENIE3	0.710843	Pou5f1	GENIE3	0.329032	Glis3	GENIE3
0.995443	0.0441923	scMINER	0.996645	0.0490774	scMINER	0.993906	0.036864	scMINER	0.997316	0.104949	scMINER	0.997528	0.079862	scMINER		0.99421	0.996421	scMINER	0.994867	0.995195	scMINER	0.994277	0.996159	scMINER	0.995775	0.997807	scMINER	0.99622	0.998408	scMINER		Etv3	Tpex	2.12837	1.11785	0.945789	1.09691		Msx2	GENIE3	0.364972	Ikzf1	GENIE3	0.439857	Ppard	GENIE3	0.395604	Grhl1	GENIE3
0.995443	0.0441931	scMINER	0.99631	0.0490617	scMINER	0.993906	0.0368647	scMINER	0.997316	0.10495	scMINER	0.997528	0.079863	scMINER		0.994192	0.996421	scMINER	0.99485	0.995195	scMINER	0.994259	0.996159	scMINER	0.995775	0.997685	scMINER	0.996208	0.998408	scMINER		Etv5	Tpex	0.832437	1.33863	1.31282	1.27976		Mxi1	GENIE3	0.388889	Irf1	GENIE3	0.500282	Prdm15	GENIE3	0.678788	Hes5	GENIE3
0.995443	0.0441939	scMINER	0.99631	0.0490625	scMINER	0.993906	0.0368654	scMINER	0.997316	0.104952	scMINER	0.997528	0.0798639	scMINER		0.994174	0.996421	scMINER	0.994834	0.995195	scMINER	0.994242	0.996159	scMINER	0.995762	0.997685	scMINER	0.996196	0.998408	scMINER		Etv6	Tpex	0.74235	1.09253	0.782056	1.19266		Myb	GENIE3	0.686992	Irf2	GENIE3	0.346809	Prdm4	GENIE3	0.129834	Hes6	GENIE3
0.995443	0.0441947	scMINER	0.99631	0.0490633	scMINER	0.993906	0.0368661	scMINER	0.997316	0.104953	scMINER	0.997528	0.0798649	scMINER		0.994156	0.996421	scMINER	0.994818	0.995195	scMINER	0.994224	0.996159	scMINER	0.995748	0.997685	scMINER	0.996185	0.998408	scMINER		Fli1	Tpex	1.47397	1.15601	0.996114	1.16365		Mzf1	GENIE3	0.505273	Irf3	GENIE3	0.516775	Rara	GENIE3	0.494505	Hes7	GENIE3
0.995443	0.0441955	scMINER	0.99631	0.0490641	scMINER	0.993906	0.0368668	scMINER	0.997316	0.104954	scMINER	0.997528	0.0798659	scMINER		0.994138	0.996421	scMINER	0.994802	0.995195	scMINER	0.994206	0.996159	scMINER	0.995735	0.997685	scMINER	0.996173	0.998408	scMINER		Fos	Tpex	1.02552	0.985284	0.812316	1.11051		Nfat5	GENIE3	0.602339	Irf4	GENIE3	0.438095	Rarg	GENIE3	0.455492	Hesx1	GENIE3
0.995443	0.0441964	scMINER	0.99631	0.049065	scMINER	0.993906	0.0368675	scMINER	0.997316	0.104956	scMINER	0.997528	0.0798669	scMINER		0.99412	0.996421	scMINER	0.994786	0.995195	scMINER	0.994189	0.996159	scMINER	0.995722	0.997685	scMINER	0.996161	0.998408	scMINER		Fosl1	Tpex	1.07019	1.06422	0.449362	1.19592		Nfatc1	GENIE3	0.512579	Irf5	GENIE3	0.697917	Rbpj	GENIE3	0.590062	Hey1	GENIE3
0.995443	0.0441972	scMINER	0.99631	0.0490658	scMINER	0.993906	0.0368682	scMINER	0.997316	0.104957	scMINER	0.997528	0.0798679	scMINER		0.994102	0.996421	scMINER	0.994769	0.995195	scMINER	0.994171	0.996159	scMINER	0.995708	0.997685	scMINER	0.996149	0.998408	scMINER		Fosl2	Tpex	2.02545	0.939341	0.790189	1.05897		Nfatc3	GENIE3	0.326271	Irf7	GENIE3	0.545962	Rela	GENIE3	0.214602	Hic1	GENIE3
0.995443	0.044198	scMINER	0.99631	0.0490666	scMINER	0.993906	0.0368689	scMINER	0.997188	0.104945	scMINER	0.997528	0.0798689	scMINER		0.994084	0.996421	scMINER	0.994753	0.995195	scMINER	0.994153	0.996159	scMINER	0.995695	0.997685	scMINER	0.996137	0.998408	scMINER		Foxc1	Tpex	0.250903	1.18369	0.560827	1.49512		Nfatc4	GENIE3	0.342697	Irf8	GENIE3	0.670139	Relb	GENIE3	0.142157	Hic2	GENIE3
0.995443	0.0441988	scMINER	0.99631	0.0490674	scMINER	0.993906	0.0368696	scMINER	0.997188	0.104947	scMINER	0.997528	0.0798699	scMINER		0.994067	0.996421	scMINER	0.994737	0.995195	scMINER	0.994136	0.996159	scMINER	0.995681	0.997685	scMINER	0.996126	0.998408	scMINER		Foxd2	Tpex	0.634014	0.967689	0.583471	1.23058		Nfe2	GENIE3	0.154605	Irf9	GENIE3	0.395965	Rest	GENIE3	0.385	Hif1a	GENIE3
0.995443	0.0441996	scMINER	0.99631	0.0490682	scMINER	0.993906	0.0368703	scMINER	0.997188	0.104948	scMINER	0.997528	0.0798709	scMINER		0.994049	0.996421	scMINER	0.994721	0.995195	scMINER	0.994118	0.996159	scMINER	0.995668	0.997685	scMINER	0.996114	0.998408	scMINER		Foxj2	Tpex	0.719802	1.08888	1.74215	1.22204		Nfe2l1	GENIE3	0.176871	Jdp2	GENIE3	0.453815	Rfx1	GENIE3	0.496032	Hinfp	GENIE3
0.995443	0.0442004	scMINER	0.99631	0.049069	scMINER	0.993906	0.036871	scMINER	0.997188	0.104949	scMINER	0.997528	0.0798718	scMINER		0.994031	0.996421	scMINER	0.994705	0.995195	scMINER	0.994101	0.996159	scMINER	0.995654	0.997685	scMINER	0.996102	0.998408	scMINER		Foxj3	Tpex	0.658742	0.998032	1.07695	1.15628		Nfe2l2	GENIE3	0.4	Jun	GENIE3	0.430642	Rfx3	GENIE3	0.484551	Hlf	GENIE3
0.995443	0.0442012	scMINER	0.99631	0.0490698	scMINER	0.993906	0.0368717	scMINER	0.997188	0.104951	scMINER	0.997528	0.0798728	scMINER		0.994013	0.996421	scMINER	0.994688	0.995195	scMINER	0.994083	0.996159	scMINER	0.995641	0.997685	scMINER	0.99609	0.998408	scMINER		Foxk1	Tpex	2.66015	0.972002	1.16672	1.29605		Nfia	GENIE3	0.44467	Junb	GENIE3	0.343228	Rfx7	GENIE3	0.328877	Hltf	GENIE3
0.995443	0.044202	scMINER	0.99631	0.0490706	scMINER	0.993906	0.0368724	scMINER	0.997188	0.104952	scMINER	0.997528	0.0798738	scMINER		0.993995	0.996421	scMINER	0.994672	0.995195	scMINER	0.994065	0.996159	scMINER	0.995627	0.997685	scMINER	0.996079	0.998408	scMINER		Foxk2	Tpex	1.91837	1.03722	1.0102	1.32454		Nfic	GENIE3	0.409722	Jund	GENIE3	0.59347	Rora	GENIE3	0.447115	Hmbox1	GENIE3
0.995443	0.0442029	scMINER	0.99631	0.0490714	scMINER	0.993906	0.036873	scMINER	0.997188	0.104954	scMINER	0.997528	0.0798748	scMINER		0.993977	0.996421	scMINER	0.994656	0.995195	scMINER	0.994048	0.996159	scMINER	0.995614	0.997685	scMINER	0.996067	0.998408	scMINER		Foxn3	Tpex	3.27675	0.879536	1.23094	1.04056		Nfil3	GENIE3	0.92638	Klf10	GENIE3	0.450915	Rorb	GENIE3	0.311594	Hoxb3	GENIE3
0.995443	0.0442037	scMINER	0.99631	0.0490723	scMINER	0.993906	0.0368737	scMINER	0.997188	0.104955	scMINER	0.997528	0.0798758	scMINER		0.993959	0.996421	scMINER	0.99464	0.995195	scMINER	0.99403	0.996159	scMINER	0.9956	0.997685	scMINER	0.996055	0.998408	scMINER		Foxo1	Tpex	1.39717	0.893226	1.04957	1.0886		Nfix	GENIE3	0.47327	Klf11	GENIE3	0.336913	Rorc	GENIE3	0.42293	Hoxb4	GENIE3
0.995443	0.0442045	scMINER	0.99631	0.0490731	scMINER	0.993906	0.0368744	scMINER	0.997188	0.104957	scMINER	0.997528	0.0798768	scMINER		0.993941	0.996421	scMINER	0.994624	0.995195	scMINER	0.994012	0.996159	scMINER	0.995587	0.997685	scMINER	0.996043	0.998408	scMINER		Foxo3	Tpex	0.652374	1.0115	0.552812	1.25541		Nfya	GENIE3	0.390212	Klf13	GENIE3	0.535704	Rreb1	GENIE3	0.563063	Hsf2	GENIE3
0.995443	0.0442053	scMINER	0.99631	0.0490739	scMINER	0.993906	0.0368751	scMINER	0.997188	0.104958	scMINER	0.997528	0.0798778	scMINER		0.993941	0.996024	scMINER	0.994607	0.995195	scMINER	0.993995	0.996159	scMINER	0.995574	0.997685	scMINER	0.996032	0.998408	scMINER		Foxo4	Tpex	1.99558	1.13981	0.643167	1.4743		Nfyb	GENIE3	0.454139	Klf16	GENIE3	0.314815	Runx1	GENIE3	0.556811	Hsf4	GENIE3
0.995443	0.0442061	scMINER	0.99631	0.0490747	scMINER	0.993906	0.0368758	scMINER	0.997188	0.104959	scMINER	0.997528	0.0798788	scMINER		0.993923	0.996024	scMINER	0.994591	0.995195	scMINER	0.993977	0.996159	scMINER	0.99556	0.997685	scMINER	0.99602	0.998408	scMINER		Foxp2	Tpex	2.56961	1.15251	1.66615	1.35806		Nfyc	GENIE3	0.431593	Klf2	GENIE3	0.498086	Runx2	GENIE3	0.733333	Ikzf1	GENIE3
0.995443	0.0442069	scMINER	0.99631	0.0490755	scMINER	0.993906	0.0368765	scMINER	0.997188	0.104961	scMINER	0.997528	0.0798798	scMINER		0.993905	0.996024	scMINER	0.994575	0.995195	scMINER	0.993959	0.996159	scMINER	0.995547	0.997685	scMINER	0.996008	0.998408	scMINER		Gabpa	Tpex	0.916235	1.10573	1.11173	1.29465		Nr1d1	GENIE3	0.105096	Klf3	GENIE3	0.425855	Runx3	GENIE3	0.537776	Irf1	GENIE3
0.995443	0.0442077	scMINER	0.99631	0.0490763	scMINER	0.993906	0.0368772	scMINER	0.997188	0.104962	scMINER	0.997528	0.0798807	scMINER		0.993887	0.996024	scMINER	0.994559	0.995195	scMINER	0.993942	0.996159	scMINER	0.995533	0.997685	scMINER	0.995996	0.998408	scMINER		Gata3	Tpex	1.69316	0.929423	0.725235	0.930784		Nr1d2	GENIE3	0.454286	Klf4	GENIE3	0.450431	Rxra	GENIE3	0.499099	Irf2	GENIE3
0.995443	0.0442086	scMINER	0.99631	0.0490771	scMINER	0.993906	0.0368779	scMINER	0.997188	0.104964	scMINER	0.997528	0.0798817	scMINER		0.993869	0.996024	scMINER	0.994543	0.995195	scMINER	0.993924	0.996159	scMINER	0.99552	0.997685	scMINER	0.995996	0.998263	scMINER		Gfi1	Tpex	0.315036	0.95547	0.822551	0.921157		Nr2c1	GENIE3	0.352564	Klf6	GENIE3	0.437451	Smad4	GENIE3	0.627451	Irf3	GENIE3
0.995443	0.0442094	scMINER	0.99631	0.0490779	scMINER	0.993906	0.0368786	scMINER	0.997188	0.104965	scMINER	0.997528	0.0798827	scMINER		0.993851	0.996024	scMINER	0.994526	0.995195	scMINER	0.993906	0.996159	scMINER	0.995506	0.997685	scMINER	0.995984	0.998263	scMINER		Gmeb2	Tpex	0.957954	1.24637	1.51131	1.01635		Nr2c2	GENIE3	0.318083	Klf9	GENIE3	0.340986	Snai1	GENIE3	0.46595	Irf4	GENIE3
0.995443	0.0442102	scMINER	0.99631	0.0490787	scMINER	0.993906	0.0368793	scMINER	0.997188	0.104966	scMINER	0.997528	0.0798837	scMINER		0.993833	0.996024	scMINER	0.99451	0.995195	scMINER	0.993889	0.996159	scMINER	0.995493	0.997685	scMINER	0.995973	0.998263	scMINER		Grhl1	Tpex	2.69101	1.13671	1.3379	1.46272		Nr2f6	GENIE3	0.215152	Lef1	GENIE3	0.436426	Snai3	GENIE3	0.452133	Irf5	GENIE3
0.995443	0.044211	scMINER	0.99631	0.0490796	scMINER	0.993906	0.03688	scMINER	0.997188	0.104968	scMINER	0.997528	0.0798847	scMINER		0.993816	0.996024	scMINER	0.994494	0.995195	scMINER	0.993871	0.996159	scMINER	0.995479	0.997685	scMINER	0.995961	0.998263	scMINER		Hes1	Tpex	0.993672	1.34795	1.32602	1.19197		Nr4a1	GENIE3	0.401905	Lin54	GENIE3	0.473404	Sox11	GENIE3	0.455556	Irf6	GENIE3
0.995443	0.0442118	scMINER	0.99631	0.0490804	scMINER	0.993906	0.0368807	scMINER	0.997188	0.104969	scMINER	0.997528	0.0798857	scMINER		0.993798	0.996024	scMINER	0.994478	0.995195	scMINER	0.993871	0.995679	scMINER	0.995466	0.997685	scMINER	0.995949	0.998263	scMINER		Hes6	Tpex	1.0382	1.13707	1.45632	1.15977		Nr4a2	GENIE3	0.565737	Mafb	GENIE3	0.550699	Sox4	GENIE3	0.769841	Irf7	GENIE3
0.995443	0.0442126	scMINER	0.99631	0.0490812	scMINER	0.993906	0.0368814	scMINER	0.997188	0.104971	scMINER	0.997528	0.0798867	scMINER		0.99378	0.996024	scMINER	0.994478	0.994875	scMINER	0.993853	0.995679	scMINER	0.995452	0.997685	scMINER	0.995937	0.998263	scMINER		Hes7	Tpex	1.45006	1.72167	2.31112	1.80401		Nr6a1	GENIE3	0.47486	Maff	GENIE3	0.436709	Sp1	GENIE3	0.379287	Irf8	GENIE3
0.995029	0.044195	scMINER	0.99631	0.049082	scMINER	0.993906	0.0368821	scMINER	0.99706	0.104959	scMINER	0.997528	0.0798877	scMINER		0.993762	0.996024	scMINER	0.994462	0.994875	scMINER	0.993836	0.995679	scMINER	0.995439	0.997685	scMINER	0.995926	0.998263	scMINER		Hesx1	Tpex	0.460109	0.810763	0.602797	0.975368		Nrf1	GENIE3	0.360406	Mafg	GENIE3	0.614311	Sp2	GENIE3	0.643519	Irf9	GENIE3
0.995029	0.0441958	scMINER	0.99631	0.0490828	scMINER	0.993906	0.0368828	scMINER	0.99706	0.10496	scMINER	0.997528	0.0798886	scMINER		0.993744	0.996024	scMINER	0.994446	0.994875	scMINER	0.993818	0.995679	scMINER	0.995426	0.997685	scMINER	0.995914	0.998263	scMINER		Hey1	Tpex	1.48622	1.21434	1.61596	1.2057		Onecut3	GENIE3	0.40625	Mafk	GENIE3	0.870056	Sp3	GENIE3	0.508484	Jun	GENIE3
0.995029	0.0441967	scMINER	0.99631	0.0490836	scMINER	0.993906	0.0368835	scMINER	0.99706	0.104961	scMINER	0.997528	0.0798896	scMINER		0.993726	0.996024	scMINER	0.994429	0.994875	scMINER	0.9938	0.995679	scMINER	0.995412	0.997685	scMINER	0.995902	0.998263	scMINER		Hic1	Tpex	1.32788	0.980156	3.01636	1.13071		Osr1	GENIE3	0.117647	Max	GENIE3	0.407718	Sp4	GENIE3	0.480263	Junb	GENIE3
0.995029	0.0441975	scMINER	0.99631	0.0490844	scMINER	0.993906	0.0368842	scMINER	0.99706	0.104963	scMINER	0.997528	0.0798906	scMINER		0.993708	0.996024	scMINER	0.994429	0.994555	scMINER	0.993783	0.995679	scMINER	0.995399	0.997685	scMINER	0.99589	0.998263	scMINER		Hic2	Tpex	0.339882	1.34108	0.55347	1.362		Osr2	GENIE3	0.509108	Maz	GENIE3	0.369898	Sp9	GENIE3	0.489418	Jund	GENIE3
0.995029	0.0441983	scMINER	0.99631	0.0490852	scMINER	0.993906	0.0368849	scMINER	0.99706	0.104964	scMINER	0.997528	0.0798916	scMINER		0.99369	0.996024	scMINER	0.994413	0.994555	scMINER	0.993765	0.995679	scMINER	0.995385	0.997685	scMINER	0.995878	0.998263	scMINER		Hif1a	Tpex	3.27899	1.09507	0.706732	1.29747		Pbx1	GENIE3	0.293103	Mef2a	GENIE3	0.526749	Spic	GENIE3	0.442276	Klf10	GENIE3
0.995029	0.0441991	scMINER	0.99631	0.049086	scMINER	0.993906	0.0368856	scMINER	0.99706	0.104966	scMINER	0.997528	0.0798926	scMINER		0.993672	0.996024	scMINER	0.994397	0.994555	scMINER	0.993747	0.995679	scMINER	0.995372	0.997685	scMINER	0.995867	0.998263	scMINER		Hinfp	Tpex	0.521431	1.26699	1.6151	1.21509		Pbx3	GENIE3	0.285519	Mef2c	GENIE3	0.850746	Srebf1	GENIE3	0.443114	Klf11	GENIE3
0.995029	0.0441999	scMINER	0.99631	0.0490869	scMINER	0.993906	0.0368863	scMINER	0.99706	0.104967	scMINER	0.997528	0.0798936	scMINER		0.993654	0.996024	scMINER	0.994381	0.994555	scMINER	0.99373	0.995679	scMINER	0.995358	0.997685	scMINER	0.995855	0.998263	scMINER		Hlf	Tpex	0.196048	1.13507	0.32547	1.28603		Plag1	GENIE3	0.449735	Mef2d	GENIE3	0.55122	Srebf2	GENIE3	0.486732	Klf12	GENIE3
0.995029	0.0442007	scMINER	0.99631	0.0490877	scMINER	0.993906	0.0368869	scMINER	0.99706	0.104969	scMINER	0.997528	0.0798946	scMINER		0.993636	0.996024	scMINER	0.994365	0.994555	scMINER	0.993712	0.995679	scMINER	0.995358	0.997563	scMINER	0.995843	0.998263	scMINER		Hltf	Tpex	0.157049	0.655477	0.421045	0.822127		Pou2f2	GENIE3	0.261794	Meis1	GENIE3	0.403226	Stat1	GENIE3	0.482597	Klf13	GENIE3
0.995029	0.0442015	scMINER	0.99631	0.0490885	scMINER	0.993906	0.0368876	scMINER	0.99706	0.10497	scMINER	0.997528	0.0798956	scMINER		0.993618	0.996024	scMINER	0.994348	0.994555	scMINER	0.993694	0.995679	scMINER	0.995345	0.997563	scMINER	0.995831	0.998263	scMINER		Hmbox1	Tpex	1.23315	1.01836	0.731562	1.29893		Pou3f1	GENIE3	0.614341	Meis3	GENIE3	0.466667	Stat2	GENIE3	0.340677	Klf16	GENIE3
0.995029	0.0442024	scMINER	0.99631	0.0490893	scMINER	0.993906	0.0368883	scMINER	0.99706	0.104971	scMINER	0.997528	0.0798966	scMINER		0.9936	0.996024	scMINER	0.994332	0.994555	scMINER	0.993677	0.995679	scMINER	0.995331	0.997563	scMINER	0.99582	0.998263	scMINER		Hoxa7	Tpex	1.24564	1.0581	0.410182	1.12665		Pou3f2	GENIE3	0.568362	Mga	GENIE3	0.342822	Stat3	GENIE3	0.499371	Klf2	GENIE3
0.995029	0.0442032	scMINER	0.99631	0.0490901	scMINER	0.993906	0.036889	scMINER	0.99706	0.104973	scMINER	0.997528	0.0798975	scMINER		0.993583	0.996024	scMINER	0.994316	0.994555	scMINER	0.993659	0.995679	scMINER	0.995318	0.997563	scMINER	0.995808	0.998263	scMINER		Hoxc8	Tpex	2.97612	0.976813	1.65441	1.15467		Pou3f3	GENIE3	0.5	Mlx	GENIE3	0.392019	Stat4	GENIE3	0.620725	Klf3	GENIE3
0.995029	0.044204	scMINER	0.99631	0.0490909	scMINER	0.993906	0.0368897	scMINER	0.99706	0.104974	scMINER	0.997528	0.0798985	scMINER		0.993565	0.996024	scMINER	0.9943	0.994555	scMINER	0.993641	0.995679	scMINER	0.995304	0.997563	scMINER	0.995796	0.998263	scMINER		Hoxc9	Tpex	1.37405	0.877878	0.393858	1.08758		Pou5f1	GENIE3	0.403397	Mlxip	GENIE3	0.276018	Stat5b	GENIE3	0.703226	Klf4	GENIE3
0.995029	0.0442048	scMINER	0.99631	0.0490917	scMINER	0.993906	0.0368904	scMINER	0.99706	0.104976	scMINER	0.997528	0.0798995	scMINER		0.993547	0.996024	scMINER	0.994284	0.994555	scMINER	0.993624	0.995679	scMINER	0.995291	0.997563	scMINER	0.995784	0.998263	scMINER		Hsf1	Tpex	4.55923	0.842527	0.90277	1.01042		Ppard	GENIE3	0.121387	Mnt	GENIE3	0.519669	Tbx21	GENIE3	0.596567	Klf6	GENIE3
0.995029	0.0442056	scMINER	0.99631	0.0490925	scMINER	0.993906	0.0368911	scMINER	0.99706	0.104977	scMINER	0.997528	0.0799005	scMINER		0.993529	0.996024	scMINER	0.994267	0.994555	scMINER	0.993606	0.995679	scMINER	0.995278	0.997563	scMINER	0.995772	0.998263	scMINER		Hsf2	Tpex	0.923644	1.00145	0.219758	1.15356		Prdm1	GENIE3	0.616977	Msc	GENIE3	0.517483	Tbx3	GENIE3	0.272515	Klf9	GENIE3
0.995029	0.0442064	scMINER	0.99631	0.0490933	scMINER	0.993906	0.0368918	scMINER	0.99706	0.104978	scMINER	0.997528	0.0799015	scMINER		0.993511	0.996024	scMINER	0.994251	0.994555	scMINER	0.993588	0.995679	scMINER	0.995264	0.997563	scMINER	0.995761	0.998263	scMINER		Hsf4	Tpex	60.6106	0.91526	1.37948	0.989393		Prdm4	GENIE3	0.744565	Mtf1	GENIE3	0.358491	Tbx6	GENIE3	0.386054	Lef1	GENIE3
0.995029	0.0442072	scMINER	0.99631	0.0490942	scMINER	0.993906	0.0368925	scMINER	0.99706	0.10498	scMINER	0.997528	0.0799025	scMINER		0.993493	0.996024	scMINER	0.994235	0.994555	scMINER	0.993571	0.995679	scMINER	0.995251	0.997563	scMINER	0.995749	0.998263	scMINER		Ikzf1	Tpex	1.5363	1.01497	1.15465	1.11942		Rara	GENIE3	0.621118	Mxi1	GENIE3	0.368132	Tcf12	GENIE3	0.547368	Lin54	GENIE3
0.995029	0.044208	scMINER	0.99631	0.049095	scMINER	0.993906	0.0368932	scMINER	0.99706	0.104981	scMINER	0.997528	0.0799035	scMINER		0.993475	0.996024	scMINER	0.994219	0.994555	scMINER	0.993553	0.995679	scMINER	0.995237	0.997563	scMINER	0.995737	0.998263	scMINER		Irf1	Tpex	1.79044	1.09393	1.10424	1.31447		Rarg	GENIE3	0.270548	Myb	GENIE3	0.037931	Tcf3	GENIE3	0.325117	Maf	GENIE3
0.995029	0.0442089	scMINER	0.99631	0.0490958	scMINER	0.993906	0.0368939	scMINER	0.99706	0.104983	scMINER	0.997528	0.0799045	scMINER		0.993457	0.996024	scMINER	0.994203	0.994555	scMINER	0.993535	0.995679	scMINER	0.995224	0.997563	scMINER	0.995725	0.998263	scMINER		Irf2	Tpex	1.76522	1.28092	1.36166	1.45347		Rbpj	GENIE3	0.385294	Myc	GENIE3	0.44382	Tcf4	GENIE3	0.287356	Maff	GENIE3
0.995029	0.0442097	scMINER	0.99631	0.0490966	scMINER	0.993906	0.0368946	scMINER	0.99706	0.104984	scMINER	0.997528	0.0799055	scMINER		0.993439	0.996024	scMINER	0.994186	0.994555	scMINER	0.993518	0.995679	scMINER	0.99521	0.997563	scMINER	0.995714	0.998263	scMINER		Irf3	Tpex	0.685106	0.924467	0.734252	1.02265		Rel	GENIE3	0.35596	Mzf1	GENIE3	0.416667	Tcf7	GENIE3	0.391026	Mafg	GENIE3
0.995029	0.0442105	scMINER	0.99631	0.0490974	scMINER	0.993906	0.0368953	scMINER	0.99706	0.104985	scMINER	0.997528	0.0799064	scMINER		0.993421	0.996024	scMINER	0.99417	0.994555	scMINER	0.9935	0.995679	scMINER	0.995197	0.997563	scMINER	0.995702	0.998263	scMINER		Irf4	Tpex	2.20787	1.17065	1.03613	1.39745		Relb	GENIE3	0.0718563	Nfat5	GENIE3	0.441536	Tcf7l1	GENIE3	0.215054	Mafk	GENIE3
0.995029	0.0442113	scMINER	0.99631	0.0490982	scMINER	0.993906	0.036896	scMINER	0.99706	0.104987	scMINER	0.997528	0.0799074	scMINER		0.993403	0.996024	scMINER	0.994154	0.994555	scMINER	0.993482	0.995679	scMINER	0.995183	0.997563	scMINER	0.99569	0.998263	scMINER		Irf5	Tpex	1.35101	1.00671	0.986946	1.26322		Rfx1	GENIE3	0.39726	Nfatc2	GENIE3	0.652174	Tcf7l2	GENIE3	0.656805	Max	GENIE3
0.995029	0.0442121	scMINER	0.99631	0.049099	scMINER	0.993906	0.0368967	scMINER	0.99706	0.104988	scMINER	0.997528	0.0799084	scMINER		0.993385	0.996024	scMINER	0.994138	0.994555	scMINER	0.993465	0.995679	scMINER	0.99517	0.997563	scMINER	0.995678	0.998263	scMINER		Irf7	Tpex	1.74466	1.46972	1.8637	1.56353		Rfx3	GENIE3	0.146296	Nfatc3	GENIE3	0.1392	Tfap2a	GENIE3	0.575758	Maz	GENIE3
0.995029	0.0442129	scMINER	0.99631	0.0490998	scMINER	0.993906	0.0368974	scMINER	0.99706	0.10499	scMINER	0.997528	0.0799094	scMINER		0.993367	0.996024	scMINER	0.994122	0.994555	scMINER	0.993447	0.995679	scMINER	0.995156	0.997563	scMINER	0.995666	0.998263	scMINER		Irf8	Tpex	0.653358	1.14567	1.24246	1.36204		Rfx4	GENIE3	0.454649	Nfatc4	GENIE3	0.300585	Tfap4	GENIE3	0.411765	Mef2a	GENIE3
0.995029	0.0442137	scMINER	0.99631	0.0491006	scMINER	0.993906	0.0368981	scMINER	0.99706	0.104991	scMINER	0.997528	0.0799104	scMINER		0.993349	0.996024	scMINER	0.994122	0.994234	scMINER	0.993447	0.995199	scMINER	0.995143	0.997563	scMINER	0.995655	0.998263	scMINER		Irf9	Tpex	1.14351	0.937287	0.994143	1.09684		Rfx5	GENIE3	0.102857	Nfe2	GENIE3	0.346979	Tfdp1	GENIE3	0.335616	Mef2d	GENIE3
0.995029	0.0442146	scMINER	0.99631	0.0491015	scMINER	0.993906	0.0368988	scMINER	0.99706	0.104993	scMINER	0.997528	0.0799114	scMINER		0.993332	0.996024	scMINER	0.994105	0.994234	scMINER	0.993429	0.995199	scMINER	0.99513	0.997563	scMINER	0.995643	0.998263	scMINER		Jdp2	Tpex	1.56818	1.0903	1.09831	1.16751		Rfx7	GENIE3	0.933121	Nfe2l2	GENIE3	0.485	Tfe3	GENIE3	0.490683	Meis3	GENIE3
0.995029	0.0442154	scMINER	0.99631	0.0491023	scMINER	0.993906	0.0368995	scMINER	0.99706	0.104994	scMINER	0.997528	0.0799124	scMINER		0.993332	0.995626	scMINER	0.994089	0.994234	scMINER	0.993412	0.995199	scMINER	0.995116	0.997563	scMINER	0.995631	0.998263	scMINER		Jun	Tpex	1.4895	0.953475	0.972803	0.991826		Rora	GENIE3	0.654846	Nfia	GENIE3	0.222857	Tfeb	GENIE3	0.68705	Mga	GENIE3
0.995029	0.0442162	scMINER	0.99631	0.0491031	scMINER	0.993906	0.0369002	scMINER	0.996932	0.104982	scMINER	0.997528	0.0799134	scMINER		0.993314	0.995626	scMINER	0.994073	0.994234	scMINER	0.993394	0.995199	scMINER	0.995103	0.997563	scMINER	0.995619	0.998263	scMINER		Junb	Tpex	2.58912	1.01501	1.28424	0.960286		Rorb	GENIE3	0.425819	Nfib	GENIE3	0.24375	Thap1	GENIE3	0.255814	Mitf	GENIE3
0.995029	0.044217	scMINER	0.99631	0.0491039	scMINER	0.993906	0.0369009	scMINER	0.996932	0.104983	scMINER	0.997528	0.0799144	scMINER		0.993296	0.995626	scMINER	0.994057	0.994234	scMINER	0.993376	0.995199	scMINER	0.995089	0.997563	scMINER	0.995608	0.998263	scMINER		Jund	Tpex	1.41499	1.08157	1.19679	1.05543		Rreb1	GENIE3	0.456936	Nfic	GENIE3	0.260274	Thap11	GENIE3	0.458333	Mlx	GENIE3
0.995029	0.0442178	scMINER	0.99631	0.0491047	scMINER	0.993906	0.0369016	scMINER	0.996932	0.104985	scMINER	0.997528	0.0799153	scMINER		0.993278	0.995626	scMINER	0.994057	0.993914	scMINER	0.993359	0.995199	scMINER	0.995076	0.997563	scMINER	0.995596	0.998263	scMINER		Klf10	Tpex	1.48805	1.11429	1.10946	1.15154		Runx1	GENIE3	0.557714	Nfil3	GENIE3	0.416216	Thrb	GENIE3	0.513978	Mlxip	GENIE3
0.995029	0.0442186	scMINER	0.99631	0.0491055	scMINER	0.993906	0.0369022	scMINER	0.996932	0.104986	scMINER	0.997528	0.0799163	scMINER		0.99326	0.995626	scMINER	0.994041	0.993914	scMINER	0.993341	0.995199	scMINER	0.995062	0.997563	scMINER	0.995584	0.998263	scMINER		Klf11	Tpex	0.926205	1.16917	0.997427	1.19353		Runx2	GENIE3	0.6325	Nfix	GENIE3	0.28481	Twist2	GENIE3	0.198758	Mnt	GENIE3
0.995029	0.0442194	scMINER	0.99631	0.0491063	scMINER	0.993906	0.0369029	scMINER	0.996932	0.104988	scMINER	0.997528	0.0799173	scMINER		0.993242	0.995626	scMINER	0.994024	0.993914	scMINER	0.993323	0.995199	scMINER	0.995049	0.997563	scMINER	0.995572	0.998263	scMINER		Klf13	Tpex	1.43537	1.21956	1.07224	1.1973		Runx3	GENIE3	0.452445	Nfkb1	GENIE3	0.371069	Usf1	GENIE3	0.608575	Mtf1	GENIE3
0.994615	0.0442018	scMINER	0.99631	0.0491071	scMINER	0.993906	0.0369036	scMINER	0.996932	0.104989	scMINER	0.997528	0.0799183	scMINER		0.993224	0.995626	scMINER	0.994008	0.993914	scMINER	0.993306	0.995199	scMINER	0.995035	0.997563	scMINER	0.99556	0.998263	scMINER		Klf16	Tpex	1.53341	1.12297	1.11891	1.14042		Rxra	GENIE3	0.163793	Nfkb2	GENIE3	0.207792	Usf2	GENIE3	0.677778	Mxi1	GENIE3
0.994615	0.0442027	scMINER	0.99631	0.049108	scMINER	0.993906	0.0369043	scMINER	0.996932	0.10499	scMINER	0.997528	0.0799193	scMINER		0.993206	0.995626	scMINER	0.993992	0.993914	scMINER	0.993288	0.995199	scMINER	0.995022	0.997563	scMINER	0.995549	0.998263	scMINER		Klf2	Tpex	1.45882	1.16371	1.30161	1.04222		Rxrb	GENIE3	0.386831	Nfya	GENIE3	0.152941	Vezf1	GENIE3	0.85641	Myb	GENIE3
0.994615	0.0442035	scMINER	0.99631	0.0491088	scMINER	0.993906	0.036905	scMINER	0.996932	0.104992	scMINER	0.997528	0.0799203	scMINER		0.993188	0.995626	scMINER	0.993976	0.993914	scMINER	0.99327	0.995199	scMINER	0.995008	0.997563	scMINER	0.995537	0.998263	scMINER		Klf3	Tpex	1.27457	1.06898	1.1772	0.984948		Smad4	GENIE3	0.793103	Nfyb	GENIE3	0.528111	Xbp1	GENIE3	0.133333	Myc	GENIE3
0.994615	0.0442043	scMINER	0.99631	0.0491096	scMINER	0.993906	0.0369057	scMINER	0.996932	0.104993	scMINER	0.997528	0.0799213	scMINER		0.99317	0.995626	scMINER	0.99396	0.993914	scMINER	0.993253	0.995199	scMINER	0.995008	0.997442	scMINER	0.995525	0.998263	scMINER		Klf4	Tpex	1.57768	1.08348	1.12895	1.14866		Snai1	GENIE3	0.678788	Nfyc	GENIE3	0.535519	Zbtb14	GENIE3	0.525983	Mzf1	GENIE3
0.994615	0.0442051	scMINER	0.99631	0.0491104	scMINER	0.993906	0.0369064	scMINER	0.996804	0.104981	scMINER	0.997528	0.0799223	scMINER		0.993152	0.995626	scMINER	0.993944	0.993914	scMINER	0.993235	0.995199	scMINER	0.994995	0.997442	scMINER	0.995513	0.998263	scMINER		Klf6	Tpex	1.3208	1.10573	1.18473	1.1327		Snai3	GENIE3	0.353175	Nr1d1	GENIE3	0.237952	Zbtb26	GENIE3	0.696237	Nfat5	GENIE3
0.994615	0.0442059	scMINER	0.99631	0.0491112	scMINER	0.993906	0.0369071	scMINER	0.996804	0.104983	scMINER	0.997528	0.0799233	scMINER		0.993134	0.995626	scMINER	0.993927	0.993914	scMINER	0.993217	0.995199	scMINER	0.994982	0.997442	scMINER	0.995502	0.998263	scMINER		Klf9	Tpex	1.24982	1.09442	1.17804	1.16342		Sox1	GENIE3	0.524366	Nr1d2	GENIE3	0.111111	Zbtb6	GENIE3	0.397799	Nfatc1	GENIE3
0.994615	0.0442067	scMINER	0.99631	0.049112	scMINER	0.993906	0.0369078	scMINER	0.996804	0.104984	scMINER	0.997528	0.0799242	scMINER		0.993116	0.995626	scMINER	0.993911	0.993914	scMINER	0.9932	0.995199	scMINER	0.994968	0.997442	scMINER	0.99549	0.998263	scMINER		Lef1	Tpex	0.762356	0.950569	0.946427	1.0034		Sox4	GENIE3	0.5	Nr1i3	GENIE3	0.386022	Zbtb7a	GENIE3	0.390374	Nfatc2	GENIE3
0.994615	0.0442075	scMINER	0.99631	0.0491128	scMINER	0.993906	0.0369085	scMINER	0.996804	0.104985	scMINER	0.997528	0.0799252	scMINER		0.993099	0.995626	scMINER	0.993895	0.993914	scMINER	0.993182	0.995199	scMINER	0.994955	0.997442	scMINER	0.995478	0.998263	scMINER		Lin54	Tpex	0.752786	1.08537	1.05314	1.32036		Sox5	GENIE3	0.408046	Nr2c1	GENIE3	0.283101	Zfx	GENIE3	0.690021	Nfatc3	GENIE3
0.994615	0.0442084	scMINER	0.99631	0.0491136	scMINER	0.993906	0.0369092	scMINER	0.996676	0.104973	scMINER	0.997528	0.0799262	scMINER		0.993081	0.995626	scMINER	0.993879	0.993914	scMINER	0.993164	0.995199	scMINER	0.994941	0.997442	scMINER	0.995466	0.998263	scMINER		Maf	Tpex	1.03022	1.08265	1.06063	1.12834		Sox8	GENIE3	0.0625	Nr2c2	GENIE3	0.520833	Zkscan5	GENIE3	0.381466	Nfe2l1	GENIE3
0.994615	0.0442092	scMINER	0.99631	0.0491145	scMINER	0.993906	0.0369099	scMINER	0.996676	0.104975	scMINER	0.997528	0.0799272	scMINER		0.993063	0.995626	scMINER	0.993863	0.993914	scMINER	0.993147	0.995199	scMINER	0.994928	0.997442	scMINER	0.995454	0.998263	scMINER		Mafb	Tpex	0.139328	0.968848	6.64626	1.08162		Sp1	GENIE3	0.435255	Nr2f6	GENIE3	0.491718	Ar	GRNBoost2	0.142857	Nfe2l2	GENIE3
0.994615	0.04421	scMINER	0.99631	0.0491153	scMINER	0.993906	0.0369106	scMINER	0.996676	0.104976	scMINER	0.997528	0.0799282	scMINER		0.993045	0.995626	scMINER	0.993846	0.993914	scMINER	0.993129	0.995199	scMINER	0.994914	0.997442	scMINER	0.995443	0.998263	scMINER		Maff	Tpex	0.36267	0.956635	1.60795	0.863535		Sp2	GENIE3	0.374026	Nr3c1	GENIE3	0.613497	Arid3a	GRNBoost2	0.48481	Nfia	GENIE3
0.994615	0.0442108	scMINER	0.99631	0.0491161	scMINER	0.993906	0.0369113	scMINER	0.996676	0.104978	scMINER	0.997528	0.0799292	scMINER		0.993027	0.995626	scMINER	0.99383	0.993914	scMINER	0.993111	0.995199	scMINER	0.994901	0.997442	scMINER	0.995431	0.998263	scMINER		Mafg	Tpex	0.2014	0.887603	0.665211	0.895893		Sp3	GENIE3	0.450617	Nr4a1	GENIE3	0.390957	Arid3b	GRNBoost2	0.654054	Nfic	GENIE3
0.994615	0.0442116	scMINER	0.99631	0.0491169	scMINER	0.993906	0.036912	scMINER	0.996676	0.104979	scMINER	0.997528	0.0799302	scMINER		0.993009	0.995626	scMINER	0.993814	0.993914	scMINER	0.993094	0.995199	scMINER	0.994887	0.997442	scMINER	0.995419	0.998263	scMINER		Mafk	Tpex	0.314622	0.944356	0.575382	1.06219		Sp4	GENIE3	0.350802	Nr4a2	GENIE3	0.496777	Arnt	GRNBoost2	0.488676	Nfil3	GENIE3
0.994615	0.0442124	scMINER	0.99631	0.0491177	scMINER	0.993906	0.0369127	scMINER	0.996676	0.10498	scMINER	0.997528	0.0799312	scMINER		0.992991	0.995626	scMINER	0.993814	0.993594	scMINER	0.993076	0.995199	scMINER	0.994874	0.997442	scMINER	0.995407	0.998263	scMINER		Max	Tpex	1.44665	0.975431	0.813448	1.124		Sp9	GENIE3	0.33206	Nr6a1	GENIE3	0.396728	Arntl	GRNBoost2	0.495536	Nfix	GENIE3
0.994615	0.0442132	scMINER	0.99631	0.0491185	scMINER	0.993906	0.0369134	scMINER	0.996676	0.104982	scMINER	0.997528	0.0799322	scMINER		0.992973	0.995626	scMINER	0.993798	0.993594	scMINER	0.993058	0.995199	scMINER	0.99486	0.997442	scMINER	0.995396	0.998263	scMINER		Maz	Tpex	1.33988	1.02731	0.98951	1.13963		Spi1	GENIE3	0.336372	Nrf1	GENIE3	0.466938	Atf1	GRNBoost2	0.492972	Nfkb1	GENIE3
0.994615	0.0442141	scMINER	0.99631	0.0491193	scMINER	0.993906	0.0369141	scMINER	0.996676	0.104983	scMINER	0.997528	0.0799332	scMINER		0.992955	0.995626	scMINER	0.993782	0.993594	scMINER	0.993041	0.995199	scMINER	0.994847	0.997442	scMINER	0.995384	0.998263	scMINER		Mef2a	Tpex	0.377349	0.900511	0.923133	1.13761		Spic	GENIE3	0.496403	Osr1	GENIE3	0.429412	Atf2	GRNBoost2	0.663542	Nfkb2	GENIE3
0.994615	0.0442149	scMINER	0.99631	0.0491201	scMINER	0.993906	0.0369148	scMINER	0.996676	0.104985	scMINER	0.997528	0.0799341	scMINER		0.992937	0.995626	scMINER	0.993765	0.993594	scMINER	0.993023	0.995199	scMINER	0.994834	0.997442	scMINER	0.995372	0.998263	scMINER		Mef2c	Tpex	0.176203	1.23265	1.90694	1.52662		Srebf1	GENIE3	0.175542	Osr2	GENIE3	0.432778	Atf3	GRNBoost2	0.709056	Nfya	GENIE3
0.994615	0.0442157	scMINER	0.99631	0.049121	scMINER	0.993906	0.0369155	scMINER	0.996676	0.104986	scMINER	0.997528	0.0799351	scMINER		0.992919	0.995626	scMINER	0.993749	0.993594	scMINER	0.993005	0.995199	scMINER	0.99482	0.997442	scMINER	0.99536	0.998263	scMINER		Mef2d	Tpex	1.24821	0.784541	0.614049	1.04583		Srebf2	GENIE3	0.439949	Pax9	GENIE3	0.804878	Atf4	GRNBoost2	0.442188	Nfyb	GENIE3
0.994615	0.0442165	scMINER	0.99631	0.0491218	scMINER	0.993906	0.0369162	scMINER	0.996676	0.104987	scMINER	0.997528	0.0799361	scMINER		0.992901	0.995626	scMINER	0.993733	0.993594	scMINER	0.992988	0.995199	scMINER	0.99482	0.99732	scMINER	0.995349	0.998263	scMINER		Meis1	Tpex	0.293796	1.558	1.40829	1.39104		Srf	GENIE3	0.52349	Pbx2	GENIE3	0.900383	Atf7	GRNBoost2	0.690608	Nfyc	GENIE3
0.994615	0.0442173	scMINER	0.99631	0.0491226	scMINER	0.993906	0.0369169	scMINER	0.996676	0.104989	scMINER	0.997528	0.0799371	scMINER		0.992883	0.995626	scMINER	0.993717	0.993594	scMINER	0.99297	0.995199	scMINER	0.994807	0.99732	scMINER	0.995337	0.998263	scMINER		Meis3	Tpex	0.47854	0.910186	0.847395	0.967861		Stat1	GENIE3	0.429814	Pbx3	GENIE3	0.509804	Bach1	GRNBoost2	0.389984	Nr1d1	GENIE3
0.994615	0.0442181	scMINER	0.99631	0.0491234	scMINER	0.993906	0.0369176	scMINER	0.996676	0.10499	scMINER	0.997528	0.0799381	scMINER		0.992865	0.995626	scMINER	0.993701	0.993594	scMINER	0.992952	0.995199	scMINER	0.994793	0.99732	scMINER	0.995325	0.998263	scMINER		Mga	Tpex	0.720605	1.0054	1.00984	1.14644		Stat2	GENIE3	0.490964	Pknox1	GENIE3	0.35	Bach2	GRNBoost2	0.752495	Nr1d2	GENIE3
0.994615	0.0442189	scMINER	0.99631	0.0491242	scMINER	0.993906	0.0369183	scMINER	0.996676	0.104992	scMINER	0.997528	0.0799391	scMINER		0.992848	0.995626	scMINER	0.993684	0.993594	scMINER	0.992935	0.995199	scMINER	0.99478	0.99732	scMINER	0.995313	0.998263	scMINER		Mlx	Tpex	0.867059	1.02449	0.698039	1.0876		Stat3	GENIE3	0.549163	Plag1	GENIE3	0.626446	Batf	GRNBoost2	0.456009	Nr1i3	GENIE3
0.994615	0.0442198	scMINER	0.995975	0.0491085	scMINER	0.993398	0.0369001	scMINER	0.996676	0.104993	scMINER	0.997374	0.0799277	scMINER		0.99283	0.995626	scMINER	0.993668	0.993594	scMINER	0.992917	0.995199	scMINER	0.994766	0.99732	scMINER	0.995301	0.998263	scMINER		Mlxip	Tpex	0.387109	0.874863	0.915893	0.918401		Stat4	GENIE3	0.57098	Plagl1	GENIE3	0.773585	Batf3	GRNBoost2	0.559748	Nr2c1	GENIE3
0.994615	0.0442206	scMINER	0.995975	0.0491093	scMINER	0.993398	0.0369008	scMINER	0.996676	0.104995	scMINER	0.997374	0.0799287	scMINER		0.992812	0.995626	scMINER	0.993652	0.993594	scMINER	0.992899	0.995199	scMINER	0.994753	0.99732	scMINER	0.995301	0.998118	scMINER		Mnt	Tpex	0.688504	1.07438	1.63246	1.19858		Stat5a	GENIE3	0.679089	Pou2f2	GENIE3	0.447359	Bhlhe40	GRNBoost2	0.441079	Nr2c2	GENIE3
0.994615	0.0442214	scMINER	0.995975	0.0491101	scMINER	0.993398	0.0369015	scMINER	0.996676	0.104996	scMINER	0.997374	0.0799297	scMINER		0.992794	0.995626	scMINER	0.993636	0.993594	scMINER	0.992882	0.995199	scMINER	0.994739	0.99732	scMINER	0.99529	0.998118	scMINER		Msc	Tpex	0.533703	0.922266	0.843186	1.07481		Stat5b	GENIE3	0.0658683	Pou3f1	GENIE3	0.518182	Bhlhe41	GRNBoost2	0.487347	Nr2f6	GENIE3
0.994615	0.0442222	scMINER	0.995975	0.0491109	scMINER	0.993398	0.0369022	scMINER	0.996676	0.104997	scMINER	0.997374	0.0799307	scMINER		0.992776	0.995626	scMINER	0.99362	0.993594	scMINER	0.992864	0.995199	scMINER	0.994726	0.99732	scMINER	0.995278	0.998118	scMINER		Mtf1	Tpex	1.17734	1.0308	0.811045	1.08489		Stat6	GENIE3	0.20938	Pou3f2	GENIE3	0.358902	Cebpa	GRNBoost2	0.690625	Nr3c1	GENIE3
0.994615	0.044223	scMINER	0.995975	0.0491117	scMINER	0.993398	0.0369029	scMINER	0.996676	0.104999	scMINER	0.997374	0.0799317	scMINER		0.992758	0.995626	scMINER	0.993603	0.993594	scMINER	0.992846	0.995199	scMINER	0.994712	0.99732	scMINER	0.995266	0.998118	scMINER		Mxi1	Tpex	0.620679	0.881701	0.598435	1.1155		Tbp	GENIE3	0.852041	Pou3f3	GENIE3	0.415894	Cebpb	GRNBoost2	0.606264	Nr3c2	GENIE3
0.994615	0.0442238	scMINER	0.995975	0.0491125	scMINER	0.993398	0.0369036	scMINER	0.996676	0.105	scMINER	0.997374	0.0799326	scMINER		0.99274	0.995626	scMINER	0.993587	0.993594	scMINER	0.992829	0.995199	scMINER	0.994699	0.99732	scMINER	0.995254	0.998118	scMINER		Myb	Tpex	0.858735	0.99556	0.872354	1.18708		Tbx1	GENIE3	0.637626	Pou5f1	GENIE3	0.392797	Creb1	GRNBoost2	0.531633	Nr4a1	GENIE3
0.994615	0.0442246	scMINER	0.995975	0.0491133	scMINER	0.993398	0.0369043	scMINER	0.996676	0.105002	scMINER	0.997374	0.0799336	scMINER		0.992722	0.995626	scMINER	0.993571	0.993594	scMINER	0.992811	0.995199	scMINER	0.994699	0.997198	scMINER	0.995243	0.998118	scMINER		Mybl2	Tpex	1.35108	1.14654	0.772924	1.05391		Tbx21	GENIE3	0.489602	Pou6f1	GENIE3	0.896667	Creb3l1	GRNBoost2	0.922619	Nr4a2	GENIE3
0.994615	0.0442255	scMINER	0.995975	0.0491142	scMINER	0.993398	0.036905	scMINER	0.996676	0.105003	scMINER	0.997374	0.0799346	scMINER		0.992704	0.995626	scMINER	0.993555	0.993594	scMINER	0.992793	0.995199	scMINER	0.994686	0.997198	scMINER	0.995231	0.998118	scMINER		Myc	Tpex	1.43646	1.15124	1.11269	1.13037		Tbx3	GENIE3	0.367446	Ppard	GENIE3	0.323353	Creb3l2	GRNBoost2	0.47546	Nr6a1	GENIE3
0.994615	0.0442263	scMINER	0.995975	0.049115	scMINER	0.993398	0.0369057	scMINER	0.996676	0.105004	scMINER	0.997374	0.0799356	scMINER		0.992686	0.995626	scMINER	0.993539	0.993594	scMINER	0.992776	0.995199	scMINER	0.994672	0.997198	scMINER	0.995219	0.998118	scMINER		Mzf1	Tpex	1.51041	1.45035	1.26095	1.61875		Tbx6	GENIE3	0.44296	Prdm1	GENIE3	0.440136	Crem	GRNBoost2	0.473795	Nrf1	GENIE3
0.994615	0.0442271	scMINER	0.995975	0.0491158	scMINER	0.993398	0.0369064	scMINER	0.996676	0.105006	scMINER	0.997374	0.0799366	scMINER		0.992668	0.995626	scMINER	0.993522	0.993594	scMINER	0.992758	0.995199	scMINER	0.994659	0.997198	scMINER	0.995207	0.998118	scMINER		Nfat5	Tpex	1.29843	0.825364	0.75867	0.983633		Tcf12	GENIE3	0.383648	Prdm15	GENIE3	0.245399	Ctcf	GRNBoost2	0.547619	Pbx2	GENIE3
0.994615	0.0442279	scMINER	0.995975	0.0491166	scMINER	0.993398	0.0369071	scMINER	0.996549	0.104994	scMINER	0.997374	0.0799376	scMINER		0.99265	0.995626	scMINER	0.993506	0.993594	scMINER	0.99274	0.995199	scMINER	0.994645	0.997198	scMINER	0.995195	0.998118	scMINER		Nfatc1	Tpex	1.33769	1.06089	0.777065	1.01123		Tcf3	GENIE3	0.469203	Prdm4	GENIE3	0.479497	Ctcfl	GRNBoost2	0.474182	Pbx3	GENIE3
0.994615	0.0442287	scMINER	0.995975	0.0491174	scMINER	0.993398	0.0369077	scMINER	0.996549	0.104995	scMINER	0.997374	0.0799386	scMINER		0.992632	0.995626	scMINER	0.99349	0.993594	scMINER	0.992723	0.995199	scMINER	0.994632	0.997198	scMINER	0.995184	0.998118	scMINER		Nfatc2	Tpex	1.46186	1.00984	0.9912	1.43193		Tcf4	GENIE3	0.215976	Rara	GENIE3	0.790419	Dmrta2	GRNBoost2	0.832335	Pknox1	GENIE3
0.994615	0.0442295	scMINER	0.995975	0.0491182	scMINER	0.993398	0.0369084	scMINER	0.996549	0.104997	scMINER	0.997374	0.0799396	scMINER		0.992615	0.995626	scMINER	0.993474	0.993594	scMINER	0.992705	0.995199	scMINER	0.994632	0.997076	scMINER	0.995172	0.998118	scMINER		Nfatc3	Tpex	1.93471	1.05473	1.54408	1.17648		Tcf7	GENIE3	0.278788	Rarg	GENIE3	0.396144	E2f6	GRNBoost2	0.542977	Plag1	GENIE3
0.994615	0.0442303	scMINER	0.995975	0.049119	scMINER	0.993398	0.0369091	scMINER	0.996549	0.104998	scMINER	0.997374	0.0799406	scMINER		0.992597	0.995626	scMINER	0.993474	0.993274	scMINER	0.992687	0.995199	scMINER	0.994618	0.997076	scMINER	0.99516	0.998118	scMINER		Nfatc4	Tpex	0.407647	1.27936	1.0197	1.42781		Tcf7l1	GENIE3	0.370968	Rbpj	GENIE3	0.49177	E2f7	GRNBoost2	0.742038	Plagl1	GENIE3
0.994615	0.0442312	scMINER	0.995975	0.0491198	scMINER	0.993398	0.0369098	scMINER	0.996549	0.104999	scMINER	0.997374	0.0799416	scMINER		0.992579	0.995626	scMINER	0.993458	0.993274	scMINER	0.99267	0.995199	scMINER	0.994605	0.997076	scMINER	0.995148	0.998118	scMINER		Nfe2	Tpex	0.707474	1.03555	0.400129	1.28065		Tcf7l2	GENIE3	0.438926	Rel	GENIE3	0.480799	Ebf1	GRNBoost2	0.480655	Plagl2	GENIE3
0.994615	0.044232	scMINER	0.995975	0.0491207	scMINER	0.993398	0.0369105	scMINER	0.996549	0.105001	scMINER	0.997374	0.0799425	scMINER		0.992561	0.995626	scMINER	0.993442	0.993274	scMINER	0.992652	0.995199	scMINER	0.994591	0.997076	scMINER	0.995137	0.998118	scMINER		Nfe2l1	Tpex	0.797606	0.912786	0.832367	0.953715		Tfap2a	GENIE3	0.422381	Rela	GENIE3	0.141264	Egr1	GRNBoost2	0.379915	Pou2f1	GENIE3
0.994615	0.0442328	scMINER	0.995975	0.0491215	scMINER	0.993398	0.0369112	scMINER	0.996549	0.105002	scMINER	0.997374	0.0799435	scMINER		0.992561	0.995229	scMINER	0.993425	0.993274	scMINER	0.992634	0.995199	scMINER	0.994578	0.997076	scMINER	0.995125	0.998118	scMINER		Nfe2l2	Tpex	0.454784	0.995973	1.42598	1.1038		Tfap4	GENIE3	0.570122	Rest	GENIE3	0.576324	Egr2	GRNBoost2	0.529304	Pou2f2	GENIE3
0.994615	0.0442336	scMINER	0.995975	0.0491223	scMINER	0.993398	0.0369119	scMINER	0.996549	0.105004	scMINER	0.997374	0.0799445	scMINER		0.992543	0.995229	scMINER	0.993409	0.993274	scMINER	0.992617	0.995199	scMINER	0.994564	0.997076	scMINER	0.995113	0.998118	scMINER		Nfia	Tpex	1.32789	1.13982	1.13187	1.2323		Tfdp1	GENIE3	0.362573	Rfx1	GENIE3	0.278736	Elf1	GRNBoost2	0.520155	Pou4f1	GENIE3
0.994615	0.0442344	scMINER	0.995975	0.0491231	scMINER	0.993398	0.0369126	scMINER	0.996549	0.105005	scMINER	0.997374	0.0799455	scMINER		0.992525	0.995229	scMINER	0.993393	0.993274	scMINER	0.992599	0.995199	scMINER	0.994551	0.997076	scMINER	0.995101	0.998118	scMINER		Nfib	Tpex	1.31419	1.06528	1.10221	1.10334		Tfe3	GENIE3	0.291209	Rfx2	GENIE3	0.368571	Elf4	GRNBoost2	0.334499	Pou5f1	GENIE3
0.994615	0.0442352	scMINER	0.995975	0.0491239	scMINER	0.993398	0.0369133	scMINER	0.996549	0.105007	scMINER	0.997374	0.0799465	scMINER		0.992507	0.995229	scMINER	0.993377	0.993274	scMINER	0.992581	0.995199	scMINER	0.994538	0.997076	scMINER	0.995089	0.998118	scMINER		Nfic	Tpex	1.17055	1.10533	1.17831	1.1594		Tfeb	GENIE3	0.755682	Rfx3	GENIE3	0.531136	Elk1	GRNBoost2	0.546769	Pou6f1	GENIE3
0.994615	0.044236	scMINER	0.995975	0.0491247	scMINER	0.993398	0.036914	scMINER	0.996549	0.105008	scMINER	0.997374	0.0799475	scMINER		0.992489	0.995229	scMINER	0.993361	0.993274	scMINER	0.992564	0.995199	scMINER	0.994524	0.997076	scMINER	0.995078	0.998118	scMINER		Nfil3	Tpex	6.35987	0.734773	0.733826	0.797051		Tgif2	GENIE3	0.407186	Rfx5	GENIE3	0.129747	Elk3	GRNBoost2	0.325962	Ppard	GENIE3
0.994615	0.0442369	scMINER	0.995975	0.0491255	scMINER	0.993398	0.0369147	scMINER	0.996549	0.105009	scMINER	0.997374	0.0799485	scMINER		0.992471	0.995229	scMINER	0.993344	0.993274	scMINER	0.992546	0.995199	scMINER	0.994511	0.997076	scMINER	0.995066	0.998118	scMINER		Nfix	Tpex	2.86702	2.03324	0.979867	2.12409		Thap1	GENIE3	0.667722	Rfx7	GENIE3	0.436957	Elk4	GRNBoost2	0.6183	Pparg	GENIE3
0.994615	0.0442377	scMINER	0.995975	0.0491263	scMINER	0.993398	0.0369154	scMINER	0.996549	0.105011	scMINER	0.997374	0.0799495	scMINER		0.992453	0.995229	scMINER	0.993328	0.993274	scMINER	0.992528	0.995199	scMINER	0.994497	0.997076	scMINER	0.995054	0.998118	scMINER		Nfkb1	Tpex	0.683865	0.508672	0.645881	0.601516		Thap11	GENIE3	0.699387	Rora	GENIE3	0.552707	Eomes	GRNBoost2	0.492356	Prdm1	GENIE3
0.994615	0.0442385	scMINER	0.995975	0.0491272	scMINER	0.993398	0.0369161	scMINER	0.996549	0.105012	scMINER	0.997374	0.0799505	scMINER		0.992435	0.995229	scMINER	0.993312	0.993274	scMINER	0.992511	0.995199	scMINER	0.994484	0.997076	scMINER	0.995042	0.998118	scMINER		Nfkb2	Tpex	0.924614	1.33452	1.49554	1.48481		Thrb	GENIE3	0.324	Rorb	GENIE3	0.81761	Erf	GRNBoost2	0.319424	Prdm15	GENIE3
0.994615	0.0442393	scMINER	0.995975	0.049128	scMINER	0.993398	0.0369168	scMINER	0.996549	0.105014	scMINER	0.997374	0.0799515	scMINER		0.992417	0.995229	scMINER	0.993296	0.993274	scMINER	0.992493	0.995199	scMINER	0.99447	0.997076	scMINER	0.995031	0.998118	scMINER		Nfya	Tpex	0.734812	1.10406	0.727485	1.13764		Twist2	GENIE3	0.479885	Rreb1	GENIE3	0.5125	Esrra	GRNBoost2	0.837449	Prdm4	GENIE3
0.994615	0.0442401	scMINER	0.995975	0.0491288	scMINER	0.993398	0.0369175	scMINER	0.996549	0.105015	scMINER	0.997219	0.0799401	scMINER		0.992399	0.995229	scMINER	0.99328	0.993274	scMINER	0.992475	0.995199	scMINER	0.994457	0.997076	scMINER	0.995019	0.998118	scMINER		Nfyb	Tpex	1.63208	1.10365	1.07493	1.1077		Usf1	GENIE3	0.415254	Runx1	GENIE3	0.505988	Ets1	GRNBoost2	0.442146	Rara	GENIE3
0.994615	0.0442409	scMINER	0.995975	0.0491296	scMINER	0.993398	0.0369182	scMINER	0.996549	0.105016	scMINER	0.997219	0.0799411	scMINER		0.992381	0.995229	scMINER	0.993263	0.993274	scMINER	0.992458	0.995199	scMINER	0.994443	0.997076	scMINER	0.995007	0.998118	scMINER		Nfyc	Tpex	1.22399	1.18595	1.16277	1.1453		Usf2	GENIE3	0.441667	Runx2	GENIE3	0.286408	Ets2	GRNBoost2	0.467449	Rarg	GENIE3
0.994615	0.0442418	scMINER	0.995975	0.0491304	scMINER	0.993398	0.0369189	scMINER	0.996549	0.105018	scMINER	0.997219	0.079942	scMINER		0.992364	0.995229	scMINER	0.993247	0.993274	scMINER	0.99244	0.995199	scMINER	0.99443	0.997076	scMINER	0.994995	0.998118	scMINER		Nr1d1	Tpex	0.0795493	0.438662	0.208832	0.545172		Vezf1	GENIE3	0.19163	Runx3	GENIE3	0.411799	Etv3	GRNBoost2	0.6875	Rbpj	GENIE3
0.994615	0.0442426	scMINER	0.995975	0.0491312	scMINER	0.993398	0.0369196	scMINER	0.996549	0.105019	scMINER	0.997219	0.079943	scMINER		0.992346	0.995229	scMINER	0.993231	0.993274	scMINER	0.992423	0.995199	scMINER	0.994416	0.997076	scMINER	0.994983	0.998118	scMINER		Nr1d2	Tpex	2.1111	1.24095	1.59218	1.3678		Xbp1	GENIE3	0.613757	Rxrb	GENIE3	0.504076	Etv5	GRNBoost2	0.416162	Rel	GENIE3
0.994615	0.0442434	scMINER	0.995975	0.049132	scMINER	0.993398	0.0369203	scMINER	0.996549	0.105021	scMINER	0.997219	0.079944	scMINER		0.992328	0.995229	scMINER	0.993215	0.993274	scMINER	0.992405	0.995199	scMINER	0.994403	0.997076	scMINER	0.994972	0.998118	scMINER		Nr1i3	Tpex	1.25321	1.19152	2.30388	1.32982		Yy1	GENIE3	0.220859	Smad4	GENIE3	0.410811	Etv6	GRNBoost2	0.656336	Rela	GENIE3
0.994615	0.0442442	scMINER	0.995975	0.0491329	scMINER	0.993398	0.036921	scMINER	0.996549	0.105022	scMINER	0.997219	0.079945	scMINER		0.99231	0.995229	scMINER	0.993199	0.993274	scMINER	0.992387	0.995199	scMINER	0.99439	0.997076	scMINER	0.99496	0.998118	scMINER		Nr2c1	Tpex	0.894847	1.2657	1.1906	1.29905		Zbtb12	GENIE3	0.345029	Snai1	GENIE3	0.610837	Fli1	GRNBoost2	0.64527	Relb	GENIE3
0.994615	0.044245	scMINER	0.995975	0.0491337	scMINER	0.993398	0.0369217	scMINER	0.996549	0.105024	scMINER	0.997219	0.079946	scMINER		0.992292	0.995229	scMINER	0.993182	0.993274	scMINER	0.99237	0.995199	scMINER	0.994376	0.997076	scMINER	0.994948	0.998118	scMINER		Nr2c2	Tpex	0.788859	0.994784	0.898972	1.13689		Zbtb14	GENIE3	0.559454	Snai3	GENIE3	0.438479	Fos	GRNBoost2	0.232979	Rest	GENIE3
0.994615	0.0442458	scMINER	0.995975	0.0491345	scMINER	0.993398	0.0369224	scMINER	0.996549	0.105025	scMINER	0.997219	0.079947	scMINER		0.992274	0.995229	scMINER	0.993166	0.993274	scMINER	0.992352	0.995199	scMINER	0.994363	0.997076	scMINER	0.994936	0.998118	scMINER		Nr2f6	Tpex	4.02978	1.0856	0.594735	1.2709		Zbtb18	GENIE3	0.343558	Sox1	GENIE3	0.570513	Fosl2	GRNBoost2	0.380645	Rfx1	GENIE3
0.994615	0.0442466	scMINER	0.995975	0.0491353	scMINER	0.993398	0.0369231	scMINER	0.996549	0.105026	scMINER	0.997219	0.079948	scMINER		0.992256	0.995229	scMINER	0.99315	0.993274	scMINER	0.992334	0.995199	scMINER	0.994349	0.997076	scMINER	0.994936	0.997974	scMINER		Nr3c1	Tpex	0.451396	1.13722	1.49289	1.21058		Zbtb33	GENIE3	0.0472973	Sox11	GENIE3	0.127273	Foxc1	GRNBoost2	0.478632	Rfx2	GENIE3
0.994615	0.0442475	scMINER	0.995975	0.0491361	scMINER	0.993398	0.0369238	scMINER	0.996549	0.105028	scMINER	0.997219	0.079949	scMINER		0.992238	0.995229	scMINER	0.993134	0.993274	scMINER	0.992317	0.995199	scMINER	0.994336	0.997076	scMINER	0.994925	0.997974	scMINER		Nr3c2	Tpex	1.65492	1.15716	0.328887	1.17135		Zbtb6	GENIE3	0.43949	Sox4	GENIE3	0.573826	Foxf2	GRNBoost2	0.61976	Rfx3	GENIE3
0.994615	0.0442483	scMINER	0.995975	0.0491369	scMINER	0.993398	0.0369245	scMINER	0.996549	0.105029	scMINER	0.997219	0.07995	scMINER		0.99222	0.995229	scMINER	0.993118	0.993274	scMINER	0.992299	0.995199	scMINER	0.994322	0.997076	scMINER	0.994913	0.997974	scMINER		Nr4a1	Tpex	1.7258	1.0133	1.06394	1.29503		Zbtb7a	GENIE3	0.435674	Sox5	GENIE3	0.436597	Foxj2	GRNBoost2	0.160714	Rfx5	GENIE3
0.994615	0.0442491	scMINER	0.995975	0.0491377	scMINER	0.993398	0.0369252	scMINER	0.996549	0.105031	scMINER	0.997219	0.079951	scMINER		0.992202	0.995229	scMINER	0.993101	0.993274	scMINER	0.992281	0.995199	scMINER	0.994309	0.997076	scMINER	0.994901	0.997974	scMINER		Nr4a2	Tpex	1.58721	1.16948	1.08767	1.48722		Zbtb7b	GENIE3	0.638554	Sox6	GENIE3	0.580311	Foxj3	GRNBoost2	0.514851	Rora	GENIE3
0.994615	0.0442499	scMINER	0.995975	0.0491385	scMINER	0.993398	0.0369259	scMINER	0.996549	0.105032	scMINER	0.997219	0.0799519	scMINER		0.992184	0.995229	scMINER	0.993085	0.993274	scMINER	0.992264	0.995199	scMINER	0.994295	0.997076	scMINER	0.994889	0.997974	scMINER		Nr6a1	Tpex	0.671224	1.12429	1.90402	1.22043		Zeb1	GENIE3	0.466867	Sox8	GENIE3	0.442149	Foxk1	GRNBoost2	0.551829	Rorb	GENIE3
0.994615	0.0442507	scMINER	0.995975	0.0491394	scMINER	0.993398	0.0369266	scMINER	0.996549	0.105033	scMINER	0.997219	0.0799529	scMINER		0.992166	0.995229	scMINER	0.993069	0.993274	scMINER	0.992246	0.995199	scMINER	0.994282	0.997076	scMINER	0.994877	0.997974	scMINER		Nrf1	Tpex	2.06622	1.15829	0.875105	1.10585		Zfx	GENIE3	0.407643	Sp1	GENIE3	0.420017	Foxk2	GRNBoost2	0.13587	Rorc	GENIE3
0.994615	0.0442515	scMINER	0.995975	0.0491402	scMINER	0.993398	0.0369273	scMINER	0.996549	0.105035	scMINER	0.997219	0.0799539	scMINER		0.992148	0.995229	scMINER	0.993053	0.993274	scMINER	0.992228	0.995199	scMINER	0.994268	0.997076	scMINER	0.994866	0.997974	scMINER		Onecut3	Tpex	1.2919	1.25777	0.306477	1.55729		Zic3	GENIE3	0.611111	Sp2	GENIE3	0.285294	Foxo1	GRNBoost2	0.70619	Rreb1	GENIE3
0.994615	0.0442524	scMINER	0.995975	0.049141	scMINER	0.993398	0.036928	scMINER	0.996549	0.105036	scMINER	0.997219	0.0799549	scMINER		0.992131	0.995229	scMINER	0.993037	0.993274	scMINER	0.992211	0.995199	scMINER	0.994268	0.996954	scMINER	0.994854	0.997974	scMINER		Osr1	Tpex	0.626331	1.20429	0.611042	1.32843		Zkscan1	GENIE3	0.505263	Sp3	GENIE3	0.437719	Foxo3	GRNBoost2	0.371118	Runx1	GENIE3
0.994615	0.0442532	scMINER	0.995975	0.0491418	scMINER	0.993398	0.0369287	scMINER	0.996549	0.105038	scMINER	0.997219	0.0799559	scMINER		0.992113	0.995229	scMINER	0.99302	0.993274	scMINER	0.992193	0.995199	scMINER	0.994268	0.996832	scMINER	0.994842	0.997974	scMINER		Osr2	Tpex	0.87489	1.45477	1.43897	1.5133		Zkscan5	GENIE3	0.34015	Sp4	GENIE3	0.47619	Foxp2	GRNBoost2	0.475556	Runx2	GENIE3
0.994615	0.044254	scMINER	0.995975	0.0491426	scMINER	0.993398	0.0369294	scMINER	0.996549	0.105039	scMINER	0.997219	0.0799569	scMINER		0.992095	0.995229	scMINER	0.993004	0.993274	scMINER	0.992175	0.995199	scMINER	0.994255	0.996832	scMINER	0.99483	0.997974	scMINER		Pax6	Tpex	1.90828	0.884813	0.323768	0.946494		Zscan29	GENIE3	0.505814	Sp9	GENIE3	0.447304	Foxp3	GRNBoost2	0.834507	Runx3	GENIE3
0.994615	0.0442548	scMINER	0.995975	0.0491434	scMINER	0.993398	0.03693	scMINER	0.996549	0.10504	scMINER	0.997219	0.0799579	scMINER		0.992077	0.995229	scMINER	0.992988	0.993274	scMINER	0.992158	0.995199	scMINER	0.994242	0.996832	scMINER	0.994819	0.997974	scMINER		Pax9	Tpex	2.90458	1.51744	1.28258	1.52535		Ar	GRNBoost2	0.620192	Spic	GENIE3	0.444496	Gabpa	GRNBoost2	0.48595	Rxra	GENIE3
0.994615	0.0442556	scMINER	0.995975	0.0491442	scMINER	0.993398	0.0369307	scMINER	0.996549	0.105042	scMINER	0.997219	0.0799589	scMINER		0.992059	0.995229	scMINER	0.992972	0.993274	scMINER	0.99214	0.995199	scMINER	0.994228	0.996832	scMINER	0.994807	0.997974	scMINER		Pbx1	Tpex	0.70658	1.03512	0.215031	1.26606		Arid3a	GRNBoost2	0.34472	Srebf1	GENIE3	0.482143	Grhl2	GRNBoost2	0.657471	Rxrb	GENIE3
0.994615	0.0442564	scMINER	0.995975	0.0491451	scMINER	0.993398	0.0369314	scMINER	0.996549	0.105043	scMINER	0.997219	0.0799599	scMINER		0.992041	0.995229	scMINER	0.992956	0.993274	scMINER	0.992122	0.995199	scMINER	0.994215	0.996832	scMINER	0.994795	0.997974	scMINER		Pbx2	Tpex	0.912509	1.20705	1.41781	1.46667		Arnt	GRNBoost2	0.543561	Srebf2	GENIE3	0.429677	Hes1	GRNBoost2	0.589286	Smad3	GENIE3
0.994615	0.0442572	scMINER	0.995975	0.0491459	scMINER	0.993398	0.0369321	scMINER	0.996549	0.105045	scMINER	0.997219	0.0799609	scMINER		0.992023	0.995229	scMINER	0.992939	0.993274	scMINER	0.992105	0.995199	scMINER	0.994201	0.996832	scMINER	0.994783	0.997974	scMINER		Pbx3	Tpex	1.24018	1.28418	0.984285	1.3964		Arntl	GRNBoost2	0.529762	Stat1	GENIE3	0.542844	Hes6	GRNBoost2	0.482301	Smad4	GENIE3
0.994615	0.0442581	scMINER	0.995975	0.0491467	scMINER	0.993398	0.0369328	scMINER	0.996549	0.105046	scMINER	0.997219	0.0799618	scMINER		0.992005	0.995229	scMINER	0.992923	0.993274	scMINER	0.992087	0.995199	scMINER	0.994188	0.996832	scMINER	0.994771	0.997974	scMINER		Pknox1	Tpex	2.13171	1.05711	0.816513	1.13421		Atf1	GRNBoost2	0.548913	Stat2	GENIE3	0.377083	Hesx1	GRNBoost2	0.733766	Smad5	GENIE3
0.994615	0.0442589	scMINER	0.995975	0.0491475	scMINER	0.993398	0.0369335	scMINER	0.996549	0.105048	scMINER	0.997219	0.0799628	scMINER		0.991987	0.995229	scMINER	0.992907	0.993274	scMINER	0.992069	0.995199	scMINER	0.994174	0.996832	scMINER	0.99476	0.997974	scMINER		Plag1	Tpex	2.23468	1.41512	2.01193	1.40579		Atf2	GRNBoost2	0.446429	Stat3	GENIE3	0.552444	Hey1	GRNBoost2	0.276074	Snai3	GENIE3
0.994615	0.0442597	scMINER	0.995975	0.0491483	scMINER	0.993398	0.0369342	scMINER	0.996549	0.105049	scMINER	0.997219	0.0799638	scMINER		0.991969	0.995229	scMINER	0.992891	0.993274	scMINER	0.992052	0.995199	scMINER	0.994161	0.996832	scMINER	0.994748	0.997974	scMINER		Plagl1	Tpex	2.03755	1.21138	0.613728	1.37573		Atf3	GRNBoost2	0.529599	Stat4	GENIE3	0.466572	Hic1	GRNBoost2	0.488136	Sox12	GENIE3
0.994615	0.0442605	scMINER	0.995975	0.0491491	scMINER	0.993398	0.0369349	scMINER	0.996549	0.10505	scMINER	0.997219	0.0799648	scMINER		0.991951	0.995229	scMINER	0.992875	0.993274	scMINER	0.992034	0.995199	scMINER	0.994147	0.996832	scMINER	0.994736	0.997974	scMINER		Plagl2	Tpex	1.03035	1.11863	0.773039	1.27454		Atf4	GRNBoost2	0.575135	Stat5a	GENIE3	0.785256	Hif1a	GRNBoost2	0.990099	Sox4	GENIE3
0.994615	0.0442613	scMINER	0.995975	0.0491499	scMINER	0.993398	0.0369356	scMINER	0.996549	0.105052	scMINER	0.997219	0.0799658	scMINER		0.991933	0.995229	scMINER	0.992859	0.993274	scMINER	0.992016	0.995199	scMINER	0.994134	0.996832	scMINER	0.994724	0.997974	scMINER		Pou2f1	Tpex	1.18318	0.992283	1.06522	1.26963		Atf6	GRNBoost2	0.503876	Stat5b	GENIE3	0.106383	Hlf	GRNBoost2	0.943182	Sp1	GENIE3
0.994615	0.0442621	scMINER	0.995975	0.0491507	scMINER	0.993398	0.0369363	scMINER	0.996549	0.105053	scMINER	0.997219	0.0799668	scMINER		0.991915	0.995229	scMINER	0.992842	0.993274	scMINER	0.991999	0.995199	scMINER	0.99412	0.996832	scMINER	0.994713	0.997974	scMINER		Pou2f2	Tpex	1.42405	0.809002	1.04145	1.03747		Atf7	GRNBoost2	0.455914	Stat6	GENIE3	0.283898	Ikzf1	GRNBoost2	0.454669	Sp2	GENIE3
0.994615	0.044263	scMINER	0.995975	0.0491516	scMINER	0.993398	0.036937	scMINER	0.996549	0.105055	scMINER	0.997219	0.0799678	scMINER		0.991897	0.995229	scMINER	0.992826	0.993274	scMINER	0.991981	0.995199	scMINER	0.994107	0.996832	scMINER	0.994701	0.997974	scMINER		Pou3f1	Tpex	0.143685	1.15239	1.15963	1.24889		Bach1	GRNBoost2	0.307143	Tbx1	GENIE3	0.447257	Irf1	GRNBoost2	0.39075	Sp3	GENIE3
0.994615	0.0442638	scMINER	0.995975	0.0491524	scMINER	0.993398	0.0369377	scMINER	0.996549	0.105056	scMINER	0.997219	0.0799688	scMINER		0.99188	0.995229	scMINER	0.99281	0.993274	scMINER	0.991963	0.995199	scMINER	0.994094	0.996832	scMINER	0.994689	0.997974	scMINER		Pou3f2	Tpex	0.152209	1.18811	1.2346	1.6552		Bach2	GRNBoost2	0.532688	Tbx21	GENIE3	0.51133	Irf2	GRNBoost2	0.498816	Sp4	GENIE3
0.994615	0.0442646	scMINER	0.995975	0.0491532	scMINER	0.993398	0.0369384	scMINER	0.996549	0.105057	scMINER	0.997219	0.0799698	scMINER		0.991862	0.995229	scMINER	0.992794	0.993274	scMINER	0.991963	0.994719	scMINER	0.99408	0.996832	scMINER	0.994677	0.997974	scMINER		Pou3f3	Tpex	0.565886	0.925355	0.844725	1.13479		Batf	GRNBoost2	0.585678	Tbx3	GENIE3	0.370172	Irf3	GRNBoost2	0.462394	Sp9	GENIE3
0.994615	0.0442654	scMINER	0.995975	0.049154	scMINER	0.993398	0.0369391	scMINER	0.996549	0.105059	scMINER	0.997219	0.0799708	scMINER		0.991844	0.995229	scMINER	0.992778	0.993274	scMINER	0.991946	0.994719	scMINER	0.994067	0.996832	scMINER	0.994666	0.997974	scMINER		Pou4f1	Tpex	3.93946	1.21152	0.456683	1.34291		Batf3	GRNBoost2	0.624829	Tbx6	GENIE3	0.493976	Irf4	GRNBoost2	0.912088	Srebf1	GENIE3
0.994615	0.0442662	scMINER	0.995975	0.0491548	scMINER	0.993398	0.0369398	scMINER	0.996549	0.10506	scMINER	0.997219	0.0799718	scMINER		0.991826	0.995229	scMINER	0.992761	0.993274	scMINER	0.991928	0.994719	scMINER	0.994053	0.996832	scMINER	0.994654	0.997974	scMINER		Pou5f1	Tpex	1.34448	1.10464	1.34112	1.31259		Bhlha15	GRNBoost2	0.451117	Tcf12	GENIE3	0.35555	Irf5	GRNBoost2	0.868098	Srebf2	GENIE3
0.994615	0.044267	scMINER	0.995975	0.0491556	scMINER	0.993398	0.0369405	scMINER	0.996549	0.105062	scMINER	0.997219	0.0799727	scMINER		0.991808	0.995229	scMINER	0.992745	0.993274	scMINER	0.99191	0.994719	scMINER	0.99404	0.996832	scMINER	0.994642	0.997974	scMINER		Pou6f1	Tpex	0.330168	0.983094	0.756503	1.21566		Bhlhe40	GRNBoost2	0.520512	Tcf3	GENIE3	0.488339	Irf7	GRNBoost2	0.623114	Stat1	GENIE3
0.994615	0.0442679	scMINER	0.995975	0.0491564	scMINER	0.993398	0.0369412	scMINER	0.996549	0.105063	scMINER	0.997219	0.0799737	scMINER		0.991808	0.994831	scMINER	0.992729	0.993274	scMINER	0.991893	0.994719	scMINER	0.994026	0.996832	scMINER	0.99463	0.997974	scMINER		Ppard	Tpex	1.16587	0.820088	1.0118	0.968932		Bhlhe41	GRNBoost2	0.43865	Tcf4	GENIE3	0.287425	Irf8	GRNBoost2	0.688953	Stat2	GENIE3
0.994615	0.0442687	scMINER	0.995975	0.0491573	scMINER	0.993398	0.0369419	scMINER	0.996549	0.105065	scMINER	0.997219	0.0799747	scMINER		0.99179	0.994831	scMINER	0.992713	0.993274	scMINER	0.991875	0.994719	scMINER	0.994013	0.996832	scMINER	0.994618	0.997974	scMINER		Prdm1	Tpex	1.81675	1.09774	1.22387	1.30429		Clock	GRNBoost2	0.656687	Tcf7	GENIE3	0.421111	Irf9	GRNBoost2	0.54386	Stat3	GENIE3
0.994615	0.0442695	scMINER	0.995975	0.0491581	scMINER	0.993398	0.0369426	scMINER	0.996549	0.105066	scMINER	0.997219	0.0799757	scMINER		0.991772	0.994831	scMINER	0.992697	0.993274	scMINER	0.991857	0.994719	scMINER	0.993999	0.996832	scMINER	0.994607	0.997974	scMINER		Prdm15	Tpex	0.369227	0.809819	1.11222	0.896232		Creb1	GRNBoost2	0.521277	Tcf7l1	GENIE3	0.317708	Jdp2	GRNBoost2	0.533528	Stat4	GENIE3
0.994615	0.0442703	scMINER	0.995975	0.0491589	scMINER	0.993398	0.0369433	scMINER	0.996549	0.105067	scMINER	0.997219	0.0799767	scMINER		0.991754	0.994831	scMINER	0.99268	0.993274	scMINER	0.99184	0.994719	scMINER	0.993986	0.996832	scMINER	0.994595	0.997974	scMINER		Prdm4	Tpex	0.758623	1.29723	1.67935	1.40573		Creb3l2	GRNBoost2	0.200301	Tcf7l2	GENIE3	0.255694	Jun	GRNBoost2	0.524203	Stat5a	GENIE3
0.994615	0.0442711	scMINER	0.995975	0.0491597	scMINER	0.993398	0.036944	scMINER	0.996421	0.105055	scMINER	0.997219	0.0799777	scMINER		0.991736	0.994831	scMINER	0.992664	0.993274	scMINER	0.991822	0.994719	scMINER	0.993972	0.996832	scMINER	0.994583	0.997974	scMINER		Rara	Tpex	0.604757	1.01554	0.951296	1.20667		Crem	GRNBoost2	0.518962	Tef	GENIE3	0.75	Junb	GRNBoost2	0.592568	Stat5b	GENIE3
0.994615	0.0442719	scMINER	0.995975	0.0491605	scMINER	0.993398	0.0369447	scMINER	0.996421	0.105057	scMINER	0.997219	0.0799787	scMINER		0.991718	0.994831	scMINER	0.992648	0.993274	scMINER	0.991804	0.994719	scMINER	0.993959	0.996832	scMINER	0.994571	0.997974	scMINER		Rarg	Tpex	1.65656	1.18695	1.04631	1.27334		Ctcf	GRNBoost2	0.592847	Tfap2a	GENIE3	0.420528	Jund	GRNBoost2	0.53389	Stat6	GENIE3
0.994615	0.0442728	scMINER	0.995975	0.0491613	scMINER	0.993398	0.0369454	scMINER	0.996421	0.105058	scMINER	0.997219	0.0799797	scMINER		0.9917	0.994831	scMINER	0.992632	0.993274	scMINER	0.991787	0.994719	scMINER	0.993946	0.996832	scMINER	0.99456	0.997974	scMINER		Rbpj	Tpex	0.986584	1.21542	1.57724	1.32313		E2f6	GRNBoost2	0.408137	Tfap2b	GENIE3	0.394792	Klf10	GRNBoost2	0.488821	Tbx21	GENIE3
0.994615	0.0442736	scMINER	0.995975	0.0491621	scMINER	0.993398	0.0369461	scMINER	0.996421	0.10506	scMINER	0.997219	0.0799807	scMINER		0.991682	0.994831	scMINER	0.992616	0.993274	scMINER	0.991769	0.994719	scMINER	0.993932	0.996832	scMINER	0.994548	0.997974	scMINER		Rel	Tpex	1.93141	0.960903	1.24097	0.887719		E2f7	GRNBoost2	0.424731	Tfap4	GENIE3	0.651807	Klf11	GRNBoost2	0.543763	Tbx6	GENIE3
0.994615	0.0442744	scMINER	0.995975	0.049163	scMINER	0.993398	0.0369468	scMINER	0.996421	0.105061	scMINER	0.997219	0.0799817	scMINER		0.991664	0.994831	scMINER	0.992599	0.993274	scMINER	0.991751	0.994719	scMINER	0.993919	0.996832	scMINER	0.994536	0.997974	scMINER		Rela	Tpex	1.45934	0.758449	0.528726	0.871922		Ebf1	GRNBoost2	0.337349	Tfdp1	GENIE3	0.556891	Klf13	GRNBoost2	0.492071	Tcf12	GENIE3
0.994615	0.0442752	scMINER	0.995975	0.0491638	scMINER	0.993398	0.0369475	scMINER	0.996421	0.105062	scMINER	0.997219	0.0799827	scMINER		0.991646	0.994831	scMINER	0.992583	0.993274	scMINER	0.991734	0.994719	scMINER	0.993905	0.996832	scMINER	0.994524	0.997974	scMINER		Relb	Tpex	2.08374	1.23289	1.34097	1.26885		Egr1	GRNBoost2	0.5645	Tfe3	GENIE3	0.580392	Klf16	GRNBoost2	0.603417	Tcf3	GENIE3
0.994615	0.044276	scMINER	0.995975	0.0491646	scMINER	0.993398	0.0369482	scMINER	0.996421	0.105064	scMINER	0.997219	0.0799836	scMINER		0.991629	0.994831	scMINER	0.992567	0.993274	scMINER	0.991716	0.994719	scMINER	0.993892	0.996832	scMINER	0.994512	0.997974	scMINER		Rest	Tpex	3.13688	0.914919	1.15822	0.950719		Egr2	GRNBoost2	0.434603	Tfeb	GENIE3	0.740741	Klf2	GRNBoost2	0.558846	Tcf4	GENIE3
0.994615	0.0442768	scMINER	0.995975	0.0491654	scMINER	0.993398	0.0369489	scMINER	0.996421	0.105065	scMINER	0.997219	0.0799846	scMINER		0.991611	0.994831	scMINER	0.992551	0.993274	scMINER	0.991698	0.994719	scMINER	0.993878	0.996832	scMINER	0.994512	0.997829	scMINER		Rfx1	Tpex	0.630498	1.04269	1.20248	1.11093		Egr4	GRNBoost2	0.407609	Tgif2	GENIE3	0.394286	Klf3	GRNBoost2	0.460829	Tcf7	GENIE3
0.994615	0.0442777	scMINER	0.995975	0.0491662	scMINER	0.993398	0.0369496	scMINER	0.996421	0.105067	scMINER	0.997219	0.0799856	scMINER		0.991593	0.994831	scMINER	0.992535	0.993274	scMINER	0.991681	0.994719	scMINER	0.993865	0.996832	scMINER	0.994501	0.997829	scMINER		Rfx2	Tpex	0.470282	1.24091	0.645636	1.27504		Elf1	GRNBoost2	0.573654	Thap1	GENIE3	0.311607	Klf4	GRNBoost2	0.538773	Tcf7l1	GENIE3
0.994615	0.0442785	scMINER	0.995975	0.049167	scMINER	0.993398	0.0369503	scMINER	0.996421	0.105068	scMINER	0.997219	0.0799866	scMINER		0.991575	0.994831	scMINER	0.992518	0.993274	scMINER	0.991663	0.994719	scMINER	0.993851	0.996832	scMINER	0.994489	0.997829	scMINER		Rfx3	Tpex	2.14939	1.18402	1.28045	1.16219		Elf2	GRNBoost2	0.649351	Thap11	GENIE3	0.57551	Klf6	GRNBoost2	0.484535	Tead2	GENIE3
0.994615	0.0442793	scMINER	0.995975	0.0491678	scMINER	0.993398	0.036951	scMINER	0.996421	0.105069	scMINER	0.997219	0.0799876	scMINER		0.991557	0.994831	scMINER	0.992502	0.993274	scMINER	0.991645	0.994719	scMINER	0.993838	0.996832	scMINER	0.994489	0.997684	scMINER		Rfx5	Tpex	0.433121	0.941188	1.03717	0.995945		Elf4	GRNBoost2	0.499668	Thrb	GENIE3	0.337634	Klf9	GRNBoost2	0.644295	Tead3	GENIE3
0.994615	0.0442801	scMINER	0.995975	0.0491687	scMINER	0.993398	0.0369517	scMINER	0.996421	0.105071	scMINER	0.997219	0.0799886	scMINER		0.991539	0.994831	scMINER	0.992486	0.993274	scMINER	0.991628	0.994719	scMINER	0.993825	0.996832	scMINER	0.994477	0.997684	scMINER		Rfx7	Tpex	1.72941	1.04614	1.10147	1.09065		Elk1	GRNBoost2	0.346083	Usf1	GENIE3	0.413043	Lef1	GRNBoost2	0.662252	Tef	GENIE3
0.994615	0.0442809	scMINER	0.995975	0.0491695	scMINER	0.993398	0.0369524	scMINER	0.996421	0.105072	scMINER	0.997219	0.0799896	scMINER		0.991521	0.994831	scMINER	0.99247	0.993274	scMINER	0.99161	0.994719	scMINER	0.993811	0.996832	scMINER	0.994465	0.997684	scMINER		Rora	Tpex	1.17515	1.03435	1.2852	1.11159		Elk3	GRNBoost2	0.45629	Usf2	GENIE3	0.267415	Mafk	GRNBoost2	0.515584	Tfap4	GENIE3
0.994615	0.0442817	scMINER	0.995975	0.0491703	scMINER	0.993398	0.0369531	scMINER	0.996421	0.105074	scMINER	0.997219	0.0799906	scMINER		0.991503	0.994831	scMINER	0.992454	0.993274	scMINER	0.991592	0.994719	scMINER	0.993798	0.996832	scMINER	0.994454	0.997684	scMINER		Rorb	Tpex	0.296515	1.30251	1.35672	1.34911		Elk4	GRNBoost2	0.58828	Vezf1	GENIE3	0.627072	Max	GRNBoost2	0.638982	Tfdp1	GENIE3
0.994615	0.0442826	scMINER	0.995975	0.0491711	scMINER	0.993398	0.0369538	scMINER	0.996421	0.105075	scMINER	0.997219	0.0799916	scMINER		0.991485	0.994831	scMINER	0.992437	0.993274	scMINER	0.991575	0.994719	scMINER	0.993784	0.996832	scMINER	0.994442	0.997684	scMINER		Rreb1	Tpex	1.16792	1.15913	0.693647	1.34856		Eomes	GRNBoost2	0.302667	Yy1	GENIE3	0.365752	Maz	GRNBoost2	0.502915	Tfe3	GENIE3
0.994615	0.0442834	scMINER	0.995975	0.0491719	scMINER	0.993398	0.0369545	scMINER	0.996421	0.105077	scMINER	0.997219	0.0799926	scMINER		0.991467	0.994831	scMINER	0.992421	0.993274	scMINER	0.991557	0.994719	scMINER	0.993771	0.996832	scMINER	0.99443	0.997684	scMINER		Runx1	Tpex	0.872409	0.977525	1.00465	1.14973		Erf	GRNBoost2	0.412791	Zbtb12	GENIE3	0.347222	Mef2a	GRNBoost2	0.583333	Tfeb	GENIE3
0.994615	0.0442842	scMINER	0.995975	0.0491727	scMINER	0.993398	0.0369552	scMINER	0.996421	0.105078	scMINER	0.997219	0.0799936	scMINER		0.991449	0.994831	scMINER	0.992405	0.993274	scMINER	0.991539	0.994719	scMINER	0.993757	0.996832	scMINER	0.994418	0.997684	scMINER		Runx2	Tpex	1.33002	0.867075	0.943217	0.988459		Esrra	GRNBoost2	0.81457	Zbtb14	GENIE3	0.754839	Mef2c	GRNBoost2	0.285311	Tgif1	GENIE3
0.994615	0.044285	scMINER	0.995975	0.0491735	scMINER	0.993398	0.0369559	scMINER	0.996421	0.105079	scMINER	0.997219	0.0799945	scMINER		0.991431	0.994831	scMINER	0.992389	0.993274	scMINER	0.991522	0.994719	scMINER	0.993757	0.996711	scMINER	0.994406	0.997684	scMINER		Runx3	Tpex	0.976724	0.940112	0.92994	1.21698		Ets1	GRNBoost2	0.558199	Zbtb18	GENIE3	0.316456	Mef2d	GRNBoost2	0.500846	Tgif2	GENIE3
0.994615	0.0442858	scMINER	0.995975	0.0491744	scMINER	0.993398	0.0369566	scMINER	0.996293	0.105067	scMINER	0.997219	0.0799955	scMINER		0.991413	0.994831	scMINER	0.992389	0.992953	scMINER	0.991504	0.994719	scMINER	0.993744	0.996711	scMINER	0.994395	0.997684	scMINER		Rxrb	Tpex	3.42007	1.16295	1.08171	1.33873		Ets2	GRNBoost2	0.443848	Zbtb32	GENIE3	0.774648	Meis2	GRNBoost2	0.664062	Thap1	GENIE3
0.994615	0.0442866	scMINER	0.995975	0.0491752	scMINER	0.993398	0.0369573	scMINER	0.996293	0.105069	scMINER	0.997219	0.0799965	scMINER		0.991396	0.994831	scMINER	0.992373	0.992953	scMINER	0.991486	0.994719	scMINER	0.99373	0.996711	scMINER	0.994383	0.997684	scMINER		Smad3	Tpex	0.894679	0.913831	2.71422	0.828567		Etv3	GRNBoost2	0.384354	Zbtb33	GENIE3	0.365922	Meis3	GRNBoost2	0.443897	Thap11	GENIE3
0.994615	0.0442875	scMINER	0.995975	0.049176	scMINER	0.993398	0.036958	scMINER	0.996165	0.105057	scMINER	0.997219	0.0799975	scMINER		0.991378	0.994831	scMINER	0.992357	0.992953	scMINER	0.991469	0.994719	scMINER	0.993717	0.996711	scMINER	0.994371	0.997684	scMINER		Smad4	Tpex	0.730929	0.916346	0.893236	1.09282		Etv5	GRNBoost2	0.508219	Zbtb6	GENIE3	0.327465	Mga	GRNBoost2	0.548214	Thrb	GENIE3
0.994615	0.0442883	scMINER	0.995975	0.0491768	scMINER	0.993398	0.0369587	scMINER	0.996165	0.105058	scMINER	0.997219	0.0799985	scMINER		0.99136	0.994831	scMINER	0.99234	0.992953	scMINER	0.991451	0.994719	scMINER	0.993703	0.996711	scMINER	0.994359	0.997684	scMINER		Smad5	Tpex	1.05091	1.1987	1.16213	1.32036		Etv6	GRNBoost2	0.461538	Zbtb7a	GENIE3	0.390287	Mlx	GRNBoost2	0.489773	Usf2	GENIE3
0.994615	0.0442891	scMINER	0.995975	0.0491776	scMINER	0.993398	0.0369594	scMINER	0.996165	0.10506	scMINER	0.997219	0.0799995	scMINER		0.991342	0.994831	scMINER	0.992324	0.992953	scMINER	0.991433	0.994719	scMINER	0.99369	0.996711	scMINER	0.994348	0.997684	scMINER		Snai1	Tpex	0.729026	1.02963	0.950276	1.04007		Fli1	GRNBoost2	0.550265	Zbtb7b	GENIE3	0.366667	Mlxip	GRNBoost2	0.465741	Vdr	GENIE3
0.994615	0.0442899	scMINER	0.995975	0.0491784	scMINER	0.993398	0.0369601	scMINER	0.996165	0.105061	scMINER	0.997219	0.0800005	scMINER		0.991324	0.994831	scMINER	0.992308	0.992953	scMINER	0.991416	0.994719	scMINER	0.993677	0.996711	scMINER	0.994336	0.997684	scMINER		Snai3	Tpex	8.59438	1.03014	1.00382	1.12012		Fos	GRNBoost2	0.511993	Zeb1	GENIE3	0.343678	Msc	GRNBoost2	0.468354	Vezf1	GENIE3
0.994615	0.0442907	scMINER	0.995975	0.0491792	scMINER	0.993398	0.0369608	scMINER	0.996165	0.105062	scMINER	0.997219	0.0800015	scMINER		0.991306	0.994831	scMINER	0.992292	0.992953	scMINER	0.991398	0.994719	scMINER	0.993663	0.996711	scMINER	0.994324	0.997684	scMINER		Sox1	Tpex	0.364517	1.20754	2.19867	1.22648		Fosl2	GRNBoost2	0.536491	Zic3	GENIE3	0.391473	Mxi1	GRNBoost2	0.591133	Xbp1	GENIE3
0.994615	0.0442915	scMINER	0.995975	0.0491801	scMINER	0.993398	0.0369615	scMINER	0.996165	0.105064	scMINER	0.997219	0.0800025	scMINER		0.991288	0.994831	scMINER	0.992276	0.992953	scMINER	0.99138	0.994719	scMINER	0.99365	0.996711	scMINER	0.994312	0.997684	scMINER		Sox11	Tpex	0.296315	1.0183	0.651126	1.18125		Foxc1	GRNBoost2	0.178971	Zkscan1	GENIE3	0.568966	Myb	GRNBoost2	0.602649	Yy1	GENIE3
0.994615	0.0442924	scMINER	0.995975	0.0491809	scMINER	0.993398	0.0369621	scMINER	0.996165	0.105065	scMINER	0.997219	0.0800035	scMINER		0.99127	0.994831	scMINER	0.992259	0.992953	scMINER	0.991363	0.994719	scMINER	0.993636	0.996711	scMINER	0.9943	0.997684	scMINER		Sox4	Tpex	1.34258	1.27154	2.71011	1.35049		Foxd2	GRNBoost2	0.666201	Zkscan5	GENIE3	0.625843	Mzf1	GRNBoost2	0.306818	Zbtb12	GENIE3
0.994615	0.0442932	scMINER	0.995975	0.0491817	scMINER	0.993398	0.0369628	scMINER	0.996165	0.105067	scMINER	0.997219	0.0800045	scMINER		0.991252	0.994831	scMINER	0.992243	0.992953	scMINER	0.991345	0.994719	scMINER	0.993623	0.996711	scMINER	0.994289	0.997684	scMINER		Sox5	Tpex	13.3392	1.04031	0.992471	1.20254		Foxf2	GRNBoost2	0.137931	Zscan29	GENIE3	0.918675	Nfat5	GRNBoost2	0.598039	Zbtb14	GENIE3
0.994615	0.044294	scMINER	0.995975	0.0491825	scMINER	0.993398	0.0369635	scMINER	0.996165	0.105068	scMINER	0.997219	0.0800055	scMINER		0.991234	0.994831	scMINER	0.992227	0.992953	scMINER	0.991327	0.994719	scMINER	0.993609	0.996711	scMINER	0.994277	0.997684	scMINER		Sox6	Tpex	0.35735	0.994485	0.686798	1.08145		Foxj3	GRNBoost2	0.550279	Ar	GRNBoost2	0.712788	Nfatc1	GRNBoost2	0.506977	Zbtb18	GENIE3
0.994615	0.0442948	scMINER	0.995975	0.0491833	scMINER	0.993398	0.0369642	scMINER	0.996165	0.105069	scMINER	0.997219	0.0800064	scMINER		0.991216	0.994831	scMINER	0.992211	0.992953	scMINER	0.99131	0.994719	scMINER	0.993596	0.996711	scMINER	0.994265	0.997684	scMINER		Sox8	Tpex	0.500822	0.821493	0.63305	0.825362		Foxk1	GRNBoost2	0.355556	Arid3a	GRNBoost2	0.741848	Nfatc2	GRNBoost2	0.323506	Zbtb26	GENIE3
0.994615	0.0442956	scMINER	0.995975	0.0491841	scMINER	0.993398	0.0369649	scMINER	0.996165	0.105071	scMINER	0.997219	0.0800074	scMINER		0.991198	0.994831	scMINER	0.992195	0.992953	scMINER	0.991292	0.994719	scMINER	0.993582	0.996711	scMINER	0.994253	0.997684	scMINER		Sp1	Tpex	1.47326	1.19664	1.05582	1.28		Foxk2	GRNBoost2	0.797059	Arid3b	GRNBoost2	0.0695187	Nfatc3	GRNBoost2	0.593064	Zbtb32	GENIE3
0.994615	0.0442964	scMINER	0.995975	0.0491849	scMINER	0.993398	0.0369656	scMINER	0.996165	0.105072	scMINER	0.997219	0.0800084	scMINER		0.99118	0.994831	scMINER	0.992178	0.992953	scMINER	0.991274	0.994719	scMINER	0.993569	0.996711	scMINER	0.994242	0.997684	scMINER		Sp2	Tpex	1.41966	1.14484	1.37814	1.2058		Foxo1	GRNBoost2	0.483333	Arnt	GRNBoost2	0.507862	Nfe2l1	GRNBoost2	0.54717	Zbtb33	GENIE3
0.994615	0.0442973	scMINER	0.995975	0.0491858	scMINER	0.993398	0.0369663	scMINER	0.996037	0.10506	scMINER	0.997219	0.0800094	scMINER		0.991162	0.994831	scMINER	0.992162	0.992953	scMINER	0.991257	0.994719	scMINER	0.993555	0.996711	scMINER	0.99423	0.997684	scMINER		Sp3	Tpex	0.856335	1.15468	1.08685	1.16249		Foxo4	GRNBoost2	0.217617	Arntl	GRNBoost2	0.343434	Nfe2l2	GRNBoost2	0.502582	Zbtb6	GENIE3
0.994615	0.0442981	scMINER	0.995975	0.0491866	scMINER	0.993398	0.036967	scMINER	0.995909	0.105048	scMINER	0.997219	0.0800104	scMINER		0.991145	0.994831	scMINER	0.992146	0.992953	scMINER	0.991239	0.994719	scMINER	0.993542	0.996711	scMINER	0.994218	0.997684	scMINER		Sp4	Tpex	1.41159	1.21948	1.31923	1.29607		Foxp2	GRNBoost2	0.418586	Atf1	GRNBoost2	0.520941	Nfic	GRNBoost2	0.419598	Zbtb7a	GENIE3
0.994615	0.0442989	scMINER	0.995975	0.0491874	scMINER	0.993398	0.0369677	scMINER	0.995909	0.10505	scMINER	0.997219	0.0800114	scMINER		0.991127	0.994831	scMINER	0.99213	0.992953	scMINER	0.991221	0.994719	scMINER	0.993529	0.996711	scMINER	0.994206	0.997684	scMINER		Sp9	Tpex	1.67764	1.36262	1.40626	1.36322		Foxp3	GRNBoost2	0.545139	Atf2	GRNBoost2	0.453704	Nfix	GRNBoost2	0.430456	Zbtb7b	GENIE3
0.994615	0.0442997	scMINER	0.995975	0.0491882	scMINER	0.993398	0.0369684	scMINER	0.995909	0.105051	scMINER	0.997219	0.0800124	scMINER		0.991109	0.994831	scMINER	0.992114	0.992953	scMINER	0.991204	0.994719	scMINER	0.993515	0.996711	scMINER	0.994194	0.997684	scMINER		Spic	Tpex	0.641896	1.22685	1.34404	1.44471		Gabpa	GRNBoost2	0.412636	Atf3	GRNBoost2	0.63522	Nfya	GRNBoost2	0.457576	Zeb1	GENIE3
0.994615	0.0443005	scMINER	0.995975	0.049189	scMINER	0.993398	0.0369691	scMINER	0.995909	0.105052	scMINER	0.997219	0.0800134	scMINER		0.991091	0.994831	scMINER	0.992097	0.992953	scMINER	0.991186	0.994719	scMINER	0.993502	0.996711	scMINER	0.994183	0.997684	scMINER		Srebf1	Tpex	0.267305	1.1382	1.21803	1.20017		Gata3	GRNBoost2	0.527835	Atf4	GRNBoost2	0.569851	Nfyb	GRNBoost2	0.575519	Zfx	GENIE3
0.994615	0.0443013	scMINER	0.995975	0.0491898	scMINER	0.993398	0.0369698	scMINER	0.995909	0.105054	scMINER	0.997219	0.0800144	scMINER		0.991073	0.994831	scMINER	0.992081	0.992953	scMINER	0.991168	0.994719	scMINER	0.993502	0.996589	scMINER	0.994171	0.997684	scMINER		Srebf2	Tpex	1.05509	1.10232	0.912399	1.17604		Gfi1	GRNBoost2	0.542793	Bach1	GRNBoost2	0.522954	Nfyc	GRNBoost2	0.401818	Zkscan1	GENIE3
0.994615	0.0443022	scMINER	0.995975	0.0491906	scMINER	0.993398	0.0369705	scMINER	0.995909	0.105055	scMINER	0.997219	0.0800154	scMINER		0.991055	0.994831	scMINER	0.992065	0.992953	scMINER	0.991151	0.994719	scMINER	0.993502	0.996467	scMINER	0.994159	0.997684	scMINER		Stat1	Tpex	1.83631	1.09609	1.28206	1.22731		Hes1	GRNBoost2	0.292899	Bach2	GRNBoost2	0.462789	Nr1d1	GRNBoost2	0.593023	Zkscan5	GENIE3
0.994615	0.044303	scMINER	0.995975	0.0491915	scMINER	0.993398	0.0369712	scMINER	0.995909	0.105057	scMINER	0.997219	0.0800164	scMINER		0.991037	0.994831	scMINER	0.992049	0.992953	scMINER	0.991133	0.994719	scMINER	0.993488	0.996467	scMINER	0.994147	0.997684	scMINER		Stat2	Tpex	1.73653	1.07931	1.39794	1.22037		Hes6	GRNBoost2	0.271303	Batf	GRNBoost2	0.505852	Nr2c1	GRNBoost2	0.185185	Zscan29	GENIE3
0.994615	0.0443038	scMINER	0.995975	0.0491923	scMINER	0.993398	0.0369719	scMINER	0.995909	0.105058	scMINER	0.997219	0.0800174	scMINER		0.991019	0.994831	scMINER	0.992033	0.992953	scMINER	0.991115	0.994719	scMINER	0.993475	0.996467	scMINER	0.994136	0.997684	scMINER		Stat3	Tpex	1.34242	0.985665	1.12241	1.126		Hes7	GRNBoost2	0.780791	Batf3	GRNBoost2	0.568698	Nr2c2	GRNBoost2	0.492052	Arid3a	GRNBoost2
0.994615	0.0443046	scMINER	0.995975	0.0491931	scMINER	0.993398	0.0369726	scMINER	0.995909	0.105059	scMINER	0.997219	0.0800183	scMINER		0.991001	0.994831	scMINER	0.992016	0.992953	scMINER	0.991098	0.994719	scMINER	0.993461	0.996467	scMINER	0.994124	0.997684	scMINER		Stat4	Tpex	1.81809	1.12659	1.3419	1.12175		Hey1	GRNBoost2	0.614907	Bcl6	GRNBoost2	0.0653595	Nr2f6	GRNBoost2	0.64497	Arid3b	GRNBoost2
0.994615	0.0443054	scMINER	0.995975	0.0491939	scMINER	0.993398	0.0369733	scMINER	0.995909	0.105061	scMINER	0.997219	0.0800193	scMINER		0.991001	0.994433	scMINER	0.992	0.992953	scMINER	0.99108	0.994719	scMINER	0.993448	0.996467	scMINER	0.994112	0.997684	scMINER		Stat5a	Tpex	1.44028	1.18476	1.41452	1.39448		Hic1	GRNBoost2	0.473085	Bhlha15	GRNBoost2	0.325581	Nr4a1	GRNBoost2	0.386905	Arid5a	GRNBoost2
0.994615	0.0443063	scMINER	0.995639	0.0491782	scMINER	0.993398	0.036974	scMINER	0.995782	0.105049	scMINER	0.997219	0.0800203	scMINER		0.990983	0.994433	scMINER	0.991984	0.992953	scMINER	0.991062	0.994719	scMINER	0.993434	0.996467	scMINER	0.9941	0.997684	scMINER		Stat5b	Tpex	0.700222	1.26484	0.902314	1.45183		Hic2	GRNBoost2	0.34375	Bhlhe40	GRNBoost2	0.329389	Nr4a2	GRNBoost2	0.472624	Arnt	GRNBoost2
0.994615	0.0443071	scMINER	0.995639	0.049179	scMINER	0.993398	0.0369747	scMINER	0.995782	0.10505	scMINER	0.997219	0.0800213	scMINER		0.990965	0.994433	scMINER	0.991968	0.992953	scMINER	0.991045	0.994719	scMINER	0.993421	0.996467	scMINER	0.994088	0.997684	scMINER		Stat6	Tpex	1.79627	0.800094	1.05635	0.920374		Hinfp	GRNBoost2	0.341486	Cebpb	GRNBoost2	0.211538	Nrf1	GRNBoost2	0.573324	Arnt2	GRNBoost2
0.994615	0.0443079	scMINER	0.995639	0.0491798	scMINER	0.993398	0.0369754	scMINER	0.995782	0.105052	scMINER	0.997219	0.0800223	scMINER		0.990947	0.994433	scMINER	0.991952	0.992953	scMINER	0.991027	0.994719	scMINER	0.993407	0.996467	scMINER	0.994077	0.997684	scMINER		Tbp	Tpex	2.73733	0.976632	0.682919	1.36724		Hmbox1	GRNBoost2	0.711538	Cebpg	GRNBoost2	0.408589	Osr1	GRNBoost2	0.331126	Arntl	GRNBoost2
0.994615	0.0443087	scMINER	0.995639	0.0491806	scMINER	0.993398	0.0369761	scMINER	0.995654	0.10504	scMINER	0.997219	0.0800233	scMINER		0.990929	0.994433	scMINER	0.991935	0.992953	scMINER	0.991009	0.994719	scMINER	0.993394	0.996467	scMINER	0.994065	0.997684	scMINER		Tbx1	Tpex	0.882338	1.1963	1.03059	1.45234		Hsf4	GRNBoost2	0.314815	Creb1	GRNBoost2	0.40574	Osr2	GRNBoost2	0.414474	Ascl2	GRNBoost2
0.994615	0.0443095	scMINER	0.995639	0.0491814	scMINER	0.993398	0.0369768	scMINER	0.995654	0.105041	scMINER	0.997219	0.0800243	scMINER		0.990912	0.994433	scMINER	0.991919	0.992953	scMINER	0.991009	0.994239	scMINER	0.993381	0.996467	scMINER	0.994053	0.997684	scMINER		Tbx21	Tpex	1.16038	1.00908	0.786885	1.2677		Ikzf1	GRNBoost2	0.538034	Creb3	GRNBoost2	0.768325	Pbx1	GRNBoost2	0.676647	Atf1	GRNBoost2
0.994615	0.0443103	scMINER	0.995639	0.0491822	scMINER	0.993398	0.0369775	scMINER	0.995654	0.105042	scMINER	0.997219	0.0800253	scMINER		0.990894	0.994433	scMINER	0.991903	0.992953	scMINER	0.990992	0.994239	scMINER	0.993381	0.996345	scMINER	0.994041	0.997684	scMINER		Tbx3	Tpex	1.55842	1.10022	1.07352	1.17565		Irf1	GRNBoost2	0.621903	Creb3l1	GRNBoost2	0.671159	Pbx2	GRNBoost2	0.530612	Atf2	GRNBoost2
0.994615	0.0443112	scMINER	0.995639	0.049183	scMINER	0.993398	0.0369782	scMINER	0.995654	0.105044	scMINER	0.997219	0.0800263	scMINER		0.990876	0.994433	scMINER	0.991887	0.992953	scMINER	0.990974	0.994239	scMINER	0.993367	0.996345	scMINER	0.99403	0.997684	scMINER		Tbx6	Tpex	0.633239	1.04659	0.820781	1.2519		Irf2	GRNBoost2	0.399038	Creb3l2	GRNBoost2	0.424051	Pbx3	GRNBoost2	0.802857	Atf3	GRNBoost2
0.994615	0.044312	scMINER	0.995639	0.0491839	scMINER	0.993398	0.0369789	scMINER	0.995654	0.105045	scMINER	0.997219	0.0800273	scMINER		0.990858	0.994433	scMINER	0.991871	0.992953	scMINER	0.990956	0.994239	scMINER	0.993354	0.996345	scMINER	0.994018	0.997684	scMINER		Tcf12	Tpex	0.745269	1.04663	0.753159	1.10582		Irf3	GRNBoost2	0.495708	Crem	GRNBoost2	0.526077	Pknox1	GRNBoost2	0.358047	Atf4	GRNBoost2
0.994615	0.0443128	scMINER	0.995639	0.0491847	scMINER	0.993398	0.0369796	scMINER	0.995654	0.105047	scMINER	0.997219	0.0800283	scMINER		0.99084	0.994433	scMINER	0.991855	0.992953	scMINER	0.990939	0.994239	scMINER	0.99334	0.996345	scMINER	0.994006	0.997684	scMINER		Tcf3	Tpex	0.784886	0.885791	0.993969	0.920797		Irf4	GRNBoost2	0.43038	Ctcf	GRNBoost2	0.363221	Plag1	GRNBoost2	0.225309	Atf6	GRNBoost2
0.994615	0.0443136	scMINER	0.995639	0.0491855	scMINER	0.993398	0.0369803	scMINER	0.995654	0.105048	scMINER	0.997219	0.0800293	scMINER		0.990822	0.994433	scMINER	0.991838	0.992953	scMINER	0.990921	0.994239	scMINER	0.993327	0.996345	scMINER	0.993994	0.997684	scMINER		Tcf4	Tpex	2.06584	1.04394	1.11329	1.15181		Irf5	GRNBoost2	0.345541	Ctcfl	GRNBoost2	0.561898	Plagl1	GRNBoost2	0.603395	Atf7	GRNBoost2
0.994615	0.0443144	scMINER	0.995639	0.0491863	scMINER	0.993398	0.036981	scMINER	0.995654	0.105049	scMINER	0.997219	0.0800303	scMINER		0.990804	0.994433	scMINER	0.991822	0.992953	scMINER	0.990903	0.994239	scMINER	0.993313	0.996345	scMINER	0.993983	0.997684	scMINER		Tcf7	Tpex	0.616566	0.866585	1.03081	1.01666		Irf7	GRNBoost2	0.371795	Dbp	GRNBoost2	0.404167	Pou2f2	GRNBoost2	0.448718	Bach1	GRNBoost2
0.994615	0.0443152	scMINER	0.995639	0.0491871	scMINER	0.993398	0.0369817	scMINER	0.995654	0.105051	scMINER	0.997219	0.0800312	scMINER		0.990786	0.994433	scMINER	0.991806	0.992953	scMINER	0.990886	0.994239	scMINER	0.9933	0.996345	scMINER	0.993971	0.997684	scMINER		Tcf7l1	Tpex	0.641	1.04913	0.808077	1.18311		Irf9	GRNBoost2	0.64851	E2f4	GRNBoost2	0.0973872	Pou3f2	GRNBoost2	0.429856	Bach2	GRNBoost2
0.994615	0.0443161	scMINER	0.995639	0.0491879	scMINER	0.993398	0.0369824	scMINER	0.995654	0.105052	scMINER	0.997219	0.0800322	scMINER		0.990768	0.994433	scMINER	0.99179	0.992953	scMINER	0.990868	0.994239	scMINER	0.993286	0.996345	scMINER	0.993959	0.997684	scMINER		Tcf7l2	Tpex	1.98963	1.79107	1.10636	2.05853		Jdp2	GRNBoost2	0.580409	E2f6	GRNBoost2	0.301783	Pou4f1	GRNBoost2	0.319018	Barx2	GRNBoost2
0.994615	0.0443169	scMINER	0.995639	0.0491888	scMINER	0.993398	0.0369831	scMINER	0.995654	0.105054	scMINER	0.997219	0.0800332	scMINER		0.99075	0.994433	scMINER	0.991774	0.992953	scMINER	0.99085	0.994239	scMINER	0.993273	0.996345	scMINER	0.993959	0.997539	scMINER		Tef	Tpex	1.97217	1.1761	0.74608	1.05452		Jun	GRNBoost2	0.476066	E2f7	GRNBoost2	0.430723	Pou5f1	GRNBoost2	0.0254777	Batf	GRNBoost2
0.994615	0.0443177	scMINER	0.995639	0.0491896	scMINER	0.993398	0.0369838	scMINER	0.995654	0.105055	scMINER	0.997219	0.0800342	scMINER		0.990732	0.994433	scMINER	0.991757	0.992953	scMINER	0.990833	0.994239	scMINER	0.993259	0.996345	scMINER	0.993947	0.997539	scMINER		Tfap2a	Tpex	0.937688	1.25009	1.31501	1.27623		Junb	GRNBoost2	0.725833	E2f8	GRNBoost2	0.374194	Ppard	GRNBoost2	0.497253	Bcl6	GRNBoost2
0.994615	0.0443185	scMINER	0.995639	0.0491904	scMINER	0.993398	0.0369845	scMINER	0.995654	0.105057	scMINER	0.997219	0.0800352	scMINER		0.990714	0.994433	scMINER	0.991741	0.992953	scMINER	0.990815	0.994239	scMINER	0.993246	0.996345	scMINER	0.993935	0.997539	scMINER		Tfap2b	Tpex	1.32566	1.28728	1.22192	1.24249		Jund	GRNBoost2	0.713795	Ebf1	GRNBoost2	0.443333	Prdm15	GRNBoost2	0.45216	Bhlhe40	GRNBoost2
0.994615	0.0443193	scMINER	0.995639	0.0491912	scMINER	0.993398	0.0369852	scMINER	0.995654	0.105058	scMINER	0.997219	0.0800362	scMINER		0.990696	0.994433	scMINER	0.991725	0.992953	scMINER	0.990797	0.994239	scMINER	0.993233	0.996345	scMINER	0.993924	0.997539	scMINER		Tfap4	Tpex	0.583078	0.880868	0.935344	1.01992		Klf10	GRNBoost2	0.58773	Egr1	GRNBoost2	0.563427	Prdm4	GRNBoost2	0.405	Cebpa	GRNBoost2
0.9942	0.0443017	scMINER	0.995639	0.049192	scMINER	0.993398	0.0369859	scMINER	0.995654	0.105059	scMINER	0.997219	0.0800372	scMINER		0.990678	0.994433	scMINER	0.991709	0.992953	scMINER	0.99078	0.994239	scMINER	0.993219	0.996345	scMINER	0.993912	0.997539	scMINER		Tfcp2	Tpex	0.346243	1.09573	1.28574	1.17899		Klf11	GRNBoost2	0.460993	Egr2	GRNBoost2	0.635802	Rara	GRNBoost2	0.389199	Cebpb	GRNBoost2
0.9942	0.0443025	scMINER	0.995639	0.0491928	scMINER	0.993398	0.0369866	scMINER	0.995654	0.105061	scMINER	0.997219	0.0800382	scMINER		0.990661	0.994433	scMINER	0.991693	0.992953	scMINER	0.990762	0.994239	scMINER	0.993206	0.996345	scMINER	0.9939	0.997539	scMINER		Tfdp1	Tpex	0.94028	1.42637	1.30736	1.2207		Klf12	GRNBoost2	0.573302	Egr4	GRNBoost2	0.509756	Rarg	GRNBoost2	0.621212	Cebpg	GRNBoost2
0.9942	0.0443033	scMINER	0.995639	0.0491936	scMINER	0.99289	0.0369684	scMINER	0.995654	0.105062	scMINER	0.997219	0.0800392	scMINER		0.990643	0.994433	scMINER	0.991676	0.992953	scMINER	0.990745	0.994239	scMINER	0.993192	0.996345	scMINER	0.993888	0.997539	scMINER		Tfe3	Tpex	0.874546	1.1295	0.868449	1.25822		Klf13	GRNBoost2	0.505281	Elf1	GRNBoost2	0.607661	Rbpj	GRNBoost2	0.405018	Cenpb	GRNBoost2
0.9942	0.0443041	scMINER	0.995639	0.0491945	scMINER	0.99289	0.0369691	scMINER	0.995654	0.105064	scMINER	0.997219	0.0800402	scMINER		0.990625	0.994433	scMINER	0.99166	0.992953	scMINER	0.990727	0.994239	scMINER	0.993179	0.996345	scMINER	0.993877	0.997539	scMINER		Tfeb	Tpex	0.873368	1.16293	2.0721	1.26183		Klf16	GRNBoost2	0.48861	Elf2	GRNBoost2	0.562967	Rela	GRNBoost2	0.520179	Clock	GRNBoost2
0.9942	0.044305	scMINER	0.995639	0.0491953	scMINER	0.99289	0.0369698	scMINER	0.995526	0.105052	scMINER	0.997219	0.0800412	scMINER		0.990607	0.994433	scMINER	0.991644	0.992953	scMINER	0.990709	0.994239	scMINER	0.993165	0.996345	scMINER	0.993865	0.997539	scMINER		Tgif1	Tpex	0.578815	0.931839	1.00571	0.925012		Klf2	GRNBoost2	0.450149	Elf4	GRNBoost2	0.61039	Relb	GRNBoost2	0.20098	Creb1	GRNBoost2
0.9942	0.0443058	scMINER	0.995639	0.0491961	scMINER	0.99289	0.0369705	scMINER	0.995526	0.105053	scMINER	0.997219	0.0800422	scMINER		0.990589	0.994433	scMINER	0.991628	0.992953	scMINER	0.990692	0.994239	scMINER	0.993152	0.996345	scMINER	0.993853	0.997539	scMINER		Tgif2	Tpex	1.20545	0.966206	1.27015	1.04212		Klf3	GRNBoost2	0.511471	Elk1	GRNBoost2	0.35961	Rest	GRNBoost2	0.93	Creb3	GRNBoost2
0.9942	0.0443066	scMINER	0.995639	0.0491969	scMINER	0.99289	0.0369712	scMINER	0.995526	0.105054	scMINER	0.997219	0.0800432	scMINER		0.990571	0.994433	scMINER	0.991612	0.992953	scMINER	0.990674	0.994239	scMINER	0.993138	0.996345	scMINER	0.993841	0.997539	scMINER		Thap1	Tpex	0.92734	1.2151	0.950507	1.37349		Klf4	GRNBoost2	0.499513	Elk3	GRNBoost2	0.506825	Rfx1	GRNBoost2	0.57377	Creb3l1	GRNBoost2
0.9942	0.0443074	scMINER	0.995639	0.0491977	scMINER	0.99289	0.0369719	scMINER	0.995526	0.105056	scMINER	0.997065	0.0800317	scMINER		0.990553	0.994433	scMINER	0.991595	0.992953	scMINER	0.990656	0.994239	scMINER	0.993125	0.996345	scMINER	0.993829	0.997539	scMINER		Thap11	Tpex	1.52686	1.242	1.10712	1.20304		Klf6	GRNBoost2	0.567049	Elk4	GRNBoost2	0.570048	Rfx3	GRNBoost2	0.628571	Creb3l2	GRNBoost2
0.9942	0.0443082	scMINER	0.995639	0.0491985	scMINER	0.99289	0.0369726	scMINER	0.995526	0.105057	scMINER	0.997065	0.0800327	scMINER		0.990535	0.994433	scMINER	0.991579	0.992953	scMINER	0.990639	0.994239	scMINER	0.993111	0.996345	scMINER	0.993818	0.997539	scMINER		Thrb	Tpex	0.701515	1.21521	0.892212	1.30819		Klf9	GRNBoost2	0.50676	Eomes	GRNBoost2	0.401105	Rfx7	GRNBoost2	0.845745	Crem	GRNBoost2
0.9942	0.0443091	scMINER	0.995639	0.0491994	scMINER	0.99289	0.0369733	scMINER	0.995526	0.105059	scMINER	0.997065	0.0800337	scMINER		0.990517	0.994433	scMINER	0.991563	0.992953	scMINER	0.990621	0.994239	scMINER	0.993098	0.996345	scMINER	0.993806	0.997539	scMINER		Twist2	Tpex	0.470331	0.999165	1.08769	1.22353		Lef1	GRNBoost2	0.739865	Erf	GRNBoost2	0.364875	Rora	GRNBoost2	0.645221	Ctcf	GRNBoost2
0.9942	0.0443099	scMINER	0.995639	0.0492002	scMINER	0.99289	0.036974	scMINER	0.995526	0.10506	scMINER	0.997065	0.0800347	scMINER		0.990499	0.994433	scMINER	0.991547	0.992953	scMINER	0.990621	0.993759	scMINER	0.993098	0.996223	scMINER	0.993794	0.997539	scMINER		Usf1	Tpex	1.38072	1.04217	0.899734	1.22687		Lin54	GRNBoost2	0.619672	Esr1	GRNBoost2	0.0163043	Rorb	GRNBoost2	0.468599	Cux1	GRNBoost2
0.9942	0.0443107	scMINER	0.995639	0.049201	scMINER	0.99289	0.0369747	scMINER	0.995526	0.105062	scMINER	0.997065	0.0800357	scMINER		0.990481	0.994433	scMINER	0.991531	0.992953	scMINER	0.990603	0.993759	scMINER	0.993085	0.996223	scMINER	0.993782	0.997539	scMINER		Usf2	Tpex	1.12092	1.13404	0.954255	1.29496		Mafb	GRNBoost2	0.588652	Esrra	GRNBoost2	0.408824	Rorc	GRNBoost2	0.463608	E2f1	GRNBoost2
0.9942	0.0443115	scMINER	0.995639	0.0492018	scMINER	0.99289	0.0369754	scMINER	0.995526	0.105063	scMINER	0.997065	0.0800367	scMINER		0.990463	0.994433	scMINER	0.991514	0.992953	scMINER	0.990586	0.993759	scMINER	0.993071	0.996223	scMINER	0.993771	0.997539	scMINER		Vax2	Tpex	0.290417	0.946857	1.2162	1.3587		Maff	GRNBoost2	0.288889	Ets1	GRNBoost2	0.494622	Rreb1	GRNBoost2	0.353896	E2f2	GRNBoost2
0.9942	0.0443123	scMINER	0.995639	0.0492026	scMINER	0.99289	0.0369761	scMINER	0.995526	0.105064	scMINER	0.997065	0.0800377	scMINER		0.990445	0.994433	scMINER	0.991498	0.992953	scMINER	0.990568	0.993759	scMINER	0.993058	0.996223	scMINER	0.993759	0.997539	scMINER		Vezf1	Tpex	0.754973	1.24973	1.39649	1.22673		Mafk	GRNBoost2	0.530108	Ets2	GRNBoost2	0.402891	Runx1	GRNBoost2	0.499657	E2f4	GRNBoost2
0.9942	0.0443131	scMINER	0.995639	0.0492034	scMINER	0.99289	0.0369768	scMINER	0.995526	0.105066	scMINER	0.997065	0.0800387	scMINER		0.990445	0.994036	scMINER	0.991482	0.992953	scMINER	0.99055	0.993759	scMINER	0.993044	0.996223	scMINER	0.993747	0.997539	scMINER		Xbp1	Tpex	1.74357	0.980495	1.0977	0.890649		Max	GRNBoost2	0.706667	Etv3	GRNBoost2	0.451479	Runx2	GRNBoost2	0.616883	E2f6	GRNBoost2
0.9942	0.044314	scMINER	0.995639	0.0492042	scMINER	0.99289	0.0369775	scMINER	0.995526	0.105067	scMINER	0.997065	0.0800397	scMINER		0.990428	0.994036	scMINER	0.991466	0.992953	scMINER	0.990533	0.993759	scMINER	0.993031	0.996223	scMINER	0.993735	0.997539	scMINER		Yy1	Tpex	1.86886	1.10813	1.22411	1.13049		Maz	GRNBoost2	0.516923	Etv5	GRNBoost2	0.549832	Runx3	GRNBoost2	0.541076	E2f7	GRNBoost2
0.9942	0.0443148	scMINER	0.995639	0.0492051	scMINER	0.99289	0.0369782	scMINER	0.995526	0.105069	scMINER	0.997065	0.0800407	scMINER		0.99041	0.994036	scMINER	0.99145	0.992953	scMINER	0.990515	0.993759	scMINER	0.993017	0.996223	scMINER	0.993723	0.997539	scMINER		Zbtb12	Tpex	0.36875	1.10978	1.04177	1.00406		Mef2a	GRNBoost2	0.84127	Etv6	GRNBoost2	0.620301	Rxra	GRNBoost2	0.475543	E2f8	GRNBoost2
0.9942	0.0443156	scMINER	0.995639	0.0492059	scMINER	0.99289	0.0369789	scMINER	0.995526	0.10507	scMINER	0.997065	0.0800417	scMINER		0.990392	0.994036	scMINER	0.991433	0.992953	scMINER	0.990497	0.993759	scMINER	0.993004	0.996223	scMINER	0.993712	0.997539	scMINER		Zbtb14	Tpex	0.820832	1.07854	0.820562	1.0516		Meis1	GRNBoost2	0.4579	Fli1	GRNBoost2	0.582456	Smad4	GRNBoost2	0.880795	Ebf1	GRNBoost2
0.9942	0.0443164	scMINER	0.995639	0.0492067	scMINER	0.99289	0.0369796	scMINER	0.995526	0.105071	scMINER	0.997065	0.0800427	scMINER		0.990374	0.994036	scMINER	0.991417	0.992953	scMINER	0.99048	0.993759	scMINER	0.99299	0.996223	scMINER	0.9937	0.997539	scMINER		Zbtb18	Tpex	1.2598	1.18996	0.339735	1.4867		Meis2	GRNBoost2	0.220833	Fos	GRNBoost2	0.309516	Snai1	GRNBoost2	0.468919	Egr1	GRNBoost2
0.9942	0.0443172	scMINER	0.995639	0.0492075	scMINER	0.992382	0.0369614	scMINER	0.995398	0.105059	scMINER	0.997065	0.0800437	scMINER		0.990356	0.994036	scMINER	0.991401	0.992953	scMINER	0.990462	0.993759	scMINER	0.992977	0.996223	scMINER	0.993688	0.997539	scMINER		Zbtb26	Tpex	1.10651	0.889323	0.242289	1.07109		Meis3	GRNBoost2	0.514013	Fosl1	GRNBoost2	0.464	Snai3	GRNBoost2	0.45	Egr2	GRNBoost2
0.9942	0.0443181	scMINER	0.995639	0.0492083	scMINER	0.992382	0.0369621	scMINER	0.995398	0.105061	scMINER	0.997065	0.0800446	scMINER		0.990338	0.994036	scMINER	0.991385	0.992953	scMINER	0.990444	0.993759	scMINER	0.992963	0.996223	scMINER	0.993676	0.997539	scMINER		Zbtb32	Tpex	2.03631	1.41564	1.35077	1.46161		Mga	GRNBoost2	0.601979	Fosl2	GRNBoost2	0.399018	Sox11	GRNBoost2	0.389571	Egr3	GRNBoost2
0.9942	0.0443189	scMINER	0.995639	0.0492091	scMINER	0.992382	0.0369628	scMINER	0.995398	0.105062	scMINER	0.997065	0.0800456	scMINER		0.99032	0.994036	scMINER	0.991369	0.992953	scMINER	0.990427	0.993759	scMINER	0.99295	0.996223	scMINER	0.993665	0.997539	scMINER		Zbtb33	Tpex	0.363194	1.18132	1.10277	1.39423		Mitf	GRNBoost2	0.57483	Foxd2	GRNBoost2	0.60241	Sox4	GRNBoost2	0.704365	Elf1	GRNBoost2
0.9942	0.0443197	scMINER	0.995639	0.04921	scMINER	0.992382	0.0369635	scMINER	0.99527	0.10505	scMINER	0.997065	0.0800466	scMINER		0.990302	0.994036	scMINER	0.991353	0.992953	scMINER	0.990409	0.993759	scMINER	0.992937	0.996223	scMINER	0.993653	0.997539	scMINER		Zbtb6	Tpex	0.592085	1.06899	0.588334	1.15874		Mlxipl	GRNBoost2	0.374194	Foxj2	GRNBoost2	0.575581	Sp1	GRNBoost2	0.521423	Elf2	GRNBoost2
0.9942	0.0443205	scMINER	0.995639	0.0492108	scMINER	0.992382	0.0369642	scMINER	0.99527	0.105052	scMINER	0.997065	0.0800476	scMINER		0.990284	0.994036	scMINER	0.991336	0.992953	scMINER	0.990391	0.993759	scMINER	0.992923	0.996223	scMINER	0.993641	0.997539	scMINER		Zbtb7a	Tpex	1.49352	1.18312	1.40047	1.13845		Mnt	GRNBoost2	0.66443	Foxj3	GRNBoost2	0.595745	Sp2	GRNBoost2	0.477857	Elf4	GRNBoost2
0.9942	0.0443213	scMINER	0.995639	0.0492116	scMINER	0.992382	0.0369649	scMINER	0.99527	0.105053	scMINER	0.997065	0.0800486	scMINER		0.990266	0.994036	scMINER	0.99132	0.992953	scMINER	0.990374	0.993759	scMINER	0.99291	0.996223	scMINER	0.993629	0.997539	scMINER		Zbtb7b	Tpex	0.494356	1.26278	1.00254	1.31079		Msc	GRNBoost2	0.477208	Foxk1	GRNBoost2	0.493151	Sp3	GRNBoost2	0.480774	Elk1	GRNBoost2
0.9942	0.0443221	scMINER	0.995639	0.0492124	scMINER	0.992382	0.0369656	scMINER	0.99527	0.105054	scMINER	0.997065	0.0800496	scMINER		0.990248	0.994036	scMINER	0.991304	0.992953	scMINER	0.990356	0.993759	scMINER	0.992896	0.996223	scMINER	0.993629	0.997395	scMINER		Zeb1	Tpex	0.981668	0.993833	0.7889	1.10854		Msx2	GRNBoost2	0.692235	Foxk2	GRNBoost2	0.679325	Sp4	GRNBoost2	0.498875	Elk3	GRNBoost2
0.9942	0.044323	scMINER	0.995639	0.0492132	scMINER	0.992382	0.0369663	scMINER	0.99527	0.105056	scMINER	0.997065	0.0800506	scMINER		0.99023	0.994036	scMINER	0.991288	0.992953	scMINER	0.990338	0.993759	scMINER	0.992883	0.996223	scMINER	0.993617	0.997395	scMINER		Zfx	Tpex	1.23698	1.04696	0.875017	1.08269		Mxi1	GRNBoost2	0.33223	Foxo1	GRNBoost2	0.423884	Sp9	GRNBoost2	0.515625	Elk4	GRNBoost2
0.9942	0.0443238	scMINER	0.995639	0.049214	scMINER	0.991874	0.036948	scMINER	0.99527	0.105057	scMINER	0.997065	0.0800516	scMINER		0.990212	0.994036	scMINER	0.991272	0.992953	scMINER	0.990321	0.993759	scMINER	0.992869	0.996223	scMINER	0.993606	0.997395	scMINER		Zic3	Tpex	0.684386	1.00832	0.975892	1.04095		Myb	GRNBoost2	0.395062	Foxo3	GRNBoost2	0.125	Spic	GRNBoost2	0.388915	Eomes	GRNBoost2
0.9942	0.0443246	scMINER	0.995639	0.0492149	scMINER	0.991874	0.0369487	scMINER	0.99527	0.105059	scMINER	0.997065	0.0800526	scMINER		0.990194	0.994036	scMINER	0.991255	0.992953	scMINER	0.990303	0.993759	scMINER	0.992856	0.996223	scMINER	0.993594	0.997395	scMINER		Zkscan1	Tpex	0.341422	0.625655	0.830418	0.738356		Mzf1	GRNBoost2	0.393802	Foxp2	GRNBoost2	0.499531	Srebf1	GRNBoost2	0.462302	Erf	GRNBoost2
0.9942	0.0443254	scMINER	0.995639	0.0492157	scMINER	0.991874	0.0369494	scMINER	0.99527	0.10506	scMINER	0.997065	0.0800536	scMINER		0.990177	0.994036	scMINER	0.991239	0.992953	scMINER	0.990285	0.993759	scMINER	0.992842	0.996223	scMINER	0.993582	0.997395	scMINER		Zkscan5	Tpex	1.14882	1.17541	1.05281	1.3128		Nfat5	GRNBoost2	0.235207	Gabpa	GRNBoost2	0.404634	Srebf2	GRNBoost2	0.372832	Esr1	GRNBoost2
0.9942	0.0443262	scMINER	0.995639	0.0492165	scMINER	0.991874	0.0369501	scMINER	0.99527	0.105061	scMINER	0.997065	0.0800546	scMINER		0.990159	0.994036	scMINER	0.991223	0.992953	scMINER	0.990268	0.993759	scMINER	0.992829	0.996223	scMINER	0.99357	0.997395	scMINER		Zscan29	Tpex	0.92783	1.27206	0.85381	1.70824		Nfatc1	GRNBoost2	0.651899	Gata3	GRNBoost2	0.417732	Stat1	GRNBoost2	0.30599	Esrra	GRNBoost2
0.9942	0.0443271	scMINER	0.995639	0.0492173	scMINER	0.991874	0.0369508	scMINER	0.99527	0.105063	scMINER	0.997065	0.0800556	scMINER		0.990141	0.994036	scMINER	0.991207	0.992953	scMINER	0.99025	0.993759	scMINER	0.992815	0.996223	scMINER	0.993559	0.997395	scMINER		Ar	Tex	1.61683	1.40482	0.500777	1.41374		Nfatc3	GRNBoost2	0.686076	Gfi1	GRNBoost2	0.662252	Stat2	GRNBoost2	0.468605	Ets1	GRNBoost2
0.9942	0.0443279	scMINER	0.995639	0.0492181	scMINER	0.991874	0.0369515	scMINER	0.99527	0.105064	scMINER	0.997065	0.0800566	scMINER		0.990123	0.994036	scMINER	0.991191	0.992953	scMINER	0.990232	0.993759	scMINER	0.992815	0.996101	scMINER	0.993547	0.997395	scMINER		Arid3a	Tex	0.737006	1.17111	1.12199	1.32969		Nfatc4	GRNBoost2	0.418994	Grhl1	GRNBoost2	0.325843	Stat3	GRNBoost2	0.468528	Ets2	GRNBoost2
0.9942	0.0443287	scMINER	0.995639	0.0492189	scMINER	0.991874	0.0369522	scMINER	0.99527	0.105066	scMINER	0.997065	0.0800576	scMINER		0.990105	0.994036	scMINER	0.991174	0.992953	scMINER	0.990215	0.993759	scMINER	0.992802	0.996101	scMINER	0.993535	0.997395	scMINER		Arid3b	Tex	0.321179	0.874194	1.04026	1.7553		Nfe2	GRNBoost2	0.463576	Hes1	GRNBoost2	0.544904	Stat4	GRNBoost2	0.534722	Etv3	GRNBoost2
0.9942	0.0443295	scMINER	0.995639	0.0492197	scMINER	0.991874	0.0369529	scMINER	0.99527	0.105067	scMINER	0.997065	0.0800585	scMINER		0.990087	0.994036	scMINER	0.991158	0.992953	scMINER	0.990197	0.993759	scMINER	0.992789	0.996101	scMINER	0.993523	0.997395	scMINER		Arid5a	Tex	4.14299	0.996581	1.14087	1.23274		Nfe2l1	GRNBoost2	0.619863	Hes6	GRNBoost2	0.51329	Stat5b	GRNBoost2	0.547619	Etv5	GRNBoost2
0.9942	0.0443303	scMINER	0.995304	0.049204	scMINER	0.991874	0.0369536	scMINER	0.99527	0.105069	scMINER	0.997065	0.0800595	scMINER		0.990069	0.994036	scMINER	0.991142	0.992953	scMINER	0.990179	0.993759	scMINER	0.992775	0.996101	scMINER	0.993511	0.997395	scMINER		Arnt	Tex	0.648028	1.20454	1.49009	1.26422		Nfe2l2	GRNBoost2	0.586735	Hes7	GRNBoost2	0.400495	Tbx21	GRNBoost2	0.78913	Etv6	GRNBoost2
0.9942	0.0443312	scMINER	0.995304	0.0492048	scMINER	0.991874	0.0369543	scMINER	0.99527	0.10507	scMINER	0.997065	0.0800605	scMINER		0.990051	0.994036	scMINER	0.991126	0.992953	scMINER	0.990162	0.993759	scMINER	0.992762	0.996101	scMINER	0.9935	0.997395	scMINER		Arntl	Tex	0.239578	1.2063	1.51759	1.18776		Nfia	GRNBoost2	0.55303	Hey1	GRNBoost2	0.576389	Tbx3	GRNBoost2	0.323753	Fli1	GRNBoost2
0.9942	0.044332	scMINER	0.995304	0.0492056	scMINER	0.991874	0.036955	scMINER	0.99527	0.105071	scMINER	0.997065	0.0800615	scMINER		0.990033	0.994036	scMINER	0.99111	0.992953	scMINER	0.990144	0.993759	scMINER	0.992748	0.996101	scMINER	0.993488	0.997395	scMINER		Atf1	Tex	0.981332	1.01093	1.15667	1.03256		Nfic	GRNBoost2	0.407295	Hic1	GRNBoost2	0.542536	Tbx6	GRNBoost2	0.399329	Fos	GRNBoost2
0.9942	0.0443328	scMINER	0.995304	0.0492064	scMINER	0.991874	0.0369557	scMINER	0.99527	0.105073	scMINER	0.997065	0.0800625	scMINER		0.990015	0.994036	scMINER	0.991093	0.992953	scMINER	0.990126	0.993759	scMINER	0.992735	0.996101	scMINER	0.993476	0.997395	scMINER		Atf2	Tex	1.02393	0.917953	0.776117	1.20428		Nfil3	GRNBoost2	0.378616	Hic2	GRNBoost2	0.226744	Tcf12	GRNBoost2	0.512309	Fosl2	GRNBoost2
0.9942	0.0443336	scMINER	0.995304	0.0492072	scMINER	0.991874	0.0369564	scMINER	0.99527	0.105074	scMINER	0.997065	0.0800635	scMINER		0.989997	0.994036	scMINER	0.991077	0.992953	scMINER	0.990109	0.993759	scMINER	0.992721	0.996101	scMINER	0.993464	0.997395	scMINER		Atf3	Tex	1.14636	1.14565	1.60809	1.10392		Nfix	GRNBoost2	0.435535	Hif1a	GRNBoost2	0.176781	Tcf3	GRNBoost2	0.657188	Foxd2	GRNBoost2
0.9942	0.0443344	scMINER	0.995304	0.0492081	scMINER	0.991874	0.0369571	scMINER	0.99527	0.105076	scMINER	0.997065	0.0800645	scMINER		0.989979	0.994036	scMINER	0.991061	0.992953	scMINER	0.990091	0.993759	scMINER	0.992708	0.996101	scMINER	0.993453	0.997395	scMINER		Atf4	Tex	1.70614	2.11551	2.46089	3.07018		Nfya	GRNBoost2	0.565197	Hinfp	GRNBoost2	0.404762	Tcf4	GRNBoost2	0.604708	Foxj2	GRNBoost2
0.9942	0.0443352	scMINER	0.995304	0.0492089	scMINER	0.991874	0.0369578	scMINER	0.99527	0.105077	scMINER	0.997065	0.0800655	scMINER		0.989961	0.994036	scMINER	0.991045	0.992953	scMINER	0.990073	0.993759	scMINER	0.992694	0.996101	scMINER	0.993441	0.997395	scMINER		Atf6	Tex	1.23831	0.93469	0.636055	1.17633		Nfyb	GRNBoost2	0.542759	Hlf	GRNBoost2	0.325444	Tcf7	GRNBoost2	0.304487	Foxj3	GRNBoost2
0.9942	0.0443361	scMINER	0.995304	0.0492097	scMINER	0.991874	0.0369585	scMINER	0.99527	0.105078	scMINER	0.997065	0.0800665	scMINER		0.989944	0.994036	scMINER	0.991029	0.992953	scMINER	0.990056	0.993759	scMINER	0.992681	0.996101	scMINER	0.993429	0.997395	scMINER		Atf7	Tex	0.554568	1.11863	0.480267	1.33198		Nfyc	GRNBoost2	0.554416	Hmbox1	GRNBoost2	0.445513	Tcf7l1	GRNBoost2	0.522293	Foxk1	GRNBoost2
0.9942	0.0443369	scMINER	0.995304	0.0492105	scMINER	0.991874	0.0369592	scMINER	0.99527	0.10508	scMINER	0.997065	0.0800675	scMINER		0.989926	0.994036	scMINER	0.991012	0.992953	scMINER	0.990038	0.993759	scMINER	0.992667	0.996101	scMINER	0.993417	0.997395	scMINER		Bach1	Tex	0.850986	1.04509	0.945843	1.13674		Nr1d1	GRNBoost2	0.230769	Hoxa7	GRNBoost2	0.435583	Tcf7l2	GRNBoost2	0.568047	Foxk2	GRNBoost2
0.9942	0.0443377	scMINER	0.995304	0.0492113	scMINER	0.991874	0.0369599	scMINER	0.99527	0.105081	scMINER	0.997065	0.0800685	scMINER		0.989908	0.994036	scMINER	0.990996	0.992953	scMINER	0.99002	0.993759	scMINER	0.992654	0.996101	scMINER	0.993405	0.997395	scMINER		Bach2	Tex	18.4098	0.912678	1.97853	1.0245		Nr1d2	GRNBoost2	0.544061	Hoxc8	GRNBoost2	0.304878	Tfap2a	GRNBoost2	0.626282	Foxn3	GRNBoost2
0.9942	0.0443385	scMINER	0.995304	0.0492121	scMINER	0.991874	0.0369606	scMINER	0.99527	0.105083	scMINER	0.997065	0.0800695	scMINER		0.98989	0.994036	scMINER	0.99098	0.992953	scMINER	0.990003	0.993759	scMINER	0.992641	0.996101	scMINER	0.993394	0.997395	scMINER		Batf	Tex	0.834453	0.953285	1.26317	1.05557		Nr2c1	GRNBoost2	0.540761	Hoxc9	GRNBoost2	0.106918	Tfap4	GRNBoost2	0.238562	Foxo1	GRNBoost2
0.9942	0.0443393	scMINER	0.995304	0.049213	scMINER	0.991874	0.0369613	scMINER	0.99527	0.105084	scMINER	0.997065	0.0800705	scMINER		0.98989	0.993638	scMINER	0.990964	0.992953	scMINER	0.989985	0.993759	scMINER	0.992627	0.996101	scMINER	0.993382	0.997395	scMINER		Batf3	Tex	0.776745	1.08587	1.14175	1.2607		Nr2c2	GRNBoost2	0.464444	Hsf1	GRNBoost2	0.418561	Tfdp1	GRNBoost2	0.280822	Foxo3	GRNBoost2
0.9942	0.0443402	scMINER	0.995304	0.0492138	scMINER	0.991874	0.036962	scMINER	0.99527	0.105086	scMINER	0.997065	0.0800715	scMINER		0.989872	0.993638	scMINER	0.990948	0.992953	scMINER	0.989967	0.993759	scMINER	0.992614	0.996101	scMINER	0.99337	0.997395	scMINER		Bhlhe40	Tex	1.35518	1.1068	1.18913	1.09535		Nr2f6	GRNBoost2	0.421687	Hsf2	GRNBoost2	0.077381	Tfe3	GRNBoost2	0.67284	Foxo4	GRNBoost2
0.9942	0.044341	scMINER	0.995304	0.0492146	scMINER	0.991874	0.0369627	scMINER	0.99527	0.105087	scMINER	0.997065	0.0800725	scMINER		0.989854	0.993638	scMINER	0.990931	0.992953	scMINER	0.98995	0.993759	scMINER	0.9926	0.996101	scMINER	0.993358	0.997395	scMINER		Bhlhe41	Tex	1.10127	1.20865	1.93066	1.4975		Nr4a1	GRNBoost2	0.47052	Hsf4	GRNBoost2	0.509036	Tfeb	GRNBoost2	0.535714	Foxp3	GRNBoost2
0.9942	0.0443418	scMINER	0.994968	0.0491988	scMINER	0.991874	0.0369634	scMINER	0.99527	0.105088	scMINER	0.997065	0.0800734	scMINER		0.989836	0.993638	scMINER	0.990915	0.992953	scMINER	0.989932	0.993759	scMINER	0.992587	0.996101	scMINER	0.993347	0.997395	scMINER		Cebpa	Tex	0.94873	1.27229	1.62598	1.44601		Nr4a2	GRNBoost2	0.581673	Ikzf1	GRNBoost2	0.537564	Thap1	GRNBoost2	0.610294	Gabpa	GRNBoost2
0.9942	0.0443426	scMINER	0.994968	0.0491996	scMINER	0.991874	0.0369641	scMINER	0.99527	0.10509	scMINER	0.997065	0.0800744	scMINER		0.989818	0.993638	scMINER	0.990899	0.992953	scMINER	0.989914	0.993759	scMINER	0.992573	0.996101	scMINER	0.993335	0.997395	scMINER		Cebpb	Tex	2.95699	0.949575	1.419	1.27568		Nr6a1	GRNBoost2	0.823204	Irf1	GRNBoost2	0.465812	Thap11	GRNBoost2	0.484211	Gata1	GRNBoost2
0.9942	0.0443434	scMINER	0.994968	0.0492005	scMINER	0.991874	0.0369648	scMINER	0.99527	0.105091	scMINER	0.997065	0.0800754	scMINER		0.9898	0.993638	scMINER	0.990883	0.992953	scMINER	0.989897	0.993759	scMINER	0.99256	0.996101	scMINER	0.993323	0.997395	scMINER		Cebpg	Tex	5.65255	0.936289	0.52081	1.24348		Nrf1	GRNBoost2	0.319591	Irf2	GRNBoost2	0.362082	Thrb	GRNBoost2	0.586566	Gata3	GRNBoost2
0.9942	0.0443443	scMINER	0.994968	0.0492013	scMINER	0.991874	0.0369655	scMINER	0.99527	0.105093	scMINER	0.997065	0.0800764	scMINER		0.989782	0.993638	scMINER	0.990867	0.992953	scMINER	0.989879	0.993759	scMINER	0.992546	0.996101	scMINER	0.993311	0.997395	scMINER		Clock	Tex	0.78217	0.721559	0.471647	0.822788		Onecut3	GRNBoost2	0.228438	Irf3	GRNBoost2	0.55226	Twist2	GRNBoost2	0.186335	Gfi1	GRNBoost2
0.9942	0.0443451	scMINER	0.994968	0.0492021	scMINER	0.991874	0.0369662	scMINER	0.99527	0.105094	scMINER	0.997065	0.0800774	scMINER		0.989764	0.993638	scMINER	0.99085	0.992953	scMINER	0.989861	0.993759	scMINER	0.992533	0.996101	scMINER	0.993299	0.997395	scMINER		Creb1	Tex	0.530658	1.12588	0.919931	1.37086		Osr1	GRNBoost2	0.736842	Irf4	GRNBoost2	0.255252	Usf1	GRNBoost2	0.64986	Glis2	GRNBoost2
0.9942	0.0443459	scMINER	0.994968	0.0492029	scMINER	0.991874	0.0369669	scMINER	0.99527	0.105095	scMINER	0.997065	0.0800784	scMINER		0.989746	0.993638	scMINER	0.990834	0.992953	scMINER	0.989844	0.993759	scMINER	0.992519	0.996101	scMINER	0.993288	0.997395	scMINER		Creb3	Tex	0.477157	0.963027	1.20786	1.19696		Osr2	GRNBoost2	0.433333	Irf5	GRNBoost2	0.765517	Usf2	GRNBoost2	0.39779	Glis3	GRNBoost2
0.9942	0.0443467	scMINER	0.994968	0.0492037	scMINER	0.991874	0.0369676	scMINER	0.99527	0.105097	scMINER	0.997065	0.0800794	scMINER		0.989728	0.993638	scMINER	0.990818	0.992953	scMINER	0.989826	0.993759	scMINER	0.992506	0.996101	scMINER	0.993276	0.997395	scMINER		Creb3l1	Tex	0.72842	1.03847	1.42155	1.07836		Pbx1	GRNBoost2	0.519157	Irf7	GRNBoost2	0.522384	Vezf1	GRNBoost2	0.639175	Grhl1	GRNBoost2
0.9942	0.0443475	scMINER	0.994968	0.0492045	scMINER	0.991874	0.0369683	scMINER	0.99527	0.105098	scMINER	0.997065	0.0800804	scMINER		0.98971	0.993638	scMINER	0.990802	0.992953	scMINER	0.989808	0.993759	scMINER	0.992493	0.996101	scMINER	0.993264	0.997395	scMINER		Creb3l2	Tex	1.66651	1.24209	0.870206	1.42384		Pbx3	GRNBoost2	0.430328	Irf8	GRNBoost2	0.569373	Xbp1	GRNBoost2	0.0747423	Hes5	GRNBoost2
0.9942	0.0443484	scMINER	0.994968	0.0492053	scMINER	0.991874	0.036969	scMINER	0.99527	0.1051	scMINER	0.997065	0.0800814	scMINER		0.989693	0.993638	scMINER	0.990786	0.992953	scMINER	0.989791	0.993759	scMINER	0.992479	0.996101	scMINER	0.993252	0.997395	scMINER		Crem	Tex	1.76636	1.10218	1.14108	1.22394		Plag1	GRNBoost2	0.694701	Irf9	GRNBoost2	0.493386	Zbtb14	GRNBoost2	0.453233	Hes6	GRNBoost2
0.9942	0.0443492	scMINER	0.994968	0.0492062	scMINER	0.991874	0.0369697	scMINER	0.99527	0.105101	scMINER	0.997065	0.0800824	scMINER		0.989675	0.993638	scMINER	0.99077	0.992953	scMINER	0.989773	0.993759	scMINER	0.992466	0.996101	scMINER	0.993241	0.997395	scMINER		Ctcf	Tex	1.06964	0.942222	1.21479	0.853531		Pou2f2	GRNBoost2	0.517134	Jdp2	GRNBoost2	0.574074	Zbtb26	GRNBoost2	0.467391	Hes7	GRNBoost2
0.9942	0.04435	scMINER	0.994968	0.049207	scMINER	0.991874	0.0369704	scMINER	0.99527	0.105103	scMINER	0.997065	0.0800834	scMINER		0.989657	0.993638	scMINER	0.990753	0.992953	scMINER	0.989755	0.993759	scMINER	0.992452	0.996101	scMINER	0.993229	0.997395	scMINER		Ctcfl	Tex	1.26661	1.12281	1.15476	1.15029		Pou3f1	GRNBoost2	0.656977	Jun	GRNBoost2	0.528664	Zbtb6	GRNBoost2	0.810559	Hesx1	GRNBoost2
0.9942	0.0443508	scMINER	0.994968	0.0492078	scMINER	0.991874	0.0369711	scMINER	0.99527	0.105104	scMINER	0.997065	0.0800844	scMINER		0.989639	0.993638	scMINER	0.990737	0.992953	scMINER	0.989738	0.993759	scMINER	0.992439	0.996101	scMINER	0.993217	0.997395	scMINER		Dbp	Tex	0.739165	1.02213	1.62032	1.40222		Pou3f2	GRNBoost2	0.558192	Junb	GRNBoost2	0.641026	Zbtb7a	GRNBoost2	0.488186	Hey1	GRNBoost2
0.9942	0.0443516	scMINER	0.994968	0.0492086	scMINER	0.991874	0.0369718	scMINER	0.99527	0.105105	scMINER	0.997065	0.0800854	scMINER		0.989621	0.993638	scMINER	0.990721	0.992953	scMINER	0.98972	0.993759	scMINER	0.992425	0.996101	scMINER	0.993205	0.997395	scMINER		Dmrta2	Tex	0.272581	1.68429	2.73498	1.72678		Pou3f3	GRNBoost2	0.541985	Jund	GRNBoost2	0.444667	Zfx	GRNBoost2	0.495953	Hic1	GRNBoost2
0.9942	0.0443525	scMINER	0.994968	0.0492094	scMINER	0.991874	0.0369725	scMINER	0.99527	0.105107	scMINER	0.997065	0.0800864	scMINER		0.989603	0.993638	scMINER	0.990705	0.992953	scMINER	0.989702	0.993759	scMINER	0.992412	0.996101	scMINER	0.993194	0.997395	scMINER		E2f1	Tex	0.534543	1.15942	1.21914	1.16811		Pou5f1	GRNBoost2	0.47983	Klf10	GRNBoost2	0.477431	Zkscan5	GRNBoost2	0.64806	Hic2	GRNBoost2
0.9942	0.0443533	scMINER	0.994633	0.0491937	scMINER	0.991874	0.0369732	scMINER	0.99527	0.105108	scMINER	0.997065	0.0800874	scMINER		0.989585	0.993638	scMINER	0.990689	0.992953	scMINER	0.989685	0.993759	scMINER	0.992398	0.996101	scMINER	0.993182	0.997395	scMINER		E2f4	Tex	0.76243	0.561548	0.609435	0.499799		Ppard	GRNBoost2	0.197674	Klf11	GRNBoost2	0.433036	Ar	PIDC	0.376437	Hif1a	GRNBoost2
0.9942	0.0443541	scMINER	0.994633	0.0491945	scMINER	0.991874	0.0369739	scMINER	0.99527	0.10511	scMINER	0.997065	0.0800884	scMINER		0.989567	0.993638	scMINER	0.990672	0.992953	scMINER	0.989667	0.993759	scMINER	0.992385	0.996101	scMINER	0.99317	0.997395	scMINER		E2f6	Tex	1.38516	1.19745	1.54633	1.16546		Prdm1	GRNBoost2	0.484588	Klf13	GRNBoost2	0.45625	Arid3a	PIDC	0.345679	Hinfp	GRNBoost2
0.993786	0.0443364	scMINER	0.994633	0.0491953	scMINER	0.991874	0.0369746	scMINER	0.99527	0.105111	scMINER	0.997065	0.0800893	scMINER		0.989549	0.993638	scMINER	0.990656	0.992953	scMINER	0.989649	0.993759	scMINER	0.992371	0.996101	scMINER	0.993158	0.997395	scMINER		E2f7	Tex	0.473261	0.307064	0.629219	0.340892		Prdm4	GRNBoost2	0.505495	Klf16	GRNBoost2	0.502667	Arid3b	PIDC	0.899818	Hlf	GRNBoost2
0.993786	0.0443373	scMINER	0.994633	0.0491961	scMINER	0.991874	0.0369753	scMINER	0.99527	0.105113	scMINER	0.997065	0.0800903	scMINER		0.989531	0.993638	scMINER	0.99064	0.992953	scMINER	0.989632	0.993759	scMINER	0.992358	0.996101	scMINER	0.993146	0.997395	scMINER		E2f8	Tex	1.20043	0.941969	0.172944	1.22125		Rara	GRNBoost2	0.310559	Klf2	GRNBoost2	0.464708	Arnt	PIDC	0.340491	Hltf	GRNBoost2
0.993786	0.0443381	scMINER	0.994633	0.0491969	scMINER	0.991874	0.036976	scMINER	0.99527	0.105114	scMINER	0.997065	0.0800913	scMINER		0.989513	0.993638	scMINER	0.990624	0.992953	scMINER	0.989614	0.993759	scMINER	0.992345	0.996101	scMINER	0.993135	0.997395	scMINER		Ebf1	Tex	0.190507	1.05155	2.49497	1.03052		Rarg	GRNBoost2	0.342014	Klf3	GRNBoost2	0.565268	Arntl	PIDC	0.203988	Hmbox1	GRNBoost2
0.993786	0.0443389	scMINER	0.994633	0.0491977	scMINER	0.991874	0.0369767	scMINER	0.99527	0.105115	scMINER	0.997065	0.0800923	scMINER		0.989495	0.993638	scMINER	0.990608	0.992953	scMINER	0.989596	0.993759	scMINER	0.992331	0.996101	scMINER	0.993123	0.997395	scMINER		Egr1	Tex	1.6757	1.14593	1.02639	1.17664		Rbpj	GRNBoost2	0.570473	Klf4	GRNBoost2	0.445122	Atf1	PIDC	0.590643	Hoxb3	GRNBoost2
0.993786	0.0443397	scMINER	0.994297	0.049182	scMINER	0.991874	0.0369774	scMINER	0.99527	0.105117	scMINER	0.997065	0.0800933	scMINER		0.989477	0.993638	scMINER	0.990591	0.992953	scMINER	0.989579	0.993759	scMINER	0.992318	0.996101	scMINER	0.993111	0.997395	scMINER		Egr2	Tex	1.15407	1.13923	1.0349	1.1043		Rel	GRNBoost2	0.793046	Klf6	GRNBoost2	0.572283	Atf2	PIDC	0.38342	Hoxb4	GRNBoost2
0.993786	0.0443405	scMINER	0.994297	0.0491828	scMINER	0.991874	0.0369781	scMINER	0.99527	0.105118	scMINER	0.997065	0.0800943	scMINER		0.98946	0.993638	scMINER	0.990575	0.992953	scMINER	0.989561	0.993759	scMINER	0.992304	0.996101	scMINER	0.993099	0.997395	scMINER		Elf1	Tex	1.09794	1.0094	1.17046	1.15213		Relb	GRNBoost2	0.562874	Klf9	GRNBoost2	0.384717	Atf3	PIDC	0.44605	Hsf2	GRNBoost2
0.993372	0.0443229	scMINER	0.994297	0.0491836	scMINER	0.991874	0.0369788	scMINER	0.99527	0.10512	scMINER	0.997065	0.0800953	scMINER		0.989442	0.993638	scMINER	0.990559	0.992953	scMINER	0.989543	0.993759	scMINER	0.992291	0.996101	scMINER	0.993088	0.997395	scMINER		Elf2	Tex	0.632455	0.428643	0.423371	0.475873		Rfx1	GRNBoost2	0.413194	Lef1	GRNBoost2	0.492477	Atf4	PIDC	0.479654	Hsf4	GRNBoost2
0.993372	0.0443237	scMINER	0.994297	0.0491844	scMINER	0.991874	0.0369795	scMINER	0.99527	0.105121	scMINER	0.997065	0.0800963	scMINER		0.989424	0.993638	scMINER	0.990559	0.992633	scMINER	0.989526	0.993759	scMINER	0.992277	0.996101	scMINER	0.993076	0.997395	scMINER		Elf4	Tex	1.48131	1.04098	0.876779	1.19473		Rfx3	GRNBoost2	0.27514	Lin54	GRNBoost2	0.38587	Atf7	PIDC	0.285038	Ikzf1	GRNBoost2
0.993372	0.0443245	scMINER	0.994297	0.0491852	scMINER	0.991874	0.0369802	scMINER	0.99527	0.105122	scMINER	0.997065	0.0800973	scMINER		0.989406	0.993638	scMINER	0.990543	0.992633	scMINER	0.989508	0.993759	scMINER	0.992264	0.996101	scMINER	0.993064	0.997395	scMINER		Elk1	Tex	2.53175	1.14983	0.816895	1.18146		Rfx4	GRNBoost2	0.693878	Mafb	GRNBoost2	0.689796	Bach1	PIDC	0.496255	Irf1	GRNBoost2
0.992958	0.0443068	scMINER	0.994297	0.049186	scMINER	0.991874	0.0369809	scMINER	0.99527	0.105124	scMINER	0.997065	0.0800983	scMINER		0.989388	0.993638	scMINER	0.990527	0.992633	scMINER	0.98949	0.993759	scMINER	0.99225	0.996101	scMINER	0.993052	0.997395	scMINER		Elk3	Tex	1.07575	1.0841	0.833627	1.10191		Rfx5	GRNBoost2	0.235632	Maff	GRNBoost2	0.625806	Bach2	PIDC	0.47505	Irf2	GRNBoost2
0.992958	0.0443077	scMINER	0.994297	0.0491869	scMINER	0.991874	0.0369816	scMINER	0.99527	0.105125	scMINER	0.997065	0.0800993	scMINER		0.98937	0.993638	scMINER	0.99051	0.992633	scMINER	0.989473	0.993759	scMINER	0.992237	0.996101	scMINER	0.99304	0.997395	scMINER		Elk4	Tex	0.75218	1.02189	1.16408	1.12747		Rfx7	GRNBoost2	0.2	Mafg	GRNBoost2	0.466146	Batf	PIDC	0.503259	Irf3	GRNBoost2
0.992958	0.0443085	scMINER	0.994297	0.0491877	scMINER	0.991874	0.0369823	scMINER	0.99527	0.105127	scMINER	0.997065	0.0801003	scMINER		0.98937	0.993241	scMINER	0.990494	0.992633	scMINER	0.989455	0.993759	scMINER	0.992223	0.996101	scMINER	0.993029	0.997395	scMINER		Eomes	Tex	1.81434	1.20855	1.41894	1.77026		Rora	GRNBoost2	0.448571	Mafk	GRNBoost2	0.429924	Batf3	PIDC	0.390625	Irf4	GRNBoost2
0.992958	0.0443093	scMINER	0.994297	0.0491885	scMINER	0.991874	0.036983	scMINER	0.99527	0.105128	scMINER	0.99691	0.0800889	scMINER		0.989352	0.993241	scMINER	0.990478	0.992633	scMINER	0.989437	0.993759	scMINER	0.99221	0.996101	scMINER	0.993017	0.997395	scMINER		Erf	Tex	0.96586	1.0436	0.74336	1.08064		Rorb	GRNBoost2	0.554598	Max	GRNBoost2	0.343537	Bhlhe40	PIDC	0.478614	Irf5	GRNBoost2
0.992958	0.0443101	scMINER	0.994297	0.0491893	scMINER	0.991874	0.0369837	scMINER	0.99527	0.10513	scMINER	0.996756	0.0800774	scMINER		0.989334	0.993241	scMINER	0.990462	0.992633	scMINER	0.98942	0.993759	scMINER	0.992197	0.996101	scMINER	0.993005	0.997395	scMINER		Esr1	Tex	5.05789	1.54045	0.966476	1.02514		Rreb1	GRNBoost2	0.445221	Maz	GRNBoost2	0.547351	Bhlhe41	PIDC	0.83054	Irf6	GRNBoost2
0.992958	0.0443109	scMINER	0.994297	0.0491901	scMINER	0.991874	0.0369844	scMINER	0.99527	0.105131	scMINER	0.996756	0.0800784	scMINER		0.989316	0.993241	scMINER	0.990446	0.992633	scMINER	0.989402	0.993759	scMINER	0.992183	0.996101	scMINER	0.992993	0.997395	scMINER		Esrra	Tex	1.48381	0.738186	2.21496	0.949203		Runx1	GRNBoost2	0.437675	Mef2a	GRNBoost2	0.38354	Cebpa	PIDC	0.321203	Irf7	GRNBoost2
0.992958	0.0443118	scMINER	0.994297	0.0491909	scMINER	0.991874	0.0369851	scMINER	0.99527	0.105132	scMINER	0.996756	0.0800794	scMINER		0.989298	0.993241	scMINER	0.990429	0.992633	scMINER	0.989384	0.993759	scMINER	0.99217	0.996101	scMINER	0.992982	0.997395	scMINER		Ets1	Tex	1.67037	1.05955	1.11489	1.11276		Runx2	GRNBoost2	0.344949	Mef2c	GRNBoost2	0.616541	Cebpb	PIDC	0.192053	Irf8	GRNBoost2
0.992958	0.0443126	scMINER	0.994297	0.0491918	scMINER	0.991874	0.0369858	scMINER	0.99527	0.105134	scMINER	0.996756	0.0800804	scMINER		0.98928	0.993241	scMINER	0.990413	0.992633	scMINER	0.989367	0.993759	scMINER	0.992156	0.996101	scMINER	0.99297	0.997395	scMINER		Ets2	Tex	1.33698	1.13993	0.806047	1.18415		Runx3	GRNBoost2	0.43771	Mef2d	GRNBoost2	0.308824	Creb1	PIDC	0.520101	Irf9	GRNBoost2
0.992958	0.0443134	scMINER	0.994297	0.0491926	scMINER	0.991874	0.0369865	scMINER	0.99527	0.105135	scMINER	0.996756	0.0800814	scMINER		0.989262	0.993241	scMINER	0.990397	0.992633	scMINER	0.989349	0.993759	scMINER	0.992143	0.996101	scMINER	0.992958	0.997395	scMINER		Etv3	Tex	0.390828	0.918421	0.858407	0.925539		Rxra	GRNBoost2	0.202339	Meis1	GRNBoost2	0.480769	Creb3l1	PIDC	0.633333	Jun	GRNBoost2
0.992958	0.0443142	scMINER	0.994297	0.0491934	scMINER	0.991874	0.0369872	scMINER	0.99527	0.105137	scMINER	0.996756	0.0800824	scMINER		0.989244	0.993241	scMINER	0.990381	0.992633	scMINER	0.989331	0.993759	scMINER	0.992129	0.996101	scMINER	0.992946	0.997395	scMINER		Etv5	Tex	0.644464	1.11434	0.566367	1.14011		Rxrb	GRNBoost2	0.613169	Meis3	GRNBoost2	0.612346	Creb3l2	PIDC	0.702532	Junb	GRNBoost2
0.992958	0.044315	scMINER	0.994297	0.0491942	scMINER	0.991874	0.0369879	scMINER	0.99527	0.105138	scMINER	0.996601	0.080071	scMINER		0.989226	0.993241	scMINER	0.990365	0.992633	scMINER	0.989314	0.993759	scMINER	0.992116	0.996101	scMINER	0.992934	0.997395	scMINER		Etv6	Tex	1.12084	1.16172	1.14472	1.30354		Smad4	GRNBoost2	0.502924	Mga	GRNBoost2	0.381873	Crem	PIDC	0.544304	Jund	GRNBoost2
0.992958	0.0443158	scMINER	0.994297	0.049195	scMINER	0.991874	0.0369886	scMINER	0.99527	0.105139	scMINER	0.996601	0.080072	scMINER		0.989209	0.993241	scMINER	0.990348	0.992633	scMINER	0.989296	0.993759	scMINER	0.992102	0.996101	scMINER	0.992923	0.997395	scMINER		Fli1	Tex	1.88706	1.18803	1.0494	1.25156		Snai1	GRNBoost2	0.431962	Mlx	GRNBoost2	0.384211	Ctcf	PIDC	0.427703	Klf10	GRNBoost2
0.992958	0.0443167	scMINER	0.994297	0.0491958	scMINER	0.991874	0.0369893	scMINER	0.99527	0.105141	scMINER	0.996601	0.080073	scMINER		0.989191	0.993241	scMINER	0.990332	0.992633	scMINER	0.989278	0.993759	scMINER	0.992089	0.996101	scMINER	0.992911	0.997395	scMINER		Fos	Tex	1.76817	0.847034	0.704787	0.987202		Snai3	GRNBoost2	0.559574	Mlxip	GRNBoost2	0.682222	Ctcfl	PIDC	0.581818	Klf11	GRNBoost2
0.992958	0.0443175	scMINER	0.994297	0.0491967	scMINER	0.991874	0.03699	scMINER	0.99527	0.105142	scMINER	0.996601	0.080074	scMINER		0.989173	0.993241	scMINER	0.990316	0.992633	scMINER	0.989261	0.993759	scMINER	0.992075	0.996101	scMINER	0.992911	0.99725	scMINER		Fosl2	Tex	1.67971	0.937513	0.71235	1.10352		Sox1	GRNBoost2	0.401163	Mnt	GRNBoost2	0.469979	Dmrta2	PIDC	0.396341	Klf12	GRNBoost2
0.992958	0.0443183	scMINER	0.994297	0.0491975	scMINER	0.991874	0.0369907	scMINER	0.99527	0.105144	scMINER	0.996601	0.080075	scMINER		0.989155	0.993241	scMINER	0.9903	0.992633	scMINER	0.989243	0.993759	scMINER	0.992062	0.996101	scMINER	0.992899	0.99725	scMINER		Foxc1	Tex	0.57788	1.11251	1.60374	1.27366		Sox4	GRNBoost2	0.557053	Msc	GRNBoost2	0.52305	E2f6	PIDC	0.481513	Klf13	GRNBoost2
0.992958	0.0443191	scMINER	0.994297	0.0491983	scMINER	0.991874	0.0369914	scMINER	0.99527	0.105145	scMINER	0.996601	0.080076	scMINER		0.989137	0.993241	scMINER	0.990284	0.992633	scMINER	0.989225	0.993759	scMINER	0.992049	0.996101	scMINER	0.992887	0.99725	scMINER		Foxf2	Tex	0.338443	0.993898	1.68064	1.03218		Sox5	GRNBoost2	0.633621	Mtf1	GRNBoost2	0.819876	E2f7	PIDC	0.66879	Klf16	GRNBoost2
0.992958	0.0443199	scMINER	0.994297	0.0491991	scMINER	0.991874	0.0369921	scMINER	0.99527	0.105147	scMINER	0.996601	0.080077	scMINER		0.989119	0.993241	scMINER	0.990268	0.992633	scMINER	0.989208	0.993759	scMINER	0.992035	0.996101	scMINER	0.992876	0.99725	scMINER		Foxj2	Tex	0.189325	1.08429	0.663275	1.35871		Sox8	GRNBoost2	0.663522	Mxi1	GRNBoost2	0.514652	Ebf1	PIDC	0.315789	Klf2	GRNBoost2
0.992958	0.0443208	scMINER	0.994297	0.0491999	scMINER	0.991874	0.0369928	scMINER	0.99527	0.105148	scMINER	0.996601	0.080078	scMINER		0.989101	0.993241	scMINER	0.990251	0.992633	scMINER	0.98919	0.993759	scMINER	0.992022	0.996101	scMINER	0.992864	0.99725	scMINER		Foxj3	Tex	0.432682	0.713309	0.463937	0.982389		Sp1	GRNBoost2	0.576024	Myb	GRNBoost2	0.613793	Egr1	PIDC	0.460784	Klf3	GRNBoost2
0.992958	0.0443216	scMINER	0.994297	0.0492007	scMINER	0.991874	0.0369935	scMINER	0.99527	0.105149	scMINER	0.996601	0.0800789	scMINER		0.989083	0.993241	scMINER	0.990235	0.992633	scMINER	0.989172	0.993759	scMINER	0.992022	0.99598	scMINER	0.992852	0.99725	scMINER		Foxk1	Tex	0.88249	1.23667	1.33416	1.45207		Sp2	GRNBoost2	0.554084	Myc	GRNBoost2	0.568539	Egr2	PIDC	0.645833	Klf4	GRNBoost2
0.992958	0.0443224	scMINER	0.994297	0.0492016	scMINER	0.991874	0.0369942	scMINER	0.99527	0.105151	scMINER	0.996601	0.0800799	scMINER		0.989065	0.993241	scMINER	0.990219	0.992633	scMINER	0.989155	0.993759	scMINER	0.992008	0.99598	scMINER	0.99284	0.99725	scMINER		Foxk2	Tex	0.765006	0.742308	0.322934	0.964717		Sp3	GRNBoost2	0.459829	Mzf1	GRNBoost2	0.33558	Elf1	PIDC	0.390638	Klf6	GRNBoost2
0.992958	0.0443232	scMINER	0.994297	0.0492024	scMINER	0.991874	0.0369949	scMINER	0.99527	0.105152	scMINER	0.996601	0.0800809	scMINER		0.989047	0.993241	scMINER	0.990203	0.992633	scMINER	0.989137	0.993759	scMINER	0.991995	0.99598	scMINER	0.992828	0.99725	scMINER		Foxn3	Tex	3.8884	0.826955	0.147871	1.28642		Sp4	GRNBoost2	0.433276	Nfat5	GRNBoost2	0.306878	Elf4	PIDC	0.401826	Klf9	GRNBoost2
0.992958	0.044324	scMINER	0.994297	0.0492032	scMINER	0.991874	0.0369956	scMINER	0.99527	0.105154	scMINER	0.996601	0.0800819	scMINER		0.989029	0.993241	scMINER	0.990187	0.992633	scMINER	0.989119	0.993759	scMINER	0.991981	0.99598	scMINER	0.992817	0.99725	scMINER		Foxo1	Tex	3.37076	0.753134	0.981067	0.855327		Sp9	GRNBoost2	0.485546	Nfatc2	GRNBoost2	0.427419	Elk1	PIDC	0.300388	Lef1	GRNBoost2
0.992958	0.0443249	scMINER	0.994297	0.049204	scMINER	0.991874	0.0369963	scMINER	0.99527	0.105155	scMINER	0.996601	0.0800829	scMINER		0.989011	0.993241	scMINER	0.99017	0.992633	scMINER	0.989102	0.993759	scMINER	0.991968	0.99598	scMINER	0.992805	0.99725	scMINER		Foxo3	Tex	1.09882	0.906907	0.843303	1.01003		Spi1	GRNBoost2	0.426478	Nfatc3	GRNBoost2	0.684734	Elk3	PIDC	0.274882	Lin54	GRNBoost2
0.992958	0.0443257	scMINER	0.994297	0.0492048	scMINER	0.991874	0.036997	scMINER	0.99527	0.105157	scMINER	0.996601	0.0800839	scMINER		0.988993	0.993241	scMINER	0.990154	0.992633	scMINER	0.989084	0.993759	scMINER	0.991954	0.99598	scMINER	0.992793	0.99725	scMINER		Foxo4	Tex	9.01892	1.05523	0.201718	1.36673		Spic	GRNBoost2	0.3	Nfatc4	GRNBoost2	0.399554	Elk4	PIDC	0.374167	Maf	GRNBoost2
0.992958	0.0443265	scMINER	0.994297	0.0492056	scMINER	0.991874	0.0369977	scMINER	0.99527	0.105158	scMINER	0.996601	0.0800849	scMINER		0.988976	0.993241	scMINER	0.990138	0.992633	scMINER	0.989067	0.993759	scMINER	0.991941	0.99598	scMINER	0.992781	0.99725	scMINER		Foxp2	Tex	1.25844	1.07297	0.711298	1.27165		Srebf1	GRNBoost2	0.52716	Nfe2	GRNBoost2	0.273529	Eomes	PIDC	0.478347	Maff	GRNBoost2
0.992958	0.0443273	scMINER	0.994297	0.0492065	scMINER	0.991874	0.0369984	scMINER	0.99527	0.105159	scMINER	0.996601	0.0800859	scMINER		0.988958	0.993241	scMINER	0.990122	0.992633	scMINER	0.989049	0.993759	scMINER	0.991927	0.99598	scMINER	0.99277	0.99725	scMINER		Foxp3	Tex	2.29735	1.36199	2.45563	1.35427		Srebf2	GRNBoost2	0.580782	Nfe2l2	GRNBoost2	0.59886	Erf	PIDC	0.351217	Mafg	GRNBoost2
0.992958	0.0443281	scMINER	0.994297	0.0492073	scMINER	0.991874	0.0369991	scMINER	0.99527	0.105161	scMINER	0.996601	0.0800869	scMINER		0.98894	0.993241	scMINER	0.990106	0.992633	scMINER	0.989031	0.993759	scMINER	0.991927	0.995858	scMINER	0.992758	0.99725	scMINER		Gabpa	Tex	1.26857	0.922126	0.945828	1.09229		Srf	GRNBoost2	0.127517	Nfia	GRNBoost2	0.693642	Esrra	PIDC	0.213415	Mafk	GRNBoost2
0.992958	0.044329	scMINER	0.994297	0.0492081	scMINER	0.991874	0.0369998	scMINER	0.99527	0.105162	scMINER	0.996601	0.0800879	scMINER		0.98894	0.992843	scMINER	0.990089	0.992633	scMINER	0.989014	0.993759	scMINER	0.991914	0.995858	scMINER	0.992746	0.99725	scMINER		Gata3	Tex	1.45827	0.959326	0.870612	1.20788		Stat1	GRNBoost2	0.512766	Nfib	GRNBoost2	0.516878	Ets1	PIDC	0.621204	Max	GRNBoost2
0.992958	0.0443298	scMINER	0.994297	0.0492089	scMINER	0.991874	0.0370005	scMINER	0.99527	0.105164	scMINER	0.996601	0.0800889	scMINER		0.988922	0.992843	scMINER	0.990073	0.992633	scMINER	0.988996	0.993759	scMINER	0.991901	0.995858	scMINER	0.992734	0.99725	scMINER		Gfi1	Tex	1.99769	0.985357	1.66671	1.30459		Stat2	GRNBoost2	0.472892	Nfic	GRNBoost2	0.468966	Ets2	PIDC	0.54717	Maz	GRNBoost2
0.992958	0.0443306	scMINER	0.994297	0.0492097	scMINER	0.991874	0.0370013	scMINER	0.995143	0.105152	scMINER	0.996601	0.0800899	scMINER		0.988904	0.992843	scMINER	0.990057	0.992633	scMINER	0.988978	0.993759	scMINER	0.991901	0.995736	scMINER	0.992722	0.99725	scMINER		Gmeb1	Tex	10.1041	1.26608	0.774387	1.60117		Stat3	GRNBoost2	0.483193	Nfil3	GRNBoost2	0.383152	Etv3	PIDC	0.605023	Mef2a	GRNBoost2
0.992958	0.0443314	scMINER	0.994297	0.0492105	scMINER	0.991874	0.037002	scMINER	0.995143	0.105153	scMINER	0.996601	0.0800909	scMINER		0.988886	0.992843	scMINER	0.990041	0.992633	scMINER	0.988961	0.993759	scMINER	0.991901	0.995614	scMINER	0.992711	0.99725	scMINER		Grhl2	Tex	0.470192	0.772375	1.57015	0.82348		Stat4	GRNBoost2	0.501961	Nfix	GRNBoost2	0.412579	Etv5	PIDC	0.465152	Mef2d	GRNBoost2
0.992958	0.0443322	scMINER	0.994297	0.0492114	scMINER	0.991874	0.0370027	scMINER	0.995143	0.105154	scMINER	0.996601	0.0800919	scMINER		0.988886	0.992445	scMINER	0.990025	0.992633	scMINER	0.988943	0.993759	scMINER	0.991887	0.995614	scMINER	0.992699	0.99725	scMINER		Hes1	Tex	1.06143	1.46628	1.52541	1.3892		Stat5a	GRNBoost2	0.938272	Nfkb1	GRNBoost2	0.475946	Etv6	PIDC	0.549112	Meis3	GRNBoost2
0.992958	0.0443331	scMINER	0.994297	0.0492122	scMINER	0.991874	0.0370034	scMINER	0.995143	0.105156	scMINER	0.996601	0.0800929	scMINER		0.988868	0.992445	scMINER	0.990008	0.992633	scMINER	0.988925	0.993759	scMINER	0.991874	0.995614	scMINER	0.992687	0.99725	scMINER		Hes6	Tex	0.915735	1.02751	0.644677	1.1748		Stat5b	GRNBoost2	0.467485	Nfkb2	GRNBoost2	0.441048	Fli1	PIDC	0.667808	Mga	GRNBoost2
0.992958	0.0443339	scMINER	0.994297	0.049213	scMINER	0.991874	0.0370041	scMINER	0.995143	0.105157	scMINER	0.996601	0.0800939	scMINER		0.98885	0.992445	scMINER	0.989992	0.992633	scMINER	0.988908	0.993759	scMINER	0.991874	0.995492	scMINER	0.992675	0.99725	scMINER		Hes7	Tex	2.88533	1.8157	0.639977	2.17281		Stat6	GRNBoost2	0.569514	Nfya	GRNBoost2	0.46988	Fos	PIDC	0.364055	Mitf	GRNBoost2
0.992958	0.0443347	scMINER	0.994297	0.0492138	scMINER	0.991874	0.0370048	scMINER	0.995143	0.105159	scMINER	0.996601	0.0800949	scMINER		0.988832	0.992445	scMINER	0.989976	0.992633	scMINER	0.98889	0.993759	scMINER	0.99186	0.995492	scMINER	0.992664	0.99725	scMINER		Hesx1	Tex	3.30945	2.01028	1.27338	1.41631		Tbp	GRNBoost2	0.648718	Nfyb	GRNBoost2	0.442406	Fosl2	PIDC	0.388158	Mlx	GRNBoost2
0.992958	0.0443355	scMINER	0.994297	0.0492146	scMINER	0.991874	0.0370055	scMINER	0.995143	0.10516	scMINER	0.996601	0.0800959	scMINER		0.988814	0.992445	scMINER	0.98996	0.992633	scMINER	0.988872	0.993759	scMINER	0.991847	0.995492	scMINER	0.992664	0.997105	scMINER		Hey1	Tex	0.58334	1.3386	0.594934	1.28086		Tbx1	GRNBoost2	0.664179	Nfyc	GRNBoost2	0.692449	Foxc1	PIDC	0.512987	Mlxip	GRNBoost2
0.992958	0.0443363	scMINER	0.993962	0.0491988	scMINER	0.991874	0.0370062	scMINER	0.995143	0.105161	scMINER	0.996601	0.0800968	scMINER		0.988796	0.992445	scMINER	0.989944	0.992633	scMINER	0.988872	0.993279	scMINER	0.991833	0.995492	scMINER	0.992664	0.99696	scMINER		Hic1	Tex	2.09754	0.950136	1.35992	1.19359		Tbx21	GRNBoost2	0.356576	Nr1d1	GRNBoost2	0.239521	Foxf2	PIDC	0.626506	Mnt	GRNBoost2
0.992543	0.0443187	scMINER	0.993962	0.0491997	scMINER	0.991874	0.0370069	scMINER	0.995143	0.105163	scMINER	0.996601	0.0800978	scMINER		0.988778	0.992445	scMINER	0.989927	0.992633	scMINER	0.988855	0.993279	scMINER	0.99182	0.995492	scMINER	0.992652	0.99696	scMINER		Hic2	Tex	1.43314	0.96849	0.175775	1.23994		Tbx3	GRNBoost2	0.355263	Nr1d2	GRNBoost2	0.905028	Foxj2	PIDC	0.672619	Mtf1	GRNBoost2
0.992543	0.0443195	scMINER	0.993962	0.0492005	scMINER	0.991874	0.0370076	scMINER	0.995143	0.105164	scMINER	0.996601	0.0800988	scMINER		0.98876	0.992445	scMINER	0.989911	0.992633	scMINER	0.988837	0.993279	scMINER	0.991806	0.995492	scMINER	0.99264	0.99696	scMINER		Hif1a	Tex	2.55898	0.884055	1.70698	0.721304		Tbx6	GRNBoost2	0.310714	Nr1i3	GRNBoost2	0.474775	Foxj3	PIDC	0.930348	Mxi1	GRNBoost2
0.992543	0.0443203	scMINER	0.993962	0.0492013	scMINER	0.991874	0.0370083	scMINER	0.995143	0.105166	scMINER	0.996601	0.0800998	scMINER		0.988742	0.992445	scMINER	0.989895	0.992633	scMINER	0.988819	0.993279	scMINER	0.991793	0.995492	scMINER	0.992628	0.99696	scMINER		Hlf	Tex	0.878046	1.70037	2.94642	2.20252		Tcf12	GRNBoost2	0.444947	Nr2c1	GRNBoost2	0.460606	Foxk1	PIDC	0.440404	Myb	GRNBoost2
0.992543	0.0443211	scMINER	0.993962	0.0492021	scMINER	0.991874	0.037009	scMINER	0.995143	0.105167	scMINER	0.996601	0.0801008	scMINER		0.988725	0.992445	scMINER	0.989879	0.992633	scMINER	0.988802	0.993279	scMINER	0.991779	0.995492	scMINER	0.992616	0.99696	scMINER		Hmbox1	Tex	1.7306	1.06395	0.725156	1.0449		Tcf3	GRNBoost2	0.488889	Nr2c2	GRNBoost2	0.498718	Foxk2	PIDC	0.620219	Myc	GRNBoost2
0.992543	0.0443219	scMINER	0.993962	0.0492029	scMINER	0.991874	0.0370097	scMINER	0.995143	0.105169	scMINER	0.996601	0.0801018	scMINER		0.988707	0.992445	scMINER	0.989863	0.992633	scMINER	0.988784	0.993279	scMINER	0.991766	0.995492	scMINER	0.992605	0.99696	scMINER		Hoxa7	Tex	1.48807	0.884422	0.342995	1.06169		Tcf4	GRNBoost2	0.421603	Nr2f6	GRNBoost2	0.5	Foxo1	PIDC	0.575814	Mzf1	GRNBoost2
0.992543	0.0443228	scMINER	0.993962	0.0492037	scMINER	0.991874	0.0370104	scMINER	0.995143	0.10517	scMINER	0.996601	0.0801028	scMINER		0.988689	0.992445	scMINER	0.989846	0.992633	scMINER	0.988766	0.993279	scMINER	0.991753	0.995492	scMINER	0.992593	0.99696	scMINER		Hoxb4	Tex	0.289669	0.977838	1.83513	1.23015		Tcf7	GRNBoost2	0.513412	Nr3c1	GRNBoost2	0.450617	Foxo3	PIDC	0.312112	Nfat5	GRNBoost2
0.992543	0.0443236	scMINER	0.993962	0.0492046	scMINER	0.991874	0.0370111	scMINER	0.995143	0.105171	scMINER	0.996601	0.0801038	scMINER		0.988671	0.992445	scMINER	0.98983	0.992633	scMINER	0.988749	0.993279	scMINER	0.991739	0.995492	scMINER	0.992581	0.99696	scMINER		Hoxc8	Tex	3.79671	2.86059	6.80781	3.25181		Tcf7l1	GRNBoost2	0.185484	Nr4a1	GRNBoost2	0.428571	Foxp2	PIDC	0.532571	Nfatc1	GRNBoost2
0.992543	0.0443244	scMINER	0.993962	0.0492054	scMINER	0.991874	0.0370118	scMINER	0.995143	0.105173	scMINER	0.996601	0.0801048	scMINER		0.988653	0.992445	scMINER	0.989814	0.992633	scMINER	0.988731	0.993279	scMINER	0.991726	0.995492	scMINER	0.992569	0.99696	scMINER		Hoxc9	Tex	1.10944	0.855571	0.90002	0.811046		Tcf7l2	GRNBoost2	0.415	Nr4a2	GRNBoost2	0.518533	Foxp3	PIDC	0.607565	Nfatc2	GRNBoost2
0.992543	0.0443252	scMINER	0.993962	0.0492062	scMINER	0.991874	0.0370125	scMINER	0.995143	0.105174	scMINER	0.996601	0.0801058	scMINER		0.988635	0.992445	scMINER	0.989798	0.992633	scMINER	0.988713	0.993279	scMINER	0.991712	0.995492	scMINER	0.992558	0.99696	scMINER		Hsf1	Tex	11.7592	1.05395	0.693893	1.37383		Tfap2a	GRNBoost2	0.403045	Nr6a1	GRNBoost2	0.490798	Gabpa	PIDC	0.495238	Nfatc3	GRNBoost2
0.992543	0.044326	scMINER	0.993962	0.049207	scMINER	0.991874	0.0370132	scMINER	0.995143	0.105176	scMINER	0.996601	0.0801068	scMINER		0.988617	0.992445	scMINER	0.989782	0.992633	scMINER	0.988696	0.993279	scMINER	0.991699	0.995492	scMINER	0.992546	0.99696	scMINER		Hsf2	Tex	39.5963	1.19278	0.408572	1.40879		Tfap4	GRNBoost2	0.330793	Nrf1	GRNBoost2	0.479218	Grhl2	PIDC	0.575145	Nfe2l1	GRNBoost2
0.992543	0.0443269	scMINER	0.993962	0.0492078	scMINER	0.991874	0.0370139	scMINER	0.995143	0.105177	scMINER	0.996601	0.0801078	scMINER		0.988599	0.992445	scMINER	0.989766	0.992633	scMINER	0.988696	0.992799	scMINER	0.991685	0.995492	scMINER	0.992534	0.99696	scMINER		Hsf4	Tex	0.681031	1.17844	3.86639	1.12587		Tfdp1	GRNBoost2	0.451176	Osr1	GRNBoost2	0.0409357	Hes1	PIDC	0.481595	Nfe2l2	GRNBoost2
0.992543	0.0443277	scMINER	0.993962	0.0492086	scMINER	0.991874	0.0370146	scMINER	0.995143	0.105179	scMINER	0.996601	0.0801088	scMINER		0.988581	0.992445	scMINER	0.989749	0.992633	scMINER	0.988678	0.992799	scMINER	0.991672	0.995492	scMINER	0.992522	0.99696	scMINER		Ikzf1	Tex	1.0409	0.861939	0.839074	1.12342		Tfe3	GRNBoost2	0.604167	Osr2	GRNBoost2	0.504515	Hes6	PIDC	0.385045	Nfia	GRNBoost2
0.992129	0.04431	scMINER	0.993962	0.0492095	scMINER	0.991874	0.0370153	scMINER	0.995143	0.10518	scMINER	0.996601	0.0801098	scMINER		0.988563	0.992445	scMINER	0.989733	0.992633	scMINER	0.98866	0.992799	scMINER	0.991658	0.995492	scMINER	0.992511	0.99696	scMINER		Irf1	Tex	1.03794	0.929465	0.859805	1.19577		Tfeb	GRNBoost2	0.517361	Pax9	GRNBoost2	0.41411	Hesx1	PIDC	0.617647	Nfic	GRNBoost2
0.992129	0.0443108	scMINER	0.993962	0.0492103	scMINER	0.991874	0.037016	scMINER	0.995143	0.105181	scMINER	0.996601	0.0801108	scMINER		0.988545	0.992445	scMINER	0.989717	0.992633	scMINER	0.98866	0.992319	scMINER	0.991645	0.995492	scMINER	0.992499	0.99696	scMINER		Irf2	Tex	1.46503	0.985704	1.29365	1.19161		Tgif2	GRNBoost2	0.408081	Pbx2	GRNBoost2	0.902857	Hey1	PIDC	0.204268	Nfil3	GRNBoost2
0.992129	0.0443116	scMINER	0.993962	0.0492111	scMINER	0.991874	0.0370167	scMINER	0.995143	0.105183	scMINER	0.996601	0.0801118	scMINER		0.988527	0.992445	scMINER	0.989701	0.992633	scMINER	0.988643	0.992319	scMINER	0.991631	0.995492	scMINER	0.992487	0.99696	scMINER		Irf3	Tex	0.787022	0.801987	0.878105	1.0843		Thap1	GRNBoost2	0.27044	Pbx3	GRNBoost2	0.583871	Hic1	PIDC	0.546348	Nfix	GRNBoost2
0.992129	0.0443125	scMINER	0.993962	0.0492119	scMINER	0.991874	0.0370174	scMINER	0.995143	0.105184	scMINER	0.996601	0.0801128	scMINER		0.988509	0.992445	scMINER	0.989685	0.992633	scMINER	0.988625	0.992319	scMINER	0.991618	0.995492	scMINER	0.992475	0.99696	scMINER		Irf4	Tex	0.423698	1.03851	1.2521	1.34601		Thap11	GRNBoost2	0.388535	Pknox1	GRNBoost2	0.304775	Hif1a	PIDC	0.455446	Nfkb1	GRNBoost2
0.992129	0.0443133	scMINER	0.993962	0.0492127	scMINER	0.991874	0.0370181	scMINER	0.995143	0.105186	scMINER	0.996447	0.0801013	scMINER		0.988492	0.992445	scMINER	0.989668	0.992633	scMINER	0.988607	0.992319	scMINER	0.991605	0.995492	scMINER	0.992463	0.99696	scMINER		Irf5	Tex	0.516552	1.14963	1.03106	1.4363		Thrb	GRNBoost2	0.391447	Plag1	GRNBoost2	0.536574	Hlf	PIDC	0.273121	Nfkb2	GRNBoost2
0.992129	0.0443141	scMINER	0.993962	0.0492135	scMINER	0.991874	0.0370188	scMINER	0.995143	0.105187	scMINER	0.996447	0.0801023	scMINER		0.988474	0.992445	scMINER	0.989652	0.992633	scMINER	0.98859	0.992319	scMINER	0.991591	0.995492	scMINER	0.992452	0.99696	scMINER		Irf7	Tex	1.66544	1.5524	2.49378	1.84424		Twist2	GRNBoost2	0.485632	Plagl1	GRNBoost2	0.424516	Ikzf1	PIDC	0.50952	Nfya	GRNBoost2
0.992129	0.0443149	scMINER	0.993962	0.0492144	scMINER	0.991874	0.0370195	scMINER	0.995143	0.105188	scMINER	0.996447	0.0801033	scMINER		0.988456	0.992445	scMINER	0.989636	0.992633	scMINER	0.988572	0.992319	scMINER	0.991578	0.995492	scMINER	0.99244	0.99696	scMINER		Irf8	Tex	1.50803	1.03331	1.32396	1.40588		Usf1	GRNBoost2	0.586207	Pou2f2	GRNBoost2	0.612961	Irf1	PIDC	0.365729	Nfyb	GRNBoost2
0.992129	0.0443157	scMINER	0.993962	0.0492152	scMINER	0.991874	0.0370202	scMINER	0.995143	0.10519	scMINER	0.996292	0.0800919	scMINER		0.988438	0.992445	scMINER	0.98962	0.992633	scMINER	0.988554	0.992319	scMINER	0.991564	0.995492	scMINER	0.992428	0.99696	scMINER		Irf9	Tex	1.05036	1.1339	1.23015	1.29568		Usf2	GRNBoost2	0.388889	Pou3f1	GRNBoost2	0.6	Irf2	PIDC	0.456042	Nfyc	GRNBoost2
0.992129	0.0443166	scMINER	0.993962	0.049216	scMINER	0.991874	0.0370209	scMINER	0.995143	0.105191	scMINER	0.996292	0.0800929	scMINER		0.98842	0.992445	scMINER	0.989604	0.992633	scMINER	0.988537	0.992319	scMINER	0.991551	0.995492	scMINER	0.992416	0.99696	scMINER		Jdp2	Tex	1.823	1.09167	0.740486	1.24593		Vezf1	GRNBoost2	0.553064	Pou3f2	GRNBoost2	0.484848	Irf3	PIDC	0.296231	Nr1d1	GRNBoost2
0.992129	0.0443174	scMINER	0.993962	0.0492168	scMINER	0.991874	0.0370216	scMINER	0.995143	0.105193	scMINER	0.996292	0.0800939	scMINER		0.988402	0.992445	scMINER	0.989587	0.992633	scMINER	0.988519	0.992319	scMINER	0.991537	0.995492	scMINER	0.992405	0.99696	scMINER		Jun	Tex	2.31349	1.03845	1.03479	1.17092		Xbp1	GRNBoost2	0.316308	Pou3f3	GRNBoost2	0.545455	Irf4	PIDC	0.326977	Nr1d2	GRNBoost2
0.992129	0.0443182	scMINER	0.993962	0.0492176	scMINER	0.991874	0.0370223	scMINER	0.995143	0.105194	scMINER	0.996292	0.0800949	scMINER		0.988384	0.992445	scMINER	0.989571	0.992633	scMINER	0.988501	0.992319	scMINER	0.991524	0.995492	scMINER	0.992393	0.99696	scMINER		Junb	Tex	1.98347	0.983961	1.22631	0.900802		Yy1	GRNBoost2	0.589063	Pou5f1	GRNBoost2	0.653266	Irf5	PIDC	0.313665	Nr1i3	GRNBoost2
0.992129	0.044319	scMINER	0.993962	0.0492185	scMINER	0.991874	0.037023	scMINER	0.995143	0.105196	scMINER	0.996292	0.0800959	scMINER		0.988384	0.992048	scMINER	0.989555	0.992633	scMINER	0.988484	0.992319	scMINER	0.99151	0.995492	scMINER	0.992393	0.996816	scMINER		Jund	Tex	1.37295	0.992552	1.12603	1.09684		Zbtb12	GRNBoost2	0.321637	Pou6f1	GRNBoost2	0.874172	Irf7	PIDC	0.60695	Nr2c1	GRNBoost2
0.992129	0.0443198	scMINER	0.993962	0.0492193	scMINER	0.991874	0.0370237	scMINER	0.995143	0.105197	scMINER	0.996292	0.0800969	scMINER		0.988366	0.992048	scMINER	0.989539	0.992633	scMINER	0.988466	0.992319	scMINER	0.991497	0.995492	scMINER	0.992381	0.996816	scMINER		Klf10	Tex	0.96455	1.12	1.0962	1.16855		Zbtb14	GRNBoost2	0.598645	Ppard	GRNBoost2	0.60404	Irf8	PIDC	0.764205	Nr2c2	GRNBoost2
0.992129	0.0443207	scMINER	0.993962	0.0492201	scMINER	0.991874	0.0370244	scMINER	0.995143	0.105198	scMINER	0.996292	0.0800979	scMINER		0.988348	0.992048	scMINER	0.989523	0.992633	scMINER	0.988448	0.992319	scMINER	0.991483	0.995492	scMINER	0.992369	0.996816	scMINER		Klf11	Tex	0.964234	1.24244	0.967898	1.24761		Zbtb18	GRNBoost2	0.429448	Prdm1	GRNBoost2	0.434295	Irf9	PIDC	0.497845	Nr2f6	GRNBoost2
0.992129	0.0443215	scMINER	0.993962	0.0492209	scMINER	0.991874	0.0370251	scMINER	0.995143	0.1052	scMINER	0.996292	0.0800989	scMINER		0.98833	0.992048	scMINER	0.989506	0.992633	scMINER	0.988431	0.992319	scMINER	0.99147	0.995492	scMINER	0.992357	0.996816	scMINER		Klf13	Tex	1.40893	1.02243	1.26597	1.01563		Zbtb33	GRNBoost2	0.581633	Prdm15	GRNBoost2	0.579755	Jdp2	PIDC	0.564719	Nr3c1	GRNBoost2
0.992129	0.0443223	scMINER	0.993962	0.0492217	scMINER	0.991874	0.0370258	scMINER	0.995143	0.105201	scMINER	0.996292	0.0800999	scMINER		0.988312	0.992048	scMINER	0.98949	0.992633	scMINER	0.988413	0.992319	scMINER	0.991457	0.995492	scMINER	0.992346	0.996816	scMINER		Klf16	Tex	0.925053	1.11985	0.798	1.24883		Zbtb6	GRNBoost2	0.3	Prdm4	GRNBoost2	0.484114	Jun	PIDC	0.613267	Nr3c2	GRNBoost2
0.992129	0.0443231	scMINER	0.993962	0.0492225	scMINER	0.991874	0.0370265	scMINER	0.995143	0.105203	scMINER	0.996292	0.0801009	scMINER		0.988294	0.992048	scMINER	0.989474	0.992633	scMINER	0.988395	0.992319	scMINER	0.991443	0.995492	scMINER	0.992334	0.996816	scMINER		Klf2	Tex	1.44389	1.19643	1.43534	1.17617		Zbtb7a	GRNBoost2	0.51385	Rara	GRNBoost2	0.463804	Junb	PIDC	0.602618	Nr4a1	GRNBoost2
0.992129	0.0443239	scMINER	0.993962	0.0492234	scMINER	0.991874	0.0370272	scMINER	0.995143	0.105204	scMINER	0.996292	0.0801019	scMINER		0.988276	0.992048	scMINER	0.989458	0.992633	scMINER	0.988378	0.992319	scMINER	0.99143	0.995492	scMINER	0.992322	0.996816	scMINER		Klf3	Tex	2.50988	1.14771	1.31778	1.04645		Zbtb7b	GRNBoost2	0.583333	Rarg	GRNBoost2	0.628049	Jund	PIDC	0.490122	Nr4a2	GRNBoost2
0.992129	0.0443248	scMINER	0.993962	0.0492242	scMINER	0.991874	0.0370279	scMINER	0.995143	0.105206	scMINER	0.996292	0.0801028	scMINER		0.988258	0.992048	scMINER	0.989442	0.992633	scMINER	0.98836	0.992319	scMINER	0.991416	0.995492	scMINER	0.99231	0.996816	scMINER		Klf4	Tex	0.899611	1.18358	0.925099	1.32051		Zeb1	GRNBoost2	0.406061	Rbpj	GRNBoost2	0.672257	Klf10	PIDC	0.454776	Nr6a1	GRNBoost2
0.992129	0.0443256	scMINER	0.993962	0.049225	scMINER	0.991874	0.0370286	scMINER	0.995015	0.105193	scMINER	0.996292	0.0801038	scMINER		0.988241	0.992048	scMINER	0.989425	0.992633	scMINER	0.988342	0.992319	scMINER	0.991403	0.995492	scMINER	0.992299	0.996816	scMINER		Klf6	Tex	1.04843	1.08496	1.22505	1.11296		Zfx	GRNBoost2	0.586175	Rel	GRNBoost2	0.504695	Klf11	PIDC	0.441421	Nrf1	GRNBoost2
0.992129	0.0443264	scMINER	0.993962	0.0492258	scMINER	0.991874	0.0370293	scMINER	0.995015	0.105195	scMINER	0.996292	0.0801048	scMINER		0.988223	0.992048	scMINER	0.989409	0.992633	scMINER	0.988325	0.992319	scMINER	0.991389	0.995492	scMINER	0.992287	0.996816	scMINER		Klf9	Tex	3.4961	1.1333	1.00009	1.18154		Zic3	GRNBoost2	0.607026	Rela	GRNBoost2	0.397388	Klf13	PIDC	0.621677	Pbx2	GRNBoost2
0.992129	0.0443272	scMINER	0.993962	0.0492266	scMINER	0.991874	0.03703	scMINER	0.995015	0.105196	scMINER	0.996138	0.0800934	scMINER		0.988205	0.992048	scMINER	0.989393	0.992633	scMINER	0.988307	0.992319	scMINER	0.991376	0.995492	scMINER	0.992275	0.996816	scMINER		Lef1	Tex	0.504066	0.450275	0.437432	0.514969		Zkscan1	GRNBoost2	0.429521	Rest	GRNBoost2	0.363038	Klf16	PIDC	0.356025	Pbx3	GRNBoost2
0.992129	0.044328	scMINER	0.993962	0.0492274	scMINER	0.991874	0.0370307	scMINER	0.995015	0.105198	scMINER	0.996138	0.0800944	scMINER		0.988187	0.992048	scMINER	0.989377	0.992633	scMINER	0.988289	0.992319	scMINER	0.991362	0.995492	scMINER	0.992263	0.996816	scMINER		Lin54	Tex	0.777317	0.926909	0.56299	1.0974		Zkscan5	GRNBoost2	0.416985	Rfx1	GRNBoost2	0.693452	Klf2	PIDC	0.469921	Pknox1	GRNBoost2
0.992129	0.0443289	scMINER	0.993962	0.0492283	scMINER	0.991874	0.0370314	scMINER	0.994887	0.105186	scMINER	0.996138	0.0800954	scMINER		0.988169	0.992048	scMINER	0.989361	0.992633	scMINER	0.988272	0.992319	scMINER	0.991349	0.995492	scMINER	0.992251	0.996816	scMINER		Maf	Tex	0.575811	0.8143	0.458556	0.90464		Zscan29	GRNBoost2	0.606238	Rfx2	GRNBoost2	0.300766	Klf3	PIDC	0.299565	Plag1	GRNBoost2
0.992129	0.0443297	scMINER	0.993962	0.0492291	scMINER	0.991874	0.0370321	scMINER	0.994887	0.105187	scMINER	0.996138	0.0800964	scMINER		0.988151	0.992048	scMINER	0.989344	0.992633	scMINER	0.988254	0.992319	scMINER	0.991335	0.995492	scMINER	0.99224	0.996816	scMINER		Mafg	Tex	0.414145	0.815622	0.534935	0.974605		Ar	PIDC	0.435275	Rfx3	GRNBoost2	0.495298	Klf4	PIDC	0.437363	Plagl1	GRNBoost2
0.992129	0.0443305	scMINER	0.993962	0.0492299	scMINER	0.991874	0.0370328	scMINER	0.994887	0.105188	scMINER	0.996138	0.0800974	scMINER		0.988133	0.992048	scMINER	0.989328	0.992633	scMINER	0.988236	0.992319	scMINER	0.991322	0.995492	scMINER	0.992228	0.996816	scMINER		Mafk	Tex	1.59913	1.0436	0.956773	1.27254		Arid3a	PIDC	0.432143	Rfx5	GRNBoost2	0.528481	Klf6	PIDC	0.566938	Plagl2	GRNBoost2
0.992129	0.0443313	scMINER	0.993962	0.0492307	scMINER	0.991874	0.0370335	scMINER	0.994887	0.10519	scMINER	0.996138	0.0800984	scMINER		0.988115	0.992048	scMINER	0.989312	0.992633	scMINER	0.988219	0.992319	scMINER	0.991309	0.995492	scMINER	0.992216	0.996816	scMINER		Max	Tex	1.97766	1.13439	1.37014	1.12911		Arnt	PIDC	0.408752	Rfx7	GRNBoost2	0.413514	Klf9	PIDC	0.379691	Pou2f1	GRNBoost2
0.992129	0.0443321	scMINER	0.993962	0.0492315	scMINER	0.991874	0.0370342	scMINER	0.994887	0.105191	scMINER	0.996138	0.0800994	scMINER		0.988097	0.992048	scMINER	0.989296	0.992633	scMINER	0.988201	0.992319	scMINER	0.991295	0.995492	scMINER	0.992204	0.996816	scMINER		Maz	Tex	0.788495	1.10314	0.898073	1.21938		Arntl	PIDC	0.621832	Rora	GRNBoost2	0.477967	Lef1	PIDC	0.708609	Pou2f2	GRNBoost2
0.992129	0.044333	scMINER	0.993962	0.0492324	scMINER	0.991874	0.0370349	scMINER	0.994887	0.105193	scMINER	0.996138	0.0801004	scMINER		0.988079	0.992048	scMINER	0.98928	0.992633	scMINER	0.988183	0.992319	scMINER	0.991282	0.995492	scMINER	0.992193	0.996816	scMINER		Mef2a	Tex	1.29792	1.07169	1.02419	1.379		Atf1	PIDC	0.460993	Rorb	GRNBoost2	0.968553	Mafk	PIDC	0.704887	Pou4f1	GRNBoost2
0.992129	0.0443338	scMINER	0.993626	0.0492166	scMINER	0.991874	0.0370356	scMINER	0.994887	0.105194	scMINER	0.996138	0.0801014	scMINER		0.988061	0.992048	scMINER	0.989264	0.992633	scMINER	0.988183	0.991839	scMINER	0.991268	0.995492	scMINER	0.992181	0.996816	scMINER		Mef2c	Tex	2.51218	0.94323	0.823536	1.34307		Atf2	PIDC	0.452381	Rreb1	GRNBoost2	0.31875	Max	PIDC	0.354305	Pou5f1	GRNBoost2
0.992129	0.0443346	scMINER	0.993626	0.0492174	scMINER	0.991874	0.0370363	scMINER	0.994887	0.105196	scMINER	0.996138	0.0801024	scMINER		0.988043	0.992048	scMINER	0.989247	0.992633	scMINER	0.988166	0.991839	scMINER	0.991255	0.995492	scMINER	0.992169	0.996816	scMINER		Mef2d	Tex	0.907228	0.452925	0.55497	0.576248		Atf3	PIDC	0.512158	Runx1	GRNBoost2	0.415705	Maz	PIDC	0.4275	Pou6f1	GRNBoost2
0.992129	0.0443354	scMINER	0.993626	0.0492182	scMINER	0.991874	0.037037	scMINER	0.994887	0.105197	scMINER	0.996138	0.0801034	scMINER		0.988025	0.992048	scMINER	0.989231	0.992633	scMINER	0.988148	0.991839	scMINER	0.991241	0.995492	scMINER	0.992157	0.996816	scMINER		Meis2	Tex	0.901721	1.19854	1.46171	1.32369		Atf4	PIDC	0.589622	Runx2	GRNBoost2	0.38	Mef2a	PIDC	0.941176	Ppard	GRNBoost2
0.992129	0.0443363	scMINER	0.993626	0.049219	scMINER	0.991874	0.0370377	scMINER	0.994887	0.105198	scMINER	0.996138	0.0801044	scMINER		0.988008	0.992048	scMINER	0.989215	0.992633	scMINER	0.98813	0.991839	scMINER	0.991228	0.995492	scMINER	0.992145	0.996816	scMINER		Meis3	Tex	1.4127	1.05747	1.2297	1.20566		Atf6	PIDC	0.721264	Runx3	GRNBoost2	0.460937	Mef2c	PIDC	0.187266	Pparg	GRNBoost2
0.992129	0.0443371	scMINER	0.993626	0.0492198	scMINER	0.991874	0.0370384	scMINER	0.994887	0.1052	scMINER	0.996138	0.0801053	scMINER		0.98799	0.992048	scMINER	0.989199	0.992633	scMINER	0.988113	0.991839	scMINER	0.991214	0.995492	scMINER	0.992134	0.996816	scMINER		Mga	Tex	0.744382	0.96776	1.68387	1.15606		Atf7	PIDC	0.594937	Rxrb	GRNBoost2	0.403846	Mef2d	PIDC	0.787129	Prdm1	GRNBoost2
0.992129	0.0443379	scMINER	0.993626	0.0492206	scMINER	0.991874	0.0370391	scMINER	0.994887	0.105201	scMINER	0.996138	0.0801063	scMINER		0.987972	0.992048	scMINER	0.989183	0.992633	scMINER	0.988095	0.991839	scMINER	0.991201	0.995492	scMINER	0.992122	0.996816	scMINER		Mitf	Tex	4.90491	1.67148	4.18925	1.78412		Bach1	PIDC	0.280368	Smad4	GRNBoost2	0.413934	Meis2	PIDC	0.52439	Prdm15	GRNBoost2
0.992129	0.0443387	scMINER	0.993626	0.0492215	scMINER	0.991874	0.0370398	scMINER	0.994887	0.105203	scMINER	0.996138	0.0801073	scMINER		0.987972	0.99165	scMINER	0.989166	0.992633	scMINER	0.988077	0.991839	scMINER	0.991201	0.99537	scMINER	0.99211	0.996816	scMINER		Mlx	Tex	1.60114	1.01319	1.57169	1.22891		Bach2	PIDC	0.427933	Snai1	GRNBoost2	0.468346	Meis3	PIDC	0.521635	Prdm4	GRNBoost2
0.992129	0.0443395	scMINER	0.993626	0.0492223	scMINER	0.991874	0.0370405	scMINER	0.994887	0.105204	scMINER	0.996138	0.0801083	scMINER		0.987954	0.99165	scMINER	0.98915	0.992633	scMINER	0.98806	0.991839	scMINER	0.991187	0.99537	scMINER	0.992098	0.996816	scMINER		Mlxip	Tex	3.98975	0.998234	1.04211	1.14487		Batf	PIDC	0.423801	Snai3	GRNBoost2	0.695749	Mga	PIDC	0.390476	Rara	GRNBoost2
0.992129	0.0443404	scMINER	0.993626	0.0492231	scMINER	0.991874	0.0370413	scMINER	0.994887	0.105206	scMINER	0.996138	0.0801093	scMINER		0.987954	0.991252	scMINER	0.989134	0.992633	scMINER	0.988042	0.991839	scMINER	0.991174	0.99537	scMINER	0.992087	0.996816	scMINER		Mnt	Tex	6.92012	1.26896	1.6349	1.40207		Batf3	PIDC	0.276768	Sox1	GRNBoost2	0.727273	Mlx	PIDC	0.304688	Rarg	GRNBoost2
0.992129	0.0443412	scMINER	0.993626	0.0492239	scMINER	0.991874	0.037042	scMINER	0.994887	0.105207	scMINER	0.996138	0.0801103	scMINER		0.987936	0.991252	scMINER	0.989118	0.992633	scMINER	0.988024	0.991839	scMINER	0.991161	0.99537	scMINER	0.992075	0.996816	scMINER		Msc	Tex	0.751792	1.28046	1.53193	1.44544		Bhlha15	PIDC	0.603352	Sox11	GRNBoost2	0.709091	Mlxip	PIDC	0.407609	Rbpj	GRNBoost2
0.992129	0.044342	scMINER	0.993626	0.0492247	scMINER	0.991874	0.0370427	scMINER	0.994887	0.105208	scMINER	0.996138	0.0801113	scMINER		0.987918	0.991252	scMINER	0.989102	0.992633	scMINER	0.988007	0.991839	scMINER	0.991147	0.99537	scMINER	0.992063	0.996816	scMINER		Mtf1	Tex	0.682295	1.07241	1.08687	1.13503		Bhlhe40	PIDC	0.480412	Sox4	GRNBoost2	0.671922	Msc	PIDC	0.803125	Rel	GRNBoost2
0.992129	0.0443428	scMINER	0.993626	0.0492256	scMINER	0.991366	0.0370244	scMINER	0.994887	0.10521	scMINER	0.996138	0.0801123	scMINER		0.9879	0.991252	scMINER	0.989085	0.992633	scMINER	0.987989	0.991839	scMINER	0.991134	0.99537	scMINER	0.992051	0.996816	scMINER		Mxi1	Tex	0.718697	0.973016	1.5168	1.07779		Bhlhe41	PIDC	0.457055	Sox5	GRNBoost2	0.610497	Mxi1	PIDC	0.533003	Rela	GRNBoost2
0.992129	0.0443436	scMINER	0.993626	0.0492264	scMINER	0.991366	0.0370251	scMINER	0.994887	0.105211	scMINER	0.996138	0.0801133	scMINER		0.987882	0.991252	scMINER	0.989069	0.992633	scMINER	0.987971	0.991839	scMINER	0.99112	0.99537	scMINER	0.992039	0.996816	scMINER		Myb	Tex	1.29583	1.44227	1.27642	1.67454		Clock	PIDC	0.527439	Sox6	GRNBoost2	0.275907	Myb	PIDC	0.582215	Relb	GRNBoost2
0.992129	0.0443445	scMINER	0.993626	0.0492272	scMINER	0.991366	0.0370258	scMINER	0.994887	0.105213	scMINER	0.996138	0.0801143	scMINER		0.987864	0.991252	scMINER	0.989053	0.992633	scMINER	0.987954	0.991839	scMINER	0.991107	0.99537	scMINER	0.992028	0.996816	scMINER		Mzf1	Tex	1.74512	1.07704	0.473359	1.29549		Creb1	PIDC	0.492228	Sox8	GRNBoost2	0.466667	Mzf1	PIDC	0.576705	Rest	GRNBoost2
0.992129	0.0443453	scMINER	0.993626	0.049228	scMINER	0.991366	0.0370265	scMINER	0.994887	0.105214	scMINER	0.996138	0.0801153	scMINER		0.987846	0.991252	scMINER	0.989037	0.992633	scMINER	0.987936	0.991839	scMINER	0.991093	0.99537	scMINER	0.992016	0.996816	scMINER		Nfat5	Tex	0.463884	0.85182	0.706464	0.97887		Creb3l2	PIDC	0.378968	Sp1	GRNBoost2	0.571755	Nfat5	PIDC	0.472056	Rfx1	GRNBoost2
0.992129	0.0443461	scMINER	0.993626	0.0492288	scMINER	0.991366	0.0370272	scMINER	0.994887	0.105215	scMINER	0.996138	0.0801163	scMINER		0.987828	0.991252	scMINER	0.989021	0.992633	scMINER	0.987918	0.991839	scMINER	0.99108	0.99537	scMINER	0.992004	0.996816	scMINER		Nfatc1	Tex	1.48941	0.853759	0.819675	0.963177		Crem	PIDC	0.558882	Sp2	GRNBoost2	0.65679	Nfatc1	PIDC	0.496078	Rfx2	GRNBoost2
0.992129	0.0443469	scMINER	0.993626	0.0492296	scMINER	0.991366	0.0370279	scMINER	0.994887	0.105217	scMINER	0.996138	0.0801173	scMINER		0.98781	0.991252	scMINER	0.989004	0.992633	scMINER	0.987901	0.991839	scMINER	0.991066	0.99537	scMINER	0.991992	0.996816	scMINER		Nfatc2	Tex	1.31194	0.860458	0.752389	1.0442		Ctcf	PIDC	0.290266	Sp3	GRNBoost2	0.39884	Nfatc2	PIDC	0.43083	Rfx3	GRNBoost2
0.991715	0.0443292	scMINER	0.993626	0.0492305	scMINER	0.991366	0.0370286	scMINER	0.994887	0.105218	scMINER	0.996138	0.0801183	scMINER		0.987792	0.991252	scMINER	0.988988	0.992633	scMINER	0.987883	0.991839	scMINER	0.991053	0.99537	scMINER	0.991981	0.996816	scMINER		Nfatc3	Tex	3.21411	0.659557	0.727159	0.828495		E2f6	PIDC	0.436224	Sp4	GRNBoost2	0.403654	Nfatc3	PIDC	0.272989	Rfx5	GRNBoost2
0.991715	0.04433	scMINER	0.993626	0.0492313	scMINER	0.991366	0.0370293	scMINER	0.994887	0.10522	scMINER	0.996138	0.0801193	scMINER		0.987774	0.991252	scMINER	0.988972	0.992633	scMINER	0.987865	0.991839	scMINER	0.991039	0.99537	scMINER	0.991969	0.996816	scMINER		Nfe2l1	Tex	0.846061	0.946328	0.599178	1.17961		E2f7	PIDC	0.375	Sp9	GRNBoost2	0.46098	Nfe2l1	PIDC	0.657233	Rora	GRNBoost2
0.991715	0.0443309	scMINER	0.993626	0.0492321	scMINER	0.991366	0.03703	scMINER	0.994887	0.105221	scMINER	0.996138	0.0801203	scMINER		0.987757	0.991252	scMINER	0.988956	0.992633	scMINER	0.987848	0.991839	scMINER	0.991026	0.99537	scMINER	0.991957	0.996816	scMINER		Nfe2l2	Tex	11.7553	1.09808	1.42543	1.41694		Ebf1	PIDC	0.449102	Spic	GRNBoost2	0.499008	Nfe2l2	PIDC	0.382353	Rorb	GRNBoost2
0.991715	0.0443317	scMINER	0.993626	0.0492329	scMINER	0.991366	0.0370307	scMINER	0.994759	0.105209	scMINER	0.996138	0.0801213	scMINER		0.987739	0.991252	scMINER	0.98894	0.992633	scMINER	0.98783	0.991839	scMINER	0.991013	0.99537	scMINER	0.991945	0.996816	scMINER		Nfia	Tex	2.32411	1.2173	3.16355	1.1314		Egr1	PIDC	0.486216	Srebf1	GRNBoost2	0.495888	Nfic	PIDC	0.485149	Rorc	GRNBoost2
0.991715	0.0443325	scMINER	0.993626	0.0492337	scMINER	0.991366	0.0370314	scMINER	0.994631	0.105197	scMINER	0.996138	0.0801223	scMINER		0.987721	0.991252	scMINER	0.988923	0.992633	scMINER	0.987812	0.991839	scMINER	0.990999	0.99537	scMINER	0.991933	0.996816	scMINER		Nfic	Tex	0.511167	1.01132	1.20387	1.15251		Egr2	PIDC	0.531111	Srebf2	GRNBoost2	0.482726	Nfix	PIDC	0.377847	Rreb1	GRNBoost2
0.991715	0.0443333	scMINER	0.993626	0.0492346	scMINER	0.991366	0.0370321	scMINER	0.994631	0.105198	scMINER	0.996138	0.0801233	scMINER		0.987703	0.991252	scMINER	0.988907	0.992633	scMINER	0.987795	0.991839	scMINER	0.990986	0.99537	scMINER	0.991922	0.996816	scMINER		Nfil3	Tex	0.900111	0.853936	2.02855	1.32119		Egr4	PIDC	0.415995	Stat1	GRNBoost2	0.525	Nfya	PIDC	0.407298	Runx1	GRNBoost2
0.991715	0.0443342	scMINER	0.993626	0.0492354	scMINER	0.991366	0.0370328	scMINER	0.994631	0.1052	scMINER	0.996138	0.0801243	scMINER		0.987685	0.991252	scMINER	0.988891	0.992633	scMINER	0.987777	0.991839	scMINER	0.990972	0.99537	scMINER	0.99191	0.996816	scMINER		Nfix	Tex	0.70944	1.32181	1.33826	1.24911		Elf1	PIDC	0.452709	Stat2	GRNBoost2	0.536842	Nfyb	PIDC	0.309549	Runx2	GRNBoost2
0.991715	0.044335	scMINER	0.993626	0.0492362	scMINER	0.991366	0.0370335	scMINER	0.994631	0.105201	scMINER	0.996138	0.0801253	scMINER		0.987667	0.991252	scMINER	0.988875	0.992633	scMINER	0.987759	0.991839	scMINER	0.990959	0.99537	scMINER	0.991898	0.996816	scMINER		Nfkb1	Tex	2.00455	1.2995	1.78086	1.31233		Elf2	PIDC	0.333478	Stat3	GRNBoost2	0.566616	Nfyc	PIDC	0.216763	Runx3	GRNBoost2
0.991715	0.0443358	scMINER	0.993626	0.049237	scMINER	0.991366	0.0370342	scMINER	0.994631	0.105203	scMINER	0.996138	0.0801263	scMINER		0.987649	0.991252	scMINER	0.988859	0.992633	scMINER	0.987742	0.991839	scMINER	0.990945	0.99537	scMINER	0.991886	0.996816	scMINER		Nfkb2	Tex	1.76933	0.777569	0.719537	1.12796		Elf4	PIDC	0.447456	Stat4	GRNBoost2	0.627593	Nr1d1	PIDC	0.347953	Rxra	GRNBoost2
0.991715	0.0443366	scMINER	0.993626	0.0492378	scMINER	0.991366	0.0370349	scMINER	0.994631	0.105204	scMINER	0.996138	0.0801272	scMINER		0.987631	0.991252	scMINER	0.988842	0.992633	scMINER	0.987724	0.991839	scMINER	0.990932	0.99537	scMINER	0.991875	0.996816	scMINER		Nfya	Tex	0.85258	1.23371	1.3952	1.32465		Elk1	PIDC	0.455346	Stat5a	GRNBoost2	0.694118	Nr2c1	PIDC	0.464171	Rxrb	GRNBoost2
0.991715	0.0443374	scMINER	0.993626	0.0492386	scMINER	0.991366	0.0370356	scMINER	0.994631	0.105206	scMINER	0.996138	0.0801282	scMINER		0.987613	0.991252	scMINER	0.988826	0.992633	scMINER	0.987706	0.991839	scMINER	0.990918	0.99537	scMINER	0.991863	0.996816	scMINER		Nfyb	Tex	1.26018	0.998063	0.848269	0.966704		Elk3	PIDC	0.343842	Stat5b	GRNBoost2	0.2959	Nr2c2	PIDC	0.357678	Smad3	GRNBoost2
0.991715	0.0443383	scMINER	0.993291	0.0492228	scMINER	0.991366	0.0370363	scMINER	0.994631	0.105207	scMINER	0.996138	0.0801292	scMINER		0.987595	0.991252	scMINER	0.98881	0.992633	scMINER	0.987689	0.991839	scMINER	0.990905	0.99537	scMINER	0.991851	0.996816	scMINER		Nfyc	Tex	1.71073	1.11358	0.969241	1.09822		Elk4	PIDC	0.298246	Stat6	GRNBoost2	0.401717	Nr2f6	PIDC	0.486741	Smad4	GRNBoost2
0.991715	0.0443391	scMINER	0.992955	0.049207	scMINER	0.991366	0.037037	scMINER	0.994631	0.105208	scMINER	0.996138	0.0801302	scMINER		0.987577	0.991252	scMINER	0.988794	0.992633	scMINER	0.987671	0.991839	scMINER	0.990891	0.99537	scMINER	0.991839	0.996816	scMINER		Nr1d1	Tex	0.93512	1.20719	0.538895	1.18371		Eomes	PIDC	0.723684	Tbx1	GRNBoost2	0.449682	Nr4a1	PIDC	0.229412	Smad5	GRNBoost2
0.991715	0.0443399	scMINER	0.992955	0.0492079	scMINER	0.990858	0.0370188	scMINER	0.994631	0.10521	scMINER	0.996138	0.0801312	scMINER		0.987559	0.991252	scMINER	0.988778	0.992633	scMINER	0.987653	0.991839	scMINER	0.990878	0.99537	scMINER	0.991828	0.996816	scMINER		Nr2c1	Tex	0.496359	1.12706	0.462723	1.40667		Erf	PIDC	0.362286	Tbx21	GRNBoost2	0.518382	Nr4a2	PIDC	0.353846	Snai3	GRNBoost2
0.991715	0.0443407	scMINER	0.992955	0.0492087	scMINER	0.990858	0.0370195	scMINER	0.994631	0.105211	scMINER	0.996138	0.0801322	scMINER		0.987541	0.991252	scMINER	0.988761	0.992633	scMINER	0.987636	0.991839	scMINER	0.990865	0.99537	scMINER	0.991816	0.996816	scMINER		Nr2c2	Tex	0.271365	1.03179	0.992547	1.20807		Esrra	PIDC	0.386667	Tbx3	GRNBoost2	0.402955	Nrf1	PIDC	0.218182	Sox12	GRNBoost2
0.991715	0.0443415	scMINER	0.992955	0.0492095	scMINER	0.990858	0.0370202	scMINER	0.994503	0.105199	scMINER	0.996138	0.0801332	scMINER		0.987524	0.991252	scMINER	0.988745	0.992633	scMINER	0.987618	0.991839	scMINER	0.990851	0.99537	scMINER	0.991804	0.996816	scMINER		Nr2f6	Tex	1.28851	0.982378	0.957561	1.11253		Ets1	PIDC	0.520966	Tbx6	GRNBoost2	0.415951	Osr1	PIDC	0.398693	Sox4	GRNBoost2
0.991715	0.0443424	scMINER	0.992955	0.0492103	scMINER	0.990858	0.0370209	scMINER	0.994376	0.105187	scMINER	0.996138	0.0801342	scMINER		0.987506	0.991252	scMINER	0.988729	0.992633	scMINER	0.9876	0.991839	scMINER	0.990838	0.99537	scMINER	0.991792	0.996816	scMINER		Nr3c1	Tex	2.17265	1.04464	0.55756	0.881347		Ets2	PIDC	0.467905	Tcf12	GRNBoost2	0.59451	Osr2	PIDC	0.436034	Sp1	GRNBoost2
0.991715	0.0443432	scMINER	0.992955	0.0492111	scMINER	0.990858	0.0370216	scMINER	0.994376	0.105188	scMINER	0.996138	0.0801352	scMINER		0.987488	0.991252	scMINER	0.988713	0.992633	scMINER	0.987583	0.991839	scMINER	0.990824	0.99537	scMINER	0.99178	0.996816	scMINER		Nr4a1	Tex	2.15208	1.10526	1.30801	1.16964		Etv3	PIDC	0.271754	Tcf3	GRNBoost2	0.510791	Pbx1	PIDC	0.718563	Sp2	GRNBoost2
0.991715	0.044344	scMINER	0.992955	0.0492119	scMINER	0.990858	0.0370223	scMINER	0.994376	0.10519	scMINER	0.996138	0.0801362	scMINER		0.98747	0.991252	scMINER	0.988697	0.992633	scMINER	0.987565	0.991839	scMINER	0.990811	0.99537	scMINER	0.991769	0.996816	scMINER		Nr4a2	Tex	1.56571	1.28396	2.71168	1.43837		Etv5	PIDC	0.404987	Tcf4	GRNBoost2	0.566667	Pbx2	PIDC	0.423077	Sp3	GRNBoost2
0.991715	0.0443448	scMINER	0.992955	0.0492128	scMINER	0.990858	0.037023	scMINER	0.994376	0.105191	scMINER	0.996138	0.0801372	scMINER		0.987452	0.991252	scMINER	0.988681	0.992633	scMINER	0.987547	0.991839	scMINER	0.990797	0.99537	scMINER	0.991757	0.996816	scMINER		Nrf1	Tex	0.906858	1.0873	1.55241	0.923749		Etv6	PIDC	0.457863	Tcf7	GRNBoost2	0.503013	Pbx3	PIDC	0.914286	Sp4	GRNBoost2
0.991715	0.0443457	scMINER	0.992955	0.0492136	scMINER	0.990858	0.0370237	scMINER	0.994376	0.105193	scMINER	0.995983	0.0801258	scMINER		0.987434	0.991252	scMINER	0.988664	0.992633	scMINER	0.98753	0.991839	scMINER	0.990784	0.99537	scMINER	0.991745	0.996816	scMINER		Onecut2	Tex	1.44025	1.35578	0.848987	1.62759		Fli1	PIDC	0.398332	Tcf7l1	GRNBoost2	0.402797	Pknox1	PIDC	0.263804	Sp9	GRNBoost2
0.991715	0.0443465	scMINER	0.992955	0.0492144	scMINER	0.990858	0.0370244	scMINER	0.994376	0.105194	scMINER	0.995983	0.0801268	scMINER		0.987416	0.991252	scMINER	0.988648	0.992633	scMINER	0.987512	0.991839	scMINER	0.99077	0.99537	scMINER	0.991733	0.996816	scMINER		Osr1	Tex	0.697727	1.21704	0.801405	1.32749		Fos	PIDC	0.413139	Tcf7l2	GRNBoost2	0.51227	Plag1	PIDC	0.505176	Srebf1	GRNBoost2
0.991715	0.0443473	scMINER	0.992955	0.0492152	scMINER	0.990858	0.0370251	scMINER	0.994376	0.105196	scMINER	0.995983	0.0801278	scMINER		0.987398	0.991252	scMINER	0.988632	0.992633	scMINER	0.987494	0.991839	scMINER	0.99077	0.995249	scMINER	0.991722	0.996816	scMINER		Osr2	Tex	1.58753	1.07677	1.09643	1.21259		Fosl2	PIDC	0.345679	Tef	GRNBoost2	0.52439	Plagl1	PIDC	0.278125	Srebf2	GRNBoost2
0.991715	0.0443481	scMINER	0.992955	0.049216	scMINER	0.99035	0.0370068	scMINER	0.994376	0.105197	scMINER	0.995983	0.0801288	scMINER		0.98738	0.991252	scMINER	0.988616	0.992633	scMINER	0.987477	0.991839	scMINER	0.990757	0.995249	scMINER	0.99171	0.996816	scMINER		Pax6	Tex	1.5809	1.09484	0.780141	1.19194		Foxc1	PIDC	0.718121	Tfap2a	GRNBoost2	0.582251	Pou2f2	PIDC	0.308497	Stat1	GRNBoost2
0.991715	0.0443489	scMINER	0.992955	0.0492169	scMINER	0.99035	0.0370075	scMINER	0.994376	0.105198	scMINER	0.995983	0.0801298	scMINER		0.987362	0.991252	scMINER	0.9886	0.992633	scMINER	0.987459	0.991839	scMINER	0.990743	0.995249	scMINER	0.991698	0.996816	scMINER		Pax9	Tex	0.796056	0.956346	0.8253	1.3105		Foxd2	PIDC	0.364525	Tfap2b	GRNBoost2	0.484472	Pou3f2	PIDC	0.47971	Stat2	GRNBoost2
0.991715	0.0443498	scMINER	0.992955	0.0492177	scMINER	0.99035	0.0370082	scMINER	0.994376	0.1052	scMINER	0.995983	0.0801308	scMINER		0.987344	0.991252	scMINER	0.988583	0.992633	scMINER	0.987441	0.991839	scMINER	0.99073	0.995249	scMINER	0.991686	0.996816	scMINER		Pbx1	Tex	0.65362	0.899959	0.582532	0.970899		Foxf2	PIDC	0.6	Tfap4	GRNBoost2	0.616725	Pou4f1	PIDC	0.3725	Stat3	GRNBoost2
0.991715	0.0443506	scMINER	0.992955	0.0492185	scMINER	0.99035	0.0370089	scMINER	0.994376	0.105201	scMINER	0.995983	0.0801318	scMINER		0.987326	0.991252	scMINER	0.988567	0.992633	scMINER	0.987424	0.991839	scMINER	0.990717	0.995249	scMINER	0.991674	0.996816	scMINER		Pbx2	Tex	3.00054	1.56843	0.850511	2.07708		Foxj3	PIDC	0.283333	Tfdp1	GRNBoost2	0.323484	Pou5f1	PIDC	0.323718	Stat4	GRNBoost2
0.991715	0.0443514	scMINER	0.992955	0.0492193	scMINER	0.99035	0.0370096	scMINER	0.994376	0.105203	scMINER	0.995983	0.0801327	scMINER		0.987308	0.991252	scMINER	0.988551	0.992633	scMINER	0.987406	0.991839	scMINER	0.990703	0.995249	scMINER	0.991663	0.996816	scMINER		Pbx3	Tex	2.08962	1.07213	0.600939	1.05065		Foxk1	PIDC	0.645522	Tfe3	GRNBoost2	0.477381	Ppard	PIDC	0.562842	Stat5a	GRNBoost2
0.991715	0.0443522	scMINER	0.992955	0.0492201	scMINER	0.99035	0.0370103	scMINER	0.994376	0.105204	scMINER	0.995983	0.0801337	scMINER		0.98729	0.991252	scMINER	0.988535	0.992633	scMINER	0.987389	0.991839	scMINER	0.99069	0.995249	scMINER	0.991651	0.996816	scMINER		Pitx1	Tex	0.391753	0.665747	0.299516	0.718901		Foxk2	PIDC	0.46131	Tfeb	GRNBoost2	0.646759	Prdm15	PIDC	0.41358	Stat5b	GRNBoost2
0.991715	0.044353	scMINER	0.992955	0.0492209	scMINER	0.99035	0.037011	scMINER	0.994376	0.105206	scMINER	0.995983	0.0801347	scMINER		0.987273	0.991252	scMINER	0.988519	0.992633	scMINER	0.987371	0.991839	scMINER	0.990676	0.995249	scMINER	0.991639	0.996816	scMINER		Pknox1	Tex	0.916911	0.928829	1.08119	1.02125		Foxo1	PIDC	0.370833	Tgif2	GRNBoost2	0.472868	Prdm4	PIDC	0.364641	Stat6	GRNBoost2
0.991715	0.0443539	scMINER	0.992955	0.0492218	scMINER	0.99035	0.0370117	scMINER	0.994376	0.105207	scMINER	0.995983	0.0801357	scMINER		0.987255	0.991252	scMINER	0.988502	0.992633	scMINER	0.987353	0.991839	scMINER	0.990676	0.995127	scMINER	0.991627	0.996816	scMINER		Plag1	Tex	0.595292	1.3583	0.257584	1.55434		Foxo4	PIDC	0.0911458	Thap1	GRNBoost2	0.604938	Rara	PIDC	0.474359	Tbx21	GRNBoost2
0.991715	0.0443547	scMINER	0.992955	0.0492226	scMINER	0.99035	0.0370124	scMINER	0.994248	0.105195	scMINER	0.995983	0.0801367	scMINER		0.987237	0.991252	scMINER	0.988486	0.992633	scMINER	0.987336	0.991839	scMINER	0.990663	0.995127	scMINER	0.991616	0.996816	scMINER		Plagl1	Tex	1.3548	1.00499	0.843794	1.28348		Foxp2	PIDC	0.472203	Thap11	GRNBoost2	0.487087	Rarg	PIDC	0.633333	Tbx6	GRNBoost2
0.991715	0.0443555	scMINER	0.992955	0.0492234	scMINER	0.99035	0.0370131	scMINER	0.994248	0.105196	scMINER	0.995983	0.0801377	scMINER		0.987219	0.991252	scMINER	0.98847	0.992633	scMINER	0.987318	0.991839	scMINER	0.990649	0.995127	scMINER	0.991604	0.996816	scMINER		Plagl2	Tex	1.8913	1.04815	0.991396	1.29918		Foxp3	PIDC	0.420139	Thrb	GRNBoost2	0.399123	Rbpj	PIDC	0.329193	Tcf12	GRNBoost2
0.991715	0.0443563	scMINER	0.992955	0.0492242	scMINER	0.99035	0.0370138	scMINER	0.994248	0.105198	scMINER	0.995983	0.0801387	scMINER		0.987201	0.991252	scMINER	0.988454	0.992633	scMINER	0.9873	0.991839	scMINER	0.990636	0.995127	scMINER	0.991592	0.996816	scMINER		Pou2f1	Tex	0.7452	1.30152	1.92025	1.72885		Gabpa	PIDC	0.509524	Usf1	GRNBoost2	0.44469	Rela	PIDC	0.376682	Tcf3	GRNBoost2
0.991715	0.0443572	scMINER	0.992955	0.049225	scMINER	0.99035	0.0370145	scMINER	0.994248	0.105199	scMINER	0.995983	0.0801397	scMINER		0.987183	0.991252	scMINER	0.988438	0.992633	scMINER	0.987283	0.991839	scMINER	0.990622	0.995127	scMINER	0.99158	0.996816	scMINER		Pou2f2	Tex	0.572049	0.93383	0.923373	1.14547		Gata3	PIDC	0.651877	Usf2	GRNBoost2	0.333956	Relb	PIDC	0.527094	Tcf4	GRNBoost2
0.991715	0.044358	scMINER	0.992955	0.0492259	scMINER	0.989843	0.0369963	scMINER	0.994248	0.105201	scMINER	0.995983	0.0801407	scMINER		0.987165	0.991252	scMINER	0.988421	0.992633	scMINER	0.987265	0.991839	scMINER	0.990609	0.995127	scMINER	0.991568	0.996816	scMINER		Pou3f2	Tex	1.37537	0.941902	3.1839	1.25098		Gfi1	PIDC	0.822148	Vezf1	GRNBoost2	0.492938	Rest	PIDC	0.325	Tcf7	GRNBoost2
0.991715	0.0443588	scMINER	0.992955	0.0492267	scMINER	0.989843	0.036997	scMINER	0.994248	0.105202	scMINER	0.995983	0.0801417	scMINER		0.987147	0.991252	scMINER	0.988405	0.992633	scMINER	0.987247	0.991839	scMINER	0.990595	0.995127	scMINER	0.991557	0.996816	scMINER		Pou3f3	Tex	1.89102	1.31008	1.64596	1.58135		Hes1	PIDC	0.5	Yy1	GRNBoost2	0.491468	Rfx1	PIDC	0.61418	Tcf7l1	GRNBoost2
0.991715	0.0443596	scMINER	0.992955	0.0492275	scMINER	0.989843	0.0369977	scMINER	0.994248	0.105203	scMINER	0.995983	0.0801427	scMINER		0.987129	0.991252	scMINER	0.988389	0.992633	scMINER	0.98723	0.991839	scMINER	0.990582	0.995127	scMINER	0.991545	0.996816	scMINER		Pou4f1	Tex	1.80365	1.12438	1.02391	1.47969		Hes6	PIDC	0.337662	Zbtb12	GRNBoost2	0.476124	Rfx3	PIDC	0.404356	Tead2	GRNBoost2
0.991715	0.0443604	scMINER	0.992955	0.0492283	scMINER	0.989843	0.0369984	scMINER	0.994248	0.105205	scMINER	0.995983	0.0801437	scMINER		0.987111	0.991252	scMINER	0.988373	0.992633	scMINER	0.987212	0.991839	scMINER	0.990569	0.995127	scMINER	0.991533	0.996816	scMINER		Pou5f1	Tex	1.40051	1.01479	0.129532	1.30578		Hes7	PIDC	0.479096	Zbtb14	GRNBoost2	0.439145	Rfx7	PIDC	0.275401	Tead3	GRNBoost2
0.991715	0.0443613	scMINER	0.992955	0.0492291	scMINER	0.989843	0.0369991	scMINER	0.994248	0.105206	scMINER	0.995983	0.0801447	scMINER		0.987093	0.991252	scMINER	0.988357	0.992633	scMINER	0.987194	0.991839	scMINER	0.990555	0.995127	scMINER	0.991521	0.996816	scMINER		Ppard	Tex	5.50628	1.22194	1.33743	1.20755		Hey1	PIDC	0.406582	Zbtb18	GRNBoost2	0.071875	Rora	PIDC	0.665865	Tef	GRNBoost2
0.991715	0.0443621	scMINER	0.992955	0.04923	scMINER	0.989843	0.0369998	scMINER	0.994248	0.105208	scMINER	0.995983	0.0801457	scMINER		0.987075	0.991252	scMINER	0.98834	0.992633	scMINER	0.987177	0.991839	scMINER	0.990542	0.995127	scMINER	0.99151	0.996816	scMINER		Prdm1	Tex	0.984809	0.806196	0.796826	0.971526		Hic1	PIDC	0.477778	Zbtb32	GRNBoost2	0.356762	Rorb	PIDC	0.697842	Tfap4	GRNBoost2
0.991715	0.0443629	scMINER	0.992955	0.0492308	scMINER	0.989843	0.0370005	scMINER	0.994248	0.105209	scMINER	0.995983	0.0801467	scMINER		0.987057	0.991252	scMINER	0.988324	0.992633	scMINER	0.987159	0.991839	scMINER	0.990528	0.995127	scMINER	0.991498	0.996816	scMINER		Prdm15	Tex	1.72518	1.00394	1.42513	1.36365		Hic2	PIDC	0.484277	Zbtb33	GRNBoost2	0.47486	Rorc	PIDC	0.598726	Tfdp1	GRNBoost2
0.991715	0.0443637	scMINER	0.992955	0.0492316	scMINER	0.989843	0.0370012	scMINER	0.99412	0.105197	scMINER	0.995983	0.0801477	scMINER		0.98704	0.991252	scMINER	0.988308	0.992633	scMINER	0.987141	0.991839	scMINER	0.990515	0.995127	scMINER	0.991486	0.996816	scMINER		Prdm4	Tex	2.27953	0.873405	0.88512	0.995148		Hinfp	PIDC	0.348214	Zbtb6	GRNBoost2	0.0704225	Rreb1	PIDC	0.462413	Tfe3	GRNBoost2
0.991715	0.0443646	scMINER	0.992955	0.0492324	scMINER	0.989843	0.0370019	scMINER	0.99412	0.105198	scMINER	0.995983	0.0801487	scMINER		0.987022	0.991252	scMINER	0.988292	0.992633	scMINER	0.987124	0.991839	scMINER	0.990501	0.995127	scMINER	0.991474	0.996816	scMINER		Rara	Tex	1.9467	1.37519	1.36408	1.50673		Hmbox1	PIDC	0.43949	Zbtb7a	GRNBoost2	0.560881	Runx1	PIDC	0.398671	Tfeb	GRNBoost2
0.991715	0.0443654	scMINER	0.992955	0.0492332	scMINER	0.989843	0.0370026	scMINER	0.99412	0.1052	scMINER	0.995983	0.0801497	scMINER		0.987004	0.991252	scMINER	0.988276	0.992633	scMINER	0.987106	0.991839	scMINER	0.990488	0.995127	scMINER	0.991462	0.996816	scMINER		Rarg	Tex	1.74226	1.0452	1.29558	1.14728		Hsf4	PIDC	0.658333	Zbtb7b	GRNBoost2	0.472917	Runx2	PIDC	0.917127	Tgif1	GRNBoost2
0.991715	0.0443662	scMINER	0.992955	0.049234	scMINER	0.989843	0.0370033	scMINER	0.99412	0.105201	scMINER	0.995983	0.0801507	scMINER		0.986986	0.991252	scMINER	0.988259	0.992633	scMINER	0.987088	0.991839	scMINER	0.990474	0.995127	scMINER	0.991451	0.996816	scMINER		Rbpj	Tex	0.448001	1.13283	1.60052	1.30842		Ikzf1	PIDC	0.517548	Zeb1	GRNBoost2	0.560694	Runx3	PIDC	0.549445	Tgif2	GRNBoost2
0.991715	0.044367	scMINER	0.992955	0.0492349	scMINER	0.989843	0.037004	scMINER	0.99412	0.105203	scMINER	0.995983	0.0801517	scMINER		0.986968	0.991252	scMINER	0.988243	0.992633	scMINER	0.987071	0.991839	scMINER	0.990461	0.995127	scMINER	0.991439	0.996816	scMINER		Rel	Tex	1.80693	0.98596	0.600896	1.2465		Irf1	PIDC	0.587565	Zic3	GRNBoost2	0.375969	Rxra	PIDC	0.481967	Thap1	GRNBoost2
0.991715	0.0443678	scMINER	0.992955	0.0492357	scMINER	0.989843	0.0370047	scMINER	0.99412	0.105204	scMINER	0.995983	0.0801527	scMINER		0.98695	0.991252	scMINER	0.988227	0.992633	scMINER	0.987053	0.991839	scMINER	0.990447	0.995127	scMINER	0.991427	0.996816	scMINER		Rela	Tex	4.8021	0.968475	1.22618	1.14022		Irf2	PIDC	0.627602	Zkscan1	GRNBoost2	0.309665	Smad4	PIDC	0.746711	Thap11	GRNBoost2
0.991715	0.0443687	scMINER	0.992955	0.0492365	scMINER	0.989843	0.0370054	scMINER	0.99412	0.105205	scMINER	0.995983	0.0801537	scMINER		0.986932	0.991252	scMINER	0.988211	0.992633	scMINER	0.987035	0.991839	scMINER	0.990434	0.995127	scMINER	0.991415	0.996816	scMINER		Relb	Tex	0.363512	1.03254	0.762706	1.38759		Irf3	PIDC	0.298851	Zkscan5	GRNBoost2	0.459202	Snai1	PIDC	0.449821	Thrb	GRNBoost2
0.991715	0.0443695	scMINER	0.992955	0.0492373	scMINER	0.989843	0.0370061	scMINER	0.99412	0.105207	scMINER	0.995983	0.0801547	scMINER		0.986914	0.991252	scMINER	0.988195	0.992633	scMINER	0.987018	0.991839	scMINER	0.990421	0.995127	scMINER	0.991404	0.996816	scMINER		Rest	Tex	0.821991	0.880105	0.710396	1.0137		Irf4	PIDC	0.658805	Zscan29	GRNBoost2	0.694611	Snai3	PIDC	0.451651	Usf2	GRNBoost2
0.991715	0.0443703	scMINER	0.992955	0.0492381	scMINER	0.989843	0.0370068	scMINER	0.99412	0.105208	scMINER	0.995983	0.0801557	scMINER		0.986896	0.991252	scMINER	0.988179	0.992633	scMINER	0.987	0.991839	scMINER	0.990407	0.995127	scMINER	0.991392	0.996816	scMINER		Rfx1	Tex	1.29292	0.988777	0.699649	1.15162		Irf5	PIDC	0.457006	Ar	PIDC	0.391304	Sox11	PIDC	0.582143	Vdr	GRNBoost2
0.991715	0.0443711	scMINER	0.992955	0.049239	scMINER	0.989843	0.0370075	scMINER	0.99412	0.10521	scMINER	0.995983	0.0801567	scMINER		0.986878	0.991252	scMINER	0.988162	0.992633	scMINER	0.986982	0.991839	scMINER	0.990407	0.995005	scMINER	0.99138	0.996816	scMINER		Rfx3	Tex	1.57238	1.0502	2.93765	1.25277		Irf7	PIDC	0.426257	Arid3a	PIDC	0.501852	Sox4	PIDC	0.882353	Vezf1	GRNBoost2
0.991715	0.044372	scMINER	0.992955	0.0492398	scMINER	0.989843	0.0370082	scMINER	0.99412	0.105211	scMINER	0.995983	0.0801577	scMINER		0.98686	0.991252	scMINER	0.988146	0.992633	scMINER	0.986965	0.991839	scMINER	0.990394	0.995005	scMINER	0.99138	0.996671	scMINER		Rfx7	Tex	0.338138	0.820093	0.607602	0.874771		Irf9	PIDC	0.496396	Arid3b	PIDC	0.620321	Sp1	PIDC	0.452306	Xbp1	GRNBoost2
0.991715	0.0443728	scMINER	0.99262	0.049224	scMINER	0.989843	0.0370089	scMINER	0.99412	0.105213	scMINER	0.995829	0.0801462	scMINER		0.986842	0.991252	scMINER	0.98813	0.992633	scMINER	0.986947	0.991839	scMINER	0.99038	0.995005	scMINER	0.991368	0.996671	scMINER		Rora	Tex	1.16402	1.18393	1.65227	1.39197		Jdp2	PIDC	0.575216	Arnt	PIDC	0.348101	Sp2	PIDC	0.507586	Yy1	GRNBoost2
0.991715	0.0443736	scMINER	0.99262	0.0492248	scMINER	0.989843	0.0370096	scMINER	0.99412	0.105214	scMINER	0.995829	0.0801472	scMINER		0.986824	0.991252	scMINER	0.988114	0.992633	scMINER	0.986929	0.991839	scMINER	0.990367	0.995005	scMINER	0.991356	0.996671	scMINER		Rorb	Tex	0.976542	1.39955	1.45892	1.70914		Jun	PIDC	0.567601	Arntl	PIDC	0.35625	Sp3	PIDC	0.314574	Zbtb12	GRNBoost2
0.991715	0.0443744	scMINER	0.99262	0.0492256	scMINER	0.989843	0.0370103	scMINER	0.99412	0.105215	scMINER	0.995829	0.0801482	scMINER		0.986806	0.991252	scMINER	0.988098	0.992633	scMINER	0.986912	0.991839	scMINER	0.990353	0.995005	scMINER	0.991345	0.996671	scMINER		Rorc	Tex	0.30845	1.3007	1.77915	1.42447		Junb	PIDC	0.484375	Atf1	PIDC	0.448652	Sp4	PIDC	0.337762	Zbtb14	GRNBoost2
0.991715	0.0443752	scMINER	0.99262	0.0492264	scMINER	0.989843	0.037011	scMINER	0.99412	0.105217	scMINER	0.995829	0.0801492	scMINER		0.986789	0.991252	scMINER	0.988081	0.992633	scMINER	0.986894	0.991839	scMINER	0.99034	0.995005	scMINER	0.991333	0.996671	scMINER		Rreb1	Tex	1.54392	1.10506	1.12114	1.27416		Jund	PIDC	0.574349	Atf2	PIDC	0.334862	Sp9	PIDC	0.454094	Zbtb18	GRNBoost2
0.991715	0.0443761	scMINER	0.99262	0.0492272	scMINER	0.989843	0.0370117	scMINER	0.99412	0.105218	scMINER	0.995829	0.0801502	scMINER		0.986771	0.991252	scMINER	0.988065	0.992633	scMINER	0.986876	0.991839	scMINER	0.990326	0.995005	scMINER	0.991321	0.996671	scMINER		Runx1	Tex	1.02485	0.772169	0.820233	0.978382		Klf10	PIDC	0.45532	Atf3	PIDC	0.443416	Spic	PIDC	0.366071	Zbtb26	GRNBoost2
0.991715	0.0443769	scMINER	0.99262	0.0492281	scMINER	0.989843	0.0370124	scMINER	0.99412	0.10522	scMINER	0.995829	0.0801512	scMINER		0.986753	0.991252	scMINER	0.988065	0.992313	scMINER	0.986859	0.991839	scMINER	0.990313	0.995005	scMINER	0.991309	0.996671	scMINER		Runx2	Tex	0.862972	0.91001	1.23125	1.17549		Klf11	PIDC	0.293053	Atf4	PIDC	0.469881	Srebf1	PIDC	0.428402	Zbtb32	GRNBoost2
0.991715	0.0443777	scMINER	0.99262	0.0492289	scMINER	0.989843	0.0370131	scMINER	0.99412	0.105221	scMINER	0.995829	0.0801522	scMINER		0.986735	0.991252	scMINER	0.988049	0.992313	scMINER	0.986841	0.991839	scMINER	0.990299	0.995005	scMINER	0.991298	0.996671	scMINER		Runx3	Tex	1.48985	1.00695	1.12002	1.25748		Klf12	PIDC	0.540835	Bach1	PIDC	0.371895	Srebf2	PIDC	0.457128	Zbtb33	GRNBoost2
0.991301	0.04436	scMINER	0.99262	0.0492297	scMINER	0.989843	0.0370138	scMINER	0.99412	0.105223	scMINER	0.995829	0.0801532	scMINER		0.986717	0.991252	scMINER	0.988033	0.992313	scMINER	0.986841	0.991359	scMINER	0.990286	0.995005	scMINER	0.991286	0.996671	scMINER		Rxra	Tex	0.867505	1.26391	1.63533	1.46045		Klf13	PIDC	0.53799	Bach2	PIDC	0.37037	Stat1	PIDC	0.477774	Zbtb6	GRNBoost2
0.991301	0.0443608	scMINER	0.99262	0.0492305	scMINER	0.989843	0.0370145	scMINER	0.99412	0.105224	scMINER	0.995829	0.0801542	scMINER		0.986699	0.991252	scMINER	0.988017	0.992313	scMINER	0.986823	0.991359	scMINER	0.990273	0.995005	scMINER	0.991274	0.996671	scMINER		Smad3	Tex	1.70457	1.29451	0.507734	1.41042		Klf16	PIDC	0.466516	Batf	PIDC	0.523007	Stat2	PIDC	0.359012	Zbtb7a	GRNBoost2
0.991301	0.0443616	scMINER	0.99262	0.0492313	scMINER	0.989843	0.0370152	scMINER	0.99412	0.105225	scMINER	0.995829	0.0801552	scMINER		0.986681	0.991252	scMINER	0.988	0.992313	scMINER	0.986806	0.991359	scMINER	0.990259	0.995005	scMINER	0.991262	0.996671	scMINER		Smad4	Tex	2.30961	0.983907	2.67624	1.21728		Klf2	PIDC	0.307798	Batf3	PIDC	0.355438	Stat3	PIDC	0.465244	Zbtb7b	GRNBoost2
0.991301	0.0443625	scMINER	0.99262	0.0492322	scMINER	0.989843	0.0370159	scMINER	0.99412	0.105227	scMINER	0.995674	0.0801437	scMINER		0.986681	0.990855	scMINER	0.988	0.991992	scMINER	0.986788	0.991359	scMINER	0.990246	0.995005	scMINER	0.99125	0.996671	scMINER		Snai1	Tex	1.82038	0.919884	0.935808	1.12043		Klf3	PIDC	0.522676	Bcl6	PIDC	0.45098	Stat4	PIDC	0.388601	Zeb1	GRNBoost2
0.991301	0.0443633	scMINER	0.99262	0.049233	scMINER	0.989843	0.0370166	scMINER	0.99412	0.105228	scMINER	0.995674	0.0801447	scMINER		0.986663	0.990855	scMINER	0.987984	0.991992	scMINER	0.98677	0.991359	scMINER	0.990232	0.995005	scMINER	0.991239	0.996671	scMINER		Snai3	Tex	0.783198	0.903447	0.92222	1.04972		Klf4	PIDC	0.400943	Bhlha15	PIDC	0.319364	Stat5b	PIDC	0.506494	Zfx	GRNBoost2
0.991301	0.0443641	scMINER	0.99262	0.0492338	scMINER	0.989843	0.0370173	scMINER	0.99412	0.10523	scMINER	0.99552	0.0801333	scMINER		0.986645	0.990855	scMINER	0.987968	0.991992	scMINER	0.986753	0.991359	scMINER	0.990219	0.995005	scMINER	0.991227	0.996671	scMINER		Sox11	Tex	1.49375	1.06429	1.22204	1.18957		Klf6	PIDC	0.457516	Bhlhe40	PIDC	0.514319	Tbx21	PIDC	0.298999	Zkscan1	GRNBoost2
0.991301	0.0443649	scMINER	0.99262	0.0492346	scMINER	0.989843	0.037018	scMINER	0.99412	0.105231	scMINER	0.99552	0.0801343	scMINER		0.986627	0.990855	scMINER	0.987952	0.991992	scMINER	0.986735	0.991359	scMINER	0.990205	0.995005	scMINER	0.991215	0.996671	scMINER		Sox12	Tex	0.813604	1.76737	1.43121	1.66183		Klf9	PIDC	0.416107	Cebpb	PIDC	0.675159	Tbx3	PIDC	0.385868	Zkscan5	GRNBoost2
0.991301	0.0443658	scMINER	0.99262	0.0492354	scMINER	0.989843	0.0370187	scMINER	0.99412	0.105233	scMINER	0.99552	0.0801353	scMINER		0.986609	0.990855	scMINER	0.987936	0.991992	scMINER	0.986717	0.991359	scMINER	0.990192	0.995005	scMINER	0.991203	0.996671	scMINER		Sox4	Tex	0.94785	1.16636	1.00105	1.3399		Lef1	PIDC	0.100446	Cebpg	PIDC	0.337349	Tbx6	PIDC	0.436986	Zscan29	GRNBoost2
0.991301	0.0443666	scMINER	0.99262	0.0492362	scMINER	0.989843	0.0370194	scMINER	0.99412	0.105234	scMINER	0.99552	0.0801363	scMINER		0.986591	0.990855	scMINER	0.987919	0.991992	scMINER	0.9867	0.991359	scMINER	0.990178	0.995005	scMINER	0.991192	0.996671	scMINER		Sox8	Tex	1.12447	1.56121	1.7888	1.91068		Lin54	PIDC	0.517663	Creb1	PIDC	0.430303	Tcf12	PIDC	0.535926	Arid3a	PIDC
0.991301	0.0443674	scMINER	0.99262	0.0492371	scMINER	0.989843	0.0370202	scMINER	0.99412	0.105235	scMINER	0.99552	0.0801373	scMINER		0.986573	0.990855	scMINER	0.987903	0.991992	scMINER	0.986682	0.991359	scMINER	0.990165	0.995005	scMINER	0.99118	0.996671	scMINER		Sp1	Tex	2.37378	1.2203	1.13313	1.27826		Mafb	PIDC	0.501182	Creb3	PIDC	0.355903	Tcf3	PIDC	0.329245	Arid3b	PIDC
0.991301	0.0443682	scMINER	0.99262	0.0492379	scMINER	0.989843	0.0370209	scMINER	0.99412	0.105237	scMINER	0.99552	0.0801383	scMINER		0.986556	0.990855	scMINER	0.987887	0.991992	scMINER	0.986664	0.991359	scMINER	0.990151	0.995005	scMINER	0.991168	0.996671	scMINER		Sp2	Tex	1.23349	1.12147	0.865359	1.21119		Maff	PIDC	0.39011	Creb3l1	PIDC	0.395022	Tcf4	PIDC	0.396629	Arid5a	PIDC
0.991301	0.044369	scMINER	0.99262	0.0492387	scMINER	0.989843	0.0370216	scMINER	0.993992	0.105225	scMINER	0.99552	0.0801393	scMINER		0.986538	0.990855	scMINER	0.987871	0.991992	scMINER	0.986647	0.991359	scMINER	0.990138	0.995005	scMINER	0.991156	0.996671	scMINER		Sp3	Tex	1.34513	1.0678	0.934103	1.06398		Mafk	PIDC	0.275	Creb3l2	PIDC	0.40812	Tcf7	PIDC	0.537338	Arnt	PIDC
0.991301	0.0443699	scMINER	0.99262	0.0492395	scMINER	0.989843	0.0370223	scMINER	0.993992	0.105226	scMINER	0.99552	0.0801403	scMINER		0.98652	0.990855	scMINER	0.987855	0.991992	scMINER	0.986629	0.991359	scMINER	0.990125	0.995005	scMINER	0.991145	0.996671	scMINER		Sp4	Tex	0.697458	1.22329	1.34337	1.27053		Max	PIDC	0.298013	Crem	PIDC	0.624161	Tcf7l1	PIDC	0.44086	Arnt2	PIDC
0.991301	0.0443707	scMINER	0.99262	0.0492403	scMINER	0.989843	0.037023	scMINER	0.993992	0.105228	scMINER	0.99552	0.0801413	scMINER		0.986502	0.990855	scMINER	0.987838	0.991992	scMINER	0.986611	0.991359	scMINER	0.990111	0.995005	scMINER	0.991133	0.996671	scMINER		Sp9	Tex	1.31122	1.28365	1.26247	1.29992		Maz	PIDC	0.481949	Ctcf	PIDC	0.547596	Tcf7l2	PIDC	0.536926	Arntl	PIDC
0.991301	0.0443715	scMINER	0.99262	0.0492412	scMINER	0.989843	0.0370237	scMINER	0.993992	0.105229	scMINER	0.99552	0.0801423	scMINER		0.986484	0.990855	scMINER	0.987822	0.991992	scMINER	0.986594	0.991359	scMINER	0.990098	0.995005	scMINER	0.991121	0.996671	scMINER		Spic	Tex	0.803773	1.15867	0.971962	1.17261		Mef2a	PIDC	0.666667	Ctcfl	PIDC	0.567732	Tfap2a	PIDC	0.422932	Ascl2	PIDC
0.991301	0.0443723	scMINER	0.99262	0.049242	scMINER	0.989843	0.0370244	scMINER	0.993992	0.10523	scMINER	0.99552	0.0801433	scMINER		0.986466	0.990855	scMINER	0.987806	0.991992	scMINER	0.986576	0.991359	scMINER	0.990084	0.995005	scMINER	0.991109	0.996671	scMINER		Srebf1	Tex	0.939625	0.96334	1.01517	1.1373		Meis1	PIDC	0.402081	Dbp	PIDC	0.481366	Tfap4	PIDC	0.286424	Atf1	PIDC
0.991301	0.0443732	scMINER	0.99262	0.0492428	scMINER	0.989843	0.0370251	scMINER	0.993992	0.105232	scMINER	0.99552	0.0801443	scMINER		0.986448	0.990855	scMINER	0.98779	0.991992	scMINER	0.986558	0.991359	scMINER	0.990071	0.995005	scMINER	0.991097	0.996671	scMINER		Srebf2	Tex	1.36821	1.15779	1.47314	1.39059		Meis2	PIDC	0.38805	E2f4	PIDC	0.189286	Tfdp1	PIDC	0.266204	Atf2	PIDC
0.991301	0.044374	scMINER	0.99262	0.0492436	scMINER	0.989843	0.0370258	scMINER	0.993992	0.105233	scMINER	0.99552	0.0801453	scMINER		0.986448	0.990457	scMINER	0.987774	0.991992	scMINER	0.986541	0.991359	scMINER	0.990057	0.995005	scMINER	0.991086	0.996671	scMINER		Stat1	Tex	1.99868	1.05919	1.02512	1.32489		Meis3	PIDC	0.656627	E2f6	PIDC	0.343529	Tfe3	PIDC	0.56677	Atf3	PIDC
0.991301	0.0443748	scMINER	0.992284	0.0492278	scMINER	0.989843	0.0370265	scMINER	0.993992	0.105235	scMINER	0.99552	0.0801463	scMINER		0.98643	0.990457	scMINER	0.987757	0.991992	scMINER	0.986523	0.991359	scMINER	0.990044	0.995005	scMINER	0.991074	0.996671	scMINER		Stat2	Tex	4.11117	1.08607	1.25025	1.28504		Mga	PIDC	0.401316	E2f7	PIDC	0.472561	Tfeb	PIDC	0.501471	Atf4	PIDC
0.991301	0.0443756	scMINER	0.992284	0.0492286	scMINER	0.989843	0.0370272	scMINER	0.993992	0.105236	scMINER	0.99552	0.0801473	scMINER		0.986412	0.990457	scMINER	0.987741	0.991992	scMINER	0.986505	0.991359	scMINER	0.99003	0.995005	scMINER	0.991062	0.996671	scMINER		Stat3	Tex	0.849448	1.08324	1.02971	1.26924		Mitf	PIDC	0.583333	E2f8	PIDC	0.608225	Thap1	PIDC	0.298529	Atf6	PIDC
0.991301	0.0443764	scMINER	0.992284	0.0492294	scMINER	0.989335	0.0370089	scMINER	0.993992	0.105238	scMINER	0.99552	0.0801483	scMINER		0.986394	0.990457	scMINER	0.987725	0.991992	scMINER	0.986488	0.991359	scMINER	0.990017	0.995005	scMINER	0.99105	0.996671	scMINER		Stat4	Tex	2.87336	0.958324	1.13029	1.18633		Mlxipl	PIDC	0.496732	Ebf1	PIDC	0.532009	Thap11	PIDC	0.554404	Atf7	PIDC
0.991301	0.0443773	scMINER	0.992284	0.0492303	scMINER	0.989335	0.0370096	scMINER	0.993992	0.105239	scMINER	0.99552	0.0801493	scMINER		0.986376	0.990457	scMINER	0.987709	0.991992	scMINER	0.98647	0.991359	scMINER	0.990003	0.995005	scMINER	0.991039	0.996671	scMINER		Stat5b	Tex	1.85835	1.18109	1.31965	1.25935		Mnt	PIDC	0.370861	Egr1	PIDC	0.504054	Thrb	PIDC	0.540208	Bach1	PIDC
0.991301	0.0443781	scMINER	0.992284	0.0492311	scMINER	0.989335	0.0370103	scMINER	0.993992	0.10524	scMINER	0.99552	0.0801503	scMINER		0.986358	0.990457	scMINER	0.987693	0.991992	scMINER	0.986452	0.991359	scMINER	0.98999	0.995005	scMINER	0.991027	0.996671	scMINER		Stat6	Tex	0.915793	0.741215	0.595223	0.90551		Msc	PIDC	0.336478	Egr2	PIDC	0.337423	Twist2	PIDC	0.234375	Bach2	PIDC
0.991301	0.0443789	scMINER	0.992284	0.0492319	scMINER	0.989335	0.037011	scMINER	0.993992	0.105242	scMINER	0.99552	0.0801512	scMINER		0.98634	0.990457	scMINER	0.987677	0.991992	scMINER	0.986435	0.991359	scMINER	0.989977	0.995005	scMINER	0.991015	0.996671	scMINER		Tbp	Tex	2.84998	0.542614	0.421312	0.748663		Msx2	PIDC	0.65	Egr4	PIDC	0.444444	Usf1	PIDC	0.602773	Barx2	PIDC
0.991301	0.0443797	scMINER	0.992284	0.0492327	scMINER	0.989335	0.0370117	scMINER	0.993992	0.105243	scMINER	0.99552	0.0801522	scMINER		0.986322	0.990457	scMINER	0.98766	0.991992	scMINER	0.986417	0.991359	scMINER	0.989963	0.995005	scMINER	0.991003	0.996671	scMINER		Tbx21	Tex	2.72839	0.936	1.00638	1.22626		Mxi1	PIDC	0.367647	Elf1	PIDC	0.495845	Usf2	PIDC	0.502809	Batf	PIDC
0.991301	0.0443806	scMINER	0.992284	0.0492335	scMINER	0.989335	0.0370124	scMINER	0.993992	0.105245	scMINER	0.99552	0.0801532	scMINER		0.986305	0.990457	scMINER	0.987644	0.991992	scMINER	0.986399	0.991359	scMINER	0.98995	0.995005	scMINER	0.990991	0.996671	scMINER		Tbx3	Tex	1.23356	1.26383	0.79456	1.49089		Myb	PIDC	0.433036	Elf2	PIDC	0.313333	Vezf1	PIDC	0.637306	Bcl6	PIDC
0.991301	0.0443814	scMINER	0.992284	0.0492344	scMINER	0.989335	0.0370131	scMINER	0.993992	0.105246	scMINER	0.99552	0.0801542	scMINER		0.986287	0.990457	scMINER	0.987628	0.991992	scMINER	0.986382	0.991359	scMINER	0.989936	0.995005	scMINER	0.99098	0.996671	scMINER		Tbx6	Tex	1.22453	1.39258	0.487626	1.57915		Mzf1	PIDC	0.476667	Elf4	PIDC	0.372926	Xbp1	PIDC	0.172712	Bhlhe40	PIDC
0.991301	0.0443822	scMINER	0.991949	0.0492185	scMINER	0.989335	0.0370138	scMINER	0.993992	0.105247	scMINER	0.99552	0.0801552	scMINER		0.986269	0.990457	scMINER	0.987612	0.991992	scMINER	0.986364	0.991359	scMINER	0.989923	0.995005	scMINER	0.990968	0.996671	scMINER		Tcf12	Tex	0.835635	1.04724	0.854532	1.17295		Nfat5	PIDC	0.0701754	Elk1	PIDC	0.639474	Zbtb14	PIDC	0.528704	Cebpa	PIDC
0.991301	0.044383	scMINER	0.991949	0.0492193	scMINER	0.989335	0.0370145	scMINER	0.993992	0.105249	scMINER	0.99552	0.0801562	scMINER		0.986251	0.990457	scMINER	0.987596	0.991992	scMINER	0.986346	0.991359	scMINER	0.989923	0.994883	scMINER	0.990956	0.996671	scMINER		Tcf3	Tex	1.19661	1.03115	1.69847	1.07558		Nfatc1	PIDC	0.21875	Elk3	PIDC	0.300784	Zbtb26	PIDC	0.547748	Cebpb	PIDC
0.991301	0.0443839	scMINER	0.991949	0.0492202	scMINER	0.989335	0.0370152	scMINER	0.993992	0.10525	scMINER	0.99552	0.0801572	scMINER		0.986233	0.990457	scMINER	0.987579	0.991992	scMINER	0.986329	0.991359	scMINER	0.989909	0.994883	scMINER	0.990944	0.996671	scMINER		Tcf4	Tex	0.326223	1.15217	1.47774	1.21515		Nfatc3	PIDC	0.324012	Elk4	PIDC	0.356684	Zbtb6	PIDC	0.396226	Cebpg	PIDC
0.991301	0.0443847	scMINER	0.991949	0.049221	scMINER	0.989335	0.0370159	scMINER	0.993992	0.105252	scMINER	0.99552	0.0801582	scMINER		0.986215	0.990457	scMINER	0.987563	0.991992	scMINER	0.986329	0.990879	scMINER	0.989896	0.994883	scMINER	0.990933	0.996671	scMINER		Tcf7	Tex	1.01312	1.07126	1.21143	1.4077		Nfatc4	PIDC	0.384988	Eomes	PIDC	0.44005	Zbtb7a	PIDC	0.476833	Cenpb	PIDC
0.991301	0.0443855	scMINER	0.991949	0.0492218	scMINER	0.989335	0.0370166	scMINER	0.993992	0.105253	scMINER	0.99552	0.0801592	scMINER		0.986197	0.990457	scMINER	0.987547	0.991992	scMINER	0.986311	0.990879	scMINER	0.989882	0.994883	scMINER	0.990921	0.996671	scMINER		Tcf7l1	Tex	1.88047	1.03966	0.339285	1.22663		Nfe2	PIDC	0.407895	Erf	PIDC	0.426025	Zfx	PIDC	0.658174	Clock	PIDC
0.991301	0.0443863	scMINER	0.991949	0.0492226	scMINER	0.989335	0.0370173	scMINER	0.993992	0.105255	scMINER	0.99552	0.0801602	scMINER		0.986179	0.990457	scMINER	0.987531	0.991992	scMINER	0.986293	0.990879	scMINER	0.989869	0.994883	scMINER	0.990909	0.996671	scMINER		Tcf7l2	Tex	0.921381	0.993277	0.470074	1.32922		Nfe2l1	PIDC	0.115646	Esr1	PIDC	0.639194	Zkscan5	PIDC	0.387791	Creb1	PIDC
0.991301	0.0443871	scMINER	0.991949	0.0492234	scMINER	0.989335	0.037018	scMINER	0.993992	0.105256	scMINER	0.99552	0.0801612	scMINER		0.986161	0.990457	scMINER	0.987515	0.991992	scMINER	0.986276	0.990879	scMINER	0.989856	0.994883	scMINER	0.990897	0.996671	scMINER		Tef	Tex	7.60645	0.5067	0.447219	0.524364		Nfe2l2	PIDC	0.580537	Esrra	PIDC	0.5	Ar	Rand	0.382184	Creb3	PIDC
0.991301	0.044388	scMINER	0.991949	0.0492243	scMINER	0.989335	0.0370187	scMINER	0.993992	0.105257	scMINER	0.99552	0.0801622	scMINER		0.986143	0.990457	scMINER	0.987498	0.991992	scMINER	0.986258	0.990879	scMINER	0.989842	0.994883	scMINER	0.990885	0.996671	scMINER		Tfap2a	Tex	1.12155	1.39682	2.95969	1.32197		Nfia	PIDC	0.568421	Ets1	PIDC	0.43444	Arid3a	Rand	0.358333	Creb3l1	PIDC
0.991301	0.0443888	scMINER	0.991949	0.0492251	scMINER	0.989335	0.0370194	scMINER	0.993992	0.105259	scMINER	0.99552	0.0801632	scMINER		0.986125	0.990457	scMINER	0.987482	0.991992	scMINER	0.98624	0.990879	scMINER	0.989829	0.994883	scMINER	0.990874	0.996671	scMINER		Tfap4	Tex	2.59831	0.959911	0.381269	1.16473		Nfic	PIDC	0.917526	Ets2	PIDC	0.358627	Arid3b	Rand	0.794171	Creb3l2	PIDC
0.991301	0.0443896	scMINER	0.991949	0.0492259	scMINER	0.989335	0.0370201	scMINER	0.993992	0.10526	scMINER	0.99552	0.0801642	scMINER		0.986107	0.990457	scMINER	0.987466	0.991992	scMINER	0.986223	0.990879	scMINER	0.989815	0.994883	scMINER	0.990862	0.996671	scMINER		Tfdp1	Tex	0.80099	0.986575	0.294389	1.18413		Nfil3	PIDC	0.705521	Etv3	PIDC	0.422515	Arnt	Rand	0.610429	Crem	PIDC
0.991301	0.0443904	scMINER	0.991949	0.0492267	scMINER	0.989335	0.0370208	scMINER	0.993992	0.105262	scMINER	0.99552	0.0801652	scMINER		0.986089	0.990457	scMINER	0.98745	0.991992	scMINER	0.986205	0.990879	scMINER	0.989802	0.994883	scMINER	0.99085	0.996671	scMINER		Tfe3	Tex	0.95369	1.0768	0.850725	1.25204		Nfix	PIDC	0.324051	Etv5	PIDC	0.484146	Arntl	Rand	0.423214	Ctcf	PIDC
0.991301	0.0443913	scMINER	0.991949	0.0492275	scMINER	0.989335	0.0370216	scMINER	0.993992	0.105263	scMINER	0.99552	0.0801662	scMINER		0.986072	0.990457	scMINER	0.987434	0.991992	scMINER	0.986187	0.990879	scMINER	0.989788	0.994883	scMINER	0.990838	0.996671	scMINER		Tfeb	Tex	0.872681	0.951195	0.479364	1.25858		Nfya	PIDC	0.367222	Etv6	PIDC	0.633987	Atf1	Rand	0.114398	Cux1	PIDC
0.991301	0.0443921	scMINER	0.991949	0.0492284	scMINER	0.989335	0.0370223	scMINER	0.993992	0.105265	scMINER	0.99552	0.0801672	scMINER		0.986054	0.990457	scMINER	0.987417	0.991992	scMINER	0.98617	0.990879	scMINER	0.989775	0.994883	scMINER	0.990827	0.996671	scMINER		Tgif2	Tex	5.18477	1.06593	0.592644	1.45103		Nfyb	PIDC	0.483591	Fli1	PIDC	0.386298	Atf2	Rand	0.170103	E2f1	PIDC
0.991301	0.0443929	scMINER	0.991949	0.0492292	scMINER	0.989335	0.037023	scMINER	0.993992	0.105266	scMINER	0.99552	0.0801682	scMINER		0.986036	0.990457	scMINER	0.987401	0.991992	scMINER	0.986152	0.990879	scMINER	0.989761	0.994883	scMINER	0.990815	0.996671	scMINER		Thap1	Tex	1.41557	1.48784	1.1983	1.58738		Nfyc	PIDC	0.39878	Fos	PIDC	0.454726	Atf3	Rand	0.368966	E2f2	PIDC
0.991301	0.0443937	scMINER	0.991949	0.04923	scMINER	0.989335	0.0370237	scMINER	0.993992	0.105267	scMINER	0.99552	0.0801692	scMINER		0.986018	0.990457	scMINER	0.987401	0.991672	scMINER	0.986134	0.990879	scMINER	0.989748	0.994883	scMINER	0.990803	0.996671	scMINER		Thap11	Tex	0.581945	1.03897	1.10881	1.06398		Nr1d1	PIDC	0.291139	Fosl1	PIDC	0.445528	Atf4	Rand	0.197205	E2f4	PIDC
0.991301	0.0443946	scMINER	0.991949	0.0492308	scMINER	0.989335	0.0370244	scMINER	0.993992	0.105269	scMINER	0.99552	0.0801702	scMINER		0.986	0.990457	scMINER	0.987385	0.991672	scMINER	0.986117	0.990879	scMINER	0.989734	0.994883	scMINER	0.990791	0.996671	scMINER		Thrb	Tex	0.964021	1.56543	1.90058	1.72407		Nr1d2	PIDC	0.375	Fosl2	PIDC	0.435688	Atf7	Rand	0.515254	E2f6	PIDC
0.991301	0.0443954	scMINER	0.991949	0.0492316	scMINER	0.989335	0.0370251	scMINER	0.993992	0.10527	scMINER	0.99552	0.0801712	scMINER		0.985982	0.990457	scMINER	0.987369	0.991672	scMINER	0.986099	0.990879	scMINER	0.989721	0.994883	scMINER	0.990791	0.996526	scMINER		Twist2	Tex	2.63768	1.12445	0.266541	1.33016		Nr2c1	PIDC	0.187729	Foxd2	PIDC	0.454688	Bach1	Rand	0.601421	E2f7	PIDC
0.991301	0.0443962	scMINER	0.991949	0.0492325	scMINER	0.989335	0.0370258	scMINER	0.993992	0.105272	scMINER	0.99552	0.0801722	scMINER		0.985964	0.990457	scMINER	0.987353	0.991672	scMINER	0.986081	0.990879	scMINER	0.989708	0.994883	scMINER	0.990779	0.996526	scMINER		Usf1	Tex	0.727538	1.06257	2.20868	1.49642		Nr2c2	PIDC	0.36755	Foxj2	PIDC	0.297753	Bach2	Rand	0.376016	E2f8	PIDC
0.991301	0.044397	scMINER	0.991949	0.0492333	scMINER	0.989335	0.0370265	scMINER	0.993992	0.105273	scMINER	0.99552	0.0801732	scMINER		0.985946	0.990457	scMINER	0.987336	0.991672	scMINER	0.986064	0.990879	scMINER	0.989694	0.994883	scMINER	0.990768	0.996526	scMINER		Usf2	Tex	1.48079	0.938034	0.894223	1.18437		Nr2f6	PIDC	0.382114	Foxj3	PIDC	0.498217	Batf	Rand	0.611797	Ebf1	PIDC
0.991301	0.0443979	scMINER	0.991949	0.0492341	scMINER	0.989335	0.0370272	scMINER	0.993992	0.105275	scMINER	0.99552	0.0801742	scMINER		0.985928	0.990457	scMINER	0.98732	0.991672	scMINER	0.986046	0.990879	scMINER	0.989681	0.994883	scMINER	0.990756	0.996526	scMINER		Vezf1	Tex	3.76616	1.11885	0.988852	1.32058		Nr4a1	PIDC	0.409483	Foxk1	PIDC	0.527027	Batf3	Rand	0.458221	Egr1	PIDC
0.991301	0.0443987	scMINER	0.991949	0.0492349	scMINER	0.989335	0.0370279	scMINER	0.993992	0.105276	scMINER	0.99552	0.0801752	scMINER		0.985928	0.99006	scMINER	0.987304	0.991672	scMINER	0.986028	0.990879	scMINER	0.989667	0.994883	scMINER	0.990744	0.996526	scMINER		Xbp1	Tex	1.33185	0.829269	0.718037	0.832063		Nr4a2	PIDC	0.418182	Foxk2	PIDC	0.365385	Bhlhe40	Rand	0.376176	Egr2	PIDC
0.991301	0.0443995	scMINER	0.991949	0.0492357	scMINER	0.989335	0.0370286	scMINER	0.993992	0.105277	scMINER	0.99552	0.0801762	scMINER		0.98591	0.99006	scMINER	0.987288	0.991672	scMINER	0.986011	0.990879	scMINER	0.989654	0.994883	scMINER	0.990732	0.996526	scMINER		Yy1	Tex	1.03727	1.00943	0.991336	1.1002		Nr6a1	PIDC	0.712963	Foxo1	PIDC	0.408124	Bhlhe41	Rand	0.0511364	Egr3	PIDC
0.991301	0.0444003	scMINER	0.991949	0.0492366	scMINER	0.989335	0.0370293	scMINER	0.993992	0.105279	scMINER	0.99552	0.0801772	scMINER		0.985892	0.99006	scMINER	0.987272	0.991672	scMINER	0.985993	0.990879	scMINER	0.98964	0.994883	scMINER	0.990721	0.996526	scMINER		Zbtb12	Tex	1.52397	1.36331	2.27016	1.50556		Nrf1	PIDC	0.287179	Foxo3	PIDC	0.346875	Cebpa	Rand	0.124224	Elf1	PIDC
0.991301	0.0444012	scMINER	0.991949	0.0492374	scMINER	0.989335	0.03703	scMINER	0.993992	0.10528	scMINER	0.99552	0.0801782	scMINER		0.985874	0.99006	scMINER	0.987255	0.991672	scMINER	0.985975	0.990879	scMINER	0.989627	0.994883	scMINER	0.990709	0.996526	scMINER		Zbtb14	Tex	1.52465	1.3986	1.32037	1.25661		Onecut3	PIDC	0.722222	Foxp2	PIDC	0.431092	Cebpb	Rand	0.533333	Elf2	PIDC
0.991301	0.044402	scMINER	0.991949	0.0492382	scMINER	0.989335	0.0370307	scMINER	0.993992	0.105282	scMINER	0.99552	0.0801792	scMINER		0.985856	0.99006	scMINER	0.987239	0.991672	scMINER	0.985958	0.990879	scMINER	0.989613	0.994883	scMINER	0.990697	0.996526	scMINER		Zbtb26	Tex	2.58035	1.19111	1.11593	1.08294		Osr1	PIDC	0.390728	Gabpa	PIDC	0.436224	Creb1	Rand	0.417094	Elf4	PIDC
0.991301	0.0444028	scMINER	0.991949	0.049239	scMINER	0.989335	0.0370314	scMINER	0.993992	0.105283	scMINER	0.99552	0.0801802	scMINER		0.985838	0.99006	scMINER	0.987223	0.991672	scMINER	0.98594	0.990879	scMINER	0.9896	0.994883	scMINER	0.990685	0.996526	scMINER		Zbtb32	Tex	0.843521	0.926812	0.70115	1.34676		Osr2	PIDC	0.311655	Gata3	PIDC	0.563492	Creb3l1	Rand	0.583333	Elk1	PIDC
0.991301	0.0444036	scMINER	0.991949	0.0492398	scMINER	0.989335	0.0370321	scMINER	0.993992	0.105285	scMINER	0.99552	0.0801812	scMINER		0.985821	0.99006	scMINER	0.987207	0.991672	scMINER	0.985922	0.990879	scMINER	0.989586	0.994883	scMINER	0.990673	0.996526	scMINER		Zbtb6	Tex	0.456327	1.31063	3.01177	1.55537		Pbx1	PIDC	0.353693	Gfi1	PIDC	0.0328947	Creb3l2	Rand	0.42236	Elk3	PIDC
0.991301	0.0444044	scMINER	0.991949	0.0492407	scMINER	0.989335	0.0370328	scMINER	0.993992	0.105286	scMINER	0.99552	0.0801822	scMINER		0.985803	0.99006	scMINER	0.987191	0.991672	scMINER	0.985905	0.990879	scMINER	0.989573	0.994883	scMINER	0.990662	0.996526	scMINER		Zbtb7a	Tex	2.08982	1.03254	1.04303	1.18618		Pbx3	PIDC	0.442623	Grhl1	PIDC	0.727778	Crem	Rand	0.865625	Elk4	PIDC
0.991301	0.0444053	scMINER	0.991949	0.0492415	scMINER	0.989335	0.0370335	scMINER	0.993992	0.105287	scMINER	0.99552	0.0801832	scMINER		0.985785	0.99006	scMINER	0.987175	0.991672	scMINER	0.985887	0.990879	scMINER	0.98956	0.994883	scMINER	0.99065	0.996526	scMINER		Zbtb7b	Tex	11.5899	0.986467	2.47806	1.12794		Plag1	PIDC	0.370856	Hes1	PIDC	0.542149	Ctcf	Rand	0.319521	Eomes	PIDC
0.991301	0.0444061	scMINER	0.991949	0.0492423	scMINER	0.989335	0.0370342	scMINER	0.993992	0.105289	scMINER	0.99552	0.0801842	scMINER		0.985767	0.99006	scMINER	0.987158	0.991672	scMINER	0.985869	0.990879	scMINER	0.989546	0.994883	scMINER	0.990638	0.996526	scMINER		Zeb1	Tex	0.398837	0.910948	0.606023	1.13338		Pou2f2	PIDC	0.431653	Hes6	PIDC	0.405405	Ctcfl	Rand	0.541818	Erf	PIDC
0.991301	0.0444069	scMINER	0.991949	0.0492431	scMINER	0.989335	0.0370349	scMINER	0.993992	0.10529	scMINER	0.99552	0.0801852	scMINER		0.985749	0.99006	scMINER	0.987142	0.991672	scMINER	0.985852	0.990879	scMINER	0.989533	0.994883	scMINER	0.990626	0.996526	scMINER		Zfx	Tex	4.61999	1.2775	1.63506	1.37975		Pou3f1	PIDC	0.584795	Hes7	PIDC	0.42433	Dmrta2	Rand	0.863095	Esr1	PIDC
0.991301	0.0444077	scMINER	0.991949	0.0492439	scMINER	0.989335	0.0370356	scMINER	0.993992	0.105292	scMINER	0.99552	0.0801862	scMINER		0.985731	0.99006	scMINER	0.987142	0.991352	scMINER	0.985834	0.990879	scMINER	0.989519	0.994883	scMINER	0.990615	0.996526	scMINER		Zkscan1	Tex	1.38772	1.00096	0.4934	1.09166		Pou3f2	PIDC	0.605214	Hey1	PIDC	0.170068	E2f6	Rand	0.460317	Esrra	PIDC
0.991301	0.0444086	scMINER	0.991949	0.0492448	scMINER	0.989335	0.0370363	scMINER	0.993992	0.105293	scMINER	0.99552	0.0801872	scMINER		0.985713	0.99006	scMINER	0.987126	0.991352	scMINER	0.985816	0.990879	scMINER	0.989506	0.994883	scMINER	0.990603	0.996526	scMINER		Zkscan5	Tex	1.04875	1.15313	1.16422	1.28261		Pou3f3	PIDC	0.565625	Hic1	PIDC	0.508475	E2f7	Rand	0.844017	Ets1	PIDC
0.991301	0.0444094	scMINER	0.991949	0.0492456	scMINER	0.989335	0.037037	scMINER	0.993992	0.105295	scMINER	0.99552	0.0801882	scMINER		0.985695	0.99006	scMINER	0.98711	0.991352	scMINER	0.985799	0.990879	scMINER	0.989492	0.994883	scMINER	0.990603	0.996382	scMINER		Arid3a	Tregs Spleen	0.966181	1.00055	0.924879	1.07192		Pou5f1	PIDC	0.360806	Hic2	PIDC	0.476744	Ebf1	Rand	0.783037	Ets2	PIDC
0.991301	0.0444102	scMINER	0.991949	0.0492464	scMINER	0.989335	0.0370377	scMINER	0.993992	0.105296	scMINER	0.99552	0.0801891	scMINER		0.985677	0.99006	scMINER	0.987094	0.991352	scMINER	0.985781	0.990879	scMINER	0.989479	0.994883	scMINER	0.990591	0.996382	scMINER		Arid3b	Tregs Spleen	5.08999	1.48621	1.77069	1.53016		Ppard	PIDC	0.410294	Hif1a	PIDC	0.427718	Egr1	Rand	0.561441	Etv3	PIDC
0.991301	0.044411	scMINER	0.991949	0.0492472	scMINER	0.989335	0.0370384	scMINER	0.993992	0.105297	scMINER	0.99552	0.0801901	scMINER		0.985659	0.99006	scMINER	0.987077	0.991352	scMINER	0.985763	0.990879	scMINER	0.989465	0.994883	scMINER	0.990579	0.996382	scMINER		Arid5a	Tregs Spleen	1.26887	1.05343	1.00666	1.09906		Prdm1	PIDC	0.3875	Hinfp	PIDC	0.321038	Egr2	Rand	0.400183	Etv5	PIDC
0.991301	0.0444119	scMINER	0.991949	0.049248	scMINER	0.989335	0.0370391	scMINER	0.993864	0.105285	scMINER	0.99552	0.0801911	scMINER		0.985641	0.99006	scMINER	0.987061	0.991352	scMINER	0.985746	0.990879	scMINER	0.989452	0.994883	scMINER	0.990567	0.996382	scMINER		Arnt	Tregs Spleen	1.94718	1.10336	1.07908	1.15384		Prdm4	PIDC	0.35348	Hlf	PIDC	0.282738	Elf1	Rand	0.530448	Etv6	PIDC
0.991301	0.0444127	scMINER	0.991949	0.0492489	scMINER	0.989335	0.0370399	scMINER	0.993864	0.105287	scMINER	0.99552	0.0801921	scMINER		0.985623	0.99006	scMINER	0.987045	0.991352	scMINER	0.985728	0.990879	scMINER	0.989438	0.994883	scMINER	0.990556	0.996382	scMINER		Arnt2	Tregs Spleen	1.07108	1.35	1.44917	1.31574		Rara	PIDC	0.737654	Hmbox1	PIDC	0.224026	Elf4	Rand	0.405138	Fli1	PIDC
0.991301	0.0444135	scMINER	0.991949	0.0492497	scMINER	0.989335	0.0370406	scMINER	0.993864	0.105288	scMINER	0.99552	0.0801931	scMINER		0.985605	0.99006	scMINER	0.987029	0.991352	scMINER	0.985711	0.990879	scMINER	0.989425	0.994883	scMINER	0.990544	0.996382	scMINER		Arntl	Tregs Spleen	0.747934	1.05364	1.2439	1.13257		Rarg	PIDC	0.475862	Hoxa7	PIDC	0.534375	Elk1	Rand	0.441617	Fos	PIDC
0.991301	0.0444143	scMINER	0.991949	0.0492505	scMINER	0.989335	0.0370413	scMINER	0.993864	0.10529	scMINER	0.99552	0.0801941	scMINER		0.985588	0.99006	scMINER	0.987013	0.991352	scMINER	0.985693	0.990879	scMINER	0.989412	0.994883	scMINER	0.990532	0.996382	scMINER		Ascl2	Tregs Spleen	0.840451	1.1553	1.23704	1.14792		Rbpj	PIDC	0.32592	Hoxc8	PIDC	0.187879	Elk3	Rand	0.457633	Fosl2	PIDC
0.991301	0.0444152	scMINER	0.991949	0.0492513	scMINER	0.989335	0.037042	scMINER	0.993864	0.105291	scMINER	0.99552	0.0801951	scMINER		0.98557	0.99006	scMINER	0.986996	0.991352	scMINER	0.985675	0.990879	scMINER	0.989398	0.994883	scMINER	0.99052	0.996382	scMINER		Atf1	Tregs Spleen	1.78469	1.02948	1.10679	1.0259		Rel	PIDC	0.431373	Hoxc9	PIDC	0.572785	Elk4	Rand	0.407155	Foxd2	PIDC
0.991301	0.044416	scMINER	0.991949	0.0492521	scMINER	0.989335	0.0370427	scMINER	0.993864	0.105292	scMINER	0.99552	0.0801961	scMINER		0.985552	0.99006	scMINER	0.98698	0.991352	scMINER	0.985658	0.990879	scMINER	0.989385	0.994883	scMINER	0.990509	0.996382	scMINER		Atf2	Tregs Spleen	0.998414	1.03595	0.97078	0.978167		Relb	PIDC	0.113772	Hsf1	PIDC	0.473485	Eomes	Rand	0.531548	Foxj2	PIDC
0.991301	0.0444168	scMINER	0.991949	0.049253	scMINER	0.989335	0.0370434	scMINER	0.993864	0.105294	scMINER	0.99552	0.0801971	scMINER		0.985534	0.99006	scMINER	0.986964	0.991352	scMINER	0.98564	0.990879	scMINER	0.989371	0.994883	scMINER	0.990497	0.996382	scMINER		Atf3	Tregs Spleen	0.912977	1.23936	0.65736	1.23434		Rfx1	PIDC	0.510204	Hsf2	PIDC	0.535928	Erf	Rand	0.613825	Foxj3	PIDC
0.991301	0.0444176	scMINER	0.991949	0.0492538	scMINER	0.989335	0.0370441	scMINER	0.993864	0.105295	scMINER	0.99552	0.0801981	scMINER		0.985516	0.99006	scMINER	0.986948	0.991352	scMINER	0.985622	0.990879	scMINER	0.989358	0.994883	scMINER	0.990485	0.996382	scMINER		Atf4	Tregs Spleen	1.7315	1.04643	1.15509	1.15055		Rfx3	PIDC	0.522727	Hsf4	PIDC	0.566265	Esrra	Rand	0.939024	Foxk1	PIDC
0.991301	0.0444185	scMINER	0.991949	0.0492546	scMINER	0.989335	0.0370448	scMINER	0.993864	0.105297	scMINER	0.99552	0.0801991	scMINER		0.985498	0.99006	scMINER	0.986932	0.991352	scMINER	0.985605	0.990879	scMINER	0.989344	0.994883	scMINER	0.990473	0.996382	scMINER		Atf6	Tregs Spleen	2.94739	1.21732	0.71473	1.38139		Rfx4	PIDC	0.267568	Ikzf1	PIDC	0.529461	Ets1	Rand	0.493675	Foxk2	PIDC
0.991301	0.0444193	scMINER	0.991949	0.0492554	scMINER	0.989335	0.0370455	scMINER	0.993864	0.105298	scMINER	0.99552	0.0802001	scMINER		0.98548	0.99006	scMINER	0.986915	0.991352	scMINER	0.985587	0.990879	scMINER	0.989344	0.994761	scMINER	0.990461	0.996382	scMINER		Atf7	Tregs Spleen	10.3177	1.06134	0.973926	1.02494		Rfx5	PIDC	0.552326	Irf1	PIDC	0.495455	Ets2	Rand	0.611551	Foxn3	PIDC
0.991301	0.0444201	scMINER	0.991949	0.0492562	scMINER	0.989335	0.0370462	scMINER	0.993864	0.1053	scMINER	0.995365	0.0801887	scMINER		0.985462	0.99006	scMINER	0.986899	0.991352	scMINER	0.985569	0.990879	scMINER	0.989331	0.994761	scMINER	0.990461	0.996237	scMINER		Bach1	Tregs Spleen	0.919258	1.03704	1.05474	1.04633		Rfx7	PIDC	0.816129	Irf2	PIDC	0.399255	Etv3	Rand	0.606475	Foxo1	PIDC
0.991301	0.0444209	scMINER	0.991949	0.0492571	scMINER	0.989335	0.0370469	scMINER	0.993864	0.105301	scMINER	0.995365	0.0801897	scMINER		0.985444	0.99006	scMINER	0.986883	0.991352	scMINER	0.985552	0.990879	scMINER	0.989331	0.994639	scMINER	0.99045	0.996237	scMINER		Bach2	Tregs Spleen	2.31061	1.06015	0.963955	1.0935		Rora	PIDC	0.556561	Irf3	PIDC	0.596618	Etv5	Rand	0.68323	Foxo3	PIDC
0.991301	0.0444218	scMINER	0.991949	0.0492579	scMINER	0.989335	0.0370476	scMINER	0.993864	0.105302	scMINER	0.995365	0.0801907	scMINER		0.985426	0.99006	scMINER	0.986867	0.991352	scMINER	0.985534	0.990879	scMINER	0.989317	0.994639	scMINER	0.990438	0.996237	scMINER		Barx2	Tregs Spleen	0.534404	0.915725	0.276206	0.966324		Rorb	PIDC	0.487476	Irf4	PIDC	0.495652	Etv6	Rand	0.522556	Foxo4	PIDC
0.991301	0.0444226	scMINER	0.991949	0.0492587	scMINER	0.989335	0.0370483	scMINER	0.993864	0.105304	scMINER	0.995365	0.0801917	scMINER		0.985408	0.99006	scMINER	0.986851	0.991352	scMINER	0.985516	0.990879	scMINER	0.989304	0.994639	scMINER	0.990426	0.996237	scMINER		Batf	Tregs Spleen	1.5974	1.02893	1.20464	0.993438		Rreb1	PIDC	0.547239	Irf5	PIDC	0.97931	Fli1	Rand	0.626601	Foxp3	PIDC
0.991301	0.0444234	scMINER	0.991949	0.0492595	scMINER	0.989335	0.037049	scMINER	0.993864	0.105305	scMINER	0.995365	0.0801927	scMINER		0.985408	0.989662	scMINER	0.986834	0.991352	scMINER	0.985499	0.990879	scMINER	0.989304	0.994518	scMINER	0.990414	0.996237	scMINER		Bcl6	Tregs Spleen	1.3156	1.11556	1.05629	1.15793		Runx1	PIDC	0.427171	Irf7	PIDC	0.56919	Fos	Rand	0.493088	Gabpa	PIDC
0.991301	0.0444242	scMINER	0.991949	0.0492603	scMINER	0.988827	0.0370307	scMINER	0.993864	0.105307	scMINER	0.995211	0.0801812	scMINER		0.98539	0.989662	scMINER	0.986818	0.991352	scMINER	0.985481	0.990879	scMINER	0.98929	0.994518	scMINER	0.990403	0.996237	scMINER		Bhlhe40	Tregs Spleen	4.3904	1.1083	1.19576	1.21162		Runx2	PIDC	0.58875	Irf8	PIDC	0.540793	Fosl2	Rand	0.420443	Gata1	PIDC
0.991301	0.0444251	scMINER	0.991949	0.0492612	scMINER	0.988827	0.0370314	scMINER	0.993864	0.105308	scMINER	0.995211	0.0801822	scMINER		0.985372	0.989662	scMINER	0.986802	0.991352	scMINER	0.985463	0.990879	scMINER	0.989277	0.994518	scMINER	0.990391	0.996237	scMINER		Cebpa	Tregs Spleen	0.377486	0.731881	0.582357	0.788547		Runx3	PIDC	0.484865	Irf9	PIDC	0.430015	Foxc1	Rand	0.303125	Gata3	PIDC
0.991301	0.0444259	scMINER	0.991949	0.049262	scMINER	0.988827	0.0370321	scMINER	0.993864	0.105309	scMINER	0.995211	0.0801832	scMINER		0.985372	0.989264	scMINER	0.986786	0.991352	scMINER	0.985446	0.990879	scMINER	0.989264	0.994518	scMINER	0.990379	0.996237	scMINER		Cebpb	Tregs Spleen	3.55561	0.905704	1.56422	0.928319		Rxra	PIDC	0.630814	Jdp2	PIDC	0.462575	Foxf2	Rand	0.961078	Gfi1	PIDC
0.991301	0.0444267	scMINER	0.991949	0.0492628	scMINER	0.988827	0.0370328	scMINER	0.993864	0.105311	scMINER	0.995211	0.0801842	scMINER		0.985354	0.989264	scMINER	0.986786	0.991031	scMINER	0.985428	0.990879	scMINER	0.98925	0.994518	scMINER	0.990367	0.996237	scMINER		Cebpg	Tregs Spleen	0.960275	1.04462	0.966518	1.08651		Rxrb	PIDC	0.539877	Jun	PIDC	0.434865	Foxj2	Rand	0.716867	Glis2	PIDC
0.991301	0.0444275	scMINER	0.991949	0.0492636	scMINER	0.988827	0.0370335	scMINER	0.993864	0.105312	scMINER	0.995211	0.0801852	scMINER		0.985337	0.989264	scMINER	0.98677	0.991031	scMINER	0.98541	0.990879	scMINER	0.989237	0.994518	scMINER	0.990356	0.996237	scMINER		Cenpb	Tregs Spleen	0.603482	1.40752	1.06915	1.34943		Smad4	PIDC	0.666667	Junb	PIDC	0.470677	Foxj3	Rand	0.798646	Glis3	PIDC
0.991301	0.0444284	scMINER	0.991949	0.0492644	scMINER	0.988827	0.0370342	scMINER	0.993864	0.105314	scMINER	0.995211	0.0801862	scMINER		0.985319	0.989264	scMINER	0.986753	0.991031	scMINER	0.985393	0.990879	scMINER	0.989223	0.994518	scMINER	0.990344	0.996237	scMINER		Clock	Tregs Spleen	2.12572	1.11224	1.38348	1.06542		Snai1	PIDC	0.638889	Jund	PIDC	0.442982	Foxk1	Rand	0.656627	Grhl1	PIDC
0.991301	0.0444292	scMINER	0.991949	0.0492653	scMINER	0.988827	0.0370349	scMINER	0.993864	0.105315	scMINER	0.995211	0.0801872	scMINER		0.985301	0.989264	scMINER	0.986737	0.991031	scMINER	0.985375	0.990879	scMINER	0.98921	0.994518	scMINER	0.990332	0.996237	scMINER		Creb1	Tregs Spleen	1.19704	1.038	0.865433	1.02348		Snai3	PIDC	0.492568	Klf10	PIDC	0.3821	Foxk2	Rand	0.562222	Hes5	PIDC
0.991301	0.04443	scMINER	0.991949	0.0492661	scMINER	0.988827	0.0370356	scMINER	0.993864	0.105317	scMINER	0.995211	0.0801882	scMINER		0.985283	0.989264	scMINER	0.986721	0.991031	scMINER	0.985357	0.990879	scMINER	0.989196	0.994518	scMINER	0.99032	0.996237	scMINER		Creb3	Tregs Spleen	1.41382	1.12693	1.02594	1.08427		Sox1	PIDC	0.295588	Klf11	PIDC	0.367157	Foxo1	Rand	0.486824	Hes6	PIDC
0.991301	0.0444308	scMINER	0.991949	0.0492669	scMINER	0.988827	0.0370363	scMINER	0.993864	0.105318	scMINER	0.995211	0.0801892	scMINER		0.985265	0.989264	scMINER	0.986705	0.991031	scMINER	0.98534	0.990879	scMINER	0.989183	0.994518	scMINER	0.990308	0.996237	scMINER		Creb3l1	Tregs Spleen	1.50029	1.05446	2.0235	1.01356		Sox4	PIDC	0.378882	Klf13	PIDC	0.558858	Foxo3	Rand	0.535714	Hes7	PIDC
0.991301	0.0444317	scMINER	0.991949	0.0492677	scMINER	0.988827	0.037037	scMINER	0.993864	0.105319	scMINER	0.995056	0.0801778	scMINER		0.985247	0.989264	scMINER	0.986689	0.991031	scMINER	0.985322	0.990879	scMINER	0.989169	0.994518	scMINER	0.990297	0.996237	scMINER		Creb3l2	Tregs Spleen	2.42246	1.19893	1.13164	1.20617		Sox5	PIDC	0.704545	Klf16	PIDC	0.437343	Foxp2	Rand	0.435734	Hesx1	PIDC
0.991301	0.0444325	scMINER	0.991949	0.0492686	scMINER	0.988827	0.0370377	scMINER	0.993864	0.105321	scMINER	0.995056	0.0801788	scMINER		0.985229	0.989264	scMINER	0.986672	0.991031	scMINER	0.985304	0.990879	scMINER	0.989156	0.994518	scMINER	0.990285	0.996237	scMINER		Crem	Tregs Spleen	0.674167	1.03352	1.41745	0.950818		Sox8	PIDC	0.261006	Klf2	PIDC	0.562143	Foxp3	Rand	0.716312	Hey1	PIDC
0.991301	0.0444333	scMINER	0.991949	0.0492694	scMINER	0.988827	0.0370384	scMINER	0.993864	0.105322	scMINER	0.995056	0.0801798	scMINER		0.985211	0.989264	scMINER	0.986656	0.991031	scMINER	0.985287	0.990879	scMINER	0.989142	0.994518	scMINER	0.990273	0.996237	scMINER		Ctcf	Tregs Spleen	1.02351	0.9116	0.888831	0.92662		Sp1	PIDC	0.483845	Klf3	PIDC	0.532265	Gabpa	Rand	0.663534	Hic1	PIDC
0.991301	0.0444341	scMINER	0.991949	0.0492702	scMINER	0.988827	0.0370392	scMINER	0.993864	0.105324	scMINER	0.995056	0.0801808	scMINER		0.985193	0.989264	scMINER	0.98664	0.991031	scMINER	0.985269	0.990879	scMINER	0.989129	0.994518	scMINER	0.990261	0.996237	scMINER		Cux1	Tregs Spleen	48.5135	0.829604	0.527311	1.11192		Sp2	PIDC	0.37707	Klf4	PIDC	0.508208	Grhl2	Rand	0.63	Hic2	PIDC
0.991301	0.044435	scMINER	0.991949	0.049271	scMINER	0.988827	0.0370399	scMINER	0.993864	0.105325	scMINER	0.995056	0.0801818	scMINER		0.985175	0.989264	scMINER	0.986624	0.991031	scMINER	0.985251	0.990879	scMINER	0.989116	0.994518	scMINER	0.99025	0.996237	scMINER		Cux2	Tregs Spleen	1.43506	0.904285	0.84462	0.962958		Sp3	PIDC	0.345972	Klf6	PIDC	0.566354	Hes1	Rand	0.449187	Hif1a	PIDC
0.991301	0.0444358	scMINER	0.991949	0.0492718	scMINER	0.988827	0.0370406	scMINER	0.993864	0.105327	scMINER	0.995056	0.0801827	scMINER		0.985157	0.989264	scMINER	0.986608	0.991031	scMINER	0.985234	0.990879	scMINER	0.989102	0.994518	scMINER	0.990238	0.996237	scMINER		Dbp	Tregs Spleen	1.2889	0.83203	0.433679	0.827215		Sp4	PIDC	0.416168	Klf9	PIDC	0.320076	Hes6	Rand	0.368619	Hinfp	PIDC
0.991301	0.0444366	scMINER	0.991949	0.0492727	scMINER	0.988827	0.0370413	scMINER	0.993864	0.105328	scMINER	0.995056	0.0801837	scMINER		0.985139	0.989264	scMINER	0.986608	0.990711	scMINER	0.985216	0.990879	scMINER	0.989089	0.994518	scMINER	0.990226	0.996237	scMINER		E2f1	Tregs Spleen	2.01759	1.09625	2.47298	1.30458		Sp9	PIDC	0.493229	Lef1	PIDC	0.568065	Hesx1	Rand	0.383117	Hlf	PIDC
0.991301	0.0444374	scMINER	0.991949	0.0492735	scMINER	0.988827	0.037042	scMINER	0.993864	0.105329	scMINER	0.995056	0.0801847	scMINER		0.985121	0.989264	scMINER	0.986592	0.990711	scMINER	0.985198	0.990879	scMINER	0.989075	0.994518	scMINER	0.990214	0.996237	scMINER		E2f2	Tregs Spleen	1.59305	0.914171	1.06182	1.00263		Spi1	PIDC	0.355443	Lin54	PIDC	0.326308	Hey1	Rand	0.334877	Hltf	PIDC
0.991301	0.0444383	scMINER	0.991949	0.0492743	scMINER	0.988827	0.0370427	scMINER	0.993864	0.105331	scMINER	0.995056	0.0801857	scMINER		0.985104	0.989264	scMINER	0.986575	0.990711	scMINER	0.985181	0.990879	scMINER	0.989062	0.994518	scMINER	0.990202	0.996237	scMINER		E2f3	Tregs Spleen	16.6096	1.18086	0.664936	1.07037		Spic	PIDC	0.415459	Mafb	PIDC	0.607565	Hic1	Rand	0.486034	Hmbox1	PIDC
0.991301	0.0444391	scMINER	0.991949	0.0492751	scMINER	0.988827	0.0370434	scMINER	0.993864	0.105332	scMINER	0.995056	0.0801867	scMINER		0.985086	0.989264	scMINER	0.986559	0.990711	scMINER	0.985163	0.990879	scMINER	0.989062	0.994396	scMINER	0.990191	0.996237	scMINER		E2f4	Tregs Spleen	1.84334	1.03253	0.938588	1.14195		Srebf1	PIDC	0.252695	Maff	PIDC	0.455696	Hif1a	Rand	0.473618	Hoxb3	PIDC
0.991301	0.0444399	scMINER	0.991949	0.0492759	scMINER	0.988827	0.0370441	scMINER	0.993864	0.105334	scMINER	0.995056	0.0801877	scMINER		0.985068	0.989264	scMINER	0.986543	0.990711	scMINER	0.985145	0.990879	scMINER	0.989048	0.994396	scMINER	0.990179	0.996237	scMINER		E2f6	Tregs Spleen	1.23335	1.08877	1.119	1.17859		Srebf2	PIDC	0.546564	Mafg	PIDC	0.663176	Hlf	Rand	0.107955	Hoxb4	PIDC
0.991301	0.0444407	scMINER	0.991949	0.0492768	scMINER	0.988827	0.0370448	scMINER	0.993864	0.105335	scMINER	0.995056	0.0801887	scMINER		0.98505	0.989264	scMINER	0.986527	0.990711	scMINER	0.985128	0.990879	scMINER	0.989035	0.994396	scMINER	0.990167	0.996237	scMINER		E2f7	Tregs Spleen	0.862532	1.04596	1.31682	1.11156		Srf	PIDC	0.0201342	Mafk	PIDC	0.579545	Ikzf1	Rand	0.541247	Hsf2	PIDC
0.991301	0.0444416	scMINER	0.991949	0.0492776	scMINER	0.988827	0.0370455	scMINER	0.993864	0.105337	scMINER	0.995056	0.0801897	scMINER		0.985032	0.989264	scMINER	0.986511	0.990711	scMINER	0.98511	0.990879	scMINER	0.989021	0.994396	scMINER	0.990155	0.996237	scMINER		E2f8	Tregs Spleen	4.7374	1.41419	1.31137	1.50402		Stat1	PIDC	0.325466	Max	PIDC	0.338838	Irf1	Rand	0.479426	Hsf4	PIDC
0.991301	0.0444424	scMINER	0.991949	0.0492784	scMINER	0.988827	0.0370462	scMINER	0.993864	0.105338	scMINER	0.995056	0.0801907	scMINER		0.985014	0.989264	scMINER	0.986511	0.990391	scMINER	0.985092	0.990879	scMINER	0.989008	0.994396	scMINER	0.990144	0.996237	scMINER		Ebf1	Tregs Spleen	0.990748	1.09577	1.07083	1.02427		Stat2	PIDC	0.496988	Maz	PIDC	0.527277	Irf2	Rand	0.54	Ikzf1	PIDC
0.991301	0.0444432	scMINER	0.991949	0.0492792	scMINER	0.988827	0.0370469	scMINER	0.993864	0.105339	scMINER	0.995056	0.0801917	scMINER		0.984996	0.989264	scMINER	0.986494	0.990391	scMINER	0.985075	0.990879	scMINER	0.988994	0.994396	scMINER	0.990132	0.996237	scMINER		Egr1	Tregs Spleen	1.66011	1.1319	1.05568	1.1334		Stat3	PIDC	0.374216	Mef2a	PIDC	0.615226	Irf3	Rand	0.567088	Irf1	PIDC
0.991301	0.044444	scMINER	0.991949	0.04928	scMINER	0.988827	0.0370476	scMINER	0.993864	0.105341	scMINER	0.995056	0.0801927	scMINER		0.984978	0.989264	scMINER	0.986478	0.990391	scMINER	0.985057	0.990879	scMINER	0.988981	0.994396	scMINER	0.99012	0.996237	scMINER		Egr2	Tregs Spleen	3.53211	1.20991	1.09499	1.29458		Stat4	PIDC	0.426587	Mef2c	PIDC	0.580827	Irf4	Rand	0.544444	Irf2	PIDC
0.991301	0.0444449	scMINER	0.991949	0.0492809	scMINER	0.988827	0.0370483	scMINER	0.993864	0.105342	scMINER	0.995056	0.0801937	scMINER		0.98496	0.989264	scMINER	0.986462	0.990391	scMINER	0.985039	0.990879	scMINER	0.988968	0.994396	scMINER	0.990108	0.996237	scMINER		Egr3	Tregs Spleen	1.45884	1.14508	1.04833	1.09158		Stat5a	PIDC	0.521472	Mef2d	PIDC	0.470443	Irf5	Rand	0.683128	Irf3	PIDC
0.991301	0.0444457	scMINER	0.991949	0.0492817	scMINER	0.988827	0.037049	scMINER	0.993864	0.105344	scMINER	0.995056	0.0801947	scMINER		0.984942	0.989264	scMINER	0.986446	0.990391	scMINER	0.985022	0.990879	scMINER	0.988954	0.994396	scMINER	0.990096	0.996237	scMINER		Elf1	Tregs Spleen	1.57384	1.08672	1.09936	1.01543		Stat5b	PIDC	0.42515	Meis1	PIDC	0.574045	Irf7	Rand	0.452723	Irf4	PIDC
0.991301	0.0444465	scMINER	0.991949	0.0492825	scMINER	0.988827	0.0370497	scMINER	0.993864	0.105345	scMINER	0.995056	0.0801957	scMINER		0.984924	0.989264	scMINER	0.98643	0.990391	scMINER	0.985004	0.990879	scMINER	0.988941	0.994396	scMINER	0.990085	0.996237	scMINER		Elf2	Tregs Spleen	2.06101	1.12422	1.08788	1.2205		Stat6	PIDC	0.0149254	Meis3	PIDC	0.29908	Irf8	Rand	0.51462	Irf5	PIDC
0.991301	0.0444473	scMINER	0.991949	0.0492833	scMINER	0.988827	0.0370504	scMINER	0.993864	0.105347	scMINER	0.995056	0.0801967	scMINER		0.984906	0.989264	scMINER	0.986413	0.990391	scMINER	0.984986	0.990879	scMINER	0.988927	0.994396	scMINER	0.990073	0.996237	scMINER		Elf4	Tregs Spleen	1.97332	1.17551	1.21565	1.1119		Tbp	PIDC	0.632653	Mga	PIDC	0.410653	Irf9	Rand	0.486351	Irf6	PIDC
0.991301	0.0444482	scMINER	0.991949	0.0492842	scMINER	0.988827	0.0370511	scMINER	0.993864	0.105348	scMINER	0.995056	0.0801977	scMINER		0.984888	0.989264	scMINER	0.986397	0.990391	scMINER	0.984969	0.990879	scMINER	0.988914	0.994396	scMINER	0.990061	0.996237	scMINER		Elk1	Tregs Spleen	0.497503	1.08195	1.01358	1.10598		Tbx1	PIDC	0.643402	Mlx	PIDC	0.210638	Jdp2	Rand	0.593939	Irf7	PIDC
0.991301	0.044449	scMINER	0.991949	0.049285	scMINER	0.988827	0.0370518	scMINER	0.993864	0.105349	scMINER	0.995056	0.0801987	scMINER		0.98487	0.989264	scMINER	0.986381	0.990391	scMINER	0.984951	0.990879	scMINER	0.9889	0.994396	scMINER	0.990061	0.996092	scMINER		Elk3	Tregs Spleen	1.51903	1.13893	0.833938	1.21228		Tbx21	PIDC	0.365465	Mlxip	PIDC	0.630117	Jun	Rand	0.542492	Irf8	PIDC
0.991301	0.0444498	scMINER	0.991949	0.0492858	scMINER	0.988827	0.0370525	scMINER	0.993864	0.105351	scMINER	0.995056	0.0801997	scMINER		0.984853	0.989264	scMINER	0.986365	0.990391	scMINER	0.984933	0.990879	scMINER	0.988887	0.994396	scMINER	0.990049	0.996092	scMINER		Elk4	Tregs Spleen	1.67754	1.10399	1.0671	1.12518		Tbx3	PIDC	0.424904	Mnt	PIDC	0.573438	Junb	Rand	0.485104	Irf9	PIDC
0.991301	0.0444506	scMINER	0.991949	0.0492866	scMINER	0.988827	0.0370532	scMINER	0.993864	0.105352	scMINER	0.995056	0.0802007	scMINER		0.984835	0.989264	scMINER	0.986349	0.990391	scMINER	0.984916	0.990879	scMINER	0.988873	0.994396	scMINER	0.990038	0.996092	scMINER		Eomes	Tregs Spleen	0.690924	0.687241	0.377783	0.76573		Tbx6	PIDC	0.322619	Msc	PIDC	0.511737	Jund	Rand	0.683279	Jun	PIDC
0.991301	0.0444515	scMINER	0.991949	0.0492874	scMINER	0.988827	0.037054	scMINER	0.993864	0.105354	scMINER	0.995056	0.0802017	scMINER		0.984817	0.989264	scMINER	0.986332	0.990391	scMINER	0.984898	0.990879	scMINER	0.98886	0.994396	scMINER	0.990026	0.996092	scMINER		Erf	Tregs Spleen	1.44208	1.04749	0.947594	1.03347		Tcf12	PIDC	0.351042	Mtf1	PIDC	0.316562	Klf10	Rand	0.333026	Junb	PIDC
0.991301	0.0444523	scMINER	0.991949	0.0492883	scMINER	0.988319	0.0370356	scMINER	0.993864	0.105355	scMINER	0.995056	0.0802027	scMINER		0.984799	0.989264	scMINER	0.986316	0.990391	scMINER	0.98488	0.990879	scMINER	0.988846	0.994396	scMINER	0.990014	0.996092	scMINER		Esr1	Tregs Spleen	0.929712	1.23551	0.916695	1.03737		Tcf3	PIDC	0.486131	Mxi1	PIDC	0.540254	Klf11	Rand	0.518612	Jund	PIDC
0.991301	0.0444531	scMINER	0.991614	0.0492724	scMINER	0.988319	0.0370363	scMINER	0.993864	0.105357	scMINER	0.995056	0.0802037	scMINER		0.984781	0.989264	scMINER	0.9863	0.990391	scMINER	0.984863	0.990879	scMINER	0.988833	0.994396	scMINER	0.990002	0.996092	scMINER		Esrra	Tregs Spleen	2.96971	1.00885	1.74095	1.09284		Tcf4	PIDC	0.263855	Myb	PIDC	0.356164	Klf13	Rand	0.519697	Klf10	PIDC
0.991301	0.0444539	scMINER	0.991614	0.0492732	scMINER	0.988319	0.037037	scMINER	0.993864	0.105358	scMINER	0.995056	0.0802047	scMINER		0.984763	0.989264	scMINER	0.986284	0.990391	scMINER	0.984845	0.990879	scMINER	0.98882	0.994396	scMINER	0.98999	0.996092	scMINER		Ets1	Tregs Spleen	2.21737	1.90462	2.16441	1.65937		Tcf7	PIDC	0.596154	Myc	PIDC	0.4	Klf16	Rand	0.473346	Klf11	PIDC
0.991301	0.0444548	scMINER	0.991614	0.0492741	scMINER	0.988319	0.0370377	scMINER	0.993864	0.105359	scMINER	0.995056	0.0802057	scMINER		0.984745	0.989264	scMINER	0.986268	0.990391	scMINER	0.984827	0.990879	scMINER	0.988806	0.994396	scMINER	0.989979	0.996092	scMINER		Ets2	Tregs Spleen	0.842025	1.11417	0.804687	1.12286		Tcf7l1	PIDC	0.269231	Mzf1	PIDC	0.464423	Klf2	Rand	0.473342	Klf12	PIDC
0.991301	0.0444556	scMINER	0.991614	0.0492749	scMINER	0.988319	0.0370384	scMINER	0.993864	0.105361	scMINER	0.995056	0.0802067	scMINER		0.984727	0.989264	scMINER	0.986251	0.990391	scMINER	0.98481	0.990879	scMINER	0.988793	0.994396	scMINER	0.989967	0.996092	scMINER		Etv3	Tregs Spleen	1.41788	1.15985	1.22283	1.07783		Tcf7l2	PIDC	0.657718	Nfat5	PIDC	0.4363	Klf3	Rand	0.429926	Klf13	PIDC
0.991301	0.0444564	scMINER	0.991614	0.0492757	scMINER	0.988319	0.0370392	scMINER	0.993864	0.105362	scMINER	0.995056	0.0802077	scMINER		0.984709	0.989264	scMINER	0.986235	0.990391	scMINER	0.984792	0.990879	scMINER	0.988779	0.994396	scMINER	0.989955	0.996092	scMINER		Etv5	Tregs Spleen	0.519216	1.06069	0.872807	1.08546		Tfap2a	PIDC	0.393506	Nfatc2	PIDC	0.455556	Klf4	Rand	0.5387	Klf16	PIDC
0.991301	0.0444572	scMINER	0.991614	0.0492765	scMINER	0.988319	0.0370399	scMINER	0.993864	0.105364	scMINER	0.995056	0.0802087	scMINER		0.984691	0.989264	scMINER	0.986219	0.990391	scMINER	0.984774	0.990879	scMINER	0.988766	0.994396	scMINER	0.989943	0.996092	scMINER		Etv6	Tregs Spleen	1.62042	0.942405	0.772287	0.949362		Tfap4	PIDC	0.516406	Nfatc3	PIDC	0.355578	Klf6	Rand	0.465165	Klf2	PIDC
0.991301	0.0444581	scMINER	0.991614	0.0492773	scMINER	0.988319	0.0370406	scMINER	0.993864	0.105365	scMINER	0.995056	0.0802097	scMINER		0.984673	0.989264	scMINER	0.986203	0.990391	scMINER	0.984757	0.990879	scMINER	0.988766	0.994274	scMINER	0.989932	0.996092	scMINER		Fli1	Tregs Spleen	2.05668	1.14004	0.990288	1.21186		Tfdp1	PIDC	0.393939	Nfatc4	PIDC	0.499174	Klf9	Rand	0.622798	Klf3	PIDC
0.991301	0.0444589	scMINER	0.991614	0.0492782	scMINER	0.988319	0.0370413	scMINER	0.993864	0.105367	scMINER	0.995056	0.0802107	scMINER		0.984655	0.989264	scMINER	0.986187	0.990391	scMINER	0.984739	0.990879	scMINER	0.988752	0.994274	scMINER	0.98992	0.996092	scMINER		Fos	Tregs Spleen	1.06297	1.09225	0.738298	1.08244		Tfe3	PIDC	0.27845	Nfe2	PIDC	0.394841	Lef1	Rand	0.489796	Klf4	PIDC
0.991301	0.0444597	scMINER	0.991614	0.049279	scMINER	0.988319	0.037042	scMINER	0.993864	0.105368	scMINER	0.995056	0.0802117	scMINER		0.984637	0.989264	scMINER	0.98617	0.990391	scMINER	0.984721	0.990879	scMINER	0.988752	0.994152	scMINER	0.989908	0.996092	scMINER		Fosl2	Tregs Spleen	0.720245	1.00418	0.750292	1.06084		Tfeb	PIDC	0.544178	Nfe2l2	PIDC	0.39801	Mafk	Rand	0.530501	Klf6	PIDC
0.991301	0.0444605	scMINER	0.991614	0.0492798	scMINER	0.988319	0.0370427	scMINER	0.993864	0.105369	scMINER	0.995056	0.0802127	scMINER		0.98462	0.989264	scMINER	0.986154	0.990391	scMINER	0.984704	0.990879	scMINER	0.988752	0.99403	scMINER	0.989896	0.996092	scMINER		Foxd2	Tregs Spleen	1.03815	1.17712	1.42562	1.11782		Tgif2	PIDC	0.167665	Nfia	PIDC	0.254971	Max	Rand	0.47635	Klf9	PIDC
0.991301	0.0444614	scMINER	0.991614	0.0492806	scMINER	0.988319	0.0370434	scMINER	0.993864	0.105371	scMINER	0.995056	0.0802137	scMINER		0.984602	0.989264	scMINER	0.986138	0.990391	scMINER	0.984686	0.990879	scMINER	0.988739	0.99403	scMINER	0.989884	0.996092	scMINER		Foxj2	Tregs Spleen	1.91591	1.12063	1.36585	1.15658		Thap1	PIDC	0.42352	Nfib	PIDC	0.259494	Maz	Rand	0.523148	Lef1	PIDC
0.991301	0.0444622	scMINER	0.991614	0.0492815	scMINER	0.988319	0.0370441	scMINER	0.993864	0.105372	scMINER	0.994902	0.0802022	scMINER		0.984584	0.989264	scMINER	0.986122	0.990391	scMINER	0.984668	0.990879	scMINER	0.988739	0.993908	scMINER	0.989873	0.996092	scMINER		Foxj3	Tregs Spleen	2.03825	1.01396	1.07027	1.05899		Thap11	PIDC	0.441509	Nfic	PIDC	0.507937	Mef2a	Rand	0.901961	Lin54	PIDC
0.991301	0.044463	scMINER	0.991614	0.0492823	scMINER	0.988319	0.0370448	scMINER	0.993864	0.105374	scMINER	0.994902	0.0802032	scMINER		0.984566	0.989264	scMINER	0.986106	0.990391	scMINER	0.984651	0.990879	scMINER	0.988725	0.993908	scMINER	0.989861	0.996092	scMINER		Foxk1	Tregs Spleen	1.69996	1.0805	1.11937	1.09001		Thrb	PIDC	0.466283	Nfil3	PIDC	0.27038	Mef2c	Rand	0.610227	Maf	PIDC
0.991301	0.0444639	scMINER	0.991614	0.0492831	scMINER	0.988319	0.0370455	scMINER	0.993864	0.105375	scMINER	0.994902	0.0802042	scMINER		0.984548	0.989264	scMINER	0.98609	0.990391	scMINER	0.984633	0.990879	scMINER	0.988712	0.993908	scMINER	0.989849	0.996092	scMINER		Foxk2	Tregs Spleen	0.6115	1.02792	0.789328	1.05442		Twist2	PIDC	0.508475	Nfix	PIDC	0.224684	Mef2d	Rand	0.655668	Maff	PIDC
0.991301	0.0444647	scMINER	0.991614	0.0492839	scMINER	0.988319	0.0370462	scMINER	0.993864	0.105377	scMINER	0.994902	0.0802052	scMINER		0.98453	0.989264	scMINER	0.986073	0.990391	scMINER	0.984615	0.990879	scMINER	0.988698	0.993908	scMINER	0.989837	0.996092	scMINER		Foxn3	Tregs Spleen	4.063	1.10993	2.35239	1.14105		Usf1	PIDC	0.55303	Nfkb1	PIDC	0.34893	Meis2	Rand	0.514844	Mafg	PIDC
0.991301	0.0444655	scMINER	0.991614	0.0492847	scMINER	0.988319	0.0370469	scMINER	0.993864	0.105378	scMINER	0.994902	0.0802062	scMINER		0.984512	0.989264	scMINER	0.986057	0.990391	scMINER	0.984598	0.990879	scMINER	0.988685	0.993908	scMINER	0.989826	0.996092	scMINER		Foxo1	Tregs Spleen	1.93508	1.05973	0.989658	1.02555		Usf2	PIDC	0.462656	Nfkb2	PIDC	0.426407	Meis3	Rand	0.422003	Mafk	PIDC
0.991301	0.0444663	scMINER	0.991614	0.0492856	scMINER	0.988319	0.0370476	scMINER	0.993864	0.105379	scMINER	0.994902	0.0802072	scMINER		0.984494	0.989264	scMINER	0.986041	0.990391	scMINER	0.98458	0.990879	scMINER	0.988672	0.993908	scMINER	0.989814	0.996092	scMINER		Foxo3	Tregs Spleen	2.13302	1.08758	1.30981	1.14135		Vezf1	PIDC	0.5	Nfya	PIDC	0.319255	Mga	Rand	0.339147	Max	PIDC
0.991301	0.0444672	scMINER	0.991614	0.0492864	scMINER	0.988319	0.0370483	scMINER	0.993864	0.105381	scMINER	0.994902	0.0802082	scMINER		0.984476	0.989264	scMINER	0.986025	0.990391	scMINER	0.984562	0.990879	scMINER	0.988658	0.993908	scMINER	0.989802	0.996092	scMINER		Foxo4	Tregs Spleen	0.540593	0.893984	0.512172	0.864748		Xbp1	PIDC	0.421053	Nfyb	PIDC	0.412458	Mlx	Rand	0.568584	Maz	PIDC
0.991301	0.044468	scMINER	0.991614	0.0492872	scMINER	0.988319	0.037049	scMINER	0.993736	0.105369	scMINER	0.994747	0.0801968	scMINER		0.984458	0.989264	scMINER	0.986009	0.990391	scMINER	0.984545	0.990879	scMINER	0.988658	0.993787	scMINER	0.98979	0.996092	scMINER		Foxp3	Tregs Spleen	1.6584	1.1031	1.09627	1.11508		Yy1	PIDC	0.281573	Nfyc	PIDC	0.408743	Mlxip	Rand	0.393443	Mef2a	PIDC
0.991301	0.0444688	scMINER	0.991614	0.049288	scMINER	0.988319	0.0370497	scMINER	0.993736	0.10537	scMINER	0.994747	0.0801978	scMINER		0.98444	0.989264	scMINER	0.985992	0.990391	scMINER	0.984527	0.990879	scMINER	0.988645	0.993787	scMINER	0.989778	0.996092	scMINER		Gabpa	Tregs Spleen	1.13284	1.00167	0.889553	1.00359		Zbtb12	PIDC	0.464706	Nr1d1	PIDC	0.43681	Msc	Rand	0.304348	Mef2d	PIDC
0.991301	0.0444696	scMINER	0.991614	0.0492888	scMINER	0.988319	0.0370504	scMINER	0.993736	0.105372	scMINER	0.994747	0.0801988	scMINER		0.984422	0.989264	scMINER	0.985976	0.990391	scMINER	0.984509	0.990879	scMINER	0.988631	0.993787	scMINER	0.989767	0.996092	scMINER		Gata1	Tregs Spleen	4.01994	0.934648	0.71445	1.03226		Zbtb14	PIDC	0.52426	Nr1d2	PIDC	0.407821	Mxi1	Rand	0.578	Meis3	PIDC
0.991301	0.0444705	scMINER	0.991614	0.0492897	scMINER	0.988319	0.0370511	scMINER	0.993736	0.105373	scMINER	0.994747	0.0801998	scMINER		0.984404	0.989264	scMINER	0.98596	0.990391	scMINER	0.984492	0.990879	scMINER	0.988618	0.993787	scMINER	0.989755	0.996092	scMINER		Gata3	Tregs Spleen	0.786878	0.596522	0.81381	0.561911		Zbtb18	PIDC	0.429448	Nr1i3	PIDC	0.69177	Myb	Rand	0.456954	Mga	PIDC
0.991301	0.0444713	scMINER	0.991614	0.0492905	scMINER	0.988319	0.0370518	scMINER	0.993736	0.105374	scMINER	0.994747	0.0802008	scMINER		0.984386	0.989264	scMINER	0.985944	0.990391	scMINER	0.984474	0.990879	scMINER	0.988618	0.993665	scMINER	0.989743	0.996092	scMINER		Gfi1	Tregs Spleen	3.2879	1.05058	1.51178	1.04549		Zbtb33	PIDC	0.493151	Nr2c1	PIDC	0.964706	Mzf1	Rand	0.633523	Mitf	PIDC
0.991301	0.0444721	scMINER	0.991278	0.0492746	scMINER	0.988319	0.0370526	scMINER	0.993736	0.105376	scMINER	0.994747	0.0802018	scMINER		0.984369	0.989264	scMINER	0.985928	0.990391	scMINER	0.984456	0.990879	scMINER	0.988618	0.993543	scMINER	0.989731	0.996092	scMINER		Glis2	Tregs Spleen	0.416427	1.13331	1.04232	1.14774		Zbtb6	PIDC	0.227848	Nr2c2	PIDC	0.340521	Nfat5	Rand	0.44902	Mlx	PIDC
0.991301	0.0444729	scMINER	0.991278	0.0492755	scMINER	0.988319	0.0370533	scMINER	0.993736	0.105377	scMINER	0.994747	0.0802028	scMINER		0.984351	0.989264	scMINER	0.985911	0.990391	scMINER	0.984439	0.990879	scMINER	0.988604	0.993543	scMINER	0.98972	0.996092	scMINER		Glis3	Tregs Spleen	0.427435	1.38048	1.22802	1.41246		Zbtb7a	PIDC	0.480694	Nr2f6	PIDC	0.509434	Nfatc1	Rand	0.44951	Mlxip	PIDC
0.991301	0.0444738	scMINER	0.991278	0.0492763	scMINER	0.988319	0.037054	scMINER	0.993736	0.105379	scMINER	0.994747	0.0802038	scMINER		0.984333	0.989264	scMINER	0.985895	0.990391	scMINER	0.984421	0.990879	scMINER	0.988591	0.993543	scMINER	0.989708	0.996092	scMINER		Grhl1	Tregs Spleen	1.02064	1.08023	0.732431	1.20158		Zbtb7b	PIDC	0.620732	Nr3c1	PIDC	0.576687	Nfatc2	Rand	0.521673	Mnt	PIDC
0.991301	0.0444746	scMINER	0.991278	0.0492771	scMINER	0.988319	0.0370547	scMINER	0.993736	0.10538	scMINER	0.994747	0.0802048	scMINER		0.984315	0.989264	scMINER	0.985879	0.990391	scMINER	0.984403	0.990879	scMINER	0.988577	0.993543	scMINER	0.989696	0.996092	scMINER		Hes5	Tregs Spleen	1.27661	1.31157	5.42379	1.5622		Zeb1	PIDC	0.31018	Nr4a1	PIDC	0.617021	Nfatc3	Rand	0.293605	Mtf1	PIDC
0.991301	0.0444754	scMINER	0.991278	0.0492779	scMINER	0.988319	0.0370554	scMINER	0.993736	0.105382	scMINER	0.994747	0.0802058	scMINER		0.984297	0.989264	scMINER	0.985863	0.990391	scMINER	0.984386	0.990879	scMINER	0.988564	0.993543	scMINER	0.989684	0.996092	scMINER		Hes6	Tregs Spleen	2.04317	0.998338	0.838033	1.0675		Zfx	PIDC	0.238217	Nr4a2	PIDC	0.50802	Nfe2l1	Rand	0.075	Mxi1	PIDC
0.990886	0.0444577	scMINER	0.991278	0.0492787	scMINER	0.988319	0.0370561	scMINER	0.993736	0.105383	scMINER	0.994747	0.0802068	scMINER		0.984279	0.989264	scMINER	0.985847	0.990391	scMINER	0.984368	0.990879	scMINER	0.98855	0.993543	scMINER	0.989673	0.996092	scMINER		Hes7	Tregs Spleen	1.36473	0.992508	0.290453	1.0528		Zic3	PIDC	0.455882	Nr6a1	PIDC	0.489441	Nfe2l2	Rand	0.529586	Myb	PIDC
0.990886	0.0444585	scMINER	0.991278	0.0492796	scMINER	0.988319	0.0370568	scMINER	0.993736	0.105384	scMINER	0.994747	0.0802078	scMINER		0.984261	0.989264	scMINER	0.98583	0.990391	scMINER	0.98435	0.990879	scMINER	0.988537	0.993543	scMINER	0.989661	0.996092	scMINER		Hesx1	Tregs Spleen	0.599435	1.12914	1.28271	1.25992		Zkscan1	PIDC	0.318421	Nrf1	PIDC	0.376152	Nfic	Rand	0.234506	Myc	PIDC
0.990886	0.0444593	scMINER	0.991278	0.0492804	scMINER	0.988319	0.0370575	scMINER	0.993736	0.105386	scMINER	0.994747	0.0802088	scMINER		0.984243	0.989264	scMINER	0.985814	0.990391	scMINER	0.984333	0.990879	scMINER	0.988524	0.993543	scMINER	0.989649	0.996092	scMINER		Hey1	Tregs Spleen	0.610007	1.24396	2.63592	1.2929		Zkscan5	PIDC	0.435669	Osr1	PIDC	0.388235	Nfix	Rand	0.333333	Mzf1	PIDC
0.990886	0.0444601	scMINER	0.991278	0.0492812	scMINER	0.988319	0.0370582	scMINER	0.993736	0.105387	scMINER	0.994747	0.0802098	scMINER		0.984225	0.989264	scMINER	0.985798	0.990391	scMINER	0.984315	0.990879	scMINER	0.98851	0.993543	scMINER	0.989637	0.996092	scMINER		Hic1	Tregs Spleen	0.844114	1.01429	1.02701	1.00744		Zscan29	PIDC	0.878613	Osr2	PIDC	0.513799	Nfya	Rand	0.471069	Nfat5	PIDC
0.990886	0.044461	scMINER	0.991278	0.049282	scMINER	0.988319	0.0370589	scMINER	0.993736	0.105389	scMINER	0.994747	0.0802108	scMINER		0.984207	0.989264	scMINER	0.985782	0.990391	scMINER	0.984297	0.990879	scMINER	0.988497	0.993543	scMINER	0.989625	0.996092	scMINER		Hic2	Tregs Spleen	0.61871	0.986141	0.733942	1.12287		Ar	Rand	0.400966	Pax9	PIDC	0.398773	Nfyb	Rand	0.440958	Nfatc1	PIDC
0.990886	0.0444618	scMINER	0.991278	0.0492829	scMINER	0.988319	0.0370596	scMINER	0.993736	0.10539	scMINER	0.994747	0.0802118	scMINER		0.984189	0.989264	scMINER	0.985766	0.990391	scMINER	0.98428	0.990879	scMINER	0.988483	0.993543	scMINER	0.989614	0.996092	scMINER		Hif1a	Tregs Spleen	1.0052	1.26031	1.26898	1.17352		Arid3a	Rand	0.743865	Pbx2	PIDC	0.865607	Nfyc	Rand	0.533683	Nfatc2	PIDC
0.990886	0.0444626	scMINER	0.991278	0.0492837	scMINER	0.988319	0.0370603	scMINER	0.993736	0.105392	scMINER	0.994747	0.0802128	scMINER		0.984171	0.989264	scMINER	0.985749	0.990391	scMINER	0.984262	0.990879	scMINER	0.98847	0.993543	scMINER	0.989602	0.996092	scMINER		Hinfp	Tregs Spleen	0.771507	1.13001	1.28983	1.22049		Arnt	Rand	0.365169	Pbx3	PIDC	0.431852	Nr1d1	Rand	0.505882	Nfatc3	PIDC
0.990886	0.0444634	scMINER	0.991278	0.0492845	scMINER	0.988319	0.037061	scMINER	0.993736	0.105393	scMINER	0.994747	0.0802138	scMINER		0.984153	0.989264	scMINER	0.985733	0.990391	scMINER	0.984244	0.990879	scMINER	0.988456	0.993543	scMINER	0.98959	0.996092	scMINER		Hlf	Tregs Spleen	1.57002	1.20132	1.36824	1.11638		Arntl	Rand	0.548529	Pknox1	PIDC	0.424581	Nr2c1	Rand	0.513228	Nfe2l1	PIDC
0.990886	0.0444643	scMINER	0.991278	0.0492853	scMINER	0.988319	0.0370617	scMINER	0.993736	0.105394	scMINER	0.994747	0.0802148	scMINER		0.984136	0.989264	scMINER	0.985717	0.990391	scMINER	0.984227	0.990879	scMINER	0.988443	0.993543	scMINER	0.989578	0.996092	scMINER		Hltf	Tregs Spleen	0.699744	0.93621	1.68431	0.90421		Atf1	Rand	0.480423	Plag1	PIDC	0.543699	Nr2c2	Rand	0.570087	Nfe2l2	PIDC
0.990886	0.0444651	scMINER	0.991278	0.0492861	scMINER	0.988319	0.0370624	scMINER	0.993736	0.105396	scMINER	0.994747	0.0802158	scMINER		0.984118	0.989264	scMINER	0.985701	0.990391	scMINER	0.984209	0.990879	scMINER	0.988443	0.993421	scMINER	0.989567	0.996092	scMINER		Hmbox1	Tregs Spleen	0.38556	0.922857	3.09021	1.02974		Atf2	Rand	0.708084	Plagl1	PIDC	0.598726	Nr2f6	Rand	0.291667	Nfia	PIDC
0.990886	0.0444659	scMINER	0.991278	0.049287	scMINER	0.988319	0.0370631	scMINER	0.993736	0.105397	scMINER	0.994747	0.0802168	scMINER		0.9841	0.989264	scMINER	0.985685	0.990391	scMINER	0.984191	0.990879	scMINER	0.988429	0.993421	scMINER	0.989555	0.996092	scMINER		Hoxb3	Tregs Spleen	1.8926	1.19683	2.67786	1.28614		Atf3	Rand	0.442681	Pou2f2	PIDC	0.493563	Nr4a1	Rand	0.848214	Nfic	PIDC
0.990886	0.0444668	scMINER	0.991278	0.0492878	scMINER	0.988319	0.0370638	scMINER	0.993736	0.105399	scMINER	0.994747	0.0802178	scMINER		0.984082	0.989264	scMINER	0.985668	0.990391	scMINER	0.984174	0.990879	scMINER	0.988416	0.993421	scMINER	0.989543	0.996092	scMINER		Hoxb4	Tregs Spleen	0.711101	1.01489	0.641697	1.23229		Atf4	Rand	0.561951	Pou3f1	PIDC	0.431325	Nr4a2	Rand	0.356868	Nfil3	PIDC
0.990886	0.0444676	scMINER	0.991278	0.0492886	scMINER	0.988319	0.0370645	scMINER	0.993736	0.1054	scMINER	0.994593	0.0802063	scMINER		0.984064	0.989264	scMINER	0.985652	0.990391	scMINER	0.984156	0.990879	scMINER	0.988402	0.993421	scMINER	0.989531	0.996092	scMINER		Hsf1	Tregs Spleen	0.672402	1.10263	1.07751	1.30959		Atf6	Rand	0.455491	Pou3f2	PIDC	0.675706	Nrf1	Rand	0.647059	Nfix	PIDC
0.990886	0.0444684	scMINER	0.991278	0.0492894	scMINER	0.987811	0.0370462	scMINER	0.993736	0.105402	scMINER	0.994593	0.0802073	scMINER		0.984046	0.989264	scMINER	0.985636	0.990391	scMINER	0.984138	0.990879	scMINER	0.988389	0.993421	scMINER	0.989519	0.996092	scMINER		Hsf2	Tregs Spleen	0.636443	0.991321	0.936858	1.12822		Atf7	Rand	0.487097	Pou3f3	PIDC	0.187097	Osr1	Rand	0.642384	Nfkb1	PIDC
0.990886	0.0444692	scMINER	0.991278	0.0492903	scMINER	0.987811	0.0370469	scMINER	0.993736	0.105403	scMINER	0.994593	0.0802083	scMINER		0.984028	0.989264	scMINER	0.98562	0.990391	scMINER	0.984121	0.990879	scMINER	0.988376	0.993421	scMINER	0.989508	0.996092	scMINER		Hsf4	Tregs Spleen	0.821323	1.12304	1.04365	1.19353		Bach1	Rand	0.654902	Pou5f1	PIDC	0.435	Osr2	Rand	0.570489	Nfkb2	PIDC
0.990886	0.0444701	scMINER	0.991278	0.0492911	scMINER	0.987811	0.0370476	scMINER	0.993736	0.105404	scMINER	0.994593	0.0802093	scMINER		0.98401	0.989264	scMINER	0.985604	0.990391	scMINER	0.984103	0.990879	scMINER	0.988362	0.993421	scMINER	0.989496	0.996092	scMINER		Ikzf1	Tregs Spleen	1.62909	1.05698	1.09544	1.04082		Bach2	Rand	0.320442	Pou6f1	PIDC	0.52349	Pbx1	Rand	0.363636	Nfya	PIDC
0.990886	0.0444709	scMINER	0.991278	0.0492919	scMINER	0.987811	0.0370483	scMINER	0.993736	0.105406	scMINER	0.994593	0.0802103	scMINER		0.983992	0.989264	scMINER	0.985588	0.990391	scMINER	0.984085	0.990879	scMINER	0.988349	0.993421	scMINER	0.989484	0.996092	scMINER		Irf1	Tregs Spleen	1.46775	0.925627	0.914934	0.959708		Batf	Rand	0.415868	Ppard	PIDC	0.311377	Pbx2	Rand	0.719388	Nfyb	PIDC
0.990886	0.0444717	scMINER	0.990943	0.049276	scMINER	0.987811	0.037049	scMINER	0.993736	0.105407	scMINER	0.994593	0.0802113	scMINER		0.983974	0.989264	scMINER	0.985571	0.990391	scMINER	0.984068	0.990879	scMINER	0.988335	0.993421	scMINER	0.989472	0.996092	scMINER		Irf2	Tregs Spleen	2.35	1.27225	1.25364	1.2736		Batf3	Rand	0.521687	Prdm1	PIDC	0.518764	Pbx3	Rand	0.463953	Nfyc	PIDC
0.990886	0.0444725	scMINER	0.990607	0.0492602	scMINER	0.987811	0.0370497	scMINER	0.993736	0.105409	scMINER	0.994593	0.0802123	scMINER		0.983956	0.989264	scMINER	0.985555	0.990391	scMINER	0.98405	0.990879	scMINER	0.988322	0.993421	scMINER	0.989461	0.996092	scMINER		Irf3	Tregs Spleen	1.92204	1.06559	0.988635	1.13804		Bhlha15	Rand	0.60226	Prdm15	PIDC	0.358025	Pknox1	Rand	0.55375	Nr1d1	PIDC
0.990886	0.0444734	scMINER	0.990607	0.049261	scMINER	0.987811	0.0370504	scMINER	0.993736	0.10541	scMINER	0.994593	0.0802133	scMINER		0.983938	0.989264	scMINER	0.985539	0.990391	scMINER	0.984033	0.990879	scMINER	0.988308	0.993421	scMINER	0.989449	0.996092	scMINER		Irf4	Tregs Spleen	2.36448	1.19981	1.12315	1.09758		Bhlhe40	Rand	0.569288	Prdm4	PIDC	0.399527	Plag1	Rand	0.537107	Nr1d2	PIDC
0.990886	0.0444742	scMINER	0.990607	0.0492618	scMINER	0.987811	0.0370511	scMINER	0.993736	0.105412	scMINER	0.994593	0.0802143	scMINER		0.98392	0.989264	scMINER	0.985523	0.990391	scMINER	0.984015	0.990879	scMINER	0.988295	0.993421	scMINER	0.989437	0.996092	scMINER		Irf5	Tregs Spleen	0.922145	0.881263	0.913056	0.883335		Bhlhe41	Rand	0.579365	Rara	PIDC	0.415625	Plagl1	Rand	0.610417	Nr1i3	PIDC
0.990886	0.044475	scMINER	0.990607	0.0492626	scMINER	0.987811	0.0370519	scMINER	0.993736	0.105413	scMINER	0.994593	0.0802153	scMINER		0.983902	0.989264	scMINER	0.985507	0.990391	scMINER	0.983997	0.990879	scMINER	0.988295	0.993299	scMINER	0.989425	0.996092	scMINER		Irf6	Tregs Spleen	1.16398	1.29196	1.1281	1.10238		Clock	Rand	0.295409	Rarg	PIDC	0.490854	Pou2f2	Rand	0.472403	Nr2c1	PIDC
0.990886	0.0444758	scMINER	0.990607	0.0492635	scMINER	0.987811	0.0370526	scMINER	0.993736	0.105414	scMINER	0.994593	0.0802163	scMINER		0.983885	0.989264	scMINER	0.98549	0.990391	scMINER	0.98398	0.990879	scMINER	0.988281	0.993299	scMINER	0.989413	0.996092	scMINER		Irf7	Tregs Spleen	1.19375	1.07366	1.2299	1.05498		Creb1	Rand	0.695289	Rbpj	PIDC	0.61227	Pou3f2	Rand	0.411905	Nr2c2	PIDC
0.990886	0.0444767	scMINER	0.990607	0.0492643	scMINER	0.987811	0.0370533	scMINER	0.993736	0.105416	scMINER	0.994593	0.0802173	scMINER		0.983867	0.989264	scMINER	0.985474	0.990391	scMINER	0.983962	0.990879	scMINER	0.988268	0.993299	scMINER	0.989402	0.996092	scMINER		Irf8	Tregs Spleen	1.59923	1.10874	1.49307	1.06359		Creb3l2	Rand	0.55754	Rel	PIDC	0.484163	Pou4f1	Rand	0.0674847	Nr2f6	PIDC
0.990886	0.0444775	scMINER	0.990607	0.0492651	scMINER	0.987811	0.037054	scMINER	0.993736	0.105417	scMINER	0.994593	0.0802183	scMINER		0.983849	0.989264	scMINER	0.985458	0.990391	scMINER	0.983944	0.990879	scMINER	0.988254	0.993299	scMINER	0.98939	0.996092	scMINER		Irf9	Tregs Spleen	1.75532	1.11924	1.07568	0.99753		Crem	Rand	0.51497	Rela	PIDC	0.193609	Pou5f1	Rand	0.618506	Nr3c1	PIDC
0.990886	0.0444783	scMINER	0.990607	0.0492659	scMINER	0.987811	0.0370547	scMINER	0.993736	0.105419	scMINER	0.994593	0.0802193	scMINER		0.983831	0.989264	scMINER	0.985442	0.990391	scMINER	0.983927	0.990879	scMINER	0.988241	0.993299	scMINER	0.989378	0.996092	scMINER		Jun	Tregs Spleen	1.13678	1.03794	1.15403	1.04105		Ctcf	Rand	0.444976	Rest	PIDC	0.224299	Ppard	Rand	0.382514	Nr3c2	PIDC
0.990886	0.0444792	scMINER	0.990607	0.0492668	scMINER	0.987811	0.0370554	scMINER	0.993736	0.10542	scMINER	0.994593	0.0802203	scMINER		0.983813	0.989264	scMINER	0.985426	0.990391	scMINER	0.983909	0.990879	scMINER	0.988228	0.993299	scMINER	0.989366	0.996092	scMINER		Junb	Tregs Spleen	1.57933	1.13511	1.40046	0.941352		E2f6	Rand	0.558219	Rfx1	PIDC	0.320588	Prdm15	Rand	0.670757	Nr4a1	PIDC
0.990886	0.04448	scMINER	0.990607	0.0492676	scMINER	0.987811	0.0370561	scMINER	0.993736	0.105422	scMINER	0.994593	0.0802213	scMINER		0.983795	0.989264	scMINER	0.985409	0.990391	scMINER	0.983891	0.990879	scMINER	0.988214	0.993299	scMINER	0.989355	0.996092	scMINER		Jund	Tregs Spleen	1.43959	1.13757	1.30577	0.988963		E2f7	Rand	0.318919	Rfx2	PIDC	0.332359	Prdm4	Rand	0.584971	Nr4a2	PIDC
0.990886	0.0444808	scMINER	0.990607	0.0492684	scMINER	0.987811	0.0370568	scMINER	0.993736	0.105423	scMINER	0.994593	0.0802223	scMINER		0.983777	0.989264	scMINER	0.985393	0.990391	scMINER	0.983874	0.990879	scMINER	0.988201	0.993299	scMINER	0.989343	0.996092	scMINER		Klf10	Tregs Spleen	1.01041	1.16503	1.06028	1.10349		Ebf1	Rand	0.622727	Rfx3	PIDC	0.227106	Rara	Rand	0.370166	Nr6a1	PIDC
0.990886	0.0444816	scMINER	0.990607	0.0492692	scMINER	0.987811	0.0370575	scMINER	0.993736	0.105424	scMINER	0.994593	0.0802233	scMINER		0.983759	0.989264	scMINER	0.985377	0.990391	scMINER	0.983856	0.990879	scMINER	0.988187	0.993299	scMINER	0.989331	0.996092	scMINER		Klf11	Tregs Spleen	1.06885	1.15033	1.03906	1.14819		Egr1	Rand	0.550296	Rfx5	PIDC	0.392628	Rarg	Rand	0.575419	Nrf1	PIDC
0.990886	0.0444825	scMINER	0.990607	0.04927	scMINER	0.987811	0.0370582	scMINER	0.993736	0.105426	scMINER	0.994593	0.0802243	scMINER		0.983741	0.989264	scMINER	0.985361	0.990391	scMINER	0.983838	0.990879	scMINER	0.988187	0.993177	scMINER	0.989319	0.996092	scMINER		Klf12	Tregs Spleen	1.09661	1.13712	1.07485	1.19483		Egr2	Rand	0.506623	Rfx7	PIDC	0.325658	Rbpj	Rand	0.532091	Pbx2	PIDC
0.990886	0.0444833	scMINER	0.990607	0.0492709	scMINER	0.987811	0.0370589	scMINER	0.993736	0.105427	scMINER	0.994593	0.0802253	scMINER		0.983723	0.989264	scMINER	0.985345	0.990391	scMINER	0.983821	0.990879	scMINER	0.988174	0.993177	scMINER	0.989307	0.996092	scMINER		Klf13	Tregs Spleen	1.3491	1.19449	1.20598	1.18161		Egr4	Rand	0.622222	Rora	PIDC	0.153305	Rela	Rand	0.510314	Pbx3	PIDC
0.990472	0.0444655	scMINER	0.990607	0.0492717	scMINER	0.987811	0.0370596	scMINER	0.993736	0.105429	scMINER	0.994593	0.0802263	scMINER		0.983705	0.989264	scMINER	0.985328	0.990391	scMINER	0.983803	0.990879	scMINER	0.988174	0.993056	scMINER	0.989296	0.996092	scMINER		Klf16	Tregs Spleen	1.07584	1.01304	0.788057	1.05546		Elf1	Rand	0.53352	Rorb	PIDC	0.452229	Relb	Rand	0.527094	Pknox1	PIDC
0.990472	0.0444663	scMINER	0.990607	0.0492725	scMINER	0.987811	0.0370603	scMINER	0.993736	0.10543	scMINER	0.994593	0.0802273	scMINER		0.983687	0.989264	scMINER	0.985312	0.990391	scMINER	0.983785	0.990879	scMINER	0.98816	0.993056	scMINER	0.989284	0.996092	scMINER		Klf2	Tregs Spleen	1.47978	1.22265	1.31426	1.17702		Elf2	Rand	0.504004	Rreb1	PIDC	0.49789	Rest	Rand	0.651515	Plag1	PIDC
0.990472	0.0444672	scMINER	0.990607	0.0492733	scMINER	0.987811	0.037061	scMINER	0.993736	0.105432	scMINER	0.994593	0.0802283	scMINER		0.983669	0.989264	scMINER	0.985296	0.990391	scMINER	0.983768	0.990879	scMINER	0.988147	0.993056	scMINER	0.989272	0.996092	scMINER		Klf3	Tregs Spleen	1.49163	1.14145	1.03824	1.16465		Elf4	Rand	0.567148	Runx1	PIDC	0.423695	Rfx1	Rand	0.641061	Plagl1	PIDC
0.990472	0.044468	scMINER	0.990607	0.0492742	scMINER	0.987811	0.0370617	scMINER	0.993736	0.105433	scMINER	0.994593	0.0802293	scMINER		0.983652	0.989264	scMINER	0.98528	0.990391	scMINER	0.98375	0.990879	scMINER	0.988133	0.993056	scMINER	0.98926	0.996092	scMINER		Klf4	Tregs Spleen	0.61808	1.21576	0.892353	1.22405		Elk1	Rand	0.488312	Runx2	PIDC	0.28976	Rfx3	Rand	0.757868	Plagl2	PIDC
0.990472	0.0444688	scMINER	0.990607	0.049275	scMINER	0.987811	0.0370624	scMINER	0.993736	0.105434	scMINER	0.994438	0.0802178	scMINER		0.983634	0.989264	scMINER	0.985264	0.990391	scMINER	0.983732	0.990879	scMINER	0.98812	0.993056	scMINER	0.989249	0.996092	scMINER		Klf6	Tregs Spleen	1.37622	1.13359	1.02115	1.15784		Elk3	Rand	0.433836	Runx3	PIDC	0.561481	Rfx7	Rand	0.470856	Pou2f1	PIDC
0.990472	0.0444697	scMINER	0.990607	0.0492758	scMINER	0.987811	0.0370632	scMINER	0.993736	0.105436	scMINER	0.994438	0.0802188	scMINER		0.983616	0.989264	scMINER	0.985247	0.990391	scMINER	0.983715	0.990879	scMINER	0.988106	0.993056	scMINER	0.989237	0.996092	scMINER		Klf9	Tregs Spleen	1.24477	1.17621	1.001	1.15428		Elk4	Rand	0.522324	Rxrb	PIDC	0.341752	Rora	Rand	0.638221	Pou2f2	PIDC
0.990472	0.0444705	scMINER	0.990607	0.0492766	scMINER	0.987811	0.0370639	scMINER	0.993736	0.105437	scMINER	0.994438	0.0802198	scMINER		0.983598	0.989264	scMINER	0.985231	0.990391	scMINER	0.983697	0.990879	scMINER	0.988106	0.992934	scMINER	0.989225	0.996092	scMINER		Lef1	Tregs Spleen	2.26276	1.11175	1.05802	1.16212		Eomes	Rand	0.412281	Smad4	PIDC	0.698925	Rorb	Rand	0.9	Pou4f1	PIDC
0.990472	0.0444713	scMINER	0.990607	0.0492774	scMINER	0.987811	0.0370646	scMINER	0.993736	0.105439	scMINER	0.994438	0.0802208	scMINER		0.98358	0.989264	scMINER	0.985215	0.990391	scMINER	0.983679	0.990879	scMINER	0.988093	0.992934	scMINER	0.989213	0.996092	scMINER		Lin54	Tregs Spleen	1.0816	1.13543	1.0537	1.22782		Erf	Rand	0.526275	Snai1	PIDC	0.379199	Rorc	Rand	0.49375	Pou5f1	PIDC
0.990472	0.0444721	scMINER	0.990607	0.0492783	scMINER	0.987811	0.0370653	scMINER	0.993736	0.10544	scMINER	0.994438	0.0802218	scMINER		0.983562	0.989264	scMINER	0.985199	0.990391	scMINER	0.983662	0.990879	scMINER	0.98808	0.992934	scMINER	0.989201	0.996092	scMINER		Maf	Tregs Spleen	1.58816	1.24245	1.22747	0.992287		Esrra	Rand	0.493878	Snai3	PIDC	0.302365	Rreb1	Rand	0.501799	Pou6f1	PIDC
0.990472	0.044473	scMINER	0.990607	0.0492791	scMINER	0.987811	0.037066	scMINER	0.993736	0.105442	scMINER	0.994438	0.0802228	scMINER		0.983544	0.989264	scMINER	0.985183	0.990391	scMINER	0.983644	0.990879	scMINER	0.988066	0.992934	scMINER	0.98919	0.996092	scMINER		Maff	Tregs Spleen	1.5032	1.05341	1.16614	1.14029		Ets1	Rand	0.515967	Sox1	PIDC	0.602564	Runx1	Rand	0.536129	Ppard	PIDC
0.990472	0.0444738	scMINER	0.990607	0.0492799	scMINER	0.987811	0.0370667	scMINER	0.993736	0.105443	scMINER	0.994438	0.0802238	scMINER		0.983526	0.989264	scMINER	0.985166	0.990391	scMINER	0.983626	0.990879	scMINER	0.988053	0.992934	scMINER	0.989178	0.996092	scMINER		Mafg	Tregs Spleen	1.40414	0.634492	0.504569	0.652618		Ets2	Rand	0.47472	Sox11	PIDC	0.418182	Runx2	Rand	0.296935	Pparg	PIDC
0.990472	0.0444746	scMINER	0.990607	0.0492807	scMINER	0.987811	0.0370674	scMINER	0.993736	0.105444	scMINER	0.994438	0.0802248	scMINER		0.983508	0.989264	scMINER	0.98515	0.990391	scMINER	0.983609	0.990879	scMINER	0.988039	0.992934	scMINER	0.989166	0.996092	scMINER		Mafk	Tregs Spleen	0.711703	1.26274	1.17636	1.1979		Etv3	Rand	0.55793	Sox4	PIDC	0.472789	Runx3	Rand	0.471466	Prdm1	PIDC
0.990472	0.0444754	scMINER	0.990607	0.0492816	scMINER	0.987811	0.0370681	scMINER	0.993736	0.105446	scMINER	0.994284	0.0802134	scMINER		0.98349	0.989264	scMINER	0.985134	0.990391	scMINER	0.983591	0.990879	scMINER	0.988026	0.992934	scMINER	0.989154	0.996092	scMINER		Max	Tregs Spleen	1.68611	1.10775	1.08179	1.16019		Etv5	Rand	0.463482	Sox5	PIDC	0.69	Rxra	Rand	0.581982	Prdm15	PIDC
0.990472	0.0444763	scMINER	0.990272	0.0492657	scMINER	0.987811	0.0370688	scMINER	0.993736	0.105447	scMINER	0.994284	0.0802144	scMINER		0.983472	0.989264	scMINER	0.985118	0.990391	scMINER	0.983573	0.990879	scMINER	0.988012	0.992934	scMINER	0.989143	0.996092	scMINER		Maz	Tregs Spleen	1.55452	1.12869	1.05574	1.1698		Etv6	Rand	0.457644	Sox6	PIDC	0.363158	Smad4	Rand	0.568627	Prdm4	PIDC
0.990472	0.0444771	scMINER	0.990272	0.0492665	scMINER	0.987811	0.0370695	scMINER	0.993736	0.105449	scMINER	0.994284	0.0802154	scMINER		0.983454	0.989264	scMINER	0.985102	0.990391	scMINER	0.983556	0.990879	scMINER	0.987999	0.992934	scMINER	0.989131	0.996092	scMINER		Mef2a	Tregs Spleen	1.63849	1.07522	0.784012	1.05955		Fli1	Rand	0.472367	Sox8	PIDC	0.469444	Snai1	Rand	0.642956	Rara	PIDC
0.990472	0.0444779	scMINER	0.990272	0.0492673	scMINER	0.987811	0.0370702	scMINER	0.993736	0.10545	scMINER	0.994284	0.0802164	scMINER		0.983436	0.989264	scMINER	0.985086	0.990391	scMINER	0.983538	0.990879	scMINER	0.987985	0.992934	scMINER	0.989119	0.996092	scMINER		Mef2d	Tregs Spleen	4.56073	1.04434	0.714485	1.35698		Fos	Rand	0.524703	Sp1	PIDC	0.423011	Snai3	Rand	0.653452	Rarg	PIDC
0.990472	0.0444788	scMINER	0.990272	0.0492682	scMINER	0.987811	0.0370709	scMINER	0.993736	0.105452	scMINER	0.994284	0.0802174	scMINER		0.983418	0.989264	scMINER	0.985069	0.990391	scMINER	0.98352	0.990879	scMINER	0.987972	0.992934	scMINER	0.989107	0.996092	scMINER		Meis3	Tregs Spleen	2.50806	1.01725	0.954484	0.973197		Fosl2	Rand	0.524242	Sp2	PIDC	0.495964	Sox11	Rand	0.171779	Rbpj	PIDC
0.990472	0.0444796	scMINER	0.990272	0.049269	scMINER	0.987303	0.0370526	scMINER	0.993736	0.105453	scMINER	0.994284	0.0802184	scMINER		0.983401	0.989264	scMINER	0.985053	0.990391	scMINER	0.983503	0.990879	scMINER	0.987958	0.992934	scMINER	0.989095	0.996092	scMINER		Mga	Tregs Spleen	1.64196	0.988027	0.818682	1.07742		Foxc1	Rand	0.616438	Sp3	PIDC	0.500114	Sox4	Rand	0.363095	Rel	PIDC
0.990472	0.0444804	scMINER	0.990272	0.0492698	scMINER	0.987303	0.0370533	scMINER	0.993736	0.105454	scMINER	0.994284	0.0802194	scMINER		0.983383	0.989264	scMINER	0.985037	0.990391	scMINER	0.983485	0.990879	scMINER	0.987945	0.992934	scMINER	0.989084	0.996092	scMINER		Mitf	Tregs Spleen	2.02969	1.2308	1.27475	1.3149		Foxd2	Rand	0.497207	Sp4	PIDC	0.339539	Sp1	Rand	0.535227	Rela	PIDC
0.990472	0.0444812	scMINER	0.990272	0.0492706	scMINER	0.987303	0.037054	scMINER	0.993736	0.105456	scMINER	0.994284	0.0802204	scMINER		0.983365	0.989264	scMINER	0.985021	0.990391	scMINER	0.983467	0.990879	scMINER	0.987932	0.992934	scMINER	0.989072	0.996092	scMINER		Mlx	Tregs Spleen	2.22819	1.09558	1.08054	1.04351		Foxf2	Rand	0.0551724	Sp9	PIDC	0.547149	Sp2	Rand	0.492479	Relb	PIDC
0.990472	0.0444821	scMINER	0.990272	0.0492714	scMINER	0.987303	0.0370547	scMINER	0.993736	0.105457	scMINER	0.994284	0.0802214	scMINER		0.983347	0.989264	scMINER	0.985005	0.990391	scMINER	0.98345	0.990879	scMINER	0.987918	0.992934	scMINER	0.98906	0.996092	scMINER		Mlxip	Tregs Spleen	1.54927	1.03294	1.27085	1.01419		Foxj3	Rand	0.677143	Spic	PIDC	0.565638	Sp3	Rand	0.468268	Rest	PIDC
0.990472	0.0444829	scMINER	0.989936	0.0492556	scMINER	0.987303	0.0370554	scMINER	0.993736	0.105459	scMINER	0.994284	0.0802224	scMINER		0.983329	0.989264	scMINER	0.984988	0.990391	scMINER	0.983432	0.990879	scMINER	0.987905	0.992934	scMINER	0.989048	0.996092	scMINER		Mnt	Tregs Spleen	1.51349	1.1034	0.903234	1.07673		Foxk1	Rand	0.411028	Srebf1	PIDC	0.532379	Sp4	Rand	0.474128	Rfx1	PIDC
0.990472	0.0444837	scMINER	0.989936	0.0492564	scMINER	0.987303	0.0370561	scMINER	0.993736	0.10546	scMINER	0.994284	0.0802234	scMINER		0.983311	0.989264	scMINER	0.984972	0.990391	scMINER	0.983414	0.990879	scMINER	0.987891	0.992934	scMINER	0.989037	0.996092	scMINER		Mtf1	Tregs Spleen	1.31606	0.99927	0.864478	1.06585		Foxk2	Rand	0.54012	Srebf2	PIDC	0.243671	Sp9	Rand	0.447443	Rfx2	PIDC
0.990472	0.0444845	scMINER	0.989936	0.0492572	scMINER	0.987303	0.0370568	scMINER	0.993736	0.105462	scMINER	0.994284	0.0802244	scMINER		0.983293	0.989264	scMINER	0.984956	0.990391	scMINER	0.983397	0.990879	scMINER	0.987878	0.992934	scMINER	0.989025	0.996092	scMINER		Mxi1	Tregs Spleen	2.06976	1.02012	0.996346	1.04805		Foxo1	Rand	0.362189	Stat1	PIDC	0.609864	Spic	Rand	0.556617	Rfx3	PIDC
0.990472	0.0444854	scMINER	0.989936	0.049258	scMINER	0.987303	0.0370575	scMINER	0.993736	0.105463	scMINER	0.994284	0.0802254	scMINER		0.983275	0.989264	scMINER	0.98494	0.990391	scMINER	0.983379	0.990879	scMINER	0.987864	0.992934	scMINER	0.989013	0.996092	scMINER		Myb	Tregs Spleen	0.426948	1.04074	1.0636	1.05674		Foxo4	Rand	0.375218	Stat2	PIDC	0.317335	Srebf1	Rand	0.43771	Rfx5	PIDC
0.990472	0.0444862	scMINER	0.989936	0.0492589	scMINER	0.987303	0.0370582	scMINER	0.993736	0.105465	scMINER	0.994284	0.0802264	scMINER		0.983257	0.989264	scMINER	0.984924	0.990391	scMINER	0.983361	0.990879	scMINER	0.987851	0.992934	scMINER	0.989001	0.996092	scMINER		Mybl2	Tregs Spleen	0.836886	1.14478	1.39178	0.981165		Foxp2	Rand	0.304715	Stat3	PIDC	0.581483	Srebf2	Rand	0.38688	Rora	PIDC
0.990472	0.044487	scMINER	0.989936	0.0492597	scMINER	0.987303	0.0370589	scMINER	0.993736	0.105466	scMINER	0.994284	0.0802274	scMINER		0.983239	0.989264	scMINER	0.984907	0.990391	scMINER	0.983344	0.990879	scMINER	0.987837	0.992934	scMINER	0.98899	0.996092	scMINER		Myc	Tregs Spleen	1.46678	1.17829	1.02666	1.10628		Foxp3	Rand	0.317568	Stat4	PIDC	0.566188	Stat1	Rand	0.530577	Rorb	PIDC
0.990472	0.0444879	scMINER	0.989936	0.0492605	scMINER	0.987303	0.0370596	scMINER	0.993736	0.105467	scMINER	0.994284	0.0802284	scMINER		0.983221	0.989264	scMINER	0.984891	0.990391	scMINER	0.983326	0.990879	scMINER	0.987824	0.992934	scMINER	0.988978	0.996092	scMINER		Mzf1	Tregs Spleen	0.765211	1.09476	0.738192	1.11985		Gabpa	Rand	0.455638	Stat5a	PIDC	0.165605	Stat2	Rand	0.495058	Rorc	PIDC
0.990472	0.0444887	scMINER	0.989936	0.0492613	scMINER	0.987303	0.0370603	scMINER	0.993736	0.105469	scMINER	0.994284	0.0802294	scMINER		0.983203	0.989264	scMINER	0.984875	0.990391	scMINER	0.983308	0.990879	scMINER	0.98781	0.992934	scMINER	0.988978	0.995947	scMINER		Nfat5	Tregs Spleen	2.84487	1.13054	1.03473	1.1851		Gata3	Rand	0.589306	Stat5b	PIDC	0.403226	Stat3	Rand	0.429666	Rreb1	PIDC
0.990472	0.0444895	scMINER	0.989936	0.0492622	scMINER	0.987303	0.037061	scMINER	0.993736	0.10547	scMINER	0.994284	0.0802304	scMINER		0.983185	0.989264	scMINER	0.984859	0.990391	scMINER	0.983291	0.990879	scMINER	0.987797	0.992934	scMINER	0.988966	0.995947	scMINER		Nfatc1	Tregs Spleen	2.32647	1.35848	1.57708	1.3731		Gfi1	Rand	0.70045	Stat6	PIDC	0.898734	Stat4	Rand	0.44184	Runx1	PIDC
0.990472	0.0444903	scMINER	0.989936	0.049263	scMINER	0.987303	0.0370618	scMINER	0.993736	0.105472	scMINER	0.994284	0.0802314	scMINER		0.983168	0.989264	scMINER	0.984843	0.990391	scMINER	0.983273	0.990879	scMINER	0.987784	0.992934	scMINER	0.988954	0.995947	scMINER		Nfatc2	Tregs Spleen	1.87959	0.990397	0.998648	1.01376		Hes1	Rand	0.301397	Tbx1	PIDC	0.572368	Stat5b	Rand	0.564103	Runx2	PIDC
0.990472	0.0444912	scMINER	0.989936	0.0492638	scMINER	0.987303	0.0370625	scMINER	0.993736	0.105473	scMINER	0.994284	0.0802324	scMINER		0.98315	0.989264	scMINER	0.984826	0.990391	scMINER	0.983255	0.990879	scMINER	0.98777	0.992934	scMINER	0.988942	0.995947	scMINER		Nfatc3	Tregs Spleen	1.71856	1.03095	1.17363	1.13768		Hes6	Rand	0.335498	Tbx21	PIDC	0.364532	Tbx21	Rand	0.572464	Runx3	PIDC
0.990472	0.044492	scMINER	0.989936	0.0492646	scMINER	0.987303	0.0370632	scMINER	0.993736	0.105475	scMINER	0.994284	0.0802334	scMINER		0.983132	0.989264	scMINER	0.98481	0.990391	scMINER	0.983238	0.990879	scMINER	0.987757	0.992934	scMINER	0.988931	0.995947	scMINER		Nfe2l1	Tregs Spleen	2.78195	1.09819	1.16462	1.10931		Hes7	Rand	0.812155	Tbx3	PIDC	0.465714	Tbx3	Rand	0.378313	Rxra	PIDC
0.990472	0.0444928	scMINER	0.989936	0.0492654	scMINER	0.987303	0.0370639	scMINER	0.993736	0.105476	scMINER	0.994284	0.0802344	scMINER		0.983132	0.988867	scMINER	0.984794	0.990391	scMINER	0.98322	0.990879	scMINER	0.987743	0.992934	scMINER	0.988919	0.995947	scMINER		Nfe2l2	Tregs Spleen	1.15561	0.935107	1.06316	0.948706		Hey1	Rand	0.388889	Tbx6	PIDC	0.262195	Tbx6	Rand	0.428571	Rxrb	PIDC
0.990472	0.0444937	scMINER	0.989936	0.0492663	scMINER	0.987303	0.0370646	scMINER	0.993609	0.105464	scMINER	0.994284	0.0802354	scMINER		0.983114	0.988867	scMINER	0.984778	0.990391	scMINER	0.983202	0.990879	scMINER	0.98773	0.992934	scMINER	0.988907	0.995947	scMINER		Nfia	Tregs Spleen	1.36169	1.04591	0.84746	1.02155		Hic1	Rand	0.440179	Tcf12	PIDC	0.599141	Tcf12	Rand	0.596143	Smad3	PIDC
0.990472	0.0444945	scMINER	0.989601	0.0492504	scMINER	0.987303	0.0370653	scMINER	0.993609	0.105465	scMINER	0.994284	0.0802364	scMINER		0.983096	0.988867	scMINER	0.984762	0.990391	scMINER	0.983185	0.990879	scMINER	0.987716	0.992934	scMINER	0.988895	0.995947	scMINER		Nfic	Tregs Spleen	2.50192	0.961544	1.19799	0.929122		Hic2	Rand	0.420886	Tcf3	PIDC	0.421708	Tcf3	Rand	0.327449	Smad4	PIDC
0.990472	0.0444953	scMINER	0.989601	0.0492512	scMINER	0.987303	0.037066	scMINER	0.993609	0.105467	scMINER	0.994284	0.0802374	scMINER		0.983078	0.988867	scMINER	0.984745	0.990391	scMINER	0.983167	0.990879	scMINER	0.987703	0.992934	scMINER	0.988884	0.995947	scMINER		Nfil3	Tregs Spleen	1.3781	1.19615	1.02133	1.17539		Hinfp	Rand	0.388736	Tcf4	PIDC	0.261364	Tcf4	Rand	0.425414	Smad5	PIDC
0.990472	0.0444961	scMINER	0.989601	0.049252	scMINER	0.987303	0.0370667	scMINER	0.993609	0.105468	scMINER	0.994284	0.0802384	scMINER		0.98306	0.988867	scMINER	0.984729	0.990391	scMINER	0.983149	0.990879	scMINER	0.987689	0.992934	scMINER	0.988872	0.995947	scMINER		Nfix	Tregs Spleen	1.29153	1.11685	0.647836	1.08868		Hmbox1	Rand	0.461783	Tcf7	PIDC	0.485011	Tcf7	Rand	0.679487	Snai3	PIDC
0.990472	0.044497	scMINER	0.989601	0.0492529	scMINER	0.986795	0.0370483	scMINER	0.993609	0.10547	scMINER	0.994284	0.0802394	scMINER		0.983042	0.988867	scMINER	0.984713	0.990391	scMINER	0.983132	0.990879	scMINER	0.987676	0.992934	scMINER	0.98886	0.995947	scMINER		Nfkb1	Tregs Spleen	1.40585	1.05741	0.951358	1.11499		Hsf4	Rand	0.191358	Tcf7l1	PIDC	0.472138	Tcf7l1	Rand	0.955414	Sox12	PIDC
0.990472	0.0444978	scMINER	0.989601	0.0492537	scMINER	0.986795	0.037049	scMINER	0.993609	0.105471	scMINER	0.994284	0.0802404	scMINER		0.983024	0.988867	scMINER	0.984697	0.990391	scMINER	0.983114	0.990879	scMINER	0.987662	0.992934	scMINER	0.988848	0.995947	scMINER		Nfkb2	Tregs Spleen	1.63398	1.13625	0.858283	1.13172		Ikzf1	Rand	0.499968	Tcf7l2	PIDC	0.234277	Tcf7l2	Rand	0.396364	Sox4	PIDC
0.990472	0.0444986	scMINER	0.989601	0.0492545	scMINER	0.986795	0.0370497	scMINER	0.993609	0.105472	scMINER	0.994284	0.0802414	scMINER		0.983006	0.988867	scMINER	0.984681	0.990391	scMINER	0.983096	0.990879	scMINER	0.987649	0.992934	scMINER	0.988836	0.995947	scMINER		Nfya	Tregs Spleen	2.16786	1.12695	0.911702	1.23953		Irf1	Rand	0.395699	Tef	PIDC	0.496933	Tfap2a	Rand	0.426752	Sp1	PIDC
0.990472	0.0444995	scMINER	0.989601	0.0492553	scMINER	0.986287	0.0370314	scMINER	0.993609	0.105474	scMINER	0.994284	0.0802424	scMINER		0.982988	0.988867	scMINER	0.984664	0.990391	scMINER	0.983079	0.990879	scMINER	0.987636	0.992934	scMINER	0.988825	0.995947	scMINER		Nfyb	Tregs Spleen	1.6513	1.30517	1.27544	1.37333		Irf2	Rand	0.483003	Tfap2a	PIDC	0.503788	Tfap4	Rand	0.618667	Sp2	PIDC
0.990472	0.0445003	scMINER	0.989601	0.0492561	scMINER	0.986287	0.0370321	scMINER	0.993609	0.105475	scMINER	0.994284	0.0802434	scMINER		0.98297	0.988867	scMINER	0.984648	0.990391	scMINER	0.983079	0.990398	scMINER	0.987622	0.992934	scMINER	0.988813	0.995947	scMINER		Nfyc	Tregs Spleen	2.67239	1.11482	1.04847	1.15134		Irf3	Rand	0.461778	Tfap2b	PIDC	0.399638	Tfdp1	Rand	0.525352	Sp3	PIDC
0.990472	0.0445011	scMINER	0.989601	0.049257	scMINER	0.986287	0.0370328	scMINER	0.993609	0.105477	scMINER	0.994284	0.0802444	scMINER		0.982952	0.988867	scMINER	0.984632	0.990391	scMINER	0.983061	0.990398	scMINER	0.987609	0.992934	scMINER	0.988801	0.995947	scMINER		Nr1d1	Tregs Spleen	3.468	0.836034	0.414755	0.79315		Irf4	Rand	0.340506	Tfap4	PIDC	0.657831	Tfe3	Rand	0.745931	Sp4	PIDC
0.990472	0.0445019	scMINER	0.989601	0.0492578	scMINER	0.986287	0.0370335	scMINER	0.993609	0.105478	scMINER	0.994129	0.0802329	scMINER		0.982934	0.988867	scMINER	0.984616	0.990391	scMINER	0.983043	0.990398	scMINER	0.987595	0.992934	scMINER	0.988789	0.995947	scMINER		Nr1d2	Tregs Spleen	0.533563	0.996543	0.921656	0.983392		Irf5	Rand	0.564935	Tfdp1	PIDC	0.588608	Tfeb	Rand	0.611111	Sp9	PIDC
0.990472	0.0445028	scMINER	0.989601	0.0492586	scMINER	0.986287	0.0370342	scMINER	0.993609	0.10548	scMINER	0.994129	0.0802339	scMINER		0.982917	0.988867	scMINER	0.9846	0.990391	scMINER	0.983026	0.990398	scMINER	0.987595	0.992812	scMINER	0.988778	0.995947	scMINER		Nr1i3	Tregs Spleen	3.45362	1.16025	1.52943	1.09571		Irf7	Rand	0.610553	Tfe3	PIDC	0.366667	Thap1	Rand	0.404412	Srebf1	PIDC
0.990472	0.0445036	scMINER	0.989601	0.0492594	scMINER	0.986287	0.0370349	scMINER	0.993609	0.105481	scMINER	0.994129	0.0802349	scMINER		0.982899	0.988867	scMINER	0.984583	0.990391	scMINER	0.983008	0.990398	scMINER	0.987582	0.992812	scMINER	0.988766	0.995947	scMINER		Nr2c1	Tregs Spleen	0.484194	0.978448	0.945776	1.05966		Irf9	Rand	0.603226	Tfeb	PIDC	0.49263	Thap11	Rand	0.180952	Srebf2	PIDC
0.990472	0.0445044	scMINER	0.989601	0.0492603	scMINER	0.986287	0.0370356	scMINER	0.993609	0.105482	scMINER	0.994129	0.0802359	scMINER		0.982881	0.988867	scMINER	0.984567	0.990391	scMINER	0.98299	0.990398	scMINER	0.987568	0.992812	scMINER	0.988754	0.995947	scMINER		Nr2c2	Tregs Spleen	1.50228	0.98113	0.906433	0.98061		Jdp2	Rand	0.606494	Tgif2	PIDC	0.451149	Thrb	Rand	0.507527	Stat1	PIDC
0.990472	0.0445052	scMINER	0.989601	0.0492611	scMINER	0.986287	0.0370363	scMINER	0.993609	0.105484	scMINER	0.994129	0.0802369	scMINER		0.982863	0.988867	scMINER	0.984551	0.990391	scMINER	0.982973	0.990398	scMINER	0.987555	0.992812	scMINER	0.988742	0.995947	scMINER		Nr2f6	Tregs Spleen	1.57782	0.970325	0.854598	0.936733		Jun	Rand	0.516055	Thap1	PIDC	0.483437	Twist2	Rand	0.360248	Stat2	PIDC
0.990472	0.0445061	scMINER	0.989601	0.0492619	scMINER	0.986287	0.037037	scMINER	0.993609	0.105485	scMINER	0.994129	0.0802379	scMINER		0.982845	0.988867	scMINER	0.984551	0.99007	scMINER	0.982955	0.990398	scMINER	0.987541	0.992812	scMINER	0.988742	0.995803	scMINER		Nr3c1	Tregs Spleen	3.60238	1.2252	1.1428	1.34434		Junb	Rand	0.395833	Thap11	PIDC	0.528163	Usf1	Rand	0.538912	Stat3	PIDC
0.990472	0.0445069	scMINER	0.989601	0.0492627	scMINER	0.98578	0.0370187	scMINER	0.993609	0.105487	scMINER	0.994129	0.0802389	scMINER		0.982827	0.988867	scMINER	0.984535	0.99007	scMINER	0.982937	0.990398	scMINER	0.987528	0.992812	scMINER	0.98873	0.995803	scMINER		Nr3c2	Tregs Spleen	0.648047	1.09935	1.38744	1.09863		Jund	Rand	0.572519	Thrb	PIDC	0.217204	Usf2	Rand	0.490169	Stat4	PIDC
0.990472	0.0445077	scMINER	0.989265	0.0492469	scMINER	0.98578	0.0370194	scMINER	0.993609	0.105488	scMINER	0.994129	0.0802399	scMINER		0.982809	0.988867	scMINER	0.984519	0.99007	scMINER	0.98292	0.990398	scMINER	0.987514	0.992812	scMINER	0.988719	0.995803	scMINER		Nr4a1	Tregs Spleen	1.92793	1.18414	1.28405	1.11914		Klf10	Rand	0.494071	Usf1	PIDC	0.299342	Vezf1	Rand	0.646154	Stat5a	PIDC
0.990472	0.0445086	scMINER	0.989265	0.0492477	scMINER	0.98578	0.0370201	scMINER	0.993609	0.10549	scMINER	0.994129	0.0802409	scMINER		0.982791	0.988867	scMINER	0.984503	0.99007	scMINER	0.982902	0.990398	scMINER	0.987501	0.992812	scMINER	0.988707	0.995803	scMINER		Nr4a2	Tregs Spleen	0.555892	0.989029	1.13833	0.993524		Klf11	Rand	0.438519	Usf2	PIDC	0.487213	Xbp1	Rand	0.5	Stat5b	PIDC
0.990472	0.0445094	scMINER	0.989265	0.0492485	scMINER	0.98578	0.0370208	scMINER	0.993609	0.105491	scMINER	0.994129	0.0802419	scMINER		0.982773	0.988867	scMINER	0.984486	0.99007	scMINER	0.982884	0.990398	scMINER	0.987488	0.992812	scMINER	0.988695	0.995803	scMINER		Nr6a1	Tregs Spleen	1.29806	1.16309	0.92879	1.23435		Klf12	Rand	0.427226	Vezf1	PIDC	0.508197	Zbtb14	Rand	0.576923	Stat6	PIDC
0.990472	0.0445102	scMINER	0.989265	0.0492493	scMINER	0.98578	0.0370215	scMINER	0.993609	0.105492	scMINER	0.994129	0.0802429	scMINER		0.982755	0.988867	scMINER	0.984486	0.98975	scMINER	0.982867	0.990398	scMINER	0.987474	0.992812	scMINER	0.988683	0.995803	scMINER		Nrf1	Tregs Spleen	2.29963	1.20387	1.07406	1.19091		Klf13	Rand	0.351521	Yy1	PIDC	0.516556	Zbtb26	Rand	0.456831	Tbx21	PIDC
0.990472	0.044511	scMINER	0.989265	0.0492501	scMINER	0.98578	0.0370222	scMINER	0.993609	0.105494	scMINER	0.994129	0.0802439	scMINER		0.982737	0.988867	scMINER	0.98447	0.98975	scMINER	0.982849	0.990398	scMINER	0.987461	0.992812	scMINER	0.988672	0.995803	scMINER		Pbx2	Tregs Spleen	2.78489	0.960058	1.12204	0.97781		Klf16	Rand	0.546534	Zbtb12	PIDC	0.657459	Zbtb6	Rand	0.875776	Tbx6	PIDC
0.990472	0.0445119	scMINER	0.989265	0.049251	scMINER	0.98578	0.0370229	scMINER	0.993609	0.105495	scMINER	0.994129	0.0802449	scMINER		0.982719	0.988867	scMINER	0.98447	0.98943	scMINER	0.982831	0.990398	scMINER	0.987447	0.992812	scMINER	0.98866	0.995803	scMINER		Pbx3	Tregs Spleen	1.07738	1.03696	0.94898	1.00727		Klf2	Rand	0.426846	Zbtb14	PIDC	0.331126	Zbtb7a	Rand	0.446708	Tcf12	PIDC
0.990472	0.0445127	scMINER	0.989265	0.0492518	scMINER	0.98578	0.0370236	scMINER	0.993609	0.105497	scMINER	0.994129	0.0802459	scMINER		0.982701	0.988867	scMINER	0.984454	0.98943	scMINER	0.982814	0.990398	scMINER	0.987434	0.992812	scMINER	0.988648	0.995803	scMINER		Pknox1	Tregs Spleen	2.73539	1.12273	0.867628	1.03525		Klf3	Rand	0.357527	Zbtb18	PIDC	0.476266	Zfx	Rand	0.663866	Tcf3	PIDC
0.990472	0.0445135	scMINER	0.989265	0.0492526	scMINER	0.98578	0.0370243	scMINER	0.993609	0.105498	scMINER	0.994129	0.0802469	scMINER		0.982684	0.988867	scMINER	0.984438	0.98943	scMINER	0.982796	0.990398	scMINER	0.98742	0.992812	scMINER	0.988636	0.995803	scMINER		Plag1	Tregs Spleen	0.693776	1.1515	1.07991	1.19779		Klf4	Rand	0.508052	Zbtb32	PIDC	0.245863	Zkscan5	Rand	0.538793	Tcf4	PIDC
0.990472	0.0445144	scMINER	0.989265	0.0492534	scMINER	0.98578	0.037025	scMINER	0.993609	0.1055	scMINER	0.994129	0.0802479	scMINER		0.982666	0.988867	scMINER	0.984422	0.98943	scMINER	0.982778	0.990398	scMINER	0.987407	0.992812	scMINER	0.988624	0.995803	scMINER		Plagl1	Tregs Spleen	1.04351	1.08202	0.86192	1.12754		Klf6	Rand	0.471022	Zbtb33	PIDC	0.410509				Tcf7	PIDC
0.990472	0.0445152	scMINER	0.98893	0.0492376	scMINER	0.98578	0.0370257	scMINER	0.993609	0.105501	scMINER	0.994129	0.0802489	scMINER		0.982666	0.988469	scMINER	0.984405	0.98943	scMINER	0.982761	0.990398	scMINER	0.987393	0.992812	scMINER	0.988613	0.995803	scMINER		Plagl2	Tregs Spleen	0.349491	0.949839	0.778192	0.991629		Klf9	Rand	0.493398	Zbtb6	PIDC	0.5875				Tcf7l1	PIDC
0.990472	0.044516	scMINER	0.98893	0.0492384	scMINER	0.98578	0.0370264	scMINER	0.993609	0.105502	scMINER	0.994129	0.0802499	scMINER		0.982648	0.988469	scMINER	0.984389	0.98943	scMINER	0.982743	0.990398	scMINER	0.98738	0.992812	scMINER	0.988601	0.995803	scMINER		Pou2f1	Tregs Spleen	4.3081	1.07929	1.05514	1.2874		Lef1	Rand	0.463348	Zbtb7a	PIDC	0.477484				Tead2	PIDC
0.990472	0.0445168	scMINER	0.98893	0.0492392	scMINER	0.98578	0.0370271	scMINER	0.993609	0.105504	scMINER	0.994129	0.0802509	scMINER		0.98263	0.988469	scMINER	0.984373	0.98943	scMINER	0.982725	0.990398	scMINER	0.987366	0.992812	scMINER	0.988589	0.995803	scMINER		Pou2f2	Tregs Spleen	1.14797	0.811344	0.786012	0.789618		Lin54	Rand	0.490489	Zbtb7b	PIDC	0.347917				Tead3	PIDC
0.990472	0.0445177	scMINER	0.98893	0.04924	scMINER	0.98578	0.0370279	scMINER	0.993609	0.105505	scMINER	0.994129	0.0802519	scMINER		0.982612	0.988469	scMINER	0.984357	0.98943	scMINER	0.982708	0.990398	scMINER	0.987353	0.992812	scMINER	0.988577	0.995803	scMINER		Pou4f1	Tregs Spleen	0.928435	1.1587	1.43073	1.11915		Mafb	Rand	0.829577	Zeb1	PIDC	0.407685				Tef	PIDC
0.990472	0.0445185	scMINER	0.98893	0.0492408	scMINER	0.98578	0.0370286	scMINER	0.993609	0.105507	scMINER	0.994129	0.0802529	scMINER		0.982594	0.988469	scMINER	0.984341	0.98943	scMINER	0.98269	0.990398	scMINER	0.98734	0.992812	scMINER	0.988566	0.995803	scMINER		Pou5f1	Tregs Spleen	0.68167	0.981728	0.738923	0.999449		Maff	Rand	0.494444	Zic3	PIDC	0.236641				Tfap4	PIDC
0.990472	0.0445193	scMINER	0.98893	0.0492417	scMINER	0.98578	0.0370293	scMINER	0.993609	0.105508	scMINER	0.994129	0.0802539	scMINER		0.982576	0.988469	scMINER	0.984324	0.98943	scMINER	0.982672	0.990398	scMINER	0.987326	0.992812	scMINER	0.988554	0.995803	scMINER		Pou6f1	Tregs Spleen	0.76598	1.0576	0.826714	1.14525		Mafk	Rand	0.693377	Zkscan1	PIDC	0.559942				Tfdp1	PIDC
0.990472	0.0445202	scMINER	0.98893	0.0492425	scMINER	0.98578	0.03703	scMINER	0.993609	0.10551	scMINER	0.994129	0.0802549	scMINER		0.982558	0.988469	scMINER	0.984308	0.98943	scMINER	0.982655	0.990398	scMINER	0.987313	0.992812	scMINER	0.988554	0.995658	scMINER		Ppard	Tregs Spleen	0.538224	1.08659	1.79063	1.02006		Max	Rand	0.548649	Zkscan5	PIDC	0.402381				Tfe3	PIDC
0.990472	0.044521	scMINER	0.98893	0.0492433	scMINER	0.98578	0.0370307	scMINER	0.993609	0.105511	scMINER	0.994129	0.0802559	scMINER		0.98254	0.988469	scMINER	0.984292	0.98943	scMINER	0.982637	0.990398	scMINER	0.987299	0.992812	scMINER	0.988542	0.995658	scMINER		Pparg	Tregs Spleen	0.125116	1.04708	0.577946	1.04401		Maz	Rand	0.594129	Zscan29	PIDC	0.924699				Tfeb	PIDC
0.990472	0.0445218	scMINER	0.98893	0.0492441	scMINER	0.98578	0.0370314	scMINER	0.993609	0.105512	scMINER	0.994129	0.0802569	scMINER		0.982522	0.988469	scMINER	0.984276	0.98943	scMINER	0.982619	0.990398	scMINER	0.987286	0.992812	scMINER	0.98853	0.995658	scMINER		Prdm1	Tregs Spleen	1.39521	1.01576	0.723986	1.05047		Mef2a	Rand	0.580556	Ar	Rand	0.610063				Tgif1	PIDC
0.990472	0.0445227	scMINER	0.98893	0.049245	scMINER	0.98578	0.0370321	scMINER	0.993609	0.105514	scMINER	0.994129	0.0802579	scMINER		0.982504	0.988469	scMINER	0.98426	0.98943	scMINER	0.982602	0.990398	scMINER	0.987272	0.992812	scMINER	0.988518	0.995658	scMINER		Prdm15	Tregs Spleen	0.650915	1.02876	0.682609	1.06778		Meis1	Rand	0.423624	Arid3a	Rand	0.507407				Tgif2	PIDC
0.990472	0.0445235	scMINER	0.98893	0.0492458	scMINER	0.98578	0.0370328	scMINER	0.993609	0.105515	scMINER	0.994129	0.0802589	scMINER		0.982486	0.988469	scMINER	0.98426	0.98911	scMINER	0.982584	0.990398	scMINER	0.987259	0.992812	scMINER	0.988507	0.995658	scMINER		Prdm4	Tregs Spleen	0.579698	0.97078	0.921394	1.08204		Meis2	Rand	0.249559	Arid3b	Rand	0.572581				Thap1	PIDC
0.990472	0.0445243	scMINER	0.98893	0.0492466	scMINER	0.98578	0.0370335	scMINER	0.993609	0.105517	scMINER	0.994129	0.0802599	scMINER		0.982468	0.988469	scMINER	0.984243	0.98911	scMINER	0.982566	0.990398	scMINER	0.987245	0.992812	scMINER	0.988495	0.995658	scMINER		Prox1	Tregs Spleen	0.996621	0.880462	0.107926	0.998098		Meis3	Rand	0.404874	Arnt	Rand	0.398089				Thap11	PIDC
0.990472	0.0445251	scMINER	0.98893	0.0492474	scMINER	0.98578	0.0370342	scMINER	0.993609	0.105518	scMINER	0.994129	0.0802609	scMINER		0.98245	0.988469	scMINER	0.984227	0.98911	scMINER	0.982549	0.990398	scMINER	0.987232	0.992812	scMINER	0.988483	0.995658	scMINER		Rara	Tregs Spleen	3.1815	1.109	1.27471	1.18079		Mga	Rand	0.568233	Arntl	Rand	0.722892				Thrb	PIDC
0.990472	0.044526	scMINER	0.98893	0.0492482	scMINER	0.98578	0.0370349	scMINER	0.993609	0.10552	scMINER	0.994129	0.0802619	scMINER		0.982433	0.988469	scMINER	0.984211	0.98911	scMINER	0.982531	0.990398	scMINER	0.987232	0.99269	scMINER	0.988471	0.995658	scMINER		Rarg	Tregs Spleen	1.96763	1.02587	1.08508	0.976327		Mitf	Rand	0.662162	Atf1	Rand	0.47384				Usf2	PIDC
0.990472	0.0445268	scMINER	0.98893	0.0492491	scMINER	0.98578	0.0370356	scMINER	0.993609	0.105521	scMINER	0.994129	0.0802629	scMINER		0.982415	0.988469	scMINER	0.984211	0.988789	scMINER	0.982513	0.990398	scMINER	0.987218	0.99269	scMINER	0.98846	0.995658	scMINER		Rbpj	Tregs Spleen	1.65865	1.16745	1.00607	1.12275		Mlxipl	Rand	0.464744	Atf2	Rand	0.429493				Vdr	PIDC
0.990472	0.0445276	scMINER	0.98893	0.0492499	scMINER	0.98578	0.0370363	scMINER	0.993609	0.105523	scMINER	0.994129	0.0802639	scMINER		0.982397	0.988469	scMINER	0.984211	0.988469	scMINER	0.982496	0.990398	scMINER	0.987205	0.99269	scMINER	0.988448	0.995658	scMINER		Rel	Tregs Spleen	2.24086	1.20477	1.10873	1.09323		Mnt	Rand	0.32381	Atf3	Rand	0.290151				Vezf1	PIDC
0.990472	0.0445285	scMINER	0.98893	0.0492507	scMINER	0.98578	0.037037	scMINER	0.993609	0.105524	scMINER	0.994129	0.0802649	scMINER		0.982379	0.988469	scMINER	0.984195	0.988469	scMINER	0.982478	0.990398	scMINER	0.987192	0.99269	scMINER	0.988436	0.995658	scMINER		Rela	Tregs Spleen	2.23184	1.11591	1.23803	1.10565		Msc	Rand	0.644665	Atf4	Rand	0.563762				Xbp1	PIDC
0.990472	0.0445293	scMINER	0.98893	0.0492515	scMINER	0.98578	0.0370377	scMINER	0.993609	0.105525	scMINER	0.994129	0.0802659	scMINER		0.982361	0.988469	scMINER	0.984179	0.988469	scMINER	0.98246	0.990398	scMINER	0.987178	0.99269	scMINER	0.988424	0.995658	scMINER		Relb	Tregs Spleen	1.89884	1.17991	1.24137	1.25604		Msx2	Rand	0.6	Bach1	Rand	0.648392				Yy1	PIDC
0.990472	0.0445301	scMINER	0.98893	0.0492524	scMINER	0.98578	0.0370385	scMINER	0.993609	0.105527	scMINER	0.994129	0.0802669	scMINER		0.982343	0.988469	scMINER	0.984162	0.988469	scMINER	0.982443	0.990398	scMINER	0.987165	0.99269	scMINER	0.988412	0.995658	scMINER		Rest	Tregs Spleen	1.30894	1.19659	1.51151	1.33605		Mxi1	Rand	0.421053	Bach2	Rand	0.534722				Zbtb12	PIDC
0.990472	0.0445309	scMINER	0.98893	0.0492532	scMINER	0.98578	0.0370392	scMINER	0.993609	0.105528	scMINER	0.994129	0.0802679	scMINER		0.982325	0.988469	scMINER	0.984146	0.988469	scMINER	0.982425	0.990398	scMINER	0.987151	0.99269	scMINER	0.988401	0.995658	scMINER		Rfx1	Tregs Spleen	1.18788	1.04222	1.20526	1.0905		Myb	Rand	0.369919	Batf	Rand	0.598564				Zbtb14	PIDC
0.990472	0.0445318	scMINER	0.98893	0.049254	scMINER	0.98578	0.0370399	scMINER	0.993609	0.10553	scMINER	0.994129	0.0802689	scMINER		0.982307	0.988469	scMINER	0.98413	0.988469	scMINER	0.982407	0.990398	scMINER	0.987138	0.99269	scMINER	0.988389	0.995658	scMINER		Rfx2	Tregs Spleen	0.892216	1.18195	0.983304	1.25369		Mzf1	Rand	0.389358	Batf3	Rand	0.614058				Zbtb18	PIDC
0.990472	0.0445326	scMINER	0.98893	0.0492548	scMINER	0.98578	0.0370406	scMINER	0.993609	0.105531	scMINER	0.994129	0.0802699	scMINER		0.982289	0.988469	scMINER	0.984114	0.988469	scMINER	0.98239	0.990398	scMINER	0.987124	0.99269	scMINER	0.988377	0.995658	scMINER		Rfx3	Tregs Spleen	0.422979	0.991567	1.52927	1.02418		Nfat5	Rand	0.554762	Bcl6	Rand	0.450658				Zbtb26	PIDC
0.990472	0.0445334	scMINER	0.98893	0.0492557	scMINER	0.98578	0.0370413	scMINER	0.993609	0.105533	scMINER	0.994129	0.0802709	scMINER		0.982271	0.988469	scMINER	0.984098	0.988469	scMINER	0.982372	0.990398	scMINER	0.987111	0.99269	scMINER	0.988365	0.995658	scMINER		Rfx5	Tregs Spleen	2.62531	1.07545	0.953364	1.11556		Nfatc1	Rand	0.2125	Bhlha15	Rand	0.586705				Zbtb32	PIDC
0.990472	0.0445343	scMINER	0.98893	0.0492565	scMINER	0.98578	0.037042	scMINER	0.993609	0.105534	scMINER	0.994129	0.0802719	scMINER		0.982253	0.988469	scMINER	0.984098	0.988149	scMINER	0.982354	0.990398	scMINER	0.987097	0.99269	scMINER	0.988354	0.995658	scMINER		Rfx7	Tregs Spleen	5.40999	1.61493	2.43506	1.70481		Nfatc3	Rand	0.472756	Bhlhe40	Rand	0.43619				Zbtb33	PIDC
0.990472	0.0445351	scMINER	0.98893	0.0492573	scMINER	0.98578	0.0370427	scMINER	0.993609	0.105535	scMINER	0.994129	0.0802729	scMINER		0.982235	0.988469	scMINER	0.984081	0.988149	scMINER	0.982337	0.990398	scMINER	0.987097	0.992568	scMINER	0.988342	0.995658	scMINER		Rora	Tregs Spleen	2.42929	1.11854	1.38149	1.15787		Nfatc4	Rand	0.775	Cebpb	Rand	0.689103				Zbtb6	PIDC
0.990472	0.0445359	scMINER	0.98893	0.0492581	scMINER	0.98578	0.0370434	scMINER	0.993609	0.105537	scMINER	0.994129	0.0802739	scMINER		0.982217	0.988469	scMINER	0.984081	0.987828	scMINER	0.982319	0.990398	scMINER	0.987097	0.992446	scMINER	0.98833	0.995658	scMINER		Rorb	Tregs Spleen	3.70584	0.967207	0.959449	0.935201		Nfe2	Rand	0.598684	Cebpg	Rand	0.409816				Zbtb7a	PIDC
[truncated: 404,903+ more rows]
[truncated: 19 more columns]
